# Supplementary material for: Limits of Prediction for Machine Learning in Drug Discovery
Source: Front Pharmacol. 2022 Mar 10;13:832120. doi: 10.3389/fphar.2022.832120 (PMC8960959; doi:10.3389/fphar.2022.832120)
Supplement: Supplementary file 1 [file DataSheet1.ZIP]

Archive with 24 entries (22 files):
- supportingInformation/
- supportingInformation/publication/
- supportingInformation/publication/molecules_apixaban01.dwar
- supportingInformation/publication/molecules_apixaban01.sdf
- supportingInformation/publication/molecules_apixaban02.dwar
- supportingInformation/publication/molecules_apixaban02.sdf
- supportingInformation/publication/molecules_apixaban03.dwar
- supportingInformation/publication/molecules_apixaban03.sdf
- supportingInformation/publication/molecules_rosuvastatin01.dwar
- supportingInformation/publication/molecules_rosuvastatin01.sdf
- supportingInformation/publication/molecules_rosuvastatin02.dwar
- supportingInformation/publication/molecules_rosuvastatin02.sdf
- supportingInformation/publication/molecules_rosuvastatin03.dwar
- supportingInformation/publication/molecules_rosuvastatin03.sdf
- supportingInformation/publication/molecules_sofosbuvir01.dwar
- supportingInformation/publication/molecules_sofosbuvir01.sdf
- supportingInformation/publication/molecules_sofosbuvir02.dwar
- supportingInformation/publication/molecules_sofosbuvir02.sdf
- supportingInformation/publication/molecules_sofosbuvir03.dwar
- supportingInformation/publication/molecules_sofosbuvir03.sdf
- supportingInformation/publication/readme.txt
- supportingInformation/publication/results_h2l.dwar
- supportingInformation/publication/results_l2h.dwar
- supportingInformation/publication/results_shuffled.dwar
