# Supplementary material for: Limits of Prediction for Machine Learning in Drug Discovery
Source: Front Pharmacol. 2022 Mar 10;13:832120. doi: 10.3389/fphar.2022.832120 (PMC8960959; doi:10.3389/fphar.2022.832120)
Supplement: Supplementary file 1 [file DataSheet1.ZIP › supportingInformation/publication/molecules_apixaban01.dwar]

<datawarrior-fileinfo>
<version="3.3">
<rowcount="0000000300">
<application="DWARFileHandler">
</datawarrior-fileinfo>
<column properties>
<columnName="idcoordinates2D">
<columnProperty="parent	Structure">
<columnProperty="specialType	idcoordinates2D">
<columnName="FragFp">
<columnProperty="parent	Structure">
<columnProperty="specialType	FragFp">
<columnProperty="version	1.2.1">
<columnName="SkelSpheres">
<columnProperty="parent	Structure">
<columnProperty="specialType	SkelSpheres">
<columnProperty="version	1.1">
<columnName="PathFp">
<columnProperty="parent	Structure">
<columnProperty="specialType	PathFp">
<columnProperty="version	1.1">
<columnName="Structure">
<columnProperty="specialType	idcode">
</column properties>
idcoordinates2D	FragFp	SkelSpheres	PathFp	Structure	Atoms	Bonds	Total Molweight	cLogP	H-Acceptors	H-Donors	Non-H Atoms	Non-C/H Atoms	Electronegative Atoms	Stereo Centers	Rotatable Bonds	Rings Closures	sp3-Atoms	Symmetric atoms	Total Surface Area	Relative PSA	Polar Surface Area	Shape Index	Molecular Flexibility	Molecular Complexity	Aromatic Rings	Aromatic Atoms
	vzUYvYz8lOKQGJ19698s28@W!F0c0488GG21804!a841#X8$k0F480FF1W4%J08!F%1#	(1/1#1#1$C!1//+2+2$1(20201!4+2//%122/0C/!1*2)1!1#1/&2+1/*1/2/011///01/#2&2//+4/2/1$1$101!202)1///$4/&1#35&101)105/$2/)1-2/%2/!2$1///$1/!1//*d,1,4$1,1$1&1/1$2/,1,1&3)1/*8*11$2/-1/$4.5(1(1,5+	G08!F9012!V!6Fc!3V0106818!4Z8F0H0FC$V881c!G010dkGV#FF08VF!922F0224!20B4!	fnmh@@@Px[JTljzkskLuUMSRuTCDHRE`	23	22	286	2.2215	5	0	23	5	5	0	14	0	13	0	40.29	0.63812	25.32	0.82609	0.68846	0.51193	0	0
	vxUWnWvBlF4TGJ08@80F2828V1F0c04082G21804!Z84$V!c!o0F40W1!V1%4$F*	!1.1/$C%1&1//,1&1!4!2#1!3///%4#1+E+1%2//.1$3!1.1-2/%5022/$2!1///,1&7/+1*1#7&1#1/%1#1#101$1/01//-3$1(1(1!211.1%2%1-202*1-1/.2/%1$1//1(2+2/1)1/!1$1(e/*3/0202(3/)1!1//01+45/$1.2+1/)1#1//*42/)1/	G08080840202V!a08!180@4081P204V8NY20F5#JV8!V0FF1408W102!FF!VF!1X0FV62408V0B440	fnmH@@@DxEIVUeuv]UfjfVfjj@QBiuNh	23	22	284	3.829	4	0	23	4	4	0	13	0	10	0	49.25	0.44995	22.08	0.78261	0.57537	0.55303	0	0
	zrUdztOgpJ5w1kdOA80k68@ca9FF8V4802t2A8040@Z841FX0VF0c!K0N0VW102W1!V!501)1#	1+2/1)4%1////%2$4+201/#1/,4%J+2////-1/)2+2031(1.4#2!2/01/$3///1!3,8%11/03(1/21$1*11(1//#1+302/#3)2!3!1/.1///$501+3#1//-1/01/%1//0f$6+1!1$1$2//#3)1!2!1//.523//!3//)21//*4!4/&1/	G080808!2!V!X088010F@4480Q204W4s0F0FB010F080GV0F1440cl%J010VF#X!VZ2408!4440	fnmI@@DJmxFQQSIYIJJIJEMTtuSTrpBTaUgM@	23	22	288	3.4823	5	0	23	5	5	0	10	0	8	0	73.18	0.48101	39.15	0.6087	0.6421	0.64751	0	0
	:Ufzfv8rN5uO499198k09@1F0H0cV08BFh018$kB%Xs%F@4X6FF11#1!4/	(1+10101-F(2//%5/&201!3$1///!1404/C/////!1#2*21#1//-1%3/%1&101.2%1//$2!1/7&1(1/+1$403$1&1#1/02#3(2!1+1+1-4/%3/%1/////03//*1,2!2/!1//)e/2$1#1!1.2$2/*3-2,1/01&2!1//07/11#3/,1/02.3%1/%4-	FF8#8%c!a08!1!38089820BV8F020F4$VF!V!F#BW1$FF!V01!30F0a2442!D#	fnmq@@DJbAIYU]gYWUjijjfjfAabzJp	23	22	286	2.9868	4	0	23	4	4	0	13	0	14	0	19.58	1.2099	26.79	0.78261	0.79007	0.53731	0	0
	:Ufzfv8rN5uOJ99198k29@1J0H0cV08BHx018$kB%Xs!V0JF@4X7FF1W#1!4/	/)1-E(2+1/)2,1)201403$5///#2/!A//-1//(2*4/-2/+3/-1/(1/01/%1/5&1/.1$1$403$1&1,1(2#3(2!1+1/*4/2$3/$3%1////+1//*1,2!2#1/,1/*g/2$1#1/!2)3/%3-21!1/*1&4201//06/01#3/&1$1/02.301!1)2,4-	FF8#8%c!a48!1!380898!BV8F020F4$VF!V!F#BW1$FF04V01!30FVa2442!D0J0	fnmq@@DFlAIYUVUY~UjiijjjY@acJ`	23	22	286	3.628	4	0	23	4	4	0	13	0	12	0	35.18	0.67339	26.79	0.73913	0.80907	0.56985	0	0
	zrUdztUgrJ5wOkdODC8k68Pca1H08V490Hl23904F8Z841FX02k0cV0J0N0cWGF3W!V!FJ01!F%1#	(1/1-8//05,4/01*3$1+2/011/#304#1$2%F/!1//&1,1)2*1$202#1/2$1!3///%1#1/%1/1#3.2$1,8&1(1/.2#2$1/(1)1+201/#2/2)1$2!2!3//.1/&2//////1/.1*1-c/$11#4$1!1$1#201//02/,1/$3#11/.8/02#1/!1.2+4.5!2*1.1#1(	G0808F801#W0Fa0@801VFA8480O094Z4N0F0FB010F0N0GV0F1#dlF$F!8VF!8XX!Z2Z0@!44!	fnmi@@DTEEHLbbRbbRRrRRaZjZYjZj`DYR]Wf	23	22	290	0.9848	6	0	23	6	6	0	11	0	12	0	48.62	0.797	42.39	0.65217	0.65476	0.61095	0	0
	:UdztUgrJ5wOodODC8k68PcZ1HF8V498Hl23904N@Z841F#k0cV0J0N0VWFF3W10VV0F4$F%1#	!2/%1-9/,1#4,2/&201!3$5.1/01$1+2)2(G///(1/-101(3&2%2*1#1/!11//#2///(1/%1$5&1-21/,2$4/-1#2.1%4+2/1$2/3$1////.3-2#1//+1+2+1)1$1/01/0f$1.1$2$1!1$1#1///1)2#2.1%332//#5/01$1/04.2+2.401,2,3-	F18#8!2!V!a0@8010JAB4N0R094W4s0H0FB#F0N0GV0F1040dlF!F0JF18VF#XX!Z2Z0@!B4!	fnmI@@DTyDBSJlkJk}{UUJuSMTC@fTj`	23	22	288	2.6449	5	0	23	5	5	0	12	0	10	0	57.58	0.61132	39.15	0.69565	0.72688	0.626	0	0
	:UWrWOBlF5w1J9dAB8k2828V0F1804!Hl2180402k84!V0XN0cV0J080cWGF1W1!V!4$F*	/%1!1-53&2/#2/-2-20201!8//#1+1/%F+3%2!1//#4+12///(5!13&1.3#1///+3/,2011.2&2/02(1)2$322$3///)4!13&3-101/#102/$2/,2/#1///01&2/$1+3!105/*101/)1c1/)2///.1!2#2%1&1!1/8)1/*1/02/&11//*4/)1/0	FF809F801@!c!a48083!9B080N28BV0N#F4!FF080FV0F14408W%FF!ZF1!Y!VZ240@104440	fnmH`@DLddC\bfRbRRTRJbfZfjZeZZPXHroL	23	22	292	2.2114	6	0	23	6	6	0	11	0	5	0	96.95	0.41547	47.1	0.65217	0.62696	0.58727	0	0
	zrUdztUgrJ5wOktOEC8m68uca92F8V4O0Hl2A9!F@Z801F202k1kV0K0R0VWGF3W!VV0FK01)1#	/.1(6//01,5/,3$412+2//$404/B!2///$1/-1+2%1/2$2!3//(1//)1#1*1/#2*1&6&2.2/)4302$2/,31+2&1)2!2$5/%1)2!2!4$2//*2&11/$1/(1////$1)1/1/(b$1.1$202!1,201/-2//#1/07)2%2(2*6/02$11/1//(1!5#1/-1(	G18#8$2V!60@801VFA8480N294_4N0F0FB#F0N0lV!1#dlF$J!8V#82X!V2Z02!44!	fnmh`@DLeEHJyEEEEidddddXuTuKTuS@piu^X	23	22	294	0.2475	7	0	23	7	7	0	10	0	9	0	72.55	0.71385	59.46	0.65217	0.76175	0.65353	0	0
	vzUfvfv8rN5uOJ99098k09@1F0H0c!8BHK218#2kB4$Xs$oF2487FF1W#1!4$F*	/$1#1-D+1(1/)1/01$2!504$6/#1/.1/!9/!1/*1,2+1)1!1+3+1/04/+1/-1/)2/1/%1/6/)21(1(1$404//(3/(1*2%1(4/2$3/$3%1/!1/////02/.2!2#1/,1/*h!1,2)1!1.1)3/%3/!1/*1&6201//04/12/%1*1/02.3%1-3&4-	FF8!F801#c!a48!1!3!898!BV8F020F1$V#V!F#BV1$FF!VF1!30FV6244#D040	fnmp@@@JbeSOnslksULuUSUR`Pq]P	23	22	282	4.971	3	0	23	3	3	0	13	0	13	0	26.85	0.39665	9.72	0.73913	0.75479	0.56169	0	0
	:UdztUgrJ5wOodt@C8k68@8X9HG80480Hl298040@o840FX0XN0c!1#VWFF011%501!F%1#	!1/*11(7//.1/,401!3+2/!2$4-13/0E+1////.1//$3#3/&1//02/#1)3/.1/7&1(11$1.1$1$312$1%51*1//%4!12&3#2//!2/0101*2-1!12//////$2+20104*1//,e/$2$1/02101/-2!2(1-3/)16!1,1+1&4-1!21,1$1!21,1!1/&105/#1*5!1(	IF801F841@!c!a08083VF@4088Q20B_4P0F0F4!FF0801V0F01408l%FF10ZF1!Y#424081044!	fa}i@@DLDhhDfuf]VW]ejZjiZej`DHf[RZ	24	23	302	1.212	6	0	24	6	6	0	12	0	11	0	60.97	0.505	33.27	0.66667	0.64702	0.626	0	0
	zyubPWO!FCk0F91080k08@V!F28V080FO218#@k@41$N08V0F0F0c!F1W12$44#F%1#	!1+1$1(2$2#7!1+2!1)2/04/#1(401!2+2%1(2%2/1/!H+1(1!2/&1!1/.1&1(2/+1101-1)4/01&1-1////(7$1*1*401-101#34$2*1/&2.2/%1/,2///!1+201/)3!1.2//-1/!2%2$1//*h,2/!1)1!1$1/-2)1//&132//#5&1!1#3022.1%4//)10401&2/1/	I08#840@02c!a08!5V034480@28BV0HVF0GB#60801W!1140dkF$FF!ZF#22!424!W04#	fa}I@@JLMTBRjkNlromSTtuSTmPJHVLiuf`	24	23	300	2.5727	5	0	24	5	5	0	12	0	12	1	62.35	0.56552	42.31	0.75	0.69969	0.58491	0	0
	;hztOcrJ5k1otO380k68eVa0H08V0N8Ht238#@V841FX!F18!Z0R0XW0F311!V!441)1#	!1+1$1(1)@(2)1+102,4/&2$4$1/+2!1!102-1)2(D01)1/////-2!1%3+2/+3//01/%1/&1/!1,8&1$1(2/,13$2(1/$2#4+1//01&1,2/+1)2/(2///*1/,1.2!1$2/%2/%2)e20103.1$1$1,2/%1%2&2)2+2/)122.1/!14/011!1(1)4/!1/%104&1)2(205$1&1	G080808402!V!a08801VF944!Q016V4N1H0FC010F0N0GW0F1140dlF$FF!VF#X2!Z2408!B4!	fa}H`@DZ|DGTefW]gYUujZijjff`DIRhqV	24	23	304	1.6904	6	0	24	6	6	0	12	0	13	0	55.08	0.87691	59.38	0.70833	0.69206	0.58727	0	0
	:UfzWv8lN5mGJ99390s28@V!F0cV088Ft21804!V841#2N$k0N4e0FF1W&J08!F%1#	/&1*1$D!1$2/*2*2+2$1$2!20101105(1//*221/E/!1/#1#1#1$1/01+1/*1/2/01$1#2/%1/01&2%1,2//+4&1(1/%1$101$1$1#1/-2(2!101&42/$12#3(1+102/$2/)1-2//!1%3$1///!201/!1//#1%f,2,1$1,1$1&1!1+2103-2//&4)1/*5*11)3/)1//$4/,305+	G08!F9012!V!6Fc!3V0184818!4Z8F0H0FC$VN81c!G010dlGV#FF!VF!122F0X240220B#	fa}I@@DJBdBRrj|zlzjuTuMTuSHLL_IV	24	23	300	3.6863	5	0	24	5	5	0	14	0	11	0	54.49	0.64599	39.15	0.83333	0.69139	0.52337	0	0
	zrUdztUcrJCkOktO290mE8eVa0HF8V0N02O23c048@Ve41F2!F18!J0J0VW!6W120V!401)1#	!1)2/1$2#6//01/.101(4$3+4/(4/*2#10G+4//1/%2$2//1/%3#3(2-1/01.2////.9&1$1-3/&13$1%101)1*1/*2/.1!3///&3+1)2!102/05$1.1/(1,1/.2*2#2//h!101)1$1$1$1///04/&3/)134.1/#7/011/%2!1+1/)104!2#2/$2-	G18#c403!V!k088010J@44!Q014W4s0F0FB#F0801V0F1140dlF$J010VF080X2!42108!44!	fa}I@@LDLTFQIJJIIFJIEJIfjYjfij`DQ\gRZ	24	23	300	2.773	5	0	24	5	5	0	12	0	11	0	54.49	0.64599	39.15	0.625	0.76464	0.63634	0	0
	vzUYvYz8lOSQGJ19698s28@WFGF2c048BGO21804!q@41#Xc!V0kFH484FF1W52$J08!F#801#	//(C!1$1//$14+2$1!1$20101!4+4//&304/C/!1/(10101/&1+1/!2/(2/01///!1#1!5/0101#1/!2/#7+1#1/+101!201/#1//!1/.1,1+102$3.21.2!3$1//$2$1,2////-1#2//%f,3%12$2$1$1&1$2+1+1$4///!7!1%1/*B*1%1///3/!5%1/#1$1*	I08!F901202c!6Fc!7V0106818!BZ8F0H0FC$V881c!G010dkGV#FF08VF10922F02244020D4F0	fa}h@@@Pe[JTllonskKMTtuTmUPLPYHV	24	23	298	2.7798	5	0	24	5	5	0	14	0	14	2	37.2	0.69113	25.32	0.75	0.74055	0.56985	0	0
	;dv9t0KF5k1J89280F288V60F0cV088HR018#80841#2F08!40F423F#1%J01!F%1#	!1.2*2)C)1$1!1$2/%2/&2$3+1$2/(2/(2$1!D$1%5(101.2.1/-1+1#1!1(1,2!1,2$1$2/(1(1//!101//)8,1$1/+1#23$1//!3*1#1///,1)11)1&31.1!1#1/1/-1$1//(2)2!2#1/(2+1/!f//1///02!2/#2#1.301!12/1/1014.101!13.2!2#2!2+1/2%4/,4-	G18#9402!V!VFc!304044F02!4W8k12!C%881c!F050ckGV0F0JF10VF!102F042V!20B#	fa}I@@J\MdBRkNjlkkOLuMUSSUPJPlWEuF`	24	23	300	2.6357	5	0	24	5	5	0	13	0	14	0	46.75	0.75422	42.31	0.83333	0.65654	0.4995	0	0
	:Ufzdv8rN5mOJ99290N28@V60H0c!88Hp2180482V841#2F$o0N483FF1W1%J09!F%1#	//(9//#2*1/!1)2$5(1(10111)1#1-101+1#F+1%1/&1,1*1#1/)1!1(1/02!1$1&1%1#1/(101$1&1-12+1//+5&1.202/!10101312$1/,3$1/%4202(32%101/01*8$2/2$1////+1$1#1-2//01/#1/+1,f!1#1$2,1$1//*2!2///%7//$2/01+1)1#1$1,1/01!5/$2&108+	F18!F9412!V!6F8!3041B4N18!4W8m020FC$V881c!G1108lGV0F0JF10VF!120F0X240220B#	fa}I@@DB}DBSNkMzsjjuSSUSTsHBTWJXk@	24	23	300	3.4044	5	0	24	5	5	0	12	0	9	0	70.09	0.50221	39.15	0.83333	0.64956	0.53731	0	0
	vxUYnWv8lN4HGJ08080F282V0FF0c#8HF218$k841#2808!ZFF4810F!1%4$F%1#	!1%1/-C$1///-1!4&101&1/%1//!21$B+1//$1/3(1.1/!1/04!1&2,2201//(1/+7//!1#1#B03$1(1!2,21(1211#1//&1/(1$1(1(1!21-101%1//$1+1#1/$2+1.2$1//)2+6#1-1)3!1,1$1(g,2,2$1&2#2////*1+1@/01/!2+1$1!2/1/$1/)4!2/&1-10	I18#840@02c!X0c!70424481@20BW8kW20GC#6V801c!F150ckGV#JF10ZF!102G0624!W0B#	fa}H@@@PMGIDhhilTdeEdeMSMULuUPJPZWJuz`	24	23	296	5.4271	4	0	24	4	4	0	12	0	14	0	30.56	0.72513	22.08	0.83333	0.58328	0.55002	0	0
	zrUdztUgrJ5wOktOEC8m68uca92F8V4O0Hl2A904N@Z801F2!k1kV0K0R0VWGF3W!VV0F501)1#	/.3(2//02,2/,8$605+2/01/!204&2(C!1.2/,2/&3-2/!2)1+4/.1//+3)1//)1$1&8&2-2/*4!4$2/-2//02$5/%1///-1!2#2/,3.2/-2///1)1/!1/0e$2.1&1!101*2//7/.1/%903&2%2/#4/02&1.3//+4)2%1*2.	G18#8$2V!60@801VFA8480R294W4N0F0FB#F0N0GV!1#dlF$J!8VF#XX!V2Z0@!4440	fa}H`@DLddCTfYgmYWvyjijVZZi`XTz`l	24	23	304	2.8674	6	0	24	6	6	0	9	0	8	0	78.42	0.61515	56.22	0.625	0.78261	0.69426	0	0
	:UYzWtBlN5w1F99AB8F28@8V0F08V480Ht2180402k84!V0XN0cV0JF80cWGF1W1!V!4$F*	//(@(2/#1/-2-20101!7+2//#1%1+3!H+1%2#1//%1)2/(1$1$3)4)5!1(2.3&102/1//+1//01&6&1!1#1)2(1.411$1(3-1//04!1/&1,1*5/$22//////*2)1/,1&1/$1-1*1i1#5/$2/.1/&2!3#1!2/!1/#901&1&1/!3//*1/$1/$3/03,7+	F0808F841@!V!a48!1!9B080N28BV0P#F4#F#FV0F15408W1$F#ZF#Y!VZ240@104440	ficq@@DJ\CHeEDbhlheDmdfjYijZffPDxnduV	25	24	310	5.5548	4	0	25	4	4	0	12	0	8	0	75.8	0.31253	26.79	0.68	0.60468	0.62953	0	0
	:UdrWOBlF5w1J8dEB8k2828V1F1804!Ht218#8o84!V0XN0cV0J080@WGF0V10VV!4$F*	/-1!1%@03%2/#1#1,1&22-2$101205///#12/0H+2/02*1)2+1///1.1!1-1)4)1/.1/%3.1.1/3&3/*1#1$1$321$301#1+101,2/%40302&501//$1$1/%1)2+2*2/*1-1//-1)2$105-1#1*1/)f!1/1%2/)1//1&2*1/+71/%1,21/1/01$1#2(1)1/#41/+305+	GF809F801@02c!a0@083!@4088P28BV0N120F501FF0N0FV0F!408W%FF08ZF10VY#Z2Z08104420	ficI`@DTCDGfyEDhddddhdXdbuRuTkURt@eIdZlp	25	24	320	0.8727	7	0	25	7	7	0	12	0	6	0	99.1	0.53804	64.17	0.68	0.59902	0.60693	0	0
	zqu_T_O!FCk0F91180k08@V!F28V080Ht218#@V@410V!F08!40N0c10F0W120V!44#F%1#	101/)11$2!17051$2%1!1/+2/#1(2$3+4$2//01/!G+2%2*3-1/%2#4/*1%1/%2!1-1)3/////+1#1,1!7&1/#3/!1#12$3!1$1#1!1/////#1&1//(1/%1(2!3*2-1!2+1.1/-101/1#11#3%1/&30g!1/,11+1$2/-4)12//%155/-1$7/!1/201!1/%1/!10401*3/01(1!	I08080841202c!a08!5V034480@204Z0FVF0GB0106080GW!1140dlF$FF!VF#22!Z24!V04#	ficH`@DRbdGTee]fuuUVZffjifiiAPer]ARl	25	24	316	2.8845	6	0	25	6	6	0	12	0	10	0	83.19	0.5806	59.38	0.76	0.64341	0.54695	0	0
	zrzhvhQBro5wSF9O@C8J28@8Z1H08V490FO238!F8Z84$VF0c!F0F0cVFF2W1#8F44#F*	/-2)A1$1+1$5/%1/*40201203)106$1//01/!D+2%1/(1/+1//02)1+102/)2#1/////01*1.7,2+1/(222$1*1//-2/,1&2-1$1/03//2/(2/%1(1/,1&2//1)1#1/4&20h/*2(1//-6!2!101)1/-33!2/0101!2(28.3%8/012%1/03/!42/#1/%	G0N08F801202V!a08!180A4080P206V0NX!F4#J08!V0F!408W%F#VF2!X#42J48VV44!	ficI@@NFlTBTwjrkZzruKTuMMMU@HQD~dt	25	24	312	2.104	5	0	25	5	5	0	14	0	12	2	56.16	0.57265	31.31	0.68	0.74051	0.58251	0	0
	;hztOgpJCw1odOA80k68@ca9FF8V488Ht2A8040@Z@41FX!F0c!p0N0eW1F3W120V!541!F%1#	!1//$9%1+1/+3#2!1.2$4$6/+2#1//%A+1%1//.1$1+1*3/#2)106!1/(3%1*4/+13/-1%1-3,7&2/*1/21$2(101/$204/%1+301/$1(42$1+11.1/*2/,2%1*1/#2#202.1,2/#1)12/%1)g!1$1+1$1$2/&1/+2-2/$1)11923//!2//(201//*4/*123-	G080808412!V!a08801VFA4480Q206W4N1H0FC010F0N0GW0F1140cl%JF!VF#X#Z2408!B440	ficH`@DF}D@tf[ewUfv}ZijfjZYZAbdjjp	25	24	316	3.8309	6	0	25	6	6	0	12	0	10	0	83.19	0.5806	59.38	0.68	0.64019	0.65353	0	0
	zrUdztUgrJCwOktOAC8mE8eca9HH8V4O0Ht2Ad04N@Ze41F2!F1cV0K0R0cWGF7W120V0F501!F%1#	,2*1%2#2#5.2/01,1/02(204$603)2//&1*12#10F#1&3%1//01/!3/(101%1/%32+2///-3///+1$7&2/#3/(3$2/(1//2!2#1#3/(1&32/!1//01//!303//&2///2!2*2//$g$1,101$1$1!1)4(1!2/1!5!2&1//*603&1/(107/01&1-11//+4!2#2/*2(	F18!Fc011!W0Fq088010FA8480O094W4N0F0FB#F0801V0F1#dlF$J#VF080X2!Z250@!44!	ficH`@DRBd@tf[ufU{mUZjZZjffeAacIsP	25	24	316	2.4843	6	0	25	6	6	0	12	0	9	0	75.33	0.64038	56.22	0.6	0.79306	0.68393	0	0
	vzUdvtUgrJ5wOotO@C8m68e8a9HF8V4O0FO2A8!F@o840F20XF1c!1040VV0F311#8F501!F%1#	/!2*21(C)1-2/%1)1,2$5.102/!1$2-10401*1!H+2///)3/.2,1,1/+2//01///1/-@,1!1/+3%23+21/*2//%12/+4/#1/04-1!2010211)1/////#2)2!102//&1/!i/$2*1!1)1//2!2!2$2-2/*1!2,1/!15.101#3/013-1/%1%4/,307!1(	I08!F801@!W0Fa08!1VF@4088Q20B_4N1H0F1#F#1V0F!408l%FF10ZF#Y#424081044!	ficH@@@PDUJnUUgUwYzfjZiffj`Tpb[WeM@	25	24	308	3.1924	4	0	25	4	4	0	13	0	15	0	27.31	0.51996	12.96	0.72	0.69297	0.62778	0	0
	:UdztUgrJ5wOodtDC8k68P8X9HG80490Hl29804F@o840FX0Xs0cV0K080cWGF0W10V!F501!F%1#	!1/01(11(6//!1!1(1/,4#14*12/01%41&2$12$1+E+1/+1///!1//$3!13/&1/+1$2/-3/#1(101/7%12(1/%1$1$312$2%11*1//%4#2&5#2////!2%2$1%3//////-1!20104*101//*f/2#2$1/02101/02+2!2/&4/1(18/1-2$3/021/!1!2#2//$105/.5!1(	IF809F841@02c!a0@083VF@4088Q28B_4P0F0F401FF080GV0F01408l%FF18ZF10VY#Z2Z08104420	fich`@DTdgHHyEDhhhdTdhdXduRuURmUL@eIdz|p	25	24	318	0.8624	7	0	25	7	7	0	11	0	9	0	81.81	0.53575	50.34	0.64	0.60268	0.68629	0	0
	zrUdztUgrJ5wOktOAC8m68eca92F8V4O0Hl2A904N@Z841F202F1VV0K0R0cWGF7W#V0FK01!F%1#	/.2(4//11,1/11*8$703/-1/!104#1+C/!3///$4/*2%1#1$1%2$6!3/!2)1//*3(2/1/#2$1,7&1*1%201&1/4$1/-11//%32%1/(22+1%1//01//!3.2/)2#4/+2//(1(1/0h/$1*1!1)1//7/!1/$1,903&1/&2!5/03&1-21/+1.5/+2.	G18!F801#V!608801VFA8480O294_4N0F0FB#F080WV!1#dlF$J!8VF!8X2!V240@!4440	fici@@DR\GhDf[uf~[Y]ZjZZiifZAacFjp	25	24	314	2.9214	6	0	25	6	6	0	11	0	10	0	73.64	0.52621	42.39	0.6	0.71208	0.69426	0	0
	:Ufzfv8rN5mOJ9d290N28@Vb0P0c!88HK21804820845#2F$o0F483FF1W18$J09!F%1#	/)1-9//.1(1(1(104$5+2&111)1#1-1/!H$1%1%1/&1/(1#1/)1+1/02021$1&1*1/(101$101$1.2+1//)104&1(1(2)1(10101024$1/.1!1/%4,2%1(2%1#1*7/%2$1/!1+1///01#1-2//01!1/$2/02/!h!1)1,3$1,1//2!2/(1#1/$32//#5!3-2/%1#1/!1$4.5/$2&307+	F58!Fd412!V!LF8!304144N18!4W8m020FC$V881c!G1108kGV0F0JF10VF28120F0225!20B#	ficI@@LTUTBRrjjrv{lluTuSLmU@HbEVXl	25	24	312	2.8815	5	0	25	5	5	0	14	0	10	0	67	0.52537	39.15	0.8	0.65113	0.55597	0	0
	;dzdt0pkCk1J99380F28@V6!2cV088Hx218#2Ve41#2F$o0N4e3FF1W12$J01!F%1#	(1/(1%G%1#1#1!1/!11&3+2$1!104!20101!301/#1)1/!1/!B*23%1+1+1/+1+1,1#1!1(1,2!6,2$1$1/&11/%3/$5/(2/!5&1/#4&1*1#11$2/$3,1*1#1+1!1!3*1!22(1&2#101/$2%1#1)2#1///(1$3#1///1///-i/$1$1$1,1/-1/1/%2)1%503&1/2$1#4*11/,101#1$2!1/+4/,2)1!1	F1N!F9012!V!6F8!3041B4N0@!4W8k020FC%N81c!F0108lGV0F1JF14VF!120F0V2Z0@2VB#	fesH`@DF\D@tf[UUeuU]VjijejiihANMgLv`	26	25	328	2.9628	6	0	26	6	6	0	15	0	13	0	61.4	0.73616	48.38	0.84615	0.67006	0.55597	0	0
	:UdztOgpJ5w1odtE80k68@ca9FG8V488Ht2A8040@o841FX0XF0c!K0N0XW1F2W1!V!501)1#	1+1/1)B//02.1/*2$3+201//.202%I+2(1(1///+1.2)1+2!1/(2!1#4(1//.2/.1!1,@%11-2!3(1)3$221$1*4(21//#1+202/#3)4!2!1+3&3*1/$2/.5/!1/#4/)1$1//!1//0l$4+1!3$1$1(2/*1)1!2!1//.42//1!3-1-1+41//*4!2.1&1/	I180808!@!V!X488030J@4488Q21BW4s1H0FC010F080GV0F1440dlF$JF10ZF#Y20VZ244810B440	fesI@@DZ\DBSLkzkLkJkUSSUMSMLBcJTySEh	26	25	324	4.4127	5	0	26	5	5	0	12	0	11	0	63.91	0.55077	39.15	0.57692	0.64801	0.69426	0	0
	;brrvclN5uGJ8W098k0821l0FFc#BHG018#@F8440V0Xs08!4F3405GF0V1!W!44#F%1#	02//$2D/!1.2+2,2)2$2!103/!201*2!1.2/!E!1(1+4/)1&2//-11/%2!2/(1!1/(1+1/+6/*2*2$6&1/)2$3+1%2&1#3/)2+2*1/!3!21/201#1///%1/2!2.1,2/01/#2#1,201$3-2#2/1/040i!1$1+2$2/+3-2/01/01/)16201-1/!4/!1#2/02&2/&1+4)101/.	HJ8010N402!c!q480830F14081@!BW8H020F4!F0V80GV!G540Bk9!F0FF10ZF3!30FV62Z4#D040	fesH`@FRttBTeYeoUUg]VfjjZejZhALNktE`	26	25	328	2.0691	6	0	26	6	6	0	15	0	14	0	64.34	0.62698	50.26	0.76923	0.67555	0.63126	0	0
	;fzft0pNCk1J99380k29@V60F2cV08BHx018$k@41#2F08V0JFP4e7FF1112$J01!F%1#	!1%1/&3#10C(2%1!1/+3+2!1&2!202$3%1$2//01$2)2(D$1%3/*2//1-2#2-1%1.2$1*2*2///3%1.1//)7&1)1/#11&1$2$2&1.1%2#33&2!1//.1-101//&2/.1/1,1/#1//#2!2#1/01%2+1&1*i%1.1)1,2//2102*2$1/%1#3$16!1/&1)8/%3.2&1!2+101-2%4$1/&4-	218#940202c!6Fc!7041B4N0@!BW8k020FB%N81c!F010clGV0F04F14VF1!22G0V2Z4220D0F0	fesH`@DFlDDteeUY^UWoVjfifjjZXAFIdmv`	26	25	328	2.9831	6	0	26	6	6	0	14	0	13	0	64.5	0.74884	59.38	0.76923	0.7881	0.55886	0	0
	zyubPYt!sCP4F11080s08@VFFF28!80FO218$k@41#X8!V0FFF080FF1W12$44#F%1#	/-1%1!F!1.11/*3#1&2$1$2!20101!2+4&1%1(2.2/!A/!1/,1+1*1///1&2/01/+1/%1&5/(1/!201(1(9!1,1/2*201!411$1*1/&1.3(1//!1+101$3.2/#3!10101%1//01#201%6////-11!2/01#1.j,2%1%201!1&2$1$1/(1$4//(2)63$1!1.22#1$8///.1/%4+2-1/	I08!F901802c!6Fc!7V010480828BV0FVF0GB#6V881d!1010dkG$FF!ZF2!22#2J40WV4#	fesI@@F\}TBTzjsZ{NlmSTtuUKUT@fGbjRp	26	25	324	3.9932	5	0	26	5	5	0	15	0	16	2	37.47	0.85829	31.31	0.76923	0.66743	0.57758	0	0
	:UdztOgrJ5w1ottA80k68e8a9HF804O0Ht2A804F@o840FX0XF1c!K0B0XW1F3W1!V8F501!F%1#	/,12(2803%2//-2,102$5$6/.1#23//0J+2$21*2&2!1/$1(101/#2//03/3*4//01#1!1///!1(2*4&2$1/#1!1&1%23$2//!2/%403/(1/02+1/*1,1*2.2.1!2-1&1,2/$2)3$1!2(2(2*1/)i%1-2-11*1/%1-2&2+2/*3/1/#2/01+1$1#13,1/-4/+2305+	I0809F801@!V!a48083VF@4088Q20B_4N1H0F501FF0N0GV0F10408l%FF10ZF#Y!VZ2408104440	fesH`@DJ\DGTeeUv^Yy]vijZjZiedABPiuU`	26	25	328	1.9742	6	0	26	6	6	0	13	0	9	0	87.68	0.4594	47.1	0.65385	0.69993	0.67407	0	0
	:UfrfvBnJ5yGJ9t@90F2828b1P0c0418HG23804F8o8440X0XF0c!o0F4cW1F3W1#8F401!F*	!1/!1&1(2@%1&11//*3(1#1040201!7//$2/$1(1!E+1$2//)1.1.1//$5021#2/1!2/1(1&1!1/&2&4-1,1,103&2.1.2+12$2//+2&1/,1#11.3%1/#53/+1/)1/+4$1/%1/!2(1!2.1&4(1%1%1$1(k,2$1&2(1(2///,2,1+174.1/#2+1$1103.31011//)104//*2	G48090840@02V!m4808380@4089P20BV8NY20F5!FJV8!V0FF1408W102!FF!ZF201Y0FV62508W0B440	fesH`@LLddD|bTrbRbbqRbrRSLuTtluURCAEtF`	26	25	328	1.9702	6	0	26	6	6	0	15	0	9	0	87.84	0.54918	56.22	0.69231	0.67388	0.626	0	0
	;hztUcrJ5kOotO290m68eVa0HF8V0N0Hl238048@V841F202F18!J0J0cW0F7W1!V!J41!F%1#	!1.202(1)9)1(12,101*3&1.2$5$3/+2(2/-2!A01)1%1///$11//1/!1!4)1!1-1/(1(1///#11!2/#108&1$1#1/$1*114$2(1/1(41//032/01,2/#1(1(3/#1#2/,2/+1-2-31.2/.2)3/%h!101!1%1$1$1$11(4//#2/*2/)175+2!1/#3/031/$22//)106/+25-	G18#c413!V!q08801VFA44!Q016_4N1H0FC#F080WW0F1140dlF$JF08VF088X2!42508!44!	fesh`@DDhZh@yELeEDleDh\eEffjYjiijhALRdMf`	26	25	330	1.3593	7	0	26	7	7	0	13	0	12	0	71.14	0.72884	62.62	0.65385	0.75429	0.63962	0	0
	;hztzcrJ5mOott290m68eVb020cV0N8FG239048@V845F2!F1#F0J4cVFF7W1%441!F%1#	/$1/02D/!1+101*105,1#11)3$501(1%1)2%1/2-1#D&1#3%1///$1//01!11/02!1#2$2*2+1*1/1/!3)105/-1*102&2/02,3,2$3/)1#2#2101(1!101#2,2%1!2&1,4///.2//.5$1$1,2.1/(21$2%1#4/+1%10h101/01$1$1,1/%1)2/.2/%2//$5.201#1/011//+4&2,2&2$1&2	G48!Fc011!V!L08803VFA0481O016VBN0H0FB#FV801W!G#dlG$FF!VF280X2F022508!B4!	fesI`@LDUdCiyDdhddeDh\dddfZjZjejjdFDPdK@	26	25	332	0.4297	7	0	26	7	7	0	17	0	13	0	72.83	0.84224	76.45	0.76923	0.74747	0.58006	0	0
	:Ufzfv8rN5uOJ99198k29@1J0H0cV08BHx218#2kB4!V0Xs!V0oF@4e7FF1W#W!4$F*	.1/(D(401//#1,1#1$2!202$6///#104,2!E1/03///$4/)1/-4/+5/-1/(1,1#1/%1/6&2#1!1)2#3(1$1$402$2/$1,3(2!101)1/01(3/1$1/$202#1/101/)1/-1/(2-1/2!2#1/,1/*j$3*2)1/!1/*1$3#2)4#1//!6!1/)1&4/%3/01$1$1//0303!1+2*4-	FF808F801#c!a48!1!38089820BV8F020F5$VF!V!F#BW1$FF04VF1!30FVa2442!D0J0	fesp`@DZrArRsKnr{J|{ULuTtuTlCGDMu`	26	25	326	4.7305	5	0	26	5	5	0	13	0	10	0	65.44	0.56128	43.86	0.69231	0.7591	0.61868	0	0
	;hzhvBrJCwOJ9tEC8FA8@8_9H3cV490Hx2A804N@o@4!W0XF0s!4#cY1F3W120V8F44#F*	!1/*1$2#E/!1%1/$1/#1!4$301!3+2$2/#1,1/!A+1#202/)1+12(2#4!1///$3/+1//+1///$1)1$@&1/0103/3%13!105(103///!1&2/1.4%4$1//%12/,3*2/01/#2/!1/!1!2#2%2$1(2$1/(30l20101/$2(1/.3101(102*1)2&1)1)185,1(1,4/011/$11//)103/.1+	G4808F841@!V!a08!3!A4088P20DV8N120F5010F080FV0F01408W1$FF!ZF!1Y0F0424081044!	fmkp`@DZbBZSLn{MkZkluTtuUSUMHBLiTYk@	27	26	338	5.03	5	0	27	5	5	0	13	0	14	0	54.61	0.67369	47.02	0.66667	0.68737	0.65205	0	0
	;bz_tBlN5w1J9dAB8k28@8W0F1c0480Hl2180402k84!W0XN0cV0JFA0cWGF1W1!W!4$F*	$3//!5/011)1/-2-20201!6//#5+1)4$3%@+1%2//.2$2/(1$101,2)5!1!1$2*1#1&101//$3&1(3//$3!1&9&2!1-2(1.312$3///+1102%6-1$1/!2#3/2//2(2/(1//(2)1/,1&1/$1/(31j1/)2/.1/*3#1.3%1.1!4H03&4&1/!1/02/01%1//#2%4/(1/!	FJ809FN41@!c!a48083!9B080P28BV8N#F4!FF080FV0F15408W1$FF!ZF1!Y!VZ240@104440	fmkI`@D\UTBYyELhiddeDmDXihuMUMRmTtpBDUWhK@	27	26	344	3.4096	7	0	27	7	7	0	11	0	9	0	100.78	0.52967	67.33	0.59259	0.61085	0.6593	0	0
	;fzfv8pNCmGJ99390k29@V60F2cV08BPx018$k@41#2F08V0JFPJe7FF1112$J01!F#V01#	!1%1/&1%D(2%1!1/+3+2!1*202$3%1/)1,1$2)2(D$1%3/*2//1-2#2-1/%2/2*2///1%1,401/!2/%3&1)1/#11&1$204!2&1.1%2#3(2!1//.1-101//&1/.1/1,1$2-1//&2#1/01%2+1&1*i%1.1)1,2.1#2+22,2$1!3/!1#3$16!1&3.1)7/%3.2&1!2+1/2%4$1/&4+10	218#940202c!6Fc!7041B4N1@!BW8k020FB$VN81c!F010clGV0F04F14VF1!22G0X2Z4220D0F0	fekH`@DFlDDteeUY^UWoTeZjZfZjiihAFIdmv`	26	26	328	2.8491	6	0	26	6	6	0	11	1	13	2	64.5	0.74884	59.38	0.76923	0.71491	0.56985	0	0
	;hztOgrJ5w1ottE80k68eca9HG8V4O8Ht2A804F@Z841FX!F1c!K0R0eW1F3W1!V0F541!F%1#	,1/2)9012.1-2,3/,4$3+3.2(2/(202%G+2$2101(1//)1/01%1(2)1!1(3/+2!1#3/)1/-2//!1,@&1#11(2/+223$2*3/!1#2$1/,2/%2)2202/!1#3/.12!2,2-32/$1/6%11/02)1////k$4!1+1*1!1/!2/*2!2/#2!1/&5/1/2!3/01/%15/+1.4!2.1/(	G180808012!W0Fa08803VJA4480Q216W4s1H0FC010F080GW0F1040dlF$JF10VF#X20VZ2408!B440	fmkH`@DZ}DBtfYWugfvU}jiijiifZ`TYRdqYk@	27	26	340	3.2981	6	0	27	6	6	0	12	0	12	0	77.01	0.62719	59.38	0.62963	0.7216	0.69969	0	0
	;jzhv8rs5mSJ99390R28@V60H0cV088Hx21804!V841#2F08!o0N4e3FF1W1%J09!F%1#	//(G(2!1%1/201(1+2$1$4!20101203$1!1+11)1#1-101/B+1%1/(1.1%1$1+1//+2!1$1&2%1#3/(1.1#1)2,5//+7&1/01/!101!211$2//!1(230101(2/$12!22(1+102+1(2%1/!1%1///01$3#1//)1%14#3//(101*20k&1$2*101$1!1)1/,2102-2//%16)1/2)4*11)3&1&2$1#101//!4/,1-	F1N!F9412!V!6F8!3041B4N1@!4W8k020FC$VN81c!F1108lGV0F1JF14VF!120F0X2o0@2VB#	fmkH`@DZlD@teeUVY}U]ejijejjZZ`DXf\sZ	27	26	340	4.341	6	0	27	6	6	0	15	0	14	0	58.31	0.77517	48.38	0.81481	0.67963	0.55886	0	0
	zxUYrYvBlF4TGJ0c@C8F2828V1N0c0408HG21804!o84!V0X!cV0o0F48WGF0V1%4$F*	/%2!1-C%1&1-1/-4*4!4#2!6-2//02$4#1$2%I/!4/(1/+5/,2/*602)2+2&1+2///1107(3/!1*1#6&1//#1#3)1//*12//$1!211/%3/#44///01//%1/%1/01//$201%1/!1&1l,2,3///.1$101//!82(2/01(2*11(302,3$1$1*1/)4!2#1//#	F0809F801802W!a4808380A!89N28BV8NX20F5!FJV8!V0FG4!8W102!FF!ZF!1Y0FV62508W0B440	fmkI@@LLdTFQJYQIQIJKEQYILsUSMLtuT@aETYbp	27	26	336	4.7079	5	0	27	5	5	0	15	0	10	0	76.42	0.46061	39.15	0.66667	0.61521	0.65353	0	0
	;brrvclN5uGJ8d098k2821l0FFc#BHG218#@F8440V0Xs08V0oF3485GF0V1!W!44#F#801#	02//$2C/!1.2+1+21$1#2!20201106/01211*2!1.1/!F+1%1$4/!1%1&2,1+1/$1/%4!1/(1!1/(1+1#1/&5/*2*2$6&1&1/02$2+1%2&1#3/)1/&1)1(3!2)1&201#2/$2//1/#2/,1/01/#2#1,201$3-1#2/1/030k!1/02$2/+3/$1*1/01/)18201%1&1/!3*1&1/01#2&2/&1+4%1!101/.	HJ801FN412!c!q480830F14081@!BW8H020F5!F0V80GV!G540Bk9!F0FF10ZF30130FV62Z4#D0J0	fmkH`@FRutFTeYeoUeywUijjfiVij`Dpz`tV	27	26	340	3.098	6	0	27	6	6	0	15	0	13	0	76.85	0.52492	50.26	0.74074	0.66068	0.64904	0	0
	:Ufzfz8rOKvOR99198k29@1J1H0cV08Bmx218#2kB4!V0Xs!V0oF@4e7FF1W#W!4$F*	.1/(D(401//#1/01#14!202$6///#104,2!E1.103///$5///(4/!1(5/-1/(1%2%1/*1/5&2#1!1)2#3(1$1&2$2/$1,3(2!101)1/01(1/1$4/$202#11.101/)1/-1/(2-1/4&1/,1/*k$3*1)1/!1/*1$3#2)4#1//!6!3/)1&6/01#3/01$1/2/%403!1+2*4-	FF808F801#c!a48!1!38289820BV8F020F5$VF!V!F#BW1$FF04VF1!30FVa2442!D0J0	fmkH`@DZrtCdefW]evUV}jfZjZZje`Xxaal	27	26	340	3.406	6	0	27	6	6	0	14	0	11	0	68.99	0.58385	47.1	0.66667	0.76724	0.63126	0	0
	:UfzfvBrN5uOJ9dD98s29@WrFP1c!8BHp2180482kB450V02k!V0oFQ487GF1W18$J09!F#801#	,1/*@&1/$2#4,1!1(1%1&302$8$1+11111)1/201-1#H&1#1%1/&1,1.1/,1(1/02021,1*1/(101$1&1&1&2&2///3&2#1%2#102/!101!21201!2//!1#1/04+22%1/#1*5$1/2$1)2/$1//+4)1-2/)2#1/&1#2//$k!1)3,1$101//+21//3/#9201(1*1,2/01&1$1(1/&1/$5/$2&107+	H58!Fd41202c!LF8!3041B4N18!BW8m020FC$V881c!G1108lGV0F0JF10VF38120G0X254220D0F0	fmkH`@DRcdATfUuf}fuuUjiijiZYfPDXaZwV	27	26	340	3.1407	6	0	27	6	6	0	14	0	7	0	100.35	0.48072	56.22	0.77778	0.69324	0.61678	0	0
	;brrvglN5uGJ8WB98k0821l0FGc#BHl218#@k8440V0Xs08!4FA405GF0V1!W!44#F%1#	02//$2C/!1)2#42+2,1,302!104$1)1!3,2!1.2/!E!1(1+4/)1$102//-11/%2!1/(1!1/(1+1/&2#2/*2*2$6&2.1)2$1*21%3+3/)11*2*1&2*1#1/201#2$1///1/1!2.1)1!2/01/#2#1.1$3-2#2/1/030j!1$1+2$2/+3-1/01/01%3/!18201-1/!3/!1#2/02&2/&1+4)101/.	HJ8010N402!c!q480830F1B081@!BW8H020F4!F0V80GV!G540Bl9!F0FF10ZF3!30FVa2Z42!D040	fmkI`@DR|dAQiLkjjsK_k[USUSUTlt`HqMEft	27	26	344	1.7195	7	0	27	7	7	0	14	0	12	0	85.18	0.62667	67.33	0.74074	0.68353	0.63634	0	0
	;jzhtBpR5w1F9tAB8F28@8b0F08V490Ht23804F2k84!X0XN0cV0JF90cWGF3W1!V8F441!F*	/&1.26(201%11)1//.3$8+22#1-2!1/!1+3!G+1%21!14//)1$2/#1#1%1#301&2)5!1!1/$3///(2+1//#102$6&2&1)4(101-13$3+3///2)2/.2/,1/.1/#2//*1#1%4)3/02*4/!2)2/(20m2#5/$1(1&1*3!101/02!2!2&2!1.1%101!1%1A2/1/!3/01/%1//,3/03/)	F4809FN41@!V!a48083!9B080P28BV0P#F4!FF080FV0F15408W1$F#ZF#Y!VZ240@104440	fc{q`@DJ|Cl|bTTRJbftRbVRtsULtuSTtmHB\_V[m@	28	27	354	4.5156	6	0	28	6	6	0	13	0	9	0	106.65	0.46723	64.09	0.60714	0.64046	0.68861	0	0
	:UdztUgrJCwOottAC8mE8e8a9HH8V4O0Ht2Ac04N@oe40FX0XF1c!K0B0XW1F7W120V8F501)1#	!1/)11$2!2@03%2//-2+1102$4$2+2/!1#2/04)2%K+1%2)12*1!1+1)2#3#1///#4/3*3//)101////$A&2/!13(1&1%12$2(2/)2/(3//2)2+1//(1*2.2*3&2#1///.2$1+2(2#3%1/)m!1/02+101+1/!23,2*2/%2.142$1/-4/!1/1#12,1%1/1#104!2/(23,2	I08090840@!W!a48083VF@4088Q20BW4N1H0F501FF0N0GV0F05408l%FF10ZF#Y!VZ2408104440	fc{H`@DJBdBteeUym[geUZfijjfjYfAPdJCUnl	28	27	352	3.7079	6	0	28	6	6	0	13	0	13	0	65.9	0.61123	47.1	0.57143	0.70966	0.73369	0	0
	:UYzYtBlN5y1J9dAB8k28@8l0F1c0480Hl2180402k8440W0Xs0cV0JFA0cWGF1W1!W!4$F*	/$2&1*@/,1/-2-20201!8//#5+1)4+F+1%2//(1+2/(1/.5!1(1.1/*1,2%3&1(4//$3!1&6&2!1-2(101,712$2///)401102%6-1(1#1*5/$22*1///%1//(2)1/,1&1/$1-1*1m1/)2/.1/.1.3%11/!C04&4&4!3.1/02/01%1/$1/$4/#1*7+	FJ809F841@!c!q48083!9B080N28BV8P#F4!FFV80FV0F15408W1$FF!ZF1!Y!Va240@104440	fc{H`@D\ttBtfvYWUeu[nZfjijUiff@PcjBqX	28	27	352	4.2996	6	0	28	6	6	0	13	0	8	0	97.1	0.41483	47.1	0.60714	0.61544	0.68031	0	0
	:Ufzfv8rN5uOJ99198k29@1J0H0cV08BHx218#2kB4!V0Xs!V0oF@4e7FF1W#W!4$F*	//(F(401//#1,1#1$4!202$8///#1.2!G/!2/!2//02/)1/1)2!4/+5/-1/(1(1#42!1/%1/4&2&1)2#2!1$1$1$402$2/1#1,2(2!101&401/01(3/1$1/$2%1/101/)1/-1$2/!2-1/#2#1/,1(1(1(n$3!1&2)1/!1/!2&1$3-4#1//!6!1//04/%3/01$1$1//1302!1+2*205+	FF808F801#c!a48!1!38089820BV8F020F5$VF!V!G#BW1$FF04VF10130FVa2442!D0J0	fc{p`@DFJCrRsKj|nroNmTsUTtuTl`qqcCX	28	27	350	5.4538	5	0	28	5	5	0	15	0	10	0	74.86	0.49065	43.86	0.71429	0.75054	0.63126	0	0
	:UfzfvBrJ5yOJ9t@C8F28@8b1P0c0498HG23804N@o8440X0XF0c!o0F4cW1F3W1#8F401!F*	!2/021/2@%1&11/#1/.1#1020201!5%1/(1/%4#1+F/!2///$3///(7021#2/1/#1(1$1$1!1/#1#1!4/1&1!1,107&2#1/(103,2$2//+201/(2)1#11.3%1/#4202*1-1/)1/+4$1+1!1%1/!2+2/&4#2#1+11$1(m,2,2(1%102*3/%2//(1+294/!1/2+1$1!3.3!1/01/*4/-2+2	G48090840@02W!q4808380@4089P20BV8NY20F5!FJV8!V0FF1408W102!FF!ZF201Y0FV62508W0B440	fc{H`@LLdTF|bTrbRbbtrJbrRSLuTtmSUUHBD[KiM@	28	27	352	3.5665	6	0	28	6	6	0	15	0	11	0	81.66	0.59074	56.22	0.67857	0.6397	0.67407	0	0
	;jzhv8rs5mSJ99390R28@V60H0cV088Hx2180402V841#2F08!o0N4e3FF1W1%J09!F%1#	//(F(2!1%1/2*1/01$4$3!203$1!1*111)1#1-101/B+1%1//(1%1$1/)1+1/02!1$1&2%1#3/(1.1#1)22+4//+8&1/03)1(10102213$2/1/02(230101(2+2%101/,1+1.1/!1%1///01$3#1-2-1+1%14#3//(101*20m!1#1$2*1&1!1)1/!2)2!4-2//%16/*2)4/01!13&1&201#1$1//!4/$2&2-	F1N!F9412!V!6F8!3041B4N1@!4W8k020FC$VN81c!F1108lGV0F1JF14VF!120F0X2o0@2VB#	fc{H`@DZmDDteeUVYouWYZjZiZjiij@QbYK]h	28	27	352	4.6075	6	0	28	6	6	0	15	0	15	0	55.22	0.81854	48.38	0.78571	0.68677	0.58006	0	0
	;hzhvBroCySJ9t@C8JA8@8_1H2cV490FO23804N@o@44#XF0c!F#cVFF3W12!8F44#F*	!1//2!2I/!1%1/$1/*40101203+2$1/#1,1/!C+1%1/(11+1(12#1///(3!1#2/1!1//$1%1/(4/+1,107&2/1103%1#3$3$211$2(101//-1-1&11$1&2&6%1#11/03/01///-6$1///(2#2%2$1#2#21#1/11%20n!101,1&3(1/.3+102*1/01*1&1152,1(1!2)5//(1/)3/!3/!101$1&1&2	G4N!F841@!V!q08!3!A4089P20DV8N120F5#FV8!V0F01408W1$FF!ZF201Y0F062J481V44!	fc{p`@FZbBZRjjkMkZklmUSMUTuSS@IreQfl	28	27	350	4.8564	5	0	28	5	5	0	17	0	16	0	48.42	0.69579	36.02	0.75	0.67386	0.63297	0	0
	;hztzgrJCyOodtEC8k68@cb9HGcV088Px2A8048@V@45FY!F0N!o0NJeY1F3W120V!441!F#V01#	!2//$B/!1-2,3#1/(201!1%1/$2(1/(202%E/101///$11.1/2/!1055(1//$1,1(1/+4/1/*9&1-201/$3%1$2$1!102*1+3)11/&2/%2)2%2&1-1-1+1%2#2/&32%1%2)1-2%1,101#2+2/+2)2%12-k!101!11*1$2$1+2)2*1/02/01)1/!272/$1-301/.2$103//+4!2/&202%1&	G580808412!W0Fq08803VJA4401Q016WBs1H0FC010FVN0GW0FG140dlG$JF14VF201X2F0a2408!B4!	fm{H`@DFCDB|bbbTVJbrTRbRvYIjijZjifZhEFRiLVZp	27	27	340	4.0693	6	0	27	6	6	0	10	1	14	0	61.41	0.78652	59.38	0.62963	0.58406	0.70898	0	0
	;bz_tBlNCw1J9dAB8k28@8W0F3cV480Ht2180402k@4!W0XN0cV0JFA0cWGF1W1201!44#F*	//(8*1%11)1/01+2$1!1$20101!6+2/&1.1%4+D+1%1$4//)1$1/#10301$101,2)3!1!1$1.1&101//$3/3//(202$8&2!1/6%1.311$3+3///!41$6/#1#1+102#3/2/$3#1%1(2*2//.1(1&1/,1&1/$1/(20l/$1$2/!1(3!1/01$2!2#1/%1.1!1E23&1&1/!5/01/(1//*4/(1/!	FJ801FN41@!c!a48083!9B080P28BV8P#F4!FF080FV0F15408W1$FF!ZF1!Y!VZ240@104440	fc{I`@D\TtBYiMlvjloN|ruMUMRmSTt@aEUzBp	28	27	356	3.0559	7	0	28	7	7	0	13	0	10	0	97.69	0.54642	67.33	0.60714	0.64228	0.64751	0	0
	zyubTbO!k5k4J91180o08@V!F08V080It218#@k8410V02N08!J0N0c1FF1W1!V!44#F%1#	!1/*1)A!1$2)1$2/%1/*402!203+4$11(1-1(1/!F+1%1/01*1,1)1/!1+1/(2!1-1)3/&1.11/%1%1&3/1/08&1(1/+101!413$2(1/////%2//%3/&1(1/*33/!2/*1//(1)1)23%1-1&20l!105&1/!1(11!1$1/&3%4*2//01#152&2#102*3#1#19*1#1011!3/!1/(3!1,10501$1)3!1/%	I0N080841@02c!a08!5V034480@20BZ0FVF0GB0106080GW!1140dlF$FF08ZF30822!Z2J40WV44!	fc{h`@DJcdhIyDhhdThdlhdldhfijZjYjii`TIBgPUk@	28	27	354	2.5283	7	0	28	7	7	0	14	0	13	0	77.46	0.62936	51.62	0.71429	0.70979	0.58491	0	0
	;jzdz8rSxnQJ8O3A0NA8@0a2H0cV088Hx238058@0e402X!F08!o0N4@Y0F2V120V!449!F*	!2//1#B%1+1/+3#3!1-2%201!2#1&3.2(3/*2#10B(1#1$1+2,1(1*102#1/,2/1)5!1$1%1/-6$2#1/!3/$2(3&2/&1!C&1/#103/#302$201/#1+5*2/&3/011,2%5///(2/,2%1/1//1/#2$3,1)4//o(1#3,1///&203#2/*1.2A43//!5/(1//$1/&4!2%1/!2-	G080809412!W0Fa08!3!94!1P!6V8N120F5010Fk80FV0FF1408W1V#FF!VF!1X0F0a2408!B4!	fkgH`@DZctA|bbfbQTTrRRTTRNZijZjjjVZ`DiRjpv	29	28	364	4.164	6	0	29	6	6	0	14	0	16	0	55.23	0.87452	59.38	0.55172	0.71915	0.66888	0	0
	;fvfv8rNCuOJ99298s@9@WLFH2cV08BHS218048@ki41#Xs08V0oFH4e7FF1W1201!J09!F#801#	!2+11,1$1#B.2!1!102$2//(2$2$2%2$2/%2)2/2(H$1%4(1/02)1////1)3#3+1#2&1!1//(1&22/$1//1(9/!12&1$2*201#12$1//!3/.1#101/*1(1//$1+1%1/1*3!1%2////02!2!11/(2/.p,21/01&2$1//!12//+3$27301#2/,6.1!1013!1+2011#3!2!1/)2#104+1/4-	I18#940@02c!aFc!704244N1@28BW8mW20GC#6V881c!G150ckOV0F0JF10ZF10122G062Z40Y0D0F0	fcgI@@J\|tBRkNsZ{J{Jn}LuMMUMKUU@iBq\PqZ	28	28	348	4.6363	5	0	28	5	5	0	11	1	14	0	65.59	0.53758	42.31	0.71429	0.54587	0.71581	0	0
	;jTbt01sCP4J11480w08@VFFF2c0488Gt218$o@41#Xc!V0FFP0@0FF1W5201#4#F%1#	//02#20J!1.1/*13+1*2!601!203+2$1(1/(3/!A/101/,1&1.1-1/2(1(1$1%1+1//01/1&3///)1%8&1(1%1/$101!801$2/-1#23,13/!2/(2-1$2/03+11#2.1/*2$1,3-1(2#1/+2+101%11!1%1&1,1&20n,1%2%1$1$1!1#1$1/-2///!73/(12#1$9/01$1#2//#106!1.5+2(1&3-	30N020901802c!6Fc!7V018480828BZ8HVH0GB#6V881d!1010dlG%F08ZF30c22!X2J42WVB4!	fkgh`@DJ]xHEiLjrrkoJk|mSTmUUUSTpBDaLek@	29	28	366	2.7735	7	0	29	7	7	0	16	0	15	0	58.77	0.8295	51.62	0.72414	0.64017	0.63799	0	0
	;j:vcrs5uSJ99398w29@WLFHFcV08BHx218040@kB41F!Xs08V0JFP4e7FF1W1!W!J49!F%1!V	/1/&9(2%2!1#1/&2/01#1#404!203+2!1/$1-2+2%F)1(2*1//01&2)1/1/,1/+3//$1/01/1/&1(1&8&1/$3)1!1&203$2!1)1!1/31(220102/01!3/&2&2%1/&3/&2//$3/!1+1$1+1///#2/!1(1&20m1011(2&2*1,2(1$1-1!6!2*2$1//07!1#1/!21(61#2+1#3/&1/#3/!510201.1&1$1(	G7P20H82WV!dVobV8!G403dc@0@e@4V0F2D8FZhJVK0GA0sF%8W41808GF0FXFY0V2!FZ2J4I0cB#	fcgH`@DF\DD|bTRRRbbbTQQrTS`mUMSKUUSSPLLSKV	28	28	352	3.4807	6	0	28	6	6	0	12	1	12	0	75.48	0.63567	50.6	0.67857	0.74184	0.70389	1	5
	zxzbrbv8lN4PGJ08298s282WFFF0c#BHG21804!F841#XV08V0oFH485#V1!1!J08!F#801#	!103//!E/!2///#4$101!3$1.11)1/.3%I&1#2/%1/.3+1!1/!2/*1!2+111$12!2/#2#1.1#1#1+1!1!8(3/#1-7&3/)21#1#1101#2%2/1//(3-1&12!2/(2#1/&1,1&1#2%1//02(2$1#202//&1/.2/*21%30q,201!1&2$1&2///+1/2$1(88301)1/&2/.1//.2$14%1!101-12%1(	I18020940202c!XF8!304044N1@20BW8mW20GC$V881c!G1508kOV0F0JF10ZF10W20G062V4020D0F0	fkgH`@FRUtE\bRbbVRRbRRtQRRYijjViVjj`LQTSUiMf`	29	28	364	4.2927	6	0	29	6	6	0	16	0	12	0	86.43	0.55883	59.38	0.75862	0.62835	0.61095	0	0
	;hzdzBrppzUJ8tDE8F28@8b3H1cV088Hx238050808442Y!F08!o084@YGF2V1%441!F*	!1/*1)N/!1$1(201*1/%2@!20201!11/2+1%1(2+1$2%C+11!101///$1/!1)2!1/&3!1%1$1+1/%12#1//(B(3-2/#9&2//#11%11$2/%1+3//022(1$21011/#2+2//+2//.3$1/(1&1$1.2/02$1//$p/*2/02,1/#11(2//03(15/)22%1!3.1!1!11#2)1!1-1$11/#103!2%1/!2%1!1!1	G480808412!W0Fq08!3!94!1P!6V8N120F5011Fk80FV0FF1408W1$FF!VF201X0F0a2J480VB4!	fkgp`@DFbCZSJr{ljjrokUMTuUUSMT@eIUVzp	29	28	362	5.5257	5	0	29	5	5	0	17	0	18	0	29.73	1.1332	36.02	0.68966	0.67205	0.60279	0	0
	;hztUgrJCwOottEC8mE8e8a9HI8V4O8Ht2Ac04N@oe40FX0XF1c!p0B0cW1F7W120V8F541!F%1#	!2//2#C/!1/+3)1*1&5$1+2.2!1#4)1)1&2%D/!11(1.1+1)2#1%1//%2*6/////,2/01!2/&1!E&1/!13/3$203$2(103/&2*2-1(2/%2)6+1//(1!2%22/*32*1/*4%1//!2/)4*3/$o(1+2-1+2%2+22,2/3%2)2.284$10101/)3/01/%11/!1/01%4!2//&1	I08080841@!W0Fa48!3VFA4088Q20DW4N1H0F5010F080GW0F05408l%FF10ZF#Y!VZ240810B440	fkgH`@DZcdA|bbbTNTTrTtVbRvZjZZjijfZ`TYRhsX[@	29	28	364	5.0933	6	0	29	6	6	0	12	0	16	0	55.07	0.73252	50.26	0.58621	0.70692	0.74957	0	0
	:UdztUgrJCwOottEC8mE8u8a9HH8V4O0Ht2Ac04N@oe40FX0Xk1sV0K0B0eW1F7W12VV8F501!F%1#	!3/)11(29031$2/,1#1(2!2.2$4#17+201/$21.1&1)K+1,1#2*1%1/////4/3*3/0322/$2///01.1$7&3//$1#2012$3(1/1(2/%403)2*1*2)2///&2(2+1-3&32$1///,2$1+2(2#3%1/)p!1/02+1///222(2+3!2/%464/&1+3/!1/1$2,1/+104/,3-	I08090840@02V!a4@0830F@4088U28BW4N1H0F501FF0N0GV0F15408l#F0FF18ZF!VY!VZ2Z08104460	fkgI`@DLttEUyEEEEDheXdddcLluTmUSSKMM@HryNht	29	28	368	3.2395	7	0	29	7	7	0	13	0	9	0	102.34	0.52101	64.17	0.55172	0.7479	0.76987	0	0
	;jzht0pN5k0J99180F28@V4FF0c!88Ho218#@k8410V02N08!oFF4c30F1W1!V!4$F%1#	!203*1#2(1)8/!1/1/%1+4$4#11%1/*1/%2&3%B+1/%1-1101!102&2(1///01!4,1-102/,2(2#1%1/3//+E&2+2,2*10102014$2(1&1/01/*1%222$1*1+1//-1/3/!102//02/!2!1*1/#3#1%1/22/)10230o!1)2/!1&2/(2,22/&2/+6E2+2)1,1/02101/#1!1#2/1/104/%1%1!1*	I180@0840@02d!X0c!704244N0@20BW8mW20GC0106080Gc!F150clGV0F0JF10ZF!W02G042Z!W0B#	fkgH`@DZ]xFtfY^Vwen_UfjVifjijfhCJSIRZsCh	29	28	364	5.646	6	0	29	6	6	0	11	0	13	0	70.83	0.68191	59.38	0.72414	0.54544	0.65055	0	0
	:UtztSxrJ5w1JvvER8m28u8aCHF9V4O0Ht2E8X0F@o840FX0Xk1t!S8B0fW5k3W15VV8F501#1F#1#	,1.12(2903%202/*1/2.8$4#13+2$1///$B+2/02*1!3//,1/)1+1!1,3*4/!124(2*1///&1*2#5&4#1-202+1!1#2022$3.2+2%2/(3)2*1!1/02!2//#1*1#2*2/,1022,2(1)1#1/#2)2$1+2(2*1/#1$l$33-2/%@//%2!2#1!2//&3//$3(1/$1$1$3,1/&1%4/,3-	I080908!@02V!q0@V830J@508FQ20BWJR92GF505FH0N0Gc0F!408l4$FF18Z20VVY141Z2B2N10B430	fcgI`@DLUTAYyEEEDeDcDdddYelmZjVj`dFJZ@XY\`t	28	28	356	1.4858	7	0	28	7	7	0	11	1	7	2	108.08	0.49334	64.17	0.57143	0.65526	0.72942	1	6
	;brbz8ltKvKJ89798w282WFGF0c040BIt2180408L8410V0Xk08V0oFP4850F0V5!W!J08!F#801#	!1/*11(A05%2)1//(1$1*101204$1%2(11)1//%K&1#2/03#1/.1+1!1/!202/(1!1+12*4/(1(1%1#11!1/!1(3/#1-6&2/11/!101!421#13//,32#2%2/&1/+2/+1/)1/-2/,103//&1&4#3/!2*1.2&20q,1*101$1!1//-2)12%1/2-5640101&1,2)5$1+11+1#202!1/(3/115%1$13-2+1!	I1N0@0940202c!XF8!304046N1@20B_8mW20GC01!V88lc!G1508lOV0F1JF18ZF10W20G0a2k482VD4F0	fgwi`@DRbVhF{rIQIYQIYQQIIEIQMSSTuKULsTAaKeyB}it	30	29	382	1.9853	8	0	30	8	8	0	15	0	10	0	110.81	0.55762	68.69	0.66667	0.63713	0.65205	0	0
	;hztzgrKxvQwttEA0mE8e0a@LGcV0N8Hx23c058@0e40HX!F18!o0B4@Y0F7W120V!441!F%1#	!2%1/)1#I/!1/+3#2!1.4$5$1+3.2/(1*2#10B#1-1+1,1/%2#1///(5!1//*3$2!1//01!2#6%3)2/&1!D&1/#1(2$11%202$2*3-1&23*2/!1#2#2)2#1!2)2///.2/+32%1,1!1+104%11+1/+1/!4+1/#q(1+2/*1%2,1)2!202.3.1.274//#5/(1/1!1/#1/#4!2/)3-	G080808412!W0Fa08!3VFA4!1Q!6WBN1H0F5010Fk80GW0FF1408l1$FF10VF!1X0F0a2408!B4!	fgwH`@DFRTE|bbbTVJbfRRbtRVsUSTuUUULu@HrU]il	30	29	376	4.9918	6	0	30	6	6	0	15	0	19	0	36.38	1.1089	50.26	0.56667	0.69954	0.70285	0	0
	;jztvgrw5yKottDB8k68e8b9HGc04O8Hl2A804F@o844FY0XN1c!pFC4cWGF3W1!V8F541!F%1#	!1/*1(2E#1-1-2%1%1&1.6!204$41+20102+102!22(2(1!1+A&1#1#121//#1/1/!1,1,2)5/+1//01//!5-1(3(2!1&9&2*1/)1%12$3/.1!1//022//2%1///(12//-3/!1$2$1,1+1!2#3*10203!3!1/-1!p/$2$1(1(2,1.1#1%2!2&1(2/3(1A/1(22)1/011!1$2)1022-1$11/#104#1,2)2.	I48090841@!V!q48083VFA4089Q20DWBN1H0F501GFV80GW0FF1408l1$FF10ZF201Y0FVa2J481VB440	fgwI`@DFBdBsiLkKnssMs{kUMTuTuTru@IRUAal	30	29	380	3.6283	7	0	30	7	7	0	15	0	15	0	72.81	0.69056	56.33	0.66667	0.64678	0.73369	0	0
	;jzbv8lsCuKJ99298w08@WFFF2cV08BFO218040@k@41#Xs08!kFH4@4FF1W1201!J48!F%1#	*1,1*2010F!1+2!31/*2,1$1#2!401!204+2$2//02+2%G!1.2/,1(1-2%1/#1/,1!1-1/-2!1/1)102.2//+9&1(1*3$2$1$101!201$2//!2!1/!2/&1#1%102-1/&3/)1$1$1/&3)2(3+2//+2+2(11#2$1*1)3&30q(1#2,101!1&21)1!1/*2/01/2-37101/&2#2$6(3//%1/!3+1$14!2(1(1&3-	I0N02F901202d0FaFc!7V010481820BZ8HWH0GC$V881d!G010dkOV#FF!ZF30V22F062J402VD#	fgwH`@FRUTFTeYeuUUYgg]ffjjejYjj`TQTWOfk@	30	29	376	4.7252	6	0	30	6	6	0	17	0	15	0	64.64	0.69926	48.38	0.7	0.71867	0.62239	0	0
	;jzfz8rtSvSR99798s@9@WLGH2cV48Blx2180482qi41#as!V0kFP4e6FF1W5201!J49F0F%1#	//#21!H!1)1$1#2%1.13#1&1$1$4$2$3+2&1/(1%2/!A/101/,1/&1/!1+2/01%2&1)1/+101/#2)103/+1*2/#6!4#1(1(204/101!212#12//!4-15)101%2&1/.1//)11#1(1/+2/!5/(4!11/*2-1%1//*n,1&1*1$1&1$1/+202/)2-2)7101/%22)9$1+3/%1)3)201!3/!5$1%1*1$4-	I0802F901@02c!6Fc!7V018681828BZ8HVH0GC#6VN81d!G010dlOV#FF0BZF30c22F0X2J42YVD4F0	fkwh`@DZ]xHMiLrkljsvj~lxuSTmUMUSUPLRUOV	29	29	366	1.9975	7	0	29	7	7	0	14	1	15	0	58.77	0.8295	51.62	0.72414	0.60332	0.73114	0	0
	:Ufzfv8rNCuOJ99388s29@VLFH0cV08BPx218048@kD410V0Xs08V0oFPJe3FF1W120W!J09!F#V01#	!2)1!1,1$1#B/-1//$1#1#2$1%1/)1+1(4/F$3%1#1/+1#1-1!2&1-1//%4/$1%1$2,2%1-1/#1&4//+8&1/#1$2*101#12$1(10201/$3&1/&1!2/%1&1$1!1//$1+1/&1/$2-2#1-2!1/.2#1#201/22)101/!n!101&2-1#1&2/&202,2/%3/,2@301%3$1/!203/!101/#1#1!2!1/-104$5%1/405+	I180@0940@02d!aFc!704244N1@20BW8mW20GC0106VN8Gc!F150clOV0F0JF14ZF10W22G0a2440Y0B0F0	fcwI@@DZ]xBSLjoKrwJlEv[UKTsUTuTu@hrTfltv	28	29	348	5.0425	5	0	28	5	5	0	7	2	12	2	57.73	0.60973	39.15	0.71429	0.42209	0.73369	0	0
	;hztUgrJCwOottEC8mE8e8a9HI8V4O8Ht2Ac04N@oe40FX0XF1c!p0B0cW1F7W120V8F541!F%1#	!2/)1%2!2A/!1/+3)1*2&5$2+2.2!1#4)1/02%F/!11(1.1+1)2#1%1//%2*6/3////+2/01!2/&1!C&2/!13(1&1$203$3(103/&2*2-1(2/%2)4+1//(1)22.2*32%2#1/*4%1//!1+2(2#4*3/$p(1+2-1+1%2+22,2/3%2)2.284$10101/)3/01/%11/#1/1%4!2//&1	I08090841@!W0Fa48083VFA4088Q20DW4N1H0F501FF080GW0F05408l%FF10ZF#Y!VZ240810B440	fgwI`@DZcdF{yEEDh\hidihmDddVjffjjZifZAQeJcMal	30	29	380	3.9543	7	0	30	7	7	0	13	0	15	0	75.91	0.7032	67.33	0.56667	0.71311	0.75547	0	0
	;hztzgrJCyOottEC8m68ecb9HGcV0N8Px2A8048@V@45FY02F1N!o0RJeY1F7W120V!J41!F#V01#	!2/02/!C1/01$1(101*3#1/(4$11/*2//#2%D/101///$12/)2%1/2#55!3//*1///!3#1+21%2/!9&1)1%1-1%3%3$2*2-1(31)2/&22/01!2)4%1&1-1-1/!2#11/%32%1/1-2%1+1101//,4)2/%n$1!1%1$1$102!1/%2*1*12$2/01)1!1.274+2(1-5/02.2$101//+5!2/&203%1&	G580808412!W0Fq08803VJA4401Q016_Bs1H0FC010FVN0lW0FG140dlG$JF1BVF209X2F0a2408!B4!	fkwh`@DFbeXCyEEDhlUEMeDhddbrSUSTuUTsMU@hrUYjwV	29	29	366	3.0113	7	0	29	7	7	0	11	1	16	0	61.87	0.83805	62.62	0.58621	0.61202	0.73536	0	0
	;jzjz8rOKvOR99198k29@1J1H0cV08Bmx218#2kB4!V0Xs!V0oF@4e7FF1W#W!44#F*	/*1,F(401&1/+1/01#16!202$8///#1.2!C/104///$7//*1)2014+2%1(5,1/1/(1%2%4/*1/4&201$1)2#2(1$1&2$3/1#1,2(2!101)1/01(1/1$4/$2%11.101/)13/,1$2/!2-1/2&1/,1/(30p$3!1&1)1/!1/!2&1$3-4#1//!9303//06/01#3&2)1$1/2/$1402!1+2*2-	FF808F801#c!a48!1!38289820DV8F020F5$VF!V!G#BW1$FF04VF10130FVa2442!D0J0	fgwI`@DFKtGciKLnkr{Jk^sULuUMMURt`qqcSX	30	29	380	3.9626	7	0	30	7	7	0	16	0	12	0	91.51	0.58332	67.33	0.66667	0.75943	0.64904	0	0
	zyzjTbO0VkCk4J99180o08@V!F08V088It218#@k@410V02N08!o0N0e1FF1W120V!44#F%1#	!2/$1*2#C!1.1/+1/$102!403!203+2$1/02.1,1$C/!1/)1!1/!2#101/1+1%1%2*4!1-2-1/!1/1)102/(3&2!1$1,11!A&1(1!1&3#1+101!404$4//!2*2-1(2%1/02//%3,1)1/!3(11&2/!2/(2/.2#2/1)41/$1&20p,1/!1(12(1/+202/&2/$1#294&2%2*2#1$6/02///3-1#5/$1&3-	I0N0@0841@02d!a08!5V034480@20BZ0HWH0GC0106080GW!1140dlF$FF08ZF30c22!Z2J40WVB4!	fgwh`@DZ]xHMiLrv|jsvjKUKTsUUUMS@iRYJSWV	30	29	378	4.1558	7	0	30	7	7	0	14	0	14	0	71.28	0.68392	51.62	0.7	0.61939	0.65205	0	0
	;jzjv8rNCuOJ99388s@9@WLFH2cV08BPx218048@ki410V0Xs08V0oFPJe70F1W120W!J09!F#c01#	!203/-1#B/!1*1#1/1/#2#3$1$1.11)2+1$2,3%B$3%1#1/+1/$22&1///$4!1,1%1#1/01%1+1!1/$1%4/2/&1!9%12/#1$2*101#12$2/1/03*2/&2//&1/+1/$1#2//%10203+2#2-2!1/&1-10201/4*1/!30o,2-1#3&2/)2,2#2%1*3,1.6C501//03///$1/)2%4$5%1/4%2&	I180@0940@02d!aF8!304244N1@20BW8mW20GC0106VN8Gc!F1508lOV0F0JF14ZF10W20G0a2Z40Y0D0F0	fkoH`@DF|DF|bbbTRQbVbTrRVtYKlvjVjYjjZij`TYZ[QZ]@	29	30	364	4.8758	6	0	29	6	6	0	7	2	13	2	70.83	0.68191	59.38	0.68966	0.44189	0.75903	0	0
	;YzYvBlF5yGJ9WCC8k08@c11N1c!88Hl218#@k8450W!N08V0J0N4c1FF1W1!V!4$F%1#	011.111,2$A.3!1$2!11#2#1&21/101#4!212$5$11*1/02.1)202%O$1%3#101&1+2/1)1$1/!2&1$1/&2021,2/.1/#1$1/%5(31/,1#6&3.1/$201$2$4//%1/-24//&2$1/.1//&1&301/1/(2//#2!1-1#2!1/*2%s,1*101$1)2+1,2*21&2/2/#2$184(10101(3,1/12,2%2/#2/#201#5!2//(	H580AFc41902d0Fq08!7043B4N1@28BW8mVH0GB0106V801V!G#dlG!F0JF10ZF08V22G0a2_02W0B020	fooHP@DF}D@VwRYemV]WYewUjfYfijYifhCJWJSisKh	31	30	396	3.2478	8	0	31	8	8	0	14	0	8	0	128.11	0.58059	93.52	0.70968	0.66439	0.6715	0	0
	;jrbv8ls5uKJ89398w282WFFF0c#BHt2180408F8410V0Xk08V0oFP4@5#V1!W!J48!F#801#	!1)1/1)B03%2)2/%1,2&3&2$201206$1.11)1//%O&1#2/02#1%1/(1+1!1/!2/%1#1!1+111)4/#2#1.11!1#1/!1(8/#1-5&3%1/!2*101!221$3/1/02/%203/$1/+2/+1/$1#1%1,2/#2/!202//&1#2/*2*1.2&10t,201*1$11%2#3//.12%1/2-56501)1,2)2$1,1+3#1$1,1/+114%1$1.23-	I1N0@0940202c!XF8!304044N1@20BW8mW20GC01!VN8Gc!G1508lOV0F1JF10ZF10W20G0a2k482VD0F0	fooI`@DJSTC]iKJkrnsKnkJuMSTuKTsMRAaHTEb}it	31	30	392	4.0331	7	0	31	7	7	0	16	0	9	0	116.68	0.49914	65.45	0.67742	0.62672	0.63799	0	0
	;hzdzBrpxzUJ8tDE8FA8@8b3H1cV088Hx238058@0e442Y!F08!o084@YGF2V12$441!F*	!2//1!2L/!1-201*1&1-26!20101!21!1&1$2+1%1(2+1$2#10D,1!101+2,1/%2#1/1+2!1,1)5!2#2&1//!120101!1$1/.9(3&1%2/0109&2/#1*2$1&1$3/%1+3*1.1%22/011,2%2/!1//$1//.6$1//1$1.2/01$3#2/1.s/*2/02,1)1)1#1$2//03(272/(22)3/(1!2/+1$11/%3!2%1/!2,2	G480808412!W0Fq08!3!94!1P!6V8N120F5011Fk80FV0FF1408W1$FF!VF201X0F0a2J480VB4!	fooq`@DFRC]|bbRbVVbfRRRbRRJZijfjjjfYj@Rdj[CX	31	30	390	5.5953	6	0	31	6	6	0	18	0	18	0	47.48	0.9842	53.09	0.64516	0.66229	0.64904	0	0
	<vbtSGs5y5J@AT80w28@8kKF0dVB88GO218X021o84$Xs0d!FNH0AVJFFVC011V044#G101&	//(I%1+1/+1#2%3+2!40101203+2$1)1/&1/!4/!1/(1!11/!1#1/&1)1/$1201//$2///)1/#1-1!2$8,1/)1*811$1&1!1)3%4%2#2///#1!2,12$103+1!3!1!1&4$2!2+4/(2/!1*1)3//!2.1%1$1#1,2&1#3!20q,2,2/8$2(1+2&1!2,1//$71#1+1$1!203&7!2!3*1/(1%1/3/!5/!101&3-	kFN08F901802c!a48!380A109NN20DV8NY2FN4040JV8!c!V#8W5$FF08ZH3V0314062J6FWVD410	fgoi@@NV\dXDioUfVW{WYUoZejZij`@jj@HHbX	30	30	374	3.6516	6	0	30	6	6	0	15	1	13	2	65.97	0.54131	34.55	0.6	0.70894	0.71096	1	6
	;jzfz8rtSvSR99798s@9@WLGH2cV48Bnx218048@qi410V0as08V0oFP4e7FF1W520W!J49F0F#801#	!1/*2%1!G!1)102!1$2$1.12#2&1*4$201!3+2&1/(1%1/!F+1#1/.1///&2+2$101#1+1$1)1/02.1%2&2//+2/#6&1(101/)101!222$2//!4-15)1(2!1//!11///(2/*15!1(3%5/(2101/+2-1%1#2//%r,11/03$1,1/+204//(2(16301/%22)7$1)1011!3!1.1#3/1!3/105$1%1/4-	I080@0941@02c!aFc!7V034681@28BZ8HWH0GC0106VN8Gd!G150dlOV#FF0BZF30d22F0a2J42YVD4F0	fgoh`@DVCEHCiLrrksj|jokIMTmTluUUMU@HrLnal	30	30	378	2.2055	7	0	30	7	7	0	14	1	14	0	71.28	0.68392	51.62	0.7	0.60597	0.77117	0	0
	;jvjv8psCuKJ99298w28@WJFF2cV08BNS2180402k@41#Xs08V0kFHJ@6FF1W1201!J48!F#c01#	$2/-1#F!1(1%11.1*1+2!3*20101204-3!1-1.1!1+6%H/!3/(1#1/&3%1///04&1#1$1/$1+1/1#1%1/5(5//!7/1(201$2*302!201$1//014/)1/#1!1,1*2/$2/$3%1//#1(2(2$2/!2//+2(1/%1/010r1+2,101!1&2*1-2/.1#3/01+9301%1/2#2$4*2/-1/!2/1%14$41$2/3%1&	I0N!F901202d0F6Fc!7V0104818!BZ8FVH0GC$V881d!G010dkOV#FF!ZF30122F022J482VD0F0	fgoI@@ARctBTvnkMnl{Mj^}RuSSUTmMUPJXbLdtU`	30	30	372	6.7591	5	0	30	5	5	0	13	1	16	2	56.31	0.57112	31.31	0.7	0.62158	0.63634	0	0
	;vzfv9rsCuOJA9IO8s29@WLFH2cV0@BHx258V4@@kD41#2k0BVFoFP4c7FkGW12!V0J09!F#801#	,2/*9.2!1/+2!1(1$1(105$301)2(1/,11+2%A/!1-101/02/01/#103#1%4/%1*1/+5/,1%3///1(1&@02$1/#6$2!2&101$3$2/*22$22)1#4,21$42//%1/&1-2#31!1%1$4/(3)1/$2(2/////-1$q#1(401$1*101$4!801(1)1,2!4)2//(@031/$202)5/01&1///+4!2-2*1-	H0808F901@V2d0FiF8V03!184818!BV8J120FC0F!kc85c!F0108lKZ#FF20WI10120K0a2B6H2VD0GF	fgoH`@DJsTA|bbfRrbbQTTvTRVR}mUSSUTmP@T@qqTiX	30	30	376	6.4158	6	0	30	6	6	0	12	1	12	2	83.26	0.54288	48.38	0.66667	0.70184	0.6715	1	6
	;jzjzBrSxzQR9tAE8kA9@9r3H3cV49Dmx23805N2ki442Y0Xs0eV0oFA4ebGF3W120W8F441F0F#8%	/$2-1#9*1%1101&1/1$3/(2$8+2%1/1&1-4&1#C+11$2$4//)11#2/#1#1/*1#5!1!11&1!1(1/06$1/1%3/4//(1021#6&2/0401%1.312$3+3/%1/1(202%6(3!1/!1&1///%1/#2//&3&1%4(2/-1/,1/(20p2)1.101%1/!3!101/$2/-1/!1E231#1$1#2/!4/0101/#1/#2-1$1#4,1.1-	FJ809FN41@!c!q48083!9B281P28BV8P020F5!FFk80FV0FG540BW9$FF!ZF301Y0FVa244@10D4J0	fgoI`@D\utF]iMlrnkKsmwLmMSUTuJuLtu@qjCQX	30	30	380	3.6467	7	0	30	7	7	0	11	1	10	0	107.11	0.49837	67.33	0.56667	0.51102	0.76657	0	0
	;jztzgrRCwOottEC8m68ecaOHG8V4O8Ht2A804N@o@41FX0XN1c!pFR0eW1F7W120V8FK41!F%1!V	!2!2&1%2/!9/!1$1*1*3#2/(4$1+2-12/#1.2%C#1-1/!1//01)1//-6//-3//-2*3)2$1/$F&1//*205$2*3%1/2*2-1(22+1(2)402/-1/!2*2*1/3201#1/(1#104%11*1+1/-1$4+1/#q(1#2#1!1*1021/!4+1*2!202-13.1.2D4!1.1/3$2+1*1%2#1/01&1/!4!2/*2,	lMU8cF86te1NdZoWV8F0IJ59hs202eARV0N3@8kb150O29AGuJ041408W44BcNGF22XNW0VQ020gHoNG0dR1!	fgoH`@DFcdE|bbbTVJbftTTtVVvZmUMSUTuTsT`HrU]il	30	30	376	4.9574	6	0	30	6	6	0	10	1	14	0	72.77	0.70194	61.6	0.56667	0.60597	0.84127	1	5
	zyzjTbO4WFCk0J9d180k08@V!N38V088It218#@k@410V02N08V0o0N0e1FF1W12$44#F%1#	/1&101(2#A.2!1/#1$101/01$2!202$6%1$2%1+1/#1+2%G/!4/&1/,6,2$1&1/,3!1(201/*1/*1%3$2//&1/#@&201/08/101$2$4/!1,302/+11$6//01/,1/!2#1/*3)3.5/0112//&2&1#2///030s,1&101(1)1!21&1/*2&101/&3.1C33//!7(101$21+2/(3/-5032%2.1103,1	I1801Fc01902d0Fq08!7V038480828B_0FVH0GB#60N0WW!1#dlF$JF08ZF1882210Z2502W0B4!	e`_jL@@DBFCI`BclbfbRRbVbTRbUrbbKSSTsUMKUSTAQaLQcEUL	32	31	406	4.0535	8	0	32	8	8	0	15	0	11	0	107.73	0.60234	79.69	0.625	0.72074	0.6715	0	0
	;dztUgroCwOotOEC8mE8uca9HH8V4O8Ht2Ad04N@Ze41F202k1sV0p0R0eWGF3W12VV0FK01!F%1#	!1#1/2)12#B.2!1-1,102.1$2$3$4+402//$1+2%E*22%1+1/2/02$1/!1&1%1)1+5!3%1%1&1)1$1//%102//2#2!2!101,B&2&1+6/$4!2$3(3/)2/+1%5//2/-1/!2#12%1/,3)1/!2$1/&2/2&1#2/,4/$1s/$2(10101&4!1%101/*4&1//#1$1@5/)2)7(3(1/&1$1%2/(1%5!2/%2!3-	F1N!Fs41322W0Fq0@8010JAB4N0T094_4s120FC#F0N0lV0F!40clF!F1JF18VF088XX0VZ2_0@0VB440	e`_jL@@DFELf`JmlbbbbRfrbRtTRbJVSUSUJuTluUTAQhfUedmT	32	31	406	3.6668	8	0	32	8	8	0	15	0	13	0	89.03	0.69404	68.69	0.5625	0.78282	0.75107	0	0
	<TbtG0s5u4J@9J80w08@VFJF0WVB88Is058V021o8410V0Xs01!JFH0@0JkFVC011V044#G1$1#	#2//010H!1.1!1/&11#2&1*2!601!203%1$2$1)1/&1/!7/101/+12&2.1#1/!1&201.1/(1/$2+1/1////!2$8&1(1(1/!101!801!102&1,3%4%2#2)12/!2/(2,1/(3%1$11%2.4/(2/!2*1)202#1/+21,1%1%1#1&1$2&1&20r,1,101!1$1!108$201/-2//-1#73/)20301$6102-1)2//%6!1(1%5+2(1&3-	Y0N0@0901802c!2Jc!7V41149F820BZ8HdH0OB#6V881d!W010dlK%F08ZH3Vc034022J6FWVD410	foh`@DFCEHCiLkLkKn|josksTaPMEUUSTpCAKRM`	31	31	390	4.0222	7	0	31	7	7	0	14	1	12	2	86.81	0.56157	51.62	0.67742	0.56937	0.69862	1	6
	;jzYzBltSUKJ1d6C8s28@WlGN3c048DIt21804!q@450W0Xc0@V0oFI4@5GF1W5@01!J48!F#801#	//02#10F/!1&1(1*2*1%1#24$101!1%1$2$2)2/&1+8%K&1*2//,101$2%1/%2/&1!2$1&101///$1#1!3/#1!1$6-2/#B&1/%1-101$1$2#2/+3153(4&1/3*1%1!1+1$2/,1+21#1(1//01,3//+1+21%1,3#1/&1-t,1,1$1,1//#2//(2)8301)1+22)6/1101/04/3&11/!115!4!1!102/3-	I5801Fd01302d0FqFc!7V4106818!B_8kWH0GC!10V88Wd!G010dkOV#JF18ZF38922G062K402VD4F0	e`_jD@@DBFGE`JlbfbTRRfRRtRRQTRSSSUSMTsUUT@qaLQdxyUS@	32	31	402	4.5778	7	0	32	7	7	0	17	0	16	0	65.1	0.74885	51.62	0.65625	0.73629	0.69754	0	0
	;fzvzgrJ5yOottEC8m68ucb9PGcV4O8Hl2A904N@o845FY0Xs1sV0K0R4cWGF7W10VV8F501!F%1!V	!1(1/+@.3!1)1#2#1&21/101#4!203$5$1+1&1)2.1%2!302%M$1%3#101&1+2&1(1.1)1&1(1$1/&303-2&31/.1)1%1/%5//+6&3.1/$1#2012!104//%2/-24/%2/2$1/#1#2/02*1/(6!21!2*1///#1*2.10113//$s)1!1&1$1$1/%1,2+1#1!2)1%2+101$2$184*101*1*1*1$11///2+3%4!2//#1#	lMU0sF@4t83Fd4or88k0IJ59hs81@e3RV8P6@8oq05FOX9AGuKBK1!8_508cNGF24XQV0WQ0H8iLoNH0dR1V0	foHP@DLTtEYkrJJJJZIKQKIIEJEIQfjfZfZiYijdAAQetv`	31	31	396	3.5816	8	0	31	8	8	0	12	1	8	0	132.77	0.58116	95.74	0.6129	0.65788	0.84008	1	5
	;jzvzgrxpzUwttDE8m69e8rALGcV4OBHx2A805N@oB44HY0Xs1cV0pFE4eYGF3W1!W8F541!F%1#	!1/*1(2H,1$1$1(2&1$1*11*6!203$21/2+102!2)2+1$2%E$1%1#101/%1/-1/!1,1)1,4.1+1//(1/#1&5)1,2.1!18&2//$1$111$3//!2!1/-22201$1*102)2%2///(22/*3/!3#1/%1!1&2$1(1%2#3#1(1$3!1#1/,r/01!2$1(1(2)1!1)2)1)2//03(18!1(1$1&22)2.1!1!2$2)1012)1#1$11)1)104!2/2(1,1	IJ8090841@!d0Fq48083VFA4089Q20DWBP1H0F501GFk80GW0FF540Bl9$FF10ZF301Y0FVa2J481VB4J0	foI`@DFcdF{yEDeDllhdihmDddTEKUMTuUMTsMT@eITvFp	31	31	392	3.3114	7	0	31	7	7	0	13	1	16	0	69.72	0.72117	56.33	0.64516	0.554	0.80446	0	0
	;jzjv8ps5uKJ9d398w28@WpFN0cV08BHx21804!k8450V0Xk08V0oFQ4e7GF1W1801!J08!F#801#	/02/%E(2)1/&1#1/01#24$101203$1.11)1/!1)1122$L&1#1%1&1(1/-11#1%1/%2/*1021+12*3/(1.1#2!1%1,4(3//107&3#1,1/!101!211$4/1$1+2(230101&2/&1%1/$2+2.11/01%1///04$2#102//%21&4#3,1$4/$11#2&20s,1*101$1!1)1/!2,2-2%1/2-46301)1)1!2)4/%3.2//,114!2!1$1/1-	H5N03Fd41202d0FqF8!3041B4N1@20BW8mW20GC$VN81c!F1108lOV0F1JF14ZF38W20G0a2p4@2VD0H0	e`_bB@@DMLf`NaklbTRRRTrVTTRRQRTSUSUMUKTlsT@ppzLRdsVu@	32	31	408	3.2593	8	0	32	8	8	0	17	0	12	0	106.32	0.67043	82.52	0.6875	0.70903	0.66071	0	0
	;jzjv8psCuKJ9d298w28@WpFN2cV08BPS2180402k@450V0Xs08V0kFIJ@7GF1W1@01!J48!F#c01#	01!2+2/01#F!1.1/1*1+2!3*20101205-3!1-1$1)1!1+6%J/!3/1&1#1(1-3%1//.20402$1#1$1/$1+1/1#1%1$1*5(5//!5&1(1(201/101!201$2//!4/)1/#1!1/(2/$2,1&3//*1/05$2/!2/)2-1!2(2$2//!10s1+1,1$1/!1*1!2/.1#3/01+8501%1/2#1$4*2/-1/!2/1%14$41$2/3%1&	I4N01Fd01302d0FLFc!7V0104818!BZ8FVH0GC$V881d!G010dkOV#FF!ZF38122F022K482VD0F0	foH`@LTLLB\bTRbRVRRbbrQbfRn}ffjijYZijjAQERLi\l	31	31	388	5.6201	6	0	31	6	6	0	14	1	14	2	77.15	0.58587	48.38	0.67742	0.60982	0.65645	0	0
	;jzvUgrJCwOotOEC8mE8uca9HH8V4O0It2Ad04N@oe41FX0Xs1sV0K0R0eWGF7W12VV8FK41!F%1!V	!1/)21)A03%2#102!1/+3#2!2.2$3#14+2(1%2/,1%2%L+1%1*2$2$1/-1)1&1!2//!3+1.3/03*1+1#1&1//$1!1/08&2#1//$2212#13//!4/#11!3)2!1/!2)2!1/,1&2-2&2!1/&18201//)11%1/01#2/)3+101/&s(1#1&1*112/#2/*2!1$102$1/!1,162!1//5#1,11/1$1,1/$3%105!2/)3)1!1	lMU0cF84te1FdZoWV8k0IJK9hs@0@e3RV0P7@8kr05FO2OAGuK451408_458VNGF24XOV0WQ028hIoNH0dR1V0	foi`@DLtwhMgrJJJJIQIFIYIHqIGUfjejjYejjfdANPYMe`	31	31	394	2.4527	8	0	31	8	8	0	12	1	10	0	115.48	0.58599	81.91	0.54839	0.62019	0.84746	1	5
	=jzSrxpzURAQQE8o29@8o7H0hVB9Bmx278X1H3oB402V0Xs0dV0oN@4fXJkIW801WcF45#G1F1&	//(G&1*1/+2/&4!40201203/01//01/!4/!1/(1!1/(1///(1.1.1/(1$1%1%3/.1/*211#6&1//*202$2&2!1)1!1!4!1!3+1&3+103/(2%2&501!1+1$3%1,22,44//+1*221!2#201/+11!7.1%1)1/$1&20q)1/1!1$1&8!104(1////*8033-2$1!2)6!4-1/%1(1/3(1)4/01111&4$1(	kFN08F8018!c!a48!104A129ON20DV8N92FN4040FkP!c!k#BWC$FF!ZH3V031J0a2J6F1VD410	fgH`@DVSLF|bbfbRRJbRfRRRtRcQruPPQUTuSTq@au`	30	31	376	3.648	6	0	30	6	6	0	11	2	14	2	67.5	0.5517	39.26	0.6	0.61943	0.79328	1	6
	;jzvzgrxxzUwttEE8uE9udrQTIcV4OBHx2Af05N@oi45HXFXs1sV0pFU4ebGF7W1@VW8FK49!F#801!V	!1)1/1#1!10C!1+2101*1/2#1/!2$3$5!1(2$101)1#1/1)1(F+1/01)1/*101/#1!2-1/#202/)1!1#3)1//-2!1/(2/0105&3//)3212$4*3/!1#2#1*2)1(4!1//2!1/#3#1/&21%1/(1013!1(1%31&1(104$1/-1,101)32/,2&s$401$1&1$2$2+11/#1+2!2.31/1%2(19401/$122)4,101!1/%1/$1/#104/!1)1$1(	lMU@sH86fi0FcZoWc8V0IJ43hs@0@eARV8P7D8krhKkO0OAGsG851408_45B0NGF2LXOY0WQ!NZ2JJI2dR#	eo`RB@@DFMJ`BielbbbbbTRQRrRtRbVxTtlZjVjiiVjfjdCCbbdf	31	32	396	2.5768	8	0	31	8	8	0	11	2	10	0	114.44	0.64715	84.74	0.58065	0.54905	0.89368	1	5
	;vzfzCrOSzORAdSC8k29@9p9H3cV0@Dux2C8V022kD440W0Xk0HV0oFAJe7Kk1W020WV04$F#V%	//01%E(2)1/+1#1,1*3$501/)1/&1%4+7/10101)2#3/1/!1/#2,1/$5202/)3*4%1+1/%201(3#3/*1/2&3/12,1$1$3021#4*2)101#2%2(210103)1!2%6&1(1/#302//$1#101!1!1(4/#2*1+1$1#2)23!2-1)1///#1/!q%2$1#1)101-801/#1+2+202(1/)2#9!1)1/!2#4/01#3*2$11$1//$204$1&1,202-	FJ808F801#c!L08083441928G8!BVNF921F50FF0VN!V!F#BW5$FF04VH30131K0a246H!D0G0	eo`RB@@DCBa`ONglbbbTVJTRrbRTTJVXdNnZjfZiijf@B`ABQbh	31	32	396	2.3478	8	0	31	8	8	0	11	2	9	2	115.37	0.57571	84.4	0.6129	0.63666	0.71292	1	6
	;jzjzBrtSzSR9dDC8w@8@db0P3cV48@nx218048@ae450W0aN0@!o0F4@3GF0W5@$J49F0F%1#	!102)1/#22!J!1+2!1)1#301*1&1&3&4!301!204+203!1/201-1+2%H+1#101)101$1*1/01$1/.11.1&1!1$1(1&101$1/01/102/)6(5//!8&3(1*3%1)201!211$301$1/(303//225!1011/&1(2///&1/,3101+1!2$101///101$1%1%1/1/01$10w,1,1$1/!1/%1&2%2/.11)187/)2#1$4(2(1%1/-3/,15/,1%1&	G4N080d413!W0FkFc!3V014601@!4Z8H1H0FC01!V88Gd!G150dlGV#FF08VF28922F062K482VB4!	ehPZL@@DBFME`LclbfbRRRTRbTRrURfRZZjijZfZZZhBcBt_KIFh	33	32	418	4.1487	8	0	33	8	8	0	18	0	14	0	85.94	0.71899	68.69	0.69697	0.65351	0.64751	0	0
	>Uxro5wSovQQC8q68ecaCHF9VBO8It2E8X0HAo841FX0YN1d!x8R0fWKkIW901VcFK41!G1F1!1!V	/,1*C!1#1*1#1/&1/1%2!403!303!1(21&1(1/$1)2(7/!1/+1/(1/$2-1/#1////01%1013///*22$8&1(1/$1+402$2&2,3%4!1!2/#3+103/(2!1!2)1.1$3%1!2)2201#1%44/#1#201!1*1!1)2$22!2/-2#2#1#1/1/+1&20r)1!1&1*1!1&801!4//2/1101/-703/(2)7!4-1/%1/)3)3(5/01!1&3$1%10	WMU0cF80dc20cZZ1Z8!HJJ1ds3F0e3RV0NA@8ka040S0OEFsF04#8W448081F20XPXVVG140Y3JLFVdT010	eo`ZD@@DKDbe`ClbbfbRRJbRfbrRVbTLJZZhHHjjZjZfDB@Y`	31	32	390	2.8121	7	0	31	7	7	0	12	2	12	2	91.47	0.56335	53.84	0.58065	0.66893	0.80135	2	11
	;jzjvBpsCyKJ9dEC8w28@dpON3cV08BPx2980402k@450W0Xs0NV0oFQJe7GF1W1@0W!J48!F#c01#	01!2+2/%E!1.1/1*1#1&2!3*20101206-3!1/#1)1!1+6%J/103/4&1#1#1#1-3%1//.25402)1$1/+1$1/1#1$11$1*4(5//!5&2(1&12/!101!201$3*2+1*3/)1(2*1!1/(3/$2,101///1/05$1#2)2#2/)2-1+2$2//!10t1+1,1$1/!1*1!1/.1#1/01+@501%1!1,2#1$3%1#1/%2$1//,14%1$2-201%1&	I4N09Fd01302d0FLFc!7V0184818!BZ8FVH0GC$VN81d!G010dlOV#FF04ZF38122F0X2K4@2VD0F0	e`PRL@@DCLf`NclbbbTVJbrTTRVrRbSDcUTsSUKTttu@TRLRdsIs@	32	32	404	5.0539	7	0	32	7	7	0	14	1	12	0	97.99	0.59435	65.45	0.65625	0.62558	0.71292	0	0
	;vzvzxrxxzQRvvUU8uA8udbETIhVBQ@nx2EfX5PAae45F30as1r0Fw8R4fYJkIWCDVVVFK09F011F1!1#	01+1/!2#10G)1(1/+3#2.2!2$3$2+2#1$1-1-2/!5#1#1/%1#1/02//2$1,3%2.1$1!1/(1$3//$3/#1//+6$1022/!1/(2#13/+20203033#1(2&2$1#205//&1#1/2/#211.4/-1/!1$1(22$1*2#1,201/01$1/1.1$q%1%1&3*2!1#110802!2//4$1#2%1/%1(1064/&202$1#9/01%1,1/3(1$1-15/02*4-	0480c0d!AV0V!TFec034FA968GN014ZBR12FFB0J0Hks8K8!F010clKZ$F2BW32c82YK1a2C2H2VB41F	eo`ZL@@DFIBf`JelbbbRTRRfRRTVaRRtlrzZjjiPhIbjj`ACQLX	31	32	394	1.9068	8	0	31	8	8	0	10	2	14	2	79.54	0.77684	68.69	0.58065	0.59988	0.76251	1	6
	;nrnvxls5yGJAdRS8k28H9G5FGd082BHl258V02@k844FW0Xs0CVFoF@4c5KkFW84VWV04$G1F0801#	//(I*2&1-2,1+2*4!60201!61/1+101%1(2)1+7&1(102/1&11(2/02/0301+14/%5+2/$2$3,2.2#1(1&1%6/+1.6&2//$1$4&3/+3/$2&2*2201(1/!1(3/$4/%1.4/.2/&1)2/2#11//&3/.1$t/$2$2/8$2%2/)2%2!2!201/01$1*9201%1&3%202(21*1+1#2,1&2%1/02*4%1*2&1*1%	HJ808F801802c!L0@V03441908G820BWNL921F50F02Vc0Kc!G#BlC4#FF38_H1VW31K1a2B6H0VD0GF	e`PRL@@DCLf`AglbbRbVVbrTTRbLrVQusUSMSTuUH@T@HBHU@	32	32	404	5.0586	7	0	32	7	7	0	15	1	12	2	100.85	0.49856	56.33	0.6875	0.59146	0.72942	1	6
	;j;grxxzUwtOEE8yE9udqQLHcV4OBnx2Af05N@qi41F2Fas1sV0pFT4ebGF3W52VW8FK49F0F%1!V	/(1*2#F!1+2!1#1%1/2%1*1$2!403!203!11&2$1/!3-202)21#1C/!2%2//%1$102/*1(1&1(1!2/.1//.102//)1/08!1#1/#4/$2402$2+1/%3/+1%2/(2-1/&41/01#22101!1/)1!5/#1!1,2//%2)102,1/+1&20r,1&2*1)1!2#1#1*1!1+2&1(1(1&1.19!1/&2)9(3(1/,1!2.3+1$15!21/1!1#4$1&1	lMU@VH82fZ!dZobc8V0IJJ3ds@0@eARV0N7D8krhJkS0OAFsG04W!8_45808GF2LXOY0WI!N_3JJI0dR#	eo`ZD@@DFEDl`IdfYeY}UYyY_xDTLZjZjZffjfjdC@qB\f	31	32	390	3.2066	7	0	31	7	7	0	12	2	15	0	73.22	0.70377	53.84	0.58065	0.60578	0.87147	1	5
	;jzvzgrxxzUwttEE8mE9e9rALIcV4OBHx2Ac05N@oi44HY0Xs1sV0pFE4ebGF7W120W8F541!F#801#	!2/,1!1!2E/!1/+1%1-106$5$2/02-2!4/+2%D01!1*2011/$1101*3*2#1%1//%2%1#6*1#1-1//%1/!1/)2%2-11101A!1#2)1)1/(3$3*2/&2!1&2-1(2201/!2)2%4//-1)12/*3/!3#1.2%1$1$2$1(1*3/!2!14!1&2/$t2/1!2-1/!1,2//$2/2(2@401#1#1$1&22)2/01#1/011/$1)1+4!2/2(1(1#1	IJ8090841@!d0Fq48083VFA4089Q20DWBP1H0F501GFk80GW0FF540Bl9$FF10ZF301Y0FVa2J481VD4J0	e`PRL@@DCDb`CglbbbTrJbfRfbtRRQTVSUSTuUSULsU@DLReuSL	32	32	404	4.3321	7	0	32	7	7	0	12	1	17	0	66.63	0.75461	56.33	0.59375	0.58982	0.83438	0	0
	=jzSrxpzURAQUE8w29@9qMH0hVB9Bnx278X5H3qB402V0as0dV0oNP4fXJkIWC01WcF459!G1F1&	/*1,E%11*1/+1(101+2!40201204/01//0101/4/!1/(1!1/(1///(1*1//$1&3/!3/.1/*21$6&1/&1&1*402$2&2!1)1%4!1!3)1)3-3/(2%3&201!1+1$3%1&4$22,44/(2/!1*2$2#201//3.1%1)1/$1#3!20r)1!2,1!1$1&8!104(1+1///-@031-1$1!2)6!4!31)1&1-1(1/3(1)5/01111&4#1)	kFN08F901@02c!a48!384A129ON20DV8Nf2FN4040JkP!c!k#BWCV#FF08ZH3V031J0a2J6FWVD410	eo`ZD@@DKDne`ClbbfbRRJbRfRTVVbTLbrZhHHjjZfZfHB@Y`	31	32	390	2.196	7	0	31	7	7	0	11	2	12	2	86.81	0.56157	51.62	0.58065	0.627	0.81625	1	6
	vpUWHWO4WF4J0F082B0F0820V#8$FG208$V84)V0F#8V0F0V&4$F*	//(4,1&1/)3+2-2#1!4///#2/!6/!1///$1///(5////////-2///!3//////&2&2%5/$2////2//,1////-1.I/*1/.2.201,1//*5)1/*3/02/(2//*3,3(1/$	F08#801#V!608%9!808084V0F#F$F$V&8W%F#VF#X$24$44!	dmW@@@y\dTRtQjYf`bf	11	10	138	0.4759	3	0	11	3	3	0	5	0	5	0	32.73	0.32539	9.72	0.81818	0.60266	0.47958	0	0
	vpM1n1K8GF0F1$80F0820V#8$F1!9%8/!VFF/%1#	//(9//,103#1(1)4///.4/!4//////#1//1/$2////(5/&2/#2//&1&2//01/+3//02/////.11/%2)5////.3//&10H/*3//*1//*1///)4/01$2/01//$2%4//+	!8*V!608$FA!808!4V4F#F$F#1(8l*V$2$24$44!	dmT`@@`iRmUUjjZ`af	11	10	140	-1.9945	4	0	11	4	4	0	7	0	9	0	8.17	1.7381	12.96	1	0.71279	0.35835	0	0
	vpU1n1O8GF4F1!8280F2820V#8%G01(4/0V$1%4/	//(5//.1//!4////&A+3///////(1/$1!11////#3/(2//+1)1#3+2/,2//!5-1&1/%2//1////-5////.2//&10J/!1$10201/,2///)1//,1(3/////%2/*2&1&2	F08#8!2!V!V08!1!84#N#V0N#F$F$V0F!408W%F#V$X#42!8!44!	dmU@@@YJUUvfiiBDh	11	10	136	0.5896	2	0	11	2	2	0	7	0	5	0	26.09	0.27213	6.48	1	0.67196	0.35835	0	0
	vpUWnWS8lF4F1F08280F2820V#8$FG20904#84+F#8V0F0V&4$F%1#	//(7/$1/1(3+2*2!2#1!2///#4/!4/!1//$1.1+1//+2//////04//+2//.2//01///-22(2&2%1/$2////2&2////!1///1.H/*1/.2/01//#1/#2)1/*4*1%1/&1%1//$4//+	F08#801#V!608$FA!809!4V4F#F$F#1V&8l%F#VF#X$24$44!	dmT`@@`eRmV]jjV`cf	11	10	140	-1.3171	4	0	11	4	4	0	6	0	7	0	23.77	0.59739	12.96	0.90909	0.66483	0.46052	0	0
	vrM9v9I8MJ1FO01G090F08@0V0208!8!1!8%8/!V#1/(	/)1-6//!1+3/!1#2$2///(1204/6//////!2/////!201//*4//+5///$2/+1///-20201/2!2&1/#1////////////#20J/*1/!1+1//#1////+6/0101///02#1#2%2/,1-	!8*V!608%8$N!4V0N#F$F,8W*V$2$24$44!	dmU@@@yJeu^jfjBJX	11	10	136	0.7669	2	0	11	2	2	0	6	0	9	0	-5.11	-1.3894	6.48	0.90909	0.78338	0.43944	0	0
	vpM1H1G01F0F%80F0820V#8$F1!8%8/!VFF/*	//(9//.3,2)4///.2/!4////////$3/)1/(1//*7//+3//&2/*1-2/+2//02//////2//2////.22//%30I/*2//&1!1//////$7/01$2///&2%3//*2	!8*V!608%9!808!4V0F#F$F,8W*V$2$24$44!	dmW@@@XTiU]ZijhHI`	11	10	138	-0.8241	3	0	11	3	3	0	7	0	9	0	1.53	6.9608	9.72	1	0.67658	0.35835	0	0
	zpUWLWO4VF4N0F08D80F08$F0804!2k218$404!V$8!408!W$10V#4/	!1//$3//04///102/+1.2+1!2(6+3//2//-1//$2/+2/(3/////(4&1//*22%1////%201///(1//&1////+1/,2/&2.1/$H/*1/02////-1(14//#12/02/#2/!3/$2%3//+	G080808402!V!V08!1!84#2!4V0F$4010F080FV0F!408W%F!8VF#V#Z2%44!	dmWH@DiPRYV}Zii`RhZ	11	10	142	-0.9635	4	0	11	4	4	0	3	0	4	0	41.06	0.57696	26.79	0.81818	0.44681	0.52781	0	0
	vpU131O01F4$828!28&8%F01(4/0V$1%4/	//(4////1#1,202///+2(9+4//$2//$1//,1/(5////$2//+1//!1#3+3/+22.1/!1-4&1/%2//////.4-2//////*I/#1#202////////&1(2/01//-1/$3/*1&1&2	G08#8!2!V!V08!1#4#H%F)F$V0F!408V%F#V$V#42!8!44!	dmW@@@ZTiUUZZfdDRZ`	11	10	138	-1.2444	3	0	11	3	3	0	6	0	5	0	32.73	0.32539	9.72	1	0.59082	0.35835	0	0
	vpUWnWQBlF4RGF08@B8F282801F0804#121804!Z8%V!c(V+4/	//(5*301///)2&4!2//.3/2%4-1///////!4//2/-2/*2//!2.6///!3/////.3/%8/////////&1////*J/*2//02,2///*4//$3//*1-1/$2%2//+	F08*V!a08!1!8!80N204V0N#F$F$V&8V%F#V$X#42408!44!	dmU@@@[IEDXdjZfhHZ`	11	10	136	2.2893	2	0	11	2	2	0	5	0	7	0	10.49	0.67684	6.48	0.72727	0.67672	0.52781	0	0
	vrM9vOMcMJ1FOVVG090F48@0V0208!8!1!9%8/!V/(1#	//(6/-1#1+4,1.2///)204/6//////#1//2///1//,2/&2/#5//&1/*1-1/!3//,1/////$1//)1/)1-1//%1//&10I/$2$1/.2/&2////.1(5/,2+1/+4.3.3,1-	!8*V!608$F@$N!4V4N#F$F#1(8l*V$2$24$44!	dmW@@@adjuuZjjXHE`	11	10	138	-0.5782	3	0	11	3	3	0	6	0	9	0	1.53	6.9608	9.72	0.90909	0.65187	0.41589	0	0
	;vzvzxrxxzQRvvUU8uA9udqULIhVBQBnx2EfX5PAqi41FX0as1xVFxNT4fbKkIWC7VWcFK09F0G1F1!1!V	/!1(1+B+1%1/+1%1*1*4$4/01/023-102-115!1.1%2)1/02/01/#1,3)1+3/.1&301!1/!1,1!1*2/01+1%2*5!1#2/0201/01!2403$3%1#31.2%1-2&201!101#4&1.1$1)1/(1,3#11!12*4/$1102/-1%1042!2,2/+101,1%1/)1$q(1#1&2*1)1801!2)1/%2)2%4%201&1.1@!1/$202)5/02/%1)2&1/)15%2*2%1#1,1	GnT@cH82f444c4K7c8Z0H4J19sN0Nc9TV0Rb60FrjFk80tAKsG0BW!8l45B0sFF2LYQY0WI05Nb24HI0YR010	eohZL@@DFEBj`EmlbbbbRbvbRRTQfTvxDTLrzZjZjPhJRijd@`LX	31	33	394	1.6568	8	0	31	8	8	0	8	3	10	2	115.77	0.55774	70.91	0.58065	0.49697	0.88866	2	11
	;jzjzBrxxzUR9tEE8oA9@9rAH3cV49Bux2A@05N@oi442Y0Xs0sV0oF@JebGF3W12VW8F541F%c%	!1)2/1#1$G.2011%1!1/%1%1#3&2$2!206////&H+2#1%1//*1/&1,2$1-1#2!1+11*2/01/!1!1#1/%13&55#1/)1#2&2%1(12)1-2252$3*2,1)2+1/%4!1//1!5//$1*2$1!1/2(13!1(1$1!1!1%2&2$1!2/*2$101+1$2*1+1+10v$1/$1$1(1!3/$1/&2+1)1!1.29403-1%102(14.1011+2&101//)104/*202-	GJN080N40@02c!q4@!3!@4281T28BV8P120F5010FkN0FV0FG540BW9#1FF0BZF30WY0FVa2J4@1VD4J0	e`XRL@@DFLb`AedfYfUWWUyfU~ECofjejiYjZijZ`BNIrBbj	32	33	404	3.1409	7	0	32	7	7	0	11	2	12	0	97.83	0.51395	56.33	0.5625	0.48576	0.81719	0	0
	;jzjzBrtSzSR9dEC8w@8@db0P3cV48@nx218048@ae450W0aN0@!o0N4e3GF0W5@0V!J49F0F%1#	!102/.2!H!1+2!1)1#301*1#2*3&4!301!205-3!1/!1-11!1&2%H+1#101/,1,1#1$101/,11.1&1!1$1(1&101$1+4$101-102#3/$6(5//!8&41&1/01)201!211$401$1,1*303//228!1!1/&1(2/////$3101+1!2$101/01/-101$1%1%1#2+1/&10x,1,1$1/!1/%1-2/#2*11)1A63/(2#1$2$1+1%1/-3/,15/,1%1&	G4N080d413!W0FkFc!3V014601@!4Z8H1H0FC01!VN8Gd!G150dlGV#FF0BVF28922F0a2K4@2VB4!	edXZB@@DBFMM`DbklbfbRRRTRbbbQRjTrSSUUMSMLttuPEFEh~QSMP	34	33	434	3.7991	9	0	34	9	9	0	17	0	12	0	106.78	0.70079	85.76	0.67647	0.68676	0.68031	0	0
	<bjzSWO5z1J@fMC8c280WpKN1h0B06Iw058V421L8450W0Xk0@V0JNQ0@35kFVC80WV0J58!G1F#1#	/(1.B(2)1//2!1.4$1$5$1+1!12$3#1!1/$1,F+1+4//)1+1,1,1#1/1#1,1*3*2,1.1-1,4!1/1/02$4&3//$101#11#34#1!10103#1*4!1301)4+2#1&3#1%1)1/01/*11.2!2$21$4-4//!2#112$1102%1/&1#1/)12/!2&2&20t,1,1$1*8$201!3)2!1/#2#2%1*1$2%1&48301//12!2&2%101/02/3/,15&1#1/1-	2580A0d40@02c!HJ8!304056OG220B_8md20GB$VP8Wc!11108lSV0F04F1BZH3cV01K0X2W6F20D430	ehXZB@@DBFGE`KBklbfbTRRRVRbbVQTRrzfZZZiZdJAJfh@HpfKRBh	33	33	422	2.3973	9	0	33	9	9	0	15	1	7	2	147.19	0.52945	96.76	0.66667	0.66512	0.72141	1	6
	;jzvzgrwCySodtDC8s68@crOPGcV488Qx2A8048@o@45FY0Xs0c!pFIJeYGF3W5@0W!K41!F#V01!V	!2//1#H/!1/+11/%21#201!1-1!2-1/.2%C1#3,1/)1/%2#1!1%2//-6%2$1//&1&1(1,1+404/1%2/#@&1/#1!1/!401$2//303*1-2(3/%2+1#2/(21/&1%1*1/3!101,3$2/$1/1!2+2&12)2!1$2/1.t01*1#1!1$11#102$1#2)1*2/1!1+1!3$1&3%2(2B2!1/$22)3!1,21/(1+3!1#1!1/!5!204)1,3-	lMU8kF86ve1NdZoWc8k0IJKAhs@12eARV8N7@8krC5GOX9AGuJ8J1408V55BcNGF2LXNY0WQ0HNEIoRG0dR1!	e`XZD@@DBFGI`JdfyYUgUy]ymVNGofffjfZfjZjj`BCIqRnj	32	33	402	4.4934	7	0	32	7	7	0	11	2	16	2	70.13	0.73478	53.84	0.5625	0.51973	0.85805	1	5
	;j;grwCwSotOEC8q68ucaOHHcV4O8It2A904N@o@41FX0Xs1sV0pFT0eWGF7W52VW8FK41!F%1!V	//(@.2!1#2.1&1%1*101!2!404!206/01$101)23-1+2#10C/!3///$3)1(1&1/,4+201/1//#1&3$2)1/01*1/#A&2/#4/$2403$3!1/.2,2-1%5/*1//#4011.202012//#5&201//02+101/201(1!1&1!1/01)1&20u1+1&2*1,1(3,2+1.101%2%1!3/F032,2(12)5$1+2//2.3/!5!2/%1023,1	lMU8cF82tc1NdZobV8k0IJK1ds@0@eARV0N6@8kq15GS0OAGsG051!8_45B8NGF26XOY0WQ028_IJJI0dR1V0	ehXZL@@DFEJf`EclbbbbfbbVbvrVbbbUTLZjYjfffjiZi@pDkGI`	33	33	418	4.0099	8	0	33	8	8	0	12	1	12	0	106.57	0.60589	70.91	0.54545	0.69572	0.87307	1	5
	;vzfvCrNCyGJAdUS8s29@crOP3cV0@BPx2C8V42@k6450W02k0RV0oFQJe31V0W1@0VV0J09&V01#	!1)1/1)A03%2%2!1/.11&1.13$701//.2&1,D+1#1+12201&1///!2,1/$5104)1.3*4#101/%1/+3//+102$3*2$1/#101#1201!4*2/2%3&101#2)2)3!1/,1#302/%11,12$2)1$5/#2!13!1!1+3$1%1&23#1/(2/.22*1/)u%2%3/!11)8/%1!1/$202(1/,18401$1/+2/!101+201!101,3/+104/*212-	I480c0d40@V2c!sF8V03#4481@!BV8L120FC0G!kN8Gc!G1508lKV#FF04VI38120K0a296H20B0GF	e`XRB@@DKJn`@aodfYYwvWYm^UvIKgfjfiZfiZX@J@LFKRJX	32	33	408	4.6111	8	0	32	8	8	0	11	2	7	2	143.64	0.51782	93.52	0.625	0.60761	0.73618	1	6
	;jzjzBrtKzSR8d7C8w29@WrGP1cV48Dnw218048@qB450W0as0@V0oFQ4@7GF0V580V!J49F0F#801#	!202//02E!1$2)1/1*1!1(1!3#1#1#101205%1#1!3!101&2/&1*12%G/!1/!1)1/&1/%1/$2+4&2)1%1!2/&1&1$1!2/+4&1501$1.2(108&3(1/%2$101!201$4%1/#1$303)41.1&3*1#1/3%2//%2*1//#1/06$1/.2)2!1(2/01$2#2/11$1%10v$3&3,1$1+2%2/&201.2/01&11*2C201-1(2#1#1301)1$1//$3/-5/02*1%1%2	I4N080d41302d0FkFc!7V0146812!BZ8F1H0FC01!VN8Gd!G150dlGV#FF0BVF38902F0a2K482VD4F0	edXZB@@DBFCE`Lbh\bfbTVRRbTRbJQbrRSSSUSTsMSUUHEFDXaQRMP	34	33	434	3.9995	9	0	34	9	9	0	18	0	13	0	106.78	0.70079	85.76	0.70588	0.73672	0.68629	0	0
	;nbntxWs5y1JAfRR8V28H8G4FGd0824Hk058V02Ak844FW0Xs0CVFJN20V15kFW85VWV041#11F#1#	%2//0I*2&1!1*2,1/&4!202$2/01)2*1/01%1%2-101/!1(1(2//#301+16/$11//02$9,2.2,1&1%6/#1&1.6&2//$1$4#1103/+7/$2&2*22#1%1)1/02/$1$1/3*1#8)2#1/2/&1)4/2#1//(3/!4+1$t/$2#1201#1)F$2//2%2!2!2/#1&1(5201-3%202(31//!1%1&2/(2#1%4&1)2/)	2J80808!802c!H4@V03440109G020BWNL921040F02Ve0Kc&BlC4#FF38_21VV11K16286F0VD01F	e`XRL@@DKLf`AglbbRbRRJRTTRbLrVRaausUAAETuUH@T@D@U@	32	33	404	4.2666	7	0	32	7	7	0	13	2	11	4	103.87	0.48407	56.33	0.6875	0.64654	0.74185	2	12
	;jzfzBrtSzSR9dDC8s@9@drGP3cV48Dnx218048@qi450W0as0@V0oFQ4e7GF1W5@01!J49F0F#801#	!2//1#G(1)1*2!201*1*1+6!201$21$1*2)201-22+1$2%G/102/)1/!1012#1/101,1/!2#5///%1$1(1/+5!1$3&1%2*1(@&2/!1101-301$1$3//303)41/%25/$1+1$2///(1//.3//+1,102#1,2$1#2/1.u,1,1$1%2$21%1$1/#10101$2//03(2C301#2/022)3/1101&2)4/31$11/%5!2%101+1#11,	I58090d41A02d0FqFc!7V434681@20B_8kWH0GC0116V88ld!G150dlOV#JF18ZF38922G0a2K40YVD4F0	ehXZL@@DBFGI`JcdfyYUgUy]y{WQqiijifijfijhBcBLgEJzh	33	33	418	4.6648	8	0	33	8	8	0	13	1	14	0	85.94	0.71899	68.69	0.69697	0.50148	0.7659	0	0
	vpUWnWS8lF4F1F08280F2820V0F08$FG21904#84(8!F#8V0F0V&4$F%1#	//(7/$1/)3/%22&1///&4+2%8,1$1//-1%1.1,2/*1.1/////04(3//!4//.2//01+2///02201-2%1/////%2&2//)1/(1/$1/+1-J/*1/.2///%1/#1//$4/01/&1//+4!2//(	F08#801#W0Fa08!10FA!809!4V4F#F$F#1V0F$8l%F#VF#X#424$44!	dct`@@`mRmVUzjejAFnX	12	11	152	-0.9294	4	0	12	4	4	0	6	0	8	0	20.68	0.68665	12.96	0.83333	0.73914	0.52781	0	0
	vpUWnWO8lF401F08280F28&8%F21!4$4/0V$1%4/	//(4////1-2!202//,3-2(7+4////*1/.1)3!1/(3/)1//*2//+3)1/(1#1*33/+22//!1-2&1$2/&4/&1/////1-2//////*K/#1#102///-2//+3/+1(2/01////#3/*1&1(	G08#8!2!V!V08!1!84#H#V0N)F$V0F!408V%F#V$V#42!8!44!	dcw@@@[\dTQRRUMTs@gTt	12	11	150	-0.0358	3	0	12	3	3	0	6	0	6	0	29.64	0.35931	9.72	0.91667	0.62592	0.41589	0	0
	zxUWrWOBlF4R0F08DB8F282801F0804!Hl21804!o84!V0X!c!J0808V1F0V!V#4/	//(7//01///3/-2/5*4+2////////04/#1////!2///%5&1!2//0301!5&1////%2//4//$1&2////////2///*K.3*3///-3//+83///%1-2,2//&2//+	F080808!802V!60@!1!8!80N20BV0N#F4#F08!V&8W%F!8Z#VY#Z24081044!	dcuH@DhLbbTTRkUKUAET	12	11	152	1.9878	3	0	12	3	3	0	4	0	5	0	31.33	0.64283	23.55	0.66667	0.62681	0.64378	0	0
	vyM9P1G01F1F0411080F08@%8!88F1!8%8/#FF11/(	/)1-7//.2/&201!5/03//&2/!4/////&2*3//////////,5///$5//#3#2///#1/!2!2&1////////+1,2////L//-5//#3(1!1/-1//,6/03///#2.201,2,3-	!8*V!608%1!808!4V0F020F/!8V&F!V$2$24$B#	dcu@@@eJeuvjijhHi`	12	11	148	1.0815	2	0	12	2	2	0	6	0	10	1	-8.2	-0.86585	6.48	0.83333	0.77867	0.43944	0	0
	zxUWrWOBlF4R1F08DB8F282801F#4!Hl218$o84!V0X!c!J#8V1F0V!V#4/	//(8//02/%3-2&2303////&4///02////.1/01)2///////04&1)2/*3,1#1////02//6%3/-1&2////2///.203///(K/*2//////*41//#2/(201$2,2//2%21//*	F080808!802V!X0@!1!8!88N20BV0N#F4#F08!V&8W%F!8Z#VW#42Z081044!	dcuH@DhDfVUujej`bj	12	11	152	1.1855	3	0	12	3	3	0	5	0	5	0	31.33	0.64283	23.55	0.66667	0.62447	0.63561	0	0
	vpUWnWQBlF4RGF08@C8F2828V1F0804#121804!Z*c(V+4/	//(4/01*2#2+2//2!4///$1*2%8!1///////-4/////!1///*4/(1///&101//$4//&102%3//////(3///+4/!2/*3-L/*2/03(1#2/,1//,4//$2//*1//*2!2/&2,1!	F08*V!V08!1!@!80N!4V0N#F$F$V0F$8W%F#V$X#42!8!44!	dcu@@@yJY^}ijfdHR`	12	11	148	2.5582	2	0	12	2	2	0	6	0	6	0	23	0.3087	6.48	0.83333	0.71777	0.52781	0	0
	vyM1H1G01F1F0411080k082%8#BF1!8$F8/#FF11/(	//(6//.2,1&1&3$2+3//&2/!8///$1//01//,1/////-2//+2//&3,3//#2&1+1/-1+1(4!2*1//////4(1$1//+1/#1//&10L/*1/!4/&1+3%2/////05/02$1///-2//*2	!8*V!608%1!808!BV0F020F/!8V&F!V01!2$244#D#	dcu@@@{IHbddeUMUHPS@	12	11	148	1.0839	2	0	12	2	2	0	7	0	8	1	7.4	0.95946	6.48	0.91667	0.72902	0.38918	0	0
	yoPWLW9!F4!F#80F08$F&2k218&4!V$8!408!1$1%4/	!1//$4////&2*1+1/02.3+401)5+1///%1/(1//$2!1/(12///////6&2/*1.31%1,1.3/+1$1%302////////-3///+2///,K/*2.202////(1$1(15//#12//%1//(2%2/*2/	G080808402!V!V08!1#4#2!4V0F$401#80FV#1408W%F#VF(Z2%4#	dcuH@DdDf^]UjZZ`Pkj	12	11	152	1.1188	3	0	12	3	3	0	4	0	5	0	31.33	0.64283	23.55	0.83333	0.37381	0.51299	0	0
	zpUWLWO4WF4J0F#B0F0820V#8$FW!8$V8*V#8!VFF)4/	//$1!5+2//!2,1/$3///#2/!601///////*2#3!1////&1/%1//(1!1&1//*3&1///!2//(2*2%4.1#1/&1/*1//5////02,2//&10J/*2/(2//$2#2//&3//$3/01$2/!2//*3,3/$1(	!8#8%V!608%980808084V0F#F4#F$V&8W*V$2#V2402!44!	dcwH@DyPRUUUfijiBBX	12	11	154	-0.5156	4	0	12	4	4	0	6	0	5	0	37.97	0.62391	26.79	0.91667	0.69912	0.41589	0	0
	vwUWHWO0VF4!J08080F08$F08#80F218&4(8!V*1%4/	!1//$9////&4&1////1)5+1///%1(1.1//$2!1/(1////$3//+6&1/*1*1$1////1$1(2(2/$1%1///01///%3/*1/#2(2!2//-2-L/*2.202//+2/+1-12//$3//%1//(2%2/%1#2/	G08#8402!V!V08!1#4#2!4V0F12!1)V#1408V%FF!VF(42%B#	dcu@@@eJY]uijfhDRz`	12	11	148	1.9228	2	0	12	2	2	0	6	0	8	0	7.4	0.95946	6.48	0.91667	0.50448	0.47958	0	0
	;vzvxxrw5w1JvvUR8m28ecbRPGd0BQ0Ip2E9X4HAo8410Y0XN1wVFSNM0dYKkMWC50WcFK01!G1F1!1!V	!2/*3)9.2!1*2//(4$5$42/!1/+1/%@+1#2/!1-1!2#2//01)1!3!1/!2,1-1*3/(11/*104//(1$8&2/#1/&14!106%1#2/2#3/2&2!11&5201//#3/)1)1#2!24-4/01%3!2/*1(22/21*1/.2%1.1$1#1#1w2+1&1*1!1&8$2$2#1&1101&2!2)2%1#2/01)1B2/01$202)1/231/$11)2!3/+105%2*2(1/	GrT8s086c@4Jc45W08Z0I4J0CsN0Pc9TV8Tb20Fr3Gk80t9KsF0C1408l54B0sFF26YQY0WQ0K8720HG4YR010	ehTZL@@DBFKE`JklbfbTRtRRbtrRQTTJXx|RZZZ``hZfZfj@DDhZ`	33	34	418	2.4793	8	0	33	8	8	0	11	2	10	2	125.19	0.51578	70.91	0.57576	0.54785	0.84362	2	11
	;vzfvSpsCyGJAdUC8s28@9pON3dV8@BPx2C8V42@k@440W0Xs0O0FoFQJe7KkGW9@VWV0408!F#V%	1$2//0E%1&12!1!1/1&1#1%101$1!1%1$5/01)1/&1+2%B201,201/1/02!1-1/#1%1%4/$52021)1/)5%1/%1/1*5+2/.3&3/1$2!3$1,1$4*2(1%22%1!1#1%2/#203(1#1%2/2//$1%1.4102/$3/!1$1-22)4/%1)1-1#4/1/010u(1#2)1!201-8*1%3#1#1*2)2)1/-840101/!202)3/(1(2$1)2$3*1/204!2-2(201-	FJ80AF901@02d0Fq0@083B41908G820BVNFf21F50GF2Vs04c!F#BWCZ#FF2B_H3VW31K1a656H0VD030	ehTRB@@DKLj`AiolbbbTVVrRTTTRraRrXdn^ZjfZjfiiP@j@LNJQBh	33	34	420	2.2115	8	0	33	8	8	0	13	2	11	2	121.85	0.58498	82.52	0.60606	0.60317	0.7679	1	6
	;nbnzxWt5z1JAfFS8V28H0l5FGh0826Hk058V02Ak844FW0Xs0EVFJN30V15kFW84VWV041#11F#1#	/$2/!H*2&1///#4$2!102/02)2/,14+2//#1(1(2//#301,6/$21/(2(2$A.1,1,1&104#8/!12&1.5&2/.1#1%3&4/+7/$2&2$2%3!111$2!2%2/01/$1$2/3.8$1/)2/01$1)4/2#1//(2/!4(1!1$u/$2$2/F$2//2)2!2/#1&1(6201-11$202(42/01/!2#1&2/(2*5&2)2/)	2J80908!802c!H4@V834J0129G020BWNL921040FF2Ve0Kc&BlC4#FF38_23VV11K16286F0VD03F	ehTZL@@DNEKM`CAdfvYY^uYu]uUJkjYjZjfB@@Hjj`@`HX	33	34	418	2.9421	8	0	33	8	8	0	15	2	11	4	107.42	0.50112	59.57	0.66667	0.65566	0.7569	2	12
	;jzvzgrxxzUwttEE8uE9edrQTIcV4OBPx2Ac05N@oi45HY0Xs1sV0pFUJebGF7W1@0W8FK49!F#c01!V	!2//1#D/!1/+11!1/!2$3$2-1!2//+102%E01-101/)1/%2#1#1$1*2/-1!5602$1!1/!1.1///!3/2%2%1)1!7&2/1!1/03%2$3*2/01$301(2-1(2/%2+1#2/%1011%1#1-10101*1,1!3!10101*3$1&1#102%2/1/!1/!12#4//t%1%1#1!1$201!1021/!1*1/02,31!1,2%2(2A6011!101+1!22)3//02$11/%1!1)1(4!2/&202%1&	lMU@sH86vi1NdZolc8k0IJ5Ahs@12eARV8N7D8krhKlOXOAGuJ8J1408W55BcNGF2LXNY0WQ0HNiHoRG2dR1!	e`TRL@@DCDb`CglbbbTVJbfRfbtRRQSDdVQSSUSTuUSULsUR@PqJWULp	32	34	404	4.376	7	0	32	7	7	0	8	3	14	0	87.42	0.69801	67.67	0.5625	0.43126	0.90677	1	5
	;jzjzBrxxzUR9tEE8wA9@9rQH3cV49Bvx2A@05N2qi442Y0as0sV0oFPJebGF3W52VW8F549F0F#c%	,1/1(1E%1%1#11)1/%2%2#3,2!209////&C+1#102#1+3/1,1$2///#1!55!1/(1/02/*1$1/03(5%1%1/$2&2%1)24$1!1#2)2412$3*2+1*2/)2(4/.3&2//01!14)2$1/#2)2+1+1#4&102#5//&1&1#1/1/$3!10u2+2,101!1(1!3/$1#1/!2+1)1/!1D201(22,2(141$3*1,202$1//-5/*202*1!	FJN0@FO41@02c!q4@!380AB281T28BV8PX20F5#JkN0FV0FG540BW9V201FF0BZF30WY0FVa2J4@WVD4J0	ehTZL@@DFOLb`ImlbbbbbRQTRrbttTRVxTnAZjYjUjiZijZ`LCFrjh	33	34	418	2.5098	8	0	33	8	8	0	11	2	10	0	117.14	0.52749	68.69	0.54545	0.45624	0.84047	0	0
	;jzjzBrxxzUR9tEE8oA9@9rAH3cV49Dux2A@05N@oi442YFXs0uV0oFAJebGF3W12VW8F541F0F#c%	!2-1!2/!E-1#1//2%1.602!207///*5+8/102#11//.2!1//!1/67+3!1/-2/%1/&40103/201/#1#601$3/1/$3!2502$4*201/$2*2/2%7%2$1&1/!2/$213*101*2//+2#1+1-2///*1(4/%1&20u/*1#11(1-2!1%1%1*41#2+1)1!2$1)2H401-1#1#2)2$1+1.2$101/(3/!4/*202%1&	GJN09F841@02d!q4@083!A4289T28DV8N120F501GFkN0FV0FG140BW9$FF0BZF30WY0FVa2o481VD4L0	ehTRB@@DFBj`LeclbbbbbRQbRtTQfbbQxT^AZjVjieZjiZj`LNHJbX	33	34	420	4.5519	8	0	33	8	8	0	10	2	12	0	103.07	0.61434	73.4	0.54545	0.52705	0.84323	0	0
	?xrSpzQRvvUE8u29edrUTGhVBODnx2E8X5HAqB452Y0bs1fV0SNU4fYKkIWC91WcFK59!G1F1!1!V	01//%@011(1%1!1///%301!4+2)1,101//@&1#1+401!1/1!1////-1/+1/(1!2,1/%204+1/#1%23$6&2-1,1-212$3&2!33(1%4#301/)101%5/*3#1&101/%1!101,22(1#34-2%1%1-101)2$22042//!101/1!2!1/1/0320s,1&1(101!1!2#8!104$3/*2/1-1011-1A201//04!4,211/$11,3)1/#5.10101(1-	1IT@s2@4uB38c4J1g8k0I4K8Cs9F28ARV0PE60JqhGk829EFuJ05V!8W458c80G2LXPWVWI16NfLkPGVWT110	e`TZL@@DBFKI`LclbfbTRRVRTTRrJbbsGFecPsSSUMRE@eSUP@ai^T	32	34	406	2.1524	8	0	32	8	8	0	8	3	8	2	131.38	0.51507	81.91	0.5625	0.48011	0.87558	2	11
	;vznvxls5uGJAdUO8s28PWlRNGdV8@BHt258V42@k845FV0Xs0CVFoFQ4e5KkFW9BVWV0J08!11F0801!V	!1)1/1)B&1*1-1//*201!5+2///01(D&1#1/01#11/02/+1&1012&2#3/%202&1$1+1&3!3/(1(1#2$3(2#1(3/#1&2%5&31/#1/$211$4%1!13/2(101)2&2+2*1/01%2102/#3#1/!1.4/-1/(1(42/2//+141#1/)1$w$41%1&1$3$1*8$201&2/%4&103$31&2(1.17601/01!202)3/!1+1)1&2//0104%3*21(2*1#	GYT2N286V644c4JWV8Z0I4!CcN0Pc86V8Tb60FrjGk!tAKsG011408l45B0sFF2LYHY!305Na202G6XB010	ehTRB@@DMLj`NiodfYWvUvYm^uwJjyyjiijZejY@Bh@PXiJ	33	34	420	3.0302	8	0	33	8	8	0	13	2	9	2	142.48	0.51979	84.74	0.60606	0.57572	0.82225	2	11
	;jzjzBrtSzSR9dEC8w@9@drOP3cV48Dvx2980482qi450W0as0PV0oFQJe7GF1W5@0W!J49F0F#c01#	$2/-1#E!1.1*2$1*1#1*3,2!206-3!101&2/2%1+2%G/104/3+1#11/03/!1/*2$2!54&1)1/$1%1$1/1)11/3!1$5/)1(4&2(1&1401/201!202$3*2+1(304)4.2(5/.1&2//$1///1/02$1#2)2#4/)1/*1)1/+1010u2+1/!1,1$2-1//#1,1#1+C101#2$1,2#1$5/0101,2#21.3$2/(5+1+10202%1&	I4N09Fd01A02d0FLFc!7V018681828BZ8FVH0GC#6VN81d!G010dlOV#FF0BZF38922F0X2K4@YVD4F0	ehTZL@@DCBfa`NklbbbTVJbfRrbTQRTRXdbRZjfZZiffiij`BIGIV[f	33	34	418	3.9594	8	0	33	8	8	0	11	2	12	0	101.54	0.60853	68.69	0.63636	0.49414	0.78935	0	0
	;j;grxxzUwttEE8yE8udbATIcV4O@vx2Af05N@ae45HYFas1u!o0RJeYGF7W5@VV0FK09F0F#V01#	!111//10G-12!1/+2#1,11!1$13!202//1#1-1+2%C)1(1///$101/(1/,3(1&2/11*1,2/1/#5#1&2#1#2/%8&22//)30204!3(2+1%1#303)31.1$205//&1#1-102/#1$1%1/-3$1$11#1&3-2//!1!14#3+1$1//#20u$1&1#1!1$1$1!1#11#1%101!1!1#2(3/*3/!1)2A6)3.5)6/02//$3/,15!2/)5+10	F5N08Ft41320W0FqFe8030JAB6N1U014_Bs120FC010FkN8lc0FF150clGV0F1JF1BVF289XXF0a2p0@2VB4!	ehTZL@@DFEJn`FmlbbbTRbRRbJrbTLRV\|^AZjfiiZjYjjj`JNKQ\_Kj`	33	34	418	4.1845	8	0	33	8	8	0	8	2	16	2	70.34	0.87845	68.69	0.54545	0.56447	0.80446	0	0
	vwQ121O!F4F040808#82%8%F018$V84/&1%4/	//#1#8////1%2/+1//,4(B*22//////!1/$5&3/2////$3//+4//!2/2/+2//#2-4(2//1/$1////-3///(2%1.1//)N/*2.2////////2/$1//+1/#202/#1#2&2&2	G08#8!2!V!X08!1!24080@204!F120F1)V$408V%FF!V)424$4#	dkM@@@eJUU]ZZVj`qJij	13	12	160	1.3708	2	0	13	2	2	0	7	0	7	0	19.91	0.3566	6.48	1	0.53622	0.29863	0	0
	vpUWnWOBGF4R1F08@80F282801!804#F218$Z04(V(V$1%4/	//(6(1/#1#2+3/(2&2!4////&A+1/.1/////$2!1/(1/*1////+1)2/$1,1/1/01+1//05-1/)1*7/1$2///1//1/////&1//0N/*2///,1/(2/#2//$3//*1/$1-2%2/*3#7+	F08#8402!V!V08!1!@4080N!4V0P#F$F$V0F11408V%F#VF#V#42!8!44!	dkM@@@YJY}UZZifPSjV	13	12	160	2.0062	2	0	13	2	2	0	7	0	5	0	35.51	0.19994	6.48	0.92308	0.55849	0.38376	0	0
	zpUWrWSBlF4R1F!BB8k0828V1!804!Fl209$Z8&V0VV0F08!VFF0V!V#4+1#	//(7-2//2#1/!2*3//-1$2/!4///(1//*1+1/2///////)2/#2&1.1/&2!2&1///!3/!2//&1$1!1/,6/(1)1/*1!4////)1$3//)N/*3///)3///4//$2/01!302/01#2//2#104//+	!8#8$2V!608$FA80808084W4F#F4#F080GV&8l)8V$2#V2402!44!	dkLh@Dh]AIee}VjZZ``V	13	12	168	-1.3152	5	0	13	5	5	0	6	0	6	0	41.52	0.65607	30.03	0.84615	0.70218	0.45134	0	0
	vrUdvdQ8rJ5FOF1O290F28@0X0208!8!G20804#8#2(F$V#W&401-	/)1-4//.3/!1&40201!4//$1,1204/@///(1//)2)1/#2///(1//(1//+3///$2/+1////201/2!3&1,3/.3/,1////////.Q/01(1/!1+1//#1//%22//#4*2%101///02.2/,1-	F08#8%V!608%8$N!4V0N#F$F$V&8W%F#V$X$2408!44!	dkM@@@yJeu^ZjZiPbf	13	12	160	2.0647	2	0	13	2	2	0	7	0	7	0	19.91	0.3566	6.48	0.84615	0.81157	0.42749	0	0
	vrUW3WO41F5w0F09@8!2828V#804#F01$8Z04%F0V(V$1%4+1#	/-2)4-2-2#4//*3$2/(1//-6+2///////$2!1/(5/)1/////&3//!1+210223/1)1//#1-2//$1/1/////&1/%1/&1/)2-1//0L/01(1///#13$2/*3/#2//$1.302)1,51//*4/*1/	G08#8!2!V!V08!10F24080A#14F#F$F#1V0F!408k%F#V$V#42%44!	dkL`@@ySrRHiIJJifjXDrj`	13	12	164	-0.9397	4	0	13	4	4	0	6	0	7	1	33.19	0.42784	12.96	0.84615	0.56698	0.34657	0	0
	vrU93OOV1J5k!cO28!28!a!F8%F03$8084!2!F*V!201%401)1#	//(3////1+2&4//!2!1/$4(B+4////*1*1//012$1/04/+2//%101//+4//!1/3/+21//!1-3(1/%1//$3///+1+1-2/)1/////L$1-12$1////&1///.1(2/01/&4//)204/*101$1(	G08#8!2!V!V08!10F04#I#14F)F#1V0F!408k%F010V$V#42!8!44!	dkL`@@ccRkUuVijfXLrFV`	13	12	164	-1.9353	4	0	13	4	4	0	6	0	7	0	33.19	0.42784	12.96	0.92308	0.60645	0.38376	0	0
	vxUWnWOBlF4R1F08@B8F2828V0F0804!H1018$F8%X!cV04$W1F)4/	/)3#1)8(2//%3,1/$2///#204/@///02+1//$1/,1!2)1-2////$1/&2#1+1!4//,3//////$1#1*6%1.1/////(1///-20302+1+102/(10N$1/$2///!1///&1//$2//%1#1/)1/2//+	F08&8!V!648!1!8$N08BV0N#F$F$V&8W%F#Z$Y!V42408104440	dkM@@@yJYW]ZYji`QEV	13	12	160	2.1917	2	0	13	2	2	0	7	0	7	0	19.91	0.3566	6.48	0.76923	0.66865	0.4621	0	0
	vpUWIWO01F4!F08280F28$F08%F218&4(8(V$1%4/	!1//$8////&4&2////*5+1///%1/(1//$2!1/(1+1,1//*4//+5&1/1)1#2%1$1/,3//!1$1(1&1#2/(3//)1&1///%1//.3+2//-2-M/(104/02/////&12/+1(4/01/#1//(4!1!3/*1&1(	G08#8402!V!V08!1#4#H!4V0F)F$V0F01408V%F#VF#V#42!8!44!	dkO@@@G\dTRJRRijZjADfh	13	12	162	0.4954	3	0	13	3	3	0	7	0	9	0	10.95	0.9726	9.72	0.92308	0.52948	0.3662	0	0
	vpQW2WO40F4J0F0828#82#F08%F018$V84(8(V#V1%4/	!1//$2/////!2////2%C+1+4(1//1/$1#1//#4!1/(1-1/#2-1///)2$4&1#2#3/01/1+1$1//-1#3)1//$1//////%101///(1!4/1)1/!3-O/*1/+3////,142//#1/02/(1//*3/*1/	G08#8402!V!X08!1!24080@204!H#F$F$V0F11408V%F#VF#V#424$44!	dkO@@@Y\dRRbraijViCDfnh	13	12	162	1.0716	3	0	13	3	3	0	5	0	5	0	42.15	0.25267	9.72	0.84615	0.50381	0.39965	0	0
	vrU9nOScIJ5k10cO280F282VZ0208$F1039#80801$F&F!V0F2/$1#	//(6/-1!2,5,1.3//*2!1*3)2(7//////*2/)12//.1/*2*1%2/.1+4/%2/1//)1*1/2/-1/$2//%3/-1//)1//(1/(2,1//&10L/$21#1$1)1.2&1!1//////$5/02$1/03//+4/,1-	!8*V!6088010FA0480N014V4N#FB#F0801(clF)V$22#24$44!	dkL`@@ccrQQHiIJZjihDbe`	13	12	164	-0.8449	4	0	13	4	4	0	7	0	9	0	17.75	1.2485	22.08	0.92308	0.67652	0.38376	0	0
	;vzvzxrxxzQRvvUU8mA9u9rELIhVBQDmx2EfX1PAoi44FY0Xs1zVFxNE4fbKkIW87VWcF501F0G1F1!1#	.1$2/!D*2#2!1/+1#201*1#1%4$3!1#1#2//&1%4$2%8#1-1/101%1(2,1#1/#11$1%3/%2.1/02$3%3/%1/$106/2)2$1*1#9!1#3/#1/$25021#4(103/2%1*1!2&2$3%7//&1/&1/!31!12*4/(3%21,1(1(42/2!2,4///+1$v/$3/%801!201!1/*4)2%13&1/&2A!1%1&1%202)5/01/#1!1//+5!2-2%1#1*1!	HJ809F801802d0Fq0@V834JA928GN28BWRT92GF50KFHks0Kc!F#BlC4#FF3B_H3VV31K1a2B6H1VD4IF	ed\ZB@@DFEJf`BcklbbbbRbvbRRbblRTVw@fPsUSURE@teTuT@HFKS@	34	35	434	2.1876	9	0	34	9	9	0	11	2	12	2	109.64	0.60991	76.64	0.52941	0.62875	0.8467	1	6
	;jzvzgrxxzUwttEE8uE8udbATIcV4O@vx2Af05N@ae45HYFas1uV0o0RJeYGF7W5@VV0FK49F0F#V01#	//&1G-12!1/+31!1!5)11!12#13$3/02!1.1-1+4%G/1022///#201&1/101/*3(1&1/1+1//-1#4#1&2*2/#6&32.1!1/(2$4*2)1%1#303/%1$1#207/%2/2#1/201,11#1#1(1/+6*1&3$2-4%1.11*1!1/01(4+2/%v$1&1#2!2$1$1!1#11#1%102*1//#1/!12)@4/(25)5/02/$1.3&1/$15!4/&203-	G5808Fd013!W0FqFe803VJA8681S096_Bs1H0FC011FkN8ld0FG010dlGV#JF1BVF289XXF0a2p4@2VB4!	ed\ZB@@DFEFa`NcklbbbTRbRRbJRTVaTRsggtKUTuMLttuTuU@T\VbxaVS@	34	35	434	2.8583	9	0	34	9	9	0	9	2	14	0	91.18	0.82068	85.76	0.52941	0.61049	0.81997	0	0
	;vzfzSrSxzQRAvUE8sA9@9rQP3hVBADvx2C@X5PAqi440Y0as0vV0wNQJfbKk1WCAVWcF509F0F!1V%	/*3,B%1(2!1!1/(1!1101#3%1#1%2#14/+1/&1+2%8/151#1&2//(1/#2%1%1,1&5202//$4%1///!3!2(2$1/)4!1#3(1&1!1!1/02!2$4*2(1&2#302&1103!2%1%1%7/.1$302/&1,1$11!12*4/#2#3%1/01-23%1/*2(1/-2$1/#t01#2%2&101!101+10801(1*1#1/.1$1/&1C101#1/,4/21.2$1.6/+205!2#1/10202-	FJ80AF901@02d0Fq0@083B49928GN28BVNNf2GF50KFLkN!c!F#BWCV#FF0BZH3VW31K1a656HW0D4I0	eh\ZB@@DFOJf`BcklbbbbRVTTRVbblRTUxDrF~AZjZiAhFdjfjHACQZX	33	35	422	1.081	9	0	33	9	9	0	8	3	9	2	131.59	0.59222	96.76	0.51515	0.50926	0.8444	1	6
	?xrxpzUwvvUE8y69udrULGhVBOBvx2E@X5PAqB45HYFbs1tV0xNTJfYKkIWC1WWcFK59F0G1F1V01!V	//(E!1.1#1%1$1*1/*403!204!11*201/!4-102*1$5/201///!101//#1/1!1/.1////03/)1*4%2&2/108/%2402!103&2!2/4%2//!4/(2-202/$31+1%2!12101%24/!101!2/0101!11$2$22022/%1/%1.1/+11%20s,1&1*1*801!41!1+2!1&1-1%3!1,1$1*@!1!1/#2)5!4-1/$1*2&1&3/015/02!1$202$1&1	WMU@cH82fg20cZoGg8V0HJJ3dsAG2eARV8NED8kqhJkSVQEFsG04V!8_558081F2LXPYVWG1JNY3JLGVdT010	e`\ZL@@DFMBj`ImlbbbbbTRQRrRtTTROBfegbUwsURETECUTmUI@PIL	32	35	406	1.9286	8	0	32	8	8	0	7	4	11	2	112.68	0.57304	70.91	0.5625	0.46738	0.90374	2	11
	;vzfzCrtSzORAdUS8s@9@drOP3cV4@Dvx2C8V4@2qi450W0as0LVFoFQJe7GkGW5@0WV0J09F0F#c01#	,2/%1#D/!1*2/$1/(3$601/)2/2/)9/103+10104/12/02/!11,4+2$2!54&1/.6%1/%1)11/3!1/.1(202$2/1401/201$2$3*2+1!22#303)5#2*2(6/,101&2//$1%1)1$4///01#201&22!4///.1/+1#u2+1/!1*801/#1.2)201&1/-C101#2$1*202)4/0101,2#21.3$2/(5*11$2%10202-	H480dFd01@V2c!TF8V03!18681828BZ8JW20GC0F06ks85c!G0108lSZ#FF2B_I38120K0X2C6HYVD4GF	eh\ZL@@DCBfa`NolbbbTVJbfRrbTQbRrXdbRn^ZjfZZiff`@j`ABQrX	33	35	418	5.0485	8	0	33	8	8	0	9	3	10	2	120.16	0.51423	68.69	0.63636	0.41714	0.8003	1	6
	;vzvzxro5yOovvUC8m68ucbCPGdVBO0It2E8X4PAo845FX0Ys1tV0S8R0dWKkIW91WVcFK01!G1F1!1!V	!1/.1#2B/!1/1/2/#1102!105+2$1)1$2//$D*22/.1/%2.1&1.1/$12!3#2(1&1-2%1*1&1$4!1/%4/!11#2/104&3/.2)2011!104&1/#4#3$1/.5!101$1)12)4(1/&11!2&3$2!22)35$1*1&3!1*11!4$1$2$2#3/-1/-12#2-2#1#1(x$2!1#1&1$1$1*8$2#1/+2!1,1/!1#1!1$182/)2(13!2-1$1/#1)23/-5&1)1/$1!2	WMU0s0@4s830c4ZGB8k0IJK8hs9G2e3RV8PE@8oq05FOXAEFuKB5#8_518c91F24XPXVWI1L8fMkPNVdT1W0	ed\ZB@@DFMNa`Fmh\bbbbbTRQbVRbURRrVegfSURETCQKSUUJ@H^Pu@	34	35	434	2.6125	9	0	34	9	9	0	14	2	8	2	145.66	0.53282	87.98	0.61765	0.57346	0.86525	2	11
	?xro5ySovvUB8q68ecbCPGdVBO8Qx2E8X4PAo8450Y0YN1t!x8RFfYKkIW911VcFK01!G1F1V01!V	!101//!B/!1.1/02.1&3!302+2102//-2(7/2/-1//!1//-3/1/01*1,2*4!1/%3*1$1/#22$8&2/108/&202$3&2202%1!3%4#301)3/(5//&101/&2#1%1%22(1#14/#1%2!1$1$11%11#3$11022/-1&4#3/01$2/-20u01*1&1*1!1&8!104#1+1#2*2/1!2/,2A2/)2&105!4-1/$11$1(3101/*5/01(201*1!	WMT0s0@4s830d44GB8k0I4K8hs9G2c3RV8NE@0Zq01F9XQCFuJ84#8W558c90G24XPXVWI1L8fMkPNVdT110	eh\ZL@@DKDbc`MglbbbTVVrbRfbtRtQbXdtLJZZjB@jjZfifjDAAjNh	33	35	418	3.4591	8	0	33	8	8	0	9	3	11	2	109.22	0.59119	70.91	0.54545	0.53521	0.85557	2	11
	;vzvzxrxxzQRvvUU8uA9udrUTIhVBQDnx2EeX5PAqi45HY0as1zVFxNU4fbKkMWCEVWcFK09F0G1F1801!V	!2//$E+1%1//1%1(1!4$201!2%1*101///!5!1/$1*1/02//%1,3/!1!5(1+1!2%1&3%1,1#1#1(1/407/1/%1#8&2-1/$101!2!1$3%1+1(2#301*1!2&2+5*11021/1%2/(1/!1#21)4/$1*1#1+1!101%1!2/2(2+2/!2!1$21.11$1101$u,1&1$1$2*82!12)1/!2!202&2%1/1!2+2C201-1%202)2+1#21/&1,3!1/*5%2$1!202(101-	GnT@s286eD4Jd4KWc8Z0I4J0CsN1Hc9TV8Rb6!rjGk8VtAKsG0RW408l55B0sFF2LYPY0WQ0KNb20HG6YR010	eh\ZL@@DFMFn`JmlbbbbbTRlRRTTUrRrxTtlJfZjVjhIAjJjjPACbbh	33	35	418	3.8788	8	0	33	8	8	0	10	3	12	2	109.59	0.5892	70.91	0.60606	0.44369	0.91945	2	11
	;vzfzSYt5z1R@fMS8s298WrKP1hVB@DIw250V423LB450W0ak06VFoNQ0@35kFVC81VV0J19!11F#1#	,2/*A&12)1/.1#1#1*201!3$501/#1$2//*3*1/%101/02//%1,5///!2*5/,1%3/,1/(2#2%602$3//$101$2#34&2/!26!1305!1%5#2$3%1&7/.2&101.1/#2$32&21#48///&21#2#4.2/!2/)1//%v)1!3/!1*F$41/.2%2!221//%B031-1%202)2014-1//$3/$1(5*1%3*4-	2480c0d!@V2c!NJ8V03040169G#8Z8J92!B0F!ku858$108lKZ$F2BW33c!1K0X296F2VD4GF	ed\ZB@@DBFKM`JfglbfbTVTRRbtRRrJbbObPrsSSTDE@LDUMP@PXT	34	35	434	4.697	9	0	34	9	9	0	12	2	8	4	144.02	0.51958	85.76	0.61765	0.66729	0.74957	2	12
	;vzvzxrxxzQRvvUU8uA8udbETIhVBQ@nx2EfX5PAae45HY0as1z0Fw8R4fYKkMWCDVVVFK09F0G1F1!1#	01//$2G.2!1/)102#3(1$2!1$12$4/01#1-1-1+2%A(1)1/1/02!1-101/01%1%3/%2!1#21&1&2(1$3%1/!1/.6+2/,104$1032/-3,1#14/$1%2#301!101(2&2)205*1#1/2%1#2/2/%1.4!1/$3*1&5$2$1(22/2/#1&1)101#2.1+1!1!10v,1&2$1$1!1#1108$2$1.1*2)2/02*1(1074/&205)4/02%1,1/3-1-15!2-2*1,2	F480cFd01AV0W0FyFec034FA968GO014ZBR12FFC0K0Hks8Kc0FF010clKZ#FF2BWI2c9XYK1a2C2P2VB41F	ed\ZB@@DFEFa`Nmh\bbbTRbRRbJRTVJRrSgeTsUTuMHTDqUUL@X\Vbxp	34	35	434	2.4204	9	0	34	9	9	0	12	2	13	2	109.8	0.68151	85.76	0.61765	0.60596	0.79818	1	6
	vrUdvtUcrJ5kOktO290H68e0a02F8!N0F1229048208#2!F1%4!V0F31&401)1#	/)1-5)1//$4/)1!5$2///#31/04///+3/*1*2/-3////+3////05*1*1/-2$1/)2#2//%3$3+101,2%2/////////01/(2///&N/$2/(1+2/#5///%3//$6/0201/$1$1/%2$1)4/*102-	F08*V!608$FA!80N!4W4N#F$F#1V&8l%F#V$X$2408!44!	dgl`@@ckrRZHjKIUMUSPPk@	14	13	176	-0.6073	4	0	14	4	4	0	7	0	10	0	14.5	0.97931	12.96	0.78571	0.7839	0.48173	0	0
	vpUW3WO41F4R0F08@8!2828!F0804#F018$V84$V!c(V#V1%4/	!1//$4///+2/%2//.2/2%C+1+4//)1/)1//#3!1/(1-1/#2//&1/%3)2$4&1(3/01.21+1$1//-1-1-5/%1//////%101////,1)1//0Q/*3/+3/*1!1&3//%132//#1/02/(1//*3-1+1/	G08#8402!V!X08!1!24080P204!H#F$F$V0F11408V%F#VF#V#42408!44!	dgo@@@[\dRRbRTmMRuRFIM]P	14	13	174	1.4231	3	0	14	3	3	0	6	0	6	0	39.06	0.27266	9.72	0.78571	0.54096	0.43984	0	0
	zpUWrWQ8lF4FGF08290F2820V#8$FW20804!V8.8!VFF)4/	//$1!7+2//103,1*1%2!3//.3#2/!601///////$1$2#3!1/$1/,1//*3//&1#2&1/.1*3&1/%2/+2//!2/2%4//+1/*1//5////02,2//&10N/*301/%2/01/!2#2//&3//$4/&2///-3//!1(	F08#8%V!608%98080N!4V0N#F4#F$V&8W%F#V$X#V240@!44!	dgoH@DyPRUUUVZfji``f	14	13	178	0.2422	4	0	14	4	4	0	8	0	7	0	31.79	0.7452	26.79	0.92857	0.71879	0.3662	0	0
	zrU9r9O8IJ5V108O280F28!40208$2k03$8!4!V!F$4$W!201%4/	/-1)6/$2///02$2$1/%2-2/-1!8+2/////$1/*2&1,3*2/&201&1//!4/*1/3&1/*1/22$1/$111)1//#101(1!2#11+2/+1%1!2//////2/%1,1///*20N/*2///*1&2+2//%1$1/#4/01/&1//$2%3/*101-	G080808!2!V!V08!1!84#H#V0N$4010F#FV0F!408W%F#V$V#42!8!44!	dgoH@D{PRUUYuZYjj`SJj	14	13	178	-0.7608	4	0	14	4	4	0	7	0	7	0	31.79	0.7452	26.79	0.92857	0.64182	0.41415	0	0
	vpUWnWOBlF0R1F!8B8F0828V0F0804!F1018%8%V!cV&VFF)4/	/-2)9//.2,2)2-1//+2#2+2%8///-1////!1!3)1.1//02*1/%4/+3+1!5///!2///*2//#5#1/01////&2//2////.2//&30O/*4//&1/*3//&1//$5/01$2/!1//#2%3-1/+2	!8*V!608!1!9!80N084V0N#F$F$V&8W%F#V$2#424$44!	dgo@@@k\dRTRRJUUKUTBULp	14	13	174	0.944	3	0	14	3	3	0	8	0	10	0	7.86	1.355	9.72	0.85714	0.66053	0.41415	0	0
	vpUWnWO8lF401F08280F28$F08%F21804$4(8(V$1%4/	//(6////1-1////#2%@*12//$2//%1/-1)2!4/(2////$2/(2/!5/(1)3#1+2/+32/%1+1-3&1$1/2%1/&1/////1///*14//-5-O/(104/13////&1/2/+1(2/01////#3!2/&1&1(	G08#8!2!V!V08!1!84#H!4V0N)F$V0F!408V%F#V$V#42!8!44!	dgo@@@xtie}UZZjYhLRFV`	14	13	174	0.7034	3	0	14	3	3	0	7	0	8	0	23.46	0.45396	9.72	0.92857	0.60773	0.3662	0	0
	vrUdvdQ8rJ5FOF1O290F28@0X0208!80FG20804#8#2(F$V0F1W&401-	/)1-6//.4/!1%140301!4//$1,13/!8///(1/-1*2)1/#2///(1//(1//+2///$2/+1&2///(101,2%3/$3/.3/,1/////&2///&R/01(1/!1+3////*22//#6*2%201/*1/%2.3/,1-	F08#8%V!608%9!80N!4V0N#F$F$V&8W%F#V$X$2408!44!	dgo@@@yTjWUVzjZjTHi`	14	13	174	0.7402	3	0	14	3	3	0	8	0	8	0	23.46	0.45396	9.72	0.85714	0.81283	0.43984	0	0
	vpUWnWO8lF4F1F08280F2820V0F08$FG21804#84(8!F#8VFF0V&4$F*	//(9//.1#1(1$1!24&1/$1//01+2%8,1$1///$1.1,2/1)1!2+1,1/$1!1//*7(3//!5/////03+1///022011/#1//////(1/.1//-11/*1+20O/*4//////*1//$5/01///,4%3!2//&2	F08!F801#W0Fa08!1!9!80N!4V0N#F$F$V0F$8W%F#VF#X#42408!44!	dgo@@@GTieUwZfZjhDri`	14	13	174	0.944	3	0	14	3	3	0	8	0	10	0	7.86	1.355	9.72	0.85714	0.70583	0.4621	0	0
	vrU131O01F5V!8928!280VV#8%F01$8!41$F&F!V$1%4+1#	/-1)6%1///)1#1&2$1+2/(4-1/!8+2/////*1/,13,2)2//02//!2//+3//!1#3&1#22+3-11//!1-2&1/%2/+1)1////(4//-1////*N/01(1$2///02!1/#3//+1*1(4/01$1/01%1.1/$4/*1&1&2	G08#8!2!V!V088010F044!3$4F$B#F#1V0F!40ck%F#V$V#42%44!	dgl`@@beRgUUYfjYj`QhZ	14	13	176	-0.1198	4	0	14	4	4	0	8	0	8	0	30.26	0.73232	22.08	0.92857	0.61919	0.3662	0	0
	vpU131O01F4$828!28&8%F01(4/0V$1%4/	//(7////1%2,2///*22(A*22///////(5/(3+1///(2//+4//!4#2+2/+22//!2-6&1////////%5///////)O/#1#203.4///////&2(4////2-2%3/*3&3(	G08#8!2!V!V08!1#4#H%F)F$V0F!408V%F#V$V#42!8!44!	dgo@@@ZTiUUUZZffhLRZf`	14	13	174	-0.0989	3	0	14	3	3	0	8	0	8	0	23.46	0.45396	9.72	1	0.56257	0.29863	0	0
	;vzvzxrxpzQRvQUU8u29udqULFhVBQBnx2E@X5PAqB41HX0bs1xVFxNT4fYKkIWC5WWcFK19F0G1F1!1!V	/!1/$B&1#1%1/1//!2$3$2/01/!4/2-101!1//1/02//%1,3/%1-1/1&301!1/!1*301/.1/(4%6&2//%1!2202$3%12/#6!1!3-2$302+5/.2&102.1%1/!3#2)58/!101102/-3$31!4/2$1+2)1.1%1/%1!1$u(11!1&1*1*F$6#1$1/01#2)3%3/1$1*9031/$202)4!4-1//2&1/)15%2*4*4,1	1nT@c282eB64c4K1g8Z0H4J09sOFFcAPV0Bj6!qjFk80tEKNG0BV!8l45B0s0F2LY@YVWG15Nb20HGVYT010	ehRZL@@DFMFn`MclbbbbbTRQbVRRLRbQxTtl|rjFZjPj`B@hjZjP@@`	33	36	418	2.0694	8	0	33	8	8	0	7	4	10	4	128.21	0.50363	70.91	0.54545	0.46148	0.91313	3	17
	;vzvzxrxpzQRvvUU8m29u9rELGhVBQDmx2E@X1PAoB44HY0Ys1zVFxNE4fYKkIW85WWcF511F011F1!1#	(1%1#12+1$2E*2&1/1//(3!103/01)1(1/$4+2//#101%1(2,1/(1,4/$11&2&1(1(2$5/)1011/$104#4/!11&1*10103&3/.2)2301$4&1/#6%1,22&2$2%5!1&1)1*2%101/(1.23!22)18$1*101+21*4$1$2$1#4/2!2//)2/!2(2!1$v$2.2$1/F$401/-2)3//&18!1%1&1%202(12!2-1/#1!1)1/%1*5&1)3*1,2	XJ80908!802c10L4@V834J@129GN20BWRT92GN40JFHku0Kc!k#BlC4#FF3B_23VV31K1a2B6F1VD4IF	edRZB@@DFMNa`Fmh\bbbbbTRQbVRbURRrWBgfUTsURET@PCQUUL@@D	34	36	434	1.2699	9	0	34	9	9	0	12	3	10	4	128.26	0.52136	76.64	0.61765	0.55303	0.8584	2	12
	;vzvtxWR5y1JfvUR8s28PcrRNGdVBA8Qw2E8X0HAo845FY0Ys0x!xNQFfYKkHWCCWWVFK01!G1F1V01!V	#2.1/#B/!1!1%1(1/)2+2$3+2!20101&101//(1!1,2-2//&1.1$2,1$1/102/,1&2/(1,1/403//+4&3/108/&40101104%11!2/6#301#1)2/#7//$30101/%2#2&12$3-18/#2*1$1$1%1$2$1!25-102//(2!1%1,2+1$t$22%1&1$101!1*F$6)1%1/*1$1!1,3/A//$1!2,21.1$1%2(3!2$1-1%5.101(301-	1rT8s082e864c45Gg8Z0H4J09sOGFc@PV8Bj2!qEFk8VQEGNG0B#8l50B0s0F2LX@YVWG1KNb20HGZXD010	ehRZB@@DKHlg`OK`\bbbTVVrTtTTtRRTuXdtLrjN~ZjB@iij`hFJD@@`	33	36	422	1.8518	9	0	33	9	9	0	6	4	7	4	155.24	0.5199	98.98	0.51515	0.42808	0.90011	3	17
	;vzvzxWt5z1JAfUS8s28PdpSFGhVB@BQw2C8V42Aq845FW0Xs0SVFoNPFe3KkFWC5WWV0J18!11F0V01!V	//(E/!1///)2$2.201)1(3/2!1*103/2/!1%1*2//%1,4/$11//&5/(11&1#1$3,4/#1/2%2&21.108/01$201$301#11012/6%1-2&2+2#1%1)1&1)201/%101)1%3!2*18/%102/01%1$2$1!24%1)2//+121#1,2+1$u1#21%1&1$1#11*F$4)1%1.2)2%1!1#2(1&1(6201/01!202(14!2-1/$1)22&1/*5%21)3(201,1	1rT@c282VB44c4JGg8Z0H4J09cOGFc8@V8Bj6!qEFk8VvAKNG04V!8l55B0s0F2LY@YVW11KNa202G0XD010	ehRZL@@DKLji`AolbbbTVVrRTTTRraRrXdtLrjn^ZjB@jfii`@jH@@`	33	36	418	1.5666	8	0	33	8	8	0	9	4	10	4	128.21	0.50363	70.91	0.60606	0.53992	0.84594	3	17
	;vzvzxrxxzQRvvUU8uA9edrUTIhVBQDvx2EdX5PAqi452Y0as1yVFxNUJfbKkMWCE0WcFK09F0G1F1c01!V	/(1*1!1D.2!1/+11%5)1*3$2/#1/01,1*12%9/1012.1-1!2/01+1&1%1%3/01#2/*1$1%3/(1/-403!1//(4&2/1!2/(2$3%1#2/2#302-2&2!101%5//&2/%1111*11#11!1#1&4/$1!3!1/$1$101!11022/2+1/02)2011!3!1)1$1)1$u,1&2*1!1&801!2$1#1%1.2&102%1!1,1/@!1#101#1#1$202)5/21+1(11-3/-5!2!2(102#1#302-	GrT@sH82fB4Jd4Krc8Z0I4J19sN1Nc9TV8Rb60FrjFk8VtAKsF0RW!8l55B0sFF2LYQY0WQ0KNb24HI6YR010	ehRZL@@DMDbk`ColbbbRJTTRVfbtRRbjXxbrJZv^ZjiijjZ``Xjd@PD]F	33	36	418	2.0122	8	0	33	8	8	0	7	4	12	2	109.59	0.5892	70.91	0.54545	0.45515	0.9045	2	11
	;vznzxWt5z1JAfUS8s28PWlSNGhVB@DIs258V42Aq845FW0Xs0EVFJNQ0e1KkFWCCWWV0J18!11F#1!V	//(B/!1///)2$3+2$101&1!1/)1,3/-1$1/02/+1)1,4/$11//&5(1)1$1,1$3(20401)1)1/2%6&31,1/+201$401#11013/6#3/2&2+5#1%1)1$301)101/%101/3!2*38///&2$2!44/2/&1,1!2!121#1,2+103!v$2&1&1$1$1*F$4)1%1.4)2%1&2%101&1(9201/01!202(13!2,21/.2!103/-5%21&103(1/	1nT@s282VB44c4J1g8Z0H4J09cOFFc8@V8Bj6!qEFk80tAKNG04V!8l45B0s0F2LY@YVW115Na202G4XD010	edRZB@@DBFOM`GFglbfbTRRbRVVbRRJbbsGDVPrsSSU@pPDDUMT@@D	34	36	434	2.196	9	0	34	9	9	0	11	3	8	4	149.05	0.5207	87.98	0.58824	0.58587	0.85734	3	17
	;vzfzSrtKzORAfMS8s29@WrKP1hVB@Dnx258V4@3qB450W0as07VFoNQ4e3KkGWC81WV0J19F0G1F#1#	,2/)2D/!1*1$3//(2!10301.1)3/1/)5/1/101%1*2//$11,5/$1(2/1-7/)1!1/+4!1.11/$10302$3/%2(2$101$1$4&1/!26#302)5#2/#6021&1)1&1!2%101/(1/3!2%1#1801!1*103/(5$1$11#1#4!2!1//*1+2.1!2(1(v$2&1,1$1*F$2/-202)201//%9101(1+202(12!2-1/#2/3/-5$101!11$3*1,2	X480f0d!@V2c!TJ8V03040169G820BZ8Ld20OB0F06ku858!k0108lSZ$F2B_33cV21K0X2C6FYVD4IF	edRZB@@DK@dl`Hgh\bbbTRRtVTRJbRRrRSDagbqsUHTCDuPPQUL@DAc@	34	36	434	3.274	9	0	34	9	9	0	12	3	8	4	144.02	0.51958	85.76	0.70588	0.51407	0.80135	2	12
	;vbvtxWw5y1JfvTR8c28HcrRNGd0B30Ik0E8X0HAo845FY0Ys0h0FSNI0dWKkHWCCVWVFK01!G1F1!1!V	%4,1/#F/!1!2%1#2#1/)2%4!201$3+2$101&201//01%1!1,1/!1/02/1.1$1+15$1/1/.1&7/(1,1/405//+6&3//$1$4#2204%1/$6#3%1)2&2*27//&1/(2,2$3*1#8)2#1/%1/01)4-102//(2!1%1,4+1$v,1&1#1202!11)F$2)1/%2%2!21$1/3/A/(202/*21.11*2(3!1$1-2%5%2(102(1/	1rT8s082e864c45Gg8Z0H4J09sOGFc@PV8Bj2!qEFk8VvEKNG0B#8l54B0s0F2LY@YVWG1KN720HGZXD010	edRZB@@DJINa`FmclbbTTTTRtRVRfURbvTfcfUTsUHUPAPCQSUR@@D	34	36	434	2.9276	9	0	34	9	9	0	10	3	8	4	149.05	0.5207	87.98	0.58824	0.47664	0.88286	3	17
	;vzvxxro5y1JvvUR8m28ucbCHGdVBQ8Qx2E8X0HAo845FY0Ys1x0Fx8RFfYKkIW95WVcFK01!G1F1V01!V	//(C/011/1/(1,103#12+2!2$1)102!1/#1,3/2/!1/02//%12+3/%1//&3,1*1)1/%3/)1*4%4&2/108/%2202$31$12!2$1*6%1-2&2+4//&102/.2!12$3#2)49!1/$2.101%1$3$3!25/2%1%1/-1%1/)1$u,1&1*1*F$6)1%1.4)2%1!1.1-6/(202)5!4-1/$1/!1+1$3(5%2*4(201%1!1#	1rT0c082c864c45F48Z0H4J09sOGFc3PV8Bj2!q2Fk8VvCKNG0B#8l5480s0F26Y@XVWG1K8b20HFVWT010	ehRZL@@DKLjk`@olbbbTVVrbbttVbRRJXdtLjzN^ZjB@jZfhHHjD@@`	33	36	418	1.9413	8	0	33	8	8	0	7	4	10	4	127.84	0.50508	70.91	0.54545	0.47947	0.8737	3	17
	;vzvtxWo5y1JvvUR8k28ucbBNGdVBQ8Qw2E8X0HAo845FY0Ys1x0Fx8RFfYKkIW95WVcFK01!G1F1V01!V	+1+1.@/011*2/%2/&4$3.2///&3/2/!1(1(2%2/.1,3/%2//&3,1*1%4!1&2-3//$2%3&3/108/%2!3$4%12!2/6#301-2&2+7//&101/%1%2$1%3#2)19/.2&1!1%1$4$1!24/2,1/-1$21/)1$t(1#1&1*1*F$6#1$1%1+1!2)201#1!1.1-9/(202)1!4-2/$1#1*4!11*1%1&5%2*301%201%1!1#	1rT0s082c864c45F48Z0H4J09sOGFc2PV8Bj2!o2Fk8VvCKNG0B#8l5480s0F26Y@XVWG1K8b20HFZVD010	ehRZB@@DKDbk`@colbbbTVVrbabbtRRbjXdtLJZv^ZjB@jZZ``XjD@@`	33	36	422	1.6174	9	0	33	9	9	0	6	4	7	4	151.77	0.51137	87.98	0.54545	0.45975	0.87713	3	17
	zrQW6WO40F5o0F8938#82#F08$2k018#@V84!V!F08!4$W$1!V!4/	/-1)2////,2$1////2%@+2/$1/(5/,1//(2!1/(2//!2+301//-3/6&1#2/%1/22$1*1)1//#1#5&302//$1//////(1//&1%1)1!4/*1/!3-P/01(1///#1%1/03&1#1/503//!1/02/&11//*3$1/$1/	G080808!2!V!X08!1!24080@204!F#F4010F080FV0F!408W%F#V$V#424$44!	do_H@DdpRYoUVvjYjfCJnch	15	14	190	0.2688	4	0	15	4	4	0	5	0	6	0	44.3	0.53476	26.79	0.8	0.54655	0.38686	0	0
	zxQW6WO40F4R0J0cD8#82#F18$2k018$V84!V$8!4$W$1%4/	//(7/,1#5//(3&1////2%@*12/$1///%1.1/(2!2/(2//032-1-2///5&1#2/#102.22%101(1)2//#1#3&203//$1/.1////$2!1///(1!4#1/%1/!3-P/*2///#1///%4/*1!1%1/01/(1//*3/*1/	G080808!2!V!X08!3!24080@204!F120F5010F080FV0F!408W%FF!V$V#424$44!	do_H@DdpRYWUVvjYjfCJnch	15	14	190	0.4567	4	0	15	4	4	0	6	0	6	0	44.3	0.53476	26.79	0.86667	0.46328	0.35499	0	0
	vrUdvtOcKJ501kVO280F6880X0F08!8!F218&4!2$8(V$1%401)1#	!1//$8///-1(2$202////*5+1///%1/(1%1/-2!1/(1////$1+1/.7&1/1)1*1$1/,1/!3.1$1(1/.1$3//)1&1//)1+1/)1-1%3+2//-2-P/$2$2/02,2/&2///012/+2(6/,2(1!1/+4(2!1!4.3*101$1(	G08#8402!V!V08!10F84#I!4V4N)F#1V0F01408k%F#VF#V#42!8!44!	do\`@@amRkWUYzjifjANih	15	14	188	-0.1769	4	0	15	4	4	0	8	0	11	0	11.41	1.2445	12.96	0.86667	0.53682	0.36642	0	0
	zrUd79O01J5V0F8O38!28!40F08$2k038#@!4!V!F08!408!W!201!V!4/	!1/*1)4(2//$1/(2$4$1//$2!1/-701)1//-4/-1//&2/+3.3/01//!3//+5&1$1//%14$1(1,2///*2&11///!2////////#31/)102,3/!P!1/&2//%2(1/!2+2/)122.1/#2/031/%1//$2#103/*111-	G080808402!V!V08!1#4#H!4!F$4010F#FV0F01408W%F#VF#V#Z2!8!44!	do_H@DfpRV[ugViijjABnh	15	14	190	0.308	4	0	15	4	4	0	6	0	8	0	28.7	0.82544	26.79	0.8	0.65112	0.42796	0	0
	vxUWnWQBlF4RGF08@B8F282801F0804!FG21804!o84$X!c(V0F!1%4/	!1//$9#1////!2&3$2///+2(8+3////.1//$3/+2#1///01&2//!1.7//,3%2////#1/)1.4%5///01(1/////+12+202#2/*1/*Q$1/$3/02////(1-13//$3-1!1/#2#1-1$3.4!1!3//+	G08#840@!V!a08!1!@4088P20BV0N#F$F$V0F!408V%F#ZF#Y#424081044!	do_@@@xtieyUVfjVj`qKhZ	15	14	186	2.0149	3	0	15	3	3	0	7	0	9	0	20.37	0.52283	9.72	0.73333	0.62927	0.47083	0	0
	vxUYnYv8lN4PG4#98k0821F0F0c#BF1018$F8%Xc%F2404FF%1!4/	/-1)D1/-1.4,1)2$1///(23/!5!1////$1///+2/(1////$2/)1/05//&1$1$4//-1+2(1+2(1#13.2%1//////(4///+2$2,1.2/&10Q(1&2)2/.2&1!1//$1/)3!1//06/01$1/+1/*2%3//+	FF8*c!a08!1!1!898!BV8F020F%V#V!F#BV1$FF!V01!30F06244#D#	do_@@@etiVuuVfjjf`QKV	15	14	186	0.8991	3	0	15	3	3	0	9	0	11	0	4.77	2.2327	9.72	0.86667	0.72085	0.39608	0	0
	vyU9P1O01F5F0411080k09@%8!8BF5018$F8%2,FF11&4/	/)1-@//.201/$401!23///(2(2)7/////&1*21/(1&2/1#1!1/////,2/#4//!1/02//#1#1.2/$2-1/%2%1//////07(1/,11//&2//)Q/!1&3)1$2!1//#1%1//#1+1#1/+6/02$1//-2(4%3/,1-	FF8*c!a08!1!1!888!BV0F020F*V&BV%FF!V01!3#4244#D#	do_@@@WTjWUU^jffj`RdZ	15	14	186	0.4563	3	0	15	3	3	0	9	0	11	0	4.77	2.2327	9.72	0.93333	0.76838	0.36642	0	0
	vrUd3tOZ1J5w0FcO@8!282ca80F804!2F0A$@Z04102!F0V!50F!V10201!V!501)1#	/)1#2)2%1////%5$3////&8+2//-4////%2!1/(7/)1///#1//!3//!1,1!23$3*1)1/%3,1-2/-22$1+1/////+1/#2)1.1(3/3-2/&1)P/01!2$1$2//-1%2//.2//$1.303/&41//*4/*1/	G08#8!2!V!V088010F24480Q#14F#FB#F#1V0F!40ck%J#V$V#42!8!44!	do\`@@ccrQSPiIIRZZfZ`PYZ	15	14	188	0.5398	4	0	15	4	4	0	7	0	7	1	42.77	0.51812	22.08	0.8	0.60718	0.39608	0	0
	vxUWnWt4lF4J0J08280F282#F0c#80F218$V04(8!V!40V$1%4/	!1//$@////#1104&1!2////&5+1///%1(1+1!1//$5!1/(1////$4//+5&1/*1*1#31/01//-1!201(1(1!22/1%5///01///%1$2//)2+2/1)2/!1-Q/*2/02/////&15//$2+1$1/#1#21//%1!3,3,1/	G08#8402!V!V08!1!24080@!4V8F120F1#F$V0FF1408V1$FF!VF!1V0F042%B4!	do_@@@Vtieu]ZfjZjPQKj	15	14	186	2.0816	3	0	15	3	3	0	8	0	9	0	20.37	0.52283	9.72	0.86667	0.54326	0.36642	0	0
	zpUWrWOBlF4R0F08DB8F282801F0804!2l21804!Z84!V0V!c!J08!W1!V10V#4/	!1//$5//01///1+1/01&1&22*1$2%9+1//$2/2/(1//$3!3/(1//!2///01(2/!6%12/*2.21%1//.1/%2//2//,2///////-2///,P.3*5(1!3$2////&1%1(185///%2/#1&2//1%3//&1#	G08080840202V!a0@!1!@4080P204V0N#F4010F080FV0F01408W%F!8VF#X#Z2408!44!	do_H@DjprJIQQIUIjejf`rikZ	15	14	190	1.1561	4	0	15	4	4	0	5	0	6	0	44.3	0.53476	26.79	0.73333	0.4822	0.51585	0	0
	zrUdztOgKJ5w1kcO@80F68@ca90F8V4802k2A$2Z0410X!F0V!50F!W10201!V!501)1#	//(5%1#1)2///&1$5/%2///@*12/////$1)1/2#2!2,3*4&3////%1/01/2%11/*2/2%1*1)2/+1&4-3/-42$1+1/////+1/#2!2///.1/&1)Q$5.1$5$2//-1!2*2//&2*1/)3/,2,1//*4/*1/	G080808!2!V!V088010F@4480Q#W4N#FB010F#GV0F!40cl%J#V$V#42!8!44!	f`~I@@D\TXBRjjlvmLuSS@QbiP	16	15	204	0.3655	5	0	16	5	5	0	8	0	5	0	63.61	0.55337	39.15	0.8125	0.58094	0.44158	0	0
	vrUdntSgnJ5w1FcO@B8F282ca82F804!HG2A9040@Z84102!F0VV0K0F08WGF2V#V!501!F%1#	//(5//02,1+2%1#2!20201!4.102//01)2(8/!1//&2,1/*1%2/%4////+1//,2!2/4/%2//1!2//+201///1(2$2/$2/&3///*3)1)2#101//+1&2&101/.R/$2$3$1//#1&1,1//*4)1/*2/02/!1#31//#2%4//+	F18!F801#V!6088010FA0480O094W4N#FB#F0801V&clF$J#VF#X2#2408!44!	f`~H@@@PD{IEDiThleMSUKTADKS@	16	15	200	1.5644	4	0	16	4	4	0	8	0	8	0	39.68	0.55847	22.08	0.8125	0.65603	0.49057	0	0
	zxUWrWQBlF4RGF08DB8F282801F0804!Hl21804!o84!V0X!c!J0808W1F0V10V#4/	!1//$8//01//$2&230102/+1&1&2+1!2(8+3////.1//$3/+2///%1/-1/+7%11//$3%2%1//.1/%2//4%3/-1&2/#1//+2///,202/-1/+R.2*2/02////-1(161//!12/01(1$2$2&2//4%31//*	G08080840@02V!a0@!1!@4088P20BV0N#F4010F080FV0F!408W%F!8ZF!VY#Z2Z081044!	f`~q@@DT|CHheEDedbuRuULCEIeZ`	16	15	202	1.6653	4	0	16	4	4	0	6	0	7	0	41.21	0.57486	26.79	0.6875	0.54933	0.55886	0	0
	vrUdvtUcrJ5kOktO290H68e0a02F8!N0F1229048208#2!F1%4!VFF31&401)1#	/)1-7)1//$2,1)201!4$2///#21/04///$1%3/*1*2/)1#3!2/)1//-3/$3//+6*1*1/-2$1/)2#1/#1/03$3+101/#2//////(1//(1//%1//&20R/$2$1/!1/#1+5///%3//$7/0101!1/01/+2$1!2%4/*102,2	F08*V!608$FA!80N!4W4N#F$F#1V&8l%F#V$X$2408!44!	f`~H@@@Py[IIhbhldeTuUMTBBf	16	15	200	0.1505	4	0	16	4	4	0	9	0	12	0	8.32	1.7067	12.96	0.8125	0.76556	0.44158	0	0
	vpUWnWOBGF4R1F08@80F2828V1F0804#G218$Z84$V!c(V$1%4/	//(7*2///1*2&1!2///,1!2%D*2201/,1/////$1!2/(2//!2///-2.4/)1(2/2/01)2//#2!2*5-3.2%2//////(7////.2&1/#1,S/#1%5.2*1#2/#1!1!1//.1//$4//*1//#2%3$1/$3/	G08#8!2!V!X08!1!@4080P204V0N#F$F$V0F!408W%F#V$X#42408!44!	f`~p@@@\leLj~jmMTsMPLHYVj	16	15	198	1.3786	3	0	16	3	3	0	9	0	8	0	32.88	0.32391	9.72	0.875	0.59358	0.40474	0	0
	zrUdztOcpJ5k1kcO280F6880a0FF8!802k238040@084!X!F08!4$W!201%401)1#	//(4*1)2/(3/01+2$11/$2//)2%B*12/////$11/)2#2!2,3*2////$1/*1-105&2/*2-102%1(3+21//!1-302/+21////*1/%11*1/&2/1/////Q/$2$2///#2-2//&24)103-1(2//#1$1//+4!2/&101$1(	G080808!2!V!V08!10F84#I!4W4N$4010F#GV0F!408l%F010V$V#42!8!44!	f`~I@@D\UhBRjjk\mLuUM@qbiFh	16	15	204	-0.6893	5	0	16	5	5	0	7	0	7	0	47.85	0.56928	30.03	0.875	0.57112	0.40474	0	0
	vrUd3tOZ1J5w0FcO@8!2828X8FF804#F098#@Z84!20VF0c!1$V$1%501)1#	/-1)4////,5/02/!6$41/)2%@+2/////*1/)1!13/&2//022+3///%3*7%1/+1/22+1#1)1,1/!1!1*3!2//$1/$1/(3///)1//-1//(1#2/,R/01!3$1///#1!2!1/#3/*1/1/#3/02/&21//*4/*1/	G08#8!2!V!X08!10F24080Q20414F#F$F#1V0F!408k%F010V$V#42408!44!	f`~H@@@PxYJnwUVZfjYj`XpbeT	16	15	200	-0.1087	4	0	16	4	4	0	7	0	10	0	23.92	0.59365	12.96	0.75	0.58509	0.42063	0	0
	zrUdr9O8IJ5V1F8O380F28!40H08$2k038#@!4!V!F08!408!W!201!V!4/	!1/*1)5(2///-2$4$1//$2//0701)1//-4/-1//&2/+3.3&201&1//!4//+6&1$1//%14$1(1,1*1//#1*1!2#11//.1!2////////#31/)102,3/20R!1/&1//.1/!2+2/)122.1/#4/021/%1//$2#103/*111-	G080808402!V!V08!1!84#H!4V0N$4010F#FV0F01408W%F#VF#V#Z2!8!44!	f`~q@@DRlAIYoV]Viijj`HI\h	16	15	202	0.7143	4	0	16	4	4	0	7	0	9	0	25.61	0.92503	26.79	0.8125	0.6596	0.44158	0	0
	vxUWnWt4lF4J0J08280F282#F0c#80F218$V84(8!V!40V$1%4/	!1//$@////#1!4&1////#2%9+1/$1//1(1+2!1//$4!1/(1//!2-1/!4//+7&1#2/%1*1$1/01//-1#31(1(1!22/1%2///01///%1$2//)2(1!6/1)1/!4-S/*2/02/////&14//$2+1$1/#1#11//)3/*1/	G08#8402!V!X08!1!24080@204V8F120F1#F$V0FF1408V1$FF!VF!1V0F0424$B4!	f`~p@@@JleLnkk]MTuTpLHnUj	16	15	198	2.4693	3	0	16	3	3	0	8	0	10	0	17.28	0.61632	9.72	0.875	0.5338	0.38686	0	0
	zrUdztUgrJ5wOkdG8C8k48@8V92F80480FW289#2Z8!F#F0VV01080VVFF01&5+1#	/*1)1!6!2(2//!2,1.2$5///#2/!@01/////#3//%2#2!1$1%1///*1.1%1//(1!1&1///!1///!2/&2/1*42$1//+1/*1*2/$5/#2//,2,2//&10Q/$2$2/!3$2%2/#2-2$1/+1$3//$4/&2/011/(1/04/$1,3(	F08#8%V!608$FA8080N084W4N0F0F4#F#1V&8l%F#V$2#V2402!44!	f`~I@@D\TXFQIIIIQPijZjZdDBL	16	15	204	-0.5675	5	0	16	5	5	0	9	0	7	0	47.85	0.56928	30.03	0.875	0.71055	0.42796	0	0
	?xrxpzURvvUE8y29udrUTGhVBODvx2E@X5PAqB45HY0bs1vV0xNUJfYKkIWC9WWcFK59F0G1F1V01!V	01/-1&B/01101-1/*3,301205%1(201/!1101/-@+1#3//01////)1#1/$1%1!1/$1!1/$1/403(51.1*4%2&3%1)108/%2212$4&2!2!1,4#302/&1#1%7//&202.1%1+1%2#2$1#24-2#101/$1%1$2$21022/%1//!2!1/,1%10v,1&1*1%1#83!14#1+1*1#1)1%3!1,1.2B201/&2)2!4,211+2&101,3!1/*5.102(202-	1MT@s2@4uB38c4JGg8k0I4K8Cs9G28ARV8PE60JqhGk8XQEFuK45V!8W558c90G2LXPYVWI1LNfLkTOVWT1W0	edZZB@@DFMJf`BeclbbbbbTRQRrbQbbbRwBfegbStKURETCDtuSTtd@ayMT	34	37	434	2.2037	9	0	34	9	9	0	7	4	8	2	146.03	0.53147	87.98	0.52941	0.3973	0.92036	2	11
	;vzvtxWw5y1JvvUR8k28ucbRNGdVBQ8Qw2E8X0HAo845FY0Ys1x0FxNUFfYKkIWC5WWcFK01!G1F1V01!V	/(1$2)9/!1//.2(14$3#1*20101///!1!1,2/!1(1(2%2/.1,3/%1/.1&3%1/01,1#2+403/!1/02%5&3/1081/$2!3$4%12!2(1&6#301-2&2+7/%1/101/,2$1%32!2)18/(3%2*1%1$3$1!24/3//+1%1/)1$v&2$1&1*1*G$6$2#1%1.2)2%1!1/-C/(202)1!4,22/$1.4!21/)5%2*3(301-	1rT8s082c864c45G48Z0H4J09sOGFc@PV8Bj2!q3Fk8VvCKNG0B#8l54B0s0F26Y@YVWG1K8b20HGZXD010	edZZB@@DKDbg`@k`\bbbTVVrbabbfbrTUSDfaaSQwsUPPESSUA@qTH@A@	34	37	434	1.9613	9	0	34	9	9	0	6	4	8	4	149.05	0.5207	87.98	0.52941	0.49205	0.90925	3	17
	;vzvzxWt5z1JAfUS8s28PdpSNGhVB@DQw2C8V42Aq845FW0Xs0UVFoNQFe3KkFWCCWWV0J18!11F0V01!V	//(C/!1///)2$3.20101&1!1/)1,3/2/!1/02/+1)1,4/$11//&5(1)1$1,1$3*404)1)1/2%2&31.108/)1$401#11012/6#301-2&2+5#1%1)1&1)201/%101)1%3!2*18//*1%1$2$1!24/2/&1/2!121#1,2+1$v$2&1&1$1$1*F$4)1%2.2)2%1!1#2(1&1(9201/01!202(12!2,21/$1)2!103!1/*5%21&103(301-	1rT@s282VB44c4JGg8Z0H4J09cOGFc8@V8Bj6!qEFk8VvAKNG04V!8l55B0s0F2LY@YVW11KNa202G4XD010	edZZB@@DKLja`Ne`\bbbTVVrRTTTtRLrVSDfafUSwsUPPEUKTt`ATP@A@	34	37	434	1.649	9	0	34	9	9	0	9	4	8	4	149.05	0.5207	87.98	0.58824	0.5286	0.86592	3	17
	;vzvzxrxpzQRvvUU8u29udrUTGhVBQDnx2E@X5PAqB45HY0bs1zVFxNU4fYKkIWCCWWcFK19F0G1F1!1!V	//&2C+1%1/1//(2!103/0201&1(1//03!1//1/02//%1,4/$11&2,1!1%1&5/(11+2/404+1%11/$102&3/.2%1!2!1$4%11*1(6#301-2&2+5!1&1)1*2%101*1*101/3!22)18$1*10101/%4$1$2$11!4/2$1//!2!12$1,2(2!1$v$2&1&1$1$1*F#14#1$1/01#2)3%3/1!1,9!1-1%202(12!2,21//$3!1/*5%21&203(101,2	1rT@s282eB64c4KGg8Z0H4J09sOGFcAPV8Bj6!qjFk8VvEKNG0BV!8l55B0s0F2LY@YVWG1KNb20HGZYT010	edZZB@@DFMNa`Fmh\bbbbbTRQbVRbURRrWBfegfUTsURET@PCQUUL`@A@	34	37	434	1.6155	9	0	34	9	9	0	10	4	8	4	149.05	0.5207	87.98	0.61765	0.46764	0.92036	3	17
	;vzvzxrxxzQRvvUU8uA9udrUTIhVBQDvx2EfX5PAqi45HY0as1zVFxNUJfbKkMWCEVWcFK09F0G1F1c01!V	//(B+11$1//2%1/03$7/0101.1//!5!1,102/4/12/02/#1,3/$55/$1)1&3%2/01,11.403/%1/$2&3/14/#1!2!2$4%1#2&1#1#2#302-2&2!2(7-1/2&2/(1+1%1#2*4/$1.1+1#41%1022!4,2//01%2!1%1/&101$v2+1&1*2*8#12)1%1+2!2)2%1!1,1!1%1%E!1)2#1%202)2/21.2$1.3!1/*5%2$1!202(302-	GrT@sH82fB4Jc4KMc8Z0H4J19sN1Nc9TV8Rb60FrjFk8VtAKsG0SW!8l55B0sFF2LYQY0WQ0KNb24HI6YR010	edZZB@@DFMFn`JcklbbbbbTRlRRTTUfTRwBfeaTwtKUSMTaPMITuTdAAXp	34	37	434	2.8238	9	0	34	9	9	0	7	4	8	2	146.03	0.53147	87.98	0.52941	0.39838	0.92876	2	11
	;vzvzxrxpzQRvvUU8u29udrUTGhVBQDnx2E@X5PAqB45HY0bs1zVFxNU4fYKkIWCCWWcFK19F0G1F1!1!V	#2//#D+1%1!1*201//!4!202$3/0101&1(1/*1%1!1,1/!1/02//%1+14/%1/$1)1&5/(1,2/405+1/.4&3//$11!2!101104%11*1(6#301-2&2*27//&201*1*1/!3#2%1!18)2#1#101//02$11!4/2$1//!2!1%1,2(1!1$v$2&1&1#1101!11)F#14#1$1/01#2%2!3%3/1!1,A!1-1%202)1!2,21/1/#3!1/#1%5%2(203(101-	1rT@s282eB64c4KGg8Z0H4J09sOGFcAPV8Bj6!qjFk8VvEKNG0BV!8l55B0s0F2LY@YVWG1KNb20HGZYT010	edZZB@@DFMNa`FmclbbbbbTRQbVRbURbvWBfegfUTsURET@PCQSUT`@A@	34	37	434	2.4049	9	0	34	9	9	0	8	4	8	4	149.05	0.5207	87.98	0.58824	0.43072	0.92351	3	17
	;vzvzxrxxzQRvvUU8uA9udrUTIhVBQDvx2EfX5PAqi45FY0as1zVFxNUJfbKkIWCEVWcFK09F0G1F1V01!V	+1/+C+1!2!1/+1#101*1#1%3$3/0101/.1+2$19!1,101%2)1/02/01/#1%1%3)1*52/$1)1&3%1/01,1/40301)2/.4!1#3/1!1/01!2!2$4%1#21%11&2#302&1%2&2$1%7/,1)2/&11+1$11!12*4/$1!3/(1$1%1022/2/1/&2!1%1*1-1$v,1&2*1*801012$1#1%1.2)2%1!1$1&1!1+1B!1-1%202)4/21.2$1.6!1/*5!2!2(202%10302-	GrT@sH82f444d4Krc8Z0I4J19sN1Nc9TV8Rb60FrjGk8VtAKsG0RW!8l55B0sFF2LYQY0WI0KNb24HI4YR010	edZZB@@DFEJf`BcklbbbbRbvbRRbblRTVw@bafPwtKUSURE@teTuTd@`XmL	34	37	434	2.1826	9	0	34	9	9	0	7	4	10	2	130.43	0.59503	87.98	0.52941	0.48141	0.91668	2	11
	?xrxpzUwvvUE8y69udrUTGhVBODvx2E@X5PAqB45HYFbs1vV0xNUJfYKkIWC9WWcFK59F0G1F1V01!V	//(B/!1#2+1/.1%403!207.202&1*1//05/202%1//-2)1//-3+2(1&101,1//1!1)1!403//$4%2&3(1&108/%2202$4!1#2!2/4#302//!7//&202/$3111)1%2#2)24/!101/$1%1$2$21022!2+1%1//!3!1/01)11%20v11*1&1*1*8#14#1+1%1#1-1%3!1,1/E!1/&2)2!4,21/$1.3!2&3/!501,102(222-	WMU@sH82vg38cZoGg8k0HJK3dsAG2eARV8NED8kqhKlSVQEFsG85V!8_558881F2LXPYVWI1LNYIJLGVdT1W0	edZZB@@DFMFn`JmklbbbbbTRQbVtRLTTROBfegfWtKURETDpmURuTdAAdp	34	37	434	3.0038	9	0	34	9	9	0	7	4	8	2	146.03	0.53147	87.98	0.52941	0.41191	0.93969	2	11
	;vzvzxrxpzQRvvUU8u28udbETGhVBQ@vw2E2X5PAa845HY0bs1r0Fw8RJfYKkHWCCWVVFK09F011F1V01#	01//%E/!1/+1#2/(4$3.2%1-1%1/*1(1$102/!1/02//%1,3/%1(1-1)1$3-1/!2/&4//$4%2$1032.108/)2#14&2!2/6#302$1!1$2&2)207//&20201/2.1%3-28//*1%2$3!102!44/2/#1/01/%1.1$v,1&2*1!1#110F$6/1.2%1!2)1$1,1(1084/&202)3!4-2%1,11.3!1*1-15*1%4(202-	0480c0d!AV0V10NJec034J@161GF010ZBR92F0B0J0Hku8K8!F010clKZ$F2BW32c80YK1a292F2VD41F	edZZB@@DFEFa`NcklbbbTRbRRbJRTVaTRubSgeTwtKUPUAHDDqTuQDA@xp	34	37	434	2.2418	9	0	34	9	9	0	5	4	10	4	128.42	0.5827	85.76	0.52941	0.46639	0.82757	2	12
	;vzvzxrxpzQRvvUU8u29udrUTGhVBQBPx2E@X5PAoB45HY0Ys1xVFxNUJfYKkIW9CWWcFK19!G1F1V01!V	/)1-B+1#101/1//(3$3.201+1%1/(1(3!1,2/011/02//%12+301/#102/,1&3$1/!1,1/!3+1/(4%1&3/108/!1!2!2$4%12!2/6%201+2&2*14//&202/%1+1%3#2)28/!101(1+1%1$3$21024/2$1//%12$1/%1!1$u,1&1$2$1*F$6#1$1%1*1#2)3$33!1,1/8201/$202)2!4//#1!1.2/*4%2*4(202-	1rT@s282eB64c4KGg8Z0H4J09sOGFcAPV8Bj6!qjFk8VvEKNG0B#8l55B0s0F2LY@YVWG1KNa20HGZYT010	ehZRB@@DFMN`FmclbbbbbTRQbVRRLRbVxTtl|rjF^AZjPj`B@XjZjP`@H	33	37	420	2.4508	8	0	33	8	8	0	5	5	8	4	145.5	0.509	84.74	0.54545	0.40405	0.91807	3	17
	vrUdvtOgpJ5w1kdO@80k68@ca90F8V4802G2A!402Z041F2!F0V!K0F0VV102W1!V!501)1#	//(4%1&1///-1$7////&B*12//$2////!2+4!4/(4////-1.2$3,1//!3!3,3/01)3*2/(1-3/$1(42$1+1/1////*1/#2#4/01.1/+1/$101)V/$1$3$2//-1/#3/1/42//#1/01/(1//*4/*13.	G08#8!2!V!V088010F@4480Q#W4N0F0FB#F#1V0F1040cl%J#V$X#42!8!4440	fhaH@@@PU{IEMED\ddijVZYhBMUj	17	16	212	1.9774	4	0	17	4	4	0	9	0	5	0	67.79	0.32689	22.08	0.76471	0.66485	0.53395	0	0
	zrUWUWO01F5V0F89380F288%8V0802s21$@!4!V!F$408!W$1!V!4/	1+2/1)6////1+1$102)2///12(A+2////-1//)4/(3+1,1/$3/$2//+6&1/*3#2+21$1/$12//!1+303&1/)3//////&3#2//-1/01///(T$6+1%202.2//&2!1//.303/)2(4//)1/%2/$3/*1&3(	G080808!2!V!V08!1#4#H#V0F$4010F080FV0F!408W%F#V$V#Z2!8!44!	fhaq@@DJlAIfuuUUjffjfAbdJ]P	17	16	214	0.2243	4	0	17	4	4	0	8	0	8	0	38.12	0.62146	26.79	0.82353	0.59421	0.42063	0	0
	vxUYnYv8lN4PG4#98k0821F0F0c#BF1018$F8%Xc%F2404FF%1!4/	/-1)F1/-1.2,2)4///-22/!5!1////$1///+4/(11////#5/)1/06//&1$1$4//-1+2(1+2(1#13/%1////&2//5///+2/!2.2/&30U(1&2)3//&1!1//$1/)3!1//07/&2/+1/*4%3//*2	FF8*c!a08!1!1!898!BV8F020F%V#V!F#BV1$FF!V01!30F06244#D#	fhap@@@R\eJvnjkSUUSU@Pbtp	17	16	210	1.6569	3	0	17	3	3	0	11	0	13	0	-1.41	-7.5532	9.72	0.88235	0.70656	0.41291	0	0
	zpUWrWQBlF4RGF08DB8F282801F0804!2l21804!Z84!V0V!c!J08!W1!V10V#4/	!1//$7//01//$4&2!1+1$1+1&1&2+101!2%9+1%3//.1/(1//$3!1/(1//!2///01!1/(8%12/*1/1%1//.1)1$1%202//$3//%201///-23///+2///,T.2*3.202////(1$1(173//#4/*1*1&2//4%3/*2/	G08080840202V!a0@!1!@4080P204V0N#F4010F080FV0F01408W%F!8VF#X#Z2Z08!44!	fhaq@@DT\AIefUUjejijAbdrMP	17	16	214	1.9687	4	0	17	4	4	0	7	0	8	0	38.12	0.62146	26.79	0.76471	0.5013	0.54695	0	0
	vrUdvtUcrJ5kOktO290m68e0a0H08!N0FG239048@0840F2!F18!F0408VFF7W&401!F%1#	//(6.2/.1/!1#2$5$2/02//01+2%B/!1///$1/)32*1/01/////(1//2/#5/%1-2.2#1/*1&201$2!1/)2/01,2/////+3/!3//(1/+1)2//)T#1,1!2$4/!3(1!2/#2///%1/01#1-4/12/&1/+2$1!2%4!2/)2$2(	F08!F801#W0Fa08!10FA!80O!4V4N0F0F$F#1V0F$8l%F#VF#X#42408!44!	fhaH@@@PyyJmWfuvjfjVj@aUi`	17	16	212	0.4008	4	0	17	4	4	0	9	0	11	0	20.83	0.68171	12.96	0.76471	0.74007	0.53731	0	0
	vzUWnWOBGF5w1F89@80F282801F0804!FF218#8o84$XF0c(V0F!1%4/	/-1)A///+1*2$202.2/(4//08+2/////*1/)1!13/&2//02/+2//!1.7//!1)3%22+1#1)1/+1&1-2-1.4%4/$1/////!1//-1.2#2/#1//0U$1+1(2//%1,1!3!2/#3*1.1/1/#5/01/&11-1$3.2%3/*1/	G08#8!@!V!X08!1!@4088P20BV0N#F$F$V0F!408V%F#Z$W#424081044!	fhap@@@BteR~jrkTtuSU@qbYZh	17	16	210	1.8306	3	0	17	3	3	0	9	0	11	0	14.19	0.75053	9.72	0.76471	0.60198	0.42063	0	0
	zrUdrtSgnJ5w1FdOD80k28Hca12080410Hl23904F8Z841FX!k0V!J0N0cVGF2W10V!F401!F%1#	/.1(5//05,1/011#2!202$4/03+101#2-1%1*18+3$21///$1/&1!1%1/%2,2///2/2//)2/#2!1#2//$1,2///)2+2/(1//#2+1////%3/.1//(2%2#2$1#1/*R#1(1&2$3$1!11#1-2/#1)1//-4//$2/02/&1.2/$2%4&2%1/,	F0808Fc011!V!60@8010FA8480O014V4N#FB#F0N0GV&clF$F!8VF080XX!V250@!44!	fhaH`@DTDxGdfUf_UVjfejXBIJj	17	16	220	-0.9531	6	0	17	6	6	0	8	0	5	0	68.85	0.70065	56.22	0.82353	0.65844	0.51193	0	0
	vrUdvtOgKJ5w1kcO@80F68@8X9FF8048!F298#@Z84!20VF0c!1$V$1%501)1#	!3/*1)6////,4/02/!3$4/*2%@+2/////*1/)1!13/&2//022////-8%1/+1/22+1#1)1,1/%1-203//!1/$1/(2///)1//-1/%1/01#1#3/(T/01!2$1///#5!4!1/#3/(101/1/#5%1*1&1!2+21//*4/*1/	G08#8!2!V!X08!10F@4080Q204W4N#F$F#1V0F!408k%F010V$V#42408!44!	fhaH@@@PE[IIhdbddhjfjfZhFLLkU@	17	16	212	0.2976	4	0	17	4	4	0	8	0	11	0	20.83	0.68171	12.96	0.76471	0.59062	0.45984	0	0
	vpUWnWQBlF4RGF08@C8F2828V1F0804!FG21804!Z84(cV0F#8VFF0V&4$F*	//(8/01*2#2+21#1(1$1!22&2!4/01//011*2%B!1.1///$1/,2/*3!2/)1/$1//&1%3(3&1/*4/////101*1/)2/+1,2%3//////(4////-13/*1$1%20U/*3/!1&1#2/,1//,3//$5+1/-1//#2%3!2/&2.2	F08!F801#W0Fa08!1!A!80N084V0N#F$F$V0F$8W%F#VF#X#42408!44!	fhap@@@BLeLjszkTsSUS@Qbhp	17	16	210	2.6481	3	0	17	3	3	0	10	0	9	0	29.79	0.3575	9.72	0.82353	0.7238	0.47603	0	0
	vxUYnWt0lN4F1J#80k082#F0c#BFG018$k84$28$FF2484FF0V#1!4$F*	//(9+2//!1,1$1&4&5/01/,2#1/!9!1.1/,1/&1///(2!12/&1////$2//+3+1!12/%1#21$2/#1/)1/$1+1(1#1(2&2%1/$303/////5//+1.2/!3)1-101+10U(1/04/1$1(2/01///(6!1//03-1!101)1/&1/#1*3//+	FF8!F801#c!a08!1!3!888!BV8F020F*V!F#BV1$FF!VF1!30F04244#D#	fhap@@@R]dbRbQRRTUMSUMLABKS@	17	16	210	2.094	3	0	17	3	3	0	10	0	9	0	29.79	0.3575	9.72	0.88235	0.67001	0.40474	0	0
	vrUdvtUcrJ5kOktO290m68e0a0208!N0FG22904820840F2!F1#F0408VFF7W&401!F%1#	/)1(1$6//.1/01(106$401)2//&1/!8/!1///$1/)3+2/02/////$2!1///$5/1$1!2)1/4/.1)1$2*1/02%1(201,2%3//.1/////02.1/////V!1/02$5/!4+2/#2!2/,1/$2/%1-7/12/%11/+6$1)4/$2&2$2(	F08!F801#V!608$FA!80O!4V4N0F0F$F#1V&8l%F#VF#X$2408!44!	fdqH@@@PxyJmWf}YjijejhDML	18	17	224	0.6859	4	0	18	4	4	0	10	0	12	0	17.74	0.80045	12.96	0.77778	0.69787	0.51585	0	0
	zrUdztOcpJ5k1kdO380k68@0a!F8!802l238040@0840FX!F$J$W!2W1!V!401)1#	/-1)3(2///&1+4$32///$4/D+2%2//(3+3,1+2/-2!1/(4///(3+1!2//(4&1/1)1,41022$1/$11//!1-232/,1//////01%2$1/&12.1$1//)1-1/0U/01!2$1///#2%1&2//&2/+1(2%1*1/01$2//+4(1+2$121$1!1$	G080808!2!V!a08!1VF84#Q!4W4N0F0F4010F#GV0F!408l%F#VF#X#42408!44!	fdqI@@DBtXBRsjjwNuLuURpLDfWf	18	17	228	-0.1539	5	0	18	5	5	0	8	0	7	0	57.27	0.47564	30.03	0.83333	0.59352	0.45401	0	0
	vxUYnYv8lN4PGJ#98k0821F0F0c#BFG018$k84$Xc$FF2484FF0V#1!4$F*	/-1%1!C1*2//!1,1$1&4&5/01/,2!11/!9!1.1///$2///(2!2/01%1////$2//+3+1!12/%1$1$6/#1/)1/$1+1(1#13&2&2%1/$303/////5///+2/!3)1/,10W(1&2)4/%1(2/01/-1/)5!1//03/01//01//03//+	FF8!F801#c!a08!1!3!898!BV8F020F%V#V!F#BV1$FF!VF1!30F06244#D#	fdqp@@@J|eJrojltuMUMLABHs@	18	17	222	2.5484	3	0	18	3	3	0	11	0	10	0	26.7	0.39888	9.72	0.83333	0.68964	0.44793	0	0
	zrUWrWOBlF5w1F89A80F2828V1!804!2t21!408Z04!V!F0V!J08!W1!V1!V!4/	/-1)505%2$1-1#2/(3.401$7+2/#2/)1+B+2/03,1/////$4!1/(5/#1/////,2&1/*1/21$1*1)1/)1&101-2//$1.11#3//,1//$1+1//01//$1!1&1/)X/01(2///#1!2!1&2//&42//#3/+2&2$11//*3,3$1&3/	G080808!2!V!V08!1!@4080P#V0N#F4010F#FV0F!408W%F#V$X#Z2!8!4440	fdqq@@DRLAIYWUYyZffjZTBBWJ	18	17	226	1.9722	4	0	18	4	4	0	9	0	5	0	66.23	0.35769	26.79	0.77778	0.64075	0.45401	0	0
	vrUdvtUcrJ5kOkdO290k68@VZ0HF8V080HG239048@V801F#F08!J0F0VWFF3W#V!4+1#	//(5%1/&1/3,1.4$3+3//&2+2%D///!301//01//%1!1!1/(2/&1/)1/!2//+4//&1,3-1,1&2/#1//)3)2!2(101/-3+1*1/%5/!1(1/.1//%1//&10X$3-11$3$2,4/&1#1&3///!12//#6/02$1///-4!2/)1-	F08#8%V!a088010FA0480N!4W4s0F0FB#F#1V0F1#cl%J010VF#X#42408!44!	fdqH@@@PU{IEMDdbddiMSMTuPDTcL	18	17	224	1.8433	4	0	18	4	4	0	10	0	10	1	33.5	0.66149	22.08	0.72222	0.71347	0.4995	0	0
	vrUdvtUgrJ5wOkdO@C8k68@8X9HF80480FG2990402Z840F2!F0cV0G#cVFF0W&501!F%1#	//(7!2//+1#1(1$1!22$201!4.101//01+2%B/!1///$1,3.2/*3!2+1,1/$1/(1-1%3(3//!5////01/+1//&2-1,22$2////&1*2/$1-1$2///)11/*1$1%20V/$2$2/!4+2/#2/#1//03//$5+1/,11//#2%4!2/01,2&2	F08!F801#W0Fa08!10FA!80O084W4N0F0F$F#1V0F$8l%F#VF#X#42408!44!	fdqH@@@PyyJn]^UujZfejhBEVf	18	17	224	1.5695	4	0	18	4	4	0	10	0	10	0	33.34	0.42591	12.96	0.77778	0.71876	0.53395	0	0
	zrU9zOUcMJ5kOVtO290H68eVa0208V0N0Fl039#8V84102!F1%R!VFF311(1)1#	/)1-7+2/$1,2/01&1!3$2///#2/!@01)3&1////!1*2&1/03/02/&1//.2///(3&2!2*1/-2$2/-1/#1%2/&1$101,2%2//+1///+4*2/,1/(2%2%1#2//$T-1%1$1$1,1$2/-2*2///01/*7.20101031$2+1#2/&2$1)4&2/!102$1(	!8#c!1!V!6088010FA8480N014V4N#FB#F0801(clF)V!8022!V2502!44!	fdqH`@D\tXDTeUV]e]jZjjZPHHvh	18	17	232	-1.2737	6	0	18	6	6	0	10	0	8	0	50.16	0.96172	56.22	0.83333	0.83256	0.48104	0	0
	zrUWrWOBlF5w1F09A80F2828V1F0804!2l2180408Z04!V!F0c!J$W1!V1!V!4/	/-1)3(2$1-1#2//*2$5///01(1$2%F+2/.1.3/%2/!3/*3!1,1*4/#1///#2$5$1/,3&1/1)1,4!22$1*1)1//0101-23//#1/1///3//%1,1)1/%1//(11//X/01(2///#1%1&2//&32//#1/01)2,11//*3!2$1/03/	G080808!2!V!V08!1!@4080P!4V0N#F4010F#FV0F!408W%F#VF#X!V42!8!4440	fdqq@@DBtAIYuUgeZfZiiXFBSIu@	18	17	226	1.9536	4	0	18	4	4	0	8	0	5	0	66.23	0.35769	26.79	0.77778	0.63731	0.47083	0	0
	vrUdvtOcKJ5k1kdO280k68@Va0F08V08!G238#@V041F2!F08$F0VV!211%401)1#	!1/03/!6%1/,1%1!3/-3$3+2///*A+1///%1/02,1/-2!1/(3///1&2+1-1/,5&1/*1/13-1,1//!1*1031+1/041/01/,1///01+1//(1//.2//V!1/01$1$2,3+2/#7!2*1//$1122/*1(5/01#3///.401/(101#13(	G08#8402!V!V088010F844!Q!4V4N0F0FB#F#1V0F1140cl%F#VF#X#42!8!44!	fdqH@@@PEYJ[UuV[fjZYjhBIVj	18	17	224	1.801	4	0	18	4	4	0	10	0	10	0	33.5	0.66149	22.08	0.77778	0.58502	0.44793	0	0
	vrUdvtOcKJ5k1kdO280k68@Va0F08V08!G238$V841F2!F08$F0VV!211%401)1#	!1//$7%1//(3/&2$102!1///#204/C+1///%1/(1%1/-2!1/(3/%1/%1!1&2+1/-1,6&1/1)1*1$11/+1/(2)1$1$1!1/-2102!3+1/,1&1//)1+1//(1%3+2//-2-V/$1$2$2+2101/-2-1//%12/+1(5/%3.1//(2!1!4/*101$2(	G08#8402!V!a08801VF844!Q!4V4N0F0FB#F#1V0F1140cl%F#VF#X#42408!44!	fdqH@@@PDyJ[UWUgfjZfZhFFJhu@	18	17	224	1.9222	4	0	18	4	4	0	10	0	10	0	33.5	0.66149	22.08	0.83333	0.58226	0.44158	0	0
	zrUdztOcpJ5k1kdO380k68@0a!F8V0802t23!40@!40FX!F$J08!W!2W1!V!401)1#	1+2/1)5////1+3$51*2///*@+2////-1&1/-2!1/(2/)1/$3/$1//01)5&1/*1-1021$1/$11//!1+30202/,103/////.1&3#1/(4.1$1/01///(Y$6+1!2$1///#2!2!1//.523/)1(4%1+301-1$2//+4/$3$131$1!1$	G080808!2!V!V08!10F84#Q#W4N0F0F4010F080GV0F!408l%F#V$X#Z2!8!44!	fliI@@DJlxBSMkjk\mTtuUR`QREP	19	18	240	0.2355	5	0	19	5	5	0	9	0	8	0	54.18	0.50277	30.03	0.73684	0.6244	0.48104	0	0
	zrUWzWO8lF5k1F89380F28@0V0F08V0802t218040@!4!V!F08!J08!W#V1!V!4/	1+2/1)6////1+101!3+2///#2%D+21///#1/(1*3*3$1)1!1+2+2/)1/$3/$2(5//!6&1/*1#1+21$1/$12//!1+302&1$1/#3!1/&1////+3#1/.1-1/01///(Z$6+1%102(1//-2!1//.423/)1(4//)1//+3!2/&1&1(	G080808!2!V!V08!1!84#P!4V0N#F4010F080FV0F!408W%F#VF#X#Z2!8!44!	fliq@@DJlAIfuuUYVjZZje`XiBoT	19	18	238	1.7018	4	0	19	4	4	0	9	0	8	0	47.54	0.49832	26.79	0.73684	0.63192	0.45984	0	0
	vzUYnWOBlF5w1F19@B8F2828V0F0804!HG018#2084$VN0cV0JF!8WGF1W1%4$F*	/+1&1#4/,2/01,1$1)3$4/01//01/!A+3%1//(3+1/(1/%1(3!2/(1/%1/(3/$1+1+2*1#1306/)3(1/23//$1/!1%4/#1,1/01///1//2/301!1/(5/01.1$1-101+1/(10Y/*2/.2///%1!1/9/04/!2/02/%201//*3-3/,	F08!F8012!V!a08!1!94080N084V0N#F$F#FV0F04408W%F#VF#X!V42408!4440	flip@@@BuddTNRRbTQUTmUMSHDT_T	19	18	234	3.3227	3	0	19	3	3	0	9	0	9	2	39.21	0.27161	9.72	0.73684	0.60847	0.50791	0	0
	zxUYrYOBGF4R1F0c@80F282801N0804!HF218$o84!V0X!c!F0F08W0F0V1%4$F*	!1)1(1/07%1%1//-1*2&2!4//.2)1,C+1/%1/.1//!3/*2021/(1/1//,2.5/!1.3&21/)1.21%1*1/-10202*1-1-1/%4/#4/////#1/+1///1%2!1$1/+Y,2,4/03/-1%1!1//-144//#3/01!3)2$3$1-1/$2%4)1/1/	G08090840@02V!X0808380@4088P20BV0PX!F4!FJ08!V0F11408V%F#ZF#W#42508W044!	fliI@@LLexBRvrkjrlsUTsT`pQuVh	19	18	240	0.0443	5	0	19	5	5	0	10	0	6	0	69.94	0.50329	39.15	0.68421	0.58909	0.51966	0	0
	vxUYnWt4lF4J1J08280F282#F0c#8FG218$k84$2!8!k0F48V0F0V1%4$F*	!1/!2/0@%1////4&1!3////&D&1#1/%1/.1.1$1,2/*3!1+1+1/!1/-1.1!4(3//!5&1#1/%1/1/01//-1#2)1(1!22/&2//*1///,1$2/%4!1/(1!2/1)1//0Z,302*2-101/%1//*3/%165//#2+1$1,1*11//)4)1/12.	G08#840@02V!X08!1!24080@20BV8HY20F5#J08!V0FG1408V1$FF!ZF!1Y0F0424!W0B4!	fliH@@@TxYIgmUYWVfjYjZ`XpbeT	19	18	236	1.7406	4	0	19	4	4	0	10	0	8	0	46.01	0.48163	22.08	0.78947	0.53603	0.47603	0	0
	vrUdvtOcKJ5k1kdO280k68@Va0F08V08!G238#@V841F2!F08$F0VV!211%401)1#	!1/03/!6%1/,1)33/,3$1+2//&204/C+1///%1/.1/-2!1/(3/%1/%1!1&2+1-1.1,7&1/*1/13-1,1/(2)1*1031+1/02102.1/,1///01+1//(1//.2//X!1/01$1$2,101/-6!2*1//$1122/*1(5/01#3///.401/(101$2(	G08#8402!V!a08801VF844!Q!4V4N0F0FB#F#1V0F1140cl%F#VF#X#42408!44!	fliH@@@PDyJ[UWUfyjfifj`XXjcT	19	18	236	2.1887	4	0	19	4	4	0	10	0	11	0	30.41	0.72871	22.08	0.78947	0.58119	0.46544	0	0
	zxUY7Yt41F4R0J0c@8!2828!N0c04!HF018$k84!V0X!c$F08W0F!1%4$F*	/%1/0B%1///$1#1%4#2%2//.2/&@*22////!1///01022/(2+1#1///#4/+2.3&1&1/!2#2*22%1*1)2/%2,2-4&11!203/%1#1.4/////#2$2/%1///&2!1$1/+W,2,4///#1!1!1//$1)32//0102/01!3(1%3$11//)4/*2&1(	G080108!@02V!X080838024080P20B08FY20F5!FJ08!V0F!408V1$FF!Z#1W0F042508W044!	fliI@@LLdxBRvrzjjlsUSMU@pQUFh	19	18	240	-0.5244	5	0	19	5	5	0	11	0	8	0	54.34	0.64777	39.15	0.84211	0.56424	0.47603	0	0
	zrUdztOgpJ5w1kdO@80k68@ca90F8V4802l2A!402Z041FX!F0V!K0F0VW102W1!V!501)1#	//(3%1&1-2#2/!2/&1$8////&B*12//////(2+4!2/01%4////-1/$3,2&1/*2!3+33%101(1)2&3!2/(1+303/$1(22$1+1/1////*2/#2#4/01/$4/%1/$101)Y/$1$2$2//-1/#3//072/)1)1//*1//*4/*13.	G080808!2!V!V088010F@4480Q#W4N0F0FB010F080GV0F1040cl%J#V$X#42!8!4440	fliI@@DBuXBSNjkMmmSMTtr`PRYP	19	18	240	2.0341	5	0	19	5	5	0	9	0	4	0	85.54	0.4115	39.15	0.73684	0.60916	0.55002	0	0
	zrUdztUgrJ5wOkdODC8k68Pca92F8V490Hl2A904F@Z841FX!k0VV0K0N0cWGF2W!VV0F501!F%1#	/.1(5!1/#1)2,1/!1#2!201$7-2!3+1.1$1%1!2(A/!1///$1#1+1)1%2/%42///////(2/#3&1-2%1/#2(1/(1//,2/(1&2/+2/2///,2#3///$1/)2)1/.W$1.1$4$1,3)202/01/.1#101/06//$2/01&2.3#2.1/2%4#3,2/2(	F1808F801!2V!60@8010FA8480O094W4N0F0FB#F0N0GV!1#dlF$J!8VF#XX!V2Z0@!44!	fliI@@DTeDFQQJJJ[IIHmTsRuM@PiuP	19	18	240	1.89	5	0	19	5	5	0	9	0	6	0	69.94	0.50329	39.15	0.68421	0.61667	0.626	0	0
	vzUdvdO8nJ5k1J8O280F28@0Z0H08!880G238#@084%F08!V$V!201%4/	!1/02(1)9/-1$1*4,1)2$4//*2-204/A01)1//(1%2//&1/)1!2!2)1-1/&1)1//!2/&2&1+8,1,1+1+14,11,1*12//#2)1&11//.1!2////(1///(2!1/!101%2/-10Y!1/&1///#2/*2/)122+3!1/#4/021/%1//)103/*104-	G08#8402!V!a08!1!84#P!4V0N120F1#F$V0F01408W%FF!VF#X#42408!B4!	flip@@@J\eSOnsjmSUMUTpLXaPV	19	18	234	2.5457	3	0	19	3	3	0	10	0	13	0	8.01	1.3296	9.72	0.84211	0.66538	0.45984	0	0
	vzUdvdO8nJ5k1J8O280F28@0a0H08!880G238040@084!2!F08!k$V!2V1%401-	!1/02(1)8//#1/&3*2!20401!2//$3,1!4/A01)101#2//01!1!2+3///$1!4,1-1/+1$1//!1//+8+11,1/(14-1,1+2//#2)1&11)1(1/$202&2/#1//////,2!1/$1%2//_!1/&1///#2/*2/)142(1!3!1/#3*1%21/%1//)103/*104-	G08#8402!V!a08!1!84#P!4V0N120F1#F$V0F01408W%FF!VF#X#42408!B4!	fbyp@@@J\eSOnskOTuSUUK@qbEQX	20	19	246	3.5746	3	0	20	3	3	0	10	0	12	0	20.52	0.51901	9.72	0.8	0.6663	0.49057	0	0
	vzUd39t01F5k0J8928!280V60F0c$HJ018#80841#2F08!40F!3F#1%J01!F%1#	!2/*1)9.1/.2/&2$2$2%1/-2/&1%1!D+2*1/.1-1/+1#1!1(1,2!2/!1$2/(1(1//!1$1//%5//!1+1#22/*1,1)21#1%5-3(1(101/!1/!1)21.1!1/$1/-4$1//(1,2#1/(2/.Z/0101!1!1$1)2//*1+1&2#1/$32/1/#3/01!1/#1&3+1/2%4/*201-	G18#9!2!V!VFc!304044F02!418k12!C%881c$50ckGV0F0JF10VF!102F042#204#	fbyH@@@PuEJUeuyuVZZijYj@RBRm^h	20	19	248	2.4961	4	0	20	4	4	0	11	0	10	0	42.92	0.51631	22.08	0.9	0.63503	0.43493	0	0
	zrUdztOgKJ5w1kdOA80k68@ca9FF8V4802l2A8#@Z041FX!F0c!50N0VW10211!V!501)1#	!1//$3%1///-1&3$7//#51//0A+1///%1///!3*4201.1(3//.3/-1//!5&2/*1/12$1(101,1/(1&3!1(301/-42$1+1/////+1/#2/-1/)1)12/%1)Y!103.1$3$2#1(3+2/,1/03/(11723//!2/01/(1.3/*4/!3&1&2(	G080808402!V!V088010F@4480Q!4W4N0F0FB010F080GV0F1140cl%J#VF#X#Z2!8!44!	fbyI@@DJmxBSMwjlv{UMMTtrAEHU@	20	19	252	2.4803	5	0	20	5	5	0	9	0	7	0	66.85	0.52655	39.15	0.7	0.62669	0.54695	0	0
	vzUYnlt0lN5k1J09080k282#FFc#BHG218#8F84$2F!V0oF2485FF0V1!W!4$F#801#	//(7//.1+2%1#2!20201!2/02//0104)1%E+1%1/(1%1/$1+1-1/)1!2#2/&2$1/%1/1!1/#1!1/#2%1,6///2!1//#2///#1,201+2/$2////&2*3!1///(2&1*2)1/1-Z/$2#13&2!2//%1/*1/,6!1%1/*2*1%1+1%1#2,1$2!1-2%4#201/(5+	HF8!F841#c!648!1!140808!BW8H020F1(GV!F540Bk1!F0FF10VF10130FV4244#D0J0	fbyH@@@PteJmY]WgViZijej@SDRd~X	20	19	248	1.6111	4	0	20	4	4	0	10	0	10	0	42.76	0.33209	12.96	0.85	0.6836	0.50791	0	0
	:UdzdO8nJ5k1J8O380F28@0Z0H08V0882t238#@084!V!F08!Z0802W!201!V!4/	!1+1-1)9(2/$1/4,1)2$3$1/.1$2-204/C01)1/////&1/3+2!2/(3/&1)1//!2*1+2&1+7&1$1/)1+13$1&11,1*12//-1&11//.1!2////(1///(2!1/!1(2/-10Z!103/$2///2&2)2+2/)122.1/!14/011/%1//)103&1)2(104-	G080808402!V!a08!1!84#P!4V0N120F5010F0F0FV0F01408W%FF!VF#X#Z2408!B4!	fbyq@@DZ|AIYewYuUjZijjfA`eJbp	20	19	250	2.2316	4	0	20	4	4	0	10	0	11	0	28.85	0.82114	26.79	0.8	0.6917	0.51585	0	0
	zrUdztOgpJ5w1kdOA80k68@8a9FF804802l2A8040@Z840FX!F0c!K080VW102W1!V!501)1#	!1/,1&2(2////#4$5//#2/04/C+1%2//$204&1$3///(6!1%1/03.3///-1-1(3*6&2/*1/12$1(101//-1-1/$1#1$2$1&1#1/)2/!2//(2$1/#2#2//03/01(112,31$101)Y!1/02$1/&1/&1/!2//$1162//#1/01/&11//*4/*13.	G080808402!V!a08!1VF@4080Q204W4N0F0F4010F#GV0F01408l%F#VF#X#Z2408!4440	fbyI@@DRLxFQJJ[IIQPqYjZZijVA`erbp	20	19	252	2.0836	5	0	20	5	5	0	8	0	7	0	66.69	0.40846	30.03	0.75	0.61306	0.55597	0	0
	vzUYvWOBlF5w1F99@B8F28@8V0F080480HG218#2084$VN0cV0JF!8WGF1W1%4$F*	/+2&1#6/,2/01,1$1)2$4#1&2$1//01-1#A+3%1//(3+1/(1,1(1(3!2/(1/%1//03+1+1+2*1#1307/)2(1/22///(1%4,3%1,1/01///1//2/%1/(2/01.1$1-101+1/(10_/*2/.2/#4!2/-1!1/9/04/!4/013/$101//*3//+	F08!F8012!V!a08!1!94080N084V0N#F$F#FV0F04408W%F#VF#X!V42408!4440	fbyp@@@RMddTVJRTRbJjfZjZfPHXah	20	19	246	3.729	3	0	20	3	3	0	10	0	10	1	36.12	0.29485	9.72	0.75	0.61596	0.51966	0	0
	zrUdztUcrJCkOktO390mE8e0a0228V0N0Ft22d0482V@40F2!F1#F0B0cVFF7W02$401!F%1#	/.2#2#6,1//01/01*5$503)2//&1/!8/!1///$1,1$1%3+1/02&1////#3+1///$6!1#1/0203/(3$1//)2/+301$1*1,2/#1//01//!3/&1/%2.1/////Y/$2$2/!4+2/#5!2.1//!503&1+1-7/11&1-11!1$2)2(2$1)4/&1$2$2(	F08!F801#V!608$FA8080O!4V4N0F0F4#F0801V&8l%F#VF#X#V240@!44!	fbyI@@DR|DBSMzsZ}kUSSUURBCF	20	19	252	0.7426	5	0	20	5	5	0	10	0	11	0	35.49	0.76754	30.03	0.7	0.7036	0.56446	0	0
	zrUdztUcrJ5kOkdO290k68@Va0208V080FG2390408V841F2!F$F0F0cVFF2W1%401!F%1#	//(8//01,4#1&21#11#2!20101!3*1%1/!1-304/D+3%1//$1.1+1/$1/%2!21(2!1+1&1//&1&1+4/-1,4&1&1//*1$1/1/(2)2*1/)1$1$2!1+1(2/////!1//(1/-12%1#2//!20Y1/#1$2$1,101/#1&1///(2)1/*6*1#2%1-1#1//$2%4&2/$1$1&2	G08!Fc011!V!608801VFA0480O014V4N0F0FB#F0801V!1#dlF$F#VF080X2#2508!44!	fbyI@@LDUDBRkJj|zkMUMTmTCBHRy`	20	19	252	0.8657	5	0	20	5	5	0	12	0	9	0	51.25	0.68683	39.15	0.75	0.74847	0.51193	0	0
	vxUYnWt4lF4R1J08@80F2828!F0c0408FG218$k84$X!c!k0F48V0F0V1%4$F*	!1/!2/0B%1///$1*4#3!1!3//&1&2/&D&1#1/%1/.1+1!1/!2/*2!1+1+1///01.1!4(3/!2.5&1&1/!1.21/01//-1)2!11(1!223/%2//////(1$2/%4!1//,1)1//0a,3,4-1//(1!1//-155//#2+1$1,1*11//)4)1/12.	G08#840@02V!X08!18024080P20BV8HY20F5#J08!V0FG1408V1$FF!ZF!1Y0F042408W0B4!	fbyH@@@TEYIgeuVUuijifijAcCJuP	20	19	248	2.0921	4	0	20	4	4	0	11	0	9	0	42.92	0.51631	22.08	0.75	0.55243	0.50377	0	0
	uoPWHWO!F4F0F#80F082%8%G208$V8*V0F)V&4/	//(2///+3-2#1!4/*2/*4/@/!2///$3///(2////////-2+1//////+2//)2%1/$202//)2/.1%3////.2//)G/*1/*1#2////*2)1/*1/////%1//+	F08#8%V!608)808084V0F#F*V&8V%F#VF#2$24$4#	diF@@@RfWZfVBJX	9	8	110	2.3649	1	0	9	1	1	0	4	0	3	0	25.63	0.13851	3.24	0.88889	0.59917	0.48648	0	0
	vpQW2WO40F4J0F0828#82#F08(18$V8)8(V+4/	//(2/////$2///*1202%9//02///%1//(2!3/(1//!2-1///.5+2/%2//!1///!3)1//$1//////(1///+4/*2/!3-F/*1.2/////*2//$1/01/(1//*2//+	F08*V!X08!1!2!808204!F#F$F$V0F$8V%F#V$V#424$44!	diE@@@[IDdhZZfADfh	9	8	112	0.7106	2	0	9	2	2	0	3	0	5	0	16.67	0.42591	6.48	0.88889	0.55036	0.48648	0	0
	uJP1219!F4F%8#82,F018$V04/&1%4/	//(3+2&1///-2///%4/C+1//////!1/$1&2/1///////02//!1/1////1-1/-2//////.4////.2//)G/*1/%1(2//,1/1///01////2-1%1#2/%1#5+	F08#8402!V!V08!1!240808!4!F#F*V#1408V%F#VF(42%4#	diF@@@ReUzZVADfX	9	8	110	1.544	1	0	9	1	1	0	4	0	3	0	25.63	0.13851	3.24	1	0.50737	0.40236	0	0
	vb78v938LJ10N!G#F!8#2$8//V/,	//(7//!2/.1#2$2/02///////////////0201//*4//+5///$2/+1///-2#1/#3/+1////////////#20F/*1/.2/&2/////(6/01///#4(2%2)1$3,1-	!8*V$8%8$F#V08)F,8+V*2%44!	diE@@@YJe}jjh@`	9	8	112	0.1103	2	0	9	2	2	0	5	0	9	0	-14.53	-0.48864	6.48	0.88889	0.78828	0.34657	0	0
	vpUWnWQBkF4RFF!848F082801$4#12&4*V(V+4/	//(7//02+3/(4&2!2//////!2//////%2//////03//+4/$1///,1/1/+2//(4/#1////////////+20F/*2///-2/&2/#2//$5//*1//#4%2/*2/	F08*V$8%8$N#V0N#F$F$V&8V%F#V$2$2%44!	diE@@@YJY}ijh@`	9	8	112	0.8727	2	0	9	2	2	0	5	0	7	0	1.07	6.6355	6.48	0.88889	0.68404	0.48648	0	0
	uqPWPWO!FCk0F91#F08@$20V08!O2%202&F$F)W02$4/	//#3#4///%2/%1$4+4///*4////////02////////-4/)305/(1///////////////%4//////I/////!4///!22//#4/////%1//%6$	F08#8%V$8+8#V0F#F*V&8V%F#V$2$2%4#	diF@@@RieZii@H	9	8	110	2.3811	1	0	9	1	1	0	4	0	5	2	10.03	0.35394	3.24	0.66667	0.78423	0.51986	0	0
	uJPV219&F#8#8$F(F018&4(8-1%4/	!1//$4////////!2/&5+1//$2/2/(1//$2!3/(1/////-2/!4&1/*2.21///#3///)2//%1////////$4///,F/*4(2(3////&1.12///&2/#2//.2//+	108#84$V$8!1#4#2!4!F.V#1408V%F#VF(42%4#	diE@@@yJ[uiihDRj`	9	8	112	0.6558	2	0	9	2	2	0	3	0	5	0	16.67	0.42591	6.48	0.88889	0.4096	0.48648	0	0
	vrUdndO8nJ5!F0O2!F28!202)2#4(2-V+401-	//(3//-1/-302!2+3/(3)3/////////)3///%101//(1//+4///!303/+1////!2/#4//////////////!F/*1//%2/3%2//+3//$2/02////#2/,4-	F08*V$8%8$F#V0N)F$V&8V%F#V$V$2!8!44!	diE@@@kIHbeJjf@H	9	8	112	0.7329	2	0	9	2	2	0	4	0	7	1	1.07	6.6355	6.48	0.77778	0.77768	0.40236	0	0
	uJP1219!F4!F#8#8$F(F018&4(8-1%4/	!2//$3////&2////(1!3%5+1///%2///-3!1/(1///////05&1/*1/1////1-2//////1//,3///////)F/*1.2////*2-43//$2/01///,4%2!3/&2/	G08#8402!V!V08!1#4#2!4!F.V#1408V%F#VF(42%4#	diE@@@yJUviihDRj`	9	8	112	0.7106	2	0	9	2	2	0	3	0	5	0	16.67	0.42591	6.48	0.88889	0.37377	0.44794	0	0
	vpUWnW9BFF4R0F!880F082801F#4$218$48%V!c(V+4/	//(6*4///+4&2////#2%4-1///////!1///.2/*2//!2.5/////////!3/%6//////////////!F/*3////!2//&1//$3/01/(2-1/$4%2-1/,	F08*V!X08!1!8$N!4V0N#F$F$V&8V%F#V)424$44!	diE@@@{IEDdZZjBDX	9	8	112	0.8541	2	0	9	2	2	0	4	0	7	0	1.07	6.6355	6.48	0.77778	0.63213	0.54931	0	0
	vrUdvdO8pJ5k1F9O2!F28@0Z&8!G22!402)F$F$V!2W&4/	//(4//-1/(2$2$40101,1///$4////////02//////03//+2/)3/&2!2/+2///2/01/////////%4//////J/*2//%2,2///%22//#2/02302///)2%2/$3&1-	F08#8%V$8%8$N#V0N#F$F$V&8W%F#V$X$2!8!44!	dee@@@EJf_zif`B	10	9	124	1.0018	2	0	10	2	2	0	5	0	6	0	13.58	0.52283	6.48	0.8	0.80417	0.57565	0	0
	vrU9v9Q8MJ5VO08O2!F2880402!V08!802.F*V!2(4/	//(7/(3//-2$1$2+2///*2///1//////,4/&201/%3/#4//+4///$1/+1///-22!1//2.1////////////#20H/*1///&2/////(6.2%5///(2%2/,1%1&	F08*V$8%8$F#V0N)F$V&8&F#V$V$2!8!44!	dee@@@yJe_Zfj`B	10	9	124	0.3369	2	0	10	2	2	0	6	0	8	0	-2.02	-3.5149	6.48	0.8	0.80414	0.51986	0	0
	vpUW3WO41F4R0F08@8!2828$804#F01%V04(V(V$1%4/	//(4/,2#4//!1,4//.2/&7+3/.1///(1/+2!1/(1/////-2/!1//!1.22/01//-5-1//$1/1/////&1/////&1//0H/*3/////%3!1/2//$1/01)1-1//*2/*5/	F08#8!2!V!V08!1!24080N%F#F$F$V0F!408V%F#V$V#42!8!44!	dee@@@YJUYZZe`aJ	10	9	124	0.9433	2	0	10	2	2	0	5	0	4	0	29.18	0.24332	6.48	0.9	0.61104	0.51986	0	0
	yJPW619!F4!F#8#8,2k01(4!V(4$1$1%4/	//(3/,2#2/!2/,1////&6+2//$2/////!4/01%2/////-2/!3&1/*3.32%101/!3&3//(302/-2//////.1///*1$4///(G/*3/////)1/3/*1/+1////#2//+	G080808!2!V!V08!1#4#2%F$401#80FV$408W%F#V)42%4#	deeH@DDDf]UZfZABfh	10	9	128	-0.4961	3	0	10	3	3	0	3	0	3	0	37.51	0.53692	23.55	0.9	0.3342	0.48648	0	0
	vrM9v9I8MJ1FO!G010F08@0V02$8!1/,V/,	//(6//!1+1/!1)2$2+2///*4/////////.1/%1//,2//+3//&2,2/+1//&1/(101,2%3/+1////+3////.2//&10H/*1/.4/&2/////(5/01///#4.2)1$3,1,2	!8*V$8%8$N#V0N#F$F,8W*V$2$2%44!	dee@@@YJe}ZjjPB	10	9	124	0.3792	2	0	10	2	2	0	6	0	8	0	-2.02	-3.5149	6.48	0.9	0.80305	0.40236	0	0
	vrM9nOKcIJ1F10VG080F0820V0208%1!9%8/!V/(1#	//(4/-1/4,1.3///)204/6//////#1//2///2//,2/&2/#4//&1/*1-1//&1#1//////)1//)1//(2//%1//&10G/$3$1//%2/3/////(3/01*3+1//+3/,4-	!8*V!608$F@$N!4V4N#F$F#1(8l*V$2$24$44!	deg@@@bdj}UjjfBNX	10	9	126	-0.9845	3	0	10	3	3	0	5	0	8	0	4.62	2.3052	9.72	0.9	0.65927	0.48648	0	0
	vrUdntSgnJ1w1FVG848F0828V82F!4#1081#24(F0VV01$V+5+1#	//(3////,3$4////&4////////02&11/#1//-3/$1//(1!2////////3/%2*23$1//////(3/#5///*2//&10G3/#3$1/.2////*4//$2/01/&11//*3//&2!2	!8*V$8$F@$N080W4N#F$F#1V&8l%F#V$2$2%44!	deg@@@aldfaRUSUHA@	10	9	126	-0.3433	3	0	10	3	3	0	5	0	6	0	20.22	0.52671	9.72	0.8	0.72279	0.59947	0	0
	uoH1H1G!F0F%80F082%8$F1!8%8*V)F/*	//#1#5//.4,1.1///)3)4(@/////#1$1/1/)4/////-1//+3////%1//&2///#2//////,102////02,2//&10H/*1.2.2&1//////&14/01$1///-202//2(	!8*V!608%1!808084V0F#F/!8V*V$2$24$4#	dee@@@eJUUZiZ`Pfj	10	9	124	0.3992	2	0	10	2	2	0	5	0	6	0	13.58	0.52283	6.48	1	0.66802	0.40236	0	0
	zpUWrWSBlF4R1F08D!k2828V1$4!2l20104!Z$V!V0V!J08!V1!V!V#4+1#	//(4//02/(3+2!4&5/-102/)1+4////////02////////-1&1//&2*1//.2/%2//&3/$3////(2////&1///+H,2,1///+1/)2/#42//#1/+3,1.2/+4+1/.	F080808%V$8$F@$9#V4F#F4#F080GV&8l%F!8V$X#V2!2!44!	degH@DhPRYVUjid@`	10	9	130	-0.7299	4	0	10	4	4	0	4	0	3	0	44.15	0.53658	26.79	0.8	0.66939	0.62123	0	0
	vxUWHWO4VF4J0F082B0F082#F08$F1218$k8%2!8(V0F)4/	//(6,1////02!2//.3/&2/////$1//+5//////#2//#1$5//$2%33$3////$22//(4%5//////////$202///*H/*1//.2///*5/01/!1/01/(1//*2//+	F08&8!V!608!1!8!80820BV0F#F$F$V&8V%F#Z$Y$24!1044!	dee@@@[IEDYeSTtDMP	10	9	124	1.9859	2	0	10	2	2	0	4	0	6	0	13.58	0.52283	6.48	0.8	0.66693	0.57565	0	0
	zrzhzdO8nJ5k1F8O380F28@0a0H08V080Ht238040@084!X!F08!J0808W0F2V1!V!441!F*	!1/*1)7(2)1/+3+2-20301!3+2.2(3//0A01)101#1//$1.1+1//+4/+3/+1$1//!11//*6&1$1//%13$2(1,1+2//-1&11#2$102%1/$2)2/#1#2/*302////-1&1/#2/1._!105!1/01///3%3*2+2/)142(1%1/!14*1%11/%1//)103&1)3(101-	G080808412!V!a08!1!94#P!6V0N#F4010F#FV0F01408W%F#VF#X#Z2408!44!	fjep`@DJ\@nQJJIEJKIQYMSTuURtCAHUE`	21	20	266	1.8794	5	0	21	5	5	0	10	0	10	0	57.55	0.63927	47.02	0.7619	0.68928	0.52337	0	0
	:UdrdtBGF5w1J8dE80k282859F1c04!Ho298#@o84!W0XN0s!4$YGF!1!V!4/	/-1)E///+1*8$202!1///!2/#8+2#2//)2////%1!1/(2///-2//!1)1$6&1/*1%1!1%22$4*3)1/+1&1#1&202-1/%7-1/,121///)4/#2/!1%1)2$1/(1&2/)_2/1(2//)101&1!1!2!2-2&1$1#1*3//$5/02/#1!11-1$2.2%4$1/$1/	GJ80808!@!c!X08!3!@4088P20BV8N120F5010F080FV0F!408W1$FF!Z0101W0F0424081044!	fjeI@@DZ\TBSLnzkJnuTtuSUPLLiSj	21	20	264	1.0653	5	0	21	5	5	0	11	0	12	0	32.4	0.84074	30.03	0.7619	0.61427	0.51585	0	0
	:UdzdO8nJ5k1J8O380F28@0a0H08V0882t238040@084!X!F08!o0802W!2V1!V!401-	!1+1-1)8(2///!3*2!20301!3/.1$3,1!4/C01)101#2//$1.3//+3+4/+3/+1$1//!1*1//7&1#11//%13$1(1,1+2//-1&11)1(1/$202&2/#1//////,2!1/+2//a!103/$2///2&2)2+2/)142(1%1/!13*1%11/%1//)103&1)2(104-	G080808402!V!a08!1!84#P!4V0N120F5010F0F0FV0F01408W%FF!VF#X#Z2408!B4!	fjeq@@DZ|AIYewYugZfjZjiXFBTiK@	21	20	262	3.2605	4	0	21	4	4	0	10	0	10	0	41.36	0.57278	26.79	0.7619	0.69083	0.53731	0	0
	zrzhztOcMJ5k1ktO380k68e0a0H08V0N0Ht238#@0840FX!F18!40B!W0F311!V!441)1#	!1/01(1)7(2)1/+4/)1!5$1+2.2%102-1/!A01)1/////%2/-2/+3//01/)1)1//*7&1!101//%13$2(1/$2#2%2//,101,2/+1)2!1,1&2/*3///,1/!1$201/#2//Z!105.2/(1/,3%2*2+2/)122.1$1,15/011/%2$1/%2$1&104&1)3(202$101%	G080808402!V!a08!1VF94#Q!6V4N0F0F4010F#GW0F01408l%F#VF#X#Z2408!44!	fjeH`@DJ]xA\bTTRJTVTrRZfijjihFBPjK@	21	20	268	-0.2281	6	0	21	6	6	0	10	0	12	0	48.59	0.83021	50.26	0.7619	0.68233	0.53051	0	0
	vzUWnWOBGF5w1J89@80k2828V1F0804!FG218#8o84$XN0c(VFF!1%4$F*	/-1)@//.1+1*2$201!2+2/(4,212/0F+2////#1/%1/)1!13/&2)1/&2///.1.4/)1(1!11$1%22+1#1)1/+1&5-2-1/%2$1(1%1//(2//)5*1//!1)2$1/1&1&2/)a/01(3///#1!3!2!2/3*1.1/1%1,6/02/#1!11/#101/#4$1/$1#5+	GF8!F801@!c!a08!1!@4088P20BV0N#F$F$V0F!408W%FF!ZF1!Y#424081044!	fjeH@@@BteJe}UeUWjZZijfdALSKTE`	21	20	260	1.4316	4	0	21	4	4	0	12	0	11	0	39.67	0.35795	12.96	0.7619	0.63503	0.49511	0	0
	:UdrdtBnJ5w1J9t@80F282861H0c0410HF23804F8o84!X0XF0c!4#VW1F311#8F401-	/,11(2B-2//,1#1%4$2$3//$2)3*4(1!@+2$2////2//-4!1,3*2+1/$1//!4/+1.5&1+1-1#2$1$322$102/!1//#1-3&11!201.2*1/1////&2*1!102//(1)1$1+2(2.1/$a/011&2(1//+1$1/#2/1$2#4/1.1#2/01/%1101//)3+1-1&1(	G080108!@!V!X48083!@4088P20BV8N120F5!FF08!V0F!408V1$FF!Z#1W0FV42408104440	fjeq@@JBBCHdeDeECdddffjZfZjAcBZ]P	21	20	262	2.6293	4	0	21	4	4	0	12	0	11	0	41.36	0.57278	26.79	0.7619	0.68886	0.54695	0	0
	zrUdztOgpJ5w1kdO@80k68@ca9FF8V4802l2A8040@Z841FX0VF0c!K0F0VW102W1!V!501)1#	//(3%1/%2#2/!2/&1$4-1/#1/,4%J*12//////(2+2032(1(1%4#2!2/////(1!3,6%11/03(2.32%101(11(2&3/+1+303/#3)2%1/.1///$501/2////4/%1//0b/$1$2$2//#3)1///%52/)1)1//)11//*4!4/&1/	G080808!2!V!X088010F@4480Q204W4s0F0FB010F080GV0F1440cl%J010VF#X!V42408!4440	fjeI@@DBuXFQQYIIJJIJEMSMTuLl@aIeicP	21	20	264	2.8095	5	0	21	5	5	0	9	0	6	0	79.36	0.44355	39.15	0.66667	0.60126	0.63126	0	0
	vzUdvtzcrJ5kOodO290k68@VZ0HFcV088HK239048@V801F#F08!J0F4VYFF3W#V!4+1#	/)1-B%1/&1/3,1)401!3$3///!12+2%D///!301//01*2/)11!1!1/(2/&1/)1,1$5//+5//&1,2-1&1$1&1#1.1//#1$3)2%2$1//3+1*1/#105/!1$2//!1//%1//&10c$3-11$3$2,1+2%2#1#1///!1&12//#6/01$1//-2.4!2/)2-	F08#8%V!a088010FA0480N!4WBs0H0FB#F#1V0FG#cl1$JF10VF#X0F042408!B4!	fjeH@@@PU{IEMDdbddhlijYjfjj@bdY`	21	20	260	3.1584	4	0	21	4	4	0	13	0	13	0	24.23	0.91457	22.08	0.7619	0.72743	0.52337	0	0
	zxUWrWt4lF4R1J0c@80F2828!F0c0408HG218$k84!V0X!c!o!40W1F0V1%4/	!1/%2!1)2C(2///!2*4&1!5////&E&1#1/%1-2$1*1.1/!2/*2!1+13*3///01.1!4(3/!1.2&2/*1)1%1%102(1//-1-1(1!221.4%2-1////-2*1$2/)1/-103)201%2!1#102/*c/*3-1//#1#1!1//-122//#2+1/101*11//)3)1/12.	G08010840@!V!X48083!24080P20BV8H120F5!FF08!V0FG1408V1$FF!ZF!1Y0FV4240810B440	fjeq@@JB\AIUeWUe]ZZifZfhFLJhu@	21	20	262	2.6317	4	0	21	4	4	0	13	0	9	0	56.96	0.41591	26.79	0.7619	0.59522	0.51193	0	0
	;bnpt0lN5k1J09080k282#FFc#BHG218#8F84$2F08V0oF2485FF0V1!W!4$F#801#	$3//!7/!1/+1+2%2#2!20201!2/02//01+4%A+1%1/(1%2/$1+1-1/,2#2/!1#2$1/%1/1!1/#1!1/#2/#7///2!1%1/,2///#1,201*12/$2//2///03!1///(2&1*2)1/1+30_/$2$3&2!2//%1///&49!1%1/*2*1%12*1%1#2,1$2!1-4%4%1//$	HF8!FN41#c!648!1!14080@!BW8H020F1(GV!F540Bk1!F0FF10VF10130FV42Z4#D0J0	fjeI@@F\mdBSNmlzskMMSUTmPBPbPhK@	21	20	264	1.4444	5	0	21	5	5	0	10	0	11	0	55.86	0.48872	33.19	0.80952	0.67224	0.52337	0	0
	zxz_nWtBGF4R1J08@80k2828V1F0c04!FG218$o84$X80c(VFF!1%44.	/$1/!H/!1/+4+1#1%6&1/.2/%21#1-B*22///////$1!2/(2+1!1///$4/+1.4/)1(2!12$1%2%1*1)2,2-12%2-4&11!201.2%2#11(1//)2//.6$2$1//,2$1!2,1&1&2/)b/*4///#1!1101!2/+1$1)1/&1,5/01/#1#11/!1/%4$1/$2&1(	GF8#8!@!c!a08!1!A4088P20DV8N120F1#F$V0F!408W1$FF!Z0101Y0F0424081044!	ffuI@@JJmDBRjljkjjtuMUSMU@HaXvoT	22	21	276	0.8783	5	0	22	5	5	0	14	0	14	0	37.17	0.73446	33.19	0.81818	0.62184	0.4995	0	0
	zrUdztUcrJCkOksO280HE8cVa0HF8V0N02N23c048@0e4102!F18!40J!W!60120V!401)1#	!1)2/2$2#4//01/.101(5$1+2///#2#10C+4//101/#2$1//1/%4,2-4$1+1&1/////&@&1/#3/&14$1(4/$1/*2/.1/////$102/3/%1//%1/&1&4)22#21/.c01101)1$1$1$1///02///0146//#5.3022/%5!1//%104!2#2/$2-	G18#c403!V!k088010J@44!I014W4s$B#F0801V0F0140ckF$J010VF080V2!42108!44!	ffuI@@LDudFQIJJI[QQHiQfijjZfhADSJuF`	22	21	276	2.0978	5	0	22	5	5	0	10	0	11	1	45.07	0.78101	39.15	0.63636	0.75742	0.60895	0	0
	zrUdztOgpJ5w1kdO@80k68@ca9FF8V4802l2A8040@Z841FX0VF0c!K0F0VW102W1!V!501)1#	//(3/,2#4/!2/&1$3-1/#1/*204%K*12/////-2)1+2!2/01%2!12!2/////(1!1,8%11-2!3(2.32%101(11(2&3/+1+303!1/3/1+3/!1/$2/.5/!2////4/%1#1/,d/$1$2$1//#3)1///%52/)1)1-1/*31//*4!4/&1/	G180808!2!V!X088010J@4480Q214W4s0F0FB010F080GV0F1440dlF$J010VF#X20V42408!4440	ffuI@@DBuXBSNjkLkZmSMTuLs@hRYZ_TZ	22	21	276	2.8311	5	0	22	5	5	0	9	0	7	0	76.27	0.46152	39.15	0.63636	0.59924	0.655	0	0
	zqPWTWO!F5k0F91180k08@V!F08!802l218#@V8410V!F08!40F0V1#11!V!4$F%1#	101/02&11(23!1$2%1/#1*2/!1)4$3///!112/0K+2//.3//&1%1/!1!2!1-1)3/1/)1/,2//(4#2!2/.1&14!14$1#2#1#1//+4,203/*1&1//(1/%3,1/(1!2///,1/1#11#3//b!1/,1!1)1$2&1/!2-2//%122//#3/021/!1!1/%11/010401%1/%6+	I08080841202c!a08!5V024480@204Z0FVF0GB0106080GV!1140dlF$FF!VF#22!424!V04#	ffuI@@DB|DBRskMzjjmSMULuL`hRYFgJV	22	21	276	2.2386	5	0	22	5	5	0	10	0	7	0	76.27	0.46152	39.15	0.86364	0.62257	0.50377	0	0
	;9v9t0KF5k1489280F288V6#cV088HR01$80841#2F$40F423$1%J01!F%1#	(1/$1)D%1(1!1$2/%2/1%2$1&1)2)1)1/,2(E+6&11/02//-1+1#1!1(1/4,3$1$3/&11//+4//+5/!1.1+1#31$1/$3,1*1#1%1-2(2//1&1*10101#1/&1//.2$1#1#2/.1)2////b/01(1$1///02!1//(201.1/%1!4.1%3/!2#2*1&1/#4)1/102$2#1!2	G18#9!2!V!VF8!304044F02#W8k12!C%881c!F0508kGV0F0JF10V#1!F042V!20B#	ffuI@@JLtdBRjjjrnjsMMUSSU@iBqL[PZ	22	21	276	1.1606	5	0	22	5	5	0	13	0	12	0	52.93	0.66616	42.31	0.90909	0.62798	0.45984	0	0
	zrUdztUgrJ5wOkdOAC8k68@cZ92F8V480HW2A9#@Z801F!2F0VV050N0VWGF31#V!K+1#	-1+1#2(7//01,5,1.3$313///0404/B/.1#1/1/!1-1)102%1/2$2!41#1////013-1%1#1/#2.1!6&1//,2$1/-1/!11%2+3/$1*2202!1///)1/(3/$1/#2///$1$1//&10a$1.1$202!1,201/-5/01//#603&1.2*7/02$101.11//*5//!1(	G18#8%V!608801VFA8480N294_4N0F0FB#F080WV!1#dlF$J!8V#822!V2402!44!	ffui@@DRLxhDf[uUfuUZjZjZZZAaczRp	22	21	278	0.5971	6	0	22	6	6	0	11	0	11	0	51.71	0.74937	42.39	0.68182	0.7091	0.56985	0	0
	vzU9v9t0KF9F1411080F08@V#2c!88HS018%@41(V040F403FF1112$4$F%1#	1/(1-C%2(1$2/)3/!2#401!3&20101$2//%12)2(E+1////*2*2&1/)4(1#1*1/&1/(3-1$301/(1/72//-1$3/!1!1,2#1-1//$1/$12/+1*102//(11%1)1(20102/.11/01/$21//$c//1,3+2%2/2/1/)1//*109/01//-1$2*1#401/*101+	218)2c!608!104104808084W8kV20GB#60801V!F#8kG$4F10V$20G!24!V0B#	ffuH@@@PdEJUUvUugYiZjijj`D`djUf	22	21	272	2.5886	4	0	22	4	4	0	13	0	14	0	21.14	1.0482	22.08	0.86364	0.72476	0.46544	0	0
	zyz9P1O01F1F0411080F08@V$8!88HG018%841(V040F!1FF111%4$F%1#	1&1/2-9%1(1!1/01)3/!1010201!4+1.1)1/!2)2(G+5/*2//.2*3!1#1/)2,3*1/&1////(1/5//.1#14$1,1&2(2#2//#1+1!2/$141/*1*1///02*1,1#2/*12,2#1/$11//$b//1,3///1&1/%12/01/)7&1)2//-1$4.402&1$2,401+	218#8$2c!608!104144N0@084W0kV20GB#60801V&8kF!F04F10V$201!2Z!V0B#	ffuI@@JLuDBRjjjsjssMLuTuU@iBqLQSf	22	21	276	1.0092	5	0	22	5	5	0	12	0	12	0	52.93	0.66616	42.31	0.90909	0.68324	0.44158	0	0
	zrUdztUgrJ5wOkdODC8k68Pca92F8V490Hl2A904F@Z841FX02k0VV0K0N0cWGF2W10VV0FK01!F%1#	/.1(6!1/2!1)1,1#1(1$1#2!201$8-2!2+1.1$1%1+@/!1///$1#1/,1/%4202%1/!1////#3/$2/#103&2&1,1/#2(2/(1//,5.1(1&2/$1%2/2////01//&2,1/)1/!3/#20_$1.1$3$1)4!3)202/01/.1#101/093//#4/01&2.1#2//2%5#2,2/2&2	F1808Fc01102V!L0@8010FA8480O094_4N0F0FB#F0N0lV!1#dlF$J!8VF088XX!V2_0@!44!	ffuh`@DTeGHDyEDhhilddeLVjYiZfZ`HTzh	22	21	282	0.6222	7	0	22	7	7	0	11	0	5	0	91.24	0.56762	59.46	0.68182	0.67955	0.65788	0	0
	yyPYTWO!F5k0F91180F08@V!F08!80Hl218#2V841#2N!V0JFN0c1FF1W1%4$F%1#	/)1$1(5%1(1/1-3$1/&4$302)2)2)1*101$2/!E+3///+1!1*2(2)1/)1,1*1/&1///(11+2#1-6&1//&1#24$1/-2/(106+21.2/%3/+1//02///#1-2!11,1*21.1///0b$1/!2031#1,201+2/02202/,1/$6$1#101/(6/02/$1&1/%4.4&1//#	2180208$2c!608!3041B4N08284W0mV!GB#60801c$108lFV0F04F10V$2010V2402V04#	ffuI@@DZlxBSLoKjlomTuKUTt`IRdjXt	22	21	276	1.7992	5	0	22	5	5	0	10	0	8	0	60.67	0.58019	39.15	0.81818	0.63941	0.5406	0	0
<datawarrior properties>
<columnWidth_Table_Structure="250">
<detailView="height[Data]=0.5;height[Structure]=0.5">
<mainView="Table">
<mainViewCount="5">
<mainViewDockInfo0="root">
<mainViewDockInfo1="Table	center">
<mainViewDockInfo2="2D View	center">
<mainViewDockInfo3="3D View	center">
<mainViewDockInfo4="Structures	center">
<mainViewName0="Table">
<mainViewName1="2D View">
<mainViewName2="3D View">
<mainViewName3="Structures">
<mainViewType0="tableView">
<mainViewType1="2Dview">
<mainViewType2="3Dview">
<mainViewType3="structureView">
<structureGridColumn_Structures="Structure">
<structureGridColumns_Structures="6">
<rowHeight_Table="120">
</datawarrior properties>
