# Supplementary material for: Limits of Prediction for Machine Learning in Drug Discovery
Source: Front Pharmacol. 2022 Mar 10;13:832120. doi: 10.3389/fphar.2022.832120 (PMC8960959; doi:10.3389/fphar.2022.832120)
Supplement: Supplementary file 1 [file DataSheet1.ZIP › supportingInformation/publication/molecules_apixaban01.sdf]

eCreator 1.02D

 23 22  0  0  0  0  0  0  0  0999 V2000
   10.3923   -0.5000   -0.0000 N   0  0  0  0  0  0  0  0  0  0  0  0
   10.3923   -1.5000   -0.0000 N   0  0  0  0  0  0  0  0  0  0  0  0
    9.5263   -0.0000   -0.0000 C   0  0  0  0  0  0  0  0  0  0  0  0
   11.2583   -2.0000   -0.0000 C   0  0  0  0  0  0  0  0  0  0  0  0
    9.5263    1.0000   -0.0000 C   0  0  0  0  0  0  0  0  0  0  0  0
    8.6603   -0.5000   -0.0000 C   0  0  0  0  0  0  0  0  0  0  0  0
   11.2583   -3.0000   -0.0000 C   0  0  0  0  0  0  0  0  0  0  0  0
    8.6603    1.5000   -0.0000 N   0  0  0  0  0  0  0  0  0  0  0  0
    7.7942   -0.0000   -0.0000 C   0  0  0  0  0  0  0  0  0  0  0  0
   12.1244   -3.5000   -0.0000 C   0  0  0  0  0  0  0  0  0  0  0  0
    6.9282   -0.5000   -0.0000 C   0  0  0  0  0  0  0  0  0  0  0  0
   12.9904   -3.0000   -0.0000 C   0  0  0  0  0  0  0  0  0  0  0  0
    6.0622   -0.0000   -0.0000 N   0  0  0  0  0  0  0  0  0  0  0  0
   13.8564   -3.5000   -0.0000 C   0  0  0  0  0  0  0  0  0  0  0  0
    5.1962   -0.5000   -0.0000 C   0  0  0  0  0  0  0  0  0  0  0  0
    4.3301   -0.0000   -0.0000 C   0  0  0  0  0  0  0  0  0  0  0  0
    5.1962   -1.5000   -0.0000 C   0  0  0  0  0  0  0  0  0  0  0  0
    3.4641   -0.5000   -0.0000 C   0  0  0  0  0  0  0  0  0  0  0  0
    3.4641   -1.5000   -0.0000 C   0  0  0  0  0  0  0  0  0  0  0  0
    2.5981   -2.0000   -0.0000 N   0  0  0  0  0  0  0  0  0  0  0  0
    2.5981   -3.0000   -0.0000 C   0  0  0  0  0  0  0  0  0  0  0  0
    1.7321   -1.5000   -0.0000 C   0  0  0  0  0  0  0  0  0  0  0  0
    1.7321   -3.5000   -0.0000 C   0  0  0  0  0  0  0  0  0  0  0  0
  1  2  1  0  0  0  0
  1  3  2  0  0  0  0
  2  4  1  0  0  0  0
  3  5  1  0  0  0  0
  3  6  1  0  0  0  0
  4  7  1  0  0  0  0
  5  8  1  0  0  0  0
  6  9  1  0  0  0  0
  7 10  2  0  0  0  0
  9 11  1  0  0  0  0
 10 12  1  0  0  0  0
 11 13  1  0  0  0  0
 12 14  2  0  0  0  0
 13 15  1  0  0  0  0
 15 16  1  0  0  0  0
 15 17  2  0  0  0  0
 16 18  2  0  0  0  0
 18 19  1  0  0  0  0
 19 20  1  0  0  0  0
 20 21  1  0  0  0  0
 20 22  1  0  0  0  0
 21 23  1  0  0  0  0
M  END
>  <idcoordinates2D>


>  <FragFp>
vzUYvYz8lOKQGJ19698s28@W!F0c0488GG21804!a841#X8$k0F480FF1W4%J08!F%1#

>  <SkelSpheres>
(1/1#1#1$C!1//+2+2$1(20201!4+2//%122/0C/!1*2)1!1#1/&2+1/*1/2/011///01/#2&2//+4/2/1$1$101!202)1///$4/&1#35&101)105/$2/)1-2/%2/!2$1///$1/!1//*d,1,4$1,1$1&1/1$2/,1,1&3)1/*8*11$2/-1/$4.5(1(1,5+

>  <PathFp>
G08!F9012!V!6Fc!3V0106818!4Z8F0H0FC$V881c!G010dkGV#FF08VF!922F0224!20B4!

>  <Structure>
fnmh@@@Px[JTljzkskLuUMSRuTCDHRE`

>  <Atoms>
23

>  <Bonds>
22

>  <Total Molweight>
286

>  <cLogP>
2.2215

>  <H-Acceptors>
5

>  <H-Donors>
0

>  <Non-H Atoms>
23

>  <Non-C/H Atoms>
5

>  <Electronegative Atoms>
5

>  <Stereo Centers>
0

>  <Rotatable Bonds>
14

>  <Rings Closures>
0

>  <sp3-Atoms>
13

>  <Symmetric atoms>
0

>  <Total Surface Area>
40.29

>  <Relative PSA>
0.63812

>  <Polar Surface Area>
25.32

>  <Shape Index>
0.82609

>  <Molecular Flexibility>
0.68846

>  <Molecular Complexity>
0.51193

>  <Aromatic Rings>
0

>  <Aromatic Atoms>
0

$$$$

eCreator 1.02D

 23 22  0  0  0  0  0  0  0  0999 V2000
   11.2583   -3.0000   -0.0000 N   0  0  0  0  0  0  0  0  0  0  0  0
   11.2583   -2.0000   -0.0000 C   0  0  0  0  0  0  0  0  0  0  0  0
   10.3923   -1.5000   -0.0000 C   0  0  0  0  0  0  0  0  0  0  0  0
   10.3923   -0.5000   -0.0000 C   0  0  0  0  0  0  0  0  0  0  0  0
   11.2583   -0.0000   -0.0000 N   0  0  0  0  0  0  0  0  0  0  0  0
    9.5263   -0.0000   -0.0000 C   0  0  0  0  0  0  0  0  0  0  0  0
   12.1244   -0.5000   -0.0000 C   0  0  0  0  0  0  0  0  0  0  0  0
    8.6603   -0.5000   -0.0000 N   0  0  0  0  0  0  0  0  0  0  0  0
   12.9904   -0.0000   -0.0000 C   0  0  0  0  0  0  0  0  0  0  0  0
   12.1244   -1.5000   -0.0000 C   0  0  0  0  0  0  0  0  0  0  0  0
    7.7942   -0.0000   -0.0000 C   0  0  0  0  0  0  0  0  0  0  0  0
   13.8564   -0.5000   -0.0000 C   0  0  0  0  0  0  0  0  0  0  0  0
    6.9282   -0.5000   -0.0000 C   0  0  0  0  0  0  0  0  0  0  0  0
   13.8564   -1.5000   -0.0000 C   0  0  0  0  0  0  0  0  0  0  0  0
    6.0622   -0.0000   -0.0000 C   0  0  0  0  0  0  0  0  0  0  0  0
    5.1962   -0.5000   -0.0000 C   0  0  0  0  0  0  0  0  0  0  0  0
    4.3301   -0.0000   -0.0000 N   0  0  0  0  0  0  0  0  0  0  0  0
    5.1962   -1.5000   -0.0000 C   0  0  0  0  0  0  0  0  0  0  0  0
    3.4641   -0.5000   -0.0000 C   0  0  0  0  0  0  0  0  0  0  0  0
    2.5981   -0.0000   -0.0000 C   0  0  0  0  0  0  0  0  0  0  0  0
    1.7321   -0.5000   -0.0000 C   0  0  0  0  0  0  0  0  0  0  0  0
    0.8660   -0.0000   -0.0000 C   0  0  0  0  0  0  0  0  0  0  0  0
    0.0000   -0.5000   -0.0000 C   0  0  0  0  0  0  0  0  0  0  0  0
  1  2  2  0  0  0  0
  2  3  1  0  0  0  0
  3  4  2  0  0  0  0
  4  5  1  0  0  0  0
  4  6  1  0  0  0  0
  5  7  1  0  0  0  0
  6  8  1  0  0  0  0
  7  9  1  0  0  0  0
  7 10  2  0  0  0  0
  8 11  1  0  0  0  0
  9 12  2  0  0  0  0
 11 13  2  0  0  0  0
 12 14  1  0  0  0  0
 13 15  1  0  0  0  0
 15 16  2  0  0  0  0
 16 17  1  0  0  0  0
 16 18  1  0  0  0  0
 17 19  1  0  0  0  0
 19 20  1  0  0  0  0
 20 21  1  0  0  0  0
 21 22  1  0  0  0  0
 22 23  1  0  0  0  0
M  END
>  <idcoordinates2D>


>  <FragFp>
vxUWnWvBlF4TGJ08@80F2828V1F0c04082G21804!Z84$V!c!o0F40W1!V1%4$F*

>  <SkelSpheres>
!1.1/$C%1&1//,1&1!4!2#1!3///%4#1+E+1%2//.1$3!1.1-2/%5022/$2!1///,1&7/+1*1#7&1#1/%1#1#101$1/01//-3$1(1(1!211.1%2%1-202*1-1/.2/%1$1//1(2+2/1)1/!1$1(e/*3/0202(3/)1!1//01+45/$1.2+1/)1#1//*42/)1/

>  <PathFp>
G08080840202V!a08!180@4081P204V8NY20F5#JV8!V0FF1408W102!FF!VF!1X0FV62408V0B440

>  <Structure>
fnmH@@@DxEIVUeuv]UfjfVfjj@QBiuNh

>  <Atoms>
23

>  <Bonds>
22

>  <Total Molweight>
284

>  <cLogP>
3.829

>  <H-Acceptors>
4

>  <H-Donors>
0

>  <Non-H Atoms>
23

>  <Non-C/H Atoms>
4

>  <Electronegative Atoms>
4

>  <Stereo Centers>
0

>  <Rotatable Bonds>
13

>  <Rings Closures>
0

>  <sp3-Atoms>
10

>  <Symmetric atoms>
0

>  <Total Surface Area>
49.25

>  <Relative PSA>
0.44995

>  <Polar Surface Area>
22.08

>  <Shape Index>
0.78261

>  <Molecular Flexibility>
0.57537

>  <Molecular Complexity>
0.55303

>  <Aromatic Rings>
0

>  <Aromatic Atoms>
0

$$$$

eCreator 1.02D

 23 22  0  0  0  0  0  0  0  0999 V2000
   16.8875   -0.0000   -0.0000 O   0  0  0  0  0  0  0  0  0  0  0  0
   15.5885   -0.7500   -0.0000 C   0  0  0  0  0  0  0  0  0  0  0  0
   14.2894   -0.0000   -0.0000 N   0  0  0  0  0  0  0  0  0  0  0  0
   15.5885   -2.2500   -0.0000 C   0  0  0  0  0  0  0  0  0  0  0  0
   12.9904   -0.7500   -0.0000 C   0  0  0  0  0  0  0  0  0  0  0  0
   14.2894    1.5000   -0.0000 C   0  0  0  0  0  0  0  0  0  0  0  0
   11.6913   -0.0000   -0.0000 C   0  0  0  0  0  0  0  0  0  0  0  0
   12.9904    2.2500   -0.0000 C   0  0  0  0  0  0  0  0  0  0  0  0
   10.3923   -0.7500   -0.0000 C   0  0  0  0  0  0  0  0  0  0  0  0
    9.0933   -0.0000   -0.0000 C   0  0  0  0  0  0  0  0  0  0  0  0
    7.7942   -0.7500   -0.0000 N   0  0  0  0  0  0  0  0  0  0  0  0
    6.4952   -0.0000   -0.0000 C   0  0  0  0  0  0  0  0  0  0  0  0
    5.1962   -0.7500   -0.0000 C   0  0  0  0  0  0  0  0  0  0  0  0
    3.8971   -0.0000   -0.0000 N   0  0  0  0  0  0  0  0  0  0  0  0
    5.1962   -2.2500   -0.0000 C   0  0  0  0  0  0  0  0  0  0  0  0
    3.8971    1.5000   -0.0000 N   0  0  0  0  0  0  0  0  0  0  0  0
    2.5981   -0.7500   -0.0000 C   0  0  0  0  0  0  0  0  0  0  0  0
    6.4952   -3.0000   -0.0000 C   0  0  0  0  0  0  0  0  0  0  0  0
    2.5981    2.2500   -0.0000 C   0  0  0  0  0  0  0  0  0  0  0  0
    2.5981   -2.2500   -0.0000 C   0  0  0  0  0  0  0  0  0  0  0  0
    1.2990   -0.0000   -0.0000 C   0  0  0  0  0  0  0  0  0  0  0  0
    3.8971   -3.0000   -0.0000 C   0  0  0  0  0  0  0  0  0  0  0  0
    0.0000   -0.7500   -0.0000 C   0  0  0  0  0  0  0  0  0  0  0  0
  1  2  2  0  0  0  0
  2  3  1  0  0  0  0
  2  4  1  0  0  0  0
  3  5  1  0  0  0  0
  3  6  1  0  0  0  0
  5  7  2  0  0  0  0
  6  8  1  0  0  0  0
  7  9  1  0  0  0  0
  9 10  2  0  0  0  0
 10 11  1  0  0  0  0
 11 12  1  0  0  0  0
 12 13  1  0  0  0  0
 13 14  1  0  0  0  0
 13 15  2  0  0  0  0
 14 16  1  0  0  0  0
 14 17  1  0  0  0  0
 15 18  1  0  0  0  0
 16 19  2  0  0  0  0
 17 20  1  0  0  0  0
 17 21  2  0  0  0  0
 20 22  2  0  0  0  0
 21 23  1  0  0  0  0
M  END
>  <idcoordinates2D>


>  <FragFp>
zrUdztOgpJ5w1kdOA80k68@ca9FF8V4802t2A8040@Z841FX0VF0c!K0N0VW102W1!V!501)1#

>  <SkelSpheres>
1+2/1)4%1////%2$4+201/#1/,4%J+2////-1/)2+2031(1.4#2!2/01/$3///1!3,8%11/03(1/21$1*11(1//#1+302/#3)2!3!1/.1///$501+3#1//-1/01/%1//0f$6+1!1$1$2//#3)1!2!1//.523//!3//)21//*4!4/&1/

>  <PathFp>
G080808!2!V!X088010F@4480Q204W4s0F0FB010F080GV0F1440cl%J010VF#X!VZ2408!4440

>  <Structure>
fnmI@@DJmxFQQSIYIJJIJEMTtuSTrpBTaUgM@

>  <Atoms>
23

>  <Bonds>
22

>  <Total Molweight>
288

>  <cLogP>
3.4823

>  <H-Acceptors>
5

>  <H-Donors>
0

>  <Non-H Atoms>
23

>  <Non-C/H Atoms>
5

>  <Electronegative Atoms>
5

>  <Stereo Centers>
0

>  <Rotatable Bonds>
10

>  <Rings Closures>
0

>  <sp3-Atoms>
8

>  <Symmetric atoms>
0

>  <Total Surface Area>
73.18

>  <Relative PSA>
0.48101

>  <Polar Surface Area>
39.15

>  <Shape Index>
0.6087

>  <Molecular Flexibility>
0.6421

>  <Molecular Complexity>
0.64751

>  <Aromatic Rings>
0

>  <Aromatic Atoms>
0

$$$$

eCreator 1.02D

 23 22  0  0  0  0  0  0  0  0999 V2000
   12.1244   -0.5000   -0.0000 O   0  0  0  0  0  0  0  0  0  0  0  0
   12.1244   -1.5000   -0.0000 C   0  0  0  0  0  0  0  0  0  0  0  0
   11.2583   -2.0000   -0.0000 N   0  0  0  0  0  0  0  0  0  0  0  0
   10.3923   -1.5000   -0.0000 C   0  0  0  0  0  0  0  0  0  0  0  0
   11.2583   -3.0000   -0.0000 C   0  0  0  0  0  0  0  0  0  0  0  0
   10.3923   -0.5000   -0.0000 C   0  0  0  0  0  0  0  0  0  0  0  0
   12.1244   -3.5000   -0.0000 C   0  0  0  0  0  0  0  0  0  0  0  0
    9.5263   -0.0000   -0.0000 C   0  0  0  0  0  0  0  0  0  0  0  0
   12.1244   -4.5000   -0.0000 C   0  0  0  0  0  0  0  0  0  0  0  0
    8.6603   -0.5000   -0.0000 C   0  0  0  0  0  0  0  0  0  0  0  0
    7.7942   -0.0000   -0.0000 N   0  0  0  0  0  0  0  0  0  0  0  0
    6.9282   -0.5000   -0.0000 C   0  0  0  0  0  0  0  0  0  0  0  0
    7.7942    1.0000   -0.0000 C   0  0  0  0  0  0  0  0  0  0  0  0
    6.0622   -0.0000   -0.0000 C   0  0  0  0  0  0  0  0  0  0  0  0
    5.1962   -0.5000   -0.0000 C   0  0  0  0  0  0  0  0  0  0  0  0
    4.3301   -0.0000   -0.0000 C   0  0  0  0  0  0  0  0  0  0  0  0
    5.1962   -1.5000   -0.0000 C   0  0  0  0  0  0  0  0  0  0  0  0
    3.4641   -0.5000   -0.0000 N   0  0  0  0  0  0  0  0  0  0  0  0
    6.0622   -2.0000   -0.0000 C   0  0  0  0  0  0  0  0  0  0  0  0
    2.5981   -0.0000   -0.0000 C   0  0  0  0  0  0  0  0  0  0  0  0
    1.7321   -0.5000   -0.0000 C   0  0  0  0  0  0  0  0  0  0  0  0
    0.8660   -0.0000   -0.0000 C   0  0  0  0  0  0  0  0  0  0  0  0
    0.8660    1.0000   -0.0000 C   0  0  0  0  0  0  0  0  0  0  0  0
  1  2  2  0  0  0  0
  2  3  1  0  0  0  0
  3  4  1  0  0  0  0
  3  5  1  0  0  0  0
  4  6  1  0  0  0  0
  5  7  1  0  0  0  0
  6  8  2  0  0  0  0
  7  9  1  0  0  0  0
  8 10  1  0  0  0  0
 10 11  1  0  0  0  0
 11 12  1  0  0  0  0
 11 13  1  0  0  0  0
 12 14  1  0  0  0  0
 14 15  1  0  0  0  0
 15 16  2  0  0  0  0
 15 17  1  0  0  0  0
 16 18  1  0  0  0  0
 17 19  1  0  0  0  0
 18 20  1  0  0  0  0
 20 21  1  0  0  0  0
 21 22  2  0  0  0  0
 22 23  1  0  0  0  0
M  END
>  <idcoordinates2D>


>  <FragFp>
:Ufzfv8rN5uO499198k09@1F0H0cV08BFh018$kB%Xs%F@4X6FF11#1!4/

>  <SkelSpheres>
(1+10101-F(2//%5/&201!3$1///!1404/C/////!1#2*21#1//-1%3/%1&101.2%1//$2!1/7&1(1/+1$403$1&1#1/02#3(2!1+1+1-4/%3/%1/////03//*1,2!2/!1//)e/2$1#1!1.2$2/*3-2,1/01&2!1//07/11#3/,1/02.3%1/%4-

>  <PathFp>
FF8#8%c!a08!1!38089820BV8F020F4$VF!V!F#BW1$FF!V01!30F0a2442!D#

>  <Structure>
fnmq@@DJbAIYU]gYWUjijjfjfAabzJp

>  <Atoms>
23

>  <Bonds>
22

>  <Total Molweight>
286

>  <cLogP>
2.9868

>  <H-Acceptors>
4

>  <H-Donors>
0

>  <Non-H Atoms>
23

>  <Non-C/H Atoms>
4

>  <Electronegative Atoms>
4

>  <Stereo Centers>
0

>  <Rotatable Bonds>
13

>  <Rings Closures>
0

>  <sp3-Atoms>
14

>  <Symmetric atoms>
0

>  <Total Surface Area>
19.58

>  <Relative PSA>
1.2099

>  <Polar Surface Area>
26.79

>  <Shape Index>
0.78261

>  <Molecular Flexibility>
0.79007

>  <Molecular Complexity>
0.53731

>  <Aromatic Rings>
0

>  <Aromatic Atoms>
0

$$$$

eCreator 1.02D

 23 22  0  0  0  0  0  0  0  0999 V2000
    6.0622   -2.0000   -0.0000 O   0  0  0  0  0  0  0  0  0  0  0  0
    6.9282   -1.5000   -0.0000 C   0  0  0  0  0  0  0  0  0  0  0  0
    6.9282   -0.5000   -0.0000 N   0  0  0  0  0  0  0  0  0  0  0  0
    7.7942   -0.0000   -0.0000 C   0  0  0  0  0  0  0  0  0  0  0  0
    6.0622   -0.0000   -0.0000 C   0  0  0  0  0  0  0  0  0  0  0  0
    8.6603   -0.5000   -0.0000 C   0  0  0  0  0  0  0  0  0  0  0  0
    5.1962   -0.5000   -0.0000 C   0  0  0  0  0  0  0  0  0  0  0  0
    9.5263   -0.0000   -0.0000 C   0  0  0  0  0  0  0  0  0  0  0  0
    4.3301   -0.0000   -0.0000 C   0  0  0  0  0  0  0  0  0  0  0  0
    9.5263    1.0000   -0.0000 C   0  0  0  0  0  0  0  0  0  0  0  0
    3.4641   -0.5000   -0.0000 C   0  0  0  0  0  0  0  0  0  0  0  0
    4.3301    1.0000   -0.0000 C   0  0  0  0  0  0  0  0  0  0  0  0
   10.3923    1.5000   -0.0000 N   0  0  0  0  0  0  0  0  0  0  0  0
    2.5981   -0.0000   -0.0000 N   0  0  0  0  0  0  0  0  0  0  0  0
    3.4641    1.5000   -0.0000 C   0  0  0  0  0  0  0  0  0  0  0  0
   10.3923    2.5000   -0.0000 C   0  0  0  0  0  0  0  0  0  0  0  0
   11.2583    1.0000   -0.0000 C   0  0  0  0  0  0  0  0  0  0  0  0
    1.7321   -0.5000   -0.0000 C   0  0  0  0  0  0  0  0  0  0  0  0
   11.2583    3.0000   -0.0000 C   0  0  0  0  0  0  0  0  0  0  0  0
    0.8660   -0.0000   -0.0000 C   0  0  0  0  0  0  0  0  0  0  0  0
    1.7321   -1.5000   -0.0000 C   0  0  0  0  0  0  0  0  0  0  0  0
   11.2583    4.0000   -0.0000 C   0  0  0  0  0  0  0  0  0  0  0  0
    0.0000   -0.5000   -0.0000 C   0  0  0  0  0  0  0  0  0  0  0  0
  1  2  2  0  0  0  0
  2  3  1  0  0  0  0
  3  4  1  0  0  0  0
  3  5  1  0  0  0  0
  4  6  1  0  0  0  0
  5  7  1  0  0  0  0
  6  8  2  0  0  0  0
  7  9  1  0  0  0  0
  8 10  1  0  0  0  0
  9 11  2  0  0  0  0
  9 12  1  0  0  0  0
 10 13  1  0  0  0  0
 11 14  1  0  0  0  0
 12 15  1  0  0  0  0
 13 16  1  0  0  0  0
 13 17  1  0  0  0  0
 14 18  1  0  0  0  0
 16 19  1  0  0  0  0
 18 20  1  0  0  0  0
 18 21  2  0  0  0  0
 19 22  1  0  0  0  0
 20 23  2  0  0  0  0
M  END
>  <idcoordinates2D>


>  <FragFp>
:Ufzfv8rN5uOJ99198k29@1J0H0cV08BHx018$kB%Xs!V0JF@4X7FF1W#1!4/

>  <SkelSpheres>
/)1-E(2+1/)2,1)201403$5///#2/!A//-1//(2*4/-2/+3/-1/(1/01/%1/5&1/.1$1$403$1&1,1(2#3(2!1+1/*4/2$3/$3%1////+1//*1,2!2#1/,1/*g/2$1#1/!2)3/%3-21!1/*1&4201//06/01#3/&1$1/02.301!1)2,4-

>  <PathFp>
FF8#8%c!a48!1!380898!BV8F020F4$VF!V!F#BW1$FF04V01!30FVa2442!D0J0

>  <Structure>
fnmq@@DFlAIYUVUY~UjiijjjY@acJ`

>  <Atoms>
23

>  <Bonds>
22

>  <Total Molweight>
286

>  <cLogP>
3.628

>  <H-Acceptors>
4

>  <H-Donors>
0

>  <Non-H Atoms>
23

>  <Non-C/H Atoms>
4

>  <Electronegative Atoms>
4

>  <Stereo Centers>
0

>  <Rotatable Bonds>
13

>  <Rings Closures>
0

>  <sp3-Atoms>
12

>  <Symmetric atoms>
0

>  <Total Surface Area>
35.18

>  <Relative PSA>
0.67339

>  <Polar Surface Area>
26.79

>  <Shape Index>
0.73913

>  <Molecular Flexibility>
0.80907

>  <Molecular Complexity>
0.56985

>  <Aromatic Rings>
0

>  <Aromatic Atoms>
0

$$$$

eCreator 1.02D

 23 22  0  0  0  0  0  0  0  0999 V2000
   10.3923   -2.2500   -0.0000 O   0  0  0  0  0  0  0  0  0  0  0  0
   10.3923   -0.7500   -0.0000 C   0  0  0  0  0  0  0  0  0  0  0  0
    9.0933   -0.0000   -0.0000 N   0  0  0  0  0  0  0  0  0  0  0  0
   11.6913   -0.0000   -0.0000 C   0  0  0  0  0  0  0  0  0  0  0  0
    7.7942   -0.7500   -0.0000 C   0  0  0  0  0  0  0  0  0  0  0  0
   12.9904   -0.7500   -0.0000 N   0  0  0  0  0  0  0  0  0  0  0  0
    6.4952   -0.0000   -0.0000 C   0  0  0  0  0  0  0  0  0  0  0  0
    7.7942   -2.2500   -0.0000 C   0  0  0  0  0  0  0  0  0  0  0  0
   14.2894   -0.0000   -0.0000 N   0  0  0  0  0  0  0  0  0  0  0  0
   12.9904   -2.2500   -0.0000 C   0  0  0  0  0  0  0  0  0  0  0  0
    5.1962   -0.7500   -0.0000 C   0  0  0  0  0  0  0  0  0  0  0  0
    6.4952   -3.0000   -0.0000 C   0  0  0  0  0  0  0  0  0  0  0  0
   15.5885   -0.7500   -0.0000 C   0  0  0  0  0  0  0  0  0  0  0  0
   14.2894   -3.0000   -0.0000 C   0  0  0  0  0  0  0  0  0  0  0  0
    5.1962   -2.2500   -0.0000 C   0  0  0  0  0  0  0  0  0  0  0  0
   16.8875   -0.0000   -0.0000 C   0  0  0  0  0  0  0  0  0  0  0  0
   14.2894   -4.5000   -0.0000 C   0  0  0  0  0  0  0  0  0  0  0  0
    3.8971   -3.0000   -0.0000 N   0  0  0  0  0  0  0  0  0  0  0  0
   18.1865   -0.7500   -0.0000 N   0  0  0  0  0  0  0  0  0  0  0  0
   12.9904   -5.2500   -0.0000 C   0  0  0  0  0  0  0  0  0  0  0  0
    3.8971   -4.5000   -0.0000 C   0  0  0  0  0  0  0  0  0  0  0  0
    2.5981   -2.2500   -0.0000 C   0  0  0  0  0  0  0  0  0  0  0  0
    2.5981   -5.2500   -0.0000 C   0  0  0  0  0  0  0  0  0  0  0  0
  1  2  2  0  0  0  0
  2  3  1  0  0  0  0
  2  4  1  0  0  0  0
  3  5  1  0  0  0  0
  4  6  1  0  0  0  0
  5  7  1  0  0  0  0
  5  8  2  0  0  0  0
  6  9  1  0  0  0  0
  6 10  1  0  0  0  0
  7 11  2  0  0  0  0
  8 12  1  0  0  0  0
  9 13  2  0  0  0  0
 10 14  1  0  0  0  0
 11 15  1  0  0  0  0
 13 16  1  0  0  0  0
 14 17  2  0  0  0  0
 15 18  1  0  0  0  0
 16 19  1  0  0  0  0
 17 20  1  0  0  0  0
 18 21  1  0  0  0  0
 18 22  1  0  0  0  0
 21 23  1  0  0  0  0
M  END
>  <idcoordinates2D>


>  <FragFp>
zrUdztUgrJ5wOkdODC8k68Pca1H08V490Hl23904F8Z841FX02k0cV0J0N0cWGF3W!V!FJ01!F%1#

>  <SkelSpheres>
(1/1-8//05,4/01*3$1+2/011/#304#1$2%F/!1//&1,1)2*1$202#1/2$1!3///%1#1/%1/1#3.2$1,8&1(1/.2#2$1/(1)1+201/#2/2)1$2!2!3//.1/&2//////1/.1*1-c/$11#4$1!1$1#201//02/,1/$3#11/.8/02#1/!1.2+4.5!2*1.1#1(

>  <PathFp>
G0808F801#W0Fa0@801VFA8480O094Z4N0F0FB010F0N0GV0F1#dlF$F!8VF!8XX!Z2Z0@!44!

>  <Structure>
fnmi@@DTEEHLbbRbbRRrRRaZjZYjZj`DYR]Wf

>  <Atoms>
23

>  <Bonds>
22

>  <Total Molweight>
290

>  <cLogP>
0.9848

>  <H-Acceptors>
6

>  <H-Donors>
0

>  <Non-H Atoms>
23

>  <Non-C/H Atoms>
6

>  <Electronegative Atoms>
6

>  <Stereo Centers>
0

>  <Rotatable Bonds>
11

>  <Rings Closures>
0

>  <sp3-Atoms>
12

>  <Symmetric atoms>
0

>  <Total Surface Area>
48.62

>  <Relative PSA>
0.797

>  <Polar Surface Area>
42.39

>  <Shape Index>
0.65217

>  <Molecular Flexibility>
0.65476

>  <Molecular Complexity>
0.61095

>  <Aromatic Rings>
0

>  <Aromatic Atoms>
0

$$$$

eCreator 1.02D

 23 22  0  0  0  0  0  0  0  0999 V2000
   11.6913    1.5000   -0.0000 O   0  0  0  0  0  0  0  0  0  0  0  0
   11.6913   -0.0000   -0.0000 C   0  0  0  0  0  0  0  0  0  0  0  0
   10.3923   -0.7500   -0.0000 N   0  0  0  0  0  0  0  0  0  0  0  0
   12.9904   -0.7500   -0.0000 C   0  0  0  0  0  0  0  0  0  0  0  0
    9.0933   -0.0000   -0.0000 C   0  0  0  0  0  0  0  0  0  0  0  0
   14.2894   -0.0000   -0.0000 N   0  0  0  0  0  0  0  0  0  0  0  0
    7.7942   -0.7500   -0.0000 C   0  0  0  0  0  0  0  0  0  0  0  0
   14.2894    1.5000   -0.0000 N   0  0  0  0  0  0  0  0  0  0  0  0
   15.5885   -0.7500   -0.0000 C   0  0  0  0  0  0  0  0  0  0  0  0
    6.4952   -0.0000   -0.0000 C   0  0  0  0  0  0  0  0  0  0  0  0
   15.5885    2.2500   -0.0000 C   0  0  0  0  0  0  0  0  0  0  0  0
   16.8875   -0.0000   -0.0000 C   0  0  0  0  0  0  0  0  0  0  0  0
   15.5885   -2.2500   -0.0000 C   0  0  0  0  0  0  0  0  0  0  0  0
    6.4952    1.5000   -0.0000 C   0  0  0  0  0  0  0  0  0  0  0  0
   15.5885    3.7500   -0.0000 C   0  0  0  0  0  0  0  0  0  0  0  0
   18.1865   -0.7500   -0.0000 C   0  0  0  0  0  0  0  0  0  0  0  0
   16.8875   -3.0000   -0.0000 C   0  0  0  0  0  0  0  0  0  0  0  0
    5.1962    2.2500   -0.0000 N   0  0  0  0  0  0  0  0  0  0  0  0
   19.4856   -0.0000   -0.0000 C   0  0  0  0  0  0  0  0  0  0  0  0
    5.1962    3.7500   -0.0000 C   0  0  0  0  0  0  0  0  0  0  0  0
    3.8971    1.5000   -0.0000 C   0  0  0  0  0  0  0  0  0  0  0  0
    3.8971    4.5000   -0.0000 C   0  0  0  0  0  0  0  0  0  0  0  0
    3.8971    6.0000   -0.0000 C   0  0  0  0  0  0  0  0  0  0  0  0
  1  2  2  0  0  0  0
  2  3  1  0  0  0  0
  2  4  1  0  0  0  0
  3  5  1  0  0  0  0
  4  6  1  0  0  0  0
  5  7  1  0  0  0  0
  6  8  1  0  0  0  0
  6  9  1  0  0  0  0
  7 10  2  0  0  0  0
  8 11  2  0  0  0  0
  9 12  2  0  0  0  0
  9 13  1  0  0  0  0
 10 14  1  0  0  0  0
 11 15  1  0  0  0  0
 12 16  1  0  0  0  0
 13 17  2  0  0  0  0
 14 18  1  0  0  0  0
 16 19  2  0  0  0  0
 18 20  1  0  0  0  0
 18 21  1  0  0  0  0
 20 22  1  0  0  0  0
 22 23  1  0  0  0  0
M  END
>  <idcoordinates2D>


>  <FragFp>
:UdztUgrJ5wOodODC8k68PcZ1HF8V498Hl23904N@Z841F#k0cV0J0N0VWFF3W10VV0F4$F%1#

>  <SkelSpheres>
!2/%1-9/,1#4,2/&201!3$5.1/01$1+2)2(G///(1/-101(3&2%2*1#1/!11//#2///(1/%1$5&1-21/,2$4/-1#2.1%4+2/1$2/3$1////.3-2#1//+1+2+1)1$1/01/0f$1.1$2$1!1$1#1///1)2#2.1%332//#5/01$1/04.2+2.401,2,3-

>  <PathFp>
F18#8!2!V!a0@8010JAB4N0R094W4s0H0FB#F0N0GV0F1040dlF!F0JF18VF#XX!Z2Z0@!B4!

>  <Structure>
fnmI@@DTyDBSJlkJk}{UUJuSMTC@fTj`

>  <Atoms>
23

>  <Bonds>
22

>  <Total Molweight>
288

>  <cLogP>
2.6449

>  <H-Acceptors>
5

>  <H-Donors>
0

>  <Non-H Atoms>
23

>  <Non-C/H Atoms>
5

>  <Electronegative Atoms>
5

>  <Stereo Centers>
0

>  <Rotatable Bonds>
12

>  <Rings Closures>
0

>  <sp3-Atoms>
10

>  <Symmetric atoms>
0

>  <Total Surface Area>
57.58

>  <Relative PSA>
0.61132

>  <Polar Surface Area>
39.15

>  <Shape Index>
0.69565

>  <Molecular Flexibility>
0.72688

>  <Molecular Complexity>
0.626

>  <Aromatic Rings>
0

>  <Aromatic Atoms>
0

$$$$

eCreator 1.02D

 23 22  0  0  0  0  0  0  0  0999 V2000
    9.5263    3.0000   -0.0000 O   0  0  0  0  0  0  0  0  0  0  0  0
    8.6603    2.5000   -0.0000 C   0  0  0  0  0  0  0  0  0  0  0  0
    7.7942    3.0000   -0.0000 N   0  0  0  0  0  0  0  0  0  0  0  0
    8.6603    1.5000   -0.0000 C   0  0  0  0  0  0  0  0  0  0  0  0
    7.7942    1.0000   -0.0000 C   0  0  0  0  0  0  0  0  0  0  0  0
    7.7942   -0.0000   -0.0000 C   0  0  0  0  0  0  0  0  0  0  0  0
    8.6603   -0.5000   -0.0000 N   0  0  0  0  0  0  0  0  0  0  0  0
    6.9282   -0.5000   -0.0000 C   0  0  0  0  0  0  0  0  0  0  0  0
    9.5263   -0.0000   -0.0000 C   0  0  0  0  0  0  0  0  0  0  0  0
    6.0622   -0.0000   -0.0000 N   0  0  0  0  0  0  0  0  0  0  0  0
   10.3923   -0.5000   -0.0000 C   0  0  0  0  0  0  0  0  0  0  0  0
    5.1962   -0.5000   -0.0000 C   0  0  0  0  0  0  0  0  0  0  0  0
   11.2583   -0.0000   -0.0000 C   0  0  0  0  0  0  0  0  0  0  0  0
    4.3301   -0.0000   -0.0000 C   0  0  0  0  0  0  0  0  0  0  0  0
    5.1962   -1.5000   -0.0000 C   0  0  0  0  0  0  0  0  0  0  0  0
   12.1244   -0.5000   -0.0000 C   0  0  0  0  0  0  0  0  0  0  0  0
    3.4641   -0.5000   -0.0000 C   0  0  0  0  0  0  0  0  0  0  0  0
    3.4641   -1.5000   -0.0000 C   0  0  0  0  0  0  0  0  0  0  0  0
    2.5981   -2.0000   -0.0000 N   0  0  0  0  0  0  0  0  0  0  0  0
    4.3301   -2.0000   -0.0000 C   0  0  0  0  0  0  0  0  0  0  0  0
    2.5981   -3.0000   -0.0000 C   0  0  0  0  0  0  0  0  0  0  0  0
    1.7321   -1.5000   -0.0000 C   0  0  0  0  0  0  0  0  0  0  0  0
    1.7321   -3.5000   -0.0000 O   0  0  0  0  0  0  0  0  0  0  0  0
  1  2  2  0  0  0  0
  2  3  1  0  0  0  0
  2  4  1  0  0  0  0
  4  5  1  0  0  0  0
  5  6  2  0  0  0  0
  6  7  1  0  0  0  0
  6  8  1  0  0  0  0
  7  9  1  0  0  0  0
  8 10  1  0  0  0  0
  9 11  2  0  0  0  0
 10 12  1  0  0  0  0
 11 13  1  0  0  0  0
 12 14  1  0  0  0  0
 12 15  2  0  0  0  0
 13 16  2  0  0  0  0
 14 17  2  0  0  0  0
 17 18  1  0  0  0  0
 18 19  1  0  0  0  0
 18 20  2  0  0  0  0
 19 21  1  0  0  0  0
 19 22  1  0  0  0  0
 21 23  2  0  0  0  0
M  END
>  <idcoordinates2D>


>  <FragFp>
:UWrWOBlF5w1J9dAB8k2828V0F1804!Hl2180402k84!V0XN0cV0J080cWGF1W1!V!4$F*

>  <SkelSpheres>
/%1!1-53&2/#2/-2-20201!8//#1+1/%F+3%2!1//#4+12///(5!13&1.3#1///+3/,2011.2&2/02(1)2$322$3///)4!13&3-101/#102/$2/,2/#1///01&2/$1+3!105/*101/)1c1/)2///.1!2#2%1&1!1/8)1/*1/02/&11//*4/)1/0

>  <PathFp>
FF809F801@!c!a48083!9B080N28BV0N#F4!FF080FV0F14408W%FF!ZF1!Y!VZ240@104440

>  <Structure>
fnmH`@DLddC\bfRbRRTRJbfZfjZeZZPXHroL

>  <Atoms>
23

>  <Bonds>
22

>  <Total Molweight>
292

>  <cLogP>
2.2114

>  <H-Acceptors>
6

>  <H-Donors>
0

>  <Non-H Atoms>
23

>  <Non-C/H Atoms>
6

>  <Electronegative Atoms>
6

>  <Stereo Centers>
0

>  <Rotatable Bonds>
11

>  <Rings Closures>
0

>  <sp3-Atoms>
5

>  <Symmetric atoms>
0

>  <Total Surface Area>
96.95

>  <Relative PSA>
0.41547

>  <Polar Surface Area>
47.1

>  <Shape Index>
0.65217

>  <Molecular Flexibility>
0.62696

>  <Molecular Complexity>
0.58727

>  <Aromatic Rings>
0

>  <Aromatic Atoms>
0

$$$$

eCreator 1.02D

 23 22  0  0  0  0  0  0  0  0999 V2000
   10.3923   -2.2500   -0.0000 O   0  0  0  0  0  0  0  0  0  0  0  0
   10.3923   -0.7500   -0.0000 C   0  0  0  0  0  0  0  0  0  0  0  0
    9.0933   -0.0000   -0.0000 N   0  0  0  0  0  0  0  0  0  0  0  0
   11.6913   -0.0000   -0.0000 C   0  0  0  0  0  0  0  0  0  0  0  0
    7.7942   -0.7500   -0.0000 C   0  0  0  0  0  0  0  0  0  0  0  0
    9.0933    1.5000   -0.0000 C   0  0  0  0  0  0  0  0  0  0  0  0
   12.9904   -0.7500   -0.0000 N   0  0  0  0  0  0  0  0  0  0  0  0
   11.6913    1.5000   -0.0000 C   0  0  0  0  0  0  0  0  0  0  0  0
    6.4952   -0.0000   -0.0000 C   0  0  0  0  0  0  0  0  0  0  0  0
   14.2894   -0.0000   -0.0000 N   0  0  0  0  0  0  0  0  0  0  0  0
   12.9904   -2.2500   -0.0000 C   0  0  0  0  0  0  0  0  0  0  0  0
    5.1962   -0.7500   -0.0000 C   0  0  0  0  0  0  0  0  0  0  0  0
   15.5885   -0.7500   -0.0000 C   0  0  0  0  0  0  0  0  0  0  0  0
   14.2894   -3.0000   -0.0000 C   0  0  0  0  0  0  0  0  0  0  0  0
    5.1962   -2.2500   -0.0000 C   0  0  0  0  0  0  0  0  0  0  0  0
   16.8875   -0.0000   -0.0000 C   0  0  0  0  0  0  0  0  0  0  0  0
   14.2894   -4.5000   -0.0000 C   0  0  0  0  0  0  0  0  0  0  0  0
    3.8971   -3.0000   -0.0000 N   0  0  0  0  0  0  0  0  0  0  0  0
   18.1865   -0.7500   -0.0000 N   0  0  0  0  0  0  0  0  0  0  0  0
   12.9904   -5.2500   -0.0000 C   0  0  0  0  0  0  0  0  0  0  0  0
    3.8971   -4.5000   -0.0000 C   0  0  0  0  0  0  0  0  0  0  0  0
    5.1962   -5.2500   -0.0000 O   0  0  0  0  0  0  0  0  0  0  0  0
    2.5981   -5.2500   -0.0000 C   0  0  0  0  0  0  0  0  0  0  0  0
  1  2  2  0  0  0  0
  2  3  1  0  0  0  0
  2  4  1  0  0  0  0
  3  5  1  0  0  0  0
  3  6  1  0  0  0  0
  4  7  1  0  0  0  0
  4  8  2  0  0  0  0
  5  9  1  0  0  0  0
  7 10  1  0  0  0  0
  7 11  1  0  0  0  0
  9 12  2  0  0  0  0
 10 13  2  0  0  0  0
 11 14  1  0  0  0  0
 12 15  1  0  0  0  0
 13 16  1  0  0  0  0
 14 17  2  0  0  0  0
 15 18  1  0  0  0  0
 16 19  1  0  0  0  0
 17 20  1  0  0  0  0
 18 21  1  0  0  0  0
 21 22  2  0  0  0  0
 21 23  1  0  0  0  0
M  END
>  <idcoordinates2D>


>  <FragFp>
zrUdztUgrJ5wOktOEC8m68uca92F8V4O0Hl2A9!F@Z801F202k1kV0K0R0VWGF3W!VV0FK01)1#

>  <SkelSpheres>
/.1(6//01,5/,3$412+2//$404/B!2///$1/-1+2%1/2$2!3//(1//)1#1*1/#2*1&6&2.2/)4302$2/,31+2&1)2!2$5/%1)2!2!4$2//*2&11/$1/(1////$1)1/1/(b$1.1$202!1,201/-2//#1/07)2%2(2*6/02$11/1//(1!5#1/-1(

>  <PathFp>
G18#8$2V!60@801VFA8480N294_4N0F0FB#F0N0lV!1#dlF$J!8V#82X!V2Z02!44!

>  <Structure>
fnmh`@DLeEHJyEEEEidddddXuTuKTuS@piu^X

>  <Atoms>
23

>  <Bonds>
22

>  <Total Molweight>
294

>  <cLogP>
0.2475

>  <H-Acceptors>
7

>  <H-Donors>
0

>  <Non-H Atoms>
23

>  <Non-C/H Atoms>
7

>  <Electronegative Atoms>
7

>  <Stereo Centers>
0

>  <Rotatable Bonds>
10

>  <Rings Closures>
0

>  <sp3-Atoms>
9

>  <Symmetric atoms>
0

>  <Total Surface Area>
72.55

>  <Relative PSA>
0.71385

>  <Polar Surface Area>
59.46

>  <Shape Index>
0.65217

>  <Molecular Flexibility>
0.76175

>  <Molecular Complexity>
0.65353

>  <Aromatic Rings>
0

>  <Aromatic Atoms>
0

$$$$

eCreator 1.02D

 23 22  0  0  0  0  0  0  0  0999 V2000
   10.3923    1.5000   -0.0000 N   0  0  0  0  0  0  0  0  0  0  0  0
    9.5263    1.0000   -0.0000 C   0  0  0  0  0  0  0  0  0  0  0  0
   10.3923    2.5000   -0.0000 C   0  0  0  0  0  0  0  0  0  0  0  0
   11.2583    1.0000   -0.0000 C   0  0  0  0  0  0  0  0  0  0  0  0
    9.5263   -0.0000   -0.0000 C   0  0  0  0  0  0  0  0  0  0  0  0
    8.6603    1.5000   -0.0000 C   0  0  0  0  0  0  0  0  0  0  0  0
   11.2583    3.0000   -0.0000 C   0  0  0  0  0  0  0  0  0  0  0  0
    8.6603   -0.5000   -0.0000 C   0  0  0  0  0  0  0  0  0  0  0  0
   11.2583    4.0000   -0.0000 C   0  0  0  0  0  0  0  0  0  0  0  0
    7.7942   -0.0000   -0.0000 C   0  0  0  0  0  0  0  0  0  0  0  0
    6.9282   -0.5000   -0.0000 N   0  0  0  0  0  0  0  0  0  0  0  0
    6.0622   -0.0000   -0.0000 C   0  0  0  0  0  0  0  0  0  0  0  0
    6.9282   -1.5000   -0.0000 C   0  0  0  0  0  0  0  0  0  0  0  0
    5.1962   -0.5000   -0.0000 C   0  0  0  0  0  0  0  0  0  0  0  0
    4.3301   -0.0000   -0.0000 C   0  0  0  0  0  0  0  0  0  0  0  0
    3.4641   -0.5000   -0.0000 C   0  0  0  0  0  0  0  0  0  0  0  0
    4.3301    1.0000   -0.0000 C   0  0  0  0  0  0  0  0  0  0  0  0
    2.5981   -0.0000   -0.0000 N   0  0  0  0  0  0  0  0  0  0  0  0
    3.4641    1.5000   -0.0000 C   0  0  0  0  0  0  0  0  0  0  0  0
    1.7321   -0.5000   -0.0000 C   0  0  0  0  0  0  0  0  0  0  0  0
    0.8660   -0.0000   -0.0000 C   0  0  0  0  0  0  0  0  0  0  0  0
    1.7321   -1.5000   -0.0000 C   0  0  0  0  0  0  0  0  0  0  0  0
    0.0000   -0.5000   -0.0000 C   0  0  0  0  0  0  0  0  0  0  0  0
  1  2  1  0  0  0  0
  1  3  1  0  0  0  0
  1  4  1  0  0  0  0
  2  5  1  0  0  0  0
  2  6  2  0  0  0  0
  3  7  1  0  0  0  0
  5  8  2  0  0  0  0
  7  9  1  0  0  0  0
  8 10  1  0  0  0  0
 10 11  1  0  0  0  0
 11 12  1  0  0  0  0
 11 13  1  0  0  0  0
 12 14  1  0  0  0  0
 14 15  1  0  0  0  0
 15 16  2  0  0  0  0
 15 17  1  0  0  0  0
 16 18  1  0  0  0  0
 17 19  1  0  0  0  0
 18 20  1  0  0  0  0
 20 21  1  0  0  0  0
 20 22  2  0  0  0  0
 21 23  2  0  0  0  0
M  END
>  <idcoordinates2D>


>  <FragFp>
vzUfvfv8rN5uOJ99098k09@1F0H0c!8BHK218#2kB4$Xs$oF2487FF1W#1!4$F*

>  <SkelSpheres>
/$1#1-D+1(1/)1/01$2!504$6/#1/.1/!9/!1/*1,2+1)1!1+3+1/04/+1/-1/)2/1/%1/6/)21(1(1$404//(3/(1*2%1(4/2$3/$3%1/!1/////02/.2!2#1/,1/*h!1,2)1!1.1)3/%3/!1/*1&6201//04/12/%1*1/02.3%1-3&4-

>  <PathFp>
FF8!F801#c!a48!1!3!898!BV8F020F1$V#V!F#BV1$FF!VF1!30FV6244#D040

>  <Structure>
fnmp@@@JbeSOnslksULuUSUR`Pq]P

>  <Atoms>
23

>  <Bonds>
22

>  <Total Molweight>
282

>  <cLogP>
4.971

>  <H-Acceptors>
3

>  <H-Donors>
0

>  <Non-H Atoms>
23

>  <Non-C/H Atoms>
3

>  <Electronegative Atoms>
3

>  <Stereo Centers>
0

>  <Rotatable Bonds>
13

>  <Rings Closures>
0

>  <sp3-Atoms>
13

>  <Symmetric atoms>
0

>  <Total Surface Area>
26.85

>  <Relative PSA>
0.39665

>  <Polar Surface Area>
9.72

>  <Shape Index>
0.73913

>  <Molecular Flexibility>
0.75479

>  <Molecular Complexity>
0.56169

>  <Aromatic Rings>
0

>  <Aromatic Atoms>
0

$$$$

eCreator 1.02D

 24 23  0  0  0  0  0  0  0  0999 V2000
    9.5263    3.0000   -0.0000 O   0  0  0  0  0  0  0  0  0  0  0  0
    8.6603    2.5000   -0.0000 C   0  0  0  0  0  0  0  0  0  0  0  0
    7.7942    3.0000   -0.0000 N   0  0  0  0  0  0  0  0  0  0  0  0
    8.6603    1.5000   -0.0000 C   0  0  0  0  0  0  0  0  0  0  0  0
    7.7942    1.0000   -0.0000 C   0  0  0  0  0  0  0  0  0  0  0  0
    7.7942   -0.0000   -0.0000 C   0  0  0  0  0  0  0  0  0  0  0  0
    8.6603   -0.5000   -0.0000 N   0  0  0  0  0  0  0  0  0  0  0  0
    6.9282   -0.5000   -0.0000 C   0  0  0  0  0  0  0  0  0  0  0  0
    8.6603   -1.5000   -0.0000 N   0  0  0  0  0  0  0  0  0  0  0  0
    9.5263   -0.0000   -0.0000 C   0  0  0  0  0  0  0  0  0  0  0  0
    6.0622   -0.0000   -0.0000 N   0  0  0  0  0  0  0  0  0  0  0  0
   10.3923   -0.5000   -0.0000 C   0  0  0  0  0  0  0  0  0  0  0  0
    5.1962   -0.5000   -0.0000 C   0  0  0  0  0  0  0  0  0  0  0  0
   11.2583   -0.0000   -0.0000 C   0  0  0  0  0  0  0  0  0  0  0  0
    4.3301   -0.0000   -0.0000 C   0  0  0  0  0  0  0  0  0  0  0  0
    5.1962   -1.5000   -0.0000 C   0  0  0  0  0  0  0  0  0  0  0  0
   11.2583    1.0000   -0.0000 C   0  0  0  0  0  0  0  0  0  0  0  0
    3.4641   -0.5000   -0.0000 C   0  0  0  0  0  0  0  0  0  0  0  0
   12.1244    1.5000   -0.0000 C   0  0  0  0  0  0  0  0  0  0  0  0
    2.5981   -0.0000   -0.0000 C   0  0  0  0  0  0  0  0  0  0  0  0
    1.7321   -0.5000   -0.0000 N   0  0  0  0  0  0  0  0  0  0  0  0
    0.8660   -0.0000   -0.0000 C   0  0  0  0  0  0  0  0  0  0  0  0
    1.7321   -1.5000   -0.0000 C   0  0  0  0  0  0  0  0  0  0  0  0
    0.0000   -0.5000   -0.0000 C   0  0  0  0  0  0  0  0  0  0  0  0
  1  2  2  0  0  0  0
  2  3  1  0  0  0  0
  2  4  1  0  0  0  0
  4  5  1  0  0  0  0
  5  6  2  0  0  0  0
  6  7  1  0  0  0  0
  6  8  1  0  0  0  0
  7  9  1  0  0  0  0
  7 10  1  0  0  0  0
  8 11  1  0  0  0  0
 10 12  1  0  0  0  0
 11 13  1  0  0  0  0
 12 14  2  0  0  0  0
 13 15  2  0  0  0  0
 13 16  1  0  0  0  0
 14 17  1  0  0  0  0
 15 18  1  0  0  0  0
 17 19  2  0  0  0  0
 18 20  2  0  0  0  0
 20 21  1  0  0  0  0
 21 22  1  0  0  0  0
 21 23  1  0  0  0  0
 22 24  1  0  0  0  0
M  END
>  <idcoordinates2D>


>  <FragFp>
:UdztUgrJ5wOodt@C8k68@8X9HG80480Hl298040@o840FX0XN0c!1#VWFF011%501!F%1#

>  <SkelSpheres>
!1/*11(7//.1/,401!3+2/!2$4-13/0E+1////.1//$3#3/&1//02/#1)3/.1/7&1(11$1.1$1$312$1%51*1//%4!12&3#2//!2/0101*2-1!12//////$2+20104*1//,e/$2$1/02101/-2!2(1-3/)16!1,1+1&4-1!21,1$1!21,1!1/&105/#1*5!1(

>  <PathFp>
IF801F841@!c!a08083VF@4088Q20B_4P0F0F4!FF0801V0F01408l%FF10ZF1!Y#424081044!

>  <Structure>
fa}i@@DLDhhDfuf]VW]ejZjiZej`DHf[RZ

>  <Atoms>
24

>  <Bonds>
23

>  <Total Molweight>
302

>  <cLogP>
1.212

>  <H-Acceptors>
6

>  <H-Donors>
0

>  <Non-H Atoms>
24

>  <Non-C/H Atoms>
6

>  <Electronegative Atoms>
6

>  <Stereo Centers>
0

>  <Rotatable Bonds>
12

>  <Rings Closures>
0

>  <sp3-Atoms>
11

>  <Symmetric atoms>
0

>  <Total Surface Area>
60.97

>  <Relative PSA>
0.505

>  <Polar Surface Area>
33.27

>  <Shape Index>
0.66667

>  <Molecular Flexibility>
0.64702

>  <Molecular Complexity>
0.626

>  <Aromatic Rings>
0

>  <Aromatic Atoms>
0

$$$$

eCreator 1.02D

 24 23  0  0  0  0  0  0  0  0999 V2000
   12.9904    3.0000   -0.0000 O   0  0  0  0  0  0  0  0  0  0  0  0
   12.1244    2.5000   -0.0000 C   0  0  0  0  0  0  0  0  0  0  0  0
   11.2583    3.0000   -0.0000 C   0  0  0  0  0  0  0  0  0  0  0  0
   10.3923    2.5000   -0.0000 C   0  0  0  0  0  0  0  0  0  0  0  0
   10.3923    1.5000   -0.0000 C   0  0  0  0  0  0  0  0  0  0  0  0
    9.5263    1.0000   -0.0000 N   0  0  0  0  0  0  0  0  0  0  0  0
    9.5263   -0.0000   -0.0000 N   0  0  0  0  0  0  0  0  0  0  0  0
    8.6603   -0.5000   -0.0000 C   0  0  0  0  0  0  0  0  0  0  0  0
    7.7942   -0.0000   -0.0000 C   0  0  0  0  0  0  0  0  0  0  0  0
    8.6603   -1.5000   -0.0000 C   0  0  0  0  0  0  0  0  0  0  0  0
    6.9282   -0.5000   -0.0000 C   0  0  0  0  0  0  0  0  0  0  0  0
    6.0622   -0.0000   -0.0000 C   0  0  0  0  0  0  0  0  0  0  0  0
    5.1962   -0.5000   -0.0000 N   0  0  0  0  0  0  0  0  0  0  0  0
    4.3301   -0.0000   -0.0000 C   0  0  0  0  0  0  0  0  0  0  0  0
    5.1962   -1.5000   -0.0000 C   0  0  0  0  0  0  0  0  0  0  0  0
    3.4641   -0.5000   -0.0000 C   0  0  0  0  0  0  0  0  0  0  0  0
    4.3301    1.0000   -0.0000 C   0  0  0  0  0  0  0  0  0  0  0  0
    6.0622   -2.0000   -0.0000 C   0  0  0  0  0  0  0  0  0  0  0  0
    2.5981   -0.0000   -0.0000 C   0  0  0  0  0  0  0  0  0  0  0  0
    3.4641    1.5000   -0.0000 C   0  0  0  0  0  0  0  0  0  0  0  0
    1.7321   -0.5000   -0.0000 C   0  0  0  0  0  0  0  0  0  0  0  0
    0.8660   -0.0000   -0.0000 N   0  0  0  0  0  0  0  0  0  0  0  0
    0.8660    1.0000   -0.0000 C   0  0  0  0  0  0  0  0  0  0  0  0
    0.0000   -0.5000   -0.0000 C   0  0  0  0  0  0  0  0  0  0  0  0
  1  2  1  0  0  0  0
  2  3  1  0  0  0  0
  3  4  2  0  0  0  0
  4  5  1  0  0  0  0
  5  6  1  0  0  0  0
  6  7  1  0  0  0  0
  7  8  2  0  0  0  0
  8  9  1  0  0  0  0
  8 10  1  0  0  0  0
  9 11  2  0  0  0  0
 11 12  1  0  0  0  0
 12 13  1  0  0  0  0
 13 14  1  0  0  0  0
 13 15  1  0  0  0  0
 14 16  2  0  0  0  0
 14 17  1  0  0  0  0
 15 18  1  0  0  0  0
 16 19  1  0  0  0  0
 17 20  2  0  0  0  0
 19 21  2  0  0  0  0
 21 22  1  0  0  0  0
 22 23  1  0  0  0  0
 22 24  1  0  0  0  0
M  END
>  <idcoordinates2D>


>  <FragFp>
zyubPWO!FCk0F91080k08@V!F28V080FO218#@k@41$N08V0F0F0c!F1W12$44#F%1#

>  <SkelSpheres>
!1+1$1(2$2#7!1+2!1)2/04/#1(401!2+2%1(2%2/1/!H+1(1!2/&1!1/.1&1(2/+1101-1)4/01&1-1////(7$1*1*401-101#34$2*1/&2.2/%1/,2///!1+201/)3!1.2//-1/!2%2$1//*h,2/!1)1!1$1/-2)1//&132//#5&1!1#3022.1%4//)10401&2/1/

>  <PathFp>
I08#840@02c!a08!5V034480@28BV0HVF0GB#60801W!1140dkF$FF!ZF#22!424!W04#

>  <Structure>
fa}I@@JLMTBRjkNlromSTtuSTmPJHVLiuf`

>  <Atoms>
24

>  <Bonds>
23

>  <Total Molweight>
300

>  <cLogP>
2.5727

>  <H-Acceptors>
5

>  <H-Donors>
0

>  <Non-H Atoms>
24

>  <Non-C/H Atoms>
5

>  <Electronegative Atoms>
5

>  <Stereo Centers>
0

>  <Rotatable Bonds>
12

>  <Rings Closures>
0

>  <sp3-Atoms>
12

>  <Symmetric atoms>
1

>  <Total Surface Area>
62.35

>  <Relative PSA>
0.56552

>  <Polar Surface Area>
42.31

>  <Shape Index>
0.75

>  <Molecular Flexibility>
0.69969

>  <Molecular Complexity>
0.58491

>  <Aromatic Rings>
0

>  <Aromatic Atoms>
0

$$$$

eCreator 1.02D

 24 23  0  0  0  0  0  0  0  0999 V2000
   12.1244    1.5000   -0.0000 O   0  0  0  0  0  0  0  0  0  0  0  0
   11.2583    1.0000   -0.0000 C   0  0  0  0  0  0  0  0  0  0  0  0
   11.2583   -0.0000   -0.0000 N   0  0  0  0  0  0  0  0  0  0  0  0
   10.3923   -0.5000   -0.0000 C   0  0  0  0  0  0  0  0  0  0  0  0
   12.1244   -0.5000   -0.0000 C   0  0  0  0  0  0  0  0  0  0  0  0
    9.5263   -0.0000   -0.0000 C   0  0  0  0  0  0  0  0  0  0  0  0
   10.3923   -1.5000   -0.0000 C   0  0  0  0  0  0  0  0  0  0  0  0
   12.9904   -0.0000   -0.0000 C   0  0  0  0  0  0  0  0  0  0  0  0
    8.6603   -0.5000   -0.0000 C   0  0  0  0  0  0  0  0  0  0  0  0
   13.8564   -0.5000   -0.0000 C   0  0  0  0  0  0  0  0  0  0  0  0
    7.7942   -0.0000   -0.0000 C   0  0  0  0  0  0  0  0  0  0  0  0
    6.9282   -0.5000   -0.0000 N   0  0  0  0  0  0  0  0  0  0  0  0
    6.0622   -0.0000   -0.0000 C   0  0  0  0  0  0  0  0  0  0  0  0
    6.9282   -1.5000   -0.0000 C   0  0  0  0  0  0  0  0  0  0  0  0
    5.1962   -0.5000   -0.0000 C   0  0  0  0  0  0  0  0  0  0  0  0
    4.3301   -0.0000   -0.0000 N   0  0  0  0  0  0  0  0  0  0  0  0
    4.3301    1.0000   -0.0000 N   0  0  0  0  0  0  0  0  0  0  0  0
    3.4641   -0.5000   -0.0000 C   0  0  0  0  0  0  0  0  0  0  0  0
    5.1962    1.5000   -0.0000 C   0  0  0  0  0  0  0  0  0  0  0  0
    2.5981   -0.0000   -0.0000 C   0  0  0  0  0  0  0  0  0  0  0  0
    5.1962    2.5000   -0.0000 C   0  0  0  0  0  0  0  0  0  0  0  0
    1.7321   -0.5000   -0.0000 C   0  0  0  0  0  0  0  0  0  0  0  0
    1.7321   -1.5000   -0.0000 C   0  0  0  0  0  0  0  0  0  0  0  0
    0.8660   -2.0000   -0.0000 O   0  0  0  0  0  0  0  0  0  0  0  0
  1  2  2  0  0  0  0
  2  3  1  0  0  0  0
  3  4  1  0  0  0  0
  3  5  1  0  0  0  0
  4  6  2  0  0  0  0
  4  7  1  0  0  0  0
  5  8  1  0  0  0  0
  6  9  1  0  0  0  0
  8 10  1  0  0  0  0
  9 11  2  0  0  0  0
 11 12  1  0  0  0  0
 12 13  1  0  0  0  0
 12 14  1  0  0  0  0
 13 15  1  0  0  0  0
 15 16  1  0  0  0  0
 16 17  1  0  0  0  0
 16 18  1  0  0  0  0
 17 19  2  0  0  0  0
 18 20  1  0  0  0  0
 19 21  1  0  0  0  0
 20 22  2  0  0  0  0
 22 23  1  0  0  0  0
 23 24  1  0  0  0  0
M  END
>  <idcoordinates2D>


>  <FragFp>
;hztOcrJ5k1otO380k68eVa0H08V0N8Ht238#@V841FX!F18!Z0R0XW0F311!V!441)1#

>  <SkelSpheres>
!1+1$1(1)@(2)1+102,4/&2$4$1/+2!1!102-1)2(D01)1/////-2!1%3+2/+3//01/%1/&1/!1,8&1$1(2/,13$2(1/$2#4+1//01&1,2/+1)2/(2///*1/,1.2!1$2/%2/%2)e20103.1$1$1,2/%1%2&2)2+2/)122.1/!14/011!1(1)4/!1/%104&1)2(205$1&1

>  <PathFp>
G080808402!V!a08801VF944!Q016V4N1H0FC010F0N0GW0F1140dlF$FF!VF#X2!Z2408!B4!

>  <Structure>
fa}H`@DZ|DGTefW]gYUujZijjff`DIRhqV

>  <Atoms>
24

>  <Bonds>
23

>  <Total Molweight>
304

>  <cLogP>
1.6904

>  <H-Acceptors>
6

>  <H-Donors>
0

>  <Non-H Atoms>
24

>  <Non-C/H Atoms>
6

>  <Electronegative Atoms>
6

>  <Stereo Centers>
0

>  <Rotatable Bonds>
12

>  <Rings Closures>
0

>  <sp3-Atoms>
13

>  <Symmetric atoms>
0

>  <Total Surface Area>
55.08

>  <Relative PSA>
0.87691

>  <Polar Surface Area>
59.38

>  <Shape Index>
0.70833

>  <Molecular Flexibility>
0.69206

>  <Molecular Complexity>
0.58727

>  <Aromatic Rings>
0

>  <Aromatic Atoms>
0

$$$$

eCreator 1.02D

 24 23  0  0  0  0  0  0  0  0999 V2000
   20.7846   -0.7500   -0.0000 O   0  0  0  0  0  0  0  0  0  0  0  0
   20.7846   -2.2500   -0.0000 C   0  0  0  0  0  0  0  0  0  0  0  0
   19.4856   -3.0000   -0.0000 N   0  0  0  0  0  0  0  0  0  0  0  0
   18.1865   -2.2500   -0.0000 C   0  0  0  0  0  0  0  0  0  0  0  0
   19.4856   -4.5000   -0.0000 C   0  0  0  0  0  0  0  0  0  0  0  0
   18.1865   -0.7500   -0.0000 C   0  0  0  0  0  0  0  0  0  0  0  0
   20.7846   -5.2500   -0.0000 C   0  0  0  0  0  0  0  0  0  0  0  0
   16.8875   -0.0000   -0.0000 C   0  0  0  0  0  0  0  0  0  0  0  0
   20.7846   -6.7500   -0.0000 C   0  0  0  0  0  0  0  0  0  0  0  0
   15.5885   -0.7500   -0.0000 C   0  0  0  0  0  0  0  0  0  0  0  0
   14.2894   -0.0000   -0.0000 N   0  0  0  0  0  0  0  0  0  0  0  0
   15.5885   -2.2500   -0.0000 C   0  0  0  0  0  0  0  0  0  0  0  0
   12.9904   -0.7500   -0.0000 C   0  0  0  0  0  0  0  0  0  0  0  0
   11.6913   -0.0000   -0.0000 C   0  0  0  0  0  0  0  0  0  0  0  0
   10.3923   -0.7500   -0.0000 C   0  0  0  0  0  0  0  0  0  0  0  0
    9.0933   -0.0000   -0.0000 C   0  0  0  0  0  0  0  0  0  0  0  0
    7.7942   -0.7500   -0.0000 N   0  0  0  0  0  0  0  0  0  0  0  0
    9.0933    1.5000   -0.0000 C   0  0  0  0  0  0  0  0  0  0  0  0
    7.7942   -2.2500   -0.0000 N   0  0  0  0  0  0  0  0  0  0  0  0
    6.4952   -3.0000   -0.0000 C   0  0  0  0  0  0  0  0  0  0  0  0
    6.4952   -4.5000   -0.0000 C   0  0  0  0  0  0  0  0  0  0  0  0
    5.1962   -5.2500   -0.0000 C   0  0  0  0  0  0  0  0  0  0  0  0
    3.8971   -4.5000   -0.0000 C   0  0  0  0  0  0  0  0  0  0  0  0
    2.5981   -5.2500   -0.0000 C   0  0  0  0  0  0  0  0  0  0  0  0
  1  2  2  0  0  0  0
  2  3  1  0  0  0  0
  3  4  1  0  0  0  0
  3  5  1  0  0  0  0
  4  6  1  0  0  0  0
  5  7  1  0  0  0  0
  6  8  2  0  0  0  0
  7  9  1  0  0  0  0
  8 10  1  0  0  0  0
 10 11  1  0  0  0  0
 10 12  2  0  0  0  0
 11 13  1  0  0  0  0
 13 14  1  0  0  0  0
 14 15  1  0  0  0  0
 15 16  1  0  0  0  0
 16 17  2  0  0  0  0
 16 18  1  0  0  0  0
 17 19  1  0  0  0  0
 19 20  1  0  0  0  0
 20 21  1  0  0  0  0
 21 22  2  0  0  0  0
 22 23  1  0  0  0  0
 23 24  2  0  0  0  0
M  END
>  <idcoordinates2D>


>  <FragFp>
:UfzWv8lN5mGJ99390s28@V!F0cV088Ft21804!V841#2N$k0N4e0FF1W&J08!F%1#

>  <SkelSpheres>
/&1*1$D!1$2/*2*2+2$1$2!20101105(1//*221/E/!1/#1#1#1$1/01+1/*1/2/01$1#2/%1/01&2%1,2//+4&1(1/%1$101$1$1#1/-2(2!101&42/$12#3(1+102/$2/)1-2//!1%3$1///!201/!1//#1%f,2,1$1,1$1&1!1+2103-2//&4)1/*5*11)3/)1//$4/,305+

>  <PathFp>
G08!F9012!V!6Fc!3V0184818!4Z8F0H0FC$VN81c!G010dlGV#FF!VF!122F0X240220B#

>  <Structure>
fa}I@@DJBdBRrj|zlzjuTuMTuSHLL_IV

>  <Atoms>
24

>  <Bonds>
23

>  <Total Molweight>
300

>  <cLogP>
3.6863

>  <H-Acceptors>
5

>  <H-Donors>
0

>  <Non-H Atoms>
24

>  <Non-C/H Atoms>
5

>  <Electronegative Atoms>
5

>  <Stereo Centers>
0

>  <Rotatable Bonds>
14

>  <Rings Closures>
0

>  <sp3-Atoms>
11

>  <Symmetric atoms>
0

>  <Total Surface Area>
54.49

>  <Relative PSA>
0.64599

>  <Polar Surface Area>
39.15

>  <Shape Index>
0.83333

>  <Molecular Flexibility>
0.69139

>  <Molecular Complexity>
0.52337

>  <Aromatic Rings>
0

>  <Aromatic Atoms>
0

$$$$

eCreator 1.02D

 24 23  0  0  0  0  0  0  0  0999 V2000
   18.1865   -0.7500   -0.0000 O   0  0  0  0  0  0  0  0  0  0  0  0
   16.8875   -0.0000   -0.0000 C   0  0  0  0  0  0  0  0  0  0  0  0
   15.5885   -0.7500   -0.0000 C   0  0  0  0  0  0  0  0  0  0  0  0
   14.2894   -0.0000   -0.0000 N   0  0  0  0  0  0  0  0  0  0  0  0
   12.9904   -0.7500   -0.0000 N   0  0  0  0  0  0  0  0  0  0  0  0
   12.9904   -2.2500   -0.0000 C   0  0  0  0  0  0  0  0  0  0  0  0
   11.6913   -0.0000   -0.0000 C   0  0  0  0  0  0  0  0  0  0  0  0
   11.6913   -3.0000   -0.0000 C   0  0  0  0  0  0  0  0  0  0  0  0
   14.2894   -3.0000   -0.0000 C   0  0  0  0  0  0  0  0  0  0  0  0
   10.3923   -0.7500   -0.0000 C   0  0  0  0  0  0  0  0  0  0  0  0
   10.3923   -2.2500   -0.0000 C   0  0  0  0  0  0  0  0  0  0  0  0
   14.2894   -4.5000   -0.0000 C   0  0  0  0  0  0  0  0  0  0  0  0
    9.0933   -0.0000   -0.0000 N   0  0  0  0  0  0  0  0  0  0  0  0
    7.7942   -0.7500   -0.0000 C   0  0  0  0  0  0  0  0  0  0  0  0
    9.0933    1.5000   -0.0000 C   0  0  0  0  0  0  0  0  0  0  0  0
    6.4952   -0.0000   -0.0000 C   0  0  0  0  0  0  0  0  0  0  0  0
    7.7942   -2.2500   -0.0000 C   0  0  0  0  0  0  0  0  0  0  0  0
    7.7942    2.2500   -0.0000 C   0  0  0  0  0  0  0  0  0  0  0  0
    5.1962   -0.7500   -0.0000 C   0  0  0  0  0  0  0  0  0  0  0  0
    3.8971   -0.0000   -0.0000 C   0  0  0  0  0  0  0  0  0  0  0  0
    2.5981   -0.7500   -0.0000 N   0  0  0  0  0  0  0  0  0  0  0  0
    1.2990   -0.0000   -0.0000 C   0  0  0  0  0  0  0  0  0  0  0  0
    2.5981   -2.2500   -0.0000 C   0  0  0  0  0  0  0  0  0  0  0  0
    0.0000   -0.7500   -0.0000 C   0  0  0  0  0  0  0  0  0  0  0  0
  1  2  2  0  0  0  0
  2  3  1  0  0  0  0
  3  4  2  0  0  0  0
  4  5  1  0  0  0  0
  5  6  1  0  0  0  0
  5  7  1  0  0  0  0
  6  8  1  0  0  0  0
  6  9  2  0  0  0  0
  7 10  1  0  0  0  0
  8 11  2  0  0  0  0
  9 12  1  0  0  0  0
 10 13  1  0  0  0  0
 13 14  1  0  0  0  0
 13 15  1  0  0  0  0
 14 16  2  0  0  0  0
 14 17  1  0  0  0  0
 15 18  1  0  0  0  0
 16 19  1  0  0  0  0
 19 20  2  0  0  0  0
 20 21  1  0  0  0  0
 21 22  1  0  0  0  0
 21 23  1  0  0  0  0
 22 24  1  0  0  0  0
M  END
>  <idcoordinates2D>


>  <FragFp>
zrUdztUcrJCkOktO290mE8eVa0HF8V0N02O23c048@Ve41F2!F18!J0J0VW!6W120V!401)1#

>  <SkelSpheres>
!1)2/1$2#6//01/.101(4$3+4/(4/*2#10G+4//1/%2$2//1/%3#3(2-1/01.2////.9&1$1-3/&13$1%101)1*1/*2/.1!3///&3+1)2!102/05$1.1/(1,1/.2*2#2//h!101)1$1$1$1///04/&3/)134.1/#7/011/%2!1+1/)104!2#2/$2-

>  <PathFp>
G18#c403!V!k088010J@44!Q014W4s0F0FB#F0801V0F1140dlF$J010VF080X2!42108!44!

>  <Structure>
fa}I@@LDLTFQIJJIIFJIEJIfjYjfij`DQ\gRZ

>  <Atoms>
24

>  <Bonds>
23

>  <Total Molweight>
300

>  <cLogP>
2.773

>  <H-Acceptors>
5

>  <H-Donors>
0

>  <Non-H Atoms>
24

>  <Non-C/H Atoms>
5

>  <Electronegative Atoms>
5

>  <Stereo Centers>
0

>  <Rotatable Bonds>
12

>  <Rings Closures>
0

>  <sp3-Atoms>
11

>  <Symmetric atoms>
0

>  <Total Surface Area>
54.49

>  <Relative PSA>
0.64599

>  <Polar Surface Area>
39.15

>  <Shape Index>
0.625

>  <Molecular Flexibility>
0.76464

>  <Molecular Complexity>
0.63634

>  <Aromatic Rings>
0

>  <Aromatic Atoms>
0

$$$$

eCreator 1.02D

 24 23  0  0  0  0  0  0  0  0999 V2000
   10.3923   -0.5000   -0.0000 N   0  0  0  0  0  0  0  0  0  0  0  0
   10.3923   -1.5000   -0.0000 N   0  0  0  0  0  0  0  0  0  0  0  0
    9.5263   -0.0000   -0.0000 C   0  0  0  0  0  0  0  0  0  0  0  0
   11.2583   -2.0000   -0.0000 C   0  0  0  0  0  0  0  0  0  0  0  0
    8.6603   -0.5000   -0.0000 C   0  0  0  0  0  0  0  0  0  0  0  0
    9.5263    1.0000   -0.0000 C   0  0  0  0  0  0  0  0  0  0  0  0
   11.2583   -3.0000   -0.0000 C   0  0  0  0  0  0  0  0  0  0  0  0
    8.6603   -1.5000   -0.0000 C   0  0  0  0  0  0  0  0  0  0  0  0
    7.7942   -0.0000   -0.0000 C   0  0  0  0  0  0  0  0  0  0  0  0
    8.6603    1.5000   -0.0000 N   0  0  0  0  0  0  0  0  0  0  0  0
   12.1244   -3.5000   -0.0000 C   0  0  0  0  0  0  0  0  0  0  0  0
    6.9282   -0.5000   -0.0000 C   0  0  0  0  0  0  0  0  0  0  0  0
   12.9904   -3.0000   -0.0000 C   0  0  0  0  0  0  0  0  0  0  0  0
    6.0622   -0.0000   -0.0000 N   0  0  0  0  0  0  0  0  0  0  0  0
    5.1962   -0.5000   -0.0000 C   0  0  0  0  0  0  0  0  0  0  0  0
    4.3301   -0.0000   -0.0000 C   0  0  0  0  0  0  0  0  0  0  0  0
    5.1962   -1.5000   -0.0000 C   0  0  0  0  0  0  0  0  0  0  0  0
    3.4641   -0.5000   -0.0000 C   0  0  0  0  0  0  0  0  0  0  0  0
    3.4641   -1.5000   -0.0000 C   0  0  0  0  0  0  0  0  0  0  0  0
    2.5981   -2.0000   -0.0000 N   0  0  0  0  0  0  0  0  0  0  0  0
    1.7321   -1.5000   -0.0000 C   0  0  0  0  0  0  0  0  0  0  0  0
    2.5981   -3.0000   -0.0000 C   0  0  0  0  0  0  0  0  0  0  0  0
    1.7321   -0.5000   -0.0000 C   0  0  0  0  0  0  0  0  0  0  0  0
    1.7321   -3.5000   -0.0000 C   0  0  0  0  0  0  0  0  0  0  0  0
  1  2  1  0  0  0  0
  1  3  2  0  0  0  0
  2  4  1  0  0  0  0
  3  5  1  0  0  0  0
  3  6  1  0  0  0  0
  4  7  1  0  0  0  0
  5  8  2  0  0  0  0
  5  9  1  0  0  0  0
  6 10  1  0  0  0  0
  7 11  2  0  0  0  0
  9 12  1  0  0  0  0
 11 13  1  0  0  0  0
 12 14  1  0  0  0  0
 14 15  1  0  0  0  0
 15 16  1  0  0  0  0
 15 17  2  0  0  0  0
 16 18  2  0  0  0  0
 18 19  1  0  0  0  0
 19 20  1  0  0  0  0
 20 21  1  0  0  0  0
 20 22  1  0  0  0  0
 21 23  1  0  0  0  0
 22 24  1  0  0  0  0
M  END
>  <idcoordinates2D>


>  <FragFp>
vzUYvYz8lOSQGJ19698s28@WFGF2c048BGO21804!q@41#Xc!V0kFH484FF1W52$J08!F#801#

>  <SkelSpheres>
//(C!1$1//$14+2$1!1$20101!4+4//&304/C/!1/(10101/&1+1/!2/(2/01///!1#1!5/0101#1/!2/#7+1#1/+101!201/#1//!1/.1,1+102$3.21.2!3$1//$2$1,2////-1#2//%f,3%12$2$1$1&1$2+1+1$4///!7!1%1/*B*1%1///3/!5%1/#1$1*

>  <PathFp>
I08!F901202c!6Fc!7V0106818!BZ8F0H0FC$V881c!G010dkGV#FF08VF10922F02244020D4F0

>  <Structure>
fa}h@@@Pe[JTllonskKMTtuTmUPLPYHV

>  <Atoms>
24

>  <Bonds>
23

>  <Total Molweight>
298

>  <cLogP>
2.7798

>  <H-Acceptors>
5

>  <H-Donors>
0

>  <Non-H Atoms>
24

>  <Non-C/H Atoms>
5

>  <Electronegative Atoms>
5

>  <Stereo Centers>
0

>  <Rotatable Bonds>
14

>  <Rings Closures>
0

>  <sp3-Atoms>
14

>  <Symmetric atoms>
2

>  <Total Surface Area>
37.2

>  <Relative PSA>
0.69113

>  <Polar Surface Area>
25.32

>  <Shape Index>
0.75

>  <Molecular Flexibility>
0.74055

>  <Molecular Complexity>
0.56985

>  <Aromatic Rings>
0

>  <Aromatic Atoms>
0

$$$$

eCreator 1.02D

 24 23  0  0  0  0  0  0  0  0999 V2000
   20.7846    6.7500   -0.0000 O   0  0  0  0  0  0  0  0  0  0  0  0
   19.4856    6.0000   -0.0000 C   0  0  0  0  0  0  0  0  0  0  0  0
   19.4856    4.5000   -0.0000 C   0  0  0  0  0  0  0  0  0  0  0  0
   18.1865    3.7500   -0.0000 C   0  0  0  0  0  0  0  0  0  0  0  0
   18.1865    2.2500   -0.0000 C   0  0  0  0  0  0  0  0  0  0  0  0
   16.8875    1.5000   -0.0000 N   0  0  0  0  0  0  0  0  0  0  0  0
   19.4856    1.5000   -0.0000 C   0  0  0  0  0  0  0  0  0  0  0  0
   16.8875   -0.0000   -0.0000 N   0  0  0  0  0  0  0  0  0  0  0  0
   15.5885   -0.7500   -0.0000 C   0  0  0  0  0  0  0  0  0  0  0  0
   14.2894   -0.0000   -0.0000 C   0  0  0  0  0  0  0  0  0  0  0  0
   12.9904   -0.7500   -0.0000 C   0  0  0  0  0  0  0  0  0  0  0  0
   11.6913   -0.0000   -0.0000 C   0  0  0  0  0  0  0  0  0  0  0  0
   10.3923   -0.7500   -0.0000 N   0  0  0  0  0  0  0  0  0  0  0  0
    9.0933   -0.0000   -0.0000 C   0  0  0  0  0  0  0  0  0  0  0  0
   10.3923   -2.2500   -0.0000 C   0  0  0  0  0  0  0  0  0  0  0  0
    7.7942   -0.7500   -0.0000 C   0  0  0  0  0  0  0  0  0  0  0  0
   11.6913   -3.0000   -0.0000 C   0  0  0  0  0  0  0  0  0  0  0  0
    6.4952   -0.0000   -0.0000 C   0  0  0  0  0  0  0  0  0  0  0  0
    5.1962   -0.7500   -0.0000 C   0  0  0  0  0  0  0  0  0  0  0  0
    3.8971   -0.0000   -0.0000 N   0  0  0  0  0  0  0  0  0  0  0  0
    2.5981   -0.7500   -0.0000 C   0  0  0  0  0  0  0  0  0  0  0  0
    3.8971    1.5000   -0.0000 C   0  0  0  0  0  0  0  0  0  0  0  0
    1.2990   -0.0000   -0.0000 C   0  0  0  0  0  0  0  0  0  0  0  0
    0.0000   -0.7500   -0.0000 C   0  0  0  0  0  0  0  0  0  0  0  0
  1  2  1  0  0  0  0
  2  3  2  0  0  0  0
  3  4  1  0  0  0  0
  4  5  2  0  0  0  0
  5  6  1  0  0  0  0
  5  7  1  0  0  0  0
  6  8  1  0  0  0  0
  8  9  2  0  0  0  0
  9 10  1  0  0  0  0
 10 11  1  0  0  0  0
 11 12  1  0  0  0  0
 12 13  1  0  0  0  0
 13 14  1  0  0  0  0
 13 15  1  0  0  0  0
 14 16  2  0  0  0  0
 15 17  1  0  0  0  0
 16 18  1  0  0  0  0
 18 19  2  0  0  0  0
 19 20  1  0  0  0  0
 20 21  1  0  0  0  0
 20 22  1  0  0  0  0
 21 23  1  0  0  0  0
 23 24  1  0  0  0  0
M  END
>  <idcoordinates2D>


>  <FragFp>
;dv9t0KF5k1J89280F288V60F0cV088HR018#80841#2F08!40F423F#1%J01!F%1#

>  <SkelSpheres>
!1.2*2)C)1$1!1$2/%2/&2$3+1$2/(2/(2$1!D$1%5(101.2.1/-1+1#1!1(1,2!1,2$1$2/(1(1//!101//)8,1$1/+1#23$1//!3*1#1///,1)11)1&31.1!1#1/1/-1$1//(2)2!2#1/(2+1/!f//1///02!2/#2#1.301!12/1/1014.101!13.2!2#2!2+1/2%4/,4-

>  <PathFp>
G18#9402!V!VFc!304044F02!4W8k12!C%881c!F050ckGV0F0JF10VF!102F042V!20B#

>  <Structure>
fa}I@@J\MdBRkNjlkkOLuMUSSUPJPlWEuF`

>  <Atoms>
24

>  <Bonds>
23

>  <Total Molweight>
300

>  <cLogP>
2.6357

>  <H-Acceptors>
5

>  <H-Donors>
0

>  <Non-H Atoms>
24

>  <Non-C/H Atoms>
5

>  <Electronegative Atoms>
5

>  <Stereo Centers>
0

>  <Rotatable Bonds>
13

>  <Rings Closures>
0

>  <sp3-Atoms>
14

>  <Symmetric atoms>
0

>  <Total Surface Area>
46.75

>  <Relative PSA>
0.75422

>  <Polar Surface Area>
42.31

>  <Shape Index>
0.83333

>  <Molecular Flexibility>
0.65654

>  <Molecular Complexity>
0.4995

>  <Aromatic Rings>
0

>  <Aromatic Atoms>
0

$$$$

eCreator 1.02D

 24 23  0  0  0  0  0  0  0  0999 V2000
   14.7224    3.0000   -0.0000 O   0  0  0  0  0  0  0  0  0  0  0  0
   13.8564    2.5000   -0.0000 C   0  0  0  0  0  0  0  0  0  0  0  0
   13.8564    1.5000   -0.0000 N   0  0  0  0  0  0  0  0  0  0  0  0
   12.9904    3.0000   -0.0000 C   0  0  0  0  0  0  0  0  0  0  0  0
   12.9904    1.0000   -0.0000 C   0  0  0  0  0  0  0  0  0  0  0  0
   12.9904   -0.0000   -0.0000 C   0  0  0  0  0  0  0  0  0  0  0  0
   12.1244   -0.5000   -0.0000 C   0  0  0  0  0  0  0  0  0  0  0  0
   11.2583   -0.0000   -0.0000 C   0  0  0  0  0  0  0  0  0  0  0  0
   10.3923   -0.5000   -0.0000 N   0  0  0  0  0  0  0  0  0  0  0  0
   11.2583    1.0000   -0.0000 C   0  0  0  0  0  0  0  0  0  0  0  0
    9.5263   -0.0000   -0.0000 C   0  0  0  0  0  0  0  0  0  0  0  0
   10.3923   -1.5000   -0.0000 C   0  0  0  0  0  0  0  0  0  0  0  0
    8.6603   -0.5000   -0.0000 C   0  0  0  0  0  0  0  0  0  0  0  0
    7.7942   -0.0000   -0.0000 C   0  0  0  0  0  0  0  0  0  0  0  0
    6.9282   -0.5000   -0.0000 C   0  0  0  0  0  0  0  0  0  0  0  0
    6.0622   -0.0000   -0.0000 N   0  0  0  0  0  0  0  0  0  0  0  0
    6.9282   -1.5000   -0.0000 C   0  0  0  0  0  0  0  0  0  0  0  0
    6.0622    1.0000   -0.0000 N   0  0  0  0  0  0  0  0  0  0  0  0
    5.1962    1.5000   -0.0000 C   0  0  0  0  0  0  0  0  0  0  0  0
    5.1962    2.5000   -0.0000 C   0  0  0  0  0  0  0  0  0  0  0  0
    4.3301    3.0000   -0.0000 C   0  0  0  0  0  0  0  0  0  0  0  0
    4.3301    4.0000   -0.0000 C   0  0  0  0  0  0  0  0  0  0  0  0
    5.1962    4.5000   -0.0000 C   0  0  0  0  0  0  0  0  0  0  0  0
    5.1962    5.5000   -0.0000 C   0  0  0  0  0  0  0  0  0  0  0  0
  1  2  2  0  0  0  0
  2  3  1  0  0  0  0
  2  4  1  0  0  0  0
  3  5  1  0  0  0  0
  5  6  1  0  0  0  0
  6  7  2  0  0  0  0
  7  8  1  0  0  0  0
  8  9  1  0  0  0  0
  8 10  2  0  0  0  0
  9 11  1  0  0  0  0
  9 12  1  0  0  0  0
 11 13  1  0  0  0  0
 13 14  1  0  0  0  0
 14 15  1  0  0  0  0
 15 16  2  0  0  0  0
 15 17  1  0  0  0  0
 16 18  1  0  0  0  0
 18 19  1  0  0  0  0
 19 20  2  0  0  0  0
 20 21  1  0  0  0  0
 21 22  2  0  0  0  0
 22 23  1  0  0  0  0
 23 24  2  0  0  0  0
M  END
>  <idcoordinates2D>


>  <FragFp>
:Ufzdv8rN5mOJ99290N28@V60H0c!88Hp2180482V841#2F$o0N483FF1W1%J09!F%1#

>  <SkelSpheres>
//(9//#2*1/!1)2$5(1(10111)1#1-101+1#F+1%1/&1,1*1#1/)1!1(1/02!1$1&1%1#1/(101$1&1-12+1//+5&1.202/!10101312$1/,3$1/%4202(32%101/01*8$2/2$1////+1$1#1-2//01/#1/+1,f!1#1$2,1$1//*2!2///%7//$2/01+1)1#1$1,1/01!5/$2&108+

>  <PathFp>
F18!F9412!V!6F8!3041B4N18!4W8m020FC$V881c!G1108lGV0F0JF10VF!120F0X240220B#

>  <Structure>
fa}I@@DB}DBSNkMzsjjuSSUSTsHBTWJXk@

>  <Atoms>
24

>  <Bonds>
23

>  <Total Molweight>
300

>  <cLogP>
3.4044

>  <H-Acceptors>
5

>  <H-Donors>
0

>  <Non-H Atoms>
24

>  <Non-C/H Atoms>
5

>  <Electronegative Atoms>
5

>  <Stereo Centers>
0

>  <Rotatable Bonds>
12

>  <Rings Closures>
0

>  <sp3-Atoms>
9

>  <Symmetric atoms>
0

>  <Total Surface Area>
70.09

>  <Relative PSA>
0.50221

>  <Polar Surface Area>
39.15

>  <Shape Index>
0.83333

>  <Molecular Flexibility>
0.64956

>  <Molecular Complexity>
0.53731

>  <Aromatic Rings>
0

>  <Aromatic Atoms>
0

$$$$

eCreator 1.02D

 24 23  0  0  0  0  0  0  0  0999 V2000
   12.9904   -0.0000   -0.0000 N   0  0  0  0  0  0  0  0  0  0  0  0
   12.9904    1.0000   -0.0000 N   0  0  0  0  0  0  0  0  0  0  0  0
   12.1244   -0.5000   -0.0000 C   0  0  0  0  0  0  0  0  0  0  0  0
   13.8564    1.5000   -0.0000 C   0  0  0  0  0  0  0  0  0  0  0  0
   11.2583   -0.0000   -0.0000 C   0  0  0  0  0  0  0  0  0  0  0  0
   12.1244   -1.5000   -0.0000 C   0  0  0  0  0  0  0  0  0  0  0  0
   13.8564    2.5000   -0.0000 C   0  0  0  0  0  0  0  0  0  0  0  0
   14.7224    1.0000   -0.0000 C   0  0  0  0  0  0  0  0  0  0  0  0
   10.3923   -0.5000   -0.0000 C   0  0  0  0  0  0  0  0  0  0  0  0
   11.2583    1.0000   -0.0000 C   0  0  0  0  0  0  0  0  0  0  0  0
   14.7224    3.0000   -0.0000 C   0  0  0  0  0  0  0  0  0  0  0  0
    9.5263   -0.0000   -0.0000 C   0  0  0  0  0  0  0  0  0  0  0  0
    8.6603   -0.5000   -0.0000 N   0  0  0  0  0  0  0  0  0  0  0  0
    7.7942   -0.0000   -0.0000 C   0  0  0  0  0  0  0  0  0  0  0  0
    6.9282   -0.5000   -0.0000 C   0  0  0  0  0  0  0  0  0  0  0  0
    6.0622   -0.0000   -0.0000 C   0  0  0  0  0  0  0  0  0  0  0  0
    5.1962   -0.5000   -0.0000 C   0  0  0  0  0  0  0  0  0  0  0  0
    4.3301   -0.0000   -0.0000 N   0  0  0  0  0  0  0  0  0  0  0  0
    5.1962   -1.5000   -0.0000 C   0  0  0  0  0  0  0  0  0  0  0  0
    3.4641   -0.5000   -0.0000 C   0  0  0  0  0  0  0  0  0  0  0  0
    2.5981   -0.0000   -0.0000 C   0  0  0  0  0  0  0  0  0  0  0  0
    1.7321   -0.5000   -0.0000 C   0  0  0  0  0  0  0  0  0  0  0  0
    0.8660   -0.0000   -0.0000 C   0  0  0  0  0  0  0  0  0  0  0  0
    0.0000   -0.5000   -0.0000 C   0  0  0  0  0  0  0  0  0  0  0  0
  1  2  1  0  0  0  0
  1  3  2  0  0  0  0
  2  4  1  0  0  0  0
  3  5  1  0  0  0  0
  3  6  1  0  0  0  0
  4  7  2  0  0  0  0
  4  8  1  0  0  0  0
  5  9  2  0  0  0  0
  5 10  1  0  0  0  0
  7 11  1  0  0  0  0
  9 12  1  0  0  0  0
 12 13  1  0  0  0  0
 13 14  1  0  0  0  0
 14 15  2  0  0  0  0
 15 16  1  0  0  0  0
 16 17  2  0  0  0  0
 17 18  1  0  0  0  0
 17 19  1  0  0  0  0
 18 20  1  0  0  0  0
 20 21  1  0  0  0  0
 21 22  1  0  0  0  0
 22 23  1  0  0  0  0
 23 24  1  0  0  0  0
M  END
>  <idcoordinates2D>


>  <FragFp>
vxUYnWv8lN4HGJ08080F282V0FF0c#8HF218$k841#2808!ZFF4810F!1%4$F%1#

>  <SkelSpheres>
!1%1/-C$1///-1!4&101&1/%1//!21$B+1//$1/3(1.1/!1/04!1&2,2201//(1/+7//!1#1#B03$1(1!2,21(1211#1//&1/(1$1(1(1!21-101%1//$1+1#1/$2+1.2$1//)2+6#1-1)3!1,1$1(g,2,2$1&2#2////*1+1@/01/!2+1$1!2/1/$1/)4!2/&1-10

>  <PathFp>
I18#840@02c!X0c!70424481@20BW8kW20GC#6V801c!F150ckGV#JF10ZF!102G0624!W0B#

>  <Structure>
fa}H@@@PMGIDhhilTdeEdeMSMULuUPJPZWJuz`

>  <Atoms>
24

>  <Bonds>
23

>  <Total Molweight>
296

>  <cLogP>
5.4271

>  <H-Acceptors>
4

>  <H-Donors>
0

>  <Non-H Atoms>
24

>  <Non-C/H Atoms>
4

>  <Electronegative Atoms>
4

>  <Stereo Centers>
0

>  <Rotatable Bonds>
12

>  <Rings Closures>
0

>  <sp3-Atoms>
14

>  <Symmetric atoms>
0

>  <Total Surface Area>
30.56

>  <Relative PSA>
0.72513

>  <Polar Surface Area>
22.08

>  <Shape Index>
0.83333

>  <Molecular Flexibility>
0.58328

>  <Molecular Complexity>
0.55002

>  <Aromatic Rings>
0

>  <Aromatic Atoms>
0

$$$$

eCreator 1.02D

 24 23  0  0  0  0  0  0  0  0999 V2000
    6.9282   -1.5000   -0.0000 O   0  0  0  0  0  0  0  0  0  0  0  0
    6.9282   -0.5000   -0.0000 C   0  0  0  0  0  0  0  0  0  0  0  0
    6.0622   -0.0000   -0.0000 N   0  0  0  0  0  0  0  0  0  0  0  0
    7.7942   -0.0000   -0.0000 C   0  0  0  0  0  0  0  0  0  0  0  0
    5.1962   -0.5000   -0.0000 C   0  0  0  0  0  0  0  0  0  0  0  0
    6.0622    1.0000   -0.0000 C   0  0  0  0  0  0  0  0  0  0  0  0
    8.6603   -0.5000   -0.0000 N   0  0  0  0  0  0  0  0  0  0  0  0
    7.7942    1.0000   -0.0000 C   0  0  0  0  0  0  0  0  0  0  0  0
    4.3301   -0.0000   -0.0000 C   0  0  0  0  0  0  0  0  0  0  0  0
    8.6603   -1.5000   -0.0000 N   0  0  0  0  0  0  0  0  0  0  0  0
    9.5263   -0.0000   -0.0000 C   0  0  0  0  0  0  0  0  0  0  0  0
    3.4641   -0.5000   -0.0000 C   0  0  0  0  0  0  0  0  0  0  0  0
    7.7942   -2.0000   -0.0000 C   0  0  0  0  0  0  0  0  0  0  0  0
   10.3923   -0.5000   -0.0000 C   0  0  0  0  0  0  0  0  0  0  0  0
    9.5263    1.0000   -0.0000 C   0  0  0  0  0  0  0  0  0  0  0  0
    3.4641   -1.5000   -0.0000 C   0  0  0  0  0  0  0  0  0  0  0  0
    7.7942   -3.0000   -0.0000 C   0  0  0  0  0  0  0  0  0  0  0  0
   11.2583   -0.0000   -0.0000 C   0  0  0  0  0  0  0  0  0  0  0  0
    2.5981   -2.0000   -0.0000 N   0  0  0  0  0  0  0  0  0  0  0  0
   11.2583    1.0000   -0.0000 C   0  0  0  0  0  0  0  0  0  0  0  0
    2.5981   -3.0000   -0.0000 C   0  0  0  0  0  0  0  0  0  0  0  0
    1.7321   -1.5000   -0.0000 C   0  0  0  0  0  0  0  0  0  0  0  0
    3.4641   -3.5000   -0.0000 O   0  0  0  0  0  0  0  0  0  0  0  0
    1.7321   -3.5000   -0.0000 C   0  0  0  0  0  0  0  0  0  0  0  0
  1  2  2  0  0  0  0
  2  3  1  0  0  0  0
  2  4  1  0  0  0  0
  3  5  1  0  0  0  0
  3  6  1  0  0  0  0
  4  7  1  0  0  0  0
  4  8  2  0  0  0  0
  5  9  1  0  0  0  0
  7 10  1  0  0  0  0
  7 11  1  0  0  0  0
  9 12  2  0  0  0  0
 10 13  2  0  0  0  0
 11 14  1  0  0  0  0
 11 15  2  0  0  0  0
 12 16  1  0  0  0  0
 13 17  1  0  0  0  0
 14 18  2  0  0  0  0
 16 19  1  0  0  0  0
 18 20  1  0  0  0  0
 19 21  1  0  0  0  0
 19 22  1  0  0  0  0
 21 23  2  0  0  0  0
 21 24  1  0  0  0  0
M  END
>  <idcoordinates2D>


>  <FragFp>
zrUdztUgrJ5wOktOEC8m68uca92F8V4O0Hl2A904N@Z801F2!k1kV0K0R0VWGF3W!VV0F501)1#

>  <SkelSpheres>
/.3(2//02,2/,8$605+2/01/!204&2(C!1.2/,2/&3-2/!2)1+4/.1//+3)1//)1$1&8&2-2/*4!4$2/-2//02$5/%1///-1!2#2/,3.2/-2///1)1/!1/0e$2.1&1!101*2//7/.1/%903&2%2/#4/02&1.3//+4)2%1*2.

>  <PathFp>
G18#8$2V!60@801VFA8480R294W4N0F0FB#F0N0GV!1#dlF$J!8VF#XX!V2Z0@!4440

>  <Structure>
fa}H`@DLddCTfYgmYWvyjijVZZi`XTz`l

>  <Atoms>
24

>  <Bonds>
23

>  <Total Molweight>
304

>  <cLogP>
2.8674

>  <H-Acceptors>
6

>  <H-Donors>
0

>  <Non-H Atoms>
24

>  <Non-C/H Atoms>
6

>  <Electronegative Atoms>
6

>  <Stereo Centers>
0

>  <Rotatable Bonds>
9

>  <Rings Closures>
0

>  <sp3-Atoms>
8

>  <Symmetric atoms>
0

>  <Total Surface Area>
78.42

>  <Relative PSA>
0.61515

>  <Polar Surface Area>
56.22

>  <Shape Index>
0.625

>  <Molecular Flexibility>
0.78261

>  <Molecular Complexity>
0.69426

>  <Aromatic Rings>
0

>  <Aromatic Atoms>
0

$$$$

eCreator 1.02D

 25 24  0  0  0  0  0  0  0  0999 V2000
   12.1244   -3.5000   -0.0000 O   0  0  0  0  0  0  0  0  0  0  0  0
   11.2583   -3.0000   -0.0000 C   0  0  0  0  0  0  0  0  0  0  0  0
   11.2583   -2.0000   -0.0000 N   0  0  0  0  0  0  0  0  0  0  0  0
   10.3923   -1.5000   -0.0000 C   0  0  0  0  0  0  0  0  0  0  0  0
   12.1244   -1.5000   -0.0000 C   0  0  0  0  0  0  0  0  0  0  0  0
   10.3923   -0.5000   -0.0000 C   0  0  0  0  0  0  0  0  0  0  0  0
    9.5263   -2.0000   -0.0000 C   0  0  0  0  0  0  0  0  0  0  0  0
   12.9904   -2.0000   -0.0000 C   0  0  0  0  0  0  0  0  0  0  0  0
    9.5263   -0.0000   -0.0000 C   0  0  0  0  0  0  0  0  0  0  0  0
    8.6603   -0.5000   -0.0000 C   0  0  0  0  0  0  0  0  0  0  0  0
    7.7942   -0.0000   -0.0000 N   0  0  0  0  0  0  0  0  0  0  0  0
    8.6603   -1.5000   -0.0000 C   0  0  0  0  0  0  0  0  0  0  0  0
    6.9282   -0.5000   -0.0000 C   0  0  0  0  0  0  0  0  0  0  0  0
    6.0622   -0.0000   -0.0000 C   0  0  0  0  0  0  0  0  0  0  0  0
    5.1962   -0.5000   -0.0000 N   0  0  0  0  0  0  0  0  0  0  0  0
    6.0622    1.0000   -0.0000 C   0  0  0  0  0  0  0  0  0  0  0  0
    4.3301   -0.0000   -0.0000 C   0  0  0  0  0  0  0  0  0  0  0  0
    5.1962    1.5000   -0.0000 C   0  0  0  0  0  0  0  0  0  0  0  0
    6.9282    1.5000   -0.0000 C   0  0  0  0  0  0  0  0  0  0  0  0
    3.4641   -0.5000   -0.0000 C   0  0  0  0  0  0  0  0  0  0  0  0
    5.1962    2.5000   -0.0000 C   0  0  0  0  0  0  0  0  0  0  0  0
    2.5981   -0.0000   -0.0000 C   0  0  0  0  0  0  0  0  0  0  0  0
    1.7321   -0.5000   -0.0000 C   0  0  0  0  0  0  0  0  0  0  0  0
    1.7321   -1.5000   -0.0000 C   0  0  0  0  0  0  0  0  0  0  0  0
    0.8660   -2.0000   -0.0000 C   0  0  0  0  0  0  0  0  0  0  0  0
  1  2  2  0  0  0  0
  2  3  1  0  0  0  0
  3  4  1  0  0  0  0
  3  5  1  0  0  0  0
  4  6  1  0  0  0  0
  4  7  2  0  0  0  0
  5  8  1  0  0  0  0
  6  9  2  0  0  0  0
  9 10  1  0  0  0  0
 10 11  1  0  0  0  0
 10 12  2  0  0  0  0
 11 13  1  0  0  0  0
 13 14  1  0  0  0  0
 14 15  1  0  0  0  0
 14 16  2  0  0  0  0
 15 17  1  0  0  0  0
 16 18  1  0  0  0  0
 16 19  1  0  0  0  0
 17 20  2  0  0  0  0
 18 21  1  0  0  0  0
 20 22  1  0  0  0  0
 22 23  2  0  0  0  0
 23 24  1  0  0  0  0
 24 25  2  0  0  0  0
M  END
>  <idcoordinates2D>


>  <FragFp>
:UYzWtBlN5w1F99AB8F28@8V0F08V480Ht2180402k84!V0XN0cV0JF80cWGF1W1!V!4$F*

>  <SkelSpheres>
//(@(2/#1/-2-20101!7+2//#1%1+3!H+1%2#1//%1)2/(1$1$3)4)5!1(2.3&102/1//+1//01&6&1!1#1)2(1.411$1(3-1//04!1/&1,1*5/$22//////*2)1/,1&1/$1-1*1i1#5/$2/.1/&2!3#1!2/!1/#901&1&1/!3//*1/$1/$3/03,7+

>  <PathFp>
F0808F841@!V!a48!1!9B080N28BV0P#F4#F#FV0F15408W1$F#ZF#Y!VZ240@104440

>  <Structure>
ficq@@DJ\CHeEDbhlheDmdfjYijZffPDxnduV

>  <Atoms>
25

>  <Bonds>
24

>  <Total Molweight>
310

>  <cLogP>
5.5548

>  <H-Acceptors>
4

>  <H-Donors>
0

>  <Non-H Atoms>
25

>  <Non-C/H Atoms>
4

>  <Electronegative Atoms>
4

>  <Stereo Centers>
0

>  <Rotatable Bonds>
12

>  <Rings Closures>
0

>  <sp3-Atoms>
8

>  <Symmetric atoms>
0

>  <Total Surface Area>
75.8

>  <Relative PSA>
0.31253

>  <Polar Surface Area>
26.79

>  <Shape Index>
0.68

>  <Molecular Flexibility>
0.60468

>  <Molecular Complexity>
0.62953

>  <Aromatic Rings>
0

>  <Aromatic Atoms>
0

$$$$

eCreator 1.02D

 25 24  0  0  0  0  0  0  0  0999 V2000
    7.7942    1.0000   -0.0000 O   0  0  0  0  0  0  0  0  0  0  0  0
    7.7942   -0.0000   -0.0000 C   0  0  0  0  0  0  0  0  0  0  0  0
    6.9282   -0.5000   -0.0000 N   0  0  0  0  0  0  0  0  0  0  0  0
    8.6603   -0.5000   -0.0000 C   0  0  0  0  0  0  0  0  0  0  0  0
    6.0622   -0.0000   -0.0000 C   0  0  0  0  0  0  0  0  0  0  0  0
    9.5263   -0.0000   -0.0000 N   0  0  0  0  0  0  0  0  0  0  0  0
    8.6603   -1.5000   -0.0000 C   0  0  0  0  0  0  0  0  0  0  0  0
    5.1962   -0.5000   -0.0000 C   0  0  0  0  0  0  0  0  0  0  0  0
   10.3923   -0.5000   -0.0000 C   0  0  0  0  0  0  0  0  0  0  0  0
    9.5263   -2.0000   -0.0000 C   0  0  0  0  0  0  0  0  0  0  0  0
    4.3301   -0.0000   -0.0000 C   0  0  0  0  0  0  0  0  0  0  0  0
   11.2583   -0.0000   -0.0000 C   0  0  0  0  0  0  0  0  0  0  0  0
    9.5263   -3.0000   -0.0000 C   0  0  0  0  0  0  0  0  0  0  0  0
    3.4641   -0.5000   -0.0000 C   0  0  0  0  0  0  0  0  0  0  0  0
   12.1244   -0.5000   -0.0000 C   0  0  0  0  0  0  0  0  0  0  0  0
    8.6603   -3.5000   -0.0000 O   0  0  0  0  0  0  0  0  0  0  0  0
   10.3923   -3.5000   -0.0000 N   0  0  0  0  0  0  0  0  0  0  0  0
    2.5981   -0.0000   -0.0000 N   0  0  0  0  0  0  0  0  0  0  0  0
   12.1244   -1.5000   -0.0000 C   0  0  0  0  0  0  0  0  0  0  0  0
    2.5981    1.0000   -0.0000 C   0  0  0  0  0  0  0  0  0  0  0  0
    1.7321   -0.5000   -0.0000 C   0  0  0  0  0  0  0  0  0  0  0  0
   12.9904   -2.0000   -0.0000 C   0  0  0  0  0  0  0  0  0  0  0  0
    1.7321    1.5000   -0.0000 O   0  0  0  0  0  0  0  0  0  0  0  0
    0.8660   -0.0000   -0.0000 C   0  0  0  0  0  0  0  0  0  0  0  0
    0.0000   -0.5000   -0.0000 C   0  0  0  0  0  0  0  0  0  0  0  0
  1  2  2  0  0  0  0
  2  3  1  0  0  0  0
  2  4  1  0  0  0  0
  3  5  1  0  0  0  0
  4  6  1  0  0  0  0
  4  7  2  0  0  0  0
  5  8  2  0  0  0  0
  6  9  1  0  0  0  0
  7 10  1  0  0  0  0
  8 11  1  0  0  0  0
  9 12  1  0  0  0  0
 10 13  1  0  0  0  0
 11 14  2  0  0  0  0
 12 15  2  0  0  0  0
 13 16  2  0  0  0  0
 13 17  1  0  0  0  0
 14 18  1  0  0  0  0
 15 19  1  0  0  0  0
 18 20  1  0  0  0  0
 18 21  1  0  0  0  0
 19 22  2  0  0  0  0
 20 23  2  0  0  0  0
 21 24  1  0  0  0  0
 24 25  1  0  0  0  0
M  END
>  <idcoordinates2D>


>  <FragFp>
:UdrWOBlF5w1J8dEB8k2828V1F1804!Ht218#8o84!V0XN0cV0J080@WGF0V10VV!4$F*

>  <SkelSpheres>
/-1!1%@03%2/#1#1,1&22-2$101205///#12/0H+2/02*1)2+1///1.1!1-1)4)1/.1/%3.1.1/3&3/*1#1$1$321$301#1+101,2/%40302&501//$1$1/%1)2+2*2/*1-1//-1)2$105-1#1*1/)f!1/1%2/)1//1&2*1/+71/%1,21/1/01$1#2(1)1/#41/+305+

>  <PathFp>
GF809F801@02c!a0@083!@4088P28BV0N120F501FF0N0FV0F!408W%FF08ZF10VY#Z2Z08104420

>  <Structure>
ficI`@DTCDGfyEDhddddhdXdbuRuTkURt@eIdZlp

>  <Atoms>
25

>  <Bonds>
24

>  <Total Molweight>
320

>  <cLogP>
0.8727

>  <H-Acceptors>
7

>  <H-Donors>
0

>  <Non-H Atoms>
25

>  <Non-C/H Atoms>
7

>  <Electronegative Atoms>
7

>  <Stereo Centers>
0

>  <Rotatable Bonds>
12

>  <Rings Closures>
0

>  <sp3-Atoms>
6

>  <Symmetric atoms>
0

>  <Total Surface Area>
99.1

>  <Relative PSA>
0.53804

>  <Polar Surface Area>
64.17

>  <Shape Index>
0.68

>  <Molecular Flexibility>
0.59902

>  <Molecular Complexity>
0.60693

>  <Aromatic Rings>
0

>  <Aromatic Atoms>
0

$$$$

eCreator 1.02D

 25 24  0  0  0  0  0  0  0  0999 V2000
   15.5885   -0.5000   -0.0000 O   0  0  0  0  0  0  0  0  0  0  0  0
   14.7224   -0.0000   -0.0000 C   0  0  0  0  0  0  0  0  0  0  0  0
   13.8564   -0.5000   -0.0000 N   0  0  0  0  0  0  0  0  0  0  0  0
   12.9904   -0.0000   -0.0000 C   0  0  0  0  0  0  0  0  0  0  0  0
   13.8564   -1.5000   -0.0000 C   0  0  0  0  0  0  0  0  0  0  0  0
   12.1244   -0.5000   -0.0000 C   0  0  0  0  0  0  0  0  0  0  0  0
   14.7224   -2.0000   -0.0000 C   0  0  0  0  0  0  0  0  0  0  0  0
   11.2583   -0.0000   -0.0000 C   0  0  0  0  0  0  0  0  0  0  0  0
   10.3923   -0.5000   -0.0000 C   0  0  0  0  0  0  0  0  0  0  0  0
    9.5263   -0.0000   -0.0000 N   0  0  0  0  0  0  0  0  0  0  0  0
   10.3923   -1.5000   -0.0000 C   0  0  0  0  0  0  0  0  0  0  0  0
    8.6603   -0.5000   -0.0000 C   0  0  0  0  0  0  0  0  0  0  0  0
    9.5263    1.0000   -0.0000 C   0  0  0  0  0  0  0  0  0  0  0  0
    7.7942   -0.0000   -0.0000 C   0  0  0  0  0  0  0  0  0  0  0  0
    8.6603    1.5000   -0.0000 C   0  0  0  0  0  0  0  0  0  0  0  0
    6.9282   -0.5000   -0.0000 C   0  0  0  0  0  0  0  0  0  0  0  0
    6.0622   -0.0000   -0.0000 C   0  0  0  0  0  0  0  0  0  0  0  0
    5.1962   -0.5000   -0.0000 N   0  0  0  0  0  0  0  0  0  0  0  0
    5.1962   -1.5000   -0.0000 N   0  0  0  0  0  0  0  0  0  0  0  0
    4.3301   -2.0000   -0.0000 C   0  0  0  0  0  0  0  0  0  0  0  0
    4.3301   -3.0000   -0.0000 C   0  0  0  0  0  0  0  0  0  0  0  0
    3.4641   -3.5000   -0.0000 C   0  0  0  0  0  0  0  0  0  0  0  0
    2.5981   -3.0000   -0.0000 C   0  0  0  0  0  0  0  0  0  0  0  0
    2.5981   -2.0000   -0.0000 O   0  0  0  0  0  0  0  0  0  0  0  0
    1.7321   -3.5000   -0.0000 C   0  0  0  0  0  0  0  0  0  0  0  0
  1  2  2  0  0  0  0
  2  3  1  0  0  0  0
  3  4  1  0  0  0  0
  3  5  1  0  0  0  0
  4  6  2  0  0  0  0
  5  7  1  0  0  0  0
  6  8  1  0  0  0  0
  8  9  2  0  0  0  0
  9 10  1  0  0  0  0
  9 11  1  0  0  0  0
 10 12  1  0  0  0  0
 10 13  1  0  0  0  0
 12 14  1  0  0  0  0
 13 15  1  0  0  0  0
 14 16  2  0  0  0  0
 16 17  1  0  0  0  0
 17 18  2  0  0  0  0
 18 19  1  0  0  0  0
 19 20  1  0  0  0  0
 20 21  1  0  0  0  0
 21 22  2  0  0  0  0
 22 23  1  0  0  0  0
 23 24  1  0  0  0  0
 23 25  2  0  0  0  0
M  END
>  <idcoordinates2D>


>  <FragFp>
zqu_T_O!FCk0F91180k08@V!F28V080Ht218#@V@410V!F08!40N0c10F0W120V!44#F%1#

>  <SkelSpheres>
101/)11$2!17051$2%1!1/+2/#1(2$3+4$2//01/!G+2%2*3-1/%2#4/*1%1/%2!1-1)3/////+1#1,1!7&1/#3/!1#12$3!1$1#1!1/////#1&1//(1/%1(2!3*2-1!2+1.1/-101/1#11#3%1/&30g!1/,11+1$2/-4)12//%155/-1$7/!1/201!1/%1/!10401*3/01(1!

>  <PathFp>
I08080841202c!a08!5V034480@204Z0FVF0GB0106080GW!1140dlF$FF!VF#22!Z24!V04#

>  <Structure>
ficH`@DRbdGTee]fuuUVZffjifiiAPer]ARl

>  <Atoms>
25

>  <Bonds>
24

>  <Total Molweight>
316

>  <cLogP>
2.8845

>  <H-Acceptors>
6

>  <H-Donors>
0

>  <Non-H Atoms>
25

>  <Non-C/H Atoms>
6

>  <Electronegative Atoms>
6

>  <Stereo Centers>
0

>  <Rotatable Bonds>
12

>  <Rings Closures>
0

>  <sp3-Atoms>
10

>  <Symmetric atoms>
0

>  <Total Surface Area>
83.19

>  <Relative PSA>
0.5806

>  <Polar Surface Area>
59.38

>  <Shape Index>
0.76

>  <Molecular Flexibility>
0.64341

>  <Molecular Complexity>
0.54695

>  <Aromatic Rings>
0

>  <Aromatic Atoms>
0

$$$$

eCreator 1.02D

 25 24  0  0  0  0  0  0  0  0999 V2000
   12.1244    1.5000   -0.0000 O   0  0  0  0  0  0  0  0  0  0  0  0
   11.2583    1.0000   -0.0000 C   0  0  0  0  0  0  0  0  0  0  0  0
   12.1244    2.5000   -0.0000 C   0  0  0  0  0  0  0  0  0  0  0  0
   11.2583   -0.0000   -0.0000 C   0  0  0  0  0  0  0  0  0  0  0  0
   10.3923    1.5000   -0.0000 C   0  0  0  0  0  0  0  0  0  0  0  0
   10.3923   -0.5000   -0.0000 C   0  0  0  0  0  0  0  0  0  0  0  0
    9.5263   -0.0000   -0.0000 C   0  0  0  0  0  0  0  0  0  0  0  0
    8.6603   -0.5000   -0.0000 N   0  0  0  0  0  0  0  0  0  0  0  0
    7.7942   -0.0000   -0.0000 C   0  0  0  0  0  0  0  0  0  0  0  0
    7.7942    1.0000   -0.0000 C   0  0  0  0  0  0  0  0  0  0  0  0
    6.9282   -0.5000   -0.0000 C   0  0  0  0  0  0  0  0  0  0  0  0
    8.6603    1.5000   -0.0000 C   0  0  0  0  0  0  0  0  0  0  0  0
    6.0622   -0.0000   -0.0000 N   0  0  0  0  0  0  0  0  0  0  0  0
    8.6603    2.5000   -0.0000 N   0  0  0  0  0  0  0  0  0  0  0  0
    5.1962   -0.5000   -0.0000 C   0  0  0  0  0  0  0  0  0  0  0  0
    6.0622    1.0000   -0.0000 C   0  0  0  0  0  0  0  0  0  0  0  0
    4.3301   -0.0000   -0.0000 C   0  0  0  0  0  0  0  0  0  0  0  0
    5.1962    1.5000   -0.0000 C   0  0  0  0  0  0  0  0  0  0  0  0
    3.4641   -0.5000   -0.0000 C   0  0  0  0  0  0  0  0  0  0  0  0
    2.5981   -0.0000   -0.0000 C   0  0  0  0  0  0  0  0  0  0  0  0
    1.7321   -0.5000   -0.0000 N   0  0  0  0  0  0  0  0  0  0  0  0
    1.7321   -1.5000   -0.0000 C   0  0  0  0  0  0  0  0  0  0  0  0
    0.8660   -0.0000   -0.0000 C   0  0  0  0  0  0  0  0  0  0  0  0
    2.5981   -2.0000   -0.0000 C   0  0  0  0  0  0  0  0  0  0  0  0
    0.0000   -0.5000   -0.0000 C   0  0  0  0  0  0  0  0  0  0  0  0
  1  2  1  0  0  0  0
  1  3  1  0  0  0  0
  2  4  1  0  0  0  0
  2  5  2  0  0  0  0
  4  6  2  0  0  0  0
  6  7  1  0  0  0  0
  7  8  1  0  0  0  0
  8  9  1  0  0  0  0
  9 10  2  0  0  0  0
  9 11  1  0  0  0  0
 10 12  1  0  0  0  0
 11 13  1  0  0  0  0
 12 14  2  0  0  0  0
 13 15  1  0  0  0  0
 13 16  1  0  0  0  0
 15 17  2  0  0  0  0
 16 18  1  0  0  0  0
 17 19  1  0  0  0  0
 19 20  2  0  0  0  0
 20 21  1  0  0  0  0
 21 22  1  0  0  0  0
 21 23  1  0  0  0  0
 22 24  1  0  0  0  0
 23 25  1  0  0  0  0
M  END
>  <idcoordinates2D>


>  <FragFp>
zrzhvhQBro5wSF9O@C8J28@8Z1H08V490FO238!F8Z84$VF0c!F0F0cVFF2W1#8F44#F*

>  <SkelSpheres>
/-2)A1$1+1$5/%1/*40201203)106$1//01/!D+2%1/(1/+1//02)1+102/)2#1/////01*1.7,2+1/(222$1*1//-2/,1&2-1$1/03//2/(2/%1(1/,1&2//1)1#1/4&20h/*2(1//-6!2!101)1/-33!2/0101!2(28.3%8/012%1/03/!42/#1/%

>  <PathFp>
G0N08F801202V!a08!180A4080P206V0NX!F4#J08!V0F!408W%F#VF2!X#42J48VV44!

>  <Structure>
ficI@@NFlTBTwjrkZzruKTuMMMU@HQD~dt

>  <Atoms>
25

>  <Bonds>
24

>  <Total Molweight>
312

>  <cLogP>
2.104

>  <H-Acceptors>
5

>  <H-Donors>
0

>  <Non-H Atoms>
25

>  <Non-C/H Atoms>
5

>  <Electronegative Atoms>
5

>  <Stereo Centers>
0

>  <Rotatable Bonds>
14

>  <Rings Closures>
0

>  <sp3-Atoms>
12

>  <Symmetric atoms>
2

>  <Total Surface Area>
56.16

>  <Relative PSA>
0.57265

>  <Polar Surface Area>
31.31

>  <Shape Index>
0.68

>  <Molecular Flexibility>
0.74051

>  <Molecular Complexity>
0.58251

>  <Aromatic Rings>
0

>  <Aromatic Atoms>
0

$$$$

eCreator 1.02D

 25 24  0  0  0  0  0  0  0  0999 V2000
   10.3923    1.5000   -0.0000 O   0  0  0  0  0  0  0  0  0  0  0  0
   11.2583    1.0000   -0.0000 C   0  0  0  0  0  0  0  0  0  0  0  0
   11.2583   -0.0000   -0.0000 N   0  0  0  0  0  0  0  0  0  0  0  0
   12.1244    1.5000   -0.0000 C   0  0  0  0  0  0  0  0  0  0  0  0
   10.3923   -0.5000   -0.0000 C   0  0  0  0  0  0  0  0  0  0  0  0
   12.1244   -0.5000   -0.0000 C   0  0  0  0  0  0  0  0  0  0  0  0
    9.5263   -0.0000   -0.0000 C   0  0  0  0  0  0  0  0  0  0  0  0
   10.3923   -1.5000   -0.0000 C   0  0  0  0  0  0  0  0  0  0  0  0
   12.9904   -0.0000   -0.0000 C   0  0  0  0  0  0  0  0  0  0  0  0
    8.6603   -0.5000   -0.0000 C   0  0  0  0  0  0  0  0  0  0  0  0
   13.8564   -0.5000   -0.0000 C   0  0  0  0  0  0  0  0  0  0  0  0
    7.7942   -0.0000   -0.0000 C   0  0  0  0  0  0  0  0  0  0  0  0
    6.9282   -0.5000   -0.0000 N   0  0  0  0  0  0  0  0  0  0  0  0
    6.0622   -0.0000   -0.0000 C   0  0  0  0  0  0  0  0  0  0  0  0
    5.1962   -0.5000   -0.0000 C   0  0  0  0  0  0  0  0  0  0  0  0
    4.3301   -0.0000   -0.0000 N   0  0  0  0  0  0  0  0  0  0  0  0
    5.1962   -1.5000   -0.0000 C   0  0  0  0  0  0  0  0  0  0  0  0
    4.3301    1.0000   -0.0000 N   0  0  0  0  0  0  0  0  0  0  0  0
    3.4641   -0.5000   -0.0000 C   0  0  0  0  0  0  0  0  0  0  0  0
    3.4641    1.5000   -0.0000 C   0  0  0  0  0  0  0  0  0  0  0  0
    2.5981   -0.0000   -0.0000 C   0  0  0  0  0  0  0  0  0  0  0  0
    3.4641   -1.5000   -0.0000 C   0  0  0  0  0  0  0  0  0  0  0  0
    1.7321   -0.5000   -0.0000 C   0  0  0  0  0  0  0  0  0  0  0  0
    1.7321   -1.5000   -0.0000 C   0  0  0  0  0  0  0  0  0  0  0  0
    0.8660   -2.0000   -0.0000 O   0  0  0  0  0  0  0  0  0  0  0  0
  1  2  2  0  0  0  0
  2  3  1  0  0  0  0
  2  4  1  0  0  0  0
  3  5  1  0  0  0  0
  3  6  1  0  0  0  0
  5  7  2  0  0  0  0
  5  8  1  0  0  0  0
  6  9  1  0  0  0  0
  7 10  1  0  0  0  0
  9 11  1  0  0  0  0
 10 12  2  0  0  0  0
 12 13  1  0  0  0  0
 13 14  1  0  0  0  0
 14 15  1  0  0  0  0
 15 16  1  0  0  0  0
 15 17  2  0  0  0  0
 16 18  1  0  0  0  0
 16 19  1  0  0  0  0
 18 20  2  0  0  0  0
 19 21  1  0  0  0  0
 19 22  2  0  0  0  0
 21 23  2  0  0  0  0
 23 24  1  0  0  0  0
 24 25  1  0  0  0  0
M  END
>  <idcoordinates2D>


>  <FragFp>
;hztOgpJCw1odOA80k68@ca9FF8V488Ht2A8040@Z@41FX!F0c!p0N0eW1F3W120V!541!F%1#

>  <SkelSpheres>
!1//$9%1+1/+3#2!1.2$4$6/+2#1//%A+1%1//.1$1+1*3/#2)106!1/(3%1*4/+13/-1%1-3,7&2/*1/21$2(101/$204/%1+301/$1(42$1+11.1/*2/,2%1*1/#2#202.1,2/#1)12/%1)g!1$1+1$1$2/&1/+2-2/$1)11923//!2//(201//*4/*123-

>  <PathFp>
G080808412!V!a08801VFA4480Q206W4N1H0FC010F0N0GW0F1140cl%JF!VF#X#Z2408!B440

>  <Structure>
ficH`@DF}D@tf[ewUfv}ZijfjZYZAbdjjp

>  <Atoms>
25

>  <Bonds>
24

>  <Total Molweight>
316

>  <cLogP>
3.8309

>  <H-Acceptors>
6

>  <H-Donors>
0

>  <Non-H Atoms>
25

>  <Non-C/H Atoms>
6

>  <Electronegative Atoms>
6

>  <Stereo Centers>
0

>  <Rotatable Bonds>
12

>  <Rings Closures>
0

>  <sp3-Atoms>
10

>  <Symmetric atoms>
0

>  <Total Surface Area>
83.19

>  <Relative PSA>
0.5806

>  <Polar Surface Area>
59.38

>  <Shape Index>
0.68

>  <Molecular Flexibility>
0.64019

>  <Molecular Complexity>
0.65353

>  <Aromatic Rings>
0

>  <Aromatic Atoms>
0

$$$$

eCreator 1.02D

 25 24  0  0  0  0  0  0  0  0999 V2000
   10.3923   -3.5000   -0.0000 O   0  0  0  0  0  0  0  0  0  0  0  0
    9.5263   -3.0000   -0.0000 C   0  0  0  0  0  0  0  0  0  0  0  0
    9.5263   -2.0000   -0.0000 N   0  0  0  0  0  0  0  0  0  0  0  0
    8.6603   -3.5000   -0.0000 C   0  0  0  0  0  0  0  0  0  0  0  0
    8.6603   -1.5000   -0.0000 C   0  0  0  0  0  0  0  0  0  0  0  0
   10.3923   -1.5000   -0.0000 C   0  0  0  0  0  0  0  0  0  0  0  0
    8.6603   -0.5000   -0.0000 C   0  0  0  0  0  0  0  0  0  0  0  0
    7.7942   -0.0000   -0.0000 C   0  0  0  0  0  0  0  0  0  0  0  0
    6.9282   -0.5000   -0.0000 C   0  0  0  0  0  0  0  0  0  0  0  0
    6.0622   -0.0000   -0.0000 N   0  0  0  0  0  0  0  0  0  0  0  0
    6.9282   -1.5000   -0.0000 C   0  0  0  0  0  0  0  0  0  0  0  0
    5.1962   -0.5000   -0.0000 C   0  0  0  0  0  0  0  0  0  0  0  0
    6.0622    1.0000   -0.0000 C   0  0  0  0  0  0  0  0  0  0  0  0
    7.7942   -2.0000   -0.0000 C   0  0  0  0  0  0  0  0  0  0  0  0
    4.3301   -0.0000   -0.0000 C   0  0  0  0  0  0  0  0  0  0  0  0
    5.1962    1.5000   -0.0000 C   0  0  0  0  0  0  0  0  0  0  0  0
    3.4641   -0.5000   -0.0000 N   0  0  0  0  0  0  0  0  0  0  0  0
    4.3301    1.0000   -0.0000 C   0  0  0  0  0  0  0  0  0  0  0  0
    2.5981   -0.0000   -0.0000 N   0  0  0  0  0  0  0  0  0  0  0  0
    3.4641   -1.5000   -0.0000 C   0  0  0  0  0  0  0  0  0  0  0  0
    1.7321   -0.5000   -0.0000 C   0  0  0  0  0  0  0  0  0  0  0  0
    2.5981   -2.0000   -0.0000 C   0  0  0  0  0  0  0  0  0  0  0  0
    0.8660   -0.0000   -0.0000 C   0  0  0  0  0  0  0  0  0  0  0  0
    2.5981   -3.0000   -0.0000 C   0  0  0  0  0  0  0  0  0  0  0  0
    0.0000   -0.5000   -0.0000 O   0  0  0  0  0  0  0  0  0  0  0  0
  1  2  2  0  0  0  0
  2  3  1  0  0  0  0
  2  4  1  0  0  0  0
  3  5  1  0  0  0  0
  3  6  1  0  0  0  0
  5  7  1  0  0  0  0
  7  8  2  0  0  0  0
  8  9  1  0  0  0  0
  9 10  1  0  0  0  0
  9 11  2  0  0  0  0
 10 12  1  0  0  0  0
 10 13  1  0  0  0  0
 11 14  1  0  0  0  0
 12 15  1  0  0  0  0
 13 16  1  0  0  0  0
 15 17  1  0  0  0  0
 15 18  2  0  0  0  0
 17 19  1  0  0  0  0
 17 20  1  0  0  0  0
 19 21  2  0  0  0  0
 20 22  1  0  0  0  0
 21 23  1  0  0  0  0
 22 24  2  0  0  0  0
 23 25  2  0  0  0  0
M  END
>  <idcoordinates2D>


>  <FragFp>
zrUdztUgrJCwOktOAC8mE8eca9HH8V4O0Ht2Ad04N@Ze41F2!F1cV0K0R0cWGF7W120V0F501!F%1#

>  <SkelSpheres>
,2*1%2#2#5.2/01,1/02(204$603)2//&1*12#10F#1&3%1//01/!3/(101%1/%32+2///-3///+1$7&2/#3/(3$2/(1//2!2#1#3/(1&32/!1//01//!303//&2///2!2*2//$g$1,101$1$1!1)4(1!2/1!5!2&1//*603&1/(107/01&1-11//+4!2#2/*2(

>  <PathFp>
F18!Fc011!W0Fq088010FA8480O094W4N0F0FB#F0801V0F1#dlF$J#VF080X2!Z250@!44!

>  <Structure>
ficH`@DRBd@tf[ufU{mUZjZZjffeAacIsP

>  <Atoms>
25

>  <Bonds>
24

>  <Total Molweight>
316

>  <cLogP>
2.4843

>  <H-Acceptors>
6

>  <H-Donors>
0

>  <Non-H Atoms>
25

>  <Non-C/H Atoms>
6

>  <Electronegative Atoms>
6

>  <Stereo Centers>
0

>  <Rotatable Bonds>
12

>  <Rings Closures>
0

>  <sp3-Atoms>
9

>  <Symmetric atoms>
0

>  <Total Surface Area>
75.33

>  <Relative PSA>
0.64038

>  <Polar Surface Area>
56.22

>  <Shape Index>
0.6

>  <Molecular Flexibility>
0.79306

>  <Molecular Complexity>
0.68393

>  <Aromatic Rings>
0

>  <Aromatic Atoms>
0

$$$$

eCreator 1.02D

 25 24  0  0  0  0  0  0  0  0999 V2000
   14.2894   -0.0000   -0.0000 N   0  0  0  0  0  0  0  0  0  0  0  0
   14.2894    1.5000   -0.0000 N   0  0  0  0  0  0  0  0  0  0  0  0
   12.9904   -0.7500   -0.0000 C   0  0  0  0  0  0  0  0  0  0  0  0
   15.5885   -0.7500   -0.0000 C   0  0  0  0  0  0  0  0  0  0  0  0
   12.9904   -2.2500   -0.0000 C   0  0  0  0  0  0  0  0  0  0  0  0
   11.6913   -0.0000   -0.0000 C   0  0  0  0  0  0  0  0  0  0  0  0
   16.8875   -0.0000   -0.0000 C   0  0  0  0  0  0  0  0  0  0  0  0
   14.2894   -3.0000   -0.0000 C   0  0  0  0  0  0  0  0  0  0  0  0
   10.3923   -0.7500   -0.0000 N   0  0  0  0  0  0  0  0  0  0  0  0
   18.1865   -0.7500   -0.0000 C   0  0  0  0  0  0  0  0  0  0  0  0
   14.2894   -4.5000   -0.0000 C   0  0  0  0  0  0  0  0  0  0  0  0
    9.0933   -0.0000   -0.0000 C   0  0  0  0  0  0  0  0  0  0  0  0
   10.3923   -2.2500   -0.0000 C   0  0  0  0  0  0  0  0  0  0  0  0
   18.1865   -2.2500   -0.0000 C   0  0  0  0  0  0  0  0  0  0  0  0
    7.7942   -0.7500   -0.0000 C   0  0  0  0  0  0  0  0  0  0  0  0
   11.6913   -3.0000   -0.0000 C   0  0  0  0  0  0  0  0  0  0  0  0
   19.4856   -3.0000   -0.0000 C   0  0  0  0  0  0  0  0  0  0  0  0
    6.4952   -0.0000   -0.0000 C   0  0  0  0  0  0  0  0  0  0  0  0
   20.7846   -2.2500   -0.0000 C   0  0  0  0  0  0  0  0  0  0  0  0
    5.1962   -0.7500   -0.0000 C   0  0  0  0  0  0  0  0  0  0  0  0
    3.8971   -0.0000   -0.0000 N   0  0  0  0  0  0  0  0  0  0  0  0
    2.5981   -0.7500   -0.0000 C   0  0  0  0  0  0  0  0  0  0  0  0
    3.8971    1.5000   -0.0000 C   0  0  0  0  0  0  0  0  0  0  0  0
    1.2990   -0.0000   -0.0000 C   0  0  0  0  0  0  0  0  0  0  0  0
    0.0000   -0.7500   -0.0000 C   0  0  0  0  0  0  0  0  0  0  0  0
  1  2  1  0  0  0  0
  1  3  1  0  0  0  0
  1  4  1  0  0  0  0
  3  5  2  0  0  0  0
  3  6  1  0  0  0  0
  4  7  1  0  0  0  0
  5  8  1  0  0  0  0
  6  9  1  0  0  0  0
  7 10  2  0  0  0  0
  8 11  1  0  0  0  0
  9 12  1  0  0  0  0
  9 13  1  0  0  0  0
 10 14  1  0  0  0  0
 12 15  2  0  0  0  0
 13 16  1  0  0  0  0
 14 17  2  0  0  0  0
 15 18  1  0  0  0  0
 17 19  1  0  0  0  0
 18 20  2  0  0  0  0
 20 21  1  0  0  0  0
 21 22  1  0  0  0  0
 21 23  1  0  0  0  0
 22 24  1  0  0  0  0
 24 25  1  0  0  0  0
M  END
>  <idcoordinates2D>


>  <FragFp>
vzUdvtUgrJ5wOotO@C8m68e8a9HF8V4O0FO2A8!F@o840F20XF1c!1040VV0F311#8F501!F%1#

>  <SkelSpheres>
/!2*21(C)1-2/%1)1,2$5.102/!1$2-10401*1!H+2///)3/.2,1,1/+2//01///1/-@,1!1/+3%23+21/*2//%12/+4/#1/04-1!2010211)1/////#2)2!102//&1/!i/$2*1!1)1//2!2!2$2-2/*1!2,1/!15.101#3/013-1/%1%4/,307!1(

>  <PathFp>
I08!F801@!W0Fa08!1VF@4088Q20B_4N1H0F1#F#1V0F!408l%FF10ZF#Y#424081044!

>  <Structure>
ficH@@@PDUJnUUgUwYzfjZiffj`Tpb[WeM@

>  <Atoms>
25

>  <Bonds>
24

>  <Total Molweight>
308

>  <cLogP>
3.1924

>  <H-Acceptors>
4

>  <H-Donors>
0

>  <Non-H Atoms>
25

>  <Non-C/H Atoms>
4

>  <Electronegative Atoms>
4

>  <Stereo Centers>
0

>  <Rotatable Bonds>
13

>  <Rings Closures>
0

>  <sp3-Atoms>
15

>  <Symmetric atoms>
0

>  <Total Surface Area>
27.31

>  <Relative PSA>
0.51996

>  <Polar Surface Area>
12.96

>  <Shape Index>
0.72

>  <Molecular Flexibility>
0.69297

>  <Molecular Complexity>
0.62778

>  <Aromatic Rings>
0

>  <Aromatic Atoms>
0

$$$$

eCreator 1.02D

 25 24  0  0  0  0  0  0  0  0999 V2000
    6.9282   -1.5000   -0.0000 O   0  0  0  0  0  0  0  0  0  0  0  0
    6.9282   -0.5000   -0.0000 C   0  0  0  0  0  0  0  0  0  0  0  0
    6.0622   -0.0000   -0.0000 N   0  0  0  0  0  0  0  0  0  0  0  0
    7.7942   -0.0000   -0.0000 C   0  0  0  0  0  0  0  0  0  0  0  0
    5.1962   -0.5000   -0.0000 C   0  0  0  0  0  0  0  0  0  0  0  0
    8.6603   -0.5000   -0.0000 N   0  0  0  0  0  0  0  0  0  0  0  0
    7.7942    1.0000   -0.0000 C   0  0  0  0  0  0  0  0  0  0  0  0
    4.3301   -0.0000   -0.0000 C   0  0  0  0  0  0  0  0  0  0  0  0
    5.1962   -1.5000   -0.0000 C   0  0  0  0  0  0  0  0  0  0  0  0
    8.6603   -1.5000   -0.0000 N   0  0  0  0  0  0  0  0  0  0  0  0
    9.5263   -0.0000   -0.0000 C   0  0  0  0  0  0  0  0  0  0  0  0
    8.6603    1.5000   -0.0000 C   0  0  0  0  0  0  0  0  0  0  0  0
    3.4641   -0.5000   -0.0000 C   0  0  0  0  0  0  0  0  0  0  0  0
   10.3923   -0.5000   -0.0000 C   0  0  0  0  0  0  0  0  0  0  0  0
    8.6603    2.5000   -0.0000 C   0  0  0  0  0  0  0  0  0  0  0  0
    2.5981   -0.0000   -0.0000 C   0  0  0  0  0  0  0  0  0  0  0  0
   11.2583   -0.0000   -0.0000 C   0  0  0  0  0  0  0  0  0  0  0  0
    7.7942    3.0000   -0.0000 O   0  0  0  0  0  0  0  0  0  0  0  0
    9.5263    3.0000   -0.0000 N   0  0  0  0  0  0  0  0  0  0  0  0
    1.7321   -0.5000   -0.0000 N   0  0  0  0  0  0  0  0  0  0  0  0
   11.2583    1.0000   -0.0000 C   0  0  0  0  0  0  0  0  0  0  0  0
    0.8660   -0.0000   -0.0000 C   0  0  0  0  0  0  0  0  0  0  0  0
    1.7321   -1.5000   -0.0000 C   0  0  0  0  0  0  0  0  0  0  0  0
   12.1244    1.5000   -0.0000 C   0  0  0  0  0  0  0  0  0  0  0  0
    0.0000   -0.5000   -0.0000 C   0  0  0  0  0  0  0  0  0  0  0  0
  1  2  2  0  0  0  0
  2  3  1  0  0  0  0
  2  4  1  0  0  0  0
  3  5  1  0  0  0  0
  4  6  1  0  0  0  0
  4  7  2  0  0  0  0
  5  8  2  0  0  0  0
  5  9  1  0  0  0  0
  6 10  1  0  0  0  0
  6 11  1  0  0  0  0
  7 12  1  0  0  0  0
  8 13  1  0  0  0  0
 11 14  1  0  0  0  0
 12 15  1  0  0  0  0
 13 16  2  0  0  0  0
 14 17  2  0  0  0  0
 15 18  2  0  0  0  0
 15 19  1  0  0  0  0
 16 20  1  0  0  0  0
 17 21  1  0  0  0  0
 20 22  1  0  0  0  0
 20 23  1  0  0  0  0
 21 24  2  0  0  0  0
 22 25  1  0  0  0  0
M  END
>  <idcoordinates2D>


>  <FragFp>
:UdztUgrJ5wOodtDC8k68P8X9HG80490Hl29804F@o840FX0Xs0cV0K080cWGF0W10V!F501!F%1#

>  <SkelSpheres>
!1/01(11(6//!1!1(1/,4#14*12/01%41&2$12$1+E+1/+1///!1//$3!13/&1/+1$2/-3/#1(101/7%12(1/%1$1$312$2%11*1//%4#2&5#2////!2%2$1%3//////-1!20104*101//*f/2#2$1/02101/02+2!2/&4/1(18/1-2$3/021/!1!2#2//$105/.5!1(

>  <PathFp>
IF809F841@02c!a0@083VF@4088Q28B_4P0F0F401FF080GV0F01408l%FF18ZF10VY#Z2Z08104420

>  <Structure>
fich`@DTdgHHyEDhhhdTdhdXduRuURmUL@eIdz|p

>  <Atoms>
25

>  <Bonds>
24

>  <Total Molweight>
318

>  <cLogP>
0.8624

>  <H-Acceptors>
7

>  <H-Donors>
0

>  <Non-H Atoms>
25

>  <Non-C/H Atoms>
7

>  <Electronegative Atoms>
7

>  <Stereo Centers>
0

>  <Rotatable Bonds>
11

>  <Rings Closures>
0

>  <sp3-Atoms>
9

>  <Symmetric atoms>
0

>  <Total Surface Area>
81.81

>  <Relative PSA>
0.53575

>  <Polar Surface Area>
50.34

>  <Shape Index>
0.64

>  <Molecular Flexibility>
0.60268

>  <Molecular Complexity>
0.68629

>  <Aromatic Rings>
0

>  <Aromatic Atoms>
0

$$$$

eCreator 1.02D

 25 24  0  0  0  0  0  0  0  0999 V2000
   10.3923   -3.5000   -0.0000 O   0  0  0  0  0  0  0  0  0  0  0  0
    9.5263   -3.0000   -0.0000 C   0  0  0  0  0  0  0  0  0  0  0  0
    9.5263   -2.0000   -0.0000 N   0  0  0  0  0  0  0  0  0  0  0  0
    8.6603   -3.5000   -0.0000 C   0  0  0  0  0  0  0  0  0  0  0  0
    8.6603   -1.5000   -0.0000 C   0  0  0  0  0  0  0  0  0  0  0  0
   10.3923   -1.5000   -0.0000 C   0  0  0  0  0  0  0  0  0  0  0  0
    8.6603   -0.5000   -0.0000 C   0  0  0  0  0  0  0  0  0  0  0  0
    7.7942   -0.0000   -0.0000 C   0  0  0  0  0  0  0  0  0  0  0  0
    6.9282   -0.5000   -0.0000 C   0  0  0  0  0  0  0  0  0  0  0  0
    6.0622   -0.0000   -0.0000 N   0  0  0  0  0  0  0  0  0  0  0  0
    6.9282   -1.5000   -0.0000 C   0  0  0  0  0  0  0  0  0  0  0  0
    5.1962   -0.5000   -0.0000 C   0  0  0  0  0  0  0  0  0  0  0  0
    6.0622    1.0000   -0.0000 C   0  0  0  0  0  0  0  0  0  0  0  0
    4.3301   -0.0000   -0.0000 C   0  0  0  0  0  0  0  0  0  0  0  0
    3.4641   -0.5000   -0.0000 N   0  0  0  0  0  0  0  0  0  0  0  0
    4.3301    1.0000   -0.0000 C   0  0  0  0  0  0  0  0  0  0  0  0
    3.4641   -1.5000   -0.0000 N   0  0  0  0  0  0  0  0  0  0  0  0
    2.5981   -0.0000   -0.0000 C   0  0  0  0  0  0  0  0  0  0  0  0
    4.3301   -2.0000   -0.0000 C   0  0  0  0  0  0  0  0  0  0  0  0
    1.7321   -0.5000   -0.0000 C   0  0  0  0  0  0  0  0  0  0  0  0
    2.5981    1.0000   -0.0000 C   0  0  0  0  0  0  0  0  0  0  0  0
    4.3301   -3.0000   -0.0000 C   0  0  0  0  0  0  0  0  0  0  0  0
    0.8660   -0.0000   -0.0000 C   0  0  0  0  0  0  0  0  0  0  0  0
    5.1962   -3.5000   -0.0000 N   0  0  0  0  0  0  0  0  0  0  0  0
    0.8660    1.0000   -0.0000 C   0  0  0  0  0  0  0  0  0  0  0  0
  1  2  2  0  0  0  0
  2  3  1  0  0  0  0
  2  4  1  0  0  0  0
  3  5  1  0  0  0  0
  3  6  1  0  0  0  0
  5  7  1  0  0  0  0
  7  8  2  0  0  0  0
  8  9  1  0  0  0  0
  9 10  1  0  0  0  0
  9 11  2  0  0  0  0
 10 12  1  0  0  0  0
 10 13  1  0  0  0  0
 12 14  1  0  0  0  0
 14 15  1  0  0  0  0
 14 16  2  0  0  0  0
 15 17  1  0  0  0  0
 15 18  1  0  0  0  0
 17 19  2  0  0  0  0
 18 20  1  0  0  0  0
 18 21  2  0  0  0  0
 19 22  1  0  0  0  0
 20 23  2  0  0  0  0
 22 24  1  0  0  0  0
 23 25  1  0  0  0  0
M  END
>  <idcoordinates2D>


>  <FragFp>
zrUdztUgrJ5wOktOAC8m68eca92F8V4O0Hl2A904N@Z841F202F1VV0K0R0cWGF7W#V0FK01!F%1#

>  <SkelSpheres>
/.2(4//11,1/11*8$703/-1/!104#1+C/!3///$4/*2%1#1$1%2$6!3/!2)1//*3(2/1/#2$1,7&1*1%201&1/4$1/-11//%32%1/(22+1%1//01//!3.2/)2#4/+2//(1(1/0h/$1*1!1)1//7/!1/$1,903&1/&2!5/03&1-21/+1.5/+2.

>  <PathFp>
G18!F801#V!608801VFA8480O294_4N0F0FB#F080WV!1#dlF$J!8VF!8X2!V240@!4440

>  <Structure>
fici@@DR\GhDf[uf~[Y]ZjZZiifZAacFjp

>  <Atoms>
25

>  <Bonds>
24

>  <Total Molweight>
314

>  <cLogP>
2.9214

>  <H-Acceptors>
6

>  <H-Donors>
0

>  <Non-H Atoms>
25

>  <Non-C/H Atoms>
6

>  <Electronegative Atoms>
6

>  <Stereo Centers>
0

>  <Rotatable Bonds>
11

>  <Rings Closures>
0

>  <sp3-Atoms>
10

>  <Symmetric atoms>
0

>  <Total Surface Area>
73.64

>  <Relative PSA>
0.52621

>  <Polar Surface Area>
42.39

>  <Shape Index>
0.6

>  <Molecular Flexibility>
0.71208

>  <Molecular Complexity>
0.69426

>  <Aromatic Rings>
0

>  <Aromatic Atoms>
0

$$$$

eCreator 1.02D

 25 24  0  0  0  0  0  0  0  0999 V2000
   10.3923    1.5000   -0.0000 O   0  0  0  0  0  0  0  0  0  0  0  0
    9.5263    1.0000   -0.0000 C   0  0  0  0  0  0  0  0  0  0  0  0
    9.5263   -0.0000   -0.0000 C   0  0  0  0  0  0  0  0  0  0  0  0
   10.3923   -0.5000   -0.0000 N   0  0  0  0  0  0  0  0  0  0  0  0
    8.6603   -0.5000   -0.0000 C   0  0  0  0  0  0  0  0  0  0  0  0
   10.3923   -1.5000   -0.0000 N   0  0  0  0  0  0  0  0  0  0  0  0
    7.7942   -0.0000   -0.0000 C   0  0  0  0  0  0  0  0  0  0  0  0
   11.2583   -2.0000   -0.0000 C   0  0  0  0  0  0  0  0  0  0  0  0
    6.9282   -0.5000   -0.0000 C   0  0  0  0  0  0  0  0  0  0  0  0
   11.2583   -3.0000   -0.0000 C   0  0  0  0  0  0  0  0  0  0  0  0
    6.0622   -0.0000   -0.0000 N   0  0  0  0  0  0  0  0  0  0  0  0
   12.1244   -3.5000   -0.0000 C   0  0  0  0  0  0  0  0  0  0  0  0
    5.1962   -0.5000   -0.0000 C   0  0  0  0  0  0  0  0  0  0  0  0
    6.0622    1.0000   -0.0000 C   0  0  0  0  0  0  0  0  0  0  0  0
   12.1244   -4.5000   -0.0000 C   0  0  0  0  0  0  0  0  0  0  0  0
    4.3301   -0.0000   -0.0000 C   0  0  0  0  0  0  0  0  0  0  0  0
    5.1962   -1.5000   -0.0000 C   0  0  0  0  0  0  0  0  0  0  0  0
   11.2583   -5.0000   -0.0000 C   0  0  0  0  0  0  0  0  0  0  0  0
    3.4641   -0.5000   -0.0000 C   0  0  0  0  0  0  0  0  0  0  0  0
   11.2583   -6.0000   -0.0000 C   0  0  0  0  0  0  0  0  0  0  0  0
    3.4641   -1.5000   -0.0000 C   0  0  0  0  0  0  0  0  0  0  0  0
    2.5981   -2.0000   -0.0000 N   0  0  0  0  0  0  0  0  0  0  0  0
    2.5981   -3.0000   -0.0000 C   0  0  0  0  0  0  0  0  0  0  0  0
    1.7321   -1.5000   -0.0000 C   0  0  0  0  0  0  0  0  0  0  0  0
    1.7321   -3.5000   -0.0000 C   0  0  0  0  0  0  0  0  0  0  0  0
  1  2  2  0  0  0  0
  2  3  1  0  0  0  0
  3  4  2  0  0  0  0
  3  5  1  0  0  0  0
  4  6  1  0  0  0  0
  5  7  1  0  0  0  0
  6  8  1  0  0  0  0
  7  9  1  0  0  0  0
  8 10  2  0  0  0  0
  9 11  1  0  0  0  0
 10 12  1  0  0  0  0
 11 13  1  0  0  0  0
 11 14  1  0  0  0  0
 12 15  2  0  0  0  0
 13 16  1  0  0  0  0
 13 17  2  0  0  0  0
 15 18  1  0  0  0  0
 16 19  2  0  0  0  0
 18 20  2  0  0  0  0
 19 21  1  0  0  0  0
 21 22  1  0  0  0  0
 22 23  1  0  0  0  0
 22 24  1  0  0  0  0
 23 25  1  0  0  0  0
M  END
>  <idcoordinates2D>


>  <FragFp>
:Ufzfv8rN5mOJ9d290N28@Vb0P0c!88HK21804820845#2F$o0F483FF1W18$J09!F%1#

>  <SkelSpheres>
/)1-9//.1(1(1(104$5+2&111)1#1-1/!H$1%1%1/&1/(1#1/)1+1/02021$1&1*1/(101$101$1.2+1//)104&1(1(2)1(10101024$1/.1!1/%4,2%1(2%1#1*7/%2$1/!1+1///01#1-2//01!1/$2/02/!h!1)1,3$1,1//2!2/(1#1/$32//#5!3-2/%1#1/!1$4.5/$2&307+

>  <PathFp>
F58!Fd412!V!LF8!304144N18!4W8m020FC$V881c!G1108kGV0F0JF10VF28120F0225!20B#

>  <Structure>
ficI@@LTUTBRrjjrv{lluTuSLmU@HbEVXl

>  <Atoms>
25

>  <Bonds>
24

>  <Total Molweight>
312

>  <cLogP>
2.8815

>  <H-Acceptors>
5

>  <H-Donors>
0

>  <Non-H Atoms>
25

>  <Non-C/H Atoms>
5

>  <Electronegative Atoms>
5

>  <Stereo Centers>
0

>  <Rotatable Bonds>
14

>  <Rings Closures>
0

>  <sp3-Atoms>
10

>  <Symmetric atoms>
0

>  <Total Surface Area>
67

>  <Relative PSA>
0.52537

>  <Polar Surface Area>
39.15

>  <Shape Index>
0.8

>  <Molecular Flexibility>
0.65113

>  <Molecular Complexity>
0.55597

>  <Aromatic Rings>
0

>  <Aromatic Atoms>
0

$$$$

eCreator 1.02D

 26 25  0  0  0  0  0  0  0  0999 V2000
   11.2583   -2.0000   -0.0000 O   0  0  0  0  0  0  0  0  0  0  0  0
   10.3923   -1.5000   -0.0000 C   0  0  0  0  0  0  0  0  0  0  0  0
   10.3923   -0.5000   -0.0000 N   0  0  0  0  0  0  0  0  0  0  0  0
    9.5263   -2.0000   -0.0000 C   0  0  0  0  0  0  0  0  0  0  0  0
   11.2583   -0.0000   -0.0000 C   0  0  0  0  0  0  0  0  0  0  0  0
    9.5263   -0.0000   -0.0000 C   0  0  0  0  0  0  0  0  0  0  0  0
   12.1244   -0.5000   -0.0000 C   0  0  0  0  0  0  0  0  0  0  0  0
    8.6603   -0.5000   -0.0000 C   0  0  0  0  0  0  0  0  0  0  0  0
   12.9904   -0.0000   -0.0000 C   0  0  0  0  0  0  0  0  0  0  0  0
    7.7942   -0.0000   -0.0000 C   0  0  0  0  0  0  0  0  0  0  0  0
   12.9904    1.0000   -0.0000 C   0  0  0  0  0  0  0  0  0  0  0  0
    6.9282   -0.5000   -0.0000 C   0  0  0  0  0  0  0  0  0  0  0  0
   13.8564    1.5000   -0.0000 N   0  0  0  0  0  0  0  0  0  0  0  0
   12.1244    1.5000   -0.0000 C   0  0  0  0  0  0  0  0  0  0  0  0
    6.0622   -0.0000   -0.0000 N   0  0  0  0  0  0  0  0  0  0  0  0
   13.8564    2.5000   -0.0000 C   0  0  0  0  0  0  0  0  0  0  0  0
    6.0622    1.0000   -0.0000 N   0  0  0  0  0  0  0  0  0  0  0  0
   14.7224    3.0000   -0.0000 C   0  0  0  0  0  0  0  0  0  0  0  0
    5.1962    1.5000   -0.0000 C   0  0  0  0  0  0  0  0  0  0  0  0
   14.7224    4.0000   -0.0000 C   0  0  0  0  0  0  0  0  0  0  0  0
    5.1962    2.5000   -0.0000 C   0  0  0  0  0  0  0  0  0  0  0  0
   15.5885    4.5000   -0.0000 C   0  0  0  0  0  0  0  0  0  0  0  0
    4.3301    3.0000   -0.0000 C   0  0  0  0  0  0  0  0  0  0  0  0
    4.3301    4.0000   -0.0000 C   0  0  0  0  0  0  0  0  0  0  0  0
    3.4641    4.5000   -0.0000 O   0  0  0  0  0  0  0  0  0  0  0  0
    3.4641    5.5000   -0.0000 C   0  0  0  0  0  0  0  0  0  0  0  0
  1  2  2  0  0  0  0
  2  3  1  0  0  0  0
  2  4  1  0  0  0  0
  3  5  1  0  0  0  0
  3  6  1  0  0  0  0
  5  7  1  0  0  0  0
  6  8  1  0  0  0  0
  7  9  2  0  0  0  0
  8 10  1  0  0  0  0
  9 11  1  0  0  0  0
 10 12  1  0  0  0  0
 11 13  1  0  0  0  0
 11 14  2  0  0  0  0
 12 15  2  0  0  0  0
 13 16  1  0  0  0  0
 15 17  1  0  0  0  0
 16 18  1  0  0  0  0
 17 19  1  0  0  0  0
 18 20  1  0  0  0  0
 19 21  2  0  0  0  0
 20 22  1  0  0  0  0
 21 23  1  0  0  0  0
 23 24  2  0  0  0  0
 24 25  1  0  0  0  0
 25 26  1  0  0  0  0
M  END
>  <idcoordinates2D>


>  <FragFp>
;dzdt0pkCk1J99380F28@V6!2cV088Hx218#2Ve41#2F$o0N4e3FF1W12$J01!F%1#

>  <SkelSpheres>
(1/(1%G%1#1#1!1/!11&3+2$1!104!20101!301/#1)1/!1/!B*23%1+1+1/+1+1,1#1!1(1,2!6,2$1$1/&11/%3/$5/(2/!5&1/#4&1*1#11$2/$3,1*1#1+1!1!3*1!22(1&2#101/$2%1#1)2#1///(1$3#1///1///-i/$1$1$1,1/-1/1/%2)1%503&1/2$1#4*11/,101#1$2!1/+4/,2)1!1

>  <PathFp>
F1N!F9012!V!6F8!3041B4N0@!4W8k020FC%N81c!F0108lGV0F1JF14VF!120F0V2Z0@2VB#

>  <Structure>
fesH`@DF\D@tf[UUeuU]VjijejiihANMgLv`

>  <Atoms>
26

>  <Bonds>
25

>  <Total Molweight>
328

>  <cLogP>
2.9628

>  <H-Acceptors>
6

>  <H-Donors>
0

>  <Non-H Atoms>
26

>  <Non-C/H Atoms>
6

>  <Electronegative Atoms>
6

>  <Stereo Centers>
0

>  <Rotatable Bonds>
15

>  <Rings Closures>
0

>  <sp3-Atoms>
13

>  <Symmetric atoms>
0

>  <Total Surface Area>
61.4

>  <Relative PSA>
0.73616

>  <Polar Surface Area>
48.38

>  <Shape Index>
0.84615

>  <Molecular Flexibility>
0.67006

>  <Molecular Complexity>
0.55597

>  <Aromatic Rings>
0

>  <Aromatic Atoms>
0

$$$$

eCreator 1.02D

 26 25  0  0  0  0  0  0  0  0999 V2000
   15.5885   -2.2500   -0.0000 O   0  0  0  0  0  0  0  0  0  0  0  0
   15.5885   -0.7500   -0.0000 C   0  0  0  0  0  0  0  0  0  0  0  0
   14.2894   -0.0000   -0.0000 N   0  0  0  0  0  0  0  0  0  0  0  0
   16.8875   -0.0000   -0.0000 C   0  0  0  0  0  0  0  0  0  0  0  0
   12.9904   -0.7500   -0.0000 C   0  0  0  0  0  0  0  0  0  0  0  0
   14.2894    1.5000   -0.0000 C   0  0  0  0  0  0  0  0  0  0  0  0
   18.1865   -0.7500   -0.0000 C   0  0  0  0  0  0  0  0  0  0  0  0
   11.6913   -0.0000   -0.0000 C   0  0  0  0  0  0  0  0  0  0  0  0
   12.9904    2.2500   -0.0000 C   0  0  0  0  0  0  0  0  0  0  0  0
   10.3923   -0.7500   -0.0000 C   0  0  0  0  0  0  0  0  0  0  0  0
    9.0933   -0.0000   -0.0000 C   0  0  0  0  0  0  0  0  0  0  0  0
    7.7942   -0.7500   -0.0000 N   0  0  0  0  0  0  0  0  0  0  0  0
    6.4952   -0.0000   -0.0000 C   0  0  0  0  0  0  0  0  0  0  0  0
    5.1962   -0.7500   -0.0000 C   0  0  0  0  0  0  0  0  0  0  0  0
    3.8971   -0.0000   -0.0000 N   0  0  0  0  0  0  0  0  0  0  0  0
    5.1962   -2.2500   -0.0000 C   0  0  0  0  0  0  0  0  0  0  0  0
    3.8971    1.5000   -0.0000 N   0  0  0  0  0  0  0  0  0  0  0  0
    2.5981   -0.7500   -0.0000 C   0  0  0  0  0  0  0  0  0  0  0  0
    6.4952   -3.0000   -0.0000 C   0  0  0  0  0  0  0  0  0  0  0  0
    5.1962    2.2500   -0.0000 C   0  0  0  0  0  0  0  0  0  0  0  0
    2.5981   -2.2500   -0.0000 C   0  0  0  0  0  0  0  0  0  0  0  0
    1.2990   -0.0000   -0.0000 C   0  0  0  0  0  0  0  0  0  0  0  0
    6.4952   -4.5000   -0.0000 C   0  0  0  0  0  0  0  0  0  0  0  0
    5.1962    3.7500   -0.0000 C   0  0  0  0  0  0  0  0  0  0  0  0
    3.8971   -3.0000   -0.0000 C   0  0  0  0  0  0  0  0  0  0  0  0
    0.0000   -0.7500   -0.0000 C   0  0  0  0  0  0  0  0  0  0  0  0
  1  2  2  0  0  0  0
  2  3  1  0  0  0  0
  2  4  1  0  0  0  0
  3  5  1  0  0  0  0
  3  6  1  0  0  0  0
  4  7  1  0  0  0  0
  5  8  2  0  0  0  0
  6  9  1  0  0  0  0
  8 10  1  0  0  0  0
 10 11  2  0  0  0  0
 11 12  1  0  0  0  0
 12 13  1  0  0  0  0
 13 14  1  0  0  0  0
 14 15  1  0  0  0  0
 14 16  2  0  0  0  0
 15 17  1  0  0  0  0
 15 18  1  0  0  0  0
 16 19  1  0  0  0  0
 17 20  2  0  0  0  0
 18 21  1  0  0  0  0
 18 22  2  0  0  0  0
 19 23  1  0  0  0  0
 20 24  1  0  0  0  0
 21 25  2  0  0  0  0
 22 26  1  0  0  0  0
M  END
>  <idcoordinates2D>


>  <FragFp>
:UdztOgpJ5w1odtE80k68@ca9FG8V488Ht2A8040@o841FX0XF0c!K0N0XW1F2W1!V!501)1#

>  <SkelSpheres>
1+1/1)B//02.1/*2$3+201//.202%I+2(1(1///+1.2)1+2!1/(2!1#4(1//.2/.1!1,@%11-2!3(1)3$221$1*4(21//#1+202/#3)4!2!1+3&3*1/$2/.5/!1/#4/)1$1//!1//0l$4+1!3$1$1(2/*1)1!2!1//.42//1!3-1-1+41//*4!2.1&1/

>  <PathFp>
I180808!@!V!X488030J@4488Q21BW4s1H0FC010F080GV0F1440dlF$JF10ZF#Y20VZ244810B440

>  <Structure>
fesI@@DZ\DBSLkzkLkJkUSSUMSMLBcJTySEh

>  <Atoms>
26

>  <Bonds>
25

>  <Total Molweight>
324

>  <cLogP>
4.4127

>  <H-Acceptors>
5

>  <H-Donors>
0

>  <Non-H Atoms>
26

>  <Non-C/H Atoms>
5

>  <Electronegative Atoms>
5

>  <Stereo Centers>
0

>  <Rotatable Bonds>
12

>  <Rings Closures>
0

>  <sp3-Atoms>
11

>  <Symmetric atoms>
0

>  <Total Surface Area>
63.91

>  <Relative PSA>
0.55077

>  <Polar Surface Area>
39.15

>  <Shape Index>
0.57692

>  <Molecular Flexibility>
0.64801

>  <Molecular Complexity>
0.69426

>  <Aromatic Rings>
0

>  <Aromatic Atoms>
0

$$$$

eCreator 1.02D

 26 25  0  0  0  0  0  0  0  0999 V2000
   15.5885    3.7500   -0.0000 O   0  0  0  0  0  0  0  0  0  0  0  0
   15.5885    2.2500   -0.0000 C   0  0  0  0  0  0  0  0  0  0  0  0
   14.2894    1.5000   -0.0000 C   0  0  0  0  0  0  0  0  0  0  0  0
   14.2894   -0.0000   -0.0000 C   0  0  0  0  0  0  0  0  0  0  0  0
   15.5885   -0.7500   -0.0000 C   0  0  0  0  0  0  0  0  0  0  0  0
   12.9904   -0.7500   -0.0000 C   0  0  0  0  0  0  0  0  0  0  0  0
   16.8875   -0.0000   -0.0000 N   0  0  0  0  0  0  0  0  0  0  0  0
   15.5885   -2.2500   -0.0000 C   0  0  0  0  0  0  0  0  0  0  0  0
   11.6913   -0.0000   -0.0000 C   0  0  0  0  0  0  0  0  0  0  0  0
   16.8875    1.5000   -0.0000 N   0  0  0  0  0  0  0  0  0  0  0  0
   18.1865   -0.7500   -0.0000 C   0  0  0  0  0  0  0  0  0  0  0  0
   10.3923   -0.7500   -0.0000 N   0  0  0  0  0  0  0  0  0  0  0  0
   19.4856   -0.0000   -0.0000 C   0  0  0  0  0  0  0  0  0  0  0  0
    9.0933   -0.0000   -0.0000 C   0  0  0  0  0  0  0  0  0  0  0  0
   20.7846   -0.7500   -0.0000 C   0  0  0  0  0  0  0  0  0  0  0  0
    7.7942   -0.7500   -0.0000 C   0  0  0  0  0  0  0  0  0  0  0  0
   22.0836   -0.0000   -0.0000 C   0  0  0  0  0  0  0  0  0  0  0  0
    6.4952   -0.0000   -0.0000 C   0  0  0  0  0  0  0  0  0  0  0  0
   23.3827   -0.7500   -0.0000 O   0  0  0  0  0  0  0  0  0  0  0  0
   22.0836    1.5000   -0.0000 C   0  0  0  0  0  0  0  0  0  0  0  0
    6.4952    1.5000   -0.0000 C   0  0  0  0  0  0  0  0  0  0  0  0
   23.3827    2.2500   -0.0000 C   0  0  0  0  0  0  0  0  0  0  0  0
    5.1962    2.2500   -0.0000 N   0  0  0  0  0  0  0  0  0  0  0  0
    5.1962    3.7500   -0.0000 C   0  0  0  0  0  0  0  0  0  0  0  0
    3.8971    4.5000   -0.0000 C   0  0  0  0  0  0  0  0  0  0  0  0
    3.8971    6.0000   -0.0000 C   0  0  0  0  0  0  0  0  0  0  0  0
  1  2  2  0  0  0  0
  2  3  1  0  0  0  0
  3  4  1  0  0  0  0
  4  5  2  0  0  0  0
  4  6  1  0  0  0  0
  5  7  1  0  0  0  0
  5  8  1  0  0  0  0
  6  9  1  0  0  0  0
  7 10  1  0  0  0  0
  7 11  1  0  0  0  0
  9 12  1  0  0  0  0
 11 13  2  0  0  0  0
 12 14  1  0  0  0  0
 13 15  1  0  0  0  0
 14 16  1  0  0  0  0
 15 17  2  0  0  0  0
 16 18  2  0  0  0  0
 17 19  1  0  0  0  0
 17 20  1  0  0  0  0
 18 21  1  0  0  0  0
 20 22  2  0  0  0  0
 21 23  1  0  0  0  0
 23 24  1  0  0  0  0
 24 25  1  0  0  0  0
 25 26  1  0  0  0  0
M  END
>  <idcoordinates2D>


>  <FragFp>
;brrvclN5uGJ8W098k0821l0FFc#BHG018#@F8440V0Xs08!4F3405GF0V1!W!44#F%1#

>  <SkelSpheres>
02//$2D/!1.2+2,2)2$2!103/!201*2!1.2/!E!1(1+4/)1&2//-11/%2!2/(1!1/(1+1/+6/*2*2$6&1/)2$3+1%2&1#3/)2+2*1/!3!21/201#1///%1/2!2.1,2/01/#2#1,201$3-2#2/1/040i!1$1+2$2/+3-2/01/01/)16201-1/!4/!1#2/02&2/&1+4)101/.

>  <PathFp>
HJ8010N402!c!q480830F14081@!BW8H020F4!F0V80GV!G540Bk9!F0FF10ZF3!30FV62Z4#D040

>  <Structure>
fesH`@FRttBTeYeoUUg]VfjjZejZhALNktE`

>  <Atoms>
26

>  <Bonds>
25

>  <Total Molweight>
328

>  <cLogP>
2.0691

>  <H-Acceptors>
6

>  <H-Donors>
0

>  <Non-H Atoms>
26

>  <Non-C/H Atoms>
6

>  <Electronegative Atoms>
6

>  <Stereo Centers>
0

>  <Rotatable Bonds>
15

>  <Rings Closures>
0

>  <sp3-Atoms>
14

>  <Symmetric atoms>
0

>  <Total Surface Area>
64.34

>  <Relative PSA>
0.62698

>  <Polar Surface Area>
50.26

>  <Shape Index>
0.76923

>  <Molecular Flexibility>
0.67555

>  <Molecular Complexity>
0.63126

>  <Aromatic Rings>
0

>  <Aromatic Atoms>
0

$$$$

eCreator 1.02D

 26 25  0  0  0  0  0  0  0  0999 V2000
   10.3923    1.5000   -0.0000 O   0  0  0  0  0  0  0  0  0  0  0  0
    9.5263    1.0000   -0.0000 C   0  0  0  0  0  0  0  0  0  0  0  0
    9.5263   -0.0000   -0.0000 N   0  0  0  0  0  0  0  0  0  0  0  0
   10.3923   -0.5000   -0.0000 C   0  0  0  0  0  0  0  0  0  0  0  0
    8.6603   -0.5000   -0.0000 C   0  0  0  0  0  0  0  0  0  0  0  0
   11.2583   -0.0000   -0.0000 C   0  0  0  0  0  0  0  0  0  0  0  0
    7.7942   -0.0000   -0.0000 C   0  0  0  0  0  0  0  0  0  0  0  0
   12.1244   -0.5000   -0.0000 C   0  0  0  0  0  0  0  0  0  0  0  0
    6.9282   -0.5000   -0.0000 C   0  0  0  0  0  0  0  0  0  0  0  0
   12.1244   -1.5000   -0.0000 C   0  0  0  0  0  0  0  0  0  0  0  0
    6.0622   -0.0000   -0.0000 C   0  0  0  0  0  0  0  0  0  0  0  0
    6.9282   -1.5000   -0.0000 C   0  0  0  0  0  0  0  0  0  0  0  0
   12.9904   -2.0000   -0.0000 N   0  0  0  0  0  0  0  0  0  0  0  0
    5.1962   -0.5000   -0.0000 N   0  0  0  0  0  0  0  0  0  0  0  0
   12.9904   -3.0000   -0.0000 C   0  0  0  0  0  0  0  0  0  0  0  0
   13.8564   -1.5000   -0.0000 C   0  0  0  0  0  0  0  0  0  0  0  0
    5.1962   -1.5000   -0.0000 N   0  0  0  0  0  0  0  0  0  0  0  0
   13.8564   -3.5000   -0.0000 C   0  0  0  0  0  0  0  0  0  0  0  0
   14.7224   -2.0000   -0.0000 C   0  0  0  0  0  0  0  0  0  0  0  0
    4.3301   -2.0000   -0.0000 C   0  0  0  0  0  0  0  0  0  0  0  0
   13.8564   -4.5000   -0.0000 C   0  0  0  0  0  0  0  0  0  0  0  0
    4.3301   -3.0000   -0.0000 C   0  0  0  0  0  0  0  0  0  0  0  0
    3.4641   -1.5000   -0.0000 C   0  0  0  0  0  0  0  0  0  0  0  0
    3.4641   -3.5000   -0.0000 C   0  0  0  0  0  0  0  0  0  0  0  0
    3.4641   -4.5000   -0.0000 C   0  0  0  0  0  0  0  0  0  0  0  0
    2.5981   -5.0000   -0.0000 O   0  0  0  0  0  0  0  0  0  0  0  0
  1  2  2  0  0  0  0
  2  3  1  0  0  0  0
  3  4  1  0  0  0  0
  3  5  1  0  0  0  0
  4  6  1  0  0  0  0
  5  7  1  0  0  0  0
  6  8  2  0  0  0  0
  7  9  1  0  0  0  0
  8 10  1  0  0  0  0
  9 11  1  0  0  0  0
  9 12  2  0  0  0  0
 10 13  1  0  0  0  0
 11 14  2  0  0  0  0
 13 15  1  0  0  0  0
 13 16  1  0  0  0  0
 14 17  1  0  0  0  0
 15 18  1  0  0  0  0
 16 19  1  0  0  0  0
 17 20  1  0  0  0  0
 18 21  1  0  0  0  0
 20 22  2  0  0  0  0
 20 23  1  0  0  0  0
 22 24  1  0  0  0  0
 24 25  2  0  0  0  0
 25 26  1  0  0  0  0
M  END
>  <idcoordinates2D>


>  <FragFp>
;fzft0pNCk1J99380k29@V60F2cV08BHx018$k@41#2F08V0JFP4e7FF1112$J01!F%1#

>  <SkelSpheres>
!1%1/&3#10C(2%1!1/+3+2!1&2!202$3%1$2//01$2)2(D$1%3/*2//1-2#2-1%1.2$1*2*2///3%1.1//)7&1)1/#11&1$2$2&1.1%2#33&2!1//.1-101//&2/.1/1,1/#1//#2!2#1/01%2+1&1*i%1.1)1,2//2102*2$1/%1#3$16!1/&1)8/%3.2&1!2+101-2%4$1/&4-

>  <PathFp>
218#940202c!6Fc!7041B4N0@!BW8k020FB%N81c!F010clGV0F04F14VF1!22G0V2Z4220D0F0

>  <Structure>
fesH`@DFlDDteeUY^UWoVjfifjjZXAFIdmv`

>  <Atoms>
26

>  <Bonds>
25

>  <Total Molweight>
328

>  <cLogP>
2.9831

>  <H-Acceptors>
6

>  <H-Donors>
0

>  <Non-H Atoms>
26

>  <Non-C/H Atoms>
6

>  <Electronegative Atoms>
6

>  <Stereo Centers>
0

>  <Rotatable Bonds>
14

>  <Rings Closures>
0

>  <sp3-Atoms>
13

>  <Symmetric atoms>
0

>  <Total Surface Area>
64.5

>  <Relative PSA>
0.74884

>  <Polar Surface Area>
59.38

>  <Shape Index>
0.76923

>  <Molecular Flexibility>
0.7881

>  <Molecular Complexity>
0.55886

>  <Aromatic Rings>
0

>  <Aromatic Atoms>
0

$$$$

eCreator 1.02D

 26 25  0  0  0  0  0  0  0  0999 V2000
   13.8564   -3.5000   -0.0000 O   0  0  0  0  0  0  0  0  0  0  0  0
   12.9904   -3.0000   -0.0000 C   0  0  0  0  0  0  0  0  0  0  0  0
   14.7224   -3.0000   -0.0000 C   0  0  0  0  0  0  0  0  0  0  0  0
   12.1244   -3.5000   -0.0000 C   0  0  0  0  0  0  0  0  0  0  0  0
   11.2583   -3.0000   -0.0000 C   0  0  0  0  0  0  0  0  0  0  0  0
   11.2583   -2.0000   -0.0000 C   0  0  0  0  0  0  0  0  0  0  0  0
   10.3923   -1.5000   -0.0000 N   0  0  0  0  0  0  0  0  0  0  0  0
   10.3923   -0.5000   -0.0000 N   0  0  0  0  0  0  0  0  0  0  0  0
    9.5263   -0.0000   -0.0000 C   0  0  0  0  0  0  0  0  0  0  0  0
    8.6603   -0.5000   -0.0000 C   0  0  0  0  0  0  0  0  0  0  0  0
    9.5263    1.0000   -0.0000 C   0  0  0  0  0  0  0  0  0  0  0  0
    7.7942   -0.0000   -0.0000 C   0  0  0  0  0  0  0  0  0  0  0  0
    8.6603   -1.5000   -0.0000 C   0  0  0  0  0  0  0  0  0  0  0  0
    6.9282   -0.5000   -0.0000 C   0  0  0  0  0  0  0  0  0  0  0  0
    9.5263   -2.0000   -0.0000 C   0  0  0  0  0  0  0  0  0  0  0  0
    6.0622   -0.0000   -0.0000 N   0  0  0  0  0  0  0  0  0  0  0  0
    5.1962   -0.5000   -0.0000 C   0  0  0  0  0  0  0  0  0  0  0  0
    4.3301   -0.0000   -0.0000 C   0  0  0  0  0  0  0  0  0  0  0  0
    5.1962   -1.5000   -0.0000 C   0  0  0  0  0  0  0  0  0  0  0  0
    3.4641   -0.5000   -0.0000 C   0  0  0  0  0  0  0  0  0  0  0  0
    3.4641   -1.5000   -0.0000 C   0  0  0  0  0  0  0  0  0  0  0  0
    2.5981   -2.0000   -0.0000 N   0  0  0  0  0  0  0  0  0  0  0  0
    1.7321   -1.5000   -0.0000 C   0  0  0  0  0  0  0  0  0  0  0  0
    2.5981   -3.0000   -0.0000 C   0  0  0  0  0  0  0  0  0  0  0  0
    1.7321   -0.5000   -0.0000 C   0  0  0  0  0  0  0  0  0  0  0  0
    1.7321   -3.5000   -0.0000 C   0  0  0  0  0  0  0  0  0  0  0  0
  1  2  1  0  0  0  0
  1  3  1  0  0  0  0
  2  4  1  0  0  0  0
  4  5  2  0  0  0  0
  5  6  1  0  0  0  0
  6  7  1  0  0  0  0
  7  8  1  0  0  0  0
  8  9  2  0  0  0  0
  9 10  1  0  0  0  0
  9 11  1  0  0  0  0
 10 12  2  0  0  0  0
 10 13  1  0  0  0  0
 12 14  1  0  0  0  0
 13 15  1  0  0  0  0
 14 16  1  0  0  0  0
 16 17  1  0  0  0  0
 17 18  1  0  0  0  0
 17 19  2  0  0  0  0
 18 20  2  0  0  0  0
 20 21  1  0  0  0  0
 21 22  1  0  0  0  0
 22 23  1  0  0  0  0
 22 24  1  0  0  0  0
 23 25  1  0  0  0  0
 24 26  1  0  0  0  0
M  END
>  <idcoordinates2D>


>  <FragFp>
zyubPYt!sCP4F11080s08@VFFF28!80FO218$k@41#X8!V0FFF080FF1W12$44#F%1#

>  <SkelSpheres>
/-1%1!F!1.11/*3#1&2$1$2!20101!2+4&1%1(2.2/!A/!1/,1+1*1///1&2/01/+1/%1&5/(1/!201(1(9!1,1/2*201!411$1*1/&1.3(1//!1+101$3.2/#3!10101%1//01#201%6////-11!2/01#1.j,2%1%201!1&2$1$1/(1$4//(2)63$1!1.22#1$8///.1/%4+2-1/

>  <PathFp>
I08!F901802c!6Fc!7V010480828BV0FVF0GB#6V881d!1010dkG$FF!ZF2!22#2J40WV4#

>  <Structure>
fesI@@F\}TBTzjsZ{NlmSTtuUKUT@fGbjRp

>  <Atoms>
26

>  <Bonds>
25

>  <Total Molweight>
324

>  <cLogP>
3.9932

>  <H-Acceptors>
5

>  <H-Donors>
0

>  <Non-H Atoms>
26

>  <Non-C/H Atoms>
5

>  <Electronegative Atoms>
5

>  <Stereo Centers>
0

>  <Rotatable Bonds>
15

>  <Rings Closures>
0

>  <sp3-Atoms>
16

>  <Symmetric atoms>
2

>  <Total Surface Area>
37.47

>  <Relative PSA>
0.85829

>  <Polar Surface Area>
31.31

>  <Shape Index>
0.76923

>  <Molecular Flexibility>
0.66743

>  <Molecular Complexity>
0.57758

>  <Aromatic Rings>
0

>  <Aromatic Atoms>
0

$$$$

eCreator 1.02D

 26 25  0  0  0  0  0  0  0  0999 V2000
   12.1244    1.5000   -0.0000 O   0  0  0  0  0  0  0  0  0  0  0  0
   11.2583    1.0000   -0.0000 C   0  0  0  0  0  0  0  0  0  0  0  0
   11.2583   -0.0000   -0.0000 N   0  0  0  0  0  0  0  0  0  0  0  0
   10.3923   -0.5000   -0.0000 C   0  0  0  0  0  0  0  0  0  0  0  0
   12.1244   -0.5000   -0.0000 C   0  0  0  0  0  0  0  0  0  0  0  0
    9.5263   -0.0000   -0.0000 C   0  0  0  0  0  0  0  0  0  0  0  0
   12.9904   -0.0000   -0.0000 C   0  0  0  0  0  0  0  0  0  0  0  0
    8.6603   -0.5000   -0.0000 C   0  0  0  0  0  0  0  0  0  0  0  0
   13.8564   -0.5000   -0.0000 C   0  0  0  0  0  0  0  0  0  0  0  0
    7.7942   -0.0000   -0.0000 C   0  0  0  0  0  0  0  0  0  0  0  0
    6.9282   -0.5000   -0.0000 N   0  0  0  0  0  0  0  0  0  0  0  0
    6.0622   -0.0000   -0.0000 C   0  0  0  0  0  0  0  0  0  0  0  0
    6.9282   -1.5000   -0.0000 C   0  0  0  0  0  0  0  0  0  0  0  0
    5.1962   -0.5000   -0.0000 C   0  0  0  0  0  0  0  0  0  0  0  0
    4.3301   -0.0000   -0.0000 N   0  0  0  0  0  0  0  0  0  0  0  0
    5.1962   -1.5000   -0.0000 C   0  0  0  0  0  0  0  0  0  0  0  0
    4.3301    1.0000   -0.0000 N   0  0  0  0  0  0  0  0  0  0  0  0
    3.4641   -0.5000   -0.0000 C   0  0  0  0  0  0  0  0  0  0  0  0
    4.3301   -2.0000   -0.0000 C   0  0  0  0  0  0  0  0  0  0  0  0
    2.5981   -0.0000   -0.0000 C   0  0  0  0  0  0  0  0  0  0  0  0
    3.4641   -1.5000   -0.0000 C   0  0  0  0  0  0  0  0  0  0  0  0
    4.3301   -3.0000   -0.0000 C   0  0  0  0  0  0  0  0  0  0  0  0
    1.7321   -0.5000   -0.0000 C   0  0  0  0  0  0  0  0  0  0  0  0
    3.4641   -3.5000   -0.0000 O   0  0  0  0  0  0  0  0  0  0  0  0
    1.7321   -1.5000   -0.0000 C   0  0  0  0  0  0  0  0  0  0  0  0
    0.8660   -2.0000   -0.0000 C   0  0  0  0  0  0  0  0  0  0  0  0
  1  2  2  0  0  0  0
  2  3  1  0  0  0  0
  3  4  1  0  0  0  0
  3  5  1  0  0  0  0
  4  6  2  0  0  0  0
  5  7  1  0  0  0  0
  6  8  1  0  0  0  0
  7  9  1  0  0  0  0
  8 10  2  0  0  0  0
 10 11  1  0  0  0  0
 11 12  1  0  0  0  0
 11 13  1  0  0  0  0
 12 14  1  0  0  0  0
 14 15  1  0  0  0  0
 14 16  2  0  0  0  0
 15 17  1  0  0  0  0
 15 18  1  0  0  0  0
 16 19  1  0  0  0  0
 18 20  1  0  0  0  0
 18 21  2  0  0  0  0
 19 22  1  0  0  0  0
 20 23  2  0  0  0  0
 22 24  2  0  0  0  0
 23 25  1  0  0  0  0
 25 26  2  0  0  0  0
M  END
>  <idcoordinates2D>


>  <FragFp>
:UdztOgrJ5w1ottA80k68e8a9HF804O0Ht2A804F@o840FX0XF1c!K0B0XW1F3W1!V8F501!F%1#

>  <SkelSpheres>
/,12(2803%2//-2,102$5$6/.1#23//0J+2$21*2&2!1/$1(101/#2//03/3*4//01#1!1///!1(2*4&2$1/#1!1&1%23$2//!2/%403/(1/02+1/*1,1*2.2.1!2-1&1,2/$2)3$1!2(2(2*1/)i%1-2-11*1/%1-2&2+2/*3/1/#2/01+1$1#13,1/-4/+2305+

>  <PathFp>
I0809F801@!V!a48083VF@4088Q20B_4N1H0F501FF0N0GV0F10408l%FF10ZF#Y!VZ2408104440

>  <Structure>
fesH`@DJ\DGTeeUv^Yy]vijZjZiedABPiuU`

>  <Atoms>
26

>  <Bonds>
25

>  <Total Molweight>
328

>  <cLogP>
1.9742

>  <H-Acceptors>
6

>  <H-Donors>
0

>  <Non-H Atoms>
26

>  <Non-C/H Atoms>
6

>  <Electronegative Atoms>
6

>  <Stereo Centers>
0

>  <Rotatable Bonds>
13

>  <Rings Closures>
0

>  <sp3-Atoms>
9

>  <Symmetric atoms>
0

>  <Total Surface Area>
87.68

>  <Relative PSA>
0.4594

>  <Polar Surface Area>
47.1

>  <Shape Index>
0.65385

>  <Molecular Flexibility>
0.69993

>  <Molecular Complexity>
0.67407

>  <Aromatic Rings>
0

>  <Aromatic Atoms>
0

$$$$

eCreator 1.02D

 26 25  0  0  0  0  0  0  0  0999 V2000
   20.7846    2.2500   -0.0000 O   0  0  0  0  0  0  0  0  0  0  0  0
   19.4856    1.5000   -0.0000 C   0  0  0  0  0  0  0  0  0  0  0  0
   18.1865    2.2500   -0.0000 C   0  0  0  0  0  0  0  0  0  0  0  0
   18.1865    3.7500   -0.0000 N   0  0  0  0  0  0  0  0  0  0  0  0
   16.8875    1.5000   -0.0000 C   0  0  0  0  0  0  0  0  0  0  0  0
   16.8875   -0.0000   -0.0000 C   0  0  0  0  0  0  0  0  0  0  0  0
   18.1865   -0.7500   -0.0000 N   0  0  0  0  0  0  0  0  0  0  0  0
   15.5885   -0.7500   -0.0000 C   0  0  0  0  0  0  0  0  0  0  0  0
   18.1865   -2.2500   -0.0000 C   0  0  0  0  0  0  0  0  0  0  0  0
   14.2894   -0.0000   -0.0000 N   0  0  0  0  0  0  0  0  0  0  0  0
   19.4856   -3.0000   -0.0000 C   0  0  0  0  0  0  0  0  0  0  0  0
   16.8875   -3.0000   -0.0000 C   0  0  0  0  0  0  0  0  0  0  0  0
   12.9904   -0.7500   -0.0000 C   0  0  0  0  0  0  0  0  0  0  0  0
   14.2894    1.5000   -0.0000 C   0  0  0  0  0  0  0  0  0  0  0  0
   19.4856   -4.5000   -0.0000 C   0  0  0  0  0  0  0  0  0  0  0  0
   11.6913   -0.0000   -0.0000 C   0  0  0  0  0  0  0  0  0  0  0  0
   10.3923   -0.7500   -0.0000 C   0  0  0  0  0  0  0  0  0  0  0  0
    9.0933   -0.0000   -0.0000 C   0  0  0  0  0  0  0  0  0  0  0  0
    7.7942   -0.7500   -0.0000 N   0  0  0  0  0  0  0  0  0  0  0  0
    9.0933    1.5000   -0.0000 C   0  0  0  0  0  0  0  0  0  0  0  0
    6.4952   -0.0000   -0.0000 C   0  0  0  0  0  0  0  0  0  0  0  0
    5.1962   -0.7500   -0.0000 C   0  0  0  0  0  0  0  0  0  0  0  0
    3.8971   -0.0000   -0.0000 C   0  0  0  0  0  0  0  0  0  0  0  0
    2.5981   -0.7500   -0.0000 C   0  0  0  0  0  0  0  0  0  0  0  0
    1.2990   -0.0000   -0.0000 C   0  0  0  0  0  0  0  0  0  0  0  0
    0.0000   -0.7500   -0.0000 O   0  0  0  0  0  0  0  0  0  0  0  0
  1  2  2  0  0  0  0
  2  3  1  0  0  0  0
  3  4  2  0  0  0  0
  3  5  1  0  0  0  0
  5  6  2  0  0  0  0
  6  7  1  0  0  0  0
  6  8  1  0  0  0  0
  7  9  1  0  0  0  0
  8 10  1  0  0  0  0
  9 11  1  0  0  0  0
  9 12  2  0  0  0  0
 10 13  1  0  0  0  0
 10 14  1  0  0  0  0
 11 15  2  0  0  0  0
 13 16  2  0  0  0  0
 16 17  1  0  0  0  0
 17 18  2  0  0  0  0
 18 19  1  0  0  0  0
 18 20  1  0  0  0  0
 19 21  1  0  0  0  0
 21 22  1  0  0  0  0
 22 23  1  0  0  0  0
 23 24  1  0  0  0  0
 24 25  1  0  0  0  0
 25 26  2  0  0  0  0
M  END
>  <idcoordinates2D>


>  <FragFp>
:UfrfvBnJ5yGJ9t@90F2828b1P0c0418HG23804F8o8440X0XF0c!o0F4cW1F3W1#8F401!F*

>  <SkelSpheres>
!1/!1&1(2@%1&11//*3(1#1040201!7//$2/$1(1!E+1$2//)1.1.1//$5021#2/1!2/1(1&1!1/&2&4-1,1,103&2.1.2+12$2//+2&1/,1#11.3%1/#53/+1/)1/+4$1/%1/!2(1!2.1&4(1%1%1$1(k,2$1&2(1(2///,2,1+174.1/#2+1$1103.31011//)104//*2

>  <PathFp>
G48090840@02V!m4808380@4089P20BV8NY20F5!FJV8!V0FF1408W102!FF!ZF201Y0FV62508W0B440

>  <Structure>
fesH`@LLddD|bTrbRbbqRbrRSLuTtluURCAEtF`

>  <Atoms>
26

>  <Bonds>
25

>  <Total Molweight>
328

>  <cLogP>
1.9702

>  <H-Acceptors>
6

>  <H-Donors>
0

>  <Non-H Atoms>
26

>  <Non-C/H Atoms>
6

>  <Electronegative Atoms>
6

>  <Stereo Centers>
0

>  <Rotatable Bonds>
15

>  <Rings Closures>
0

>  <sp3-Atoms>
9

>  <Symmetric atoms>
0

>  <Total Surface Area>
87.84

>  <Relative PSA>
0.54918

>  <Polar Surface Area>
56.22

>  <Shape Index>
0.69231

>  <Molecular Flexibility>
0.67388

>  <Molecular Complexity>
0.626

>  <Aromatic Rings>
0

>  <Aromatic Atoms>
0

$$$$

eCreator 1.02D

 26 25  0  0  0  0  0  0  0  0999 V2000
   11.2583    3.0000   -0.0000 O   0  0  0  0  0  0  0  0  0  0  0  0
   10.3923    2.5000   -0.0000 C   0  0  0  0  0  0  0  0  0  0  0  0
    9.5263    3.0000   -0.0000 N   0  0  0  0  0  0  0  0  0  0  0  0
   10.3923    1.5000   -0.0000 C   0  0  0  0  0  0  0  0  0  0  0  0
    9.5263    1.0000   -0.0000 N   0  0  0  0  0  0  0  0  0  0  0  0
    9.5263   -0.0000   -0.0000 N   0  0  0  0  0  0  0  0  0  0  0  0
   10.3923   -0.5000   -0.0000 C   0  0  0  0  0  0  0  0  0  0  0  0
    8.6603   -0.5000   -0.0000 C   0  0  0  0  0  0  0  0  0  0  0  0
   11.2583   -0.0000   -0.0000 C   0  0  0  0  0  0  0  0  0  0  0  0
   10.3923   -1.5000   -0.0000 C   0  0  0  0  0  0  0  0  0  0  0  0
    7.7942   -0.0000   -0.0000 C   0  0  0  0  0  0  0  0  0  0  0  0
   12.1244   -0.5000   -0.0000 C   0  0  0  0  0  0  0  0  0  0  0  0
    6.9282   -0.5000   -0.0000 N   0  0  0  0  0  0  0  0  0  0  0  0
   12.1244   -1.5000   -0.0000 C   0  0  0  0  0  0  0  0  0  0  0  0
    6.0622   -0.0000   -0.0000 C   0  0  0  0  0  0  0  0  0  0  0  0
    6.9282   -1.5000   -0.0000 C   0  0  0  0  0  0  0  0  0  0  0  0
   12.9904   -2.0000   -0.0000 O   0  0  0  0  0  0  0  0  0  0  0  0
    5.1962   -0.5000   -0.0000 C   0  0  0  0  0  0  0  0  0  0  0  0
    6.0622    1.0000   -0.0000 C   0  0  0  0  0  0  0  0  0  0  0  0
    4.3301   -0.0000   -0.0000 C   0  0  0  0  0  0  0  0  0  0  0  0
    3.4641   -0.5000   -0.0000 C   0  0  0  0  0  0  0  0  0  0  0  0
    2.5981   -0.0000   -0.0000 N   0  0  0  0  0  0  0  0  0  0  0  0
    1.7321   -0.5000   -0.0000 C   0  0  0  0  0  0  0  0  0  0  0  0
    2.5981    1.0000   -0.0000 C   0  0  0  0  0  0  0  0  0  0  0  0
    0.8660   -0.0000   -0.0000 C   0  0  0  0  0  0  0  0  0  0  0  0
    0.0000   -0.5000   -0.0000 C   0  0  0  0  0  0  0  0  0  0  0  0
  1  2  2  0  0  0  0
  2  3  1  0  0  0  0
  2  4  1  0  0  0  0
  4  5  2  0  0  0  0
  5  6  1  0  0  0  0
  6  7  1  0  0  0  0
  6  8  1  0  0  0  0
  7  9  1  0  0  0  0
  7 10  2  0  0  0  0
  8 11  1  0  0  0  0
  9 12  2  0  0  0  0
 11 13  1  0  0  0  0
 12 14  1  0  0  0  0
 13 15  1  0  0  0  0
 13 16  1  0  0  0  0
 14 17  1  0  0  0  0
 15 18  2  0  0  0  0
 15 19  1  0  0  0  0
 18 20  1  0  0  0  0
 20 21  2  0  0  0  0
 21 22  1  0  0  0  0
 22 23  1  0  0  0  0
 22 24  1  0  0  0  0
 23 25  1  0  0  0  0
 25 26  1  0  0  0  0
M  END
>  <idcoordinates2D>


>  <FragFp>
;hztUcrJ5kOotO290m68eVa0HF8V0N0Hl238048@V841F202F18!J0J0cW0F7W1!V!J41!F%1#

>  <SkelSpheres>
!1.202(1)9)1(12,101*3&1.2$5$3/+2(2/-2!A01)1%1///$11//1/!1!4)1!1-1/(1(1///#11!2/#108&1$1#1/$1*114$2(1/1(41//032/01,2/#1(1(3/#1#2/,2/+1-2-31.2/.2)3/%h!101!1%1$1$1$11(4//#2/*2/)175+2!1/#3/031/$22//)106/+25-

>  <PathFp>
G18#c413!V!q08801VFA44!Q016_4N1H0FC#F080WW0F1140dlF$JF08VF088X2!42508!44!

>  <Structure>
fesh`@DDhZh@yELeEDleDh\eEffjYjiijhALRdMf`

>  <Atoms>
26

>  <Bonds>
25

>  <Total Molweight>
330

>  <cLogP>
1.3593

>  <H-Acceptors>
7

>  <H-Donors>
0

>  <Non-H Atoms>
26

>  <Non-C/H Atoms>
7

>  <Electronegative Atoms>
7

>  <Stereo Centers>
0

>  <Rotatable Bonds>
13

>  <Rings Closures>
0

>  <sp3-Atoms>
12

>  <Symmetric atoms>
0

>  <Total Surface Area>
71.14

>  <Relative PSA>
0.72884

>  <Polar Surface Area>
62.62

>  <Shape Index>
0.65385

>  <Molecular Flexibility>
0.75429

>  <Molecular Complexity>
0.63962

>  <Aromatic Rings>
0

>  <Aromatic Atoms>
0

$$$$

eCreator 1.02D

 26 25  0  0  0  0  0  0  0  0999 V2000
   15.5885   -5.2500   -0.0000 O   0  0  0  0  0  0  0  0  0  0  0  0
   16.8875   -4.5000   -0.0000 C   0  0  0  0  0  0  0  0  0  0  0  0
   16.8875   -3.0000   -0.0000 C   0  0  0  0  0  0  0  0  0  0  0  0
   18.1865   -2.2500   -0.0000 N   0  0  0  0  0  0  0  0  0  0  0  0
   18.1865   -0.7500   -0.0000 N   0  0  0  0  0  0  0  0  0  0  0  0
   19.4856   -0.0000   -0.0000 C   0  0  0  0  0  0  0  0  0  0  0  0
   16.8875   -0.0000   -0.0000 C   0  0  0  0  0  0  0  0  0  0  0  0
   20.7846   -0.7500   -0.0000 C   0  0  0  0  0  0  0  0  0  0  0  0
   15.5885   -0.7500   -0.0000 C   0  0  0  0  0  0  0  0  0  0  0  0
   22.0836   -0.0000   -0.0000 C   0  0  0  0  0  0  0  0  0  0  0  0
   14.2894   -0.0000   -0.0000 N   0  0  0  0  0  0  0  0  0  0  0  0
   22.0836    1.5000   -0.0000 C   0  0  0  0  0  0  0  0  0  0  0  0
   12.9904   -0.7500   -0.0000 C   0  0  0  0  0  0  0  0  0  0  0  0
   14.2894    1.5000   -0.0000 C   0  0  0  0  0  0  0  0  0  0  0  0
   23.3827    2.2500   -0.0000 O   0  0  0  0  0  0  0  0  0  0  0  0
   11.6913   -0.0000   -0.0000 C   0  0  0  0  0  0  0  0  0  0  0  0
   12.9904   -2.2500   -0.0000 C   0  0  0  0  0  0  0  0  0  0  0  0
   10.3923   -0.7500   -0.0000 C   0  0  0  0  0  0  0  0  0  0  0  0
   10.3923   -2.2500   -0.0000 C   0  0  0  0  0  0  0  0  0  0  0  0
    9.0933   -3.0000   -0.0000 N   0  0  0  0  0  0  0  0  0  0  0  0
    9.0933   -4.5000   -0.0000 C   0  0  0  0  0  0  0  0  0  0  0  0
    7.7942   -5.2500   -0.0000 C   0  0  0  0  0  0  0  0  0  0  0  0
    7.7942   -6.7500   -0.0000 C   0  0  0  0  0  0  0  0  0  0  0  0
    6.4952   -7.5000   -0.0000 C   0  0  0  0  0  0  0  0  0  0  0  0
    6.4952   -9.0000   -0.0000 C   0  0  0  0  0  0  0  0  0  0  0  0
    5.1962   -9.7500   -0.0000 O   0  0  0  0  0  0  0  0  0  0  0  0
  1  2  2  0  0  0  0
  2  3  1  0  0  0  0
  3  4  2  0  0  0  0
  4  5  1  0  0  0  0
  5  6  1  0  0  0  0
  5  7  1  0  0  0  0
  6  8  1  0  0  0  0
  7  9  1  0  0  0  0
  8 10  2  0  0  0  0
  9 11  1  0  0  0  0
 10 12  1  0  0  0  0
 11 13  1  0  0  0  0
 11 14  1  0  0  0  0
 12 15  1  0  0  0  0
 13 16  1  0  0  0  0
 13 17  2  0  0  0  0
 16 18  2  0  0  0  0
 18 19  1  0  0  0  0
 19 20  1  0  0  0  0
 20 21  1  0  0  0  0
 21 22  1  0  0  0  0
 22 23  1  0  0  0  0
 23 24  1  0  0  0  0
 24 25  1  0  0  0  0
 25 26  2  0  0  0  0
M  END
>  <idcoordinates2D>


>  <FragFp>
;hztzcrJ5mOott290m68eVb020cV0N8FG239048@V845F2!F1#F0J4cVFF7W1%441!F%1#

>  <SkelSpheres>
/$1/02D/!1+101*105,1#11)3$501(1%1)2%1/2-1#D&1#3%1///$1//01!11/02!1#2$2*2+1*1/1/!3)105/-1*102&2/02,3,2$3/)1#2#2101(1!101#2,2%1!2&1,4///.2//.5$1$1,2.1/(21$2%1#4/+1%10h101/01$1$1,1/%1)2/.2/%2//$5.201#1/011//+4&2,2&2$1&2

>  <PathFp>
G48!Fc011!V!L08803VFA0481O016VBN0H0FB#FV801W!G#dlG$FF!VF280X2F022508!B4!

>  <Structure>
fesI`@LDUdCiyDdhddeDh\dddfZjZjejjdFDPdK@

>  <Atoms>
26

>  <Bonds>
25

>  <Total Molweight>
332

>  <cLogP>
0.4297

>  <H-Acceptors>
7

>  <H-Donors>
0

>  <Non-H Atoms>
26

>  <Non-C/H Atoms>
7

>  <Electronegative Atoms>
7

>  <Stereo Centers>
0

>  <Rotatable Bonds>
17

>  <Rings Closures>
0

>  <sp3-Atoms>
13

>  <Symmetric atoms>
0

>  <Total Surface Area>
72.83

>  <Relative PSA>
0.84224

>  <Polar Surface Area>
76.45

>  <Shape Index>
0.76923

>  <Molecular Flexibility>
0.74747

>  <Molecular Complexity>
0.58006

>  <Aromatic Rings>
0

>  <Aromatic Atoms>
0

$$$$

eCreator 1.02D

 26 25  0  0  0  0  0  0  0  0999 V2000
   18.1865   -0.7500   -0.0000 O   0  0  0  0  0  0  0  0  0  0  0  0
   18.1865   -2.2500   -0.0000 C   0  0  0  0  0  0  0  0  0  0  0  0
   16.8875   -3.0000   -0.0000 N   0  0  0  0  0  0  0  0  0  0  0  0
   15.5885   -2.2500   -0.0000 C   0  0  0  0  0  0  0  0  0  0  0  0
   16.8875   -4.5000   -0.0000 C   0  0  0  0  0  0  0  0  0  0  0  0
   15.5885   -0.7500   -0.0000 C   0  0  0  0  0  0  0  0  0  0  0  0
   14.2894   -3.0000   -0.0000 C   0  0  0  0  0  0  0  0  0  0  0  0
   18.1865   -5.2500   -0.0000 C   0  0  0  0  0  0  0  0  0  0  0  0
   14.2894   -0.0000   -0.0000 C   0  0  0  0  0  0  0  0  0  0  0  0
   18.1865   -6.7500   -0.0000 C   0  0  0  0  0  0  0  0  0  0  0  0
   12.9904   -0.7500   -0.0000 C   0  0  0  0  0  0  0  0  0  0  0  0
   11.6913   -0.0000   -0.0000 N   0  0  0  0  0  0  0  0  0  0  0  0
   11.6913    1.5000   -0.0000 C   0  0  0  0  0  0  0  0  0  0  0  0
   10.3923   -0.7500   -0.0000 C   0  0  0  0  0  0  0  0  0  0  0  0
   10.3923    2.2500   -0.0000 O   0  0  0  0  0  0  0  0  0  0  0  0
    9.0933   -0.0000   -0.0000 C   0  0  0  0  0  0  0  0  0  0  0  0
    7.7942   -0.7500   -0.0000 C   0  0  0  0  0  0  0  0  0  0  0  0
    6.4952   -0.0000   -0.0000 C   0  0  0  0  0  0  0  0  0  0  0  0
    7.7942   -2.2500   -0.0000 C   0  0  0  0  0  0  0  0  0  0  0  0
    5.1962   -0.7500   -0.0000 N   0  0  0  0  0  0  0  0  0  0  0  0
    9.0933   -3.0000   -0.0000 C   0  0  0  0  0  0  0  0  0  0  0  0
    3.8971   -0.0000   -0.0000 C   0  0  0  0  0  0  0  0  0  0  0  0
    2.5981   -0.7500   -0.0000 C   0  0  0  0  0  0  0  0  0  0  0  0
    3.8971    1.5000   -0.0000 C   0  0  0  0  0  0  0  0  0  0  0  0
    1.2990   -0.0000   -0.0000 C   0  0  0  0  0  0  0  0  0  0  0  0
    1.2990    1.5000   -0.0000 C   0  0  0  0  0  0  0  0  0  0  0  0
  1  2  2  0  0  0  0
  2  3  1  0  0  0  0
  3  4  1  0  0  0  0
  3  5  1  0  0  0  0
  4  6  1  0  0  0  0
  4  7  2  0  0  0  0
  5  8  1  0  0  0  0
  6  9  2  0  0  0  0
  8 10  1  0  0  0  0
  9 11  1  0  0  0  0
 11 12  1  0  0  0  0
 12 13  1  0  0  0  0
 12 14  1  0  0  0  0
 13 15  2  0  0  0  0
 14 16  1  0  0  0  0
 16 17  1  0  0  0  0
 17 18  2  0  0  0  0
 17 19  1  0  0  0  0
 18 20  1  0  0  0  0
 19 21  1  0  0  0  0
 20 22  1  0  0  0  0
 22 23  1  0  0  0  0
 22 24  2  0  0  0  0
 23 25  2  0  0  0  0
 25 26  1  0  0  0  0
M  END
>  <idcoordinates2D>


>  <FragFp>
:Ufzfv8rN5uOJ99198k29@1J0H0cV08BHx218#2kB4!V0Xs!V0oF@4e7FF1W#W!4$F*

>  <SkelSpheres>
.1/(D(401//#1,1#1$2!202$6///#104,2!E1/03///$4/)1/-4/+5/-1/(1,1#1/%1/6&2#1!1)2#3(1$1$402$2/$1,3(2!101)1/01(3/1$1/$202#1/101/)1/-1/(2-1/2!2#1/,1/*j$3*2)1/!1/*1$3#2)4#1//!6!1/)1&4/%3/01$1$1//0303!1+2*4-

>  <PathFp>
FF808F801#c!a48!1!38089820BV8F020F5$VF!V!F#BW1$FF04VF1!30FVa2442!D0J0

>  <Structure>
fesp`@DZrArRsKnr{J|{ULuTtuTlCGDMu`

>  <Atoms>
26

>  <Bonds>
25

>  <Total Molweight>
326

>  <cLogP>
4.7305

>  <H-Acceptors>
5

>  <H-Donors>
0

>  <Non-H Atoms>
26

>  <Non-C/H Atoms>
5

>  <Electronegative Atoms>
5

>  <Stereo Centers>
0

>  <Rotatable Bonds>
13

>  <Rings Closures>
0

>  <sp3-Atoms>
10

>  <Symmetric atoms>
0

>  <Total Surface Area>
65.44

>  <Relative PSA>
0.56128

>  <Polar Surface Area>
43.86

>  <Shape Index>
0.69231

>  <Molecular Flexibility>
0.7591

>  <Molecular Complexity>
0.61868

>  <Aromatic Rings>
0

>  <Aromatic Atoms>
0

$$$$

eCreator 1.02D

 27 26  0  0  0  0  0  0  0  0999 V2000
   12.1244   -1.5000   -0.0000 O   0  0  0  0  0  0  0  0  0  0  0  0
   12.1244   -0.5000   -0.0000 C   0  0  0  0  0  0  0  0  0  0  0  0
   11.2583   -0.0000   -0.0000 N   0  0  0  0  0  0  0  0  0  0  0  0
   12.9904   -0.0000   -0.0000 C   0  0  0  0  0  0  0  0  0  0  0  0
   10.3923   -0.5000   -0.0000 C   0  0  0  0  0  0  0  0  0  0  0  0
   11.2583    1.0000   -0.0000 C   0  0  0  0  0  0  0  0  0  0  0  0
   13.8564   -0.5000   -0.0000 C   0  0  0  0  0  0  0  0  0  0  0  0
    9.5263   -0.0000   -0.0000 C   0  0  0  0  0  0  0  0  0  0  0  0
   14.7224   -0.0000   -0.0000 C   0  0  0  0  0  0  0  0  0  0  0  0
    8.6603   -0.5000   -0.0000 C   0  0  0  0  0  0  0  0  0  0  0  0
    7.7942   -0.0000   -0.0000 C   0  0  0  0  0  0  0  0  0  0  0  0
    6.9282   -0.5000   -0.0000 N   0  0  0  0  0  0  0  0  0  0  0  0
    7.7942    1.0000   -0.0000 C   0  0  0  0  0  0  0  0  0  0  0  0
    6.0622   -0.0000   -0.0000 C   0  0  0  0  0  0  0  0  0  0  0  0
    6.9282   -1.5000   -0.0000 C   0  0  0  0  0  0  0  0  0  0  0  0
    5.1962   -0.5000   -0.0000 C   0  0  0  0  0  0  0  0  0  0  0  0
    7.7942   -2.0000   -0.0000 C   0  0  0  0  0  0  0  0  0  0  0  0
    4.3301   -0.0000   -0.0000 N   0  0  0  0  0  0  0  0  0  0  0  0
    5.1962   -1.5000   -0.0000 C   0  0  0  0  0  0  0  0  0  0  0  0
    3.4641   -0.5000   -0.0000 C   0  0  0  0  0  0  0  0  0  0  0  0
    4.3301   -2.0000   -0.0000 C   0  0  0  0  0  0  0  0  0  0  0  0
    2.5981   -0.0000   -0.0000 C   0  0  0  0  0  0  0  0  0  0  0  0
    4.3301   -3.0000   -0.0000 C   0  0  0  0  0  0  0  0  0  0  0  0
    1.7321   -0.5000   -0.0000 C   0  0  0  0  0  0  0  0  0  0  0  0
    1.7321   -1.5000   -0.0000 C   0  0  0  0  0  0  0  0  0  0  0  0
    2.5981   -2.0000   -0.0000 O   0  0  0  0  0  0  0  0  0  0  0  0
    0.8660   -2.0000   -0.0000 C   0  0  0  0  0  0  0  0  0  0  0  0
  1  2  2  0  0  0  0
  2  3  1  0  0  0  0
  2  4  1  0  0  0  0
  3  5  1  0  0  0  0
  3  6  1  0  0  0  0
  4  7  1  0  0  0  0
  5  8  2  0  0  0  0
  7  9  1  0  0  0  0
  8 10  1  0  0  0  0
 10 11  2  0  0  0  0
 11 12  1  0  0  0  0
 11 13  1  0  0  0  0
 12 14  1  0  0  0  0
 12 15  1  0  0  0  0
 14 16  1  0  0  0  0
 15 17  1  0  0  0  0
 16 18  1  0  0  0  0
 16 19  2  0  0  0  0
 18 20  1  0  0  0  0
 19 21  1  0  0  0  0
 20 22  1  0  0  0  0
 21 23  1  0  0  0  0
 22 24  2  0  0  0  0
 24 25  1  0  0  0  0
 25 26  1  0  0  0  0
 25 27  2  0  0  0  0
M  END
>  <idcoordinates2D>


>  <FragFp>
;hzhvBrJCwOJ9tEC8FA8@8_9H3cV490Hx2A804N@o@4!W0XF0s!4#cY1F3W120V8F44#F*

>  <SkelSpheres>
!1/*1$2#E/!1%1/$1/#1!4$301!3+2$2/#1,1/!A+1#202/)1+12(2#4!1///$3/+1//+1///$1)1$@&1/0103/3%13!105(103///!1&2/1.4%4$1//%12/,3*2/01/#2/!1/!1!2#2%2$1(2$1/(30l20101/$2(1/.3101(102*1)2&1)1)185,1(1,4/011/$11//)103/.1+

>  <PathFp>
G4808F841@!V!a08!3!A4088P20DV8N120F5010F080FV0F01408W1$FF!ZF!1Y0F0424081044!

>  <Structure>
fmkp`@DZbBZSLn{MkZkluTtuUSUMHBLiTYk@

>  <Atoms>
27

>  <Bonds>
26

>  <Total Molweight>
338

>  <cLogP>
5.03

>  <H-Acceptors>
5

>  <H-Donors>
0

>  <Non-H Atoms>
27

>  <Non-C/H Atoms>
5

>  <Electronegative Atoms>
5

>  <Stereo Centers>
0

>  <Rotatable Bonds>
13

>  <Rings Closures>
0

>  <sp3-Atoms>
14

>  <Symmetric atoms>
0

>  <Total Surface Area>
54.61

>  <Relative PSA>
0.67369

>  <Polar Surface Area>
47.02

>  <Shape Index>
0.66667

>  <Molecular Flexibility>
0.68737

>  <Molecular Complexity>
0.65205

>  <Aromatic Rings>
0

>  <Aromatic Atoms>
0

$$$$

eCreator 1.02D

 27 26  0  0  0  0  0  0  0  0999 V2000
   10.3923    1.5000   -0.0000 O   0  0  0  0  0  0  0  0  0  0  0  0
    9.5263    1.0000   -0.0000 C   0  0  0  0  0  0  0  0  0  0  0  0
    9.5263   -0.0000   -0.0000 N   0  0  0  0  0  0  0  0  0  0  0  0
    8.6603    1.5000   -0.0000 C   0  0  0  0  0  0  0  0  0  0  0  0
    7.7942    1.0000   -0.0000 C   0  0  0  0  0  0  0  0  0  0  0  0
    7.7942   -0.0000   -0.0000 C   0  0  0  0  0  0  0  0  0  0  0  0
    6.9282    1.5000   -0.0000 C   0  0  0  0  0  0  0  0  0  0  0  0
    8.6603   -0.5000   -0.0000 N   0  0  0  0  0  0  0  0  0  0  0  0
    6.9282   -0.5000   -0.0000 C   0  0  0  0  0  0  0  0  0  0  0  0
    8.6603   -1.5000   -0.0000 C   0  0  0  0  0  0  0  0  0  0  0  0
    6.0622   -0.0000   -0.0000 N   0  0  0  0  0  0  0  0  0  0  0  0
    9.5263   -2.0000   -0.0000 C   0  0  0  0  0  0  0  0  0  0  0  0
    5.1962   -0.5000   -0.0000 C   0  0  0  0  0  0  0  0  0  0  0  0
    9.5263   -3.0000   -0.0000 C   0  0  0  0  0  0  0  0  0  0  0  0
    4.3301   -0.0000   -0.0000 C   0  0  0  0  0  0  0  0  0  0  0  0
    5.1962   -1.5000   -0.0000 C   0  0  0  0  0  0  0  0  0  0  0  0
   10.3923   -3.5000   -0.0000 C   0  0  0  0  0  0  0  0  0  0  0  0
    3.4641   -0.5000   -0.0000 C   0  0  0  0  0  0  0  0  0  0  0  0
   10.3923   -4.5000   -0.0000 O   0  0  0  0  0  0  0  0  0  0  0  0
   11.2583   -3.0000   -0.0000 C   0  0  0  0  0  0  0  0  0  0  0  0
    3.4641   -1.5000   -0.0000 C   0  0  0  0  0  0  0  0  0  0  0  0
    2.5981   -2.0000   -0.0000 N   0  0  0  0  0  0  0  0  0  0  0  0
    4.3301   -2.0000   -0.0000 C   0  0  0  0  0  0  0  0  0  0  0  0
    2.5981   -3.0000   -0.0000 C   0  0  0  0  0  0  0  0  0  0  0  0
    1.7321   -1.5000   -0.0000 C   0  0  0  0  0  0  0  0  0  0  0  0
    3.4641   -3.5000   -0.0000 O   0  0  0  0  0  0  0  0  0  0  0  0
    1.7321   -3.5000   -0.0000 C   0  0  0  0  0  0  0  0  0  0  0  0
  1  2  2  0  0  0  0
  2  3  1  0  0  0  0
  2  4  1  0  0  0  0
  4  5  1  0  0  0  0
  5  6  2  0  0  0  0
  5  7  1  0  0  0  0
  6  8  1  0  0  0  0
  6  9  1  0  0  0  0
  8 10  1  0  0  0  0
  9 11  1  0  0  0  0
 10 12  2  0  0  0  0
 11 13  1  0  0  0  0
 12 14  1  0  0  0  0
 13 15  1  0  0  0  0
 13 16  2  0  0  0  0
 14 17  2  0  0  0  0
 15 18  2  0  0  0  0
 17 19  1  0  0  0  0
 17 20  1  0  0  0  0
 18 21  1  0  0  0  0
 21 22  1  0  0  0  0
 21 23  2  0  0  0  0
 22 24  1  0  0  0  0
 22 25  1  0  0  0  0
 24 26  2  0  0  0  0
 24 27  1  0  0  0  0
M  END
>  <idcoordinates2D>


>  <FragFp>
;bz_tBlN5w1J9dAB8k28@8W0F1c0480Hl2180402k84!W0XN0cV0JFA0cWGF1W1!W!4$F*

>  <SkelSpheres>
$3//!5/011)1/-2-20201!6//#5+1)4$3%@+1%2//.2$2/(1$101,2)5!1!1$2*1#1&101//$3&1(3//$3!1&9&2!1-2(1.312$3///+1102%6-1$1/!2#3/2//2(2/(1//(2)1/,1&1/$1/(31j1/)2/.1/*3#1.3%1.1!4H03&4&1/!1/02/01%1//#2%4/(1/!

>  <PathFp>
FJ809FN41@!c!a48083!9B080P28BV8N#F4!FF080FV0F15408W1$FF!ZF1!Y!VZ240@104440

>  <Structure>
fmkI`@D\UTBYyELhiddeDmDXihuMUMRmTtpBDUWhK@

>  <Atoms>
27

>  <Bonds>
26

>  <Total Molweight>
344

>  <cLogP>
3.4096

>  <H-Acceptors>
7

>  <H-Donors>
0

>  <Non-H Atoms>
27

>  <Non-C/H Atoms>
7

>  <Electronegative Atoms>
7

>  <Stereo Centers>
0

>  <Rotatable Bonds>
11

>  <Rings Closures>
0

>  <sp3-Atoms>
9

>  <Symmetric atoms>
0

>  <Total Surface Area>
100.78

>  <Relative PSA>
0.52967

>  <Polar Surface Area>
67.33

>  <Shape Index>
0.59259

>  <Molecular Flexibility>
0.61085

>  <Molecular Complexity>
0.6593

>  <Aromatic Rings>
0

>  <Aromatic Atoms>
0

$$$$

eCreator 1.02D

 26 26  0  0  0  0  0  0  0  0999 V2000
   10.3923    1.5000   -0.0000 O   0  0  0  0  0  0  0  0  0  0  0  0
    9.5263    1.0000   -0.0000 C   0  0  0  0  0  0  0  0  0  0  0  0
    9.5263   -0.0000   -0.0000 N   0  0  0  0  0  0  0  0  0  0  0  0
   10.3923   -0.5000   -0.0000 C   0  0  0  0  0  0  0  0  0  0  0  0
    8.6603   -0.5000   -0.0000 C   0  0  0  0  0  0  0  0  0  0  0  0
   11.2583   -0.0000   -0.0000 C   0  0  0  0  0  0  0  0  0  0  0  0
    7.7942   -0.0000   -0.0000 C   0  0  0  0  0  0  0  0  0  0  0  0
   12.1244   -0.5000   -0.0000 C   0  0  0  0  0  0  0  0  0  0  0  0
    6.9282   -0.5000   -0.0000 C   0  0  0  0  0  0  0  0  0  0  0  0
   12.1244   -1.5000   -0.0000 C   0  0  0  0  0  0  0  0  0  0  0  0
    6.0622   -0.0000   -0.0000 C   0  0  0  0  0  0  0  0  0  0  0  0
    6.9282   -1.5000   -0.0000 C   0  0  0  0  0  0  0  0  0  0  0  0
   12.9904   -2.0000   -0.0000 N   0  0  0  0  0  0  0  0  0  0  0  0
    5.1962   -0.5000   -0.0000 N   0  0  0  0  0  0  0  0  0  0  0  0
   13.8564   -1.5000   -0.0000 C   0  0  0  0  0  0  0  0  0  0  0  0
   12.9904   -3.0000   -0.0000 C   0  0  0  0  0  0  0  0  0  0  0  0
    5.1962   -1.5000   -0.0000 N   0  0  0  0  0  0  0  0  0  0  0  0
   14.7224   -2.0000   -0.0000 C   0  0  0  0  0  0  0  0  0  0  0  0
   13.8564   -3.5000   -0.0000 C   0  0  0  0  0  0  0  0  0  0  0  0
    4.3301   -2.0000   -0.0000 C   0  0  0  0  0  0  0  0  0  0  0  0
   14.7224   -3.0000   -0.0000 C   0  0  0  0  0  0  0  0  0  0  0  0
    4.3301   -3.0000   -0.0000 C   0  0  0  0  0  0  0  0  0  0  0  0
    3.4641   -1.5000   -0.0000 C   0  0  0  0  0  0  0  0  0  0  0  0
    3.4641   -3.5000   -0.0000 C   0  0  0  0  0  0  0  0  0  0  0  0
    3.4641   -4.5000   -0.0000 C   0  0  0  0  0  0  0  0  0  0  0  0
    2.5981   -5.0000   -0.0000 O   0  0  0  0  0  0  0  0  0  0  0  0
  1  2  2  0  0  0  0
  2  3  1  0  0  0  0
  3  4  1  0  0  0  0
  3  5  1  0  0  0  0
  4  6  1  0  0  0  0
  5  7  1  0  0  0  0
  6  8  2  0  0  0  0
  7  9  1  0  0  0  0
  8 10  1  0  0  0  0
  9 11  1  0  0  0  0
  9 12  2  0  0  0  0
 10 13  1  0  0  0  0
 11 14  2  0  0  0  0
 13 15  1  0  0  0  0
 13 16  1  0  0  0  0
 14 17  1  0  0  0  0
 15 18  1  0  0  0  0
 16 19  1  0  0  0  0
 17 20  1  0  0  0  0
 18 21  1  0  0  0  0
 20 22  2  0  0  0  0
 20 23  1  0  0  0  0
 22 24  1  0  0  0  0
 24 25  2  0  0  0  0
 25 26  1  0  0  0  0
 19 21  1  0  0  0  0
M  END
>  <idcoordinates2D>


>  <FragFp>
;fzfv8pNCmGJ99390k29@V60F2cV08BPx018$k@41#2F08V0JFPJe7FF1112$J01!F#V01#

>  <SkelSpheres>
!1%1/&1%D(2%1!1/+3+2!1*202$3%1/)1,1$2)2(D$1%3/*2//1-2#2-1/%2/2*2///1%1,401/!2/%3&1)1/#11&1$204!2&1.1%2#3(2!1//.1-101//&1/.1/1,1$2-1//&2#1/01%2+1&1*i%1.1)1,2.1#2+22,2$1!3/!1#3$16!1&3.1)7/%3.2&1!2+1/2%4$1/&4+10

>  <PathFp>
218#940202c!6Fc!7041B4N1@!BW8k020FB$VN81c!F010clGV0F04F14VF1!22G0X2Z4220D0F0

>  <Structure>
fekH`@DFlDDteeUY^UWoTeZjZfZjiihAFIdmv`

>  <Atoms>
26

>  <Bonds>
26

>  <Total Molweight>
328

>  <cLogP>
2.8491

>  <H-Acceptors>
6

>  <H-Donors>
0

>  <Non-H Atoms>
26

>  <Non-C/H Atoms>
6

>  <Electronegative Atoms>
6

>  <Stereo Centers>
0

>  <Rotatable Bonds>
11

>  <Rings Closures>
1

>  <sp3-Atoms>
13

>  <Symmetric atoms>
2

>  <Total Surface Area>
64.5

>  <Relative PSA>
0.74884

>  <Polar Surface Area>
59.38

>  <Shape Index>
0.76923

>  <Molecular Flexibility>
0.71491

>  <Molecular Complexity>
0.56985

>  <Aromatic Rings>
0

>  <Aromatic Atoms>
0

$$$$

eCreator 1.02D

 27 26  0  0  0  0  0  0  0  0999 V2000
   12.1244   -1.5000   -0.0000 O   0  0  0  0  0  0  0  0  0  0  0  0
   12.1244   -0.5000   -0.0000 C   0  0  0  0  0  0  0  0  0  0  0  0
   11.2583   -0.0000   -0.0000 N   0  0  0  0  0  0  0  0  0  0  0  0
   12.9904   -0.0000   -0.0000 C   0  0  0  0  0  0  0  0  0  0  0  0
   10.3923   -0.5000   -0.0000 C   0  0  0  0  0  0  0  0  0  0  0  0
   11.2583    1.0000   -0.0000 C   0  0  0  0  0  0  0  0  0  0  0  0
   13.8564   -0.5000   -0.0000 C   0  0  0  0  0  0  0  0  0  0  0  0
    9.5263   -0.0000   -0.0000 C   0  0  0  0  0  0  0  0  0  0  0  0
   10.3923    1.5000   -0.0000 C   0  0  0  0  0  0  0  0  0  0  0  0
    8.6603   -0.5000   -0.0000 C   0  0  0  0  0  0  0  0  0  0  0  0
    7.7942   -0.0000   -0.0000 C   0  0  0  0  0  0  0  0  0  0  0  0
    6.9282   -0.5000   -0.0000 N   0  0  0  0  0  0  0  0  0  0  0  0
    6.0622   -0.0000   -0.0000 C   0  0  0  0  0  0  0  0  0  0  0  0
    6.9282   -1.5000   -0.0000 C   0  0  0  0  0  0  0  0  0  0  0  0
    5.1962   -0.5000   -0.0000 C   0  0  0  0  0  0  0  0  0  0  0  0
    4.3301   -0.0000   -0.0000 N   0  0  0  0  0  0  0  0  0  0  0  0
    5.1962   -1.5000   -0.0000 C   0  0  0  0  0  0  0  0  0  0  0  0
    4.3301    1.0000   -0.0000 N   0  0  0  0  0  0  0  0  0  0  0  0
    3.4641   -0.5000   -0.0000 C   0  0  0  0  0  0  0  0  0  0  0  0
    5.1962    1.5000   -0.0000 C   0  0  0  0  0  0  0  0  0  0  0  0
    2.5981   -0.0000   -0.0000 C   0  0  0  0  0  0  0  0  0  0  0  0
    3.4641   -1.5000   -0.0000 C   0  0  0  0  0  0  0  0  0  0  0  0
    5.1962    2.5000   -0.0000 C   0  0  0  0  0  0  0  0  0  0  0  0
    1.7321   -0.5000   -0.0000 C   0  0  0  0  0  0  0  0  0  0  0  0
    2.5981   -2.0000   -0.0000 C   0  0  0  0  0  0  0  0  0  0  0  0
    1.7321   -1.5000   -0.0000 C   0  0  0  0  0  0  0  0  0  0  0  0
    0.8660   -2.0000   -0.0000 O   0  0  0  0  0  0  0  0  0  0  0  0
  1  2  2  0  0  0  0
  2  3  1  0  0  0  0
  2  4  1  0  0  0  0
  3  5  1  0  0  0  0
  3  6  1  0  0  0  0
  4  7  1  0  0  0  0
  5  8  2  0  0  0  0
  6  9  1  0  0  0  0
  8 10  1  0  0  0  0
 10 11  2  0  0  0  0
 11 12  1  0  0  0  0
 12 13  1  0  0  0  0
 12 14  1  0  0  0  0
 13 15  1  0  0  0  0
 15 16  1  0  0  0  0
 15 17  2  0  0  0  0
 16 18  1  0  0  0  0
 16 19  1  0  0  0  0
 18 20  2  0  0  0  0
 19 21  1  0  0  0  0
 19 22  2  0  0  0  0
 20 23  1  0  0  0  0
 21 24  2  0  0  0  0
 22 25  1  0  0  0  0
 24 26  1  0  0  0  0
 26 27  1  0  0  0  0
M  END
>  <idcoordinates2D>


>  <FragFp>
;hztOgrJ5w1ottE80k68eca9HG8V4O8Ht2A804F@Z841FX!F1c!K0R0eW1F3W1!V0F541!F%1#

>  <SkelSpheres>
,1/2)9012.1-2,3/,4$3+3.2(2/(202%G+2$2101(1//)1/01%1(2)1!1(3/+2!1#3/)1/-2//!1,@&1#11(2/+223$2*3/!1#2$1/,2/%2)2202/!1#3/.12!2,2-32/$1/6%11/02)1////k$4!1+1*1!1/!2/*2!2/#2!1/&5/1/2!3/01/%15/+1.4!2.1/(

>  <PathFp>
G180808012!W0Fa08803VJA4480Q216W4s1H0FC010F080GW0F1040dlF$JF10VF#X20VZ2408!B440

>  <Structure>
fmkH`@DZ}DBtfYWugfvU}jiijiifZ`TYRdqYk@

>  <Atoms>
27

>  <Bonds>
26

>  <Total Molweight>
340

>  <cLogP>
3.2981

>  <H-Acceptors>
6

>  <H-Donors>
0

>  <Non-H Atoms>
27

>  <Non-C/H Atoms>
6

>  <Electronegative Atoms>
6

>  <Stereo Centers>
0

>  <Rotatable Bonds>
12

>  <Rings Closures>
0

>  <sp3-Atoms>
12

>  <Symmetric atoms>
0

>  <Total Surface Area>
77.01

>  <Relative PSA>
0.62719

>  <Polar Surface Area>
59.38

>  <Shape Index>
0.62963

>  <Molecular Flexibility>
0.7216

>  <Molecular Complexity>
0.69969

>  <Aromatic Rings>
0

>  <Aromatic Atoms>
0

$$$$

eCreator 1.02D

 27 26  0  0  0  0  0  0  0  0999 V2000
    9.5263   -2.0000   -0.0000 O   0  0  0  0  0  0  0  0  0  0  0  0
   10.3923   -1.5000   -0.0000 C   0  0  0  0  0  0  0  0  0  0  0  0
   10.3923   -0.5000   -0.0000 N   0  0  0  0  0  0  0  0  0  0  0  0
   11.2583   -0.0000   -0.0000 C   0  0  0  0  0  0  0  0  0  0  0  0
    9.5263   -0.0000   -0.0000 C   0  0  0  0  0  0  0  0  0  0  0  0
   12.1244   -0.5000   -0.0000 C   0  0  0  0  0  0  0  0  0  0  0  0
    8.6603   -0.5000   -0.0000 C   0  0  0  0  0  0  0  0  0  0  0  0
   12.9904   -0.0000   -0.0000 C   0  0  0  0  0  0  0  0  0  0  0  0
    7.7942   -0.0000   -0.0000 C   0  0  0  0  0  0  0  0  0  0  0  0
   12.9904    1.0000   -0.0000 C   0  0  0  0  0  0  0  0  0  0  0  0
    6.9282   -0.5000   -0.0000 C   0  0  0  0  0  0  0  0  0  0  0  0
   13.8564    1.5000   -0.0000 N   0  0  0  0  0  0  0  0  0  0  0  0
   12.1244    1.5000   -0.0000 C   0  0  0  0  0  0  0  0  0  0  0  0
    6.0622   -0.0000   -0.0000 N   0  0  0  0  0  0  0  0  0  0  0  0
    6.9282   -1.5000   -0.0000 C   0  0  0  0  0  0  0  0  0  0  0  0
   13.8564    2.5000   -0.0000 C   0  0  0  0  0  0  0  0  0  0  0  0
    6.0622    1.0000   -0.0000 N   0  0  0  0  0  0  0  0  0  0  0  0
   14.7224    3.0000   -0.0000 C   0  0  0  0  0  0  0  0  0  0  0  0
    5.1962    1.5000   -0.0000 C   0  0  0  0  0  0  0  0  0  0  0  0
   14.7224    4.0000   -0.0000 C   0  0  0  0  0  0  0  0  0  0  0  0
    5.1962    2.5000   -0.0000 C   0  0  0  0  0  0  0  0  0  0  0  0
   15.5885    4.5000   -0.0000 C   0  0  0  0  0  0  0  0  0  0  0  0
    4.3301    3.0000   -0.0000 C   0  0  0  0  0  0  0  0  0  0  0  0
    4.3301    4.0000   -0.0000 C   0  0  0  0  0  0  0  0  0  0  0  0
    3.4641    4.5000   -0.0000 O   0  0  0  0  0  0  0  0  0  0  0  0
    5.1962    4.5000   -0.0000 C   0  0  0  0  0  0  0  0  0  0  0  0
    3.4641    5.5000   -0.0000 C   0  0  0  0  0  0  0  0  0  0  0  0
  1  2  2  0  0  0  0
  2  3  1  0  0  0  0
  3  4  1  0  0  0  0
  3  5  1  0  0  0  0
  4  6  1  0  0  0  0
  5  7  1  0  0  0  0
  6  8  2  0  0  0  0
  7  9  1  0  0  0  0
  8 10  1  0  0  0  0
  9 11  1  0  0  0  0
 10 12  1  0  0  0  0
 10 13  2  0  0  0  0
 11 14  2  0  0  0  0
 11 15  1  0  0  0  0
 12 16  1  0  0  0  0
 14 17  1  0  0  0  0
 16 18  1  0  0  0  0
 17 19  1  0  0  0  0
 18 20  1  0  0  0  0
 19 21  2  0  0  0  0
 20 22  1  0  0  0  0
 21 23  1  0  0  0  0
 23 24  2  0  0  0  0
 24 25  1  0  0  0  0
 24 26  1  0  0  0  0
 25 27  1  0  0  0  0
M  END
>  <idcoordinates2D>


>  <FragFp>
;jzhv8rs5mSJ99390R28@V60H0cV088Hx21804!V841#2F08!o0N4e3FF1W1%J09!F%1#

>  <SkelSpheres>
//(G(2!1%1/201(1+2$1$4!20101203$1!1+11)1#1-101/B+1%1/(1.1%1$1+1//+2!1$1&2%1#3/(1.1#1)2,5//+7&1/01/!101!211$2//!1(230101(2/$12!22(1+102+1(2%1/!1%1///01$3#1//)1%14#3//(101*20k&1$2*101$1!1)1/,2102-2//%16)1/2)4*11)3&1&2$1#101//!4/,1-

>  <PathFp>
F1N!F9412!V!6F8!3041B4N1@!4W8k020FC$VN81c!F1108lGV0F1JF14VF!120F0X2o0@2VB#

>  <Structure>
fmkH`@DZlD@teeUVY}U]ejijejjZZ`DXf\sZ

>  <Atoms>
27

>  <Bonds>
26

>  <Total Molweight>
340

>  <cLogP>
4.341

>  <H-Acceptors>
6

>  <H-Donors>
0

>  <Non-H Atoms>
27

>  <Non-C/H Atoms>
6

>  <Electronegative Atoms>
6

>  <Stereo Centers>
0

>  <Rotatable Bonds>
15

>  <Rings Closures>
0

>  <sp3-Atoms>
14

>  <Symmetric atoms>
0

>  <Total Surface Area>
58.31

>  <Relative PSA>
0.77517

>  <Polar Surface Area>
48.38

>  <Shape Index>
0.81481

>  <Molecular Flexibility>
0.67963

>  <Molecular Complexity>
0.55886

>  <Aromatic Rings>
0

>  <Aromatic Atoms>
0

$$$$

eCreator 1.02D

 27 26  0  0  0  0  0  0  0  0999 V2000
   12.9904   -2.0000   -0.0000 O   0  0  0  0  0  0  0  0  0  0  0  0
   12.1244   -1.5000   -0.0000 C   0  0  0  0  0  0  0  0  0  0  0  0
   11.2583   -2.0000   -0.0000 C   0  0  0  0  0  0  0  0  0  0  0  0
   11.2583   -3.0000   -0.0000 N   0  0  0  0  0  0  0  0  0  0  0  0
   10.3923   -1.5000   -0.0000 C   0  0  0  0  0  0  0  0  0  0  0  0
   10.3923   -0.5000   -0.0000 C   0  0  0  0  0  0  0  0  0  0  0  0
   11.2583   -0.0000   -0.0000 N   0  0  0  0  0  0  0  0  0  0  0  0
    9.5263   -0.0000   -0.0000 C   0  0  0  0  0  0  0  0  0  0  0  0
   11.2583    1.0000   -0.0000 C   0  0  0  0  0  0  0  0  0  0  0  0
    8.6603   -0.5000   -0.0000 N   0  0  0  0  0  0  0  0  0  0  0  0
   12.1244    1.5000   -0.0000 C   0  0  0  0  0  0  0  0  0  0  0  0
   10.3923    1.5000   -0.0000 C   0  0  0  0  0  0  0  0  0  0  0  0
    7.7942   -0.0000   -0.0000 C   0  0  0  0  0  0  0  0  0  0  0  0
   12.1244    2.5000   -0.0000 C   0  0  0  0  0  0  0  0  0  0  0  0
   10.3923    2.5000   -0.0000 C   0  0  0  0  0  0  0  0  0  0  0  0
    6.9282   -0.5000   -0.0000 C   0  0  0  0  0  0  0  0  0  0  0  0
    7.7942    1.0000   -0.0000 C   0  0  0  0  0  0  0  0  0  0  0  0
   11.2583    3.0000   -0.0000 C   0  0  0  0  0  0  0  0  0  0  0  0
    6.0622   -0.0000   -0.0000 C   0  0  0  0  0  0  0  0  0  0  0  0
    6.0622    1.0000   -0.0000 C   0  0  0  0  0  0  0  0  0  0  0  0
    5.1962    1.5000   -0.0000 N   0  0  0  0  0  0  0  0  0  0  0  0
    6.9282    1.5000   -0.0000 C   0  0  0  0  0  0  0  0  0  0  0  0
    5.1962    2.5000   -0.0000 C   0  0  0  0  0  0  0  0  0  0  0  0
    4.3301    3.0000   -0.0000 C   0  0  0  0  0  0  0  0  0  0  0  0
    4.3301    4.0000   -0.0000 C   0  0  0  0  0  0  0  0  0  0  0  0
    3.4641    4.5000   -0.0000 C   0  0  0  0  0  0  0  0  0  0  0  0
    3.4641    5.5000   -0.0000 C   0  0  0  0  0  0  0  0  0  0  0  0
  1  2  2  0  0  0  0
  2  3  1  0  0  0  0
  3  4  2  0  0  0  0
  3  5  1  0  0  0  0
  5  6  2  0  0  0  0
  6  7  1  0  0  0  0
  6  8  1  0  0  0  0
  7  9  1  0  0  0  0
  8 10  1  0  0  0  0
  9 11  1  0  0  0  0
  9 12  2  0  0  0  0
 10 13  1  0  0  0  0
 11 14  2  0  0  0  0
 12 15  1  0  0  0  0
 13 16  1  0  0  0  0
 13 17  2  0  0  0  0
 14 18  1  0  0  0  0
 16 19  2  0  0  0  0
 19 20  1  0  0  0  0
 20 21  1  0  0  0  0
 20 22  2  0  0  0  0
 21 23  1  0  0  0  0
 23 24  1  0  0  0  0
 24 25  1  0  0  0  0
 25 26  1  0  0  0  0
 26 27  1  0  0  0  0
M  END
>  <idcoordinates2D>


>  <FragFp>
zxUYrYvBlF4TGJ0c@C8F2828V1N0c0408HG21804!o84!V0X!cV0o0F48WGF0V1%4$F*

>  <SkelSpheres>
/%2!1-C%1&1-1/-4*4!4#2!6-2//02$4#1$2%I/!4/(1/+5/,2/*602)2+2&1+2///1107(3/!1*1#6&1//#1#3)1//*12//$1!211/%3/#44///01//%1/%1/01//$201%1/!1&1l,2,3///.1$101//!82(2/01(2*11(302,3$1$1*1/)4!2#1//#

>  <PathFp>
F0809F801802W!a4808380A!89N28BV8NX20F5!FJV8!V0FG4!8W102!FF!ZF!1Y0FV62508W0B440

>  <Structure>
fmkI@@LLdTFQJYQIQIJKEQYILsUSMLtuT@aETYbp

>  <Atoms>
27

>  <Bonds>
26

>  <Total Molweight>
336

>  <cLogP>
4.7079

>  <H-Acceptors>
5

>  <H-Donors>
0

>  <Non-H Atoms>
27

>  <Non-C/H Atoms>
5

>  <Electronegative Atoms>
5

>  <Stereo Centers>
0

>  <Rotatable Bonds>
15

>  <Rings Closures>
0

>  <sp3-Atoms>
10

>  <Symmetric atoms>
0

>  <Total Surface Area>
76.42

>  <Relative PSA>
0.46061

>  <Polar Surface Area>
39.15

>  <Shape Index>
0.66667

>  <Molecular Flexibility>
0.61521

>  <Molecular Complexity>
0.65353

>  <Aromatic Rings>
0

>  <Aromatic Atoms>
0

$$$$

eCreator 1.02D

 27 26  0  0  0  0  0  0  0  0999 V2000
   10.3923    2.5000   -0.0000 O   0  0  0  0  0  0  0  0  0  0  0  0
   10.3923    1.5000   -0.0000 C   0  0  0  0  0  0  0  0  0  0  0  0
    9.5263    1.0000   -0.0000 C   0  0  0  0  0  0  0  0  0  0  0  0
    9.5263   -0.0000   -0.0000 C   0  0  0  0  0  0  0  0  0  0  0  0
   10.3923   -0.5000   -0.0000 C   0  0  0  0  0  0  0  0  0  0  0  0
    8.6603   -0.5000   -0.0000 C   0  0  0  0  0  0  0  0  0  0  0  0
   11.2583   -0.0000   -0.0000 N   0  0  0  0  0  0  0  0  0  0  0  0
   10.3923   -1.5000   -0.0000 C   0  0  0  0  0  0  0  0  0  0  0  0
    7.7942   -0.0000   -0.0000 C   0  0  0  0  0  0  0  0  0  0  0  0
   11.2583    1.0000   -0.0000 N   0  0  0  0  0  0  0  0  0  0  0  0
   12.1244   -0.5000   -0.0000 C   0  0  0  0  0  0  0  0  0  0  0  0
    6.9282   -0.5000   -0.0000 N   0  0  0  0  0  0  0  0  0  0  0  0
   12.9904   -0.0000   -0.0000 C   0  0  0  0  0  0  0  0  0  0  0  0
    6.0622   -0.0000   -0.0000 C   0  0  0  0  0  0  0  0  0  0  0  0
   13.8564   -0.5000   -0.0000 C   0  0  0  0  0  0  0  0  0  0  0  0
    5.1962   -0.5000   -0.0000 C   0  0  0  0  0  0  0  0  0  0  0  0
    6.0622    1.0000   -0.0000 C   0  0  0  0  0  0  0  0  0  0  0  0
   14.7224   -0.0000   -0.0000 C   0  0  0  0  0  0  0  0  0  0  0  0
    4.3301   -0.0000   -0.0000 C   0  0  0  0  0  0  0  0  0  0  0  0
   15.5885   -0.5000   -0.0000 O   0  0  0  0  0  0  0  0  0  0  0  0
   14.7224    1.0000   -0.0000 C   0  0  0  0  0  0  0  0  0  0  0  0
    4.3301    1.0000   -0.0000 C   0  0  0  0  0  0  0  0  0  0  0  0
   15.5885    1.5000   -0.0000 C   0  0  0  0  0  0  0  0  0  0  0  0
    3.4641    1.5000   -0.0000 N   0  0  0  0  0  0  0  0  0  0  0  0
    3.4641    2.5000   -0.0000 C   0  0  0  0  0  0  0  0  0  0  0  0
    2.5981    3.0000   -0.0000 C   0  0  0  0  0  0  0  0  0  0  0  0
    2.5981    4.0000   -0.0000 C   0  0  0  0  0  0  0  0  0  0  0  0
  1  2  2  0  0  0  0
  2  3  1  0  0  0  0
  3  4  1  0  0  0  0
  4  5  2  0  0  0  0
  4  6  1  0  0  0  0
  5  7  1  0  0  0  0
  5  8  1  0  0  0  0
  6  9  1  0  0  0  0
  7 10  1  0  0  0  0
  7 11  1  0  0  0  0
  9 12  1  0  0  0  0
 11 13  2  0  0  0  0
 12 14  1  0  0  0  0
 13 15  1  0  0  0  0
 14 16  1  0  0  0  0
 14 17  2  0  0  0  0
 15 18  2  0  0  0  0
 16 19  2  0  0  0  0
 18 20  1  0  0  0  0
 18 21  1  0  0  0  0
 19 22  1  0  0  0  0
 21 23  2  0  0  0  0
 22 24  1  0  0  0  0
 24 25  1  0  0  0  0
 25 26  1  0  0  0  0
 26 27  1  0  0  0  0
M  END
>  <idcoordinates2D>


>  <FragFp>
;brrvclN5uGJ8d098k2821l0FFc#BHG218#@F8440V0Xs08V0oF3485GF0V1!W!44#F#801#

>  <SkelSpheres>
02//$2C/!1.2+1+21$1#2!20201106/01211*2!1.1/!F+1%1$4/!1%1&2,1+1/$1/%4!1/(1!1/(1+1#1/&5/*2*2$6&1&1/02$2+1%2&1#3/)1/&1)1(3!2)1&201#2/$2//1/#2/,1/01/#2#1,201$3-1#2/1/030k!1/02$2/+3/$1*1/01/)18201%1&1/!3*1&1/01#2&2/&1+4%1!101/.

>  <PathFp>
HJ801FN412!c!q480830F14081@!BW8H020F5!F0V80GV!G540Bk9!F0FF10ZF30130FV62Z4#D0J0

>  <Structure>
fmkH`@FRutFTeYeoUeywUijjfiVij`Dpz`tV

>  <Atoms>
27

>  <Bonds>
26

>  <Total Molweight>
340

>  <cLogP>
3.098

>  <H-Acceptors>
6

>  <H-Donors>
0

>  <Non-H Atoms>
27

>  <Non-C/H Atoms>
6

>  <Electronegative Atoms>
6

>  <Stereo Centers>
0

>  <Rotatable Bonds>
15

>  <Rings Closures>
0

>  <sp3-Atoms>
13

>  <Symmetric atoms>
0

>  <Total Surface Area>
76.85

>  <Relative PSA>
0.52492

>  <Polar Surface Area>
50.26

>  <Shape Index>
0.74074

>  <Molecular Flexibility>
0.66068

>  <Molecular Complexity>
0.64904

>  <Aromatic Rings>
0

>  <Aromatic Atoms>
0

$$$$

eCreator 1.02D

 27 26  0  0  0  0  0  0  0  0999 V2000
   18.1865   -0.7500   -0.0000 O   0  0  0  0  0  0  0  0  0  0  0  0
   18.1865   -2.2500   -0.0000 C   0  0  0  0  0  0  0  0  0  0  0  0
   16.8875   -3.0000   -0.0000 N   0  0  0  0  0  0  0  0  0  0  0  0
   15.5885   -2.2500   -0.0000 C   0  0  0  0  0  0  0  0  0  0  0  0
   16.8875   -4.5000   -0.0000 C   0  0  0  0  0  0  0  0  0  0  0  0
   15.5885   -0.7500   -0.0000 C   0  0  0  0  0  0  0  0  0  0  0  0
   14.2894   -3.0000   -0.0000 C   0  0  0  0  0  0  0  0  0  0  0  0
   18.1865   -5.2500   -0.0000 C   0  0  0  0  0  0  0  0  0  0  0  0
   14.2894   -0.0000   -0.0000 C   0  0  0  0  0  0  0  0  0  0  0  0
   18.1865   -6.7500   -0.0000 C   0  0  0  0  0  0  0  0  0  0  0  0
   12.9904   -0.7500   -0.0000 C   0  0  0  0  0  0  0  0  0  0  0  0
   11.6913   -0.0000   -0.0000 N   0  0  0  0  0  0  0  0  0  0  0  0
   11.6913    1.5000   -0.0000 C   0  0  0  0  0  0  0  0  0  0  0  0
   10.3923   -0.7500   -0.0000 C   0  0  0  0  0  0  0  0  0  0  0  0
   10.3923    2.2500   -0.0000 O   0  0  0  0  0  0  0  0  0  0  0  0
    9.0933   -0.0000   -0.0000 C   0  0  0  0  0  0  0  0  0  0  0  0
    7.7942   -0.7500   -0.0000 C   0  0  0  0  0  0  0  0  0  0  0  0
    6.4952   -0.0000   -0.0000 C   0  0  0  0  0  0  0  0  0  0  0  0
    7.7942   -2.2500   -0.0000 C   0  0  0  0  0  0  0  0  0  0  0  0
    5.1962   -0.7500   -0.0000 N   0  0  0  0  0  0  0  0  0  0  0  0
    6.4952   -3.0000   -0.0000 C   0  0  0  0  0  0  0  0  0  0  0  0
    3.8971   -0.0000   -0.0000 C   0  0  0  0  0  0  0  0  0  0  0  0
    6.4952   -4.5000   -0.0000 N   0  0  0  0  0  0  0  0  0  0  0  0
    2.5981   -0.7500   -0.0000 C   0  0  0  0  0  0  0  0  0  0  0  0
    3.8971    1.5000   -0.0000 C   0  0  0  0  0  0  0  0  0  0  0  0
    1.2990   -0.0000   -0.0000 C   0  0  0  0  0  0  0  0  0  0  0  0
    1.2990    1.5000   -0.0000 C   0  0  0  0  0  0  0  0  0  0  0  0
  1  2  2  0  0  0  0
  2  3  1  0  0  0  0
  3  4  1  0  0  0  0
  3  5  1  0  0  0  0
  4  6  1  0  0  0  0
  4  7  2  0  0  0  0
  5  8  1  0  0  0  0
  6  9  2  0  0  0  0
  8 10  1  0  0  0  0
  9 11  1  0  0  0  0
 11 12  1  0  0  0  0
 12 13  1  0  0  0  0
 12 14  1  0  0  0  0
 13 15  2  0  0  0  0
 14 16  1  0  0  0  0
 16 17  1  0  0  0  0
 17 18  2  0  0  0  0
 17 19  1  0  0  0  0
 18 20  1  0  0  0  0
 19 21  1  0  0  0  0
 20 22  1  0  0  0  0
 21 23  1  0  0  0  0
 22 24  1  0  0  0  0
 22 25  2  0  0  0  0
 24 26  2  0  0  0  0
 26 27  1  0  0  0  0
M  END
>  <idcoordinates2D>


>  <FragFp>
:Ufzfz8rOKvOR99198k29@1J1H0cV08Bmx218#2kB4!V0Xs!V0oF@4e7FF1W#W!4$F*

>  <SkelSpheres>
.1/(D(401//#1/01#14!202$6///#104,2!E1.103///$5///(4/!1(5/-1/(1%2%1/*1/5&2#1!1)2#3(1$1&2$2/$1,3(2!101)1/01(1/1$4/$202#11.101/)1/-1/(2-1/4&1/,1/*k$3*1)1/!1/*1$3#2)4#1//!6!3/)1&6/01#3/01$1/2/%403!1+2*4-

>  <PathFp>
FF808F801#c!a48!1!38289820BV8F020F5$VF!V!F#BW1$FF04VF1!30FVa2442!D0J0

>  <Structure>
fmkH`@DZrtCdefW]evUV}jfZjZZje`Xxaal

>  <Atoms>
27

>  <Bonds>
26

>  <Total Molweight>
340

>  <cLogP>
3.406

>  <H-Acceptors>
6

>  <H-Donors>
0

>  <Non-H Atoms>
27

>  <Non-C/H Atoms>
6

>  <Electronegative Atoms>
6

>  <Stereo Centers>
0

>  <Rotatable Bonds>
14

>  <Rings Closures>
0

>  <sp3-Atoms>
11

>  <Symmetric atoms>
0

>  <Total Surface Area>
68.99

>  <Relative PSA>
0.58385

>  <Polar Surface Area>
47.1

>  <Shape Index>
0.66667

>  <Molecular Flexibility>
0.76724

>  <Molecular Complexity>
0.63126

>  <Aromatic Rings>
0

>  <Aromatic Atoms>
0

$$$$

eCreator 1.02D

 27 26  0  0  0  0  0  0  0  0999 V2000
   19.4856    4.5000   -0.0000 O   0  0  0  0  0  0  0  0  0  0  0  0
   20.7846    3.7500   -0.0000 C   0  0  0  0  0  0  0  0  0  0  0  0
   20.7846    2.2500   -0.0000 N   0  0  0  0  0  0  0  0  0  0  0  0
   22.0836    4.5000   -0.0000 C   0  0  0  0  0  0  0  0  0  0  0  0
   19.4856    1.5000   -0.0000 C   0  0  0  0  0  0  0  0  0  0  0  0
   22.0836    6.0000   -0.0000 C   0  0  0  0  0  0  0  0  0  0  0  0
   19.4856   -0.0000   -0.0000 C   0  0  0  0  0  0  0  0  0  0  0  0
   18.1865   -0.7500   -0.0000 C   0  0  0  0  0  0  0  0  0  0  0  0
   16.8875   -0.0000   -0.0000 C   0  0  0  0  0  0  0  0  0  0  0  0
   15.5885   -0.7500   -0.0000 N   0  0  0  0  0  0  0  0  0  0  0  0
   16.8875    1.5000   -0.0000 C   0  0  0  0  0  0  0  0  0  0  0  0
   14.2894   -0.0000   -0.0000 C   0  0  0  0  0  0  0  0  0  0  0  0
   15.5885   -2.2500   -0.0000 C   0  0  0  0  0  0  0  0  0  0  0  0
   12.9904   -0.7500   -0.0000 C   0  0  0  0  0  0  0  0  0  0  0  0
   11.6913   -0.0000   -0.0000 C   0  0  0  0  0  0  0  0  0  0  0  0
   10.3923   -0.7500   -0.0000 C   0  0  0  0  0  0  0  0  0  0  0  0
   11.6913    1.5000   -0.0000 C   0  0  0  0  0  0  0  0  0  0  0  0
    9.0933   -0.0000   -0.0000 N   0  0  0  0  0  0  0  0  0  0  0  0
   10.3923   -2.2500   -0.0000 C   0  0  0  0  0  0  0  0  0  0  0  0
    9.0933    1.5000   -0.0000 N   0  0  0  0  0  0  0  0  0  0  0  0
   11.6913   -3.0000   -0.0000 O   0  0  0  0  0  0  0  0  0  0  0  0
    7.7942    2.2500   -0.0000 C   0  0  0  0  0  0  0  0  0  0  0  0
    7.7942    3.7500   -0.0000 C   0  0  0  0  0  0  0  0  0  0  0  0
    6.4952    4.5000   -0.0000 C   0  0  0  0  0  0  0  0  0  0  0  0
    6.4952    6.0000   -0.0000 C   0  0  0  0  0  0  0  0  0  0  0  0
    7.7942    6.7500   -0.0000 C   0  0  0  0  0  0  0  0  0  0  0  0
    7.7942    8.2500   -0.0000 C   0  0  0  0  0  0  0  0  0  0  0  0
  1  2  2  0  0  0  0
  2  3  1  0  0  0  0
  2  4  1  0  0  0  0
  3  5  1  0  0  0  0
  4  6  1  0  0  0  0
  5  7  1  0  0  0  0
  7  8  2  0  0  0  0
  8  9  1  0  0  0  0
  9 10  1  0  0  0  0
  9 11  2  0  0  0  0
 10 12  1  0  0  0  0
 10 13  1  0  0  0  0
 12 14  1  0  0  0  0
 14 15  1  0  0  0  0
 15 16  1  0  0  0  0
 15 17  2  0  0  0  0
 16 18  2  0  0  0  0
 16 19  1  0  0  0  0
 18 20  1  0  0  0  0
 19 21  2  0  0  0  0
 20 22  1  0  0  0  0
 22 23  2  0  0  0  0
 23 24  1  0  0  0  0
 24 25  2  0  0  0  0
 25 26  1  0  0  0  0
 26 27  2  0  0  0  0
M  END
>  <idcoordinates2D>


>  <FragFp>
:UfzfvBrN5uOJ9dD98s29@WrFP1c!8BHp2180482kB450V02k!V0oFQ487GF1W18$J09!F#801#

>  <SkelSpheres>
,1/*@&1/$2#4,1!1(1%1&302$8$1+11111)1/201-1#H&1#1%1/&1,1.1/,1(1/02021,1*1/(101$1&1&1&2&2///3&2#1%2#102/!101!21201!2//!1#1/04+22%1/#1*5$1/2$1)2/$1//+4)1-2/)2#1/&1#2//$k!1)3,1$101//+21//3/#9201(1*1,2/01&1$1(1/&1/$5/$2&107+

>  <PathFp>
H58!Fd41202c!LF8!3041B4N18!BW8m020FC$V881c!G1108lGV0F0JF10VF38120G0X254220D0F0

>  <Structure>
fmkH`@DRcdATfUuf}fuuUjiijiZYfPDXaZwV

>  <Atoms>
27

>  <Bonds>
26

>  <Total Molweight>
340

>  <cLogP>
3.1407

>  <H-Acceptors>
6

>  <H-Donors>
0

>  <Non-H Atoms>
27

>  <Non-C/H Atoms>
6

>  <Electronegative Atoms>
6

>  <Stereo Centers>
0

>  <Rotatable Bonds>
14

>  <Rings Closures>
0

>  <sp3-Atoms>
7

>  <Symmetric atoms>
0

>  <Total Surface Area>
100.35

>  <Relative PSA>
0.48072

>  <Polar Surface Area>
56.22

>  <Shape Index>
0.77778

>  <Molecular Flexibility>
0.69324

>  <Molecular Complexity>
0.61678

>  <Aromatic Rings>
0

>  <Aromatic Atoms>
0

$$$$

eCreator 1.02D

 27 26  0  0  0  0  0  0  0  0999 V2000
   12.1244   -3.5000   -0.0000 O   0  0  0  0  0  0  0  0  0  0  0  0
   12.9904   -3.0000   -0.0000 C   0  0  0  0  0  0  0  0  0  0  0  0
   12.9904   -2.0000   -0.0000 N   0  0  0  0  0  0  0  0  0  0  0  0
   13.8564   -3.5000   -0.0000 C   0  0  0  0  0  0  0  0  0  0  0  0
   12.1244   -1.5000   -0.0000 C   0  0  0  0  0  0  0  0  0  0  0  0
   13.8564   -4.5000   -0.0000 C   0  0  0  0  0  0  0  0  0  0  0  0
   12.1244   -0.5000   -0.0000 C   0  0  0  0  0  0  0  0  0  0  0  0
   11.2583   -0.0000   -0.0000 C   0  0  0  0  0  0  0  0  0  0  0  0
   10.3923   -0.5000   -0.0000 C   0  0  0  0  0  0  0  0  0  0  0  0
    9.5263   -0.0000   -0.0000 N   0  0  0  0  0  0  0  0  0  0  0  0
    8.6603   -0.5000   -0.0000 C   0  0  0  0  0  0  0  0  0  0  0  0
    7.7942   -0.0000   -0.0000 C   0  0  0  0  0  0  0  0  0  0  0  0
    6.9282   -0.5000   -0.0000 C   0  0  0  0  0  0  0  0  0  0  0  0
    6.0622   -0.0000   -0.0000 C   0  0  0  0  0  0  0  0  0  0  0  0
    6.9282   -1.5000   -0.0000 C   0  0  0  0  0  0  0  0  0  0  0  0
    5.1962   -0.5000   -0.0000 N   0  0  0  0  0  0  0  0  0  0  0  0
    6.0622    1.0000   -0.0000 C   0  0  0  0  0  0  0  0  0  0  0  0
    6.0622   -2.0000   -0.0000 C   0  0  0  0  0  0  0  0  0  0  0  0
    5.1962   -1.5000   -0.0000 N   0  0  0  0  0  0  0  0  0  0  0  0
    4.3301   -0.0000   -0.0000 C   0  0  0  0  0  0  0  0  0  0  0  0
    6.0622   -3.0000   -0.0000 O   0  0  0  0  0  0  0  0  0  0  0  0
    3.4641   -0.5000   -0.0000 C   0  0  0  0  0  0  0  0  0  0  0  0
    2.5981   -0.0000   -0.0000 C   0  0  0  0  0  0  0  0  0  0  0  0
    1.7321   -0.5000   -0.0000 C   0  0  0  0  0  0  0  0  0  0  0  0
    0.8660   -0.0000   -0.0000 O   0  0  0  0  0  0  0  0  0  0  0  0
    1.7321   -1.5000   -0.0000 C   0  0  0  0  0  0  0  0  0  0  0  0
    0.8660   -2.0000   -0.0000 C   0  0  0  0  0  0  0  0  0  0  0  0
  1  2  2  0  0  0  0
  2  3  1  0  0  0  0
  2  4  1  0  0  0  0
  3  5  1  0  0  0  0
  4  6  1  0  0  0  0
  5  7  1  0  0  0  0
  7  8  2  0  0  0  0
  8  9  1  0  0  0  0
  9 10  1  0  0  0  0
 10 11  1  0  0  0  0
 11 12  1  0  0  0  0
 12 13  1  0  0  0  0
 13 14  2  0  0  0  0
 13 15  1  0  0  0  0
 14 16  1  0  0  0  0
 14 17  1  0  0  0  0
 15 18  1  0  0  0  0
 16 19  1  0  0  0  0
 16 20  1  0  0  0  0
 18 21  2  0  0  0  0
 20 22  2  0  0  0  0
 22 23  1  0  0  0  0
 23 24  2  0  0  0  0
 24 25  1  0  0  0  0
 24 26  1  0  0  0  0
 26 27  2  0  0  0  0
M  END
>  <idcoordinates2D>


>  <FragFp>
;brrvglN5uGJ8WB98k0821l0FGc#BHl218#@k8440V0Xs08!4FA405GF0V1!W!44#F%1#

>  <SkelSpheres>
02//$2C/!1)2#42+2,1,302!104$1)1!3,2!1.2/!E!1(1+4/)1$102//-11/%2!1/(1!1/(1+1/&2#2/*2*2$6&2.1)2$1*21%3+3/)11*2*1&2*1#1/201#2$1///1/1!2.1)1!2/01/#2#1.1$3-2#2/1/030j!1$1+2$2/+3-1/01/01%3/!18201-1/!3/!1#2/02&2/&1+4)101/.

>  <PathFp>
HJ8010N402!c!q480830F1B081@!BW8H020F4!F0V80GV!G540Bl9!F0FF10ZF3!30FVa2Z42!D040

>  <Structure>
fmkI`@DR|dAQiLkjjsK_k[USUSUTlt`HqMEft

>  <Atoms>
27

>  <Bonds>
26

>  <Total Molweight>
344

>  <cLogP>
1.7195

>  <H-Acceptors>
7

>  <H-Donors>
0

>  <Non-H Atoms>
27

>  <Non-C/H Atoms>
7

>  <Electronegative Atoms>
7

>  <Stereo Centers>
0

>  <Rotatable Bonds>
14

>  <Rings Closures>
0

>  <sp3-Atoms>
12

>  <Symmetric atoms>
0

>  <Total Surface Area>
85.18

>  <Relative PSA>
0.62667

>  <Polar Surface Area>
67.33

>  <Shape Index>
0.74074

>  <Molecular Flexibility>
0.68353

>  <Molecular Complexity>
0.63634

>  <Aromatic Rings>
0

>  <Aromatic Atoms>
0

$$$$

eCreator 1.02D

 28 27  0  0  0  0  0  0  0  0999 V2000
   12.1244   -3.5000   -0.0000 O   0  0  0  0  0  0  0  0  0  0  0  0
   11.2583   -3.0000   -0.0000 C   0  0  0  0  0  0  0  0  0  0  0  0
   11.2583   -2.0000   -0.0000 N   0  0  0  0  0  0  0  0  0  0  0  0
   10.3923   -1.5000   -0.0000 C   0  0  0  0  0  0  0  0  0  0  0  0
   12.1244   -1.5000   -0.0000 C   0  0  0  0  0  0  0  0  0  0  0  0
   10.3923   -0.5000   -0.0000 C   0  0  0  0  0  0  0  0  0  0  0  0
    9.5263   -2.0000   -0.0000 C   0  0  0  0  0  0  0  0  0  0  0  0
   12.9904   -2.0000   -0.0000 C   0  0  0  0  0  0  0  0  0  0  0  0
    9.5263   -0.0000   -0.0000 C   0  0  0  0  0  0  0  0  0  0  0  0
    8.6603   -0.5000   -0.0000 C   0  0  0  0  0  0  0  0  0  0  0  0
    7.7942   -0.0000   -0.0000 N   0  0  0  0  0  0  0  0  0  0  0  0
    8.6603   -1.5000   -0.0000 C   0  0  0  0  0  0  0  0  0  0  0  0
    6.9282   -0.5000   -0.0000 C   0  0  0  0  0  0  0  0  0  0  0  0
    7.7942    1.0000   -0.0000 C   0  0  0  0  0  0  0  0  0  0  0  0
    6.0622   -0.0000   -0.0000 C   0  0  0  0  0  0  0  0  0  0  0  0
    5.1962   -0.5000   -0.0000 N   0  0  0  0  0  0  0  0  0  0  0  0
    6.0622    1.0000   -0.0000 C   0  0  0  0  0  0  0  0  0  0  0  0
    4.3301   -0.0000   -0.0000 C   0  0  0  0  0  0  0  0  0  0  0  0
    5.1962    1.5000   -0.0000 C   0  0  0  0  0  0  0  0  0  0  0  0
    6.9282    1.5000   -0.0000 C   0  0  0  0  0  0  0  0  0  0  0  0
    3.4641   -0.5000   -0.0000 C   0  0  0  0  0  0  0  0  0  0  0  0
    5.1962    2.5000   -0.0000 C   0  0  0  0  0  0  0  0  0  0  0  0
    2.5981   -0.0000   -0.0000 C   0  0  0  0  0  0  0  0  0  0  0  0
    4.3301    3.0000   -0.0000 O   0  0  0  0  0  0  0  0  0  0  0  0
    1.7321   -0.5000   -0.0000 C   0  0  0  0  0  0  0  0  0  0  0  0
    0.8660   -0.0000   -0.0000 O   0  0  0  0  0  0  0  0  0  0  0  0
    1.7321   -1.5000   -0.0000 C   0  0  0  0  0  0  0  0  0  0  0  0
    0.8660   -2.0000   -0.0000 C   0  0  0  0  0  0  0  0  0  0  0  0
  1  2  2  0  0  0  0
  2  3  1  0  0  0  0
  3  4  1  0  0  0  0
  3  5  1  0  0  0  0
  4  6  1  0  0  0  0
  4  7  2  0  0  0  0
  5  8  1  0  0  0  0
  6  9  2  0  0  0  0
  9 10  1  0  0  0  0
 10 11  1  0  0  0  0
 10 12  2  0  0  0  0
 11 13  1  0  0  0  0
 11 14  1  0  0  0  0
 13 15  1  0  0  0  0
 15 16  1  0  0  0  0
 15 17  2  0  0  0  0
 16 18  1  0  0  0  0
 17 19  1  0  0  0  0
 17 20  1  0  0  0  0
 18 21  2  0  0  0  0
 19 22  1  0  0  0  0
 21 23  1  0  0  0  0
 22 24  2  0  0  0  0
 23 25  2  0  0  0  0
 25 26  1  0  0  0  0
 25 27  1  0  0  0  0
 27 28  2  0  0  0  0
M  END
>  <idcoordinates2D>


>  <FragFp>
;jzhtBpR5w1F9tAB8F28@8b0F08V490Ht23804F2k84!X0XN0cV0JF90cWGF3W1!V8F441!F*

>  <SkelSpheres>
/&1.26(201%11)1//.3$8+22#1-2!1/!1+3!G+1%21!14//)1$2/#1#1%1#301&2)5!1!1/$3///(2+1//#102$6&2&1)4(101-13$3+3///2)2/.2/,1/.1/#2//*1#1%4)3/02*4/!2)2/(20m2#5/$1(1&1*3!101/02!2!2&2!1.1%101!1%1A2/1/!3/01/%1//,3/03/)

>  <PathFp>
F4809FN41@!V!a48083!9B080P28BV0P#F4!FF080FV0F15408W1$F#ZF#Y!VZ240@104440

>  <Structure>
fc{q`@DJ|Cl|bTTRJbftRbVRtsULtuSTtmHB\_V[m@

>  <Atoms>
28

>  <Bonds>
27

>  <Total Molweight>
354

>  <cLogP>
4.5156

>  <H-Acceptors>
6

>  <H-Donors>
0

>  <Non-H Atoms>
28

>  <Non-C/H Atoms>
6

>  <Electronegative Atoms>
6

>  <Stereo Centers>
0

>  <Rotatable Bonds>
13

>  <Rings Closures>
0

>  <sp3-Atoms>
9

>  <Symmetric atoms>
0

>  <Total Surface Area>
106.65

>  <Relative PSA>
0.46723

>  <Polar Surface Area>
64.09

>  <Shape Index>
0.60714

>  <Molecular Flexibility>
0.64046

>  <Molecular Complexity>
0.68861

>  <Aromatic Rings>
0

>  <Aromatic Atoms>
0

$$$$

eCreator 1.02D

 28 27  0  0  0  0  0  0  0  0999 V2000
    9.5263   -2.0000   -0.0000 O   0  0  0  0  0  0  0  0  0  0  0  0
   10.3923   -1.5000   -0.0000 C   0  0  0  0  0  0  0  0  0  0  0  0
   10.3923   -0.5000   -0.0000 N   0  0  0  0  0  0  0  0  0  0  0  0
    9.5263   -0.0000   -0.0000 C   0  0  0  0  0  0  0  0  0  0  0  0
   11.2583   -0.0000   -0.0000 C   0  0  0  0  0  0  0  0  0  0  0  0
    8.6603   -0.5000   -0.0000 C   0  0  0  0  0  0  0  0  0  0  0  0
   12.1244   -0.5000   -0.0000 C   0  0  0  0  0  0  0  0  0  0  0  0
    7.7942   -0.0000   -0.0000 C   0  0  0  0  0  0  0  0  0  0  0  0
   12.9904   -0.0000   -0.0000 C   0  0  0  0  0  0  0  0  0  0  0  0
    6.9282   -0.5000   -0.0000 C   0  0  0  0  0  0  0  0  0  0  0  0
    6.0622   -0.0000   -0.0000 N   0  0  0  0  0  0  0  0  0  0  0  0
    6.9282   -1.5000   -0.0000 C   0  0  0  0  0  0  0  0  0  0  0  0
    5.1962   -0.5000   -0.0000 C   0  0  0  0  0  0  0  0  0  0  0  0
    6.0622    1.0000   -0.0000 C   0  0  0  0  0  0  0  0  0  0  0  0
    4.3301   -0.0000   -0.0000 C   0  0  0  0  0  0  0  0  0  0  0  0
    5.1962    1.5000   -0.0000 C   0  0  0  0  0  0  0  0  0  0  0  0
    3.4641   -0.5000   -0.0000 N   0  0  0  0  0  0  0  0  0  0  0  0
    4.3301    1.0000   -0.0000 C   0  0  0  0  0  0  0  0  0  0  0  0
    3.4641   -1.5000   -0.0000 N   0  0  0  0  0  0  0  0  0  0  0  0
    2.5981   -0.0000   -0.0000 C   0  0  0  0  0  0  0  0  0  0  0  0
    3.4641    1.5000   -0.0000 C   0  0  0  0  0  0  0  0  0  0  0  0
    1.7321   -0.5000   -0.0000 C   0  0  0  0  0  0  0  0  0  0  0  0
    2.5981    1.0000   -0.0000 C   0  0  0  0  0  0  0  0  0  0  0  0
    3.4641    2.5000   -0.0000 C   0  0  0  0  0  0  0  0  0  0  0  0
    0.8660   -0.0000   -0.0000 C   0  0  0  0  0  0  0  0  0  0  0  0
    1.7321    1.5000   -0.0000 C   0  0  0  0  0  0  0  0  0  0  0  0
    2.5981    3.0000   -0.0000 O   0  0  0  0  0  0  0  0  0  0  0  0
    0.8660    1.0000   -0.0000 C   0  0  0  0  0  0  0  0  0  0  0  0
  1  2  2  0  0  0  0
  2  3  1  0  0  0  0
  3  4  1  0  0  0  0
  3  5  1  0  0  0  0
  4  6  2  0  0  0  0
  5  7  1  0  0  0  0
  6  8  1  0  0  0  0
  7  9  1  0  0  0  0
  8 10  2  0  0  0  0
 10 11  1  0  0  0  0
 10 12  1  0  0  0  0
 11 13  1  0  0  0  0
 11 14  1  0  0  0  0
 13 15  1  0  0  0  0
 14 16  1  0  0  0  0
 15 17  1  0  0  0  0
 15 18  2  0  0  0  0
 17 19  1  0  0  0  0
 17 20  1  0  0  0  0
 18 21  1  0  0  0  0
 20 22  1  0  0  0  0
 20 23  2  0  0  0  0
 21 24  1  0  0  0  0
 22 25  2  0  0  0  0
 23 26  1  0  0  0  0
 24 27  2  0  0  0  0
 25 28  1  0  0  0  0
M  END
>  <idcoordinates2D>


>  <FragFp>
:UdztUgrJCwOottAC8mE8e8a9HH8V4O0Ht2Ac04N@oe40FX0XF1c!K0B0XW1F7W120V8F501)1#

>  <SkelSpheres>
!1/)11$2!2@03%2//-2+1102$4$2+2/!1#2/04)2%K+1%2)12*1!1+1)2#3#1///#4/3*3//)101////$A&2/!13(1&1%12$2(2/)2/(3//2)2+1//(1*2.2*3&2#1///.2$1+2(2#3%1/)m!1/02+101+1/!23,2*2/%2.142$1/-4/!1/1#12,1%1/1#104!2/(23,2

>  <PathFp>
I08090840@!W!a48083VF@4088Q20BW4N1H0F501FF0N0GV0F05408l%FF10ZF#Y!VZ2408104440

>  <Structure>
fc{H`@DJBdBteeUym[geUZfijjfjYfAPdJCUnl

>  <Atoms>
28

>  <Bonds>
27

>  <Total Molweight>
352

>  <cLogP>
3.7079

>  <H-Acceptors>
6

>  <H-Donors>
0

>  <Non-H Atoms>
28

>  <Non-C/H Atoms>
6

>  <Electronegative Atoms>
6

>  <Stereo Centers>
0

>  <Rotatable Bonds>
13

>  <Rings Closures>
0

>  <sp3-Atoms>
13

>  <Symmetric atoms>
0

>  <Total Surface Area>
65.9

>  <Relative PSA>
0.61123

>  <Polar Surface Area>
47.1

>  <Shape Index>
0.57143

>  <Molecular Flexibility>
0.70966

>  <Molecular Complexity>
0.73369

>  <Aromatic Rings>
0

>  <Aromatic Atoms>
0

$$$$

eCreator 1.02D

 28 27  0  0  0  0  0  0  0  0999 V2000
   15.5885    2.2500   -0.0000 O   0  0  0  0  0  0  0  0  0  0  0  0
   14.2894    1.5000   -0.0000 C   0  0  0  0  0  0  0  0  0  0  0  0
   14.2894   -0.0000   -0.0000 N   0  0  0  0  0  0  0  0  0  0  0  0
   12.9904    2.2500   -0.0000 C   0  0  0  0  0  0  0  0  0  0  0  0
   11.6913    1.5000   -0.0000 C   0  0  0  0  0  0  0  0  0  0  0  0
   11.6913   -0.0000   -0.0000 C   0  0  0  0  0  0  0  0  0  0  0  0
   10.3923    2.2500   -0.0000 C   0  0  0  0  0  0  0  0  0  0  0  0
   12.9904   -0.7500   -0.0000 N   0  0  0  0  0  0  0  0  0  0  0  0
   10.3923   -0.7500   -0.0000 C   0  0  0  0  0  0  0  0  0  0  0  0
    9.0933    1.5000   -0.0000 C   0  0  0  0  0  0  0  0  0  0  0  0
   12.9904   -2.2500   -0.0000 C   0  0  0  0  0  0  0  0  0  0  0  0
    9.0933   -0.0000   -0.0000 N   0  0  0  0  0  0  0  0  0  0  0  0
   14.2894   -3.0000   -0.0000 C   0  0  0  0  0  0  0  0  0  0  0  0
    7.7942   -0.7500   -0.0000 C   0  0  0  0  0  0  0  0  0  0  0  0
   14.2894   -4.5000   -0.0000 C   0  0  0  0  0  0  0  0  0  0  0  0
    6.4952   -0.0000   -0.0000 C   0  0  0  0  0  0  0  0  0  0  0  0
    7.7942   -2.2500   -0.0000 C   0  0  0  0  0  0  0  0  0  0  0  0
   15.5885   -5.2500   -0.0000 C   0  0  0  0  0  0  0  0  0  0  0  0
    5.1962   -0.7500   -0.0000 C   0  0  0  0  0  0  0  0  0  0  0  0
   16.8875   -4.5000   -0.0000 C   0  0  0  0  0  0  0  0  0  0  0  0
    5.1962   -2.2500   -0.0000 C   0  0  0  0  0  0  0  0  0  0  0  0
   18.1865   -5.2500   -0.0000 C   0  0  0  0  0  0  0  0  0  0  0  0
    3.8971   -3.0000   -0.0000 N   0  0  0  0  0  0  0  0  0  0  0  0
    6.4952   -3.0000   -0.0000 C   0  0  0  0  0  0  0  0  0  0  0  0
    3.8971   -4.5000   -0.0000 C   0  0  0  0  0  0  0  0  0  0  0  0
    2.5981   -2.2500   -0.0000 C   0  0  0  0  0  0  0  0  0  0  0  0
    5.1962   -5.2500   -0.0000 O   0  0  0  0  0  0  0  0  0  0  0  0
    2.5981   -5.2500   -0.0000 C   0  0  0  0  0  0  0  0  0  0  0  0
  1  2  2  0  0  0  0
  2  3  1  0  0  0  0
  2  4  1  0  0  0  0
  4  5  1  0  0  0  0
  5  6  2  0  0  0  0
  5  7  1  0  0  0  0
  6  8  1  0  0  0  0
  6  9  1  0  0  0  0
  7 10  1  0  0  0  0
  8 11  1  0  0  0  0
  9 12  1  0  0  0  0
 11 13  2  0  0  0  0
 12 14  1  0  0  0  0
 13 15  1  0  0  0  0
 14 16  1  0  0  0  0
 14 17  2  0  0  0  0
 15 18  2  0  0  0  0
 16 19  2  0  0  0  0
 18 20  1  0  0  0  0
 19 21  1  0  0  0  0
 20 22  2  0  0  0  0
 21 23  1  0  0  0  0
 21 24  2  0  0  0  0
 23 25  1  0  0  0  0
 23 26  1  0  0  0  0
 25 27  2  0  0  0  0
 25 28  1  0  0  0  0
M  END
>  <idcoordinates2D>


>  <FragFp>
:UYzYtBlN5y1J9dAB8k28@8l0F1c0480Hl2180402k8440W0Xs0cV0JFA0cWGF1W1!W!4$F*

>  <SkelSpheres>
/$2&1*@/,1/-2-20201!8//#5+1)4+F+1%2//(1+2/(1/.5!1(1.1/*1,2%3&1(4//$3!1&6&2!1-2(101,712$2///)401102%6-1(1#1*5/$22*1///%1//(2)1/,1&1/$1-1*1m1/)2/.1/.1.3%11/!C04&4&4!3.1/02/01%1/$1/$4/#1*7+

>  <PathFp>
FJ809F841@!c!q48083!9B080N28BV8P#F4!FFV80FV0F15408W1$FF!ZF1!Y!Va240@104440

>  <Structure>
fc{H`@D\ttBtfvYWUeu[nZfjijUiff@PcjBqX

>  <Atoms>
28

>  <Bonds>
27

>  <Total Molweight>
352

>  <cLogP>
4.2996

>  <H-Acceptors>
6

>  <H-Donors>
0

>  <Non-H Atoms>
28

>  <Non-C/H Atoms>
6

>  <Electronegative Atoms>
6

>  <Stereo Centers>
0

>  <Rotatable Bonds>
13

>  <Rings Closures>
0

>  <sp3-Atoms>
8

>  <Symmetric atoms>
0

>  <Total Surface Area>
97.1

>  <Relative PSA>
0.41483

>  <Polar Surface Area>
47.1

>  <Shape Index>
0.60714

>  <Molecular Flexibility>
0.61544

>  <Molecular Complexity>
0.68031

>  <Aromatic Rings>
0

>  <Aromatic Atoms>
0

$$$$

eCreator 1.02D

 28 27  0  0  0  0  0  0  0  0999 V2000
   13.8564    1.5000   -0.0000 O   0  0  0  0  0  0  0  0  0  0  0  0
   12.9904    1.0000   -0.0000 C   0  0  0  0  0  0  0  0  0  0  0  0
   12.1244    1.5000   -0.0000 N   0  0  0  0  0  0  0  0  0  0  0  0
   11.2583    1.0000   -0.0000 C   0  0  0  0  0  0  0  0  0  0  0  0
   12.1244    2.5000   -0.0000 C   0  0  0  0  0  0  0  0  0  0  0  0
   11.2583   -0.0000   -0.0000 C   0  0  0  0  0  0  0  0  0  0  0  0
   10.3923    1.5000   -0.0000 C   0  0  0  0  0  0  0  0  0  0  0  0
   12.9904    3.0000   -0.0000 C   0  0  0  0  0  0  0  0  0  0  0  0
   10.3923   -0.5000   -0.0000 C   0  0  0  0  0  0  0  0  0  0  0  0
   12.9904    4.0000   -0.0000 C   0  0  0  0  0  0  0  0  0  0  0  0
    9.5263   -0.0000   -0.0000 C   0  0  0  0  0  0  0  0  0  0  0  0
   13.8564    4.5000   -0.0000 C   0  0  0  0  0  0  0  0  0  0  0  0
    8.6603   -0.5000   -0.0000 N   0  0  0  0  0  0  0  0  0  0  0  0
    8.6603   -1.5000   -0.0000 C   0  0  0  0  0  0  0  0  0  0  0  0
    7.7942   -0.0000   -0.0000 C   0  0  0  0  0  0  0  0  0  0  0  0
    9.5263   -2.0000   -0.0000 O   0  0  0  0  0  0  0  0  0  0  0  0
    6.9282   -0.5000   -0.0000 C   0  0  0  0  0  0  0  0  0  0  0  0
    6.0622   -0.0000   -0.0000 C   0  0  0  0  0  0  0  0  0  0  0  0
    5.1962   -0.5000   -0.0000 C   0  0  0  0  0  0  0  0  0  0  0  0
    6.0622    1.0000   -0.0000 C   0  0  0  0  0  0  0  0  0  0  0  0
    4.3301   -0.0000   -0.0000 N   0  0  0  0  0  0  0  0  0  0  0  0
    5.1962    1.5000   -0.0000 C   0  0  0  0  0  0  0  0  0  0  0  0
    3.4641   -0.5000   -0.0000 C   0  0  0  0  0  0  0  0  0  0  0  0
    2.5981   -0.0000   -0.0000 C   0  0  0  0  0  0  0  0  0  0  0  0
    3.4641   -1.5000   -0.0000 C   0  0  0  0  0  0  0  0  0  0  0  0
    1.7321   -0.5000   -0.0000 C   0  0  0  0  0  0  0  0  0  0  0  0
    1.7321   -1.5000   -0.0000 C   0  0  0  0  0  0  0  0  0  0  0  0
    0.8660   -2.0000   -0.0000 C   0  0  0  0  0  0  0  0  0  0  0  0
  1  2  2  0  0  0  0
  2  3  1  0  0  0  0
  3  4  1  0  0  0  0
  3  5  1  0  0  0  0
  4  6  1  0  0  0  0
  4  7  2  0  0  0  0
  5  8  1  0  0  0  0
  6  9  2  0  0  0  0
  8 10  1  0  0  0  0
  9 11  1  0  0  0  0
 10 12  1  0  0  0  0
 11 13  1  0  0  0  0
 13 14  1  0  0  0  0
 13 15  1  0  0  0  0
 14 16  2  0  0  0  0
 15 17  1  0  0  0  0
 17 18  1  0  0  0  0
 18 19  2  0  0  0  0
 18 20  1  0  0  0  0
 19 21  1  0  0  0  0
 20 22  1  0  0  0  0
 21 23  1  0  0  0  0
 23 24  1  0  0  0  0
 23 25  2  0  0  0  0
 24 26  2  0  0  0  0
 26 27  1  0  0  0  0
 27 28  2  0  0  0  0
M  END
>  <idcoordinates2D>


>  <FragFp>
:Ufzfv8rN5uOJ99198k29@1J0H0cV08BHx218#2kB4!V0Xs!V0oF@4e7FF1W#W!4$F*

>  <SkelSpheres>
//(F(401//#1,1#1$4!202$8///#1.2!G/!2/!2//02/)1/1)2!4/+5/-1/(1(1#42!1/%1/4&2&1)2#2!1$1$1$402$2/1#1,2(2!101&401/01(3/1$1/$2%1/101/)1/-1$2/!2-1/#2#1/,1(1(1(n$3!1&2)1/!1/!2&1$3-4#1//!6!1//04/%3/01$1$1//1302!1+2*205+

>  <PathFp>
FF808F801#c!a48!1!38089820BV8F020F5$VF!V!G#BW1$FF04VF10130FVa2442!D0J0

>  <Structure>
fc{p`@DFJCrRsKj|nroNmTsUTtuTl`qqcCX

>  <Atoms>
28

>  <Bonds>
27

>  <Total Molweight>
350

>  <cLogP>
5.4538

>  <H-Acceptors>
5

>  <H-Donors>
0

>  <Non-H Atoms>
28

>  <Non-C/H Atoms>
5

>  <Electronegative Atoms>
5

>  <Stereo Centers>
0

>  <Rotatable Bonds>
15

>  <Rings Closures>
0

>  <sp3-Atoms>
10

>  <Symmetric atoms>
0

>  <Total Surface Area>
74.86

>  <Relative PSA>
0.49065

>  <Polar Surface Area>
43.86

>  <Shape Index>
0.71429

>  <Molecular Flexibility>
0.75054

>  <Molecular Complexity>
0.63126

>  <Aromatic Rings>
0

>  <Aromatic Atoms>
0

$$$$

eCreator 1.02D

 28 27  0  0  0  0  0  0  0  0999 V2000
   13.8564    1.5000   -0.0000 O   0  0  0  0  0  0  0  0  0  0  0  0
   12.9904    1.0000   -0.0000 C   0  0  0  0  0  0  0  0  0  0  0  0
   12.1244    1.5000   -0.0000 C   0  0  0  0  0  0  0  0  0  0  0  0
   12.1244    2.5000   -0.0000 N   0  0  0  0  0  0  0  0  0  0  0  0
   11.2583    1.0000   -0.0000 C   0  0  0  0  0  0  0  0  0  0  0  0
   11.2583   -0.0000   -0.0000 C   0  0  0  0  0  0  0  0  0  0  0  0
   12.1244   -0.5000   -0.0000 N   0  0  0  0  0  0  0  0  0  0  0  0
   10.3923   -0.5000   -0.0000 C   0  0  0  0  0  0  0  0  0  0  0  0
   12.1244   -1.5000   -0.0000 C   0  0  0  0  0  0  0  0  0  0  0  0
    9.5263   -0.0000   -0.0000 N   0  0  0  0  0  0  0  0  0  0  0  0
   12.9904   -2.0000   -0.0000 C   0  0  0  0  0  0  0  0  0  0  0  0
   11.2583   -2.0000   -0.0000 C   0  0  0  0  0  0  0  0  0  0  0  0
    8.6603   -0.5000   -0.0000 C   0  0  0  0  0  0  0  0  0  0  0  0
    9.5263    1.0000   -0.0000 C   0  0  0  0  0  0  0  0  0  0  0  0
   12.9904   -3.0000   -0.0000 C   0  0  0  0  0  0  0  0  0  0  0  0
    7.7942   -0.0000   -0.0000 C   0  0  0  0  0  0  0  0  0  0  0  0
    8.6603   -1.5000   -0.0000 C   0  0  0  0  0  0  0  0  0  0  0  0
   12.1244   -3.5000   -0.0000 C   0  0  0  0  0  0  0  0  0  0  0  0
    6.9282   -0.5000   -0.0000 C   0  0  0  0  0  0  0  0  0  0  0  0
    6.0622   -0.0000   -0.0000 C   0  0  0  0  0  0  0  0  0  0  0  0
    5.1962   -0.5000   -0.0000 N   0  0  0  0  0  0  0  0  0  0  0  0
    6.0622    1.0000   -0.0000 C   0  0  0  0  0  0  0  0  0  0  0  0
    4.3301   -0.0000   -0.0000 C   0  0  0  0  0  0  0  0  0  0  0  0
    3.4641   -0.5000   -0.0000 C   0  0  0  0  0  0  0  0  0  0  0  0
    2.5981   -0.0000   -0.0000 C   0  0  0  0  0  0  0  0  0  0  0  0
    1.7321   -0.5000   -0.0000 C   0  0  0  0  0  0  0  0  0  0  0  0
    0.8660   -0.0000   -0.0000 C   0  0  0  0  0  0  0  0  0  0  0  0
    0.0000   -0.5000   -0.0000 O   0  0  0  0  0  0  0  0  0  0  0  0
  1  2  2  0  0  0  0
  2  3  1  0  0  0  0
  3  4  2  0  0  0  0
  3  5  1  0  0  0  0
  5  6  2  0  0  0  0
  6  7  1  0  0  0  0
  6  8  1  0  0  0  0
  7  9  1  0  0  0  0
  8 10  1  0  0  0  0
  9 11  1  0  0  0  0
  9 12  2  0  0  0  0
 10 13  1  0  0  0  0
 10 14  1  0  0  0  0
 11 15  2  0  0  0  0
 13 16  2  0  0  0  0
 13 17  1  0  0  0  0
 15 18  1  0  0  0  0
 16 19  1  0  0  0  0
 19 20  2  0  0  0  0
 20 21  1  0  0  0  0
 20 22  1  0  0  0  0
 21 23  1  0  0  0  0
 23 24  1  0  0  0  0
 24 25  1  0  0  0  0
 25 26  1  0  0  0  0
 26 27  1  0  0  0  0
 27 28  2  0  0  0  0
M  END
>  <idcoordinates2D>


>  <FragFp>
:UfzfvBrJ5yOJ9t@C8F28@8b1P0c0498HG23804N@o8440X0XF0c!o0F4cW1F3W1#8F401!F*

>  <SkelSpheres>
!2/021/2@%1&11/#1/.1#1020201!5%1/(1/%4#1+F/!2///$3///(7021#2/1/#1(1$1$1!1/#1#1!4/1&1!1,107&2#1/(103,2$2//+201/(2)1#11.3%1/#4202*1-1/)1/+4$1+1!1%1/!2+2/&4#2#1+11$1(m,2,2(1%102*3/%2//(1+294/!1/2+1$1!3.3!1/01/*4/-2+2

>  <PathFp>
G48090840@02W!q4808380@4089P20BV8NY20F5!FJV8!V0FF1408W102!FF!ZF201Y0FV62508W0B440

>  <Structure>
fc{H`@LLdTF|bTrbRbbtrJbrRSLuTtmSUUHBD[KiM@

>  <Atoms>
28

>  <Bonds>
27

>  <Total Molweight>
352

>  <cLogP>
3.5665

>  <H-Acceptors>
6

>  <H-Donors>
0

>  <Non-H Atoms>
28

>  <Non-C/H Atoms>
6

>  <Electronegative Atoms>
6

>  <Stereo Centers>
0

>  <Rotatable Bonds>
15

>  <Rings Closures>
0

>  <sp3-Atoms>
11

>  <Symmetric atoms>
0

>  <Total Surface Area>
81.66

>  <Relative PSA>
0.59074

>  <Polar Surface Area>
56.22

>  <Shape Index>
0.67857

>  <Molecular Flexibility>
0.6397

>  <Molecular Complexity>
0.67407

>  <Aromatic Rings>
0

>  <Aromatic Atoms>
0

$$$$

eCreator 1.02D

 28 27  0  0  0  0  0  0  0  0999 V2000
    9.5263   -2.0000   -0.0000 O   0  0  0  0  0  0  0  0  0  0  0  0
   10.3923   -1.5000   -0.0000 C   0  0  0  0  0  0  0  0  0  0  0  0
   10.3923   -0.5000   -0.0000 N   0  0  0  0  0  0  0  0  0  0  0  0
   11.2583   -0.0000   -0.0000 C   0  0  0  0  0  0  0  0  0  0  0  0
    9.5263   -0.0000   -0.0000 C   0  0  0  0  0  0  0  0  0  0  0  0
   12.1244   -0.5000   -0.0000 C   0  0  0  0  0  0  0  0  0  0  0  0
    8.6603   -0.5000   -0.0000 C   0  0  0  0  0  0  0  0  0  0  0  0
   12.9904   -0.0000   -0.0000 C   0  0  0  0  0  0  0  0  0  0  0  0
    7.7942   -0.0000   -0.0000 C   0  0  0  0  0  0  0  0  0  0  0  0
   12.9904    1.0000   -0.0000 C   0  0  0  0  0  0  0  0  0  0  0  0
    6.9282   -0.5000   -0.0000 C   0  0  0  0  0  0  0  0  0  0  0  0
   13.8564    1.5000   -0.0000 N   0  0  0  0  0  0  0  0  0  0  0  0
   12.1244    1.5000   -0.0000 C   0  0  0  0  0  0  0  0  0  0  0  0
    6.0622   -0.0000   -0.0000 N   0  0  0  0  0  0  0  0  0  0  0  0
    6.9282   -1.5000   -0.0000 C   0  0  0  0  0  0  0  0  0  0  0  0
   13.8564    2.5000   -0.0000 C   0  0  0  0  0  0  0  0  0  0  0  0
   14.7224    1.0000   -0.0000 C   0  0  0  0  0  0  0  0  0  0  0  0
    6.0622    1.0000   -0.0000 N   0  0  0  0  0  0  0  0  0  0  0  0
   14.7224    3.0000   -0.0000 C   0  0  0  0  0  0  0  0  0  0  0  0
    5.1962    1.5000   -0.0000 C   0  0  0  0  0  0  0  0  0  0  0  0
   14.7224    4.0000   -0.0000 C   0  0  0  0  0  0  0  0  0  0  0  0
    5.1962    2.5000   -0.0000 C   0  0  0  0  0  0  0  0  0  0  0  0
   15.5885    4.5000   -0.0000 C   0  0  0  0  0  0  0  0  0  0  0  0
    4.3301    3.0000   -0.0000 C   0  0  0  0  0  0  0  0  0  0  0  0
    4.3301    4.0000   -0.0000 C   0  0  0  0  0  0  0  0  0  0  0  0
    3.4641    4.5000   -0.0000 O   0  0  0  0  0  0  0  0  0  0  0  0
    5.1962    4.5000   -0.0000 C   0  0  0  0  0  0  0  0  0  0  0  0
    3.4641    5.5000   -0.0000 C   0  0  0  0  0  0  0  0  0  0  0  0
  1  2  2  0  0  0  0
  2  3  1  0  0  0  0
  3  4  1  0  0  0  0
  3  5  1  0  0  0  0
  4  6  1  0  0  0  0
  5  7  1  0  0  0  0
  6  8  2  0  0  0  0
  7  9  1  0  0  0  0
  8 10  1  0  0  0  0
  9 11  1  0  0  0  0
 10 12  1  0  0  0  0
 10 13  2  0  0  0  0
 11 14  2  0  0  0  0
 11 15  1  0  0  0  0
 12 16  1  0  0  0  0
 12 17  1  0  0  0  0
 14 18  1  0  0  0  0
 16 19  1  0  0  0  0
 18 20  1  0  0  0  0
 19 21  1  0  0  0  0
 20 22  2  0  0  0  0
 21 23  1  0  0  0  0
 22 24  1  0  0  0  0
 24 25  2  0  0  0  0
 25 26  1  0  0  0  0
 25 27  1  0  0  0  0
 26 28  1  0  0  0  0
M  END
>  <idcoordinates2D>


>  <FragFp>
;jzhv8rs5mSJ99390R28@V60H0cV088Hx2180402V841#2F08!o0N4e3FF1W1%J09!F%1#

>  <SkelSpheres>
//(F(2!1%1/2*1/01$4$3!203$1!1*111)1#1-101/B+1%1//(1%1$1/)1+1/02!1$1&2%1#3/(1.1#1)22+4//+8&1/03)1(10102213$2/1/02(230101(2+2%101/,1+1.1/!1%1///01$3#1-2-1+1%14#3//(101*20m!1#1$2*1&1!1)1/!2)2!4-2//%16/*2)4/01!13&1&201#1$1//!4/$2&2-

>  <PathFp>
F1N!F9412!V!6F8!3041B4N1@!4W8k020FC$VN81c!F1108lGV0F1JF14VF!120F0X2o0@2VB#

>  <Structure>
fc{H`@DZmDDteeUVYouWYZjZiZjiij@QbYK]h

>  <Atoms>
28

>  <Bonds>
27

>  <Total Molweight>
352

>  <cLogP>
4.6075

>  <H-Acceptors>
6

>  <H-Donors>
0

>  <Non-H Atoms>
28

>  <Non-C/H Atoms>
6

>  <Electronegative Atoms>
6

>  <Stereo Centers>
0

>  <Rotatable Bonds>
15

>  <Rings Closures>
0

>  <sp3-Atoms>
15

>  <Symmetric atoms>
0

>  <Total Surface Area>
55.22

>  <Relative PSA>
0.81854

>  <Polar Surface Area>
48.38

>  <Shape Index>
0.78571

>  <Molecular Flexibility>
0.68677

>  <Molecular Complexity>
0.58006

>  <Aromatic Rings>
0

>  <Aromatic Atoms>
0

$$$$

eCreator 1.02D

 28 27  0  0  0  0  0  0  0  0999 V2000
   17.3205   -0.5000   -0.0000 O   0  0  0  0  0  0  0  0  0  0  0  0
   16.4545   -0.0000   -0.0000 C   0  0  0  0  0  0  0  0  0  0  0  0
   15.5885   -0.5000   -0.0000 C   0  0  0  0  0  0  0  0  0  0  0  0
   14.7224   -0.0000   -0.0000 C   0  0  0  0  0  0  0  0  0  0  0  0
   13.8564   -0.5000   -0.0000 C   0  0  0  0  0  0  0  0  0  0  0  0
   12.9904   -0.0000   -0.0000 C   0  0  0  0  0  0  0  0  0  0  0  0
   12.1244   -0.5000   -0.0000 N   0  0  0  0  0  0  0  0  0  0  0  0
   11.2583   -0.0000   -0.0000 C   0  0  0  0  0  0  0  0  0  0  0  0
   10.3923   -0.5000   -0.0000 C   0  0  0  0  0  0  0  0  0  0  0  0
    9.5263   -0.0000   -0.0000 C   0  0  0  0  0  0  0  0  0  0  0  0
    8.6603   -0.5000   -0.0000 C   0  0  0  0  0  0  0  0  0  0  0  0
    7.7942   -0.0000   -0.0000 N   0  0  0  0  0  0  0  0  0  0  0  0
    8.6603   -1.5000   -0.0000 C   0  0  0  0  0  0  0  0  0  0  0  0
    6.9282   -0.5000   -0.0000 C   0  0  0  0  0  0  0  0  0  0  0  0
    7.7942    1.0000   -0.0000 C   0  0  0  0  0  0  0  0  0  0  0  0
    6.0622   -0.0000   -0.0000 C   0  0  0  0  0  0  0  0  0  0  0  0
    6.9282    1.5000   -0.0000 C   0  0  0  0  0  0  0  0  0  0  0  0
    5.1962   -0.5000   -0.0000 N   0  0  0  0  0  0  0  0  0  0  0  0
    6.0622    1.0000   -0.0000 C   0  0  0  0  0  0  0  0  0  0  0  0
    4.3301   -0.0000   -0.0000 C   0  0  0  0  0  0  0  0  0  0  0  0
    5.1962    1.5000   -0.0000 C   0  0  0  0  0  0  0  0  0  0  0  0
    3.4641   -0.5000   -0.0000 C   0  0  0  0  0  0  0  0  0  0  0  0
    5.1962    2.5000   -0.0000 C   0  0  0  0  0  0  0  0  0  0  0  0
    2.5981   -0.0000   -0.0000 C   0  0  0  0  0  0  0  0  0  0  0  0
    2.5981    1.0000   -0.0000 C   0  0  0  0  0  0  0  0  0  0  0  0
    1.7321    1.5000   -0.0000 O   0  0  0  0  0  0  0  0  0  0  0  0
    3.4641    1.5000   -0.0000 C   0  0  0  0  0  0  0  0  0  0  0  0
    1.7321    2.5000   -0.0000 C   0  0  0  0  0  0  0  0  0  0  0  0
  1  2  2  0  0  0  0
  2  3  1  0  0  0  0
  3  4  1  0  0  0  0
  4  5  1  0  0  0  0
  5  6  1  0  0  0  0
  6  7  1  0  0  0  0
  7  8  1  0  0  0  0
  8  9  2  0  0  0  0
  9 10  1  0  0  0  0
 10 11  2  0  0  0  0
 11 12  1  0  0  0  0
 11 13  1  0  0  0  0
 12 14  1  0  0  0  0
 12 15  1  0  0  0  0
 14 16  1  0  0  0  0
 15 17  1  0  0  0  0
 16 18  1  0  0  0  0
 16 19  2  0  0  0  0
 18 20  1  0  0  0  0
 19 21  1  0  0  0  0
 20 22  1  0  0  0  0
 21 23  1  0  0  0  0
 22 24  2  0  0  0  0
 24 25  1  0  0  0  0
 25 26  1  0  0  0  0
 25 27  2  0  0  0  0
 26 28  1  0  0  0  0
M  END
>  <idcoordinates2D>


>  <FragFp>
;hzhvBroCySJ9t@C8JA8@8_1H2cV490FO23804N@o@44#XF0c!F#cVFF3W12!8F44#F*

>  <SkelSpheres>
!1//2!2I/!1%1/$1/*40101203+2$1/#1,1/!C+1%1/(11+1(12#1///(3!1#2/1!1//$1%1/(4/+1,107&2/1103%1#3$3$211$2(101//-1-1&11$1&2&6%1#11/03/01///-6$1///(2#2%2$1#2#21#1/11%20n!101,1&3(1/.3+102*1/01*1&1152,1(1!2)5//(1/)3/!3/!101$1&1&2

>  <PathFp>
G4N!F841@!V!q08!3!A4089P20DV8N120F5#FV8!V0F01408W1$FF!ZF201Y0F062J481V44!

>  <Structure>
fc{p`@FZbBZRjjkMkZklmUSMUTuSS@IreQfl

>  <Atoms>
28

>  <Bonds>
27

>  <Total Molweight>
350

>  <cLogP>
4.8564

>  <H-Acceptors>
5

>  <H-Donors>
0

>  <Non-H Atoms>
28

>  <Non-C/H Atoms>
5

>  <Electronegative Atoms>
5

>  <Stereo Centers>
0

>  <Rotatable Bonds>
17

>  <Rings Closures>
0

>  <sp3-Atoms>
16

>  <Symmetric atoms>
0

>  <Total Surface Area>
48.42

>  <Relative PSA>
0.69579

>  <Polar Surface Area>
36.02

>  <Shape Index>
0.75

>  <Molecular Flexibility>
0.67386

>  <Molecular Complexity>
0.63297

>  <Aromatic Rings>
0

>  <Aromatic Atoms>
0

$$$$

eCreator 1.02D

 27 27  0  0  0  0  0  0  0  0999 V2000
   15.5885    2.2500   -0.0000 O   0  0  0  0  0  0  0  0  0  0  0  0
   16.8875    1.5000   -0.0000 C   0  0  0  0  0  0  0  0  0  0  0  0
   16.8875   -0.0000   -0.0000 N   0  0  0  0  0  0  0  0  0  0  0  0
   18.1865    2.2500   -0.0000 C   0  0  0  0  0  0  0  0  0  0  0  0
   15.5885   -0.7500   -0.0000 C   0  0  0  0  0  0  0  0  0  0  0  0
   18.1865   -0.7500   -0.0000 C   0  0  0  0  0  0  0  0  0  0  0  0
   19.4856    1.5000   -0.0000 C   0  0  0  0  0  0  0  0  0  0  0  0
   14.2894   -0.0000   -0.0000 C   0  0  0  0  0  0  0  0  0  0  0  0
   15.5885   -2.2500   -0.0000 C   0  0  0  0  0  0  0  0  0  0  0  0
   19.4856   -0.0000   -0.0000 C   0  0  0  0  0  0  0  0  0  0  0  0
   12.9904   -0.7500   -0.0000 C   0  0  0  0  0  0  0  0  0  0  0  0
   11.6913   -0.0000   -0.0000 C   0  0  0  0  0  0  0  0  0  0  0  0
   10.3923   -0.7500   -0.0000 N   0  0  0  0  0  0  0  0  0  0  0  0
   11.6913    1.5000   -0.0000 C   0  0  0  0  0  0  0  0  0  0  0  0
    9.0933   -0.0000   -0.0000 C   0  0  0  0  0  0  0  0  0  0  0  0
    7.7942   -0.7500   -0.0000 C   0  0  0  0  0  0  0  0  0  0  0  0
    6.4952   -0.0000   -0.0000 N   0  0  0  0  0  0  0  0  0  0  0  0
    6.4952    1.5000   -0.0000 N   0  0  0  0  0  0  0  0  0  0  0  0
    5.1962   -0.7500   -0.0000 C   0  0  0  0  0  0  0  0  0  0  0  0
    7.7942    2.2500   -0.0000 C   0  0  0  0  0  0  0  0  0  0  0  0
    3.8971   -0.0000   -0.0000 C   0  0  0  0  0  0  0  0  0  0  0  0
    5.1962   -2.2500   -0.0000 C   0  0  0  0  0  0  0  0  0  0  0  0
    7.7942    3.7500   -0.0000 C   0  0  0  0  0  0  0  0  0  0  0  0
    2.5981   -0.7500   -0.0000 C   0  0  0  0  0  0  0  0  0  0  0  0
    3.8971   -3.0000   -0.0000 C   0  0  0  0  0  0  0  0  0  0  0  0
    2.5981   -2.2500   -0.0000 C   0  0  0  0  0  0  0  0  0  0  0  0
    1.2990   -3.0000   -0.0000 O   0  0  0  0  0  0  0  0  0  0  0  0
  1  2  2  0  0  0  0
  2  3  1  0  0  0  0
  2  4  1  0  0  0  0
  3  5  1  0  0  0  0
  3  6  1  0  0  0  0
  4  7  1  0  0  0  0
  5  8  2  0  0  0  0
  5  9  1  0  0  0  0
  6 10  1  0  0  0  0
  8 11  1  0  0  0  0
 11 12  2  0  0  0  0
 12 13  1  0  0  0  0
 12 14  1  0  0  0  0
 13 15  1  0  0  0  0
 15 16  1  0  0  0  0
 16 17  1  0  0  0  0
 17 18  1  0  0  0  0
 17 19  1  0  0  0  0
 18 20  2  0  0  0  0
 19 21  1  0  0  0  0
 19 22  2  0  0  0  0
 20 23  1  0  0  0  0
 21 24  2  0  0  0  0
 22 25  1  0  0  0  0
 24 26  1  0  0  0  0
 26 27  1  0  0  0  0
  7 10  1  0  0  0  0
M  END
>  <idcoordinates2D>


>  <FragFp>
;hztzgrJCyOodtEC8k68@cb9HGcV088Px2A8048@V@45FY!F0N!o0NJeY1F3W120V!441!F#V01#

>  <SkelSpheres>
!2//$B/!1-2,3#1/(201!1%1/$2(1/(202%E/101///$11.1/2/!1055(1//$1,1(1/+4/1/*9&1-201/$3%1$2$1!102*1+3)11/&2/%2)2%2&1-1-1+1%2#2/&32%1%2)1-2%1,101#2+2/+2)2%12-k!101!11*1$2$1+2)2*1/02/01)1/!272/$1-301/.2$103//+4!2/&202%1&

>  <PathFp>
G580808412!W0Fq08803VJA4401Q016WBs1H0FC010FVN0GW0FG140dlG$JF14VF201X2F0a2408!B4!

>  <Structure>
fm{H`@DFCDB|bbbTVJbrTRbRvYIjijZjifZhEFRiLVZp

>  <Atoms>
27

>  <Bonds>
27

>  <Total Molweight>
340

>  <cLogP>
4.0693

>  <H-Acceptors>
6

>  <H-Donors>
0

>  <Non-H Atoms>
27

>  <Non-C/H Atoms>
6

>  <Electronegative Atoms>
6

>  <Stereo Centers>
0

>  <Rotatable Bonds>
10

>  <Rings Closures>
1

>  <sp3-Atoms>
14

>  <Symmetric atoms>
0

>  <Total Surface Area>
61.41

>  <Relative PSA>
0.78652

>  <Polar Surface Area>
59.38

>  <Shape Index>
0.62963

>  <Molecular Flexibility>
0.58406

>  <Molecular Complexity>
0.70898

>  <Aromatic Rings>
0

>  <Aromatic Atoms>
0

$$$$

eCreator 1.02D

 28 27  0  0  0  0  0  0  0  0999 V2000
   10.3923    1.5000   -0.0000 O   0  0  0  0  0  0  0  0  0  0  0  0
    9.5263    1.0000   -0.0000 C   0  0  0  0  0  0  0  0  0  0  0  0
    9.5263   -0.0000   -0.0000 N   0  0  0  0  0  0  0  0  0  0  0  0
    8.6603    1.5000   -0.0000 C   0  0  0  0  0  0  0  0  0  0  0  0
    7.7942    1.0000   -0.0000 C   0  0  0  0  0  0  0  0  0  0  0  0
    7.7942   -0.0000   -0.0000 C   0  0  0  0  0  0  0  0  0  0  0  0
    6.9282    1.5000   -0.0000 C   0  0  0  0  0  0  0  0  0  0  0  0
    8.6603   -0.5000   -0.0000 N   0  0  0  0  0  0  0  0  0  0  0  0
    6.9282   -0.5000   -0.0000 C   0  0  0  0  0  0  0  0  0  0  0  0
    8.6603   -1.5000   -0.0000 C   0  0  0  0  0  0  0  0  0  0  0  0
    6.0622   -0.0000   -0.0000 N   0  0  0  0  0  0  0  0  0  0  0  0
    9.5263   -2.0000   -0.0000 C   0  0  0  0  0  0  0  0  0  0  0  0
    5.1962   -0.5000   -0.0000 C   0  0  0  0  0  0  0  0  0  0  0  0
    9.5263   -3.0000   -0.0000 C   0  0  0  0  0  0  0  0  0  0  0  0
    4.3301   -0.0000   -0.0000 C   0  0  0  0  0  0  0  0  0  0  0  0
    5.1962   -1.5000   -0.0000 C   0  0  0  0  0  0  0  0  0  0  0  0
   10.3923   -3.5000   -0.0000 C   0  0  0  0  0  0  0  0  0  0  0  0
    3.4641   -0.5000   -0.0000 C   0  0  0  0  0  0  0  0  0  0  0  0
   10.3923   -4.5000   -0.0000 O   0  0  0  0  0  0  0  0  0  0  0  0
   11.2583   -3.0000   -0.0000 C   0  0  0  0  0  0  0  0  0  0  0  0
    3.4641   -1.5000   -0.0000 C   0  0  0  0  0  0  0  0  0  0  0  0
   12.1244   -3.5000   -0.0000 C   0  0  0  0  0  0  0  0  0  0  0  0
    2.5981   -2.0000   -0.0000 N   0  0  0  0  0  0  0  0  0  0  0  0
    1.7321   -1.5000   -0.0000 C   0  0  0  0  0  0  0  0  0  0  0  0
    2.5981   -3.0000   -0.0000 C   0  0  0  0  0  0  0  0  0  0  0  0
    0.8660   -2.0000   -0.0000 O   0  0  0  0  0  0  0  0  0  0  0  0
    1.7321   -0.5000   -0.0000 C   0  0  0  0  0  0  0  0  0  0  0  0
    1.7321   -3.5000   -0.0000 C   0  0  0  0  0  0  0  0  0  0  0  0
  1  2  2  0  0  0  0
  2  3  1  0  0  0  0
  2  4  1  0  0  0  0
  4  5  1  0  0  0  0
  5  6  2  0  0  0  0
  5  7  1  0  0  0  0
  6  8  1  0  0  0  0
  6  9  1  0  0  0  0
  8 10  1  0  0  0  0
  9 11  1  0  0  0  0
 10 12  2  0  0  0  0
 11 13  1  0  0  0  0
 12 14  1  0  0  0  0
 13 15  1  0  0  0  0
 13 16  2  0  0  0  0
 14 17  2  0  0  0  0
 15 18  2  0  0  0  0
 17 19  1  0  0  0  0
 17 20  1  0  0  0  0
 18 21  1  0  0  0  0
 20 22  2  0  0  0  0
 21 23  1  0  0  0  0
 23 24  1  0  0  0  0
 23 25  1  0  0  0  0
 24 26  2  0  0  0  0
 24 27  1  0  0  0  0
 25 28  1  0  0  0  0
M  END
>  <idcoordinates2D>


>  <FragFp>
;bz_tBlNCw1J9dAB8k28@8W0F3cV480Ht2180402k@4!W0XN0cV0JFA0cWGF1W1201!44#F*

>  <SkelSpheres>
//(8*1%11)1/01+2$1!1$20101!6+2/&1.1%4+D+1%1$4//)1$1/#10301$101,2)3!1!1$1.1&101//$3/3//(202$8&2!1/6%1.311$3+3///!41$6/#1#1+102#3/2/$3#1%1(2*2//.1(1&1/,1&1/$1/(20l/$1$2/!1(3!1/01$2!2#1/%1.1!1E23&1&1/!5/01/(1//*4/(1/!

>  <PathFp>
FJ801FN41@!c!a48083!9B080P28BV8P#F4!FF080FV0F15408W1$FF!ZF1!Y!VZ240@104440

>  <Structure>
fc{I`@D\TtBYiMlvjloN|ruMUMRmSTt@aEUzBp

>  <Atoms>
28

>  <Bonds>
27

>  <Total Molweight>
356

>  <cLogP>
3.0559

>  <H-Acceptors>
7

>  <H-Donors>
0

>  <Non-H Atoms>
28

>  <Non-C/H Atoms>
7

>  <Electronegative Atoms>
7

>  <Stereo Centers>
0

>  <Rotatable Bonds>
13

>  <Rings Closures>
0

>  <sp3-Atoms>
10

>  <Symmetric atoms>
0

>  <Total Surface Area>
97.69

>  <Relative PSA>
0.54642

>  <Polar Surface Area>
67.33

>  <Shape Index>
0.60714

>  <Molecular Flexibility>
0.64228

>  <Molecular Complexity>
0.64751

>  <Aromatic Rings>
0

>  <Aromatic Atoms>
0

$$$$

eCreator 1.02D

 28 27  0  0  0  0  0  0  0  0999 V2000
   24.6817   -0.0000   -0.0000 O   0  0  0  0  0  0  0  0  0  0  0  0
   23.3827   -0.7500   -0.0000 C   0  0  0  0  0  0  0  0  0  0  0  0
   22.0836   -0.0000   -0.0000 N   0  0  0  0  0  0  0  0  0  0  0  0
   20.7846   -0.7500   -0.0000 C   0  0  0  0  0  0  0  0  0  0  0  0
   22.0836    1.5000   -0.0000 C   0  0  0  0  0  0  0  0  0  0  0  0
   19.4856   -0.0000   -0.0000 C   0  0  0  0  0  0  0  0  0  0  0  0
   20.7846   -2.2500   -0.0000 C   0  0  0  0  0  0  0  0  0  0  0  0
   20.7846    2.2500   -0.0000 C   0  0  0  0  0  0  0  0  0  0  0  0
   18.1865   -0.7500   -0.0000 C   0  0  0  0  0  0  0  0  0  0  0  0
   16.8875   -0.0000   -0.0000 C   0  0  0  0  0  0  0  0  0  0  0  0
   15.5885   -0.7500   -0.0000 N   0  0  0  0  0  0  0  0  0  0  0  0
   14.2894   -0.0000   -0.0000 C   0  0  0  0  0  0  0  0  0  0  0  0
   15.5885   -2.2500   -0.0000 C   0  0  0  0  0  0  0  0  0  0  0  0
   12.9904   -0.7500   -0.0000 C   0  0  0  0  0  0  0  0  0  0  0  0
   16.8875   -3.0000   -0.0000 C   0  0  0  0  0  0  0  0  0  0  0  0
   11.6913   -0.0000   -0.0000 C   0  0  0  0  0  0  0  0  0  0  0  0
   10.3923   -0.7500   -0.0000 C   0  0  0  0  0  0  0  0  0  0  0  0
    9.0933   -0.0000   -0.0000 N   0  0  0  0  0  0  0  0  0  0  0  0
   10.3923   -2.2500   -0.0000 C   0  0  0  0  0  0  0  0  0  0  0  0
    9.0933    1.5000   -0.0000 N   0  0  0  0  0  0  0  0  0  0  0  0
   11.6913   -3.0000   -0.0000 N   0  0  0  0  0  0  0  0  0  0  0  0
    7.7942    2.2500   -0.0000 C   0  0  0  0  0  0  0  0  0  0  0  0
    7.7942    3.7500   -0.0000 C   0  0  0  0  0  0  0  0  0  0  0  0
    6.4952    4.5000   -0.0000 C   0  0  0  0  0  0  0  0  0  0  0  0
    5.1962    3.7500   -0.0000 C   0  0  0  0  0  0  0  0  0  0  0  0
    3.8971    4.5000   -0.0000 O   0  0  0  0  0  0  0  0  0  0  0  0
    5.1962    2.2500   -0.0000 C   0  0  0  0  0  0  0  0  0  0  0  0
    2.5981    3.7500   -0.0000 C   0  0  0  0  0  0  0  0  0  0  0  0
  1  2  2  0  0  0  0
  2  3  1  0  0  0  0
  3  4  1  0  0  0  0
  3  5  1  0  0  0  0
  4  6  2  0  0  0  0
  4  7  1  0  0  0  0
  5  8  1  0  0  0  0
  6  9  1  0  0  0  0
  9 10  2  0  0  0  0
 10 11  1  0  0  0  0
 11 12  1  0  0  0  0
 11 13  1  0  0  0  0
 12 14  1  0  0  0  0
 13 15  1  0  0  0  0
 14 16  2  0  0  0  0
 16 17  1  0  0  0  0
 17 18  2  0  0  0  0
 17 19  1  0  0  0  0
 18 20  1  0  0  0  0
 19 21  1  0  0  0  0
 20 22  1  0  0  0  0
 22 23  1  0  0  0  0
 23 24  2  0  0  0  0
 24 25  1  0  0  0  0
 25 26  1  0  0  0  0
 25 27  2  0  0  0  0
 26 28  1  0  0  0  0
M  END
>  <idcoordinates2D>


>  <FragFp>
zyubTbO!k5k4J91180o08@V!F08V080It218#@k8410V02N08!J0N0c1FF1W1!V!44#F%1#

>  <SkelSpheres>
!1/*1)A!1$2)1$2/%1/*402!203+4$11(1-1(1/!F+1%1/01*1,1)1/!1+1/(2!1-1)3/&1.11/%1%1&3/1/08&1(1/+101!413$2(1/////%2//%3/&1(1/*33/!2/*1//(1)1)23%1-1&20l!105&1/!1(11!1$1/&3%4*2//01#152&2#102*3#1#19*1#1011!3/!1/(3!1,10501$1)3!1/%

>  <PathFp>
I0N080841@02c!a08!5V034480@20BZ0FVF0GB0106080GW!1140dlF$FF08ZF30822!Z2J40WV44!

>  <Structure>
fc{h`@DJcdhIyDhhdThdlhdldhfijZjYjii`TIBgPUk@

>  <Atoms>
28

>  <Bonds>
27

>  <Total Molweight>
354

>  <cLogP>
2.5283

>  <H-Acceptors>
7

>  <H-Donors>
0

>  <Non-H Atoms>
28

>  <Non-C/H Atoms>
7

>  <Electronegative Atoms>
7

>  <Stereo Centers>
0

>  <Rotatable Bonds>
14

>  <Rings Closures>
0

>  <sp3-Atoms>
13

>  <Symmetric atoms>
0

>  <Total Surface Area>
77.46

>  <Relative PSA>
0.62936

>  <Polar Surface Area>
51.62

>  <Shape Index>
0.71429

>  <Molecular Flexibility>
0.70979

>  <Molecular Complexity>
0.58491

>  <Aromatic Rings>
0

>  <Aromatic Atoms>
0

$$$$

eCreator 1.02D

 29 28  0  0  0  0  0  0  0  0999 V2000
   12.9904   -0.0000   -0.0000 O   0  0  0  0  0  0  0  0  0  0  0  0
   12.1244   -0.5000   -0.0000 C   0  0  0  0  0  0  0  0  0  0  0  0
   11.2583   -0.0000   -0.0000 N   0  0  0  0  0  0  0  0  0  0  0  0
   12.1244   -1.5000   -0.0000 C   0  0  0  0  0  0  0  0  0  0  0  0
   10.3923   -0.5000   -0.0000 C   0  0  0  0  0  0  0  0  0  0  0  0
   11.2583    1.0000   -0.0000 C   0  0  0  0  0  0  0  0  0  0  0  0
    9.5263   -0.0000   -0.0000 C   0  0  0  0  0  0  0  0  0  0  0  0
   10.3923   -1.5000   -0.0000 C   0  0  0  0  0  0  0  0  0  0  0  0
   10.3923    1.5000   -0.0000 C   0  0  0  0  0  0  0  0  0  0  0  0
    8.6603   -0.5000   -0.0000 C   0  0  0  0  0  0  0  0  0  0  0  0
    7.7942   -0.0000   -0.0000 C   0  0  0  0  0  0  0  0  0  0  0  0
    6.9282   -0.5000   -0.0000 N   0  0  0  0  0  0  0  0  0  0  0  0
    7.7942    1.0000   -0.0000 C   0  0  0  0  0  0  0  0  0  0  0  0
    6.0622   -0.0000   -0.0000 C   0  0  0  0  0  0  0  0  0  0  0  0
    6.9282   -1.5000   -0.0000 C   0  0  0  0  0  0  0  0  0  0  0  0
    5.1962   -0.5000   -0.0000 C   0  0  0  0  0  0  0  0  0  0  0  0
    6.0622   -2.0000   -0.0000 C   0  0  0  0  0  0  0  0  0  0  0  0
    4.3301   -0.0000   -0.0000 N   0  0  0  0  0  0  0  0  0  0  0  0
    6.0622   -3.0000   -0.0000 C   0  0  0  0  0  0  0  0  0  0  0  0
    3.4641   -0.5000   -0.0000 C   0  0  0  0  0  0  0  0  0  0  0  0
    5.1962   -3.5000   -0.0000 C   0  0  0  0  0  0  0  0  0  0  0  0
    2.5981   -0.0000   -0.0000 C   0  0  0  0  0  0  0  0  0  0  0  0
    3.4641   -1.5000   -0.0000 C   0  0  0  0  0  0  0  0  0  0  0  0
    4.3301   -3.0000   -0.0000 N   0  0  0  0  0  0  0  0  0  0  0  0
    5.1962   -4.5000   -0.0000 C   0  0  0  0  0  0  0  0  0  0  0  0
    1.7321   -0.5000   -0.0000 C   0  0  0  0  0  0  0  0  0  0  0  0
    2.5981   -2.0000   -0.0000 C   0  0  0  0  0  0  0  0  0  0  0  0
    1.7321   -1.5000   -0.0000 C   0  0  0  0  0  0  0  0  0  0  0  0
    0.8660   -2.0000   -0.0000 O   0  0  0  0  0  0  0  0  0  0  0  0
  1  2  2  0  0  0  0
  2  3  1  0  0  0  0
  2  4  1  0  0  0  0
  3  5  1  0  0  0  0
  3  6  1  0  0  0  0
  5  7  2  0  0  0  0
  5  8  1  0  0  0  0
  6  9  1  0  0  0  0
  7 10  1  0  0  0  0
 10 11  2  0  0  0  0
 11 12  1  0  0  0  0
 11 13  1  0  0  0  0
 12 14  1  0  0  0  0
 12 15  1  0  0  0  0
 14 16  1  0  0  0  0
 15 17  1  0  0  0  0
 16 18  1  0  0  0  0
 17 19  1  0  0  0  0
 18 20  1  0  0  0  0
 19 21  1  0  0  0  0
 20 22  1  0  0  0  0
 20 23  2  0  0  0  0
 21 24  2  0  0  0  0
 21 25  1  0  0  0  0
 22 26  2  0  0  0  0
 23 27  1  0  0  0  0
 26 28  1  0  0  0  0
 28 29  1  0  0  0  0
M  END
>  <idcoordinates2D>


>  <FragFp>
;jzdz8rSxnQJ8O3A0NA8@0a2H0cV088Hx238058@0e402X!F08!o0N4@Y0F2V120V!449!F*

>  <SkelSpheres>
!2//1#B%1+1/+3#3!1-2%201!2#1&3.2(3/*2#10B(1#1$1+2,1(1*102#1/,2/1)5!1$1%1/-6$2#1/!3/$2(3&2/&1!C&1/#103/#302$201/#1+5*2/&3/011,2%5///(2/,2%1/1//1/#2$3,1)4//o(1#3,1///&203#2/*1.2A43//!5/(1//$1/&4!2%1/!2-

>  <PathFp>
G080809412!W0Fa08!3!94!1P!6V8N120F5010Fk80FV0FF1408W1V#FF!VF!1X0F0a2408!B4!

>  <Structure>
fkgH`@DZctA|bbfbQTTrRRTTRNZijZjjjVZ`DiRjpv

>  <Atoms>
29

>  <Bonds>
28

>  <Total Molweight>
364

>  <cLogP>
4.164

>  <H-Acceptors>
6

>  <H-Donors>
0

>  <Non-H Atoms>
29

>  <Non-C/H Atoms>
6

>  <Electronegative Atoms>
6

>  <Stereo Centers>
0

>  <Rotatable Bonds>
14

>  <Rings Closures>
0

>  <sp3-Atoms>
16

>  <Symmetric atoms>
0

>  <Total Surface Area>
55.23

>  <Relative PSA>
0.87452

>  <Polar Surface Area>
59.38

>  <Shape Index>
0.55172

>  <Molecular Flexibility>
0.71915

>  <Molecular Complexity>
0.66888

>  <Aromatic Rings>
0

>  <Aromatic Atoms>
0

$$$$

eCreator 1.02D

 28 28  0  0  0  0  0  0  0  0999 V2000
    0.0000    4.5000   -0.0000 O   0  0  0  0  0  0  0  0  0  0  0  0
    0.8660    4.0000   -0.0000 C   0  0  0  0  0  0  0  0  0  0  0  0
    1.7321    4.5000   -0.0000 C   0  0  0  0  0  0  0  0  0  0  0  0
    2.5981    4.0000   -0.0000 C   0  0  0  0  0  0  0  0  0  0  0  0
    3.4641    4.5000   -0.0000 C   0  0  0  0  0  0  0  0  0  0  0  0
    4.3301    4.0000   -0.0000 N   0  0  0  0  0  0  0  0  0  0  0  0
    3.4641    5.5000   -0.0000 C   0  0  0  0  0  0  0  0  0  0  0  0
    5.1962    4.5000   -0.0000 N   0  0  0  0  0  0  0  0  0  0  0  0
    6.0622    4.0000   -0.0000 C   0  0  0  0  0  0  0  0  0  0  0  0
    6.0622    3.0000   -0.0000 C   0  0  0  0  0  0  0  0  0  0  0  0
    6.9282    4.5000   -0.0000 C   0  0  0  0  0  0  0  0  0  0  0  0
    5.1962    2.5000   -0.0000 C   0  0  0  0  0  0  0  0  0  0  0  0
    6.9282    2.5000   -0.0000 C   0  0  0  0  0  0  0  0  0  0  0  0
    5.1962    1.5000   -0.0000 C   0  0  0  0  0  0  0  0  0  0  0  0
    6.9282    1.5000   -0.0000 C   0  0  0  0  0  0  0  0  0  0  0  0
    6.0622    1.0000   -0.0000 N   0  0  0  0  0  0  0  0  0  0  0  0
    6.0622   -0.0000   -0.0000 C   0  0  0  0  0  0  0  0  0  0  0  0
    5.1962   -0.5000   -0.0000 C   0  0  0  0  0  0  0  0  0  0  0  0
    6.9282   -0.5000   -0.0000 C   0  0  0  0  0  0  0  0  0  0  0  0
    5.1962   -1.5000   -0.0000 C   0  0  0  0  0  0  0  0  0  0  0  0
    7.7942   -0.0000   -0.0000 C   0  0  0  0  0  0  0  0  0  0  0  0
    4.3301   -2.0000   -0.0000 C   0  0  0  0  0  0  0  0  0  0  0  0
    4.3301   -3.0000   -0.0000 N   0  0  0  0  0  0  0  0  0  0  0  0
    3.4641   -3.5000   -0.0000 C   0  0  0  0  0  0  0  0  0  0  0  0
    5.1962   -3.5000   -0.0000 C   0  0  0  0  0  0  0  0  0  0  0  0
    3.4641   -4.5000   -0.0000 C   0  0  0  0  0  0  0  0  0  0  0  0
    5.1962   -4.5000   -0.0000 C   0  0  0  0  0  0  0  0  0  0  0  0
    2.5981   -5.0000   -0.0000 C   0  0  0  0  0  0  0  0  0  0  0  0
  1  2  1  0  0  0  0
  2  3  2  0  0  0  0
  3  4  1  0  0  0  0
  4  5  2  0  0  0  0
  5  6  1  0  0  0  0
  5  7  1  0  0  0  0
  6  8  1  0  0  0  0
  8  9  2  0  0  0  0
  9 10  1  0  0  0  0
  9 11  1  0  0  0  0
 10 12  2  0  0  0  0
 10 13  1  0  0  0  0
 12 14  1  0  0  0  0
 13 15  1  0  0  0  0
 14 16  1  0  0  0  0
 16 17  1  0  0  0  0
 17 18  2  0  0  0  0
 17 19  1  0  0  0  0
 18 20  1  0  0  0  0
 19 21  2  0  0  0  0
 20 22  2  0  0  0  0
 22 23  1  0  0  0  0
 23 24  1  0  0  0  0
 23 25  1  0  0  0  0
 24 26  1  0  0  0  0
 25 27  1  0  0  0  0
 26 28  1  0  0  0  0
 15 16  1  0  0  0  0
M  END
>  <idcoordinates2D>


>  <FragFp>
;fvfv8rNCuOJ99298s@9@WLFH2cV08BHS218048@ki41#Xs08V0oFH4e7FF1W1201!J09!F#801#

>  <SkelSpheres>
!2+11,1$1#B.2!1!102$2//(2$2$2%2$2/%2)2/2(H$1%4(1/02)1////1)3#3+1#2&1!1//(1&22/$1//1(9/!12&1$2*201#12$1//!3/.1#101/*1(1//$1+1%1/1*3!1%2////02!2!11/(2/.p,21/01&2$1//!12//+3$27301#2/,6.1!1013!1+2011#3!2!1/)2#104+1/4-

>  <PathFp>
I18#940@02c!aFc!704244N1@28BW8mW20GC#6V881c!G150ckOV0F0JF10ZF10122G062Z40Y0D0F0

>  <Structure>
fcgI@@J\|tBRkNsZ{J{Jn}LuMMUMKUU@iBq\PqZ

>  <Atoms>
28

>  <Bonds>
28

>  <Total Molweight>
348

>  <cLogP>
4.6363

>  <H-Acceptors>
5

>  <H-Donors>
0

>  <Non-H Atoms>
28

>  <Non-C/H Atoms>
5

>  <Electronegative Atoms>
5

>  <Stereo Centers>
0

>  <Rotatable Bonds>
11

>  <Rings Closures>
1

>  <sp3-Atoms>
14

>  <Symmetric atoms>
0

>  <Total Surface Area>
65.59

>  <Relative PSA>
0.53758

>  <Polar Surface Area>
42.31

>  <Shape Index>
0.71429

>  <Molecular Flexibility>
0.54587

>  <Molecular Complexity>
0.71581

>  <Aromatic Rings>
0

>  <Aromatic Atoms>
0

$$$$

eCreator 1.02D

 29 28  0  0  0  0  0  0  0  0999 V2000
    9.5263    1.0000   -0.0000 O   0  0  0  0  0  0  0  0  0  0  0  0
    9.5263   -0.0000   -0.0000 C   0  0  0  0  0  0  0  0  0  0  0  0
   10.3923   -0.5000   -0.0000 N   0  0  0  0  0  0  0  0  0  0  0  0
    8.6603   -0.5000   -0.0000 C   0  0  0  0  0  0  0  0  0  0  0  0
   11.2583   -0.0000   -0.0000 C   0  0  0  0  0  0  0  0  0  0  0  0
    7.7942   -0.0000   -0.0000 C   0  0  0  0  0  0  0  0  0  0  0  0
   12.1244   -0.5000   -0.0000 C   0  0  0  0  0  0  0  0  0  0  0  0
    6.9282   -0.5000   -0.0000 C   0  0  0  0  0  0  0  0  0  0  0  0
    7.7942    1.0000   -0.0000 C   0  0  0  0  0  0  0  0  0  0  0  0
   12.9904   -0.0000   -0.0000 C   0  0  0  0  0  0  0  0  0  0  0  0
    6.0622   -0.0000   -0.0000 N   0  0  0  0  0  0  0  0  0  0  0  0
    6.9282   -1.5000   -0.0000 C   0  0  0  0  0  0  0  0  0  0  0  0
    6.9282    1.5000   -0.0000 C   0  0  0  0  0  0  0  0  0  0  0  0
   12.9904    1.0000   -0.0000 C   0  0  0  0  0  0  0  0  0  0  0  0
    6.0622    1.0000   -0.0000 N   0  0  0  0  0  0  0  0  0  0  0  0
    7.7942   -2.0000   -0.0000 N   0  0  0  0  0  0  0  0  0  0  0  0
   13.8564    1.5000   -0.0000 N   0  0  0  0  0  0  0  0  0  0  0  0
    5.1962    1.5000   -0.0000 C   0  0  0  0  0  0  0  0  0  0  0  0
   13.8564    2.5000   -0.0000 C   0  0  0  0  0  0  0  0  0  0  0  0
   14.7224    1.0000   -0.0000 C   0  0  0  0  0  0  0  0  0  0  0  0
    5.1962    2.5000   -0.0000 C   0  0  0  0  0  0  0  0  0  0  0  0
   14.7224    3.0000   -0.0000 C   0  0  0  0  0  0  0  0  0  0  0  0
   14.7224    0.0000   -0.0000 C   0  0  0  0  0  0  0  0  0  0  0  0
    4.3301    3.0000   -0.0000 C   0  0  0  0  0  0  0  0  0  0  0  0
   14.7224    4.0000   -0.0000 C   0  0  0  0  0  0  0  0  0  0  0  0
    3.4641    2.5000   -0.0000 C   0  0  0  0  0  0  0  0  0  0  0  0
    2.5981    3.0000   -0.0000 O   0  0  0  0  0  0  0  0  0  0  0  0
    3.4641    1.5000   -0.0000 C   0  0  0  0  0  0  0  0  0  0  0  0
    1.7321    2.5000   -0.0000 C   0  0  0  0  0  0  0  0  0  0  0  0
  1  2  2  0  0  0  0
  2  3  1  0  0  0  0
  2  4  1  0  0  0  0
  3  5  1  0  0  0  0
  4  6  2  0  0  0  0
  5  7  1  0  0  0  0
  6  8  1  0  0  0  0
  6  9  1  0  0  0  0
  7 10  2  0  0  0  0
  8 11  2  0  0  0  0
  8 12  1  0  0  0  0
  9 13  1  0  0  0  0
 10 14  1  0  0  0  0
 11 15  1  0  0  0  0
 12 16  1  0  0  0  0
 14 17  1  0  0  0  0
 15 18  1  0  0  0  0
 17 19  1  0  0  0  0
 17 20  1  0  0  0  0
 18 21  1  0  0  0  0
 19 22  1  0  0  0  0
 20 23  1  0  0  0  0
 21 24  2  0  0  0  0
 22 25  1  0  0  0  0
 24 26  1  0  0  0  0
 26 27  1  0  0  0  0
 26 28  2  0  0  0  0
 27 29  1  0  0  0  0
M  END
>  <idcoordinates2D>


>  <FragFp>
;jTbt01sCP4J11480w08@VFFF2c0488Gt218$o@41#Xc!V0FFP0@0FF1W5201#4#F%1#

>  <SkelSpheres>
//02#20J!1.1/*13+1*2!601!203+2$1(1/(3/!A/101/,1&1.1-1/2(1(1$1%1+1//01/1&3///)1%8&1(1%1/$101!801$2/-1#23,13/!2/(2-1$2/03+11#2.1/*2$1,3-1(2#1/+2+101%11!1%1&1,1&20n,1%2%1$1$1!1#1$1/-2///!73/(12#1$9/01$1#2//#106!1.5+2(1&3-

>  <PathFp>
30N020901802c!6Fc!7V018480828BZ8HVH0GB#6V881d!1010dlG%F08ZF30c22!X2J42WVB4!

>  <Structure>
fkgh`@DJ]xHEiLjrrkoJk|mSTmUUUSTpBDaLek@

>  <Atoms>
29

>  <Bonds>
28

>  <Total Molweight>
366

>  <cLogP>
2.7735

>  <H-Acceptors>
7

>  <H-Donors>
0

>  <Non-H Atoms>
29

>  <Non-C/H Atoms>
7

>  <Electronegative Atoms>
7

>  <Stereo Centers>
0

>  <Rotatable Bonds>
16

>  <Rings Closures>
0

>  <sp3-Atoms>
15

>  <Symmetric atoms>
0

>  <Total Surface Area>
58.77

>  <Relative PSA>
0.8295

>  <Polar Surface Area>
51.62

>  <Shape Index>
0.72414

>  <Molecular Flexibility>
0.64017

>  <Molecular Complexity>
0.63799

>  <Aromatic Rings>
0

>  <Aromatic Atoms>
0

$$$$

eCreator 1.02D

 28 28  0  0  0  0  0  0  0  0999 V2000
    6.9282    1.5000   -0.0000 O   0  0  0  0  0  0  0  0  0  0  0  0
    6.0622    1.0000   -0.0000 C   0  0  0  0  0  0  0  0  0  0  0  0
    6.0622   -0.0000   -0.0000 N   0  0  0  0  0  0  0  0  0  0  0  0
    5.1962   -0.5000   -0.0000 C   0  0  0  0  0  0  0  0  0  0  0  0
    6.9282   -0.5000   -0.0000 C   0  0  0  0  0  0  0  0  0  0  0  0
    4.3301   -0.0000   -0.0000 C   0  0  0  0  0  0  0  0  0  0  0  0
    7.7942   -0.0000   -0.0000 C   0  0  0  0  0  0  0  0  0  0  0  0
    3.4641   -0.5000   -0.0000 C   0  0  0  0  0  0  0  0  0  0  0  0
    8.6603   -0.5000   -0.0000 C   0  0  0  0  0  0  0  0  0  0  0  0
    3.4641   -1.5000   -0.0000 C   0  0  0  0  0  0  0  0  0  0  0  0
    8.7648   -1.4945   -0.0000 C   0  0  0  0  0  0  0  0  0  0  0  0
    9.5738   -0.0933   -0.0000 C   0  0  0  0  0  0  0  0  0  0  0  0
    2.5981   -2.0000   -0.0000 N   0  0  0  0  0  0  0  0  0  0  0  0
    4.3301   -2.0000   -0.0000 C   0  0  0  0  0  0  0  0  0  0  0  0
    9.7429   -1.7024   -0.0000 N   0  0  0  0  0  0  0  0  0  0  0  0
    8.0216   -2.1637   -0.0000 C   0  0  0  0  0  0  0  0  0  0  0  0
   10.2429   -0.8364   -0.0000 N   0  0  0  0  0  0  0  0  0  0  0  0
    2.5981   -3.0000   -0.0000 C   0  0  0  0  0  0  0  0  0  0  0  0
    1.7321   -1.5000   -0.0000 C   0  0  0  0  0  0  0  0  0  0  0  0
    5.1962   -1.5000   -0.0000 C   0  0  0  0  0  0  0  0  0  0  0  0
   11.2375   -0.7319   -0.0000 C   0  0  0  0  0  0  0  0  0  0  0  0
    1.7321   -3.5000   -0.0000 C   0  0  0  0  0  0  0  0  0  0  0  0
   11.6442    0.1817   -0.0000 C   0  0  0  0  0  0  0  0  0  0  0  0
   12.6387    0.2862   -0.0000 C   0  0  0  0  0  0  0  0  0  0  0  0
   13.2265   -0.5228   -0.0000 C   0  0  0  0  0  0  0  0  0  0  0  0
   14.2210   -0.4183   -0.0000 O   0  0  0  0  0  0  0  0  0  0  0  0
   12.8198   -1.4364   -0.0000 C   0  0  0  0  0  0  0  0  0  0  0  0
   14.8088   -1.2273   -0.0000 C   0  0  0  0  0  0  0  0  0  0  0  0
  1  2  2  0  0  0  0
  2  3  1  0  0  0  0
  3  4  1  0  0  0  0
  3  5  1  0  0  0  0
  4  6  1  0  0  0  0
  5  7  1  0  0  0  0
  6  8  2  0  0  0  0
  7  9  1  0  0  0  0
  8 10  1  0  0  0  0
  9 11  1  0  0  0  0
  9 12  2  0  0  0  0
 10 13  1  0  0  0  0
 10 14  2  0  0  0  0
 11 15  2  0  0  0  0
 11 16  1  0  0  0  0
 12 17  1  0  0  0  0
 13 18  1  0  0  0  0
 13 19  1  0  0  0  0
 14 20  1  0  0  0  0
 17 21  1  0  0  0  0
 18 22  1  0  0  0  0
 21 23  1  0  0  0  0
 23 24  2  0  0  0  0
 24 25  1  0  0  0  0
 25 26  1  0  0  0  0
 25 27  2  0  0  0  0
 26 28  1  0  0  0  0
 15 17  1  0  0  0  0
M  END
>  <idcoordinates2D>


>  <FragFp>
;j:vcrs5uSJ99398w29@WLFHFcV08BHx218040@kB41F!Xs08V0JFP4e7FF1W1!W!J49!F%1!V

>  <SkelSpheres>
/1/&9(2%2!1#1/&2/01#1#404!203+2!1/$1-2+2%F)1(2*1//01&2)1/1/,1/+3//$1/01/1/&1(1&8&1/$3)1!1&203$2!1)1!1/31(220102/01!3/&2&2%1/&3/&2//$3/!1+1$1+1///#2/!1(1&20m1011(2&2*1,2(1$1-1!6!2*2$1//07!1#1/!21(61#2+1#3/&1/#3/!510201.1&1$1(

>  <PathFp>
G7P20H82WV!dVobV8!G403dc@0@e@4V0F2D8FZhJVK0GA0sF%8W41808GF0FXFY0V2!FZ2J4I0cB#

>  <Structure>
fcgH`@DF\DD|bTRRRbbbTQQrTS`mUMSKUUSSPLLSKV

>  <Atoms>
28

>  <Bonds>
28

>  <Total Molweight>
352

>  <cLogP>
3.4807

>  <H-Acceptors>
6

>  <H-Donors>
0

>  <Non-H Atoms>
28

>  <Non-C/H Atoms>
6

>  <Electronegative Atoms>
6

>  <Stereo Centers>
0

>  <Rotatable Bonds>
12

>  <Rings Closures>
1

>  <sp3-Atoms>
12

>  <Symmetric atoms>
0

>  <Total Surface Area>
75.48

>  <Relative PSA>
0.63567

>  <Polar Surface Area>
50.6

>  <Shape Index>
0.67857

>  <Molecular Flexibility>
0.74184

>  <Molecular Complexity>
0.70389

>  <Aromatic Rings>
1

>  <Aromatic Atoms>
5

$$$$

eCreator 1.02D

 29 28  0  0  0  0  0  0  0  0999 V2000
   10.3923    2.5000   -0.0000 O   0  0  0  0  0  0  0  0  0  0  0  0
   10.3923    1.5000   -0.0000 C   0  0  0  0  0  0  0  0  0  0  0  0
   11.2583    1.0000   -0.0000 C   0  0  0  0  0  0  0  0  0  0  0  0
   11.2583   -0.0000   -0.0000 C   0  0  0  0  0  0  0  0  0  0  0  0
   12.1244   -0.5000   -0.0000 C   0  0  0  0  0  0  0  0  0  0  0  0
   10.3923   -0.5000   -0.0000 C   0  0  0  0  0  0  0  0  0  0  0  0
   12.9904   -0.0000   -0.0000 N   0  0  0  0  0  0  0  0  0  0  0  0
   12.1244   -1.5000   -0.0000 C   0  0  0  0  0  0  0  0  0  0  0  0
    9.5263   -0.0000   -0.0000 C   0  0  0  0  0  0  0  0  0  0  0  0
   12.9904    1.0000   -0.0000 N   0  0  0  0  0  0  0  0  0  0  0  0
    8.6603   -0.5000   -0.0000 N   0  0  0  0  0  0  0  0  0  0  0  0
   13.8564    1.5000   -0.0000 C   0  0  0  0  0  0  0  0  0  0  0  0
    7.7942   -0.0000   -0.0000 C   0  0  0  0  0  0  0  0  0  0  0  0
   13.8564    2.5000   -0.0000 C   0  0  0  0  0  0  0  0  0  0  0  0
    6.9282   -0.5000   -0.0000 C   0  0  0  0  0  0  0  0  0  0  0  0
    7.7942    1.0000   -0.0000 C   0  0  0  0  0  0  0  0  0  0  0  0
   14.7224    3.0000   -0.0000 C   0  0  0  0  0  0  0  0  0  0  0  0
    6.0622   -0.0000   -0.0000 C   0  0  0  0  0  0  0  0  0  0  0  0
    6.9282    1.5000   -0.0000 C   0  0  0  0  0  0  0  0  0  0  0  0
   14.7224    4.0000   -0.0000 C   0  0  0  0  0  0  0  0  0  0  0  0
    5.1962   -0.5000   -0.0000 C   0  0  0  0  0  0  0  0  0  0  0  0
   15.5885    4.5000   -0.0000 O   0  0  0  0  0  0  0  0  0  0  0  0
   13.8564    4.5000   -0.0000 C   0  0  0  0  0  0  0  0  0  0  0  0
    4.3301   -0.0000   -0.0000 N   0  0  0  0  0  0  0  0  0  0  0  0
    3.4641   -0.5000   -0.0000 C   0  0  0  0  0  0  0  0  0  0  0  0
    2.5981   -0.0000   -0.0000 C   0  0  0  0  0  0  0  0  0  0  0  0
    1.7321   -0.5000   -0.0000 C   0  0  0  0  0  0  0  0  0  0  0  0
    0.8660   -0.0000   -0.0000 C   0  0  0  0  0  0  0  0  0  0  0  0
    0.0000   -0.5000   -0.0000 C   0  0  0  0  0  0  0  0  0  0  0  0
  1  2  2  0  0  0  0
  2  3  1  0  0  0  0
  3  4  2  0  0  0  0
  4  5  1  0  0  0  0
  4  6  1  0  0  0  0
  5  7  2  0  0  0  0
  5  8  1  0  0  0  0
  6  9  1  0  0  0  0
  7 10  1  0  0  0  0
  9 11  1  0  0  0  0
 10 12  1  0  0  0  0
 11 13  1  0  0  0  0
 12 14  2  0  0  0  0
 13 15  2  0  0  0  0
 13 16  1  0  0  0  0
 14 17  1  0  0  0  0
 15 18  1  0  0  0  0
 16 19  2  0  0  0  0
 17 20  2  0  0  0  0
 18 21  2  0  0  0  0
 20 22  1  0  0  0  0
 20 23  1  0  0  0  0
 21 24  1  0  0  0  0
 24 25  1  0  0  0  0
 25 26  1  0  0  0  0
 26 27  1  0  0  0  0
 27 28  1  0  0  0  0
 28 29  1  0  0  0  0
M  END
>  <idcoordinates2D>


>  <FragFp>
zxzbrbv8lN4PGJ08298s282WFFF0c#BHG21804!F841#XV08V0oFH485#V1!1!J08!F#801#

>  <SkelSpheres>
!103//!E/!2///#4$101!3$1.11)1/.3%I&1#2/%1/.3+1!1/!2/*1!2+111$12!2/#2#1.1#1#1+1!1!8(3/#1-7&3/)21#1#1101#2%2/1//(3-1&12!2/(2#1/&1,1&1#2%1//02(2$1#202//&1/.2/*21%30q,201!1&2$1&2///+1/2$1(88301)1/&2/.1//.2$14%1!101-12%1(

>  <PathFp>
I18020940202c!XF8!304044N1@20BW8mW20GC$V881c!G1508kOV0F0JF10ZF10W20G062V4020D0F0

>  <Structure>
fkgH`@FRUtE\bRbbVRRbRRtQRRYijjViVjj`LQTSUiMf`

>  <Atoms>
29

>  <Bonds>
28

>  <Total Molweight>
364

>  <cLogP>
4.2927

>  <H-Acceptors>
6

>  <H-Donors>
0

>  <Non-H Atoms>
29

>  <Non-C/H Atoms>
6

>  <Electronegative Atoms>
6

>  <Stereo Centers>
0

>  <Rotatable Bonds>
16

>  <Rings Closures>
0

>  <sp3-Atoms>
12

>  <Symmetric atoms>
0

>  <Total Surface Area>
86.43

>  <Relative PSA>
0.55883

>  <Polar Surface Area>
59.38

>  <Shape Index>
0.75862

>  <Molecular Flexibility>
0.62835

>  <Molecular Complexity>
0.61095

>  <Aromatic Rings>
0

>  <Aromatic Atoms>
0

$$$$

eCreator 1.02D

 29 28  0  0  0  0  0  0  0  0999 V2000
   12.9904    1.0000   -0.0000 O   0  0  0  0  0  0  0  0  0  0  0  0
   12.9904   -0.0000   -0.0000 C   0  0  0  0  0  0  0  0  0  0  0  0
   12.1244   -0.5000   -0.0000 N   0  0  0  0  0  0  0  0  0  0  0  0
   13.8564   -0.5000   -0.0000 C   0  0  0  0  0  0  0  0  0  0  0  0
   11.2583   -0.0000   -0.0000 C   0  0  0  0  0  0  0  0  0  0  0  0
   14.7224   -0.0000   -0.0000 C   0  0  0  0  0  0  0  0  0  0  0  0
   10.3923   -0.5000   -0.0000 C   0  0  0  0  0  0  0  0  0  0  0  0
   11.2583    1.0000   -0.0000 C   0  0  0  0  0  0  0  0  0  0  0  0
   15.5885   -0.5000   -0.0000 C   0  0  0  0  0  0  0  0  0  0  0  0
    9.5263   -0.0000   -0.0000 C   0  0  0  0  0  0  0  0  0  0  0  0
   16.4545   -0.0000   -0.0000 C   0  0  0  0  0  0  0  0  0  0  0  0
    8.6603   -0.5000   -0.0000 C   0  0  0  0  0  0  0  0  0  0  0  0
    7.7942   -0.0000   -0.0000 N   0  0  0  0  0  0  0  0  0  0  0  0
    6.9282   -0.5000   -0.0000 C   0  0  0  0  0  0  0  0  0  0  0  0
    7.7942    1.0000   -0.0000 C   0  0  0  0  0  0  0  0  0  0  0  0
    6.0622   -0.0000   -0.0000 C   0  0  0  0  0  0  0  0  0  0  0  0
    8.6603    1.5000   -0.0000 C   0  0  0  0  0  0  0  0  0  0  0  0
    5.1962   -0.5000   -0.0000 N   0  0  0  0  0  0  0  0  0  0  0  0
    8.6603    2.5000   -0.0000 C   0  0  0  0  0  0  0  0  0  0  0  0
    4.3301   -0.0000   -0.0000 C   0  0  0  0  0  0  0  0  0  0  0  0
    9.5263    3.0000   -0.0000 C   0  0  0  0  0  0  0  0  0  0  0  0
    3.4641   -0.5000   -0.0000 C   0  0  0  0  0  0  0  0  0  0  0  0
    4.3301    1.0000   -0.0000 C   0  0  0  0  0  0  0  0  0  0  0  0
    9.5263    4.0000   -0.0000 C   0  0  0  0  0  0  0  0  0  0  0  0
    2.5981   -0.0000   -0.0000 C   0  0  0  0  0  0  0  0  0  0  0  0
    3.4641    1.5000   -0.0000 C   0  0  0  0  0  0  0  0  0  0  0  0
    2.5981    1.0000   -0.0000 C   0  0  0  0  0  0  0  0  0  0  0  0
    1.7321    1.5000   -0.0000 O   0  0  0  0  0  0  0  0  0  0  0  0
    1.7321    2.5000   -0.0000 C   0  0  0  0  0  0  0  0  0  0  0  0
  1  2  2  0  0  0  0
  2  3  1  0  0  0  0
  2  4  1  0  0  0  0
  3  5  1  0  0  0  0
  4  6  1  0  0  0  0
  5  7  2  0  0  0  0
  5  8  1  0  0  0  0
  6  9  1  0  0  0  0
  7 10  1  0  0  0  0
  9 11  1  0  0  0  0
 10 12  2  0  0  0  0
 12 13  1  0  0  0  0
 13 14  1  0  0  0  0
 13 15  1  0  0  0  0
 14 16  1  0  0  0  0
 15 17  1  0  0  0  0
 16 18  1  0  0  0  0
 17 19  1  0  0  0  0
 18 20  1  0  0  0  0
 19 21  1  0  0  0  0
 20 22  1  0  0  0  0
 20 23  2  0  0  0  0
 21 24  1  0  0  0  0
 22 25  2  0  0  0  0
 23 26  1  0  0  0  0
 25 27  1  0  0  0  0
 27 28  1  0  0  0  0
 28 29  1  0  0  0  0
M  END
>  <idcoordinates2D>


>  <FragFp>
;hzdzBrppzUJ8tDE8F28@8b3H1cV088Hx238050808442Y!F08!o084@YGF2V1%441!F*

>  <SkelSpheres>
!1/*1)N/!1$1(201*1/%2@!20201!11/2+1%1(2+1$2%C+11!101///$1/!1)2!1/&3!1%1$1+1/%12#1//(B(3-2/#9&2//#11%11$2/%1+3//022(1$21011/#2+2//+2//.3$1/(1&1$1.2/02$1//$p/*2/02,1/#11(2//03(15/)22%1!3.1!1!11#2)1!1-1$11/#103!2%1/!2%1!1!1

>  <PathFp>
G480808412!W0Fq08!3!94!1P!6V8N120F5011Fk80FV0FF1408W1$FF!VF201X0F0a2J480VB4!

>  <Structure>
fkgp`@DFbCZSJr{ljjrokUMTuUUSMT@eIUVzp

>  <Atoms>
29

>  <Bonds>
28

>  <Total Molweight>
362

>  <cLogP>
5.5257

>  <H-Acceptors>
5

>  <H-Donors>
0

>  <Non-H Atoms>
29

>  <Non-C/H Atoms>
5

>  <Electronegative Atoms>
5

>  <Stereo Centers>
0

>  <Rotatable Bonds>
17

>  <Rings Closures>
0

>  <sp3-Atoms>
18

>  <Symmetric atoms>
0

>  <Total Surface Area>
29.73

>  <Relative PSA>
1.1332

>  <Polar Surface Area>
36.02

>  <Shape Index>
0.68966

>  <Molecular Flexibility>
0.67205

>  <Molecular Complexity>
0.60279

>  <Aromatic Rings>
0

>  <Aromatic Atoms>
0

$$$$

eCreator 1.02D

 29 28  0  0  0  0  0  0  0  0999 V2000
   12.1244   -1.5000   -0.0000 O   0  0  0  0  0  0  0  0  0  0  0  0
   12.1244   -0.5000   -0.0000 C   0  0  0  0  0  0  0  0  0  0  0  0
   11.2583   -0.0000   -0.0000 N   0  0  0  0  0  0  0  0  0  0  0  0
   12.9904   -0.0000   -0.0000 C   0  0  0  0  0  0  0  0  0  0  0  0
   10.3923   -0.5000   -0.0000 C   0  0  0  0  0  0  0  0  0  0  0  0
   11.2583    1.0000   -0.0000 C   0  0  0  0  0  0  0  0  0  0  0  0
   13.8564   -0.5000   -0.0000 C   0  0  0  0  0  0  0  0  0  0  0  0
    9.5263   -0.0000   -0.0000 C   0  0  0  0  0  0  0  0  0  0  0  0
   10.3923   -1.5000   -0.0000 C   0  0  0  0  0  0  0  0  0  0  0  0
    8.6603   -0.5000   -0.0000 C   0  0  0  0  0  0  0  0  0  0  0  0
    7.7942   -0.0000   -0.0000 C   0  0  0  0  0  0  0  0  0  0  0  0
    6.9282   -0.5000   -0.0000 N   0  0  0  0  0  0  0  0  0  0  0  0
    7.7942    1.0000   -0.0000 C   0  0  0  0  0  0  0  0  0  0  0  0
    6.0622   -0.0000   -0.0000 C   0  0  0  0  0  0  0  0  0  0  0  0
    6.9282   -1.5000   -0.0000 C   0  0  0  0  0  0  0  0  0  0  0  0
    5.1962   -0.5000   -0.0000 C   0  0  0  0  0  0  0  0  0  0  0  0
    7.7942   -2.0000   -0.0000 C   0  0  0  0  0  0  0  0  0  0  0  0
    4.3301   -0.0000   -0.0000 N   0  0  0  0  0  0  0  0  0  0  0  0
    5.1962   -1.5000   -0.0000 C   0  0  0  0  0  0  0  0  0  0  0  0
    4.3301    1.0000   -0.0000 N   0  0  0  0  0  0  0  0  0  0  0  0
    3.4641   -0.5000   -0.0000 C   0  0  0  0  0  0  0  0  0  0  0  0
    4.3301   -2.0000   -0.0000 C   0  0  0  0  0  0  0  0  0  0  0  0
    2.5981   -0.0000   -0.0000 C   0  0  0  0  0  0  0  0  0  0  0  0
    3.4641   -1.5000   -0.0000 C   0  0  0  0  0  0  0  0  0  0  0  0
    4.3301   -3.0000   -0.0000 C   0  0  0  0  0  0  0  0  0  0  0  0
    1.7321   -0.5000   -0.0000 C   0  0  0  0  0  0  0  0  0  0  0  0
    2.5981   -2.0000   -0.0000 C   0  0  0  0  0  0  0  0  0  0  0  0
    1.7321   -1.5000   -0.0000 C   0  0  0  0  0  0  0  0  0  0  0  0
    0.8660   -2.0000   -0.0000 O   0  0  0  0  0  0  0  0  0  0  0  0
  1  2  2  0  0  0  0
  2  3  1  0  0  0  0
  2  4  1  0  0  0  0
  3  5  1  0  0  0  0
  3  6  1  0  0  0  0
  4  7  1  0  0  0  0
  5  8  2  0  0  0  0
  5  9  1  0  0  0  0
  8 10  1  0  0  0  0
 10 11  2  0  0  0  0
 11 12  1  0  0  0  0
 11 13  1  0  0  0  0
 12 14  1  0  0  0  0
 12 15  1  0  0  0  0
 14 16  1  0  0  0  0
 15 17  1  0  0  0  0
 16 18  1  0  0  0  0
 16 19  2  0  0  0  0
 18 20  1  0  0  0  0
 18 21  1  0  0  0  0
 19 22  1  0  0  0  0
 21 23  1  0  0  0  0
 21 24  2  0  0  0  0
 22 25  1  0  0  0  0
 23 26  2  0  0  0  0
 24 27  1  0  0  0  0
 26 28  1  0  0  0  0
 28 29  1  0  0  0  0
M  END
>  <idcoordinates2D>


>  <FragFp>
;hztUgrJCwOottEC8mE8e8a9HI8V4O8Ht2Ac04N@oe40FX0XF1c!p0B0cW1F7W120V8F541!F%1#

>  <SkelSpheres>
!2//2#C/!1/+3)1*1&5$1+2.2!1#4)1)1&2%D/!11(1.1+1)2#1%1//%2*6/////,2/01!2/&1!E&1/!13/3$203$2(103/&2*2-1(2/%2)6+1//(1!2%22/*32*1/*4%1//!2/)4*3/$o(1+2-1+2%2+22,2/3%2)2.284$10101/)3/01/%11/!1/01%4!2//&1

>  <PathFp>
I08080841@!W0Fa48!3VFA4088Q20DW4N1H0F5010F080GW0F05408l%FF10ZF#Y!VZ240810B440

>  <Structure>
fkgH`@DZcdA|bbbTNTTrTtVbRvZjZZjijfZ`TYRhsX[@

>  <Atoms>
29

>  <Bonds>
28

>  <Total Molweight>
364

>  <cLogP>
5.0933

>  <H-Acceptors>
6

>  <H-Donors>
0

>  <Non-H Atoms>
29

>  <Non-C/H Atoms>
6

>  <Electronegative Atoms>
6

>  <Stereo Centers>
0

>  <Rotatable Bonds>
12

>  <Rings Closures>
0

>  <sp3-Atoms>
16

>  <Symmetric atoms>
0

>  <Total Surface Area>
55.07

>  <Relative PSA>
0.73252

>  <Polar Surface Area>
50.26

>  <Shape Index>
0.58621

>  <Molecular Flexibility>
0.70692

>  <Molecular Complexity>
0.74957

>  <Aromatic Rings>
0

>  <Aromatic Atoms>
0

$$$$

eCreator 1.02D

 29 28  0  0  0  0  0  0  0  0999 V2000
   11.6913    1.5000   -0.0000 O   0  0  0  0  0  0  0  0  0  0  0  0
   11.6913   -0.0000   -0.0000 C   0  0  0  0  0  0  0  0  0  0  0  0
   10.3923   -0.7500   -0.0000 N   0  0  0  0  0  0  0  0  0  0  0  0
   12.9904   -0.7500   -0.0000 C   0  0  0  0  0  0  0  0  0  0  0  0
    9.0933   -0.0000   -0.0000 C   0  0  0  0  0  0  0  0  0  0  0  0
   10.3923   -2.2500   -0.0000 C   0  0  0  0  0  0  0  0  0  0  0  0
   14.2894   -0.0000   -0.0000 N   0  0  0  0  0  0  0  0  0  0  0  0
   12.9904   -2.2500   -0.0000 C   0  0  0  0  0  0  0  0  0  0  0  0
    7.7942   -0.7500   -0.0000 C   0  0  0  0  0  0  0  0  0  0  0  0
    9.0933    1.5000   -0.0000 C   0  0  0  0  0  0  0  0  0  0  0  0
   11.6913   -3.0000   -0.0000 C   0  0  0  0  0  0  0  0  0  0  0  0
   14.2894    1.5000   -0.0000 N   0  0  0  0  0  0  0  0  0  0  0  0
   15.5885   -0.7500   -0.0000 C   0  0  0  0  0  0  0  0  0  0  0  0
   14.2894   -3.0000   -0.0000 C   0  0  0  0  0  0  0  0  0  0  0  0
    6.4952   -0.0000   -0.0000 C   0  0  0  0  0  0  0  0  0  0  0  0
   16.8875   -0.0000   -0.0000 C   0  0  0  0  0  0  0  0  0  0  0  0
   15.5885   -2.2500   -0.0000 C   0  0  0  0  0  0  0  0  0  0  0  0
   14.2894   -4.5000   -0.0000 C   0  0  0  0  0  0  0  0  0  0  0  0
    5.1962   -0.7500   -0.0000 C   0  0  0  0  0  0  0  0  0  0  0  0
   18.1865   -0.7500   -0.0000 C   0  0  0  0  0  0  0  0  0  0  0  0
   16.8875   -3.0000   -0.0000 C   0  0  0  0  0  0  0  0  0  0  0  0
   15.5885   -5.2500   -0.0000 O   0  0  0  0  0  0  0  0  0  0  0  0
    3.8971   -0.0000   -0.0000 N   0  0  0  0  0  0  0  0  0  0  0  0
   19.4856   -0.0000   -0.0000 C   0  0  0  0  0  0  0  0  0  0  0  0
    3.8971    1.5000   -0.0000 C   0  0  0  0  0  0  0  0  0  0  0  0
    2.5981   -0.7500   -0.0000 C   0  0  0  0  0  0  0  0  0  0  0  0
    2.5981    2.2500   -0.0000 O   0  0  0  0  0  0  0  0  0  0  0  0
    1.2990   -0.0000   -0.0000 C   0  0  0  0  0  0  0  0  0  0  0  0
    0.0000   -0.7500   -0.0000 C   0  0  0  0  0  0  0  0  0  0  0  0
  1  2  2  0  0  0  0
  2  3  1  0  0  0  0
  2  4  1  0  0  0  0
  3  5  1  0  0  0  0
  3  6  1  0  0  0  0
  4  7  1  0  0  0  0
  4  8  2  0  0  0  0
  5  9  2  0  0  0  0
  5 10  1  0  0  0  0
  6 11  1  0  0  0  0
  7 12  1  0  0  0  0
  7 13  1  0  0  0  0
  8 14  1  0  0  0  0
  9 15  1  0  0  0  0
 13 16  2  0  0  0  0
 13 17  1  0  0  0  0
 14 18  1  0  0  0  0
 15 19  2  0  0  0  0
 16 20  1  0  0  0  0
 17 21  2  0  0  0  0
 18 22  2  0  0  0  0
 19 23  1  0  0  0  0
 20 24  2  0  0  0  0
 23 25  1  0  0  0  0
 23 26  1  0  0  0  0
 25 27  2  0  0  0  0
 26 28  1  0  0  0  0
 28 29  1  0  0  0  0
M  END
>  <idcoordinates2D>


>  <FragFp>
:UdztUgrJCwOottEC8mE8u8a9HH8V4O0Ht2Ac04N@oe40FX0Xk1sV0K0B0eW1F7W12VV8F501!F%1#

>  <SkelSpheres>
!3/)11(29031$2/,1#1(2!2.2$4#17+201/$21.1&1)K+1,1#2*1%1/////4/3*3/0322/$2///01.1$7&3//$1#2012$3(1/1(2/%403)2*1*2)2///&2(2+1-3&32$1///,2$1+2(2#3%1/)p!1/02+1///222(2+3!2/%464/&1+3/!1/1$2,1/+104/,3-

>  <PathFp>
I08090840@02V!a4@0830F@4088U28BW4N1H0F501FF0N0GV0F15408l#F0FF18ZF!VY!VZ2Z08104460

>  <Structure>
fkgI`@DLttEUyEEEEDheXdddcLluTmUSSKMM@HryNht

>  <Atoms>
29

>  <Bonds>
28

>  <Total Molweight>
368

>  <cLogP>
3.2395

>  <H-Acceptors>
7

>  <H-Donors>
0

>  <Non-H Atoms>
29

>  <Non-C/H Atoms>
7

>  <Electronegative Atoms>
7

>  <Stereo Centers>
0

>  <Rotatable Bonds>
13

>  <Rings Closures>
0

>  <sp3-Atoms>
9

>  <Symmetric atoms>
0

>  <Total Surface Area>
102.34

>  <Relative PSA>
0.52101

>  <Polar Surface Area>
64.17

>  <Shape Index>
0.55172

>  <Molecular Flexibility>
0.7479

>  <Molecular Complexity>
0.76987

>  <Aromatic Rings>
0

>  <Aromatic Atoms>
0

$$$$

eCreator 1.02D

 29 28  0  0  0  0  0  0  0  0999 V2000
    8.6603   -1.5000   -0.0000 O   0  0  0  0  0  0  0  0  0  0  0  0
    8.6603   -0.5000   -0.0000 C   0  0  0  0  0  0  0  0  0  0  0  0
    9.5263   -0.0000   -0.0000 N   0  0  0  0  0  0  0  0  0  0  0  0
    7.7942   -0.0000   -0.0000 C   0  0  0  0  0  0  0  0  0  0  0  0
   10.3923   -0.5000   -0.0000 C   0  0  0  0  0  0  0  0  0  0  0  0
    9.5263    1.0000   -0.0000 C   0  0  0  0  0  0  0  0  0  0  0  0
    6.9282   -0.5000   -0.0000 C   0  0  0  0  0  0  0  0  0  0  0  0
   11.2583   -0.0000   -0.0000 C   0  0  0  0  0  0  0  0  0  0  0  0
    6.0622   -0.0000   -0.0000 C   0  0  0  0  0  0  0  0  0  0  0  0
    6.9282   -1.5000   -0.0000 C   0  0  0  0  0  0  0  0  0  0  0  0
   12.1244   -0.5000   -0.0000 C   0  0  0  0  0  0  0  0  0  0  0  0
    5.1962   -0.5000   -0.0000 N   0  0  0  0  0  0  0  0  0  0  0  0
    6.0622    1.0000   -0.0000 C   0  0  0  0  0  0  0  0  0  0  0  0
   12.9904   -0.0000   -0.0000 C   0  0  0  0  0  0  0  0  0  0  0  0
    5.1962   -1.5000   -0.0000 N   0  0  0  0  0  0  0  0  0  0  0  0
   13.8564   -0.5000   -0.0000 N   0  0  0  0  0  0  0  0  0  0  0  0
   12.9904    1.0000   -0.0000 C   0  0  0  0  0  0  0  0  0  0  0  0
    4.3301   -2.0000   -0.0000 C   0  0  0  0  0  0  0  0  0  0  0  0
   14.7224   -0.0000   -0.0000 C   0  0  0  0  0  0  0  0  0  0  0  0
   13.8564   -1.5000   -0.0000 C   0  0  0  0  0  0  0  0  0  0  0  0
    4.3301   -3.0000   -0.0000 C   0  0  0  0  0  0  0  0  0  0  0  0
    3.4641   -1.5000   -0.0000 C   0  0  0  0  0  0  0  0  0  0  0  0
   15.5885   -0.5000   -0.0000 C   0  0  0  0  0  0  0  0  0  0  0  0
    3.4641   -3.5000   -0.0000 C   0  0  0  0  0  0  0  0  0  0  0  0
   16.4545   -0.0000   -0.0000 C   0  0  0  0  0  0  0  0  0  0  0  0
    3.4641   -4.5000   -0.0000 C   0  0  0  0  0  0  0  0  0  0  0  0
   17.3205   -0.5000   -0.0000 C   0  0  0  0  0  0  0  0  0  0  0  0
    2.5981   -5.0000   -0.0000 O   0  0  0  0  0  0  0  0  0  0  0  0
    4.3301   -5.0000   -0.0000 C   0  0  0  0  0  0  0  0  0  0  0  0
  1  2  2  0  0  0  0
  2  3  1  0  0  0  0
  2  4  1  0  0  0  0
  3  5  1  0  0  0  0
  3  6  1  0  0  0  0
  4  7  2  0  0  0  0
  5  8  2  0  0  0  0
  7  9  1  0  0  0  0
  7 10  1  0  0  0  0
  8 11  1  0  0  0  0
  9 12  2  0  0  0  0
  9 13  1  0  0  0  0
 11 14  2  0  0  0  0
 12 15  1  0  0  0  0
 14 16  1  0  0  0  0
 14 17  1  0  0  0  0
 15 18  1  0  0  0  0
 16 19  1  0  0  0  0
 16 20  1  0  0  0  0
 18 21  2  0  0  0  0
 18 22  1  0  0  0  0
 19 23  1  0  0  0  0
 21 24  1  0  0  0  0
 23 25  1  0  0  0  0
 24 26  2  0  0  0  0
 25 27  1  0  0  0  0
 26 28  1  0  0  0  0
 26 29  1  0  0  0  0
M  END
>  <idcoordinates2D>


>  <FragFp>
;jzht0pN5k0J99180F28@V4FF0c!88Ho218#@k8410V02N08!oFF4c30F1W1!V!4$F%1#

>  <SkelSpheres>
!203*1#2(1)8/!1/1/%1+4$4#11%1/*1/%2&3%B+1/%1-1101!102&2(1///01!4,1-102/,2(2#1%1/3//+E&2+2,2*10102014$2(1&1/01/*1%222$1*1+1//-1/3/!102//02/!2!1*1/#3#1%1/22/)10230o!1)2/!1&2/(2,22/&2/+6E2+2)1,1/02101/#1!1#2/1/104/%1%1!1*

>  <PathFp>
I180@0840@02d!X0c!704244N0@20BW8mW20GC0106080Gc!F150clGV0F0JF10ZF!W02G042Z!W0B#

>  <Structure>
fkgH`@DZ]xFtfY^Vwen_UfjVifjijfhCJSIRZsCh

>  <Atoms>
29

>  <Bonds>
28

>  <Total Molweight>
364

>  <cLogP>
5.646

>  <H-Acceptors>
6

>  <H-Donors>
0

>  <Non-H Atoms>
29

>  <Non-C/H Atoms>
6

>  <Electronegative Atoms>
6

>  <Stereo Centers>
0

>  <Rotatable Bonds>
11

>  <Rings Closures>
0

>  <sp3-Atoms>
13

>  <Symmetric atoms>
0

>  <Total Surface Area>
70.83

>  <Relative PSA>
0.68191

>  <Polar Surface Area>
59.38

>  <Shape Index>
0.72414

>  <Molecular Flexibility>
0.54544

>  <Molecular Complexity>
0.65055

>  <Aromatic Rings>
0

>  <Aromatic Atoms>
0

$$$$

eCreator 1.02D

 28 28  0  0  0  0  0  0  0  0999 V2000
    7.7942    1.0000   -0.0000 O   0  0  0  0  0  0  0  0  0  0  0  0
    7.7942   -0.0000   -0.0000 C   0  0  0  0  0  0  0  0  0  0  0  0
    6.9282   -0.5000   -0.0000 N   0  0  0  0  0  0  0  0  0  0  0  0
    8.6603   -0.5000   -0.0000 C   0  0  0  0  0  0  0  0  0  0  0  0
    6.0622   -0.0000   -0.0000 C   0  0  0  0  0  0  0  0  0  0  0  0
    6.9282   -1.5000   -0.0000 C   0  0  0  0  0  0  0  0  0  0  0  0
    8.6603   -1.5000   -0.0000 N   0  0  0  0  0  0  0  0  0  0  0  0
    9.5263   -0.0000   -0.0000 C   0  0  0  0  0  0  0  0  0  0  0  0
    5.1962   -0.5000   -0.0000 C   0  0  0  0  0  0  0  0  0  0  0  0
    6.0622   -2.0000   -0.0000 C   0  0  0  0  0  0  0  0  0  0  0  0
    7.7942   -2.0000   -0.0000 N   0  0  0  0  0  0  0  0  0  0  0  0
    9.5263   -2.0000   -0.0000 C   0  0  0  0  0  0  0  0  0  0  0  0
   10.3923   -0.5000   -0.0000 C   0  0  0  0  0  0  0  0  0  0  0  0
    4.3301   -0.0000   -0.0000 C   0  0  0  0  0  0  0  0  0  0  0  0
    9.5263   -3.0000   -0.0000 C   0  0  0  0  0  0  0  0  0  0  0  0
   10.3923   -1.5000   -0.0000 C   0  0  0  0  0  0  0  0  0  0  0  0
   11.2583   -0.0000   -0.0000 C   0  0  0  0  0  0  0  0  0  0  0  0
    3.4641   -0.5000   -0.0000 C   0  0  0  0  0  0  0  0  0  0  0  0
   10.3923   -3.5000   -0.0000 C   0  0  0  0  0  0  0  0  0  0  0  0
   11.2583   -2.0000   -0.0000 C   0  0  0  0  0  0  0  0  0  0  0  0
   12.1244   -0.5000   -0.0000 O   0  0  0  0  0  0  0  0  0  0  0  0
    2.5981   -0.0000   -0.0000 N   0  0  0  0  0  0  0  0  0  0  0  0
   11.2583   -3.0000   -0.0000 C   0  0  0  0  0  0  0  0  0  0  0  0
    2.5981    1.0000   -0.0000 C   0  0  0  0  0  0  0  0  0  0  0  0
    1.7321   -0.5000   -0.0000 C   0  0  0  0  0  0  0  0  0  0  0  0
    1.7321    1.5000   -0.0000 O   0  0  0  0  0  0  0  0  0  0  0  0
    0.8660   -0.0000   -0.0000 C   0  0  0  0  0  0  0  0  0  0  0  0
    0.0000   -0.5000   -0.0000 C   0  0  0  0  0  0  0  0  0  0  0  0
  1  2  2  0  0  0  0
  2  3  1  0  0  0  0
  2  4  1  0  0  0  0
  3  5  1  0  0  0  0
  3  6  1  0  0  0  0
  4  7  1  0  0  0  0
  4  8  2  0  0  0  0
  5  9  2  0  0  0  0
  6 10  1  0  0  0  0
  7 11  1  0  0  0  0
  7 12  1  0  0  0  0
  8 13  1  0  0  0  0
  9 14  1  0  0  0  0
 12 15  2  0  0  0  0
 12 16  1  0  0  0  0
 13 17  1  0  0  0  0
 14 18  2  0  0  0  0
 15 19  1  0  0  0  0
 16 20  2  0  0  0  0
 17 21  2  0  0  0  0
 18 22  1  0  0  0  0
 19 23  2  0  0  0  0
 22 24  1  0  0  0  0
 22 25  1  0  0  0  0
 24 26  2  0  0  0  0
 25 27  1  0  0  0  0
 27 28  1  0  0  0  0
 20 23  1  0  0  0  0
M  END
>  <idcoordinates2D>


>  <FragFp>
:UtztSxrJ5w1JvvER8m28u8aCHF9V4O0Ht2E8X0F@o840FX0Xk1t!S8B0fW5k3W15VV8F501#1F#1#

>  <SkelSpheres>
,1.12(2903%202/*1/2.8$4#13+2$1///$B+2/02*1!3//,1/)1+1!1,3*4/!124(2*1///&1*2#5&4#1-202+1!1#2022$3.2+2%2/(3)2*1!1/02!2//#1*1#2*2/,1022,2(1)1#1/#2)2$1+2(2*1/#1$l$33-2/%@//%2!2#1!2//&3//$3(1/$1$1$3,1/&1%4/,3-

>  <PathFp>
I080908!@02V!q0@V830J@508FQ20BWJR92GF505FH0N0Gc0F!408l4$FF18Z20VVY141Z2B2N10B430

>  <Structure>
fcgI`@DLUTAYyEEEDeDcDdddYelmZjVj`dFJZ@XY\`t

>  <Atoms>
28

>  <Bonds>
28

>  <Total Molweight>
356

>  <cLogP>
1.4858

>  <H-Acceptors>
7

>  <H-Donors>
0

>  <Non-H Atoms>
28

>  <Non-C/H Atoms>
7

>  <Electronegative Atoms>
7

>  <Stereo Centers>
0

>  <Rotatable Bonds>
11

>  <Rings Closures>
1

>  <sp3-Atoms>
7

>  <Symmetric atoms>
2

>  <Total Surface Area>
108.08

>  <Relative PSA>
0.49334

>  <Polar Surface Area>
64.17

>  <Shape Index>
0.57143

>  <Molecular Flexibility>
0.65526

>  <Molecular Complexity>
0.72942

>  <Aromatic Rings>
1

>  <Aromatic Atoms>
6

$$$$

eCreator 1.02D

 30 29  0  0  0  0  0  0  0  0999 V2000
   24.6817   -0.0000   -0.0000 O   0  0  0  0  0  0  0  0  0  0  0  0
   23.3827   -0.7500   -0.0000 C   0  0  0  0  0  0  0  0  0  0  0  0
   22.0836   -0.0000   -0.0000 N   0  0  0  0  0  0  0  0  0  0  0  0
   20.7846   -0.7500   -0.0000 C   0  0  0  0  0  0  0  0  0  0  0  0
   22.0836    1.5000   -0.0000 C   0  0  0  0  0  0  0  0  0  0  0  0
   19.4856   -0.0000   -0.0000 C   0  0  0  0  0  0  0  0  0  0  0  0
   20.7846    2.2500   -0.0000 C   0  0  0  0  0  0  0  0  0  0  0  0
   18.1865   -0.7500   -0.0000 C   0  0  0  0  0  0  0  0  0  0  0  0
   16.8875   -0.0000   -0.0000 C   0  0  0  0  0  0  0  0  0  0  0  0
   15.5885   -0.7500   -0.0000 N   0  0  0  0  0  0  0  0  0  0  0  0
   16.8875    1.5000   -0.0000 C   0  0  0  0  0  0  0  0  0  0  0  0
   14.2894   -0.0000   -0.0000 C   0  0  0  0  0  0  0  0  0  0  0  0
   15.5885    2.2500   -0.0000 C   0  0  0  0  0  0  0  0  0  0  0  0
   12.9904   -0.7500   -0.0000 C   0  0  0  0  0  0  0  0  0  0  0  0
   11.6913   -0.0000   -0.0000 C   0  0  0  0  0  0  0  0  0  0  0  0
   10.3923   -0.7500   -0.0000 C   0  0  0  0  0  0  0  0  0  0  0  0
   11.6913    1.5000   -0.0000 C   0  0  0  0  0  0  0  0  0  0  0  0
    9.0933   -0.0000   -0.0000 N   0  0  0  0  0  0  0  0  0  0  0  0
   10.3923   -2.2500   -0.0000 C   0  0  0  0  0  0  0  0  0  0  0  0
   12.9904    2.2500   -0.0000 C   0  0  0  0  0  0  0  0  0  0  0  0
    9.0933    1.5000   -0.0000 N   0  0  0  0  0  0  0  0  0  0  0  0
   11.6913   -3.0000   -0.0000 N   0  0  0  0  0  0  0  0  0  0  0  0
   12.9904    3.7500   -0.0000 O   0  0  0  0  0  0  0  0  0  0  0  0
    7.7942    2.2500   -0.0000 C   0  0  0  0  0  0  0  0  0  0  0  0
    7.7942    3.7500   -0.0000 C   0  0  0  0  0  0  0  0  0  0  0  0
    6.4952    4.5000   -0.0000 C   0  0  0  0  0  0  0  0  0  0  0  0
    6.4952    6.0000   -0.0000 C   0  0  0  0  0  0  0  0  0  0  0  0
    5.1962    6.7500   -0.0000 O   0  0  0  0  0  0  0  0  0  0  0  0
    7.7942    6.7500   -0.0000 C   0  0  0  0  0  0  0  0  0  0  0  0
    5.1962    8.2500   -0.0000 C   0  0  0  0  0  0  0  0  0  0  0  0
  1  2  2  0  0  0  0
  2  3  1  0  0  0  0
  3  4  1  0  0  0  0
  3  5  1  0  0  0  0
  4  6  2  0  0  0  0
  5  7  1  0  0  0  0
  6  8  1  0  0  0  0
  8  9  2  0  0  0  0
  9 10  1  0  0  0  0
  9 11  1  0  0  0  0
 10 12  1  0  0  0  0
 11 13  2  0  0  0  0
 12 14  1  0  0  0  0
 14 15  1  0  0  0  0
 15 16  1  0  0  0  0
 15 17  2  0  0  0  0
 16 18  2  0  0  0  0
 16 19  1  0  0  0  0
 17 20  1  0  0  0  0
 18 21  1  0  0  0  0
 19 22  1  0  0  0  0
 20 23  2  0  0  0  0
 21 24  1  0  0  0  0
 24 25  2  0  0  0  0
 25 26  1  0  0  0  0
 26 27  2  0  0  0  0
 27 28  1  0  0  0  0
 27 29  1  0  0  0  0
 28 30  1  0  0  0  0
M  END
>  <idcoordinates2D>


>  <FragFp>
;brbz8ltKvKJ89798w282WFGF0c040BIt2180408L8410V0Xk08V0oFP4850F0V5!W!J08!F#801#

>  <SkelSpheres>
!1/*11(A05%2)1//(1$1*101204$1%2(11)1//%K&1#2/03#1/.1+1!1/!202/(1!1+12*4/(1(1%1#11!1/!1(3/#1-6&2/11/!101!421#13//,32#2%2/&1/+2/+1/)1/-2/,103//&1&4#3/!2*1.2&20q,1*101$1!1//-2)12%1/2-5640101&1,2)5$1+11+1#202!1/(3/115%1$13-2+1!

>  <PathFp>
I1N0@0940202c!XF8!304046N1@20B_8mW20GC01!V88lc!G1508lOV0F1JF18ZF10W20G0a2k482VD4F0

>  <Structure>
fgwi`@DRbVhF{rIQIYQIYQQIIEIQMSSTuKULsTAaKeyB}it

>  <Atoms>
30

>  <Bonds>
29

>  <Total Molweight>
382

>  <cLogP>
1.9853

>  <H-Acceptors>
8

>  <H-Donors>
0

>  <Non-H Atoms>
30

>  <Non-C/H Atoms>
8

>  <Electronegative Atoms>
8

>  <Stereo Centers>
0

>  <Rotatable Bonds>
15

>  <Rings Closures>
0

>  <sp3-Atoms>
10

>  <Symmetric atoms>
0

>  <Total Surface Area>
110.81

>  <Relative PSA>
0.55762

>  <Polar Surface Area>
68.69

>  <Shape Index>
0.66667

>  <Molecular Flexibility>
0.63713

>  <Molecular Complexity>
0.65205

>  <Aromatic Rings>
0

>  <Aromatic Atoms>
0

$$$$

eCreator 1.02D

 30 29  0  0  0  0  0  0  0  0999 V2000
   12.1244   -1.5000   -0.0000 O   0  0  0  0  0  0  0  0  0  0  0  0
   12.1244   -0.5000   -0.0000 C   0  0  0  0  0  0  0  0  0  0  0  0
   11.2583   -0.0000   -0.0000 N   0  0  0  0  0  0  0  0  0  0  0  0
   12.9904   -0.0000   -0.0000 C   0  0  0  0  0  0  0  0  0  0  0  0
   10.3923   -0.5000   -0.0000 C   0  0  0  0  0  0  0  0  0  0  0  0
   11.2583    1.0000   -0.0000 C   0  0  0  0  0  0  0  0  0  0  0  0
   13.8564   -0.5000   -0.0000 C   0  0  0  0  0  0  0  0  0  0  0  0
    9.5263   -0.0000   -0.0000 C   0  0  0  0  0  0  0  0  0  0  0  0
   10.3923   -1.5000   -0.0000 C   0  0  0  0  0  0  0  0  0  0  0  0
   10.3923    1.5000   -0.0000 C   0  0  0  0  0  0  0  0  0  0  0  0
    8.6603   -0.5000   -0.0000 C   0  0  0  0  0  0  0  0  0  0  0  0
    7.7942   -0.0000   -0.0000 C   0  0  0  0  0  0  0  0  0  0  0  0
    6.9282   -0.5000   -0.0000 N   0  0  0  0  0  0  0  0  0  0  0  0
    7.7942    1.0000   -0.0000 C   0  0  0  0  0  0  0  0  0  0  0  0
    6.0622   -0.0000   -0.0000 C   0  0  0  0  0  0  0  0  0  0  0  0
    6.9282   -1.5000   -0.0000 C   0  0  0  0  0  0  0  0  0  0  0  0
    5.1962   -0.5000   -0.0000 C   0  0  0  0  0  0  0  0  0  0  0  0
    6.0622   -2.0000   -0.0000 C   0  0  0  0  0  0  0  0  0  0  0  0
    4.3301   -0.0000   -0.0000 N   0  0  0  0  0  0  0  0  0  0  0  0
    6.0622   -3.0000   -0.0000 C   0  0  0  0  0  0  0  0  0  0  0  0
    4.3301    1.0000   -0.0000 N   0  0  0  0  0  0  0  0  0  0  0  0
    3.4641   -0.5000   -0.0000 C   0  0  0  0  0  0  0  0  0  0  0  0
    5.1962   -3.5000   -0.0000 C   0  0  0  0  0  0  0  0  0  0  0  0
    2.5981   -0.0000   -0.0000 C   0  0  0  0  0  0  0  0  0  0  0  0
    3.4641   -1.5000   -0.0000 C   0  0  0  0  0  0  0  0  0  0  0  0
    5.1962   -4.5000   -0.0000 C   0  0  0  0  0  0  0  0  0  0  0  0
    1.7321   -0.5000   -0.0000 C   0  0  0  0  0  0  0  0  0  0  0  0
    2.5981   -2.0000   -0.0000 C   0  0  0  0  0  0  0  0  0  0  0  0
    1.7321   -1.5000   -0.0000 C   0  0  0  0  0  0  0  0  0  0  0  0
    0.8660   -2.0000   -0.0000 O   0  0  0  0  0  0  0  0  0  0  0  0
  1  2  2  0  0  0  0
  2  3  1  0  0  0  0
  2  4  1  0  0  0  0
  3  5  1  0  0  0  0
  3  6  1  0  0  0  0
  4  7  1  0  0  0  0
  5  8  2  0  0  0  0
  5  9  1  0  0  0  0
  6 10  1  0  0  0  0
  8 11  1  0  0  0  0
 11 12  2  0  0  0  0
 12 13  1  0  0  0  0
 12 14  1  0  0  0  0
 13 15  1  0  0  0  0
 13 16  1  0  0  0  0
 15 17  1  0  0  0  0
 16 18  1  0  0  0  0
 17 19  1  0  0  0  0
 18 20  1  0  0  0  0
 19 21  1  0  0  0  0
 19 22  1  0  0  0  0
 20 23  1  0  0  0  0
 22 24  1  0  0  0  0
 22 25  2  0  0  0  0
 23 26  1  0  0  0  0
 24 27  2  0  0  0  0
 25 28  1  0  0  0  0
 27 29  1  0  0  0  0
 29 30  1  0  0  0  0
M  END
>  <idcoordinates2D>


>  <FragFp>
;hztzgrKxvQwttEA0mE8e0a@LGcV0N8Hx23c058@0e40HX!F18!o0B4@Y0F7W120V!441!F%1#

>  <SkelSpheres>
!2%1/)1#I/!1/+3#2!1.4$5$1+3.2/(1*2#10B#1-1+1,1/%2#1///(5!1//*3$2!1//01!2#6%3)2/&1!D&1/#1(2$11%202$2*3-1&23*2/!1#2#2)2#1!2)2///.2/+32%1,1!1+104%11+1/+1/!4+1/#q(1+2/*1%2,1)2!202.3.1.274//#5/(1/1!1/#1/#4!2/)3-

>  <PathFp>
G080808412!W0Fa08!3VFA4!1Q!6WBN1H0F5010Fk80GW0FF1408l1$FF10VF!1X0F0a2408!B4!

>  <Structure>
fgwH`@DFRTE|bbbTVJbfRRbtRVsUSTuUUULu@HrU]il

>  <Atoms>
30

>  <Bonds>
29

>  <Total Molweight>
376

>  <cLogP>
4.9918

>  <H-Acceptors>
6

>  <H-Donors>
0

>  <Non-H Atoms>
30

>  <Non-C/H Atoms>
6

>  <Electronegative Atoms>
6

>  <Stereo Centers>
0

>  <Rotatable Bonds>
15

>  <Rings Closures>
0

>  <sp3-Atoms>
19

>  <Symmetric atoms>
0

>  <Total Surface Area>
36.38

>  <Relative PSA>
1.1089

>  <Polar Surface Area>
50.26

>  <Shape Index>
0.56667

>  <Molecular Flexibility>
0.69954

>  <Molecular Complexity>
0.70285

>  <Aromatic Rings>
0

>  <Aromatic Atoms>
0

$$$$

eCreator 1.02D

 30 29  0  0  0  0  0  0  0  0999 V2000
   12.9904    1.0000   -0.0000 O   0  0  0  0  0  0  0  0  0  0  0  0
   12.9904   -0.0000   -0.0000 C   0  0  0  0  0  0  0  0  0  0  0  0
   12.1244   -0.5000   -0.0000 N   0  0  0  0  0  0  0  0  0  0  0  0
   13.8564   -0.5000   -0.0000 C   0  0  0  0  0  0  0  0  0  0  0  0
   11.2583   -0.0000   -0.0000 C   0  0  0  0  0  0  0  0  0  0  0  0
   14.7224   -0.0000   -0.0000 C   0  0  0  0  0  0  0  0  0  0  0  0
   10.3923   -0.5000   -0.0000 C   0  0  0  0  0  0  0  0  0  0  0  0
   11.2583    1.0000   -0.0000 C   0  0  0  0  0  0  0  0  0  0  0  0
   15.5885   -0.5000   -0.0000 C   0  0  0  0  0  0  0  0  0  0  0  0
    9.5263   -0.0000   -0.0000 C   0  0  0  0  0  0  0  0  0  0  0  0
   16.4545   -0.0000   -0.0000 C   0  0  0  0  0  0  0  0  0  0  0  0
    8.6603   -0.5000   -0.0000 C   0  0  0  0  0  0  0  0  0  0  0  0
    7.7942   -0.0000   -0.0000 N   0  0  0  0  0  0  0  0  0  0  0  0
    6.9282   -0.5000   -0.0000 C   0  0  0  0  0  0  0  0  0  0  0  0
    7.7942    1.0000   -0.0000 C   0  0  0  0  0  0  0  0  0  0  0  0
    6.0622   -0.0000   -0.0000 C   0  0  0  0  0  0  0  0  0  0  0  0
    5.1962   -0.5000   -0.0000 N   0  0  0  0  0  0  0  0  0  0  0  0
    6.0622    1.0000   -0.0000 C   0  0  0  0  0  0  0  0  0  0  0  0
    5.1962   -1.5000   -0.0000 N   0  0  0  0  0  0  0  0  0  0  0  0
    4.3301   -0.0000   -0.0000 C   0  0  0  0  0  0  0  0  0  0  0  0
    5.1962    1.5000   -0.0000 C   0  0  0  0  0  0  0  0  0  0  0  0
    6.9282    1.5000   -0.0000 C   0  0  0  0  0  0  0  0  0  0  0  0
    3.4641   -0.5000   -0.0000 C   0  0  0  0  0  0  0  0  0  0  0  0
    4.3301    1.0000   -0.0000 C   0  0  0  0  0  0  0  0  0  0  0  0
    5.1962    2.5000   -0.0000 C   0  0  0  0  0  0  0  0  0  0  0  0
    2.5981   -0.0000   -0.0000 C   0  0  0  0  0  0  0  0  0  0  0  0
    4.3301    3.0000   -0.0000 O   0  0  0  0  0  0  0  0  0  0  0  0
    2.5981    1.0000   -0.0000 C   0  0  0  0  0  0  0  0  0  0  0  0
    1.7321    1.5000   -0.0000 O   0  0  0  0  0  0  0  0  0  0  0  0
    1.7321    2.5000   -0.0000 C   0  0  0  0  0  0  0  0  0  0  0  0
  1  2  2  0  0  0  0
  2  3  1  0  0  0  0
  2  4  1  0  0  0  0
  3  5  1  0  0  0  0
  4  6  1  0  0  0  0
  5  7  2  0  0  0  0
  5  8  1  0  0  0  0
  6  9  1  0  0  0  0
  7 10  1  0  0  0  0
  9 11  1  0  0  0  0
 10 12  2  0  0  0  0
 12 13  1  0  0  0  0
 13 14  1  0  0  0  0
 13 15  1  0  0  0  0
 14 16  1  0  0  0  0
 16 17  1  0  0  0  0
 16 18  2  0  0  0  0
 17 19  1  0  0  0  0
 17 20  1  0  0  0  0
 18 21  1  0  0  0  0
 18 22  1  0  0  0  0
 20 23  1  0  0  0  0
 20 24  2  0  0  0  0
 21 25  1  0  0  0  0
 23 26  2  0  0  0  0
 25 27  2  0  0  0  0
 26 28  1  0  0  0  0
 28 29  1  0  0  0  0
 29 30  1  0  0  0  0
M  END
>  <idcoordinates2D>


>  <FragFp>
;jztvgrw5yKottDB8k68e8b9HGc04O8Hl2A804F@o844FY0XN1c!pFC4cWGF3W1!V8F541!F%1#

>  <SkelSpheres>
!1/*1(2E#1-1-2%1%1&1.6!204$41+20102+102!22(2(1!1+A&1#1#121//#1/1/!1,1,2)5/+1//01//!5-1(3(2!1&9&2*1/)1%12$3/.1!1//022//2%1///(12//-3/!1$2$1,1+1!2#3*10203!3!1/-1!p/$2$1(1(2,1.1#1%2!2&1(2/3(1A/1(22)1/011!1$2)1022-1$11/#104#1,2)2.

>  <PathFp>
I48090841@!V!q48083VFA4089Q20DWBN1H0F501GFV80GW0FF1408l1$FF10ZF201Y0FVa2J481VB440

>  <Structure>
fgwI`@DFBdBsiLkKnssMs{kUMTuTuTru@IRUAal

>  <Atoms>
30

>  <Bonds>
29

>  <Total Molweight>
380

>  <cLogP>
3.6283

>  <H-Acceptors>
7

>  <H-Donors>
0

>  <Non-H Atoms>
30

>  <Non-C/H Atoms>
7

>  <Electronegative Atoms>
7

>  <Stereo Centers>
0

>  <Rotatable Bonds>
15

>  <Rings Closures>
0

>  <sp3-Atoms>
15

>  <Symmetric atoms>
0

>  <Total Surface Area>
72.81

>  <Relative PSA>
0.69056

>  <Polar Surface Area>
56.33

>  <Shape Index>
0.66667

>  <Molecular Flexibility>
0.64678

>  <Molecular Complexity>
0.73369

>  <Aromatic Rings>
0

>  <Aromatic Atoms>
0

$$$$

eCreator 1.02D

 30 29  0  0  0  0  0  0  0  0999 V2000
   12.9904    3.7500   -0.0000 O   0  0  0  0  0  0  0  0  0  0  0  0
   12.9904    2.2500   -0.0000 C   0  0  0  0  0  0  0  0  0  0  0  0
   14.2894    1.5000   -0.0000 C   0  0  0  0  0  0  0  0  0  0  0  0
   14.2894   -0.0000   -0.0000 C   0  0  0  0  0  0  0  0  0  0  0  0
   15.5885   -0.7500   -0.0000 C   0  0  0  0  0  0  0  0  0  0  0  0
   12.9904   -0.7500   -0.0000 C   0  0  0  0  0  0  0  0  0  0  0  0
   16.8875   -0.0000   -0.0000 N   0  0  0  0  0  0  0  0  0  0  0  0
   15.5885   -2.2500   -0.0000 C   0  0  0  0  0  0  0  0  0  0  0  0
   11.6913   -0.0000   -0.0000 C   0  0  0  0  0  0  0  0  0  0  0  0
   16.8875    1.5000   -0.0000 N   0  0  0  0  0  0  0  0  0  0  0  0
   10.3923   -0.7500   -0.0000 N   0  0  0  0  0  0  0  0  0  0  0  0
   18.1865    2.2500   -0.0000 C   0  0  0  0  0  0  0  0  0  0  0  0
    9.0933   -0.0000   -0.0000 C   0  0  0  0  0  0  0  0  0  0  0  0
   18.1865    3.7500   -0.0000 C   0  0  0  0  0  0  0  0  0  0  0  0
    7.7942   -0.7500   -0.0000 C   0  0  0  0  0  0  0  0  0  0  0  0
   19.4856    4.5000   -0.0000 C   0  0  0  0  0  0  0  0  0  0  0  0
    6.4952   -0.0000   -0.0000 C   0  0  0  0  0  0  0  0  0  0  0  0
   20.7846    3.7500   -0.0000 C   0  0  0  0  0  0  0  0  0  0  0  0
    6.4952    1.5000   -0.0000 C   0  0  0  0  0  0  0  0  0  0  0  0
   22.0836    4.5000   -0.0000 O   0  0  0  0  0  0  0  0  0  0  0  0
   20.7846    2.2500   -0.0000 C   0  0  0  0  0  0  0  0  0  0  0  0
    5.1962    2.2500   -0.0000 N   0  0  0  0  0  0  0  0  0  0  0  0
    7.7942    2.2500   -0.0000 C   0  0  0  0  0  0  0  0  0  0  0  0
   23.3827    3.7500   -0.0000 C   0  0  0  0  0  0  0  0  0  0  0  0
    5.1962    3.7500   -0.0000 C   0  0  0  0  0  0  0  0  0  0  0  0
    3.8971    1.5000   -0.0000 C   0  0  0  0  0  0  0  0  0  0  0  0
    9.0933    1.5000   -0.0000 C   0  0  0  0  0  0  0  0  0  0  0  0
    3.8971    4.5000   -0.0000 C   0  0  0  0  0  0  0  0  0  0  0  0
    2.5981    2.2500   -0.0000 C   0  0  0  0  0  0  0  0  0  0  0  0
    3.8971    6.0000   -0.0000 C   0  0  0  0  0  0  0  0  0  0  0  0
  1  2  2  0  0  0  0
  2  3  1  0  0  0  0
  3  4  2  0  0  0  0
  4  5  1  0  0  0  0
  4  6  1  0  0  0  0
  5  7  2  0  0  0  0
  5  8  1  0  0  0  0
  6  9  1  0  0  0  0
  7 10  1  0  0  0  0
  9 11  1  0  0  0  0
 10 12  1  0  0  0  0
 11 13  1  0  0  0  0
 12 14  1  0  0  0  0
 13 15  1  0  0  0  0
 14 16  2  0  0  0  0
 15 17  2  0  0  0  0
 16 18  1  0  0  0  0
 17 19  1  0  0  0  0
 18 20  1  0  0  0  0
 18 21  2  0  0  0  0
 19 22  1  0  0  0  0
 19 23  2  0  0  0  0
 20 24  1  0  0  0  0
 22 25  1  0  0  0  0
 22 26  1  0  0  0  0
 23 27  1  0  0  0  0
 25 28  1  0  0  0  0
 26 29  1  0  0  0  0
 28 30  1  0  0  0  0
M  END
>  <idcoordinates2D>


>  <FragFp>
;jzbv8lsCuKJ99298w08@WFFF2cV08BFO218040@k@41#Xs08!kFH4@4FF1W1201!J48!F%1#

>  <SkelSpheres>
*1,1*2010F!1+2!31/*2,1$1#2!401!204+2$2//02+2%G!1.2/,1(1-2%1/#1/,1!1-1/-2!1/1)102.2//+9&1(1*3$2$1$101!201$2//!2!1/!2/&1#1%102-1/&3/)1$1$1/&3)2(3+2//+2+2(11#2$1*1)3&30q(1#2,101!1&21)1!1/*2/01/2-37101/&2#2$6(3//%1/!3+1$14!2(1(1&3-

>  <PathFp>
I0N02F901202d0FaFc!7V010481820BZ8HWH0GC$V881d!G010dkOV#FF!ZF30V22F062J402VD#

>  <Structure>
fgwH`@FRUTFTeYeuUUYgg]ffjjejYjj`TQTWOfk@

>  <Atoms>
30

>  <Bonds>
29

>  <Total Molweight>
376

>  <cLogP>
4.7252

>  <H-Acceptors>
6

>  <H-Donors>
0

>  <Non-H Atoms>
30

>  <Non-C/H Atoms>
6

>  <Electronegative Atoms>
6

>  <Stereo Centers>
0

>  <Rotatable Bonds>
17

>  <Rings Closures>
0

>  <sp3-Atoms>
15

>  <Symmetric atoms>
0

>  <Total Surface Area>
64.64

>  <Relative PSA>
0.69926

>  <Polar Surface Area>
48.38

>  <Shape Index>
0.7

>  <Molecular Flexibility>
0.71867

>  <Molecular Complexity>
0.62239

>  <Aromatic Rings>
0

>  <Aromatic Atoms>
0

$$$$

eCreator 1.02D

 29 29  0  0  0  0  0  0  0  0999 V2000
    5.1962   -3.5000   -0.0000 O   0  0  0  0  0  0  0  0  0  0  0  0
    6.0622   -3.0000   -0.0000 C   0  0  0  0  0  0  0  0  0  0  0  0
    6.9282   -3.5000   -0.0000 N   0  0  0  0  0  0  0  0  0  0  0  0
    6.0622   -2.0000   -0.0000 C   0  0  0  0  0  0  0  0  0  0  0  0
    7.7942   -3.0000   -0.0000 C   0  0  0  0  0  0  0  0  0  0  0  0
    6.9282   -4.5000   -0.0000 C   0  0  0  0  0  0  0  0  0  0  0  0
    6.9282   -1.5000   -0.0000 C   0  0  0  0  0  0  0  0  0  0  0  0
    7.7942   -2.0000   -0.0000 C   0  0  0  0  0  0  0  0  0  0  0  0
    7.7942   -5.0000   -0.0000 C   0  0  0  0  0  0  0  0  0  0  0  0
    6.9282   -0.5000   -0.0000 C   0  0  0  0  0  0  0  0  0  0  0  0
    7.7942   -6.0000   -0.0000 C   0  0  0  0  0  0  0  0  0  0  0  0
    6.0622   -0.0000   -0.0000 N   0  0  0  0  0  0  0  0  0  0  0  0
    7.7942   -0.0000   -0.0000 C   0  0  0  0  0  0  0  0  0  0  0  0
    6.9282   -6.5000   -0.0000 C   0  0  0  0  0  0  0  0  0  0  0  0
    5.1962   -0.5000   -0.0000 N   0  0  0  0  0  0  0  0  0  0  0  0
    8.6603   -0.5000   -0.0000 N   0  0  0  0  0  0  0  0  0  0  0  0
    6.9282   -7.5000   -0.0000 N   0  0  0  0  0  0  0  0  0  0  0  0
    6.0622   -6.0000   -0.0000 C   0  0  0  0  0  0  0  0  0  0  0  0
    4.3301   -0.0000   -0.0000 C   0  0  0  0  0  0  0  0  0  0  0  0
    6.0622   -8.0000   -0.0000 C   0  0  0  0  0  0  0  0  0  0  0  0
    7.7942   -8.0000   -0.0000 C   0  0  0  0  0  0  0  0  0  0  0  0
    3.4641   -0.5000   -0.0000 C   0  0  0  0  0  0  0  0  0  0  0  0
    6.0622   -9.0000   -0.0000 C   0  0  0  0  0  0  0  0  0  0  0  0
    7.7942   -9.0000   -0.0000 C   0  0  0  0  0  0  0  0  0  0  0  0
    2.5981   -0.0000   -0.0000 C   0  0  0  0  0  0  0  0  0  0  0  0
    5.1962   -9.5000   -0.0000 C   0  0  0  0  0  0  0  0  0  0  0  0
    2.5981    1.0000   -0.0000 C   0  0  0  0  0  0  0  0  0  0  0  0
    1.7321    1.5000   -0.0000 O   0  0  0  0  0  0  0  0  0  0  0  0
    1.7321    2.5000   -0.0000 C   0  0  0  0  0  0  0  0  0  0  0  0
  1  2  2  0  0  0  0
  2  3  1  0  0  0  0
  2  4  1  0  0  0  0
  3  5  1  0  0  0  0
  3  6  1  0  0  0  0
  4  7  2  0  0  0  0
  5  8  1  0  0  0  0
  6  9  1  0  0  0  0
  7 10  1  0  0  0  0
  9 11  2  0  0  0  0
 10 12  2  0  0  0  0
 10 13  1  0  0  0  0
 11 14  1  0  0  0  0
 12 15  1  0  0  0  0
 13 16  1  0  0  0  0
 14 17  1  0  0  0  0
 14 18  2  0  0  0  0
 15 19  1  0  0  0  0
 17 20  1  0  0  0  0
 17 21  1  0  0  0  0
 19 22  1  0  0  0  0
 20 23  1  0  0  0  0
 21 24  1  0  0  0  0
 22 25  2  0  0  0  0
 23 26  1  0  0  0  0
 25 27  1  0  0  0  0
 27 28  1  0  0  0  0
 28 29  1  0  0  0  0
  7  8  1  0  0  0  0
M  END
>  <idcoordinates2D>


>  <FragFp>
;jzfz8rtSvSR99798s@9@WLGH2cV48Blx2180482qi41#as!V0kFP4e6FF1W5201!J49F0F%1#

>  <SkelSpheres>
//#21!H!1)1$1#2%1.13#1&1$1$4$2$3+2&1/(1%2/!A/101/,1/&1/!1+2/01%2&1)1/+101/#2)103/+1*2/#6!4#1(1(204/101!212#12//!4-15)101%2&1/.1//)11#1(1/+2/!5/(4!11/*2-1%1//*n,1&1*1$1&1$1/+202/)2-2)7101/%22)9$1+3/%1)3)201!3/!5$1%1*1$4-

>  <PathFp>
I0802F901@02c!6Fc!7V018681828BZ8HVH0GC#6VN81d!G010dlOV#FF0BZF30c22F0X2J42YVD4F0

>  <Structure>
fkwh`@DZ]xHMiLrkljsvj~lxuSTmUMUSUPLRUOV

>  <Atoms>
29

>  <Bonds>
29

>  <Total Molweight>
366

>  <cLogP>
1.9975

>  <H-Acceptors>
7

>  <H-Donors>
0

>  <Non-H Atoms>
29

>  <Non-C/H Atoms>
7

>  <Electronegative Atoms>
7

>  <Stereo Centers>
0

>  <Rotatable Bonds>
14

>  <Rings Closures>
1

>  <sp3-Atoms>
15

>  <Symmetric atoms>
0

>  <Total Surface Area>
58.77

>  <Relative PSA>
0.8295

>  <Polar Surface Area>
51.62

>  <Shape Index>
0.72414

>  <Molecular Flexibility>
0.60332

>  <Molecular Complexity>
0.73114

>  <Aromatic Rings>
0

>  <Aromatic Atoms>
0

$$$$

eCreator 1.02D

 28 29  0  0  0  0  0  0  0  0999 V2000
   11.6913   -4.5000   -0.0000 O   0  0  0  0  0  0  0  0  0  0  0  0
   11.6913   -3.0000   -0.0000 C   0  0  0  0  0  0  0  0  0  0  0  0
   12.9904   -2.2500   -0.0000 N   0  0  0  0  0  0  0  0  0  0  0  0
   10.3923   -2.2500   -0.0000 C   0  0  0  0  0  0  0  0  0  0  0  0
   14.2894   -3.0000   -0.0000 C   0  0  0  0  0  0  0  0  0  0  0  0
   12.9904   -0.7500   -0.0000 C   0  0  0  0  0  0  0  0  0  0  0  0
   10.3923   -0.7500   -0.0000 C   0  0  0  0  0  0  0  0  0  0  0  0
   14.2894   -4.5000   -0.0000 C   0  0  0  0  0  0  0  0  0  0  0  0
   11.6913   -0.0000   -0.0000 C   0  0  0  0  0  0  0  0  0  0  0  0
    9.0933   -0.0000   -0.0000 C   0  0  0  0  0  0  0  0  0  0  0  0
   15.5885   -5.2500   -0.0000 C   0  0  0  0  0  0  0  0  0  0  0  0
    7.7942   -0.7500   -0.0000 N   0  0  0  0  0  0  0  0  0  0  0  0
    9.0933    1.5000   -0.0000 C   0  0  0  0  0  0  0  0  0  0  0  0
   15.5885   -6.7500   -0.0000 C   0  0  0  0  0  0  0  0  0  0  0  0
    7.7942   -2.2500   -0.0000 N   0  0  0  0  0  0  0  0  0  0  0  0
   16.8875   -7.5000   -0.0000 N   0  0  0  0  0  0  0  0  0  0  0  0
   14.2894   -7.5000   -0.0000 C   0  0  0  0  0  0  0  0  0  0  0  0
    6.4952   -3.0000   -0.0000 C   0  0  0  0  0  0  0  0  0  0  0  0
   18.1865   -6.7500   -0.0000 C   0  0  0  0  0  0  0  0  0  0  0  0
   16.8875   -9.0000   -0.0000 C   0  0  0  0  0  0  0  0  0  0  0  0
    6.4952   -4.5000   -0.0000 C   0  0  0  0  0  0  0  0  0  0  0  0
    5.1962   -2.2500   -0.0000 C   0  0  0  0  0  0  0  0  0  0  0  0
   19.4856   -7.5000   -0.0000 C   0  0  0  0  0  0  0  0  0  0  0  0
   18.1865   -9.7500   -0.0000 C   0  0  0  0  0  0  0  0  0  0  0  0
    5.1962   -5.2500   -0.0000 C   0  0  0  0  0  0  0  0  0  0  0  0
   19.4856   -9.0000   -0.0000 C   0  0  0  0  0  0  0  0  0  0  0  0
    5.1962   -6.7500   -0.0000 C   0  0  0  0  0  0  0  0  0  0  0  0
    6.4952   -7.5000   -0.0000 C   0  0  0  0  0  0  0  0  0  0  0  0
  1  2  2  0  0  0  0
  2  3  1  0  0  0  0
  2  4  1  0  0  0  0
  3  5  1  0  0  0  0
  3  6  1  0  0  0  0
  4  7  2  0  0  0  0
  5  8  2  0  0  0  0
  6  9  1  0  0  0  0
  7 10  1  0  0  0  0
  8 11  1  0  0  0  0
 10 12  2  0  0  0  0
 10 13  1  0  0  0  0
 11 14  2  0  0  0  0
 12 15  1  0  0  0  0
 14 16  1  0  0  0  0
 14 17  1  0  0  0  0
 15 18  1  0  0  0  0
 16 19  1  0  0  0  0
 16 20  1  0  0  0  0
 18 21  2  0  0  0  0
 18 22  1  0  0  0  0
 19 23  1  0  0  0  0
 20 24  1  0  0  0  0
 21 25  1  0  0  0  0
 23 26  1  0  0  0  0
 25 27  2  0  0  0  0
 27 28  1  0  0  0  0
  7  9  1  0  0  0  0
 24 26  1  0  0  0  0
M  END
>  <idcoordinates2D>


>  <FragFp>
:Ufzfv8rNCuOJ99388s29@VLFH0cV08BPx218048@kD410V0Xs08V0oFPJe3FF1W120W!J09!F#V01#

>  <SkelSpheres>
!2)1!1,1$1#B/-1//$1#1#2$1%1/)1+1(4/F$3%1#1/+1#1-1!2&1-1//%4/$1%1$2,2%1-1/#1&4//+8&1/#1$2*101#12$1(10201/$3&1/&1!2/%1&1$1!1//$1+1/&1/$2-2#1-2!1/.2#1#201/22)101/!n!101&2-1#1&2/&202,2/%3/,2@301%3$1/!203/!101/#1#1!2!1/-104$5%1/405+

>  <PathFp>
I180@0940@02d!aFc!704244N1@20BW8mW20GC0106VN8Gc!F150clOV0F0JF14ZF10W22G0a2440Y0B0F0

>  <Structure>
fcwI@@DZ]xBSLjoKrwJlEv[UKTsUTuTu@hrTfltv

>  <Atoms>
28

>  <Bonds>
29

>  <Total Molweight>
348

>  <cLogP>
5.0425

>  <H-Acceptors>
5

>  <H-Donors>
0

>  <Non-H Atoms>
28

>  <Non-C/H Atoms>
5

>  <Electronegative Atoms>
5

>  <Stereo Centers>
0

>  <Rotatable Bonds>
7

>  <Rings Closures>
2

>  <sp3-Atoms>
12

>  <Symmetric atoms>
2

>  <Total Surface Area>
57.73

>  <Relative PSA>
0.60973

>  <Polar Surface Area>
39.15

>  <Shape Index>
0.71429

>  <Molecular Flexibility>
0.42209

>  <Molecular Complexity>
0.73369

>  <Aromatic Rings>
0

>  <Aromatic Atoms>
0

$$$$

eCreator 1.02D

 30 29  0  0  0  0  0  0  0  0999 V2000
   12.1244   -1.5000   -0.0000 O   0  0  0  0  0  0  0  0  0  0  0  0
   12.1244   -0.5000   -0.0000 C   0  0  0  0  0  0  0  0  0  0  0  0
   11.2583   -0.0000   -0.0000 N   0  0  0  0  0  0  0  0  0  0  0  0
   12.9904   -0.0000   -0.0000 C   0  0  0  0  0  0  0  0  0  0  0  0
   10.3923   -0.5000   -0.0000 C   0  0  0  0  0  0  0  0  0  0  0  0
   11.2583    1.0000   -0.0000 C   0  0  0  0  0  0  0  0  0  0  0  0
   13.8564   -0.5000   -0.0000 C   0  0  0  0  0  0  0  0  0  0  0  0
    9.5263   -0.0000   -0.0000 C   0  0  0  0  0  0  0  0  0  0  0  0
   10.3923   -1.5000   -0.0000 C   0  0  0  0  0  0  0  0  0  0  0  0
    8.6603   -0.5000   -0.0000 C   0  0  0  0  0  0  0  0  0  0  0  0
    7.7942   -0.0000   -0.0000 C   0  0  0  0  0  0  0  0  0  0  0  0
    6.9282   -0.5000   -0.0000 N   0  0  0  0  0  0  0  0  0  0  0  0
    7.7942    1.0000   -0.0000 C   0  0  0  0  0  0  0  0  0  0  0  0
    6.0622   -0.0000   -0.0000 C   0  0  0  0  0  0  0  0  0  0  0  0
    6.9282   -1.5000   -0.0000 C   0  0  0  0  0  0  0  0  0  0  0  0
    5.1962   -0.5000   -0.0000 C   0  0  0  0  0  0  0  0  0  0  0  0
    7.7942   -2.0000   -0.0000 C   0  0  0  0  0  0  0  0  0  0  0  0
    4.3301   -0.0000   -0.0000 N   0  0  0  0  0  0  0  0  0  0  0  0
    5.1962   -1.5000   -0.0000 C   0  0  0  0  0  0  0  0  0  0  0  0
    4.3301    1.0000   -0.0000 N   0  0  0  0  0  0  0  0  0  0  0  0
    3.4641   -0.5000   -0.0000 C   0  0  0  0  0  0  0  0  0  0  0  0
    4.3301   -2.0000   -0.0000 C   0  0  0  0  0  0  0  0  0  0  0  0
    2.5981   -0.0000   -0.0000 C   0  0  0  0  0  0  0  0  0  0  0  0
    3.4641   -1.5000   -0.0000 C   0  0  0  0  0  0  0  0  0  0  0  0
    4.3301   -3.0000   -0.0000 C   0  0  0  0  0  0  0  0  0  0  0  0
    1.7321   -0.5000   -0.0000 C   0  0  0  0  0  0  0  0  0  0  0  0
    2.5981   -2.0000   -0.0000 C   0  0  0  0  0  0  0  0  0  0  0  0
    3.4641   -3.5000   -0.0000 O   0  0  0  0  0  0  0  0  0  0  0  0
    1.7321   -1.5000   -0.0000 C   0  0  0  0  0  0  0  0  0  0  0  0
    0.8660   -2.0000   -0.0000 O   0  0  0  0  0  0  0  0  0  0  0  0
  1  2  2  0  0  0  0
  2  3  1  0  0  0  0
  2  4  1  0  0  0  0
  3  5  1  0  0  0  0
  3  6  1  0  0  0  0
  4  7  1  0  0  0  0
  5  8  2  0  0  0  0
  5  9  1  0  0  0  0
  8 10  1  0  0  0  0
 10 11  2  0  0  0  0
 11 12  1  0  0  0  0
 11 13  1  0  0  0  0
 12 14  1  0  0  0  0
 12 15  1  0  0  0  0
 14 16  1  0  0  0  0
 15 17  1  0  0  0  0
 16 18  1  0  0  0  0
 16 19  2  0  0  0  0
 18 20  1  0  0  0  0
 18 21  1  0  0  0  0
 19 22  1  0  0  0  0
 21 23  1  0  0  0  0
 21 24  2  0  0  0  0
 22 25  1  0  0  0  0
 23 26  2  0  0  0  0
 24 27  1  0  0  0  0
 25 28  2  0  0  0  0
 26 29  1  0  0  0  0
 29 30  1  0  0  0  0
M  END
>  <idcoordinates2D>


>  <FragFp>
;hztUgrJCwOottEC8mE8e8a9HI8V4O8Ht2Ac04N@oe40FX0XF1c!p0B0cW1F7W120V8F541!F%1#

>  <SkelSpheres>
!2/)1%2!2A/!1/+3)1*2&5$2+2.2!1#4)1/02%F/!11(1.1+1)2#1%1//%2*6/3////+2/01!2/&1!C&2/!13(1&1$203$3(103/&2*2-1(2/%2)4+1//(1)22.2*32%2#1/*4%1//!1+2(2#4*3/$p(1+2-1+1%2+22,2/3%2)2.284$10101/)3/01/%11/#1/1%4!2//&1

>  <PathFp>
I08090841@!W0Fa48083VFA4088Q20DW4N1H0F501FF080GW0F05408l%FF10ZF#Y!VZ240810B440

>  <Structure>
fgwI`@DZcdF{yEEDh\hidihmDddVjffjjZifZAQeJcMal

>  <Atoms>
30

>  <Bonds>
29

>  <Total Molweight>
380

>  <cLogP>
3.9543

>  <H-Acceptors>
7

>  <H-Donors>
0

>  <Non-H Atoms>
30

>  <Non-C/H Atoms>
7

>  <Electronegative Atoms>
7

>  <Stereo Centers>
0

>  <Rotatable Bonds>
13

>  <Rings Closures>
0

>  <sp3-Atoms>
15

>  <Symmetric atoms>
0

>  <Total Surface Area>
75.91

>  <Relative PSA>
0.7032

>  <Polar Surface Area>
67.33

>  <Shape Index>
0.56667

>  <Molecular Flexibility>
0.71311

>  <Molecular Complexity>
0.75547

>  <Aromatic Rings>
0

>  <Aromatic Atoms>
0

$$$$

eCreator 1.02D

 29 29  0  0  0  0  0  0  0  0999 V2000
   15.5885    2.2500   -0.0000 O   0  0  0  0  0  0  0  0  0  0  0  0
   16.8875    1.5000   -0.0000 C   0  0  0  0  0  0  0  0  0  0  0  0
   16.8875   -0.0000   -0.0000 N   0  0  0  0  0  0  0  0  0  0  0  0
   18.1865    2.2500   -0.0000 C   0  0  0  0  0  0  0  0  0  0  0  0
   15.5885   -0.7500   -0.0000 C   0  0  0  0  0  0  0  0  0  0  0  0
   18.1865   -0.7500   -0.0000 C   0  0  0  0  0  0  0  0  0  0  0  0
   19.4856    1.5000   -0.0000 C   0  0  0  0  0  0  0  0  0  0  0  0
   14.2894   -0.0000   -0.0000 C   0  0  0  0  0  0  0  0  0  0  0  0
   15.5885   -2.2500   -0.0000 C   0  0  0  0  0  0  0  0  0  0  0  0
   19.4856   -0.0000   -0.0000 C   0  0  0  0  0  0  0  0  0  0  0  0
   12.9904   -0.7500   -0.0000 C   0  0  0  0  0  0  0  0  0  0  0  0
   11.6913   -0.0000   -0.0000 C   0  0  0  0  0  0  0  0  0  0  0  0
   10.3923   -0.7500   -0.0000 N   0  0  0  0  0  0  0  0  0  0  0  0
   11.6913    1.5000   -0.0000 C   0  0  0  0  0  0  0  0  0  0  0  0
    9.0933   -0.0000   -0.0000 C   0  0  0  0  0  0  0  0  0  0  0  0
   10.3923   -2.2500   -0.0000 C   0  0  0  0  0  0  0  0  0  0  0  0
    7.7942   -0.7500   -0.0000 C   0  0  0  0  0  0  0  0  0  0  0  0
    6.4952   -0.0000   -0.0000 N   0  0  0  0  0  0  0  0  0  0  0  0
    6.4952    1.5000   -0.0000 N   0  0  0  0  0  0  0  0  0  0  0  0
    5.1962   -0.7500   -0.0000 C   0  0  0  0  0  0  0  0  0  0  0  0
    5.1962    2.2500   -0.0000 C   0  0  0  0  0  0  0  0  0  0  0  0
    3.8971   -0.0000   -0.0000 C   0  0  0  0  0  0  0  0  0  0  0  0
    5.1962   -2.2500   -0.0000 C   0  0  0  0  0  0  0  0  0  0  0  0
    5.1962    3.7500   -0.0000 C   0  0  0  0  0  0  0  0  0  0  0  0
    2.5981   -0.7500   -0.0000 C   0  0  0  0  0  0  0  0  0  0  0  0
    3.8971   -3.0000   -0.0000 C   0  0  0  0  0  0  0  0  0  0  0  0
    3.8971    4.5000   -0.0000 N   0  0  0  0  0  0  0  0  0  0  0  0
    2.5981   -2.2500   -0.0000 C   0  0  0  0  0  0  0  0  0  0  0  0
    1.2990   -3.0000   -0.0000 O   0  0  0  0  0  0  0  0  0  0  0  0
  1  2  2  0  0  0  0
  2  3  1  0  0  0  0
  2  4  1  0  0  0  0
  3  5  1  0  0  0  0
  3  6  1  0  0  0  0
  4  7  1  0  0  0  0
  5  8  2  0  0  0  0
  5  9  1  0  0  0  0
  6 10  1  0  0  0  0
  8 11  1  0  0  0  0
 11 12  2  0  0  0  0
 12 13  1  0  0  0  0
 12 14  1  0  0  0  0
 13 15  1  0  0  0  0
 13 16  1  0  0  0  0
 15 17  1  0  0  0  0
 17 18  1  0  0  0  0
 18 19  1  0  0  0  0
 18 20  1  0  0  0  0
 19 21  2  0  0  0  0
 20 22  1  0  0  0  0
 20 23  2  0  0  0  0
 21 24  1  0  0  0  0
 22 25  2  0  0  0  0
 23 26  1  0  0  0  0
 24 27  1  0  0  0  0
 25 28  1  0  0  0  0
 28 29  1  0  0  0  0
  7 10  1  0  0  0  0
M  END
>  <idcoordinates2D>


>  <FragFp>
;hztzgrJCyOottEC8m68ecb9HGcV0N8Px2A8048@V@45FY02F1N!o0RJeY1F7W120V!J41!F#V01#

>  <SkelSpheres>
!2/02/!C1/01$1(101*3#1/(4$11/*2//#2%D/101///$12/)2%1/2#55!3//*1///!3#1+21%2/!9&1)1%1-1%3%3$2*2-1(31)2/&22/01!2)4%1&1-1-1/!2#11/%32%1/1-2%1+1101//,4)2/%n$1!1%1$1$102!1/%2*1*12$2/01)1!1.274+2(1-5/02.2$101//+5!2/&203%1&

>  <PathFp>
G580808412!W0Fq08803VJA4401Q016_Bs1H0FC010FVN0lW0FG140dlG$JF1BVF209X2F0a2408!B4!

>  <Structure>
fkwh`@DFbeXCyEEDhlUEMeDhddbrSUSTuUTsMU@hrUYjwV

>  <Atoms>
29

>  <Bonds>
29

>  <Total Molweight>
366

>  <cLogP>
3.0113

>  <H-Acceptors>
7

>  <H-Donors>
0

>  <Non-H Atoms>
29

>  <Non-C/H Atoms>
7

>  <Electronegative Atoms>
7

>  <Stereo Centers>
0

>  <Rotatable Bonds>
11

>  <Rings Closures>
1

>  <sp3-Atoms>
16

>  <Symmetric atoms>
0

>  <Total Surface Area>
61.87

>  <Relative PSA>
0.83805

>  <Polar Surface Area>
62.62

>  <Shape Index>
0.58621

>  <Molecular Flexibility>
0.61202

>  <Molecular Complexity>
0.73536

>  <Aromatic Rings>
0

>  <Aromatic Atoms>
0

$$$$

eCreator 1.02D

 30 29  0  0  0  0  0  0  0  0999 V2000
   13.8564    1.5000   -0.0000 O   0  0  0  0  0  0  0  0  0  0  0  0
   12.9904    1.0000   -0.0000 C   0  0  0  0  0  0  0  0  0  0  0  0
   12.1244    1.5000   -0.0000 N   0  0  0  0  0  0  0  0  0  0  0  0
   11.2583    1.0000   -0.0000 C   0  0  0  0  0  0  0  0  0  0  0  0
   12.1244    2.5000   -0.0000 C   0  0  0  0  0  0  0  0  0  0  0  0
   11.2583   -0.0000   -0.0000 C   0  0  0  0  0  0  0  0  0  0  0  0
   10.3923    1.5000   -0.0000 C   0  0  0  0  0  0  0  0  0  0  0  0
   12.9904    3.0000   -0.0000 C   0  0  0  0  0  0  0  0  0  0  0  0
   10.3923   -0.5000   -0.0000 C   0  0  0  0  0  0  0  0  0  0  0  0
   12.9904    4.0000   -0.0000 C   0  0  0  0  0  0  0  0  0  0  0  0
    9.5263   -0.0000   -0.0000 C   0  0  0  0  0  0  0  0  0  0  0  0
   13.8564    4.5000   -0.0000 C   0  0  0  0  0  0  0  0  0  0  0  0
    8.6603   -0.5000   -0.0000 N   0  0  0  0  0  0  0  0  0  0  0  0
    8.6603   -1.5000   -0.0000 C   0  0  0  0  0  0  0  0  0  0  0  0
    7.7942   -0.0000   -0.0000 C   0  0  0  0  0  0  0  0  0  0  0  0
    9.5263   -2.0000   -0.0000 O   0  0  0  0  0  0  0  0  0  0  0  0
    6.9282   -0.5000   -0.0000 C   0  0  0  0  0  0  0  0  0  0  0  0
    6.0622   -0.0000   -0.0000 C   0  0  0  0  0  0  0  0  0  0  0  0
    5.1962   -0.5000   -0.0000 C   0  0  0  0  0  0  0  0  0  0  0  0
    6.0622    1.0000   -0.0000 C   0  0  0  0  0  0  0  0  0  0  0  0
    4.3301   -0.0000   -0.0000 N   0  0  0  0  0  0  0  0  0  0  0  0
    6.9282    1.5000   -0.0000 C   0  0  0  0  0  0  0  0  0  0  0  0
    3.4641   -0.5000   -0.0000 C   0  0  0  0  0  0  0  0  0  0  0  0
    6.9282    2.5000   -0.0000 N   0  0  0  0  0  0  0  0  0  0  0  0
    2.5981   -0.0000   -0.0000 C   0  0  0  0  0  0  0  0  0  0  0  0
    3.4641   -1.5000   -0.0000 C   0  0  0  0  0  0  0  0  0  0  0  0
    1.7321   -0.5000   -0.0000 C   0  0  0  0  0  0  0  0  0  0  0  0
    1.7321   -1.5000   -0.0000 C   0  0  0  0  0  0  0  0  0  0  0  0
    2.5981   -2.0000   -0.0000 O   0  0  0  0  0  0  0  0  0  0  0  0
    0.8660   -2.0000   -0.0000 C   0  0  0  0  0  0  0  0  0  0  0  0
  1  2  2  0  0  0  0
  2  3  1  0  0  0  0
  3  4  1  0  0  0  0
  3  5  1  0  0  0  0
  4  6  1  0  0  0  0
  4  7  2  0  0  0  0
  5  8  1  0  0  0  0
  6  9  2  0  0  0  0
  8 10  1  0  0  0  0
  9 11  1  0  0  0  0
 10 12  1  0  0  0  0
 11 13  1  0  0  0  0
 13 14  1  0  0  0  0
 13 15  1  0  0  0  0
 14 16  2  0  0  0  0
 15 17  1  0  0  0  0
 17 18  1  0  0  0  0
 18 19  2  0  0  0  0
 18 20  1  0  0  0  0
 19 21  1  0  0  0  0
 20 22  1  0  0  0  0
 21 23  1  0  0  0  0
 22 24  1  0  0  0  0
 23 25  1  0  0  0  0
 23 26  2  0  0  0  0
 25 27  2  0  0  0  0
 27 28  1  0  0  0  0
 28 29  1  0  0  0  0
 28 30  2  0  0  0  0
M  END
>  <idcoordinates2D>


>  <FragFp>
;jzjz8rOKvOR99198k29@1J1H0cV08Bmx218#2kB4!V0Xs!V0oF@4e7FF1W#W!44#F*

>  <SkelSpheres>
/*1,F(401&1/+1/01#16!202$8///#1.2!C/104///$7//*1)2014+2%1(5,1/1/(1%2%4/*1/4&201$1)2#2(1$1&2$3/1#1,2(2!101)1/01(1/1$4/$2%11.101/)13/,1$2/!2-1/2&1/,1/(30p$3!1&1)1/!1/!2&1$3-4#1//!9303//06/01#3&2)1$1/2/$1402!1+2*2-

>  <PathFp>
FF808F801#c!a48!1!38289820DV8F020F5$VF!V!G#BW1$FF04VF10130FVa2442!D0J0

>  <Structure>
fgwI`@DFKtGciKLnkr{Jk^sULuUMMURt`qqcSX

>  <Atoms>
30

>  <Bonds>
29

>  <Total Molweight>
380

>  <cLogP>
3.9626

>  <H-Acceptors>
7

>  <H-Donors>
0

>  <Non-H Atoms>
30

>  <Non-C/H Atoms>
7

>  <Electronegative Atoms>
7

>  <Stereo Centers>
0

>  <Rotatable Bonds>
16

>  <Rings Closures>
0

>  <sp3-Atoms>
12

>  <Symmetric atoms>
0

>  <Total Surface Area>
91.51

>  <Relative PSA>
0.58332

>  <Polar Surface Area>
67.33

>  <Shape Index>
0.66667

>  <Molecular Flexibility>
0.75943

>  <Molecular Complexity>
0.64904

>  <Aromatic Rings>
0

>  <Aromatic Atoms>
0

$$$$

eCreator 1.02D

 30 29  0  0  0  0  0  0  0  0999 V2000
    9.5263    1.0000   -0.0000 O   0  0  0  0  0  0  0  0  0  0  0  0
    9.5263   -0.0000   -0.0000 C   0  0  0  0  0  0  0  0  0  0  0  0
   10.3923   -0.5000   -0.0000 N   0  0  0  0  0  0  0  0  0  0  0  0
    8.6603   -0.5000   -0.0000 C   0  0  0  0  0  0  0  0  0  0  0  0
   11.2583   -0.0000   -0.0000 C   0  0  0  0  0  0  0  0  0  0  0  0
   10.3923   -1.5000   -0.0000 C   0  0  0  0  0  0  0  0  0  0  0  0
    7.7942   -0.0000   -0.0000 C   0  0  0  0  0  0  0  0  0  0  0  0
   12.1244   -0.5000   -0.0000 C   0  0  0  0  0  0  0  0  0  0  0  0
   11.2583    1.0000   -0.0000 C   0  0  0  0  0  0  0  0  0  0  0  0
    6.9282   -0.5000   -0.0000 C   0  0  0  0  0  0  0  0  0  0  0  0
   12.9904   -0.0000   -0.0000 C   0  0  0  0  0  0  0  0  0  0  0  0
    6.0622   -0.0000   -0.0000 N   0  0  0  0  0  0  0  0  0  0  0  0
    6.9282   -1.5000   -0.0000 C   0  0  0  0  0  0  0  0  0  0  0  0
   13.8564   -0.5000   -0.0000 C   0  0  0  0  0  0  0  0  0  0  0  0
    6.0622    1.0000   -0.0000 N   0  0  0  0  0  0  0  0  0  0  0  0
    7.7942   -2.0000   -0.0000 N   0  0  0  0  0  0  0  0  0  0  0  0
   14.7224   -0.0000   -0.0000 N   0  0  0  0  0  0  0  0  0  0  0  0
   13.8564   -1.5000   -0.0000 C   0  0  0  0  0  0  0  0  0  0  0  0
    5.1962    1.5000   -0.0000 C   0  0  0  0  0  0  0  0  0  0  0  0
   15.5885   -0.5000   -0.0000 C   0  0  0  0  0  0  0  0  0  0  0  0
   14.7224    1.0000   -0.0000 C   0  0  0  0  0  0  0  0  0  0  0  0
    5.1962    2.5000   -0.0000 C   0  0  0  0  0  0  0  0  0  0  0  0
   16.4545   -0.0000   -0.0000 C   0  0  0  0  0  0  0  0  0  0  0  0
   13.8564    1.5000   -0.0000 C   0  0  0  0  0  0  0  0  0  0  0  0
    4.3301    3.0000   -0.0000 C   0  0  0  0  0  0  0  0  0  0  0  0
   17.3205   -0.5000   -0.0000 C   0  0  0  0  0  0  0  0  0  0  0  0
    3.4641    2.5000   -0.0000 C   0  0  0  0  0  0  0  0  0  0  0  0
    2.5981    3.0000   -0.0000 O   0  0  0  0  0  0  0  0  0  0  0  0
    3.4641    1.5000   -0.0000 C   0  0  0  0  0  0  0  0  0  0  0  0
    1.7321    2.5000   -0.0000 C   0  0  0  0  0  0  0  0  0  0  0  0
  1  2  2  0  0  0  0
  2  3  1  0  0  0  0
  2  4  1  0  0  0  0
  3  5  1  0  0  0  0
  3  6  1  0  0  0  0
  4  7  2  0  0  0  0
  5  8  2  0  0  0  0
  5  9  1  0  0  0  0
  7 10  1  0  0  0  0
  8 11  1  0  0  0  0
 10 12  2  0  0  0  0
 10 13  1  0  0  0  0
 11 14  2  0  0  0  0
 12 15  1  0  0  0  0
 13 16  1  0  0  0  0
 14 17  1  0  0  0  0
 14 18  1  0  0  0  0
 15 19  1  0  0  0  0
 17 20  1  0  0  0  0
 17 21  1  0  0  0  0
 19 22  1  0  0  0  0
 20 23  1  0  0  0  0
 21 24  1  0  0  0  0
 22 25  2  0  0  0  0
 23 26  1  0  0  0  0
 25 27  1  0  0  0  0
 27 28  1  0  0  0  0
 27 29  2  0  0  0  0
 28 30  1  0  0  0  0
M  END
>  <idcoordinates2D>


>  <FragFp>
zyzjTbO0VkCk4J99180o08@V!F08V088It218#@k@410V02N08!o0N0e1FF1W120V!44#F%1#

>  <SkelSpheres>
!2/$1*2#C!1.1/+1/$102!403!203+2$1/02.1,1$C/!1/)1!1/!2#101/1+1%1%2*4!1-2-1/!1/1)102/(3&2!1$1,11!A&1(1!1&3#1+101!404$4//!2*2-1(2%1/02//%3,1)1/!3(11&2/!2/(2/.2#2/1)41/$1&20p,1/!1(12(1/+202/&2/$1#294&2%2*2#1$6/02///3-1#5/$1&3-

>  <PathFp>
I0N0@0841@02d!a08!5V034480@20BZ0HWH0GC0106080GW!1140dlF$FF08ZF30c22!Z2J40WVB4!

>  <Structure>
fgwh`@DZ]xHMiLrv|jsvjKUKTsUUUMS@iRYJSWV

>  <Atoms>
30

>  <Bonds>
29

>  <Total Molweight>
378

>  <cLogP>
4.1558

>  <H-Acceptors>
7

>  <H-Donors>
0

>  <Non-H Atoms>
30

>  <Non-C/H Atoms>
7

>  <Electronegative Atoms>
7

>  <Stereo Centers>
0

>  <Rotatable Bonds>
14

>  <Rings Closures>
0

>  <sp3-Atoms>
14

>  <Symmetric atoms>
0

>  <Total Surface Area>
71.28

>  <Relative PSA>
0.68392

>  <Polar Surface Area>
51.62

>  <Shape Index>
0.7

>  <Molecular Flexibility>
0.61939

>  <Molecular Complexity>
0.65205

>  <Aromatic Rings>
0

>  <Aromatic Atoms>
0

$$$$

eCreator 1.02D

 29 30  0  0  0  0  0  0  0  0999 V2000
   11.6913   -4.5000   -0.0000 O   0  0  0  0  0  0  0  0  0  0  0  0
   11.6913   -3.0000   -0.0000 C   0  0  0  0  0  0  0  0  0  0  0  0
   12.9904   -2.2500   -0.0000 N   0  0  0  0  0  0  0  0  0  0  0  0
   10.3923   -2.2500   -0.0000 C   0  0  0  0  0  0  0  0  0  0  0  0
   14.2894   -3.0000   -0.0000 C   0  0  0  0  0  0  0  0  0  0  0  0
   12.9904   -0.7500   -0.0000 C   0  0  0  0  0  0  0  0  0  0  0  0
   10.3923   -0.7500   -0.0000 C   0  0  0  0  0  0  0  0  0  0  0  0
   14.2894   -4.5000   -0.0000 C   0  0  0  0  0  0  0  0  0  0  0  0
   15.5885   -2.2500   -0.0000 C   0  0  0  0  0  0  0  0  0  0  0  0
   11.6913   -0.0000   -0.0000 C   0  0  0  0  0  0  0  0  0  0  0  0
    9.0933   -0.0000   -0.0000 C   0  0  0  0  0  0  0  0  0  0  0  0
   15.5885   -5.2500   -0.0000 C   0  0  0  0  0  0  0  0  0  0  0  0
    7.7942   -0.7500   -0.0000 N   0  0  0  0  0  0  0  0  0  0  0  0
    9.0933    1.5000   -0.0000 C   0  0  0  0  0  0  0  0  0  0  0  0
   15.5885   -6.7500   -0.0000 C   0  0  0  0  0  0  0  0  0  0  0  0
    7.7942   -2.2500   -0.0000 N   0  0  0  0  0  0  0  0  0  0  0  0
   16.8875   -7.5000   -0.0000 N   0  0  0  0  0  0  0  0  0  0  0  0
   14.2894   -7.5000   -0.0000 C   0  0  0  0  0  0  0  0  0  0  0  0
    6.4952   -3.0000   -0.0000 C   0  0  0  0  0  0  0  0  0  0  0  0
   18.1865   -6.7500   -0.0000 C   0  0  0  0  0  0  0  0  0  0  0  0
   16.8875   -9.0000   -0.0000 C   0  0  0  0  0  0  0  0  0  0  0  0
    6.4952   -4.5000   -0.0000 C   0  0  0  0  0  0  0  0  0  0  0  0
   19.4856   -7.5000   -0.0000 C   0  0  0  0  0  0  0  0  0  0  0  0
   18.1865   -9.7500   -0.0000 C   0  0  0  0  0  0  0  0  0  0  0  0
    5.1962   -5.2500   -0.0000 C   0  0  0  0  0  0  0  0  0  0  0  0
   19.4856   -9.0000   -0.0000 C   0  0  0  0  0  0  0  0  0  0  0  0
    5.1962   -6.7500   -0.0000 C   0  0  0  0  0  0  0  0  0  0  0  0
    3.8971   -7.5000   -0.0000 O   0  0  0  0  0  0  0  0  0  0  0  0
    6.4952   -7.5000   -0.0000 C   0  0  0  0  0  0  0  0  0  0  0  0
  1  2  2  0  0  0  0
  2  3  1  0  0  0  0
  2  4  1  0  0  0  0
  3  5  1  0  0  0  0
  3  6  1  0  0  0  0
  4  7  2  0  0  0  0
  5  8  2  0  0  0  0
  5  9  1  0  0  0  0
  6 10  1  0  0  0  0
  7 11  1  0  0  0  0
  8 12  1  0  0  0  0
 11 13  2  0  0  0  0
 11 14  1  0  0  0  0
 12 15  2  0  0  0  0
 13 16  1  0  0  0  0
 15 17  1  0  0  0  0
 15 18  1  0  0  0  0
 16 19  1  0  0  0  0
 17 20  1  0  0  0  0
 17 21  1  0  0  0  0
 19 22  2  0  0  0  0
 20 23  1  0  0  0  0
 21 24  1  0  0  0  0
 22 25  1  0  0  0  0
 23 26  1  0  0  0  0
 25 27  2  0  0  0  0
 27 28  1  0  0  0  0
 27 29  1  0  0  0  0
  7 10  1  0  0  0  0
 24 26  1  0  0  0  0
M  END
>  <idcoordinates2D>


>  <FragFp>
;jzjv8rNCuOJ99388s@9@WLFH2cV08BPx218048@ki410V0Xs08V0oFPJe70F1W120W!J09!F#c01#

>  <SkelSpheres>
!203/-1#B/!1*1#1/1/#2#3$1$1.11)2+1$2,3%B$3%1#1/+1/$22&1///$4!1,1%1#1/01%1+1!1/$1%4/2/&1!9%12/#1$2*101#12$2/1/03*2/&2//&1/+1/$1#2//%10203+2#2-2!1/&1-10201/4*1/!30o,2-1#3&2/)2,2#2%1*3,1.6C501//03///$1/)2%4$5%1/4%2&

>  <PathFp>
I180@0940@02d!aF8!304244N1@20BW8mW20GC0106VN8Gc!F1508lOV0F0JF14ZF10W20G0a2Z40Y0D0F0

>  <Structure>
fkoH`@DF|DF|bbbTRQbVbTrRVtYKlvjVjYjjZij`TYZ[QZ]@

>  <Atoms>
29

>  <Bonds>
30

>  <Total Molweight>
364

>  <cLogP>
4.8758

>  <H-Acceptors>
6

>  <H-Donors>
0

>  <Non-H Atoms>
29

>  <Non-C/H Atoms>
6

>  <Electronegative Atoms>
6

>  <Stereo Centers>
0

>  <Rotatable Bonds>
7

>  <Rings Closures>
2

>  <sp3-Atoms>
13

>  <Symmetric atoms>
2

>  <Total Surface Area>
70.83

>  <Relative PSA>
0.68191

>  <Polar Surface Area>
59.38

>  <Shape Index>
0.68966

>  <Molecular Flexibility>
0.44189

>  <Molecular Complexity>
0.75903

>  <Aromatic Rings>
0

>  <Aromatic Atoms>
0

$$$$

eCreator 1.02D

 31 30  0  0  0  0  0  0  0  0999 V2000
   14.2894    1.5000   -0.0000 O   0  0  0  0  0  0  0  0  0  0  0  0
   14.2894   -0.0000   -0.0000 C   0  0  0  0  0  0  0  0  0  0  0  0
   12.9904   -0.7500   -0.0000 N   0  0  0  0  0  0  0  0  0  0  0  0
   15.5885   -0.7500   -0.0000 C   0  0  0  0  0  0  0  0  0  0  0  0
   11.6913   -0.0000   -0.0000 C   0  0  0  0  0  0  0  0  0  0  0  0
   12.9904   -2.2500   -0.0000 C   0  0  0  0  0  0  0  0  0  0  0  0
   16.8875   -0.0000   -0.0000 C   0  0  0  0  0  0  0  0  0  0  0  0
   10.3923   -0.7500   -0.0000 C   0  0  0  0  0  0  0  0  0  0  0  0
   11.6913    1.5000   -0.0000 C   0  0  0  0  0  0  0  0  0  0  0  0
   18.1865   -0.7500   -0.0000 C   0  0  0  0  0  0  0  0  0  0  0  0
    9.0933   -0.0000   -0.0000 C   0  0  0  0  0  0  0  0  0  0  0  0
   10.3923    2.2500   -0.0000 C   0  0  0  0  0  0  0  0  0  0  0  0
   19.4856   -0.0000   -0.0000 N   0  0  0  0  0  0  0  0  0  0  0  0
   18.1865   -2.2500   -0.0000 C   0  0  0  0  0  0  0  0  0  0  0  0
    9.0933    1.5000   -0.0000 C   0  0  0  0  0  0  0  0  0  0  0  0
   19.4856    1.5000   -0.0000 N   0  0  0  0  0  0  0  0  0  0  0  0
   19.4856   -3.0000   -0.0000 O   0  0  0  0  0  0  0  0  0  0  0  0
    7.7942    2.2500   -0.0000 N   0  0  0  0  0  0  0  0  0  0  0  0
   20.7846    2.2500   -0.0000 C   0  0  0  0  0  0  0  0  0  0  0  0
    7.7942    3.7500   -0.0000 C   0  0  0  0  0  0  0  0  0  0  0  0
   20.7846    3.7500   -0.0000 C   0  0  0  0  0  0  0  0  0  0  0  0
   22.0836    1.5000   -0.0000 C   0  0  0  0  0  0  0  0  0  0  0  0
    9.0933    4.5000   -0.0000 O   0  0  0  0  0  0  0  0  0  0  0  0
    6.4952    4.5000   -0.0000 C   0  0  0  0  0  0  0  0  0  0  0  0
   22.0836    4.5000   -0.0000 C   0  0  0  0  0  0  0  0  0  0  0  0
   22.0836    0.0000   -0.0000 C   0  0  0  0  0  0  0  0  0  0  0  0
    6.4952    6.0000   -0.0000 C   0  0  0  0  0  0  0  0  0  0  0  0
   22.0836    6.0000   -0.0000 C   0  0  0  0  0  0  0  0  0  0  0  0
    5.1962    6.7500   -0.0000 C   0  0  0  0  0  0  0  0  0  0  0  0
   23.3827    6.7500   -0.0000 O   0  0  0  0  0  0  0  0  0  0  0  0
    5.1962    8.2500   -0.0000 C   0  0  0  0  0  0  0  0  0  0  0  0
  1  2  2  0  0  0  0
  2  3  1  0  0  0  0
  2  4  1  0  0  0  0
  3  5  1  0  0  0  0
  3  6  1  0  0  0  0
  4  7  2  0  0  0  0
  5  8  1  0  0  0  0
  5  9  2  0  0  0  0
  7 10  1  0  0  0  0
  8 11  2  0  0  0  0
  9 12  1  0  0  0  0
 10 13  2  0  0  0  0
 10 14  1  0  0  0  0
 11 15  1  0  0  0  0
 13 16  1  0  0  0  0
 14 17  2  0  0  0  0
 15 18  1  0  0  0  0
 16 19  1  0  0  0  0
 18 20  1  0  0  0  0
 19 21  2  0  0  0  0
 19 22  1  0  0  0  0
 20 23  2  0  0  0  0
 20 24  1  0  0  0  0
 21 25  1  0  0  0  0
 22 26  2  0  0  0  0
 24 27  1  0  0  0  0
 25 28  2  0  0  0  0
 27 29  1  0  0  0  0
 28 30  1  0  0  0  0
 29 31  1  0  0  0  0
M  END
>  <idcoordinates2D>


>  <FragFp>
;YzYvBlF5yGJ9WCC8k08@c11N1c!88Hl218#@k8450W!N08V0J0N4c1FF1W1!V!4$F%1#

>  <SkelSpheres>
011.111,2$A.3!1$2!11#2#1&21/101#4!212$5$11*1/02.1)202%O$1%3#101&1+2/1)1$1/!2&1$1/&2021,2/.1/#1$1/%5(31/,1#6&3.1/$201$2$4//%1/-24//&2$1/.1//&1&301/1/(2//#2!1-1#2!1/*2%s,1*101$1)2+1,2*21&2/2/#2$184(10101(3,1/12,2%2/#2/#201#5!2//(

>  <PathFp>
H580AFc41902d0Fq08!7043B4N1@28BW8mVH0GB0106V801V!G#dlG!F0JF10ZF08V22G0a2_02W0B020

>  <Structure>
fooHP@DF}D@VwRYemV]WYewUjfYfijYifhCJWJSisKh

>  <Atoms>
31

>  <Bonds>
30

>  <Total Molweight>
396

>  <cLogP>
3.2478

>  <H-Acceptors>
8

>  <H-Donors>
0

>  <Non-H Atoms>
31

>  <Non-C/H Atoms>
8

>  <Electronegative Atoms>
8

>  <Stereo Centers>
0

>  <Rotatable Bonds>
14

>  <Rings Closures>
0

>  <sp3-Atoms>
8

>  <Symmetric atoms>
0

>  <Total Surface Area>
128.11

>  <Relative PSA>
0.58059

>  <Polar Surface Area>
93.52

>  <Shape Index>
0.70968

>  <Molecular Flexibility>
0.66439

>  <Molecular Complexity>
0.6715

>  <Aromatic Rings>
0

>  <Aromatic Atoms>
0

$$$$

eCreator 1.02D

 31 30  0  0  0  0  0  0  0  0999 V2000
   23.3827    2.2500   -0.0000 O   0  0  0  0  0  0  0  0  0  0  0  0
   22.0836    1.5000   -0.0000 C   0  0  0  0  0  0  0  0  0  0  0  0
   22.0836   -0.0000   -0.0000 N   0  0  0  0  0  0  0  0  0  0  0  0
   20.7846   -0.7500   -0.0000 C   0  0  0  0  0  0  0  0  0  0  0  0
   23.3827   -0.7500   -0.0000 C   0  0  0  0  0  0  0  0  0  0  0  0
   19.4856   -0.0000   -0.0000 C   0  0  0  0  0  0  0  0  0  0  0  0
   24.6817   -0.0000   -0.0000 C   0  0  0  0  0  0  0  0  0  0  0  0
   18.1865   -0.7500   -0.0000 C   0  0  0  0  0  0  0  0  0  0  0  0
   25.9808   -0.7500   -0.0000 C   0  0  0  0  0  0  0  0  0  0  0  0
   16.8875   -0.0000   -0.0000 C   0  0  0  0  0  0  0  0  0  0  0  0
   15.5885   -0.7500   -0.0000 N   0  0  0  0  0  0  0  0  0  0  0  0
   16.8875    1.5000   -0.0000 C   0  0  0  0  0  0  0  0  0  0  0  0
   14.2894   -0.0000   -0.0000 C   0  0  0  0  0  0  0  0  0  0  0  0
   15.5885    2.2500   -0.0000 C   0  0  0  0  0  0  0  0  0  0  0  0
   12.9904   -0.7500   -0.0000 C   0  0  0  0  0  0  0  0  0  0  0  0
   11.6913   -0.0000   -0.0000 C   0  0  0  0  0  0  0  0  0  0  0  0
   10.3923   -0.7500   -0.0000 C   0  0  0  0  0  0  0  0  0  0  0  0
   11.6913    1.5000   -0.0000 C   0  0  0  0  0  0  0  0  0  0  0  0
    9.0933   -0.0000   -0.0000 N   0  0  0  0  0  0  0  0  0  0  0  0
   10.3923   -2.2500   -0.0000 C   0  0  0  0  0  0  0  0  0  0  0  0
   12.9904    2.2500   -0.0000 C   0  0  0  0  0  0  0  0  0  0  0  0
    9.0933    1.5000   -0.0000 N   0  0  0  0  0  0  0  0  0  0  0  0
   12.9904    3.7500   -0.0000 O   0  0  0  0  0  0  0  0  0  0  0  0
    7.7942    2.2500   -0.0000 C   0  0  0  0  0  0  0  0  0  0  0  0
    7.7942    3.7500   -0.0000 C   0  0  0  0  0  0  0  0  0  0  0  0
    6.4952    4.5000   -0.0000 C   0  0  0  0  0  0  0  0  0  0  0  0
    6.4952    6.0000   -0.0000 C   0  0  0  0  0  0  0  0  0  0  0  0
    5.1962    6.7500   -0.0000 O   0  0  0  0  0  0  0  0  0  0  0  0
    7.7942    6.7500   -0.0000 C   0  0  0  0  0  0  0  0  0  0  0  0
    3.8971    6.0000   -0.0000 C   0  0  0  0  0  0  0  0  0  0  0  0
    7.7942    8.2500   -0.0000 C   0  0  0  0  0  0  0  0  0  0  0  0
  1  2  2  0  0  0  0
  2  3  1  0  0  0  0
  3  4  1  0  0  0  0
  3  5  1  0  0  0  0
  4  6  2  0  0  0  0
  5  7  1  0  0  0  0
  6  8  1  0  0  0  0
  7  9  1  0  0  0  0
  8 10  2  0  0  0  0
 10 11  1  0  0  0  0
 10 12  1  0  0  0  0
 11 13  1  0  0  0  0
 12 14  2  0  0  0  0
 13 15  1  0  0  0  0
 15 16  1  0  0  0  0
 16 17  1  0  0  0  0
 16 18  2  0  0  0  0
 17 19  2  0  0  0  0
 17 20  1  0  0  0  0
 18 21  1  0  0  0  0
 19 22  1  0  0  0  0
 21 23  2  0  0  0  0
 22 24  1  0  0  0  0
 24 25  2  0  0  0  0
 25 26  1  0  0  0  0
 26 27  2  0  0  0  0
 27 28  1  0  0  0  0
 27 29  1  0  0  0  0
 28 30  1  0  0  0  0
 29 31  2  0  0  0  0
M  END
>  <idcoordinates2D>


>  <FragFp>
;jrbv8ls5uKJ89398w282WFFF0c#BHt2180408F8410V0Xk08V0oFP4@5#V1!W!J48!F#801#

>  <SkelSpheres>
!1)1/1)B03%2)2/%1,2&3&2$201206$1.11)1//%O&1#2/02#1%1/(1+1!1/!2/%1#1!1+111)4/#2#1.11!1#1/!1(8/#1-5&3%1/!2*101!221$3/1/02/%203/$1/+2/+1/$1#1%1,2/#2/!202//&1#2/*2*1.2&10t,201*1$11%2#3//.12%1/2-56501)1,2)2$1,1+3#1$1,1/+114%1$1.23-

>  <PathFp>
I1N0@0940202c!XF8!304044N1@20BW8mW20GC01!VN8Gc!G1508lOV0F1JF10ZF10W20G0a2k482VD0F0

>  <Structure>
fooI`@DJSTC]iKJkrnsKnkJuMSTuKTsMRAaHTEb}it

>  <Atoms>
31

>  <Bonds>
30

>  <Total Molweight>
392

>  <cLogP>
4.0331

>  <H-Acceptors>
7

>  <H-Donors>
0

>  <Non-H Atoms>
31

>  <Non-C/H Atoms>
7

>  <Electronegative Atoms>
7

>  <Stereo Centers>
0

>  <Rotatable Bonds>
16

>  <Rings Closures>
0

>  <sp3-Atoms>
9

>  <Symmetric atoms>
0

>  <Total Surface Area>
116.68

>  <Relative PSA>
0.49914

>  <Polar Surface Area>
65.45

>  <Shape Index>
0.67742

>  <Molecular Flexibility>
0.62672

>  <Molecular Complexity>
0.63799

>  <Aromatic Rings>
0

>  <Aromatic Atoms>
0

$$$$

eCreator 1.02D

 31 30  0  0  0  0  0  0  0  0999 V2000
   12.9904    1.0000   -0.0000 O   0  0  0  0  0  0  0  0  0  0  0  0
   12.9904   -0.0000   -0.0000 C   0  0  0  0  0  0  0  0  0  0  0  0
   12.1244   -0.5000   -0.0000 N   0  0  0  0  0  0  0  0  0  0  0  0
   13.8564   -0.5000   -0.0000 C   0  0  0  0  0  0  0  0  0  0  0  0
   11.2583   -0.0000   -0.0000 C   0  0  0  0  0  0  0  0  0  0  0  0
   14.7224   -0.0000   -0.0000 C   0  0  0  0  0  0  0  0  0  0  0  0
   10.3923   -0.5000   -0.0000 C   0  0  0  0  0  0  0  0  0  0  0  0
   11.2583    1.0000   -0.0000 C   0  0  0  0  0  0  0  0  0  0  0  0
   15.5885   -0.5000   -0.0000 C   0  0  0  0  0  0  0  0  0  0  0  0
    9.5263   -0.0000   -0.0000 C   0  0  0  0  0  0  0  0  0  0  0  0
   16.4545   -0.0000   -0.0000 C   0  0  0  0  0  0  0  0  0  0  0  0
    8.6603   -0.5000   -0.0000 C   0  0  0  0  0  0  0  0  0  0  0  0
    7.7942   -0.0000   -0.0000 N   0  0  0  0  0  0  0  0  0  0  0  0
    8.6603   -1.5000   -0.0000 C   0  0  0  0  0  0  0  0  0  0  0  0
    6.9282   -0.5000   -0.0000 C   0  0  0  0  0  0  0  0  0  0  0  0
    7.7942    1.0000   -0.0000 C   0  0  0  0  0  0  0  0  0  0  0  0
    6.0622   -0.0000   -0.0000 C   0  0  0  0  0  0  0  0  0  0  0  0
    6.9282    1.5000   -0.0000 C   0  0  0  0  0  0  0  0  0  0  0  0
    5.1962   -0.5000   -0.0000 N   0  0  0  0  0  0  0  0  0  0  0  0
    6.9282    2.5000   -0.0000 C   0  0  0  0  0  0  0  0  0  0  0  0
    4.3301   -0.0000   -0.0000 C   0  0  0  0  0  0  0  0  0  0  0  0
    6.0622    3.0000   -0.0000 C   0  0  0  0  0  0  0  0  0  0  0  0
    3.4641   -0.5000   -0.0000 C   0  0  0  0  0  0  0  0  0  0  0  0
    4.3301    1.0000   -0.0000 C   0  0  0  0  0  0  0  0  0  0  0  0
    6.0622    4.0000   -0.0000 C   0  0  0  0  0  0  0  0  0  0  0  0
    2.5981   -0.0000   -0.0000 C   0  0  0  0  0  0  0  0  0  0  0  0
    3.4641    1.5000   -0.0000 C   0  0  0  0  0  0  0  0  0  0  0  0
    5.1962    4.5000   -0.0000 O   0  0  0  0  0  0  0  0  0  0  0  0
    2.5981    1.0000   -0.0000 C   0  0  0  0  0  0  0  0  0  0  0  0
    1.7321    1.5000   -0.0000 O   0  0  0  0  0  0  0  0  0  0  0  0
    1.7321    2.5000   -0.0000 C   0  0  0  0  0  0  0  0  0  0  0  0
  1  2  2  0  0  0  0
  2  3  1  0  0  0  0
  2  4  1  0  0  0  0
  3  5  1  0  0  0  0
  4  6  1  0  0  0  0
  5  7  2  0  0  0  0
  5  8  1  0  0  0  0
  6  9  1  0  0  0  0
  7 10  1  0  0  0  0
  9 11  1  0  0  0  0
 10 12  2  0  0  0  0
 12 13  1  0  0  0  0
 12 14  1  0  0  0  0
 13 15  1  0  0  0  0
 13 16  1  0  0  0  0
 15 17  1  0  0  0  0
 16 18  1  0  0  0  0
 17 19  1  0  0  0  0
 18 20  1  0  0  0  0
 19 21  1  0  0  0  0
 20 22  1  0  0  0  0
 21 23  1  0  0  0  0
 21 24  2  0  0  0  0
 22 25  1  0  0  0  0
 23 26  2  0  0  0  0
 24 27  1  0  0  0  0
 25 28  2  0  0  0  0
 26 29  1  0  0  0  0
 29 30  1  0  0  0  0
 30 31  1  0  0  0  0
M  END
>  <idcoordinates2D>


>  <FragFp>
;hzdzBrpxzUJ8tDE8FA8@8b3H1cV088Hx238058@0e442Y!F08!o084@YGF2V12$441!F*

>  <SkelSpheres>
!2//1!2L/!1-201*1&1-26!20101!21!1&1$2+1%1(2+1$2#10D,1!101+2,1/%2#1/1+2!1,1)5!2#2&1//!120101!1$1/.9(3&1%2/0109&2/#1*2$1&1$3/%1+3*1.1%22/011,2%2/!1//$1//.6$1//1$1.2/01$3#2/1.s/*2/02,1)1)1#1$2//03(272/(22)3/(1!2/+1$11/%3!2%1/!2,2

>  <PathFp>
G480808412!W0Fq08!3!94!1P!6V8N120F5011Fk80FV0FF1408W1$FF!VF201X0F0a2J480VB4!

>  <Structure>
fooq`@DFRC]|bbRbVVbfRRRbRRJZijfjjjfYj@Rdj[CX

>  <Atoms>
31

>  <Bonds>
30

>  <Total Molweight>
390

>  <cLogP>
5.5953

>  <H-Acceptors>
6

>  <H-Donors>
0

>  <Non-H Atoms>
31

>  <Non-C/H Atoms>
6

>  <Electronegative Atoms>
6

>  <Stereo Centers>
0

>  <Rotatable Bonds>
18

>  <Rings Closures>
0

>  <sp3-Atoms>
18

>  <Symmetric atoms>
0

>  <Total Surface Area>
47.48

>  <Relative PSA>
0.9842

>  <Polar Surface Area>
53.09

>  <Shape Index>
0.64516

>  <Molecular Flexibility>
0.66229

>  <Molecular Complexity>
0.64904

>  <Aromatic Rings>
0

>  <Aromatic Atoms>
0

$$$$

eCreator 1.02D

 30 30  0  0  0  0  0  0  0  0999 V2000
    7.7942   -2.0000   -0.0000 O   0  0  0  0  0  0  0  0  0  0  0  0
    6.9282   -1.5000   -0.0000 C   0  0  0  0  0  0  0  0  0  0  0  0
    7.7942   -3.0000   -0.0000 C   0  0  0  0  0  0  0  0  0  0  0  0
    6.9282   -0.5000   -0.0000 C   0  0  0  0  0  0  0  0  0  0  0  0
    6.0622   -2.0000   -0.0000 C   0  0  0  0  0  0  0  0  0  0  0  0
    6.0622   -0.0000   -0.0000 C   0  0  0  0  0  0  0  0  0  0  0  0
    5.1962   -0.5000   -0.0000 C   0  0  0  0  0  0  0  0  0  0  0  0
    4.3301   -0.0000   -0.0000 N   0  0  0  0  0  0  0  0  0  0  0  0
    3.4641   -0.5000   -0.0000 C   0  0  0  0  0  0  0  0  0  0  0  0
    2.5981   -0.0000   -0.0000 C   0  0  0  0  0  0  0  0  0  0  0  0
    3.4641   -1.5000   -0.0000 C   0  0  0  0  0  0  0  0  0  0  0  0
    2.5981    1.0000   -0.0000 C   0  0  0  0  0  0  0  0  0  0  0  0
    1.7321   -0.5000   -0.0000 C   0  0  0  0  0  0  0  0  0  0  0  0
    2.5981   -2.0000   -0.0000 N   0  0  0  0  0  0  0  0  0  0  0  0
    3.4641    1.5000   -0.0000 N   0  0  0  0  0  0  0  0  0  0  0  0
    1.7321    1.5000   -0.0000 C   0  0  0  0  0  0  0  0  0  0  0  0
    0.8660   -0.0000   -0.0000 C   0  0  0  0  0  0  0  0  0  0  0  0
    2.5981   -3.0000   -0.0000 C   0  0  0  0  0  0  0  0  0  0  0  0
    1.7321    2.5000   -0.0000 N   0  0  0  0  0  0  0  0  0  0  0  0
    1.7321   -3.5000   -0.0000 C   0  0  0  0  0  0  0  0  0  0  0  0
    3.4641   -3.5000   -0.0000 C   0  0  0  0  0  0  0  0  0  0  0  0
    1.7321   -4.5000   -0.0000 C   0  0  0  0  0  0  0  0  0  0  0  0
    3.4641   -4.5000   -0.0000 C   0  0  0  0  0  0  0  0  0  0  0  0
    2.5981   -5.0000   -0.0000 C   0  0  0  0  0  0  0  0  0  0  0  0
    2.5981   -6.0000   -0.0000 N   0  0  0  0  0  0  0  0  0  0  0  0
    1.7321   -6.5000   -0.0000 C   0  0  0  0  0  0  0  0  0  0  0  0
    3.4641   -6.5000   -0.0000 C   0  0  0  0  0  0  0  0  0  0  0  0
    0.8660   -6.0000   -0.0000 C   0  0  0  0  0  0  0  0  0  0  0  0
    4.3301   -6.0000   -0.0000 C   0  0  0  0  0  0  0  0  0  0  0  0
   -0.0000   -6.5000   -0.0000 C   0  0  0  0  0  0  0  0  0  0  0  0
  1  2  1  0  0  0  0
  1  3  1  0  0  0  0
  2  4  1  0  0  0  0
  2  5  2  0  0  0  0
  4  6  2  0  0  0  0
  6  7  1  0  0  0  0
  7  8  1  0  0  0  0
  8  9  1  0  0  0  0
  9 10  2  0  0  0  0
  9 11  1  0  0  0  0
 10 12  1  0  0  0  0
 10 13  1  0  0  0  0
 11 14  1  0  0  0  0
 12 15  2  0  0  0  0
 12 16  1  0  0  0  0
 13 17  1  0  0  0  0
 14 18  1  0  0  0  0
 16 19  1  0  0  0  0
 18 20  2  0  0  0  0
 18 21  1  0  0  0  0
 20 22  1  0  0  0  0
 21 23  2  0  0  0  0
 22 24  2  0  0  0  0
 24 25  1  0  0  0  0
 25 26  1  0  0  0  0
 25 27  1  0  0  0  0
 26 28  1  0  0  0  0
 27 29  1  0  0  0  0
 28 30  1  0  0  0  0
 23 24  1  0  0  0  0
M  END
>  <idcoordinates2D>


>  <FragFp>
<vbtSGs5y5J@AT80w28@8kKF0dVB88GO218X021o84$Xs0d!FNH0AVJFFVC011V044#G101&

>  <SkelSpheres>
//(I%1+1/+1#2%3+2!40101203+2$1)1/&1/!4/!1/(1!11/!1#1/&1)1/$1201//$2///)1/#1-1!2$8,1/)1*811$1&1!1)3%4%2#2///#1!2,12$103+1!3!1!1&4$2!2+4/(2/!1*1)3//!2.1%1$1#1,2&1#3!20q,2,2/8$2(1+2&1!2,1//$71#1+1$1!203&7!2!3*1/(1%1/3/!5/!101&3-

>  <PathFp>
kFN08F901802c!a48!380A109NN20DV8NY2FN4040JV8!c!V#8W5$FF08ZH3V0314062J6FWVD410

>  <Structure>
fgoi@@NV\dXDioUfVW{WYUoZejZij`@jj@HHbX

>  <Atoms>
30

>  <Bonds>
30

>  <Total Molweight>
374

>  <cLogP>
3.6516

>  <H-Acceptors>
6

>  <H-Donors>
0

>  <Non-H Atoms>
30

>  <Non-C/H Atoms>
6

>  <Electronegative Atoms>
6

>  <Stereo Centers>
0

>  <Rotatable Bonds>
15

>  <Rings Closures>
1

>  <sp3-Atoms>
13

>  <Symmetric atoms>
2

>  <Total Surface Area>
65.97

>  <Relative PSA>
0.54131

>  <Polar Surface Area>
34.55

>  <Shape Index>
0.6

>  <Molecular Flexibility>
0.70894

>  <Molecular Complexity>
0.71096

>  <Aromatic Rings>
1

>  <Aromatic Atoms>
6

$$$$

eCreator 1.02D

 30 30  0  0  0  0  0  0  0  0999 V2000
    5.1962   -3.5000   -0.0000 O   0  0  0  0  0  0  0  0  0  0  0  0
    6.0622   -3.0000   -0.0000 C   0  0  0  0  0  0  0  0  0  0  0  0
    6.9282   -3.5000   -0.0000 N   0  0  0  0  0  0  0  0  0  0  0  0
    6.0622   -2.0000   -0.0000 C   0  0  0  0  0  0  0  0  0  0  0  0
    6.9282   -4.5000   -0.0000 C   0  0  0  0  0  0  0  0  0  0  0  0
    7.7942   -3.0000   -0.0000 C   0  0  0  0  0  0  0  0  0  0  0  0
    6.9282   -1.5000   -0.0000 C   0  0  0  0  0  0  0  0  0  0  0  0
    6.0622   -5.0000   -0.0000 C   0  0  0  0  0  0  0  0  0  0  0  0
    7.7942   -5.0000   -0.0000 C   0  0  0  0  0  0  0  0  0  0  0  0
    7.7942   -2.0000   -0.0000 C   0  0  0  0  0  0  0  0  0  0  0  0
    6.9282   -0.5000   -0.0000 C   0  0  0  0  0  0  0  0  0  0  0  0
    6.0622   -6.0000   -0.0000 C   0  0  0  0  0  0  0  0  0  0  0  0
    8.6603   -4.5000   -0.0000 C   0  0  0  0  0  0  0  0  0  0  0  0
    6.0622   -0.0000   -0.0000 N   0  0  0  0  0  0  0  0  0  0  0  0
    7.7942   -0.0000   -0.0000 C   0  0  0  0  0  0  0  0  0  0  0  0
    5.1962   -6.5000   -0.0000 C   0  0  0  0  0  0  0  0  0  0  0  0
    5.1962   -0.5000   -0.0000 N   0  0  0  0  0  0  0  0  0  0  0  0
    8.6603   -0.5000   -0.0000 N   0  0  0  0  0  0  0  0  0  0  0  0
    5.1962   -7.5000   -0.0000 N   0  0  0  0  0  0  0  0  0  0  0  0
    4.3301   -0.0000   -0.0000 C   0  0  0  0  0  0  0  0  0  0  0  0
    4.3301   -8.0000   -0.0000 C   0  0  0  0  0  0  0  0  0  0  0  0
    6.0622   -8.0000   -0.0000 C   0  0  0  0  0  0  0  0  0  0  0  0
    3.4641   -0.5000   -0.0000 C   0  0  0  0  0  0  0  0  0  0  0  0
    4.3301   -9.0000   -0.0000 C   0  0  0  0  0  0  0  0  0  0  0  0
    6.0622   -9.0000   -0.0000 C   0  0  0  0  0  0  0  0  0  0  0  0
    2.5981   -0.0000   -0.0000 C   0  0  0  0  0  0  0  0  0  0  0  0
    3.4641   -9.5000   -0.0000 C   0  0  0  0  0  0  0  0  0  0  0  0
    2.5981    1.0000   -0.0000 C   0  0  0  0  0  0  0  0  0  0  0  0
    1.7321    1.5000   -0.0000 O   0  0  0  0  0  0  0  0  0  0  0  0
    1.7321    2.5000   -0.0000 C   0  0  0  0  0  0  0  0  0  0  0  0
  1  2  2  0  0  0  0
  2  3  1  0  0  0  0
  2  4  1  0  0  0  0
  3  5  1  0  0  0  0
  3  6  1  0  0  0  0
  4  7  2  0  0  0  0
  5  8  2  0  0  0  0
  5  9  1  0  0  0  0
  6 10  1  0  0  0  0
  7 11  1  0  0  0  0
  8 12  1  0  0  0  0
  9 13  2  0  0  0  0
 11 14  2  0  0  0  0
 11 15  1  0  0  0  0
 12 16  2  0  0  0  0
 14 17  1  0  0  0  0
 15 18  1  0  0  0  0
 16 19  1  0  0  0  0
 17 20  1  0  0  0  0
 19 21  1  0  0  0  0
 19 22  1  0  0  0  0
 20 23  1  0  0  0  0
 21 24  1  0  0  0  0
 22 25  1  0  0  0  0
 23 26  2  0  0  0  0
 24 27  1  0  0  0  0
 26 28  1  0  0  0  0
 28 29  1  0  0  0  0
 29 30  1  0  0  0  0
  7 10  1  0  0  0  0
M  END
>  <idcoordinates2D>


>  <FragFp>
;jzfz8rtSvSR99798s@9@WLGH2cV48Bnx218048@qi410V0as08V0oFP4e7FF1W520W!J49F0F#801#

>  <SkelSpheres>
!1/*2%1!G!1)102!1$2$1.12#2&1*4$201!3+2&1/(1%1/!F+1#1/.1///&2+2$101#1+1$1)1/02.1%2&2//+2/#6&1(101/)101!222$2//!4-15)1(2!1//!11///(2/*15!1(3%5/(2101/+2-1%1#2//%r,11/03$1,1/+204//(2(16301/%22)7$1)1011!3!1.1#3/1!3/105$1%1/4-

>  <PathFp>
I080@0941@02c!aFc!7V034681@28BZ8HWH0GC0106VN8Gd!G150dlOV#FF0BZF30d22F0a2J42YVD4F0

>  <Structure>
fgoh`@DVCEHCiLrrksj|jokIMTmTluUUMU@HrLnal

>  <Atoms>
30

>  <Bonds>
30

>  <Total Molweight>
378

>  <cLogP>
2.2055

>  <H-Acceptors>
7

>  <H-Donors>
0

>  <Non-H Atoms>
30

>  <Non-C/H Atoms>
7

>  <Electronegative Atoms>
7

>  <Stereo Centers>
0

>  <Rotatable Bonds>
14

>  <Rings Closures>
1

>  <sp3-Atoms>
14

>  <Symmetric atoms>
0

>  <Total Surface Area>
71.28

>  <Relative PSA>
0.68392

>  <Polar Surface Area>
51.62

>  <Shape Index>
0.7

>  <Molecular Flexibility>
0.60597

>  <Molecular Complexity>
0.77117

>  <Aromatic Rings>
0

>  <Aromatic Atoms>
0

$$$$

eCreator 1.02D

 30 30  0  0  0  0  0  0  0  0999 V2000
   18.1865   -5.2500   -0.0000 O   0  0  0  0  0  0  0  0  0  0  0  0
   16.8875   -4.5000   -0.0000 C   0  0  0  0  0  0  0  0  0  0  0  0
   19.4856   -4.5000   -0.0000 C   0  0  0  0  0  0  0  0  0  0  0  0
   15.5885   -5.2500   -0.0000 C   0  0  0  0  0  0  0  0  0  0  0  0
   16.8875   -3.0000   -0.0000 C   0  0  0  0  0  0  0  0  0  0  0  0
   14.2894   -4.5000   -0.0000 C   0  0  0  0  0  0  0  0  0  0  0  0
   15.5885   -2.2500   -0.0000 C   0  0  0  0  0  0  0  0  0  0  0  0
   14.2894   -3.0000   -0.0000 C   0  0  0  0  0  0  0  0  0  0  0  0
   12.9904   -2.2500   -0.0000 N   0  0  0  0  0  0  0  0  0  0  0  0
   12.9904   -0.7500   -0.0000 N   0  0  0  0  0  0  0  0  0  0  0  0
   11.6913   -0.0000   -0.0000 C   0  0  0  0  0  0  0  0  0  0  0  0
   10.3923   -0.7500   -0.0000 C   0  0  0  0  0  0  0  0  0  0  0  0
   11.6913    1.5000   -0.0000 C   0  0  0  0  0  0  0  0  0  0  0  0
   10.3923   -2.2500   -0.0000 C   0  0  0  0  0  0  0  0  0  0  0  0
    9.0933   -0.0000   -0.0000 C   0  0  0  0  0  0  0  0  0  0  0  0
    9.0933   -3.0000   -0.0000 C   0  0  0  0  0  0  0  0  0  0  0  0
    7.7942   -0.7500   -0.0000 C   0  0  0  0  0  0  0  0  0  0  0  0
    6.4952   -0.0000   -0.0000 N   0  0  0  0  0  0  0  0  0  0  0  0
    5.1962   -0.7500   -0.0000 C   0  0  0  0  0  0  0  0  0  0  0  0
    3.8971   -0.0000   -0.0000 C   0  0  0  0  0  0  0  0  0  0  0  0
    5.1962   -2.2500   -0.0000 C   0  0  0  0  0  0  0  0  0  0  0  0
    3.8971    1.5000   -0.0000 C   0  0  0  0  0  0  0  0  0  0  0  0
    5.1962    2.2500   -0.0000 C   0  0  0  0  0  0  0  0  0  0  0  0
    5.1962    3.7500   -0.0000 N   0  0  0  0  0  0  0  0  0  0  0  0
    6.4952    1.5000   -0.0000 C   0  0  0  0  0  0  0  0  0  0  0  0
    3.8971    4.5000   -0.0000 C   0  0  0  0  0  0  0  0  0  0  0  0
    6.4952    4.5000   -0.0000 C   0  0  0  0  0  0  0  0  0  0  0  0
    3.8971    6.0000   -0.0000 C   0  0  0  0  0  0  0  0  0  0  0  0
    6.4952    6.0000   -0.0000 C   0  0  0  0  0  0  0  0  0  0  0  0
    5.1962    6.7500   -0.0000 C   0  0  0  0  0  0  0  0  0  0  0  0
  1  2  1  0  0  0  0
  1  3  1  0  0  0  0
  2  4  1  0  0  0  0
  2  5  2  0  0  0  0
  4  6  2  0  0  0  0
  5  7  1  0  0  0  0
  6  8  1  0  0  0  0
  8  9  1  0  0  0  0
  9 10  1  0  0  0  0
 10 11  2  0  0  0  0
 11 12  1  0  0  0  0
 11 13  1  0  0  0  0
 12 14  2  0  0  0  0
 12 15  1  0  0  0  0
 14 16  1  0  0  0  0
 15 17  1  0  0  0  0
 17 18  1  0  0  0  0
 18 19  1  0  0  0  0
 19 20  1  0  0  0  0
 19 21  2  0  0  0  0
 20 22  2  0  0  0  0
 22 23  1  0  0  0  0
 23 24  1  0  0  0  0
 23 25  2  0  0  0  0
 24 26  1  0  0  0  0
 24 27  1  0  0  0  0
 26 28  1  0  0  0  0
 27 29  1  0  0  0  0
 28 30  1  0  0  0  0
 29 30  1  0  0  0  0
M  END
>  <idcoordinates2D>


>  <FragFp>
;jvjv8psCuKJ99298w28@WJFF2cV08BNS2180402k@41#Xs08V0kFHJ@6FF1W1201!J48!F#c01#

>  <SkelSpheres>
$2/-1#F!1(1%11.1*1+2!3*20101204-3!1-1.1!1+6%H/!3/(1#1/&3%1///04&1#1$1/$1+1/1#1%1/5(5//!7/1(201$2*302!201$1//014/)1/#1!1,1*2/$2/$3%1//#1(2(2$2/!2//+2(1/%1/010r1+2,101!1&2*1-2/.1#3/01+9301%1/2#2$4*2/-1/!2/1%14$41$2/3%1&

>  <PathFp>
I0N!F901202d0F6Fc!7V0104818!BZ8FVH0GC$V881d!G010dkOV#FF!ZF30122F022J482VD0F0

>  <Structure>
fgoI@@ARctBTvnkMnl{Mj^}RuSSUTmMUPJXbLdtU`

>  <Atoms>
30

>  <Bonds>
30

>  <Total Molweight>
372

>  <cLogP>
6.7591

>  <H-Acceptors>
5

>  <H-Donors>
0

>  <Non-H Atoms>
30

>  <Non-C/H Atoms>
5

>  <Electronegative Atoms>
5

>  <Stereo Centers>
0

>  <Rotatable Bonds>
13

>  <Rings Closures>
1

>  <sp3-Atoms>
16

>  <Symmetric atoms>
2

>  <Total Surface Area>
56.31

>  <Relative PSA>
0.57112

>  <Polar Surface Area>
31.31

>  <Shape Index>
0.7

>  <Molecular Flexibility>
0.62158

>  <Molecular Complexity>
0.63634

>  <Aromatic Rings>
0

>  <Aromatic Atoms>
0

$$$$

eCreator 1.02D

 30 30  0  0  0  0  0  0  0  0999 V2000
   10.3923   -3.5000   -0.0000 O   0  0  0  0  0  0  0  0  0  0  0  0
    9.5263   -3.0000   -0.0000 C   0  0  0  0  0  0  0  0  0  0  0  0
    9.5263   -2.0000   -0.0000 N   0  0  0  0  0  0  0  0  0  0  0  0
    8.6603   -3.5000   -0.0000 C   0  0  0  0  0  0  0  0  0  0  0  0
    8.6603   -1.5000   -0.0000 C   0  0  0  0  0  0  0  0  0  0  0  0
   10.3923   -1.5000   -0.0000 C   0  0  0  0  0  0  0  0  0  0  0  0
    8.6603   -0.5000   -0.0000 C   0  0  0  0  0  0  0  0  0  0  0  0
   11.2583   -2.0000   -0.0000 C   0  0  0  0  0  0  0  0  0  0  0  0
    7.7942   -0.0000   -0.0000 C   0  0  0  0  0  0  0  0  0  0  0  0
    6.9282   -0.5000   -0.0000 C   0  0  0  0  0  0  0  0  0  0  0  0
    6.0622   -0.0000   -0.0000 N   0  0  0  0  0  0  0  0  0  0  0  0
    6.9282   -1.5000   -0.0000 C   0  0  0  0  0  0  0  0  0  0  0  0
    5.1962   -0.5000   -0.0000 C   0  0  0  0  0  0  0  0  0  0  0  0
    6.0622    1.0000   -0.0000 C   0  0  0  0  0  0  0  0  0  0  0  0
    7.7942   -2.0000   -0.0000 C   0  0  0  0  0  0  0  0  0  0  0  0
    4.3301   -0.0000   -0.0000 C   0  0  0  0  0  0  0  0  0  0  0  0
    3.4641   -0.5000   -0.0000 C   0  0  0  0  0  0  0  0  0  0  0  0
    2.5981   -0.0000   -0.0000 C   0  0  0  0  0  0  0  0  0  0  0  0
    3.4641   -1.5000   -0.0000 C   0  0  0  0  0  0  0  0  0  0  0  0
    1.7321   -0.5000   -0.0000 N   0  0  0  0  0  0  0  0  0  0  0  0
    2.5981    1.0000   -0.0000 C   0  0  0  0  0  0  0  0  0  0  0  0
    1.7321   -1.5000   -0.0000 N   0  0  0  0  0  0  0  0  0  0  0  0
    0.8660   -2.0000   -0.0000 C   0  0  0  0  0  0  0  0  0  0  0  0
    0.8660   -3.0000   -0.0000 C   0  0  0  0  0  0  0  0  0  0  0  0
    0.0000   -1.5000   -0.0000 C   0  0  0  0  0  0  0  0  0  0  0  0
    0.0000   -3.5000   -0.0000 C   0  0  0  0  0  0  0  0  0  0  0  0
   -0.8660   -2.0000   -0.0000 C   0  0  0  0  0  0  0  0  0  0  0  0
   -0.8660   -3.0000   -0.0000 C   0  0  0  0  0  0  0  0  0  0  0  0
   -1.7321   -3.5000   -0.0000 O   0  0  0  0  0  0  0  0  0  0  0  0
   -2.5981   -3.0000   -0.0000 C   0  0  0  0  0  0  0  0  0  0  0  0
  1  2  2  0  0  0  0
  2  3  1  0  0  0  0
  2  4  1  0  0  0  0
  3  5  1  0  0  0  0
  3  6  1  0  0  0  0
  5  7  1  0  0  0  0
  6  8  1  0  0  0  0
  7  9  2  0  0  0  0
  9 10  1  0  0  0  0
 10 11  1  0  0  0  0
 10 12  2  0  0  0  0
 11 13  1  0  0  0  0
 11 14  1  0  0  0  0
 12 15  1  0  0  0  0
 13 16  1  0  0  0  0
 16 17  1  0  0  0  0
 17 18  1  0  0  0  0
 17 19  2  0  0  0  0
 18 20  2  0  0  0  0
 18 21  1  0  0  0  0
 20 22  1  0  0  0  0
 22 23  1  0  0  0  0
 23 24  2  0  0  0  0
 23 25  1  0  0  0  0
 24 26  1  0  0  0  0
 25 27  2  0  0  0  0
 26 28  2  0  0  0  0
 28 29  1  0  0  0  0
 29 30  1  0  0  0  0
 27 28  1  0  0  0  0
M  END
>  <idcoordinates2D>


>  <FragFp>
;vzfv9rsCuOJA9IO8s29@WLFH2cV0@BHx258V4@@kD41#2k0BVFoFP4c7FkGW12!V0J09!F#801#

>  <SkelSpheres>
,2/*9.2!1/+2!1(1$1(105$301)2(1/,11+2%A/!1-101/02/01/#103#1%4/%1*1/+5/,1%3///1(1&@02$1/#6$2!2&101$3$2/*22$22)1#4,21$42//%1/&1-2#31!1%1$4/(3)1/$2(2/////-1$q#1(401$1*101$4!801(1)1,2!4)2//(@031/$202)5/01&1///+4!2-2*1-

>  <PathFp>
H0808F901@V2d0FiF8V03!184818!BV8J120FC0F!kc85c!F0108lKZ#FF20WI10120K0a2B6H2VD0GF

>  <Structure>
fgoH`@DJsTA|bbfRrbbQTTvTRVR}mUSSUTmP@T@qqTiX

>  <Atoms>
30

>  <Bonds>
30

>  <Total Molweight>
376

>  <cLogP>
6.4158

>  <H-Acceptors>
6

>  <H-Donors>
0

>  <Non-H Atoms>
30

>  <Non-C/H Atoms>
6

>  <Electronegative Atoms>
6

>  <Stereo Centers>
0

>  <Rotatable Bonds>
12

>  <Rings Closures>
1

>  <sp3-Atoms>
12

>  <Symmetric atoms>
2

>  <Total Surface Area>
83.26

>  <Relative PSA>
0.54288

>  <Polar Surface Area>
48.38

>  <Shape Index>
0.66667

>  <Molecular Flexibility>
0.70184

>  <Molecular Complexity>
0.6715

>  <Aromatic Rings>
1

>  <Aromatic Atoms>
6

$$$$

eCreator 1.02D

 30 30  0  0  0  0  0  0  0  0999 V2000
    4.3301    3.0000   -0.0000 O   0  0  0  0  0  0  0  0  0  0  0  0
    5.1962    2.5000   -0.0000 C   0  0  0  0  0  0  0  0  0  0  0  0
    6.0622    3.0000   -0.0000 N   0  0  0  0  0  0  0  0  0  0  0  0
    5.1962    1.5000   -0.0000 C   0  0  0  0  0  0  0  0  0  0  0  0
    6.0622    1.0000   -0.0000 C   0  0  0  0  0  0  0  0  0  0  0  0
    6.0622   -0.0000   -0.0000 C   0  0  0  0  0  0  0  0  0  0  0  0
    6.9282    1.5000   -0.0000 C   0  0  0  0  0  0  0  0  0  0  0  0
    5.1962   -0.5000   -0.0000 N   0  0  0  0  0  0  0  0  0  0  0  0
    6.9282   -0.5000   -0.0000 C   0  0  0  0  0  0  0  0  0  0  0  0
    7.7942    1.0000   -0.0000 C   0  0  0  0  0  0  0  0  0  0  0  0
    4.3301   -0.0000   -0.0000 C   0  0  0  0  0  0  0  0  0  0  0  0
    7.7942   -0.0000   -0.0000 N   0  0  0  0  0  0  0  0  0  0  0  0
    3.4641   -0.5000   -0.0000 C   0  0  0  0  0  0  0  0  0  0  0  0
    8.6603   -0.5000   -0.0000 C   0  0  0  0  0  0  0  0  0  0  0  0
    2.5981   -0.0000   -0.0000 C   0  0  0  0  0  0  0  0  0  0  0  0
    8.6603   -1.5000   -0.0000 C   0  0  0  0  0  0  0  0  0  0  0  0
    9.5263   -0.0000   -0.0000 C   0  0  0  0  0  0  0  0  0  0  0  0
    1.7321   -0.5000   -0.0000 C   0  0  0  0  0  0  0  0  0  0  0  0
    9.5263   -2.0000   -0.0000 C   0  0  0  0  0  0  0  0  0  0  0  0
    0.8660   -0.0000   -0.0000 O   0  0  0  0  0  0  0  0  0  0  0  0
    1.7321   -1.5000   -0.0000 C   0  0  0  0  0  0  0  0  0  0  0  0
   10.3923   -1.5000   -0.0000 C   0  0  0  0  0  0  0  0  0  0  0  0
    0.8660   -2.0000   -0.0000 C   0  0  0  0  0  0  0  0  0  0  0  0
   11.2583   -2.0000   -0.0000 N   0  0  0  0  0  0  0  0  0  0  0  0
   10.3923   -0.5000   -0.0000 C   0  0  0  0  0  0  0  0  0  0  0  0
   11.2583   -3.0000   -0.0000 C   0  0  0  0  0  0  0  0  0  0  0  0
   12.1244   -1.5000   -0.0000 C   0  0  0  0  0  0  0  0  0  0  0  0
   12.1244   -3.5000   -0.0000 O   0  0  0  0  0  0  0  0  0  0  0  0
   10.3923   -3.5000   -0.0000 C   0  0  0  0  0  0  0  0  0  0  0  0
   12.9904   -2.0000   -0.0000 C   0  0  0  0  0  0  0  0  0  0  0  0
  1  2  2  0  0  0  0
  2  3  1  0  0  0  0
  2  4  1  0  0  0  0
  4  5  1  0  0  0  0
  5  6  2  0  0  0  0
  5  7  1  0  0  0  0
  6  8  1  0  0  0  0
  6  9  1  0  0  0  0
  7 10  1  0  0  0  0
  8 11  1  0  0  0  0
  9 12  1  0  0  0  0
 11 13  2  0  0  0  0
 12 14  1  0  0  0  0
 13 15  1  0  0  0  0
 14 16  1  0  0  0  0
 14 17  2  0  0  0  0
 15 18  2  0  0  0  0
 16 19  2  0  0  0  0
 18 20  1  0  0  0  0
 18 21  1  0  0  0  0
 19 22  1  0  0  0  0
 21 23  2  0  0  0  0
 22 24  1  0  0  0  0
 22 25  2  0  0  0  0
 24 26  1  0  0  0  0
 24 27  1  0  0  0  0
 26 28  2  0  0  0  0
 26 29  1  0  0  0  0
 27 30  1  0  0  0  0
 10 12  1  0  0  0  0
M  END
>  <idcoordinates2D>


>  <FragFp>
;jzjzBrSxzQR9tAE8kA9@9r3H3cV49Dmx23805N2ki442Y0Xs0eV0oFA4ebGF3W120W8F441F0F#8%

>  <SkelSpheres>
/$2-1#9*1%1101&1/1$3/(2$8+2%1/1&1-4&1#C+11$2$4//)11#2/#1#1/*1#5!1!11&1!1(1/06$1/1%3/4//(1021#6&2/0401%1.312$3+3/%1/1(202%6(3!1/!1&1///%1/#2//&3&1%4(2/-1/,1/(20p2)1.101%1/!3!101/$2/-1/!1E231#1$1#2/!4/0101/#1/#2-1$1#4,1.1-

>  <PathFp>
FJ809FN41@!c!q48083!9B281P28BV8P020F5!FFk80FV0FG540BW9$FF!ZF301Y0FVa244@10D4J0

>  <Structure>
fgoI`@D\utF]iMlrnkKsmwLmMSUTuJuLtu@qjCQX

>  <Atoms>
30

>  <Bonds>
30

>  <Total Molweight>
380

>  <cLogP>
3.6467

>  <H-Acceptors>
7

>  <H-Donors>
0

>  <Non-H Atoms>
30

>  <Non-C/H Atoms>
7

>  <Electronegative Atoms>
7

>  <Stereo Centers>
0

>  <Rotatable Bonds>
11

>  <Rings Closures>
1

>  <sp3-Atoms>
10

>  <Symmetric atoms>
0

>  <Total Surface Area>
107.11

>  <Relative PSA>
0.49837

>  <Polar Surface Area>
67.33

>  <Shape Index>
0.56667

>  <Molecular Flexibility>
0.51102

>  <Molecular Complexity>
0.76657

>  <Aromatic Rings>
0

>  <Aromatic Atoms>
0

$$$$

eCreator 1.02D

 30 30  0  0  0  0  0  0  0  0999 V2000
   10.3923   -2.2500   -0.0000 O   0  0  0  0  0  0  0  0  0  0  0  0
   10.3923   -0.7500   -0.0000 C   0  0  0  0  0  0  0  0  0  0  0  0
    9.0933   -0.0000   -0.0000 N   0  0  0  0  0  0  0  0  0  0  0  0
   11.6913   -0.0000   -0.0000 C   0  0  0  0  0  0  0  0  0  0  0  0
    7.7942   -0.7500   -0.0000 C   0  0  0  0  0  0  0  0  0  0  0  0
    9.0933    1.5000   -0.0000 C   0  0  0  0  0  0  0  0  0  0  0  0
   12.9904   -0.7500   -0.0000 C   0  0  0  0  0  0  0  0  0  0  0  0
    6.4952   -0.0000   -0.0000 C   0  0  0  0  0  0  0  0  0  0  0  0
    7.7942   -2.2500   -0.0000 C   0  0  0  0  0  0  0  0  0  0  0  0
    7.7942    2.2500   -0.0000 C   0  0  0  0  0  0  0  0  0  0  0  0
    5.1962   -0.7500   -0.0000 C   0  0  0  0  0  0  0  0  0  0  0  0
    3.8971   -0.0000   -0.0000 C   0  0  0  0  0  0  0  0  0  0  0  0
    2.5981   -0.7500   -0.0000 N   0  0  0  0  0  0  0  0  0  0  0  0
    3.8971    1.5000   -0.0000 C   0  0  0  0  0  0  0  0  0  0  0  0
    1.2990   -0.0000   -0.0000 C   0  0  0  0  0  0  0  0  0  0  0  0
    2.5981   -2.2500   -0.0000 C   0  0  0  0  0  0  0  0  0  0  0  0
    0.0000   -0.7500   -0.0000 C   0  0  0  0  0  0  0  0  0  0  0  0
   -1.3703   -0.1399   -0.0000 N   0  0  0  0  0  0  0  0  0  0  0  0
   -0.1568   -2.2418   -0.0000 C   0  0  0  0  0  0  0  0  0  0  0  0
   -2.3740   -1.2546   -0.0000 N   0  0  0  0  0  0  0  0  0  0  0  0
   -1.6822    1.3273   -0.0000 C   0  0  0  0  0  0  0  0  0  0  0  0
   -1.6240   -2.5537   -0.0000 C   0  0  0  0  0  0  0  0  0  0  0  0
    0.9579   -3.2455   -0.0000 C   0  0  0  0  0  0  0  0  0  0  0  0
   -3.1088    1.7909   -0.0000 C   0  0  0  0  0  0  0  0  0  0  0  0
   -0.5675    2.3310   -0.0000 C   0  0  0  0  0  0  0  0  0  0  0  0
   -2.2341   -3.9240   -0.0000 C   0  0  0  0  0  0  0  0  0  0  0  0
   -4.2235    0.7872   -0.0000 C   0  0  0  0  0  0  0  0  0  0  0  0
   -0.8793    3.7982   -0.0000 C   0  0  0  0  0  0  0  0  0  0  0  0
   -3.9116   -0.6801   -0.0000 C   0  0  0  0  0  0  0  0  0  0  0  0
   -5.0263   -1.6838   -0.0000 O   0  0  0  0  0  0  0  0  0  0  0  0
  1  2  2  0  0  0  0
  2  3  1  0  0  0  0
  2  4  1  0  0  0  0
  3  5  1  0  0  0  0
  3  6  1  0  0  0  0
  4  7  1  0  0  0  0
  5  8  2  0  0  0  0
  5  9  1  0  0  0  0
  6 10  1  0  0  0  0
  8 11  1  0  0  0  0
 11 12  2  0  0  0  0
 12 13  1  0  0  0  0
 12 14  1  0  0  0  0
 13 15  1  0  0  0  0
 13 16  1  0  0  0  0
 15 17  1  0  0  0  0
 17 18  1  0  0  0  0
 17 19  2  0  0  0  0
 18 20  1  0  0  0  0
 18 21  1  0  0  0  0
 19 22  1  0  0  0  0
 19 23  1  0  0  0  0
 21 24  1  0  0  0  0
 21 25  2  0  0  0  0
 22 26  1  0  0  0  0
 24 27  2  0  0  0  0
 25 28  1  0  0  0  0
 27 29  1  0  0  0  0
 29 30  1  0  0  0  0
 20 22  2  0  0  0  0
M  END
>  <idcoordinates2D>


>  <FragFp>
;jztzgrRCwOottEC8m68ecaOHG8V4O8Ht2A804N@o@41FX0XN1c!pFR0eW1F7W120V8FK41!F%1!V

>  <SkelSpheres>
!2!2&1%2/!9/!1$1*1*3#2/(4$1+2-12/#1.2%C#1-1/!1//01)1//-6//-3//-2*3)2$1/$F&1//*205$2*3%1/2*2-1(22+1(2)402/-1/!2*2*1/3201#1/(1#104%11*1+1/-1$4+1/#q(1#2#1!1*1021/!4+1*2!202-13.1.2D4!1.1/3$2+1*1%2#1/01&1/!4!2/*2,

>  <PathFp>
lMU8cF86te1NdZoWV8F0IJ59hs202eARV0N3@8kb150O29AGuJ041408W44BcNGF22XNW0VQ020gHoNG0dR1!

>  <Structure>
fgoH`@DFcdE|bbbTVJbftTTtVVvZmUMSUTuTsT`HrU]il

>  <Atoms>
30

>  <Bonds>
30

>  <Total Molweight>
376

>  <cLogP>
4.9574

>  <H-Acceptors>
6

>  <H-Donors>
0

>  <Non-H Atoms>
30

>  <Non-C/H Atoms>
6

>  <Electronegative Atoms>
6

>  <Stereo Centers>
0

>  <Rotatable Bonds>
10

>  <Rings Closures>
1

>  <sp3-Atoms>
14

>  <Symmetric atoms>
0

>  <Total Surface Area>
72.77

>  <Relative PSA>
0.70194

>  <Polar Surface Area>
61.6

>  <Shape Index>
0.56667

>  <Molecular Flexibility>
0.60597

>  <Molecular Complexity>
0.84127

>  <Aromatic Rings>
1

>  <Aromatic Atoms>
5

$$$$

eCreator 1.02D

 32 31  0  0  0  0  0  0  0  0999 V2000
    9.5263   -2.0000   -0.0000 O   0  0  0  0  0  0  0  0  0  0  0  0
   10.3923   -1.5000   -0.0000 C   0  0  0  0  0  0  0  0  0  0  0  0
   11.2583   -2.0000   -0.0000 N   0  0  0  0  0  0  0  0  0  0  0  0
   10.3923   -0.5000   -0.0000 C   0  0  0  0  0  0  0  0  0  0  0  0
   11.2583   -0.0000   -0.0000 N   0  0  0  0  0  0  0  0  0  0  0  0
    9.5263   -0.0000   -0.0000 C   0  0  0  0  0  0  0  0  0  0  0  0
   11.2583    1.0000   -0.0000 N   0  0  0  0  0  0  0  0  0  0  0  0
    8.6603   -0.5000   -0.0000 C   0  0  0  0  0  0  0  0  0  0  0  0
   12.1244    1.5000   -0.0000 C   0  0  0  0  0  0  0  0  0  0  0  0
    7.7942   -0.0000   -0.0000 C   0  0  0  0  0  0  0  0  0  0  0  0
   12.1244    2.5000   -0.0000 C   0  0  0  0  0  0  0  0  0  0  0  0
   12.9904    1.0000   -0.0000 C   0  0  0  0  0  0  0  0  0  0  0  0
    6.9282   -0.5000   -0.0000 N   0  0  0  0  0  0  0  0  0  0  0  0
   12.9904    3.0000   -0.0000 C   0  0  0  0  0  0  0  0  0  0  0  0
    6.0622   -0.0000   -0.0000 C   0  0  0  0  0  0  0  0  0  0  0  0
    6.9282   -1.5000   -0.0000 C   0  0  0  0  0  0  0  0  0  0  0  0
   13.8564    2.5000   -0.0000 C   0  0  0  0  0  0  0  0  0  0  0  0
    5.1962   -0.5000   -0.0000 C   0  0  0  0  0  0  0  0  0  0  0  0
    6.0622    1.0000   -0.0000 C   0  0  0  0  0  0  0  0  0  0  0  0
    7.7942   -2.0000   -0.0000 C   0  0  0  0  0  0  0  0  0  0  0  0
   14.7224    3.0000   -0.0000 O   0  0  0  0  0  0  0  0  0  0  0  0
   13.8564    1.5000   -0.0000 C   0  0  0  0  0  0  0  0  0  0  0  0
    4.3301   -0.0000   -0.0000 C   0  0  0  0  0  0  0  0  0  0  0  0
    5.1962    1.5000   -0.0000 C   0  0  0  0  0  0  0  0  0  0  0  0
    4.3301    1.0000   -0.0000 C   0  0  0  0  0  0  0  0  0  0  0  0
    3.4641    1.5000   -0.0000 N   0  0  0  0  0  0  0  0  0  0  0  0
    2.5981    1.0000   -0.0000 C   0  0  0  0  0  0  0  0  0  0  0  0
    3.4641    2.5000   -0.0000 C   0  0  0  0  0  0  0  0  0  0  0  0
    2.5981    0.0000   -0.0000 O   0  0  0  0  0  0  0  0  0  0  0  0
    1.7321    1.5000   -0.0000 C   0  0  0  0  0  0  0  0  0  0  0  0
    2.5981    3.0000   -0.0000 C   0  0  0  0  0  0  0  0  0  0  0  0
    2.5981    4.0000   -0.0000 C   0  0  0  0  0  0  0  0  0  0  0  0
  1  2  2  0  0  0  0
  2  3  1  0  0  0  0
  2  4  1  0  0  0  0
  4  5  2  0  0  0  0
  4  6  1  0  0  0  0
  5  7  1  0  0  0  0
  6  8  2  0  0  0  0
  7  9  1  0  0  0  0
  8 10  1  0  0  0  0
  9 11  1  0  0  0  0
  9 12  2  0  0  0  0
 10 13  1  0  0  0  0
 11 14  2  0  0  0  0
 13 15  1  0  0  0  0
 13 16  1  0  0  0  0
 14 17  1  0  0  0  0
 15 18  1  0  0  0  0
 15 19  2  0  0  0  0
 16 20  1  0  0  0  0
 17 21  1  0  0  0  0
 17 22  2  0  0  0  0
 18 23  2  0  0  0  0
 19 24  1  0  0  0  0
 23 25  1  0  0  0  0
 25 26  1  0  0  0  0
 26 27  1  0  0  0  0
 26 28  1  0  0  0  0
 27 29  2  0  0  0  0
 27 30  1  0  0  0  0
 28 31  1  0  0  0  0
 31 32  1  0  0  0  0
M  END
>  <idcoordinates2D>


>  <FragFp>
zyzjTbO4WFCk0J9d180k08@V!N38V088It218#@k@410V02N08V0o0N0e1FF1W12$44#F%1#

>  <SkelSpheres>
/1&101(2#A.2!1/#1$101/01$2!202$6%1$2%1+1/#1+2%G/!4/&1/,6,2$1&1/,3!1(201/*1/*1%3$2//&1/#@&201/08/101$2$4/!1,302/+11$6//01/,1/!2#1/*3)3.5/0112//&2&1#2///030s,1&101(1)1!21&1/*2&101/&3.1C33//!7(101$21+2/(3/-5032%2.1103,1

>  <PathFp>
I1801Fc01902d0Fq08!7V038480828B_0FVH0GB#60N0WW!1#dlF$JF08ZF1882210Z2502W0B4!

>  <Structure>
e`_jL@@DBFCI`BclbfbRRbVbTRbUrbbKSSTsUMKUSTAQaLQcEUL

>  <Atoms>
32

>  <Bonds>
31

>  <Total Molweight>
406

>  <cLogP>
4.0535

>  <H-Acceptors>
8

>  <H-Donors>
0

>  <Non-H Atoms>
32

>  <Non-C/H Atoms>
8

>  <Electronegative Atoms>
8

>  <Stereo Centers>
0

>  <Rotatable Bonds>
15

>  <Rings Closures>
0

>  <sp3-Atoms>
11

>  <Symmetric atoms>
0

>  <Total Surface Area>
107.73

>  <Relative PSA>
0.60234

>  <Polar Surface Area>
79.69

>  <Shape Index>
0.625

>  <Molecular Flexibility>
0.72074

>  <Molecular Complexity>
0.6715

>  <Aromatic Rings>
0

>  <Aromatic Atoms>
0

$$$$

eCreator 1.02D

 32 31  0  0  0  0  0  0  0  0999 V2000
    7.7942    1.0000   -0.0000 O   0  0  0  0  0  0  0  0  0  0  0  0
    7.7942   -0.0000   -0.0000 C   0  0  0  0  0  0  0  0  0  0  0  0
    6.9282   -0.5000   -0.0000 N   0  0  0  0  0  0  0  0  0  0  0  0
    8.6603   -0.5000   -0.0000 C   0  0  0  0  0  0  0  0  0  0  0  0
    6.0622   -0.0000   -0.0000 C   0  0  0  0  0  0  0  0  0  0  0  0
    6.9282   -1.5000   -0.0000 C   0  0  0  0  0  0  0  0  0  0  0  0
    9.5263   -0.0000   -0.0000 N   0  0  0  0  0  0  0  0  0  0  0  0
    8.6603   -1.5000   -0.0000 C   0  0  0  0  0  0  0  0  0  0  0  0
    5.1962   -0.5000   -0.0000 C   0  0  0  0  0  0  0  0  0  0  0  0
    7.7942   -2.0000   -0.0000 C   0  0  0  0  0  0  0  0  0  0  0  0
    9.5263    1.0000   -0.0000 N   0  0  0  0  0  0  0  0  0  0  0  0
   10.3923   -0.5000   -0.0000 C   0  0  0  0  0  0  0  0  0  0  0  0
    4.3301   -0.0000   -0.0000 C   0  0  0  0  0  0  0  0  0  0  0  0
    8.6603    1.5000   -0.0000 C   0  0  0  0  0  0  0  0  0  0  0  0
   11.2583   -0.0000   -0.0000 C   0  0  0  0  0  0  0  0  0  0  0  0
   10.3923   -1.5000   -0.0000 C   0  0  0  0  0  0  0  0  0  0  0  0
    4.3301    1.0000   -0.0000 C   0  0  0  0  0  0  0  0  0  0  0  0
    8.6603    2.5000   -0.0000 C   0  0  0  0  0  0  0  0  0  0  0  0
   12.1244   -0.5000   -0.0000 C   0  0  0  0  0  0  0  0  0  0  0  0
    3.4641    1.5000   -0.0000 N   0  0  0  0  0  0  0  0  0  0  0  0
    5.1962    1.5000   -0.0000 C   0  0  0  0  0  0  0  0  0  0  0  0
    9.5263    3.0000   -0.0000 O   0  0  0  0  0  0  0  0  0  0  0  0
    7.7942    3.0000   -0.0000 N   0  0  0  0  0  0  0  0  0  0  0  0
   12.9904   -0.0000   -0.0000 C   0  0  0  0  0  0  0  0  0  0  0  0
    3.4641    2.5000   -0.0000 C   0  0  0  0  0  0  0  0  0  0  0  0
    2.5981    1.0000   -0.0000 C   0  0  0  0  0  0  0  0  0  0  0  0
    6.0622    1.0000   -0.0000 C   0  0  0  0  0  0  0  0  0  0  0  0
   13.8564   -0.5000   -0.0000 O   0  0  0  0  0  0  0  0  0  0  0  0
    2.5981    3.0000   -0.0000 C   0  0  0  0  0  0  0  0  0  0  0  0
    1.7321    1.5000   -0.0000 C   0  0  0  0  0  0  0  0  0  0  0  0
   14.7224   -0.0000   -0.0000 C   0  0  0  0  0  0  0  0  0  0  0  0
    2.5981    4.0000   -0.0000 C   0  0  0  0  0  0  0  0  0  0  0  0
  1  2  2  0  0  0  0
  2  3  1  0  0  0  0
  2  4  1  0  0  0  0
  3  5  1  0  0  0  0
  3  6  1  0  0  0  0
  4  7  1  0  0  0  0
  4  8  2  0  0  0  0
  5  9  1  0  0  0  0
  6 10  1  0  0  0  0
  7 11  1  0  0  0  0
  7 12  1  0  0  0  0
  9 13  2  0  0  0  0
 11 14  2  0  0  0  0
 12 15  2  0  0  0  0
 12 16  1  0  0  0  0
 13 17  1  0  0  0  0
 14 18  1  0  0  0  0
 15 19  1  0  0  0  0
 17 20  1  0  0  0  0
 17 21  2  0  0  0  0
 18 22  2  0  0  0  0
 18 23  1  0  0  0  0
 19 24  2  0  0  0  0
 20 25  1  0  0  0  0
 20 26  1  0  0  0  0
 21 27  1  0  0  0  0
 24 28  1  0  0  0  0
 25 29  1  0  0  0  0
 26 30  1  0  0  0  0
 28 31  1  0  0  0  0
 29 32  1  0  0  0  0
M  END
>  <idcoordinates2D>


>  <FragFp>
;dztUgroCwOotOEC8mE8uca9HH8V4O8Ht2Ad04N@Ze41F202k1sV0p0R0eWGF3W12VV0FK01!F%1#

>  <SkelSpheres>
!1#1/2)12#B.2!1-1,102.1$2$3$4+402//$1+2%E*22%1+1/2/02$1/!1&1%1)1+5!3%1%1&1)1$1//%102//2#2!2!101,B&2&1+6/$4!2$3(3/)2/+1%5//2/-1/!2#12%1/,3)1/!2$1/&2/2&1#2/,4/$1s/$2(10101&4!1%101/*4&1//#1$1@5/)2)7(3(1/&1$1%2/(1%5!2/%2!3-

>  <PathFp>
F1N!Fs41322W0Fq0@8010JAB4N0T094_4s120FC#F0N0lV0F!40clF!F1JF18VF088XX0VZ2_0@0VB440

>  <Structure>
e`_jL@@DFELf`JmlbbbbRfrbRtTRbJVSUSUJuTluUTAQhfUedmT

>  <Atoms>
32

>  <Bonds>
31

>  <Total Molweight>
406

>  <cLogP>
3.6668

>  <H-Acceptors>
8

>  <H-Donors>
0

>  <Non-H Atoms>
32

>  <Non-C/H Atoms>
8

>  <Electronegative Atoms>
8

>  <Stereo Centers>
0

>  <Rotatable Bonds>
15

>  <Rings Closures>
0

>  <sp3-Atoms>
13

>  <Symmetric atoms>
0

>  <Total Surface Area>
89.03

>  <Relative PSA>
0.69404

>  <Polar Surface Area>
68.69

>  <Shape Index>
0.5625

>  <Molecular Flexibility>
0.78282

>  <Molecular Complexity>
0.75107

>  <Aromatic Rings>
0

>  <Aromatic Atoms>
0

$$$$

eCreator 1.02D

 31 31  0  0  0  0  0  0  0  0999 V2000
   14.2894    1.5000   -0.0000 O   0  0  0  0  0  0  0  0  0  0  0  0
   14.2894   -0.0000   -0.0000 C   0  0  0  0  0  0  0  0  0  0  0  0
   15.5885   -0.7500   -0.0000 N   0  0  0  0  0  0  0  0  0  0  0  0
   12.9904   -0.7500   -0.0000 C   0  0  0  0  0  0  0  0  0  0  0  0
   16.8875   -0.0000   -0.0000 C   0  0  0  0  0  0  0  0  0  0  0  0
   11.6913   -0.0000   -0.0000 C   0  0  0  0  0  0  0  0  0  0  0  0
   18.1865   -0.7500   -0.0000 C   0  0  0  0  0  0  0  0  0  0  0  0
   16.8875    1.5000   -0.0000 C   0  0  0  0  0  0  0  0  0  0  0  0
   10.3923   -0.7500   -0.0000 C   0  0  0  0  0  0  0  0  0  0  0  0
   11.6913    1.5000   -0.0000 C   0  0  0  0  0  0  0  0  0  0  0  0
   19.4856   -0.0000   -0.0000 C   0  0  0  0  0  0  0  0  0  0  0  0
   18.1865    2.2500   -0.0000 C   0  0  0  0  0  0  0  0  0  0  0  0
    9.0933   -0.0000   -0.0000 N   0  0  0  0  0  0  0  0  0  0  0  0
   10.3923   -2.2500   -0.0000 C   0  0  0  0  0  0  0  0  0  0  0  0
   10.3923    2.2500   -0.0000 C   0  0  0  0  0  0  0  0  0  0  0  0
   19.4856    1.5000   -0.0000 C   0  0  0  0  0  0  0  0  0  0  0  0
    9.0933    1.5000   -0.0000 N   0  0  0  0  0  0  0  0  0  0  0  0
   11.6913   -3.0000   -0.0000 N   0  0  0  0  0  0  0  0  0  0  0  0
   20.7846    2.2500   -0.0000 N   0  0  0  0  0  0  0  0  0  0  0  0
    7.7942    2.2500   -0.0000 C   0  0  0  0  0  0  0  0  0  0  0  0
   22.0836    1.5000   -0.0000 C   0  0  0  0  0  0  0  0  0  0  0  0
   20.7846    3.7500   -0.0000 C   0  0  0  0  0  0  0  0  0  0  0  0
    7.7942    3.7500   -0.0000 C   0  0  0  0  0  0  0  0  0  0  0  0
   22.0836   -0.0000   -0.0000 C   0  0  0  0  0  0  0  0  0  0  0  0
   19.4856    4.5000   -0.0000 C   0  0  0  0  0  0  0  0  0  0  0  0
    6.4952    4.5000   -0.0000 C   0  0  0  0  0  0  0  0  0  0  0  0
   23.3827   -0.7500   -0.0000 C   0  0  0  0  0  0  0  0  0  0  0  0
    5.1962    3.7500   -0.0000 C   0  0  0  0  0  0  0  0  0  0  0  0
    3.8971    4.5000   -0.0000 O   0  0  0  0  0  0  0  0  0  0  0  0
    5.1962    2.2500   -0.0000 C   0  0  0  0  0  0  0  0  0  0  0  0
    2.5981    3.7500   -0.0000 C   0  0  0  0  0  0  0  0  0  0  0  0
  1  2  2  0  0  0  0
  2  3  1  0  0  0  0
  2  4  1  0  0  0  0
  3  5  1  0  0  0  0
  4  6  2  0  0  0  0
  5  7  2  0  0  0  0
  5  8  1  0  0  0  0
  6  9  1  0  0  0  0
  6 10  1  0  0  0  0
  7 11  1  0  0  0  0
  8 12  2  0  0  0  0
  9 13  2  0  0  0  0
  9 14  1  0  0  0  0
 10 15  1  0  0  0  0
 11 16  2  0  0  0  0
 13 17  1  0  0  0  0
 14 18  1  0  0  0  0
 16 19  1  0  0  0  0
 17 20  1  0  0  0  0
 19 21  1  0  0  0  0
 19 22  1  0  0  0  0
 20 23  1  0  0  0  0
 21 24  1  0  0  0  0
 22 25  1  0  0  0  0
 23 26  2  0  0  0  0
 24 27  1  0  0  0  0
 26 28  1  0  0  0  0
 28 29  1  0  0  0  0
 28 30  2  0  0  0  0
 29 31  1  0  0  0  0
 12 16  1  0  0  0  0
M  END
>  <idcoordinates2D>


>  <FragFp>
<TbtG0s5u4J@9J80w08@VFJF0WVB88Is058V021o8410V0Xs01!JFH0@0JkFVC011V044#G1$1#

>  <SkelSpheres>
#2//010H!1.1!1/&11#2&1*2!601!203%1$2$1)1/&1/!7/101/+12&2.1#1/!1&201.1/(1/$2+1/1////!2$8&1(1(1/!101!801!102&1,3%4%2#2)12/!2/(2,1/(3%1$11%2.4/(2/!2*1)202#1/+21,1%1%1#1&1$2&1&20r,1,101!1$1!108$201/-2//-1#73/)20301$6102-1)2//%6!1(1%5+2(1&3-

>  <PathFp>
Y0N0@0901802c!2Jc!7V41149F820BZ8HdH0OB#6V881d!W010dlK%F08ZH3Vc034022J6FWVD410

>  <Structure>
foh`@DFCEHCiLkLkKn|josksTaPMEUUSTpCAKRM`

>  <Atoms>
31

>  <Bonds>
31

>  <Total Molweight>
390

>  <cLogP>
4.0222

>  <H-Acceptors>
7

>  <H-Donors>
0

>  <Non-H Atoms>
31

>  <Non-C/H Atoms>
7

>  <Electronegative Atoms>
7

>  <Stereo Centers>
0

>  <Rotatable Bonds>
14

>  <Rings Closures>
1

>  <sp3-Atoms>
12

>  <Symmetric atoms>
2

>  <Total Surface Area>
86.81

>  <Relative PSA>
0.56157

>  <Polar Surface Area>
51.62

>  <Shape Index>
0.67742

>  <Molecular Flexibility>
0.56937

>  <Molecular Complexity>
0.69862

>  <Aromatic Rings>
1

>  <Aromatic Atoms>
6

$$$$

eCreator 1.02D

 32 31  0  0  0  0  0  0  0  0999 V2000
   14.2894   -3.0000   -0.0000 O   0  0  0  0  0  0  0  0  0  0  0  0
   15.5885   -2.2500   -0.0000 C   0  0  0  0  0  0  0  0  0  0  0  0
   16.8875   -3.0000   -0.0000 N   0  0  0  0  0  0  0  0  0  0  0  0
   15.5885   -0.7500   -0.0000 C   0  0  0  0  0  0  0  0  0  0  0  0
   16.8875   -0.0000   -0.0000 N   0  0  0  0  0  0  0  0  0  0  0  0
   14.2894   -0.0000   -0.0000 C   0  0  0  0  0  0  0  0  0  0  0  0
   16.8875    1.5000   -0.0000 N   0  0  0  0  0  0  0  0  0  0  0  0
   14.2894    1.5000   -0.0000 C   0  0  0  0  0  0  0  0  0  0  0  0
   12.9904   -0.7500   -0.0000 C   0  0  0  0  0  0  0  0  0  0  0  0
   18.1865    2.2500   -0.0000 C   0  0  0  0  0  0  0  0  0  0  0  0
   12.9904    2.2500   -0.0000 C   0  0  0  0  0  0  0  0  0  0  0  0
   11.6913   -0.0000   -0.0000 C   0  0  0  0  0  0  0  0  0  0  0  0
   18.1865    3.7500   -0.0000 C   0  0  0  0  0  0  0  0  0  0  0  0
   19.4856    1.5000   -0.0000 C   0  0  0  0  0  0  0  0  0  0  0  0
   10.3923   -0.7500   -0.0000 N   0  0  0  0  0  0  0  0  0  0  0  0
   19.4856    4.5000   -0.0000 C   0  0  0  0  0  0  0  0  0  0  0  0
   20.7846    2.2500   -0.0000 C   0  0  0  0  0  0  0  0  0  0  0  0
    9.0933   -0.0000   -0.0000 C   0  0  0  0  0  0  0  0  0  0  0  0
   20.7846    3.7500   -0.0000 C   0  0  0  0  0  0  0  0  0  0  0  0
    7.7942   -0.7500   -0.0000 C   0  0  0  0  0  0  0  0  0  0  0  0
    9.0933    1.5000   -0.0000 C   0  0  0  0  0  0  0  0  0  0  0  0
   22.0836    4.5000   -0.0000 O   0  0  0  0  0  0  0  0  0  0  0  0
    6.4952   -0.0000   -0.0000 C   0  0  0  0  0  0  0  0  0  0  0  0
    7.7942    2.2500   -0.0000 C   0  0  0  0  0  0  0  0  0  0  0  0
   23.3827    3.7500   -0.0000 C   0  0  0  0  0  0  0  0  0  0  0  0
    6.4952    1.5000   -0.0000 C   0  0  0  0  0  0  0  0  0  0  0  0
    5.1962    2.2500   -0.0000 N   0  0  0  0  0  0  0  0  0  0  0  0
    5.1962    3.7500   -0.0000 C   0  0  0  0  0  0  0  0  0  0  0  0
    3.8971    1.5000   -0.0000 C   0  0  0  0  0  0  0  0  0  0  0  0
    3.8971    4.5000   -0.0000 C   0  0  0  0  0  0  0  0  0  0  0  0
    2.5981    2.2500   -0.0000 C   0  0  0  0  0  0  0  0  0  0  0  0
    3.8971    6.0000   -0.0000 C   0  0  0  0  0  0  0  0  0  0  0  0
  1  2  2  0  0  0  0
  2  3  1  0  0  0  0
  2  4  1  0  0  0  0
  4  5  2  0  0  0  0
  4  6  1  0  0  0  0
  5  7  1  0  0  0  0
  6  8  2  0  0  0  0
  6  9  1  0  0  0  0
  7 10  1  0  0  0  0
  8 11  1  0  0  0  0
  9 12  1  0  0  0  0
 10 13  1  0  0  0  0
 10 14  2  0  0  0  0
 12 15  1  0  0  0  0
 13 16  2  0  0  0  0
 14 17  1  0  0  0  0
 15 18  1  0  0  0  0
 16 19  1  0  0  0  0
 18 20  1  0  0  0  0
 18 21  2  0  0  0  0
 19 22  1  0  0  0  0
 20 23  2  0  0  0  0
 21 24  1  0  0  0  0
 22 25  1  0  0  0  0
 23 26  1  0  0  0  0
 26 27  1  0  0  0  0
 27 28  1  0  0  0  0
 27 29  1  0  0  0  0
 28 30  1  0  0  0  0
 29 31  1  0  0  0  0
 30 32  1  0  0  0  0
M  END
>  <idcoordinates2D>


>  <FragFp>
;jzYzBltSUKJ1d6C8s28@WlGN3c048DIt21804!q@450W0Xc0@V0oFI4@5GF1W5@01!J48!F#801#

>  <SkelSpheres>
//02#10F/!1&1(1*2*1%1#24$101!1%1$2$2)2/&1+8%K&1*2//,101$2%1/%2/&1!2$1&101///$1#1!3/#1!1$6-2/#B&1/%1-101$1$2#2/+3153(4&1/3*1%1!1+1$2/,1+21#1(1//01,3//+1+21%1,3#1/&1-t,1,1$1,1//#2//(2)8301)1+22)6/1101/04/3&11/!115!4!1!102/3-

>  <PathFp>
I5801Fd01302d0FqFc!7V4106818!B_8kWH0GC!10V88Wd!G010dkOV#JF18ZF38922G062K402VD4F0

>  <Structure>
e`_jD@@DBFGE`JlbfbTRRfRRtRRQTRSSSUSMTsUUT@qaLQdxyUS@

>  <Atoms>
32

>  <Bonds>
31

>  <Total Molweight>
402

>  <cLogP>
4.5778

>  <H-Acceptors>
7

>  <H-Donors>
0

>  <Non-H Atoms>
32

>  <Non-C/H Atoms>
7

>  <Electronegative Atoms>
7

>  <Stereo Centers>
0

>  <Rotatable Bonds>
17

>  <Rings Closures>
0

>  <sp3-Atoms>
16

>  <Symmetric atoms>
0

>  <Total Surface Area>
65.1

>  <Relative PSA>
0.74885

>  <Polar Surface Area>
51.62

>  <Shape Index>
0.65625

>  <Molecular Flexibility>
0.73629

>  <Molecular Complexity>
0.69754

>  <Aromatic Rings>
0

>  <Aromatic Atoms>
0

$$$$

eCreator 1.02D

 31 31  0  0  0  0  0  0  0  0999 V2000
   15.5885   -0.7500   -0.0000 O   0  0  0  0  0  0  0  0  0  0  0  0
   14.2894   -0.0000   -0.0000 C   0  0  0  0  0  0  0  0  0  0  0  0
   12.9904   -0.7500   -0.0000 N   0  0  0  0  0  0  0  0  0  0  0  0
   14.2894    1.5000   -0.0000 C   0  0  0  0  0  0  0  0  0  0  0  0
   11.6913   -0.0000   -0.0000 C   0  0  0  0  0  0  0  0  0  0  0  0
   12.9904   -2.2500   -0.0000 C   0  0  0  0  0  0  0  0  0  0  0  0
   15.5029    2.3817   -0.0000 N   0  0  0  0  0  0  0  0  0  0  0  0
   13.0759    2.3817   -0.0000 C   0  0  0  0  0  0  0  0  0  0  0  0
   10.3923   -0.7500   -0.0000 C   0  0  0  0  0  0  0  0  0  0  0  0
   11.6913    1.5000   -0.0000 C   0  0  0  0  0  0  0  0  0  0  0  0
   15.0394    3.8083   -0.0000 N   0  0  0  0  0  0  0  0  0  0  0  0
   16.9295    1.9182   -0.0000 C   0  0  0  0  0  0  0  0  0  0  0  0
   13.5394    3.8083   -0.0000 C   0  0  0  0  0  0  0  0  0  0  0  0
    9.0933   -0.0000   -0.0000 C   0  0  0  0  0  0  0  0  0  0  0  0
   10.3923    2.2500   -0.0000 C   0  0  0  0  0  0  0  0  0  0  0  0
   17.2414    0.4509   -0.0000 C   0  0  0  0  0  0  0  0  0  0  0  0
   18.0442    2.9218   -0.0000 C   0  0  0  0  0  0  0  0  0  0  0  0
   12.6577    5.0218   -0.0000 C   0  0  0  0  0  0  0  0  0  0  0  0
    9.0933    1.5000   -0.0000 C   0  0  0  0  0  0  0  0  0  0  0  0
   18.6680   -0.0126   -0.0000 C   0  0  0  0  0  0  0  0  0  0  0  0
   17.7324    4.3891   -0.0000 C   0  0  0  0  0  0  0  0  0  0  0  0
   11.1660    4.8650   -0.0000 O   0  0  0  0  0  0  0  0  0  0  0  0
    7.7942    2.2500   -0.0000 N   0  0  0  0  0  0  0  0  0  0  0  0
   18.9798   -1.4798   -0.0000 C   0  0  0  0  0  0  0  0  0  0  0  0
    7.7942    3.7500   -0.0000 C   0  0  0  0  0  0  0  0  0  0  0  0
   20.4064   -1.9433   -0.0000 O   0  0  0  0  0  0  0  0  0  0  0  0
    9.0933    4.5000   -0.0000 O   0  0  0  0  0  0  0  0  0  0  0  0
    6.4952    4.5000   -0.0000 C   0  0  0  0  0  0  0  0  0  0  0  0
    6.4952    6.0000   -0.0000 C   0  0  0  0  0  0  0  0  0  0  0  0
    5.1962    6.7500   -0.0000 C   0  0  0  0  0  0  0  0  0  0  0  0
    5.1962    8.2500   -0.0000 C   0  0  0  0  0  0  0  0  0  0  0  0
  1  2  2  0  0  0  0
  2  3  1  0  0  0  0
  2  4  1  0  0  0  0
  3  5  1  0  0  0  0
  3  6  1  0  0  0  0
  4  7  1  0  0  0  0
  4  8  2  0  0  0  0
  5  9  1  0  0  0  0
  5 10  2  0  0  0  0
  7 11  1  0  0  0  0
  7 12  1  0  0  0  0
  8 13  1  0  0  0  0
  9 14  2  0  0  0  0
 10 15  1  0  0  0  0
 12 16  2  0  0  0  0
 12 17  1  0  0  0  0
 13 18  1  0  0  0  0
 14 19  1  0  0  0  0
 16 20  1  0  0  0  0
 17 21  2  0  0  0  0
 18 22  2  0  0  0  0
 19 23  1  0  0  0  0
 20 24  2  0  0  0  0
 23 25  1  0  0  0  0
 24 26  1  0  0  0  0
 25 27  2  0  0  0  0
 25 28  1  0  0  0  0
 28 29  1  0  0  0  0
 29 30  1  0  0  0  0
 30 31  1  0  0  0  0
 11 13  2  0  0  0  0
M  END
>  <idcoordinates2D>


>  <FragFp>
;fzvzgrJ5yOottEC8m68ucb9PGcV4O8Hl2A904N@o845FY0Xs1sV0K0R4cWGF7W10VV8F501!F%1!V

>  <SkelSpheres>
!1(1/+@.3!1)1#2#1&21/101#4!203$5$1+1&1)2.1%2!302%M$1%3#101&1+2&1(1.1)1&1(1$1/&303-2&31/.1)1%1/%5//+6&3.1/$1#2012!104//%2/-24/%2/2$1/#1#2/02*1/(6!21!2*1///#1*2.10113//$s)1!1&1$1$1/%1,2+1#1!2)1%2+101$2$184*101*1*1*1$11///2+3%4!2//#1#

>  <PathFp>
lMU0sF@4t83Fd4or88k0IJ59hs81@e3RV8P6@8oq05FOX9AGuKBK1!8_508cNGF24XQV0WQ0H8iLoNH0dR1V0

>  <Structure>
foHP@DLTtEYkrJJJJZIKQKIIEJEIQfjfZfZiYijdAAQetv`

>  <Atoms>
31

>  <Bonds>
31

>  <Total Molweight>
396

>  <cLogP>
3.5816

>  <H-Acceptors>
8

>  <H-Donors>
0

>  <Non-H Atoms>
31

>  <Non-C/H Atoms>
8

>  <Electronegative Atoms>
8

>  <Stereo Centers>
0

>  <Rotatable Bonds>
12

>  <Rings Closures>
1

>  <sp3-Atoms>
8

>  <Symmetric atoms>
0

>  <Total Surface Area>
132.77

>  <Relative PSA>
0.58116

>  <Polar Surface Area>
95.74

>  <Shape Index>
0.6129

>  <Molecular Flexibility>
0.65788

>  <Molecular Complexity>
0.84008

>  <Aromatic Rings>
1

>  <Aromatic Atoms>
5

$$$$

eCreator 1.02D

 31 31  0  0  0  0  0  0  0  0999 V2000
    5.1962   -1.5000   -0.0000 O   0  0  0  0  0  0  0  0  0  0  0  0
    5.1962   -0.5000   -0.0000 C   0  0  0  0  0  0  0  0  0  0  0  0
    4.3301   -0.0000   -0.0000 N   0  0  0  0  0  0  0  0  0  0  0  0
    6.0622   -0.0000   -0.0000 C   0  0  0  0  0  0  0  0  0  0  0  0
    3.4641   -0.5000   -0.0000 C   0  0  0  0  0  0  0  0  0  0  0  0
    6.9282   -0.5000   -0.0000 C   0  0  0  0  0  0  0  0  0  0  0  0
    2.5981   -0.0000   -0.0000 C   0  0  0  0  0  0  0  0  0  0  0  0
    3.4641   -1.5000   -0.0000 C   0  0  0  0  0  0  0  0  0  0  0  0
    7.7942   -0.0000   -0.0000 C   0  0  0  0  0  0  0  0  0  0  0  0
    1.7321   -0.5000   -0.0000 C   0  0  0  0  0  0  0  0  0  0  0  0
    8.6603   -0.5000   -0.0000 C   0  0  0  0  0  0  0  0  0  0  0  0
    0.8660   -0.0000   -0.0000 C   0  0  0  0  0  0  0  0  0  0  0  0
    0.0000   -0.5000   -0.0000 N   0  0  0  0  0  0  0  0  0  0  0  0
   -0.8660    0.0000   -0.0000 C   0  0  0  0  0  0  0  0  0  0  0  0
   -0.0000   -1.5000   -0.0000 C   0  0  0  0  0  0  0  0  0  0  0  0
   -1.7321   -0.5000   -0.0000 C   0  0  0  0  0  0  0  0  0  0  0  0
   -0.8660   -2.0000   -0.0000 C   0  0  0  0  0  0  0  0  0  0  0  0
   -2.5981    0.0000   -0.0000 N   0  0  0  0  0  0  0  0  0  0  0  0
   -1.7321   -1.5000   -0.0000 C   0  0  0  0  0  0  0  0  0  0  0  0
   -3.4641   -0.5000   -0.0000 N   0  0  0  0  0  0  0  0  0  0  0  0
   -2.5981    1.0000   -0.0000 C   0  0  0  0  0  0  0  0  0  0  0  0
   -2.5981   -2.0000   -0.0000 C   0  0  0  0  0  0  0  0  0  0  0  0
   -3.4641    1.5000   -0.0000 C   0  0  0  0  0  0  0  0  0  0  0  0
   -1.7321    1.5000   -0.0000 C   0  0  0  0  0  0  0  0  0  0  0  0
   -3.4641   -1.5000   -0.0000 C   0  0  0  0  0  0  0  0  0  0  0  0
   -3.4641    2.5000   -0.0000 C   0  0  0  0  0  0  0  0  0  0  0  0
   -1.7321    2.5000   -0.0000 C   0  0  0  0  0  0  0  0  0  0  0  0
   -4.3301   -2.0000   -0.0000 O   0  0  0  0  0  0  0  0  0  0  0  0
   -2.5981    3.0000   -0.0000 C   0  0  0  0  0  0  0  0  0  0  0  0
   -2.5981    4.0000   -0.0000 O   0  0  0  0  0  0  0  0  0  0  0  0
   -1.7321    4.5000   -0.0000 C   0  0  0  0  0  0  0  0  0  0  0  0
  1  2  2  0  0  0  0
  2  3  1  0  0  0  0
  2  4  1  0  0  0  0
  3  5  1  0  0  0  0
  4  6  1  0  0  0  0
  5  7  2  0  0  0  0
  5  8  1  0  0  0  0
  6  9  1  0  0  0  0
  7 10  1  0  0  0  0
  9 11  1  0  0  0  0
 10 12  2  0  0  0  0
 12 13  1  0  0  0  0
 13 14  1  0  0  0  0
 13 15  1  0  0  0  0
 14 16  1  0  0  0  0
 15 17  1  0  0  0  0
 16 18  1  0  0  0  0
 16 19  2  0  0  0  0
 18 20  1  0  0  0  0
 18 21  1  0  0  0  0
 19 22  1  0  0  0  0
 21 23  1  0  0  0  0
 21 24  2  0  0  0  0
 22 25  1  0  0  0  0
 23 26  2  0  0  0  0
 24 27  1  0  0  0  0
 25 28  2  0  0  0  0
 26 29  1  0  0  0  0
 29 30  1  0  0  0  0
 30 31  1  0  0  0  0
 17 19  1  0  0  0  0
M  END
>  <idcoordinates2D>


>  <FragFp>
;jzvzgrxpzUwttDE8m69e8rALGcV4OBHx2A805N@oB44HY0Xs1cV0pFE4eYGF3W1!W8F541!F%1#

>  <SkelSpheres>
!1/*1(2H,1$1$1(2&1$1*11*6!203$21/2+102!2)2+1$2%E$1%1#101/%1/-1/!1,1)1,4.1+1//(1/#1&5)1,2.1!18&2//$1$111$3//!2!1/-22201$1*102)2%2///(22/*3/!3#1/%1!1&2$1(1%2#3#1(1$3!1#1/,r/01!2$1(1(2)1!1)2)1)2//03(18!1(1$1&22)2.1!1!2$2)1012)1#1$11)1)104!2/2(1,1

>  <PathFp>
IJ8090841@!d0Fq48083VFA4089Q20DWBP1H0F501GFk80GW0FF540Bl9$FF10ZF301Y0FVa2J481VB4J0

>  <Structure>
foI`@DFcdF{yEDeDllhdihmDddTEKUMTuUMTsMT@eITvFp

>  <Atoms>
31

>  <Bonds>
31

>  <Total Molweight>
392

>  <cLogP>
3.3114

>  <H-Acceptors>
7

>  <H-Donors>
0

>  <Non-H Atoms>
31

>  <Non-C/H Atoms>
7

>  <Electronegative Atoms>
7

>  <Stereo Centers>
0

>  <Rotatable Bonds>
13

>  <Rings Closures>
1

>  <sp3-Atoms>
16

>  <Symmetric atoms>
0

>  <Total Surface Area>
69.72

>  <Relative PSA>
0.72117

>  <Polar Surface Area>
56.33

>  <Shape Index>
0.64516

>  <Molecular Flexibility>
0.554

>  <Molecular Complexity>
0.80446

>  <Aromatic Rings>
0

>  <Aromatic Atoms>
0

$$$$

eCreator 1.02D

 32 31  0  0  0  0  0  0  0  0999 V2000
   23.3827    2.2500   -0.0000 O   0  0  0  0  0  0  0  0  0  0  0  0
   22.0836    1.5000   -0.0000 C   0  0  0  0  0  0  0  0  0  0  0  0
   20.7846    2.2500   -0.0000 N   0  0  0  0  0  0  0  0  0  0  0  0
   19.4856    1.5000   -0.0000 C   0  0  0  0  0  0  0  0  0  0  0  0
   20.7846    3.7500   -0.0000 C   0  0  0  0  0  0  0  0  0  0  0  0
   19.4856   -0.0000   -0.0000 C   0  0  0  0  0  0  0  0  0  0  0  0
   22.0836    4.5000   -0.0000 C   0  0  0  0  0  0  0  0  0  0  0  0
   18.1865   -0.7500   -0.0000 C   0  0  0  0  0  0  0  0  0  0  0  0
   22.0836    6.0000   -0.0000 C   0  0  0  0  0  0  0  0  0  0  0  0
   16.8875   -0.0000   -0.0000 C   0  0  0  0  0  0  0  0  0  0  0  0
   23.3827    6.7500   -0.0000 C   0  0  0  0  0  0  0  0  0  0  0  0
   15.5885   -0.7500   -0.0000 N   0  0  0  0  0  0  0  0  0  0  0  0
   16.8875    1.5000   -0.0000 C   0  0  0  0  0  0  0  0  0  0  0  0
   14.2894   -0.0000   -0.0000 C   0  0  0  0  0  0  0  0  0  0  0  0
   18.1865    2.2500   -0.0000 C   0  0  0  0  0  0  0  0  0  0  0  0
   12.9904   -0.7500   -0.0000 C   0  0  0  0  0  0  0  0  0  0  0  0
   11.6913   -0.0000   -0.0000 C   0  0  0  0  0  0  0  0  0  0  0  0
   10.3923   -0.7500   -0.0000 C   0  0  0  0  0  0  0  0  0  0  0  0
   11.6913    1.5000   -0.0000 C   0  0  0  0  0  0  0  0  0  0  0  0
    9.0933   -0.0000   -0.0000 N   0  0  0  0  0  0  0  0  0  0  0  0
   10.3923   -2.2500   -0.0000 C   0  0  0  0  0  0  0  0  0  0  0  0
   12.9904    2.2500   -0.0000 C   0  0  0  0  0  0  0  0  0  0  0  0
    9.0933    1.5000   -0.0000 N   0  0  0  0  0  0  0  0  0  0  0  0
   11.6913   -3.0000   -0.0000 O   0  0  0  0  0  0  0  0  0  0  0  0
   12.9904    3.7500   -0.0000 O   0  0  0  0  0  0  0  0  0  0  0  0
    7.7942    2.2500   -0.0000 C   0  0  0  0  0  0  0  0  0  0  0  0
    7.7942    3.7500   -0.0000 C   0  0  0  0  0  0  0  0  0  0  0  0
    6.4952    4.5000   -0.0000 C   0  0  0  0  0  0  0  0  0  0  0  0
    6.4952    6.0000   -0.0000 C   0  0  0  0  0  0  0  0  0  0  0  0
    5.1962    6.7500   -0.0000 O   0  0  0  0  0  0  0  0  0  0  0  0
    7.7942    6.7500   -0.0000 C   0  0  0  0  0  0  0  0  0  0  0  0
    5.1962    8.2500   -0.0000 C   0  0  0  0  0  0  0  0  0  0  0  0
  1  2  2  0  0  0  0
  2  3  1  0  0  0  0
  3  4  1  0  0  0  0
  3  5  1  0  0  0  0
  4  6  1  0  0  0  0
  5  7  1  0  0  0  0
  6  8  2  0  0  0  0
  7  9  1  0  0  0  0
  8 10  1  0  0  0  0
  9 11  1  0  0  0  0
 10 12  1  0  0  0  0
 10 13  2  0  0  0  0
 12 14  1  0  0  0  0
 13 15  1  0  0  0  0
 14 16  1  0  0  0  0
 16 17  1  0  0  0  0
 17 18  1  0  0  0  0
 17 19  2  0  0  0  0
 18 20  2  0  0  0  0
 18 21  1  0  0  0  0
 19 22  1  0  0  0  0
 20 23  1  0  0  0  0
 21 24  2  0  0  0  0
 22 25  2  0  0  0  0
 23 26  1  0  0  0  0
 26 27  2  0  0  0  0
 27 28  1  0  0  0  0
 28 29  2  0  0  0  0
 29 30  1  0  0  0  0
 29 31  1  0  0  0  0
 30 32  1  0  0  0  0
M  END
>  <idcoordinates2D>


>  <FragFp>
;jzjv8ps5uKJ9d398w28@WpFN0cV08BHx21804!k8450V0Xk08V0oFQ4e7GF1W1801!J08!F#801#

>  <SkelSpheres>
/02/%E(2)1/&1#1/01#24$101203$1.11)1/!1)1122$L&1#1%1&1(1/-11#1%1/%2/*1021+12*3/(1.1#2!1%1,4(3//107&3#1,1/!101!211$4/1$1+2(230101&2/&1%1/$2+2.11/01%1///04$2#102//%21&4#3,1$4/$11#2&20s,1*101$1!1)1/!2,2-2%1/2-46301)1)1!2)4/%3.2//,114!2!1$1/1-

>  <PathFp>
H5N03Fd41202d0FqF8!3041B4N1@20BW8mW20GC$VN81c!F1108lOV0F1JF14ZF38W20G0a2p4@2VD0H0

>  <Structure>
e`_bB@@DMLf`NaklbTRRRTrVTTRRQRTSUSUMUKTlsT@ppzLRdsVu@

>  <Atoms>
32

>  <Bonds>
31

>  <Total Molweight>
408

>  <cLogP>
3.2593

>  <H-Acceptors>
8

>  <H-Donors>
0

>  <Non-H Atoms>
32

>  <Non-C/H Atoms>
8

>  <Electronegative Atoms>
8

>  <Stereo Centers>
0

>  <Rotatable Bonds>
17

>  <Rings Closures>
0

>  <sp3-Atoms>
12

>  <Symmetric atoms>
0

>  <Total Surface Area>
106.32

>  <Relative PSA>
0.67043

>  <Polar Surface Area>
82.52

>  <Shape Index>
0.6875

>  <Molecular Flexibility>
0.70903

>  <Molecular Complexity>
0.66071

>  <Aromatic Rings>
0

>  <Aromatic Atoms>
0

$$$$

eCreator 1.02D

 31 31  0  0  0  0  0  0  0  0999 V2000
   12.9904    2.2500   -0.0000 O   0  0  0  0  0  0  0  0  0  0  0  0
   11.6913    1.5000   -0.0000 C   0  0  0  0  0  0  0  0  0  0  0  0
   11.6913   -0.0000   -0.0000 C   0  0  0  0  0  0  0  0  0  0  0  0
   12.9904   -0.7500   -0.0000 N   0  0  0  0  0  0  0  0  0  0  0  0
   10.3923   -0.7500   -0.0000 C   0  0  0  0  0  0  0  0  0  0  0  0
   12.9904   -2.2500   -0.0000 N   0  0  0  0  0  0  0  0  0  0  0  0
   10.3923   -2.2500   -0.0000 C   0  0  0  0  0  0  0  0  0  0  0  0
    9.0933   -0.0000   -0.0000 C   0  0  0  0  0  0  0  0  0  0  0  0
   14.2894   -3.0000   -0.0000 C   0  0  0  0  0  0  0  0  0  0  0  0
    9.0933   -3.0000   -0.0000 C   0  0  0  0  0  0  0  0  0  0  0  0
    7.7942   -0.7500   -0.0000 C   0  0  0  0  0  0  0  0  0  0  0  0
   14.2894   -4.5000   -0.0000 C   0  0  0  0  0  0  0  0  0  0  0  0
    6.4952   -0.0000   -0.0000 N   0  0  0  0  0  0  0  0  0  0  0  0
   15.5885   -5.2500   -0.0000 C   0  0  0  0  0  0  0  0  0  0  0  0
    5.1962   -0.7500   -0.0000 C   0  0  0  0  0  0  0  0  0  0  0  0
   16.8875   -4.5000   -0.0000 C   0  0  0  0  0  0  0  0  0  0  0  0
    3.8971   -0.0000   -0.0000 C   0  0  0  0  0  0  0  0  0  0  0  0
    5.1962   -2.2500   -0.0000 C   0  0  0  0  0  0  0  0  0  0  0  0
   18.1865   -5.2500   -0.0000 O   0  0  0  0  0  0  0  0  0  0  0  0
   16.8875   -3.0000   -0.0000 C   0  0  0  0  0  0  0  0  0  0  0  0
    3.8971    1.5000   -0.0000 C   0  0  0  0  0  0  0  0  0  0  0  0
   19.4856   -4.5000   -0.0000 C   0  0  0  0  0  0  0  0  0  0  0  0
   15.5885   -2.2500   -0.0000 C   0  0  0  0  0  0  0  0  0  0  0  0
    5.1962    2.2500   -0.0000 C   0  0  0  0  0  0  0  0  0  0  0  0
    5.1962    3.7500   -0.0000 N   0  0  0  0  0  0  0  0  0  0  0  0
    6.4952    1.5000   -0.0000 C   0  0  0  0  0  0  0  0  0  0  0  0
    3.8971    4.5000   -0.0000 C   0  0  0  0  0  0  0  0  0  0  0  0
    6.4952    4.5000   -0.0000 C   0  0  0  0  0  0  0  0  0  0  0  0
    3.8971    6.0000   -0.0000 C   0  0  0  0  0  0  0  0  0  0  0  0
    6.4952    6.0000   -0.0000 C   0  0  0  0  0  0  0  0  0  0  0  0
    5.1962    6.7500   -0.0000 C   0  0  0  0  0  0  0  0  0  0  0  0
  1  2  2  0  0  0  0
  2  3  1  0  0  0  0
  3  4  2  0  0  0  0
  3  5  1  0  0  0  0
  4  6  1  0  0  0  0
  5  7  2  0  0  0  0
  5  8  1  0  0  0  0
  6  9  1  0  0  0  0
  7 10  1  0  0  0  0
  8 11  1  0  0  0  0
  9 12  1  0  0  0  0
 11 13  1  0  0  0  0
 12 14  2  0  0  0  0
 13 15  1  0  0  0  0
 14 16  1  0  0  0  0
 15 17  1  0  0  0  0
 15 18  2  0  0  0  0
 16 19  1  0  0  0  0
 16 20  2  0  0  0  0
 17 21  2  0  0  0  0
 19 22  1  0  0  0  0
 20 23  1  0  0  0  0
 21 24  1  0  0  0  0
 24 25  1  0  0  0  0
 24 26  2  0  0  0  0
 25 27  1  0  0  0  0
 25 28  1  0  0  0  0
 27 29  1  0  0  0  0
 28 30  1  0  0  0  0
 29 31  1  0  0  0  0
 30 31  1  0  0  0  0
M  END
>  <idcoordinates2D>


>  <FragFp>
;jzjv8psCuKJ9d298w28@WpFN2cV08BPS2180402k@450V0Xs08V0kFIJ@7GF1W1@01!J48!F#c01#

>  <SkelSpheres>
01!2+2/01#F!1.1/1*1+2!3*20101205-3!1-1$1)1!1+6%J/!3/1&1#1(1-3%1//.20402$1#1$1/$1+1/1#1%1$1*5(5//!5&1(1(201/101!201$2//!4/)1/#1!1/(2/$2,1&3//*1/05$2/!2/)2-1!2(2$2//!10s1+1,1$1/!1*1!2/.1#3/01+8501%1/2#1$4*2/-1/!2/1%14$41$2/3%1&

>  <PathFp>
I4N01Fd01302d0FLFc!7V0104818!BZ8FVH0GC$V881d!G010dkOV#FF!ZF38122F022K482VD0F0

>  <Structure>
foH`@LTLLB\bTRbRVRRbbrQbfRn}ffjijYZijjAQERLi\l

>  <Atoms>
31

>  <Bonds>
31

>  <Total Molweight>
388

>  <cLogP>
5.6201

>  <H-Acceptors>
6

>  <H-Donors>
0

>  <Non-H Atoms>
31

>  <Non-C/H Atoms>
6

>  <Electronegative Atoms>
6

>  <Stereo Centers>
0

>  <Rotatable Bonds>
14

>  <Rings Closures>
1

>  <sp3-Atoms>
14

>  <Symmetric atoms>
2

>  <Total Surface Area>
77.15

>  <Relative PSA>
0.58587

>  <Polar Surface Area>
48.38

>  <Shape Index>
0.67742

>  <Molecular Flexibility>
0.60982

>  <Molecular Complexity>
0.65645

>  <Aromatic Rings>
0

>  <Aromatic Atoms>
0

$$$$

eCreator 1.02D

 31 31  0  0  0  0  0  0  0  0999 V2000
    8.6603   -0.5000   -0.0000 O   0  0  0  0  0  0  0  0  0  0  0  0
    7.7942   -0.0000   -0.0000 C   0  0  0  0  0  0  0  0  0  0  0  0
    6.9282   -0.5000   -0.0000 N   0  0  0  0  0  0  0  0  0  0  0  0
    7.7942    1.0000   -0.0000 C   0  0  0  0  0  0  0  0  0  0  0  0
    6.0622   -0.0000   -0.0000 C   0  0  0  0  0  0  0  0  0  0  0  0
    6.9282   -1.5000   -0.0000 C   0  0  0  0  0  0  0  0  0  0  0  0
    8.6032    1.5878   -0.0000 N   0  0  0  0  0  0  0  0  0  0  0  0
    6.9852    1.5878   -0.0000 C   0  0  0  0  0  0  0  0  0  0  0  0
    5.1962   -0.5000   -0.0000 C   0  0  0  0  0  0  0  0  0  0  0  0
    6.0622    1.0000   -0.0000 C   0  0  0  0  0  0  0  0  0  0  0  0
    7.7942   -2.0000   -0.0000 C   0  0  0  0  0  0  0  0  0  0  0  0
    8.2942    2.5388   -0.0000 N   0  0  0  0  0  0  0  0  0  0  0  0
    9.5543    1.2788   -0.0000 C   0  0  0  0  0  0  0  0  0  0  0  0
    7.2942    2.5388   -0.0000 C   0  0  0  0  0  0  0  0  0  0  0  0
    4.3301   -0.0000   -0.0000 C   0  0  0  0  0  0  0  0  0  0  0  0
    5.1962    1.5000   -0.0000 C   0  0  0  0  0  0  0  0  0  0  0  0
   10.2974    1.9479   -0.0000 C   0  0  0  0  0  0  0  0  0  0  0  0
    9.7622    0.3006   -0.0000 C   0  0  0  0  0  0  0  0  0  0  0  0
    6.7064    3.3479   -0.0000 C   0  0  0  0  0  0  0  0  0  0  0  0
    3.4641   -0.5000   -0.0000 C   0  0  0  0  0  0  0  0  0  0  0  0
   10.0895    2.9260   -0.0000 C   0  0  0  0  0  0  0  0  0  0  0  0
   10.7133   -0.0084   -0.0000 C   0  0  0  0  0  0  0  0  0  0  0  0
    5.7119    3.2433   -0.0000 N   0  0  0  0  0  0  0  0  0  0  0  0
    2.5981   -0.0000   -0.0000 N   0  0  0  0  0  0  0  0  0  0  0  0
    9.1385    3.2351   -0.0000 C   0  0  0  0  0  0  0  0  0  0  0  0
    2.5981    1.0000   -0.0000 C   0  0  0  0  0  0  0  0  0  0  0  0
    1.7321   -0.5000   -0.0000 C   0  0  0  0  0  0  0  0  0  0  0  0
    8.9306    4.2132   -0.0000 O   0  0  0  0  0  0  0  0  0  0  0  0
    1.7321    1.5000   -0.0000 O   0  0  0  0  0  0  0  0  0  0  0  0
    0.8660   -0.0000   -0.0000 C   0  0  0  0  0  0  0  0  0  0  0  0
    0.0000   -0.5000   -0.0000 C   0  0  0  0  0  0  0  0  0  0  0  0
  1  2  2  0  0  0  0
  2  3  1  0  0  0  0
  2  4  1  0  0  0  0
  3  5  1  0  0  0  0
  3  6  1  0  0  0  0
  4  7  1  0  0  0  0
  4  8  2  0  0  0  0
  5  9  2  0  0  0  0
  5 10  1  0  0  0  0
  6 11  1  0  0  0  0
  7 12  1  0  0  0  0
  7 13  1  0  0  0  0
  8 14  1  0  0  0  0
  9 15  1  0  0  0  0
 10 16  2  0  0  0  0
 13 17  1  0  0  0  0
 13 18  2  0  0  0  0
 14 19  1  0  0  0  0
 15 20  2  0  0  0  0
 17 21  2  0  0  0  0
 18 22  1  0  0  0  0
 19 23  1  0  0  0  0
 20 24  1  0  0  0  0
 21 25  1  0  0  0  0
 24 26  1  0  0  0  0
 24 27  1  0  0  0  0
 25 28  1  0  0  0  0
 26 29  2  0  0  0  0
 27 30  1  0  0  0  0
 30 31  1  0  0  0  0
 12 14  2  0  0  0  0
M  END
>  <idcoordinates2D>


>  <FragFp>
;jzvUgrJCwOotOEC8mE8uca9HH8V4O0It2Ad04N@oe41FX0Xs1sV0K0R0eWGF7W12VV8FK41!F%1!V

>  <SkelSpheres>
!1/)21)A03%2#102!1/+3#2!2.2$3#14+2(1%2/,1%2%L+1%1*2$2$1/-1)1&1!2//!3+1.3/03*1+1#1&1//$1!1/08&2#1//$2212#13//!4/#11!3)2!1/!2)2!1/,1&2-2&2!1/&18201//)11%1/01#2/)3+101/&s(1#1&1*112/#2/*2!1$102$1/!1,162!1//5#1,11/1$1,1/$3%105!2/)3)1!1

>  <PathFp>
lMU0cF84te1FdZoWV8k0IJK9hs@0@e3RV0P7@8kr05FO2OAGuK451408_458VNGF24XOV0WQ028hIoNH0dR1V0

>  <Structure>
foi`@DLtwhMgrJJJJIQIFIYIHqIGUfjejjYejjfdANPYMe`

>  <Atoms>
31

>  <Bonds>
31

>  <Total Molweight>
394

>  <cLogP>
2.4527

>  <H-Acceptors>
8

>  <H-Donors>
0

>  <Non-H Atoms>
31

>  <Non-C/H Atoms>
8

>  <Electronegative Atoms>
8

>  <Stereo Centers>
0

>  <Rotatable Bonds>
12

>  <Rings Closures>
1

>  <sp3-Atoms>
10

>  <Symmetric atoms>
0

>  <Total Surface Area>
115.48

>  <Relative PSA>
0.58599

>  <Polar Surface Area>
81.91

>  <Shape Index>
0.54839

>  <Molecular Flexibility>
0.62019

>  <Molecular Complexity>
0.84746

>  <Aromatic Rings>
1

>  <Aromatic Atoms>
5

$$$$

eCreator 1.02D

 30 31  0  0  0  0  0  0  0  0999 V2000
    7.7942    8.2500   -0.0000 O   0  0  0  0  0  0  0  0  0  0  0  0
    9.0933    9.0000   -0.0000 C   0  0  0  0  0  0  0  0  0  0  0  0
   10.3923    8.2500   -0.0000 N   0  0  0  0  0  0  0  0  0  0  0  0
    9.0933   10.5000   -0.0000 C   0  0  0  0  0  0  0  0  0  0  0  0
   10.3923    6.7500   -0.0000 C   0  0  0  0  0  0  0  0  0  0  0  0
   11.6913    9.0000   -0.0000 C   0  0  0  0  0  0  0  0  0  0  0  0
    9.0933    6.0000   -0.0000 C   0  0  0  0  0  0  0  0  0  0  0  0
   11.6913    6.0000   -0.0000 C   0  0  0  0  0  0  0  0  0  0  0  0
   12.9904    8.2500   -0.0000 C   0  0  0  0  0  0  0  0  0  0  0  0
    9.0933    4.5000   -0.0000 C   0  0  0  0  0  0  0  0  0  0  0  0
   11.6913    4.5000   -0.0000 C   0  0  0  0  0  0  0  0  0  0  0  0
   14.2894    9.0000   -0.0000 C   0  0  0  0  0  0  0  0  0  0  0  0
   10.3923    3.7500   -0.0000 C   0  0  0  0  0  0  0  0  0  0  0  0
   10.3923    2.2500   -0.0000 N   0  0  0  0  0  0  0  0  0  0  0  0
    9.0933    1.5000   -0.0000 C   0  0  0  0  0  0  0  0  0  0  0  0
   11.6913    1.5000   -0.0000 C   0  0  0  0  0  0  0  0  0  0  0  0
    9.0933   -0.0000   -0.0000 C   0  0  0  0  0  0  0  0  0  0  0  0
   11.6913   -0.0000   -0.0000 C   0  0  0  0  0  0  0  0  0  0  0  0
    7.7942   -0.7500   -0.0000 N   0  0  0  0  0  0  0  0  0  0  0  0
   10.3923   -0.7500   -0.0000 C   0  0  0  0  0  0  0  0  0  0  0  0
    6.4952   -0.0000   -0.0000 C   0  0  0  0  0  0  0  0  0  0  0  0
   10.3923   -2.2500   -0.0000 C   0  0  0  0  0  0  0  0  0  0  0  0
    5.1962   -0.7500   -0.0000 C   0  0  0  0  0  0  0  0  0  0  0  0
    9.0933   -3.0000   -0.0000 C   0  0  0  0  0  0  0  0  0  0  0  0
    3.8971   -0.0000   -0.0000 C   0  0  0  0  0  0  0  0  0  0  0  0
    9.0933   -4.5000   -0.0000 N   0  0  0  0  0  0  0  0  0  0  0  0
    3.8971    1.5000   -0.0000 C   0  0  0  0  0  0  0  0  0  0  0  0
    2.5981    2.2500   -0.0000 O   0  0  0  0  0  0  0  0  0  0  0  0
    5.1962    2.2500   -0.0000 C   0  0  0  0  0  0  0  0  0  0  0  0
    2.5981    3.7500   -0.0000 C   0  0  0  0  0  0  0  0  0  0  0  0
  1  2  2  0  0  0  0
  2  3  1  0  0  0  0
  2  4  1  0  0  0  0
  3  5  1  0  0  0  0
  3  6  1  0  0  0  0
  5  7  2  0  0  0  0
  5  8  1  0  0  0  0
  6  9  1  0  0  0  0
  7 10  1  0  0  0  0
  8 11  2  0  0  0  0
  9 12  1  0  0  0  0
 10 13  2  0  0  0  0
 13 14  1  0  0  0  0
 14 15  1  0  0  0  0
 14 16  1  0  0  0  0
 15 17  1  0  0  0  0
 16 18  1  0  0  0  0
 17 19  1  0  0  0  0
 17 20  2  0  0  0  0
 19 21  1  0  0  0  0
 20 22  1  0  0  0  0
 21 23  1  0  0  0  0
 22 24  1  0  0  0  0
 23 25  2  0  0  0  0
 24 26  1  0  0  0  0
 25 27  1  0  0  0  0
 27 28  1  0  0  0  0
 27 29  2  0  0  0  0
 28 30  1  0  0  0  0
 11 13  1  0  0  0  0
 18 20  1  0  0  0  0
M  END
>  <idcoordinates2D>


>  <FragFp>
=jzSrxpzURAQQE8o29@8o7H0hVB9Bmx278X1H3oB402V0Xs0dV0oN@4fXJkIW801WcF45#G1F1&

>  <SkelSpheres>
//(G&1*1/+2/&4!40201203/01//01/!4/!1/(1!1/(1///(1.1.1/(1$1%1%3/.1/*211#6&1//*202$2&2!1)1!1!4!1!3+1&3+103/(2%2&501!1+1$3%1,22,44//+1*221!2#201/+11!7.1%1)1/$1&20q)1/1!1$1&8!104(1////*8033-2$1!2)6!4-1/%1(1/3(1)4/01111&4$1(

>  <PathFp>
kFN08F8018!c!a48!104A129ON20DV8N92FN4040FkP!c!k#BWC$FF!ZH3V031J0a2J6F1VD410

>  <Structure>
fgH`@DVSLF|bbfbRRJbRfRRRtRcQruPPQUTuSTq@au`

>  <Atoms>
30

>  <Bonds>
31

>  <Total Molweight>
376

>  <cLogP>
3.648

>  <H-Acceptors>
6

>  <H-Donors>
0

>  <Non-H Atoms>
30

>  <Non-C/H Atoms>
6

>  <Electronegative Atoms>
6

>  <Stereo Centers>
0

>  <Rotatable Bonds>
11

>  <Rings Closures>
2

>  <sp3-Atoms>
14

>  <Symmetric atoms>
2

>  <Total Surface Area>
67.5

>  <Relative PSA>
0.5517

>  <Polar Surface Area>
39.26

>  <Shape Index>
0.6

>  <Molecular Flexibility>
0.61943

>  <Molecular Complexity>
0.79328

>  <Aromatic Rings>
1

>  <Aromatic Atoms>
6

$$$$

eCreator 1.02D

 31 32  0  0  0  0  0  0  0  0999 V2000
    7.7942    1.0000   -0.0000 O   0  0  0  0  0  0  0  0  0  0  0  0
    6.9282    1.5000   -0.0000 C   0  0  0  0  0  0  0  0  0  0  0  0
    6.0622    1.0000   -0.0000 N   0  0  0  0  0  0  0  0  0  0  0  0
    6.9282    2.5000   -0.0000 C   0  0  0  0  0  0  0  0  0  0  0  0
    6.0622   -0.0000   -0.0000 C   0  0  0  0  0  0  0  0  0  0  0  0
    5.1962    1.5000   -0.0000 C   0  0  0  0  0  0  0  0  0  0  0  0
    7.6713    3.1691   -0.0000 N   0  0  0  0  0  0  0  0  0  0  0  0
    6.0622    3.0000   -0.0000 C   0  0  0  0  0  0  0  0  0  0  0  0
    5.1962   -0.5000   -0.0000 C   0  0  0  0  0  0  0  0  0  0  0  0
    6.9282   -0.5000   -0.0000 C   0  0  0  0  0  0  0  0  0  0  0  0
    5.1962    2.5000   -0.0000 C   0  0  0  0  0  0  0  0  0  0  0  0
    7.2646    4.0827   -0.0000 N   0  0  0  0  0  0  0  0  0  0  0  0
    8.6495    2.9612   -0.0000 C   0  0  0  0  0  0  0  0  0  0  0  0
    6.2701    3.9781   -0.0000 C   0  0  0  0  0  0  0  0  0  0  0  0
    5.1962   -1.5000   -0.0000 C   0  0  0  0  0  0  0  0  0  0  0  0
    7.7942   -0.0000   -0.0000 C   0  0  0  0  0  0  0  0  0  0  0  0
    9.3186    3.7044   -0.0000 C   0  0  0  0  0  0  0  0  0  0  0  0
    5.6010    4.7213   -0.0000 C   0  0  0  0  0  0  0  0  0  0  0  0
    4.3301   -2.0000   -0.0000 C   0  0  0  0  0  0  0  0  0  0  0  0
   10.2968    3.4965   -0.0000 C   0  0  0  0  0  0  0  0  0  0  0  0
    4.6228    4.5134   -0.0000 O   0  0  0  0  0  0  0  0  0  0  0  0
    4.3301   -3.0000   -0.0000 N   0  0  0  0  0  0  0  0  0  0  0  0
   10.6058    2.5454   -0.0000 C   0  0  0  0  0  0  0  0  0  0  0  0
    3.4641   -3.5000   -0.0000 C   0  0  0  0  0  0  0  0  0  0  0  0
    5.1962   -3.5000   -0.0000 C   0  0  0  0  0  0  0  0  0  0  0  0
   11.5839    2.3375   -0.0000 O   0  0  0  0  0  0  0  0  0  0  0  0
    2.5981   -3.0000   -0.0000 O   0  0  0  0  0  0  0  0  0  0  0  0
    3.4641   -4.5000   -0.0000 C   0  0  0  0  0  0  0  0  0  0  0  0
    5.1962   -4.5000   -0.0000 C   0  0  0  0  0  0  0  0  0  0  0  0
   11.8930    1.3864   -0.0000 C   0  0  0  0  0  0  0  0  0  0  0  0
    2.5981   -5.0000   -0.0000 C   0  0  0  0  0  0  0  0  0  0  0  0
  1  2  2  0  0  0  0
  2  3  1  0  0  0  0
  2  4  1  0  0  0  0
  3  5  1  0  0  0  0
  3  6  1  0  0  0  0
  4  7  1  0  0  0  0
  4  8  2  0  0  0  0
  5  9  2  0  0  0  0
  5 10  1  0  0  0  0
  6 11  1  0  0  0  0
  7 12  1  0  0  0  0
  7 13  1  0  0  0  0
  8 14  1  0  0  0  0
  9 15  1  0  0  0  0
 10 16  2  0  0  0  0
 13 17  1  0  0  0  0
 14 18  1  0  0  0  0
 15 19  2  0  0  0  0
 17 20  2  0  0  0  0
 18 21  2  0  0  0  0
 19 22  1  0  0  0  0
 20 23  1  0  0  0  0
 22 24  1  0  0  0  0
 22 25  1  0  0  0  0
 23 26  1  0  0  0  0
 24 27  2  0  0  0  0
 24 28  1  0  0  0  0
 25 29  1  0  0  0  0
 26 30  1  0  0  0  0
 28 31  1  0  0  0  0
  8 11  1  0  0  0  0
 12 14  2  0  0  0  0
M  END
>  <idcoordinates2D>


>  <FragFp>
;jzvzgrxxzUwttEE8uE9udrQTIcV4OBHx2Af05N@oi45HXFXs1sV0pFU4ebGF7W1@VW8FK49!F#801!V

>  <SkelSpheres>
!1)1/1#1!10C!1+2101*1/2#1/!2$3$5!1(2$101)1#1/1)1(F+1/01)1/*101/#1!2-1/#202/)1!1#3)1//-2!1/(2/0105&3//)3212$4*3/!1#2#1*2)1(4!1//2!1/#3#1/&21%1/(1013!1(1%31&1(104$1/-1,101)32/,2&s$401$1&1$2$2+11/#1+2!2.31/1%2(19401/$122)4,101!1/%1/$1/#104/!1)1$1(

>  <PathFp>
lMU@sH86fi0FcZoWc8V0IJ43hs@0@eARV8P7D8krhKkO0OAGsG851408_45B0NGF2LXOY0WQ!NZ2JJI2dR#

>  <Structure>
eo`RB@@DFMJ`BielbbbbbTRQRrRtRbVxTtlZjVjiiVjfjdCCbbdf

>  <Atoms>
31

>  <Bonds>
32

>  <Total Molweight>
396

>  <cLogP>
2.5768

>  <H-Acceptors>
8

>  <H-Donors>
0

>  <Non-H Atoms>
31

>  <Non-C/H Atoms>
8

>  <Electronegative Atoms>
8

>  <Stereo Centers>
0

>  <Rotatable Bonds>
11

>  <Rings Closures>
2

>  <sp3-Atoms>
10

>  <Symmetric atoms>
0

>  <Total Surface Area>
114.44

>  <Relative PSA>
0.64715

>  <Polar Surface Area>
84.74

>  <Shape Index>
0.58065

>  <Molecular Flexibility>
0.54905

>  <Molecular Complexity>
0.89368

>  <Aromatic Rings>
1

>  <Aromatic Atoms>
5

$$$$

eCreator 1.02D

 31 32  0  0  0  0  0  0  0  0999 V2000
   14.2894    0.0000   -0.0000 O   0  0  0  0  0  0  0  0  0  0  0  0
   14.2894    1.5000   -0.0000 C   0  0  0  0  0  0  0  0  0  0  0  0
   12.9904    2.2500   -0.0000 N   0  0  0  0  0  0  0  0  0  0  0  0
   15.5885    2.2500   -0.0000 C   0  0  0  0  0  0  0  0  0  0  0  0
   11.6913    1.5000   -0.0000 C   0  0  0  0  0  0  0  0  0  0  0  0
   12.9904    3.7500   -0.0000 C   0  0  0  0  0  0  0  0  0  0  0  0
   15.5885    3.7500   -0.0000 C   0  0  0  0  0  0  0  0  0  0  0  0
   11.6913   -0.0000   -0.0000 C   0  0  0  0  0  0  0  0  0  0  0  0
   10.3923    2.2500   -0.0000 C   0  0  0  0  0  0  0  0  0  0  0  0
   14.2894    4.5000   -0.0000 C   0  0  0  0  0  0  0  0  0  0  0  0
   10.3923   -0.7500   -0.0000 C   0  0  0  0  0  0  0  0  0  0  0  0
    9.0933   -0.0000   -0.0000 C   0  0  0  0  0  0  0  0  0  0  0  0
    7.7942   -0.7500   -0.0000 N   0  0  0  0  0  0  0  0  0  0  0  0
    7.7942   -2.2500   -0.0000 C   0  0  0  0  0  0  0  0  0  0  0  0
    6.4952   -0.0000   -0.0000 C   0  0  0  0  0  0  0  0  0  0  0  0
    9.0933   -3.0000   -0.0000 O   0  0  0  0  0  0  0  0  0  0  0  0
    5.1962   -0.7500   -0.0000 C   0  0  0  0  0  0  0  0  0  0  0  0
    3.8971   -0.0000   -0.0000 C   0  0  0  0  0  0  0  0  0  0  0  0
    3.8971    1.5000   -0.0000 C   0  0  0  0  0  0  0  0  0  0  0  0
    2.5981   -0.7500   -0.0000 C   0  0  0  0  0  0  0  0  0  0  0  0
    2.5981    2.2500   -0.0000 N   0  0  0  0  0  0  0  0  0  0  0  0
    1.2990   -0.0000   -0.0000 C   0  0  0  0  0  0  0  0  0  0  0  0
    2.5981    3.7500   -0.0000 C   0  0  0  0  0  0  0  0  0  0  0  0
    1.2990    1.5000   -0.0000 O   0  0  0  0  0  0  0  0  0  0  0  0
    0.0000   -0.7500   -0.0000 N   0  0  0  0  0  0  0  0  0  0  0  0
    1.2990    4.5000   -0.0000 C   0  0  0  0  0  0  0  0  0  0  0  0
    3.8971    4.5000   -0.0000 C   0  0  0  0  0  0  0  0  0  0  0  0
    1.2990    6.0000   -0.0000 C   0  0  0  0  0  0  0  0  0  0  0  0
    3.8971    6.0000   -0.0000 C   0  0  0  0  0  0  0  0  0  0  0  0
    2.5981    6.7500   -0.0000 C   0  0  0  0  0  0  0  0  0  0  0  0
    2.5981    8.2500   -0.0000 O   0  0  0  0  0  0  0  0  0  0  0  0
  1  2  2  0  0  0  0
  2  3  1  0  0  0  0
  2  4  1  0  0  0  0
  3  5  1  0  0  0  0
  3  6  1  0  0  0  0
  4  7  1  0  0  0  0
  5  8  1  0  0  0  0
  5  9  2  0  0  0  0
  6 10  1  0  0  0  0
  8 11  2  0  0  0  0
 11 12  1  0  0  0  0
 12 13  1  0  0  0  0
 13 14  1  0  0  0  0
 13 15  1  0  0  0  0
 14 16  2  0  0  0  0
 15 17  1  0  0  0  0
 17 18  1  0  0  0  0
 18 19  2  0  0  0  0
 18 20  1  0  0  0  0
 19 21  1  0  0  0  0
 20 22  1  0  0  0  0
 21 23  1  0  0  0  0
 22 24  2  0  0  0  0
 22 25  1  0  0  0  0
 23 26  2  0  0  0  0
 23 27  1  0  0  0  0
 26 28  1  0  0  0  0
 27 29  2  0  0  0  0
 28 30  2  0  0  0  0
 30 31  1  0  0  0  0
  7 10  1  0  0  0  0
 29 30  1  0  0  0  0
M  END
>  <idcoordinates2D>


>  <FragFp>
;vzfzCrOSzORAdSC8k29@9p9H3cV0@Dux2C8V022kD440W0Xk0HV0oFAJe7Kk1W020WV04$F#V%

>  <SkelSpheres>
//01%E(2)1/+1#1,1*3$501/)1/&1%4+7/10101)2#3/1/!1/#2,1/$5202/)3*4%1+1/%201(3#3/*1/2&3/12,1$1$3021#4*2)101#2%2(210103)1!2%6&1(1/#302//$1#101!1!1(4/#2*1+1$1#2)23!2-1)1///#1/!q%2$1#1)101-801/#1+2+202(1/)2#9!1)1/!2#4/01#3*2$11$1//$204$1&1,202-

>  <PathFp>
FJ808F801#c!L08083441928G8!BVNF921F50FF0VN!V!F#BW5$FF04VH30131K0a246H!D0G0

>  <Structure>
eo`RB@@DCBa`ONglbbbTVJTRrbRTTJVXdNnZjfZiijf@B`ABQbh

>  <Atoms>
31

>  <Bonds>
32

>  <Total Molweight>
396

>  <cLogP>
2.3478

>  <H-Acceptors>
8

>  <H-Donors>
0

>  <Non-H Atoms>
31

>  <Non-C/H Atoms>
8

>  <Electronegative Atoms>
8

>  <Stereo Centers>
0

>  <Rotatable Bonds>
11

>  <Rings Closures>
2

>  <sp3-Atoms>
9

>  <Symmetric atoms>
2

>  <Total Surface Area>
115.37

>  <Relative PSA>
0.57571

>  <Polar Surface Area>
84.4

>  <Shape Index>
0.6129

>  <Molecular Flexibility>
0.63666

>  <Molecular Complexity>
0.71292

>  <Aromatic Rings>
1

>  <Aromatic Atoms>
6

$$$$

eCreator 1.02D

 33 32  0  0  0  0  0  0  0  0999 V2000
   11.2583   -2.0000   -0.0000 O   0  0  0  0  0  0  0  0  0  0  0  0
   12.1244   -1.5000   -0.0000 C   0  0  0  0  0  0  0  0  0  0  0  0
   12.9904   -2.0000   -0.0000 N   0  0  0  0  0  0  0  0  0  0  0  0
   12.1244   -0.5000   -0.0000 C   0  0  0  0  0  0  0  0  0  0  0  0
   12.9904   -0.0000   -0.0000 N   0  0  0  0  0  0  0  0  0  0  0  0
   11.2583   -0.0000   -0.0000 C   0  0  0  0  0  0  0  0  0  0  0  0
   12.9904    1.0000   -0.0000 N   0  0  0  0  0  0  0  0  0  0  0  0
   10.3923   -0.5000   -0.0000 C   0  0  0  0  0  0  0  0  0  0  0  0
   13.8564    1.5000   -0.0000 C   0  0  0  0  0  0  0  0  0  0  0  0
    9.5263   -0.0000   -0.0000 C   0  0  0  0  0  0  0  0  0  0  0  0
   13.8564    2.5000   -0.0000 C   0  0  0  0  0  0  0  0  0  0  0  0
    8.6603   -0.5000   -0.0000 N   0  0  0  0  0  0  0  0  0  0  0  0
   14.7224    3.0000   -0.0000 C   0  0  0  0  0  0  0  0  0  0  0  0
    7.7942   -0.0000   -0.0000 C   0  0  0  0  0  0  0  0  0  0  0  0
    8.6603   -1.5000   -0.0000 C   0  0  0  0  0  0  0  0  0  0  0  0
   15.5885    2.5000   -0.0000 C   0  0  0  0  0  0  0  0  0  0  0  0
    6.9282   -0.5000   -0.0000 C   0  0  0  0  0  0  0  0  0  0  0  0
    7.7942    1.0000   -0.0000 C   0  0  0  0  0  0  0  0  0  0  0  0
    9.5263   -2.0000   -0.0000 C   0  0  0  0  0  0  0  0  0  0  0  0
   16.4545    3.0000   -0.0000 O   0  0  0  0  0  0  0  0  0  0  0  0
   15.5885    1.5000   -0.0000 C   0  0  0  0  0  0  0  0  0  0  0  0
    6.0622   -0.0000   -0.0000 C   0  0  0  0  0  0  0  0  0  0  0  0
    6.9282    1.5000   -0.0000 C   0  0  0  0  0  0  0  0  0  0  0  0
   17.3205    2.5000   -0.0000 C   0  0  0  0  0  0  0  0  0  0  0  0
   14.7224    1.0000   -0.0000 C   0  0  0  0  0  0  0  0  0  0  0  0
    5.1962   -0.5000   -0.0000 C   0  0  0  0  0  0  0  0  0  0  0  0
    4.3301   -0.0000   -0.0000 N   0  0  0  0  0  0  0  0  0  0  0  0
    3.4641   -0.5000   -0.0000 C   0  0  0  0  0  0  0  0  0  0  0  0
    3.4641   -1.5000   -0.0000 O   0  0  0  0  0  0  0  0  0  0  0  0
    2.5981   -0.0000   -0.0000 C   0  0  0  0  0  0  0  0  0  0  0  0
    1.7321   -0.5000   -0.0000 C   0  0  0  0  0  0  0  0  0  0  0  0
    0.8660   -0.0000   -0.0000 C   0  0  0  0  0  0  0  0  0  0  0  0
    0.0000   -0.5000   -0.0000 C   0  0  0  0  0  0  0  0  0  0  0  0
  1  2  2  0  0  0  0
  2  3  1  0  0  0  0
  2  4  1  0  0  0  0
  4  5  2  0  0  0  0
  4  6  1  0  0  0  0
  5  7  1  0  0  0  0
  6  8  1  0  0  0  0
  7  9  1  0  0  0  0
  8 10  1  0  0  0  0
  9 11  1  0  0  0  0
 10 12  1  0  0  0  0
 11 13  2  0  0  0  0
 12 14  1  0  0  0  0
 12 15  1  0  0  0  0
 13 16  1  0  0  0  0
 14 17  2  0  0  0  0
 14 18  1  0  0  0  0
 15 19  1  0  0  0  0
 16 20  1  0  0  0  0
 16 21  2  0  0  0  0
 17 22  1  0  0  0  0
 18 23  2  0  0  0  0
 20 24  1  0  0  0  0
 21 25  1  0  0  0  0
 22 26  2  0  0  0  0
 26 27  1  0  0  0  0
 27 28  1  0  0  0  0
 28 29  2  0  0  0  0
 28 30  1  0  0  0  0
 30 31  1  0  0  0  0
 31 32  1  0  0  0  0
 32 33  1  0  0  0  0
M  END
>  <idcoordinates2D>


>  <FragFp>
;jzjzBrtSzSR9dDC8w@8@db0P3cV48@nx218048@ae450W0aN0@!o0F4@3GF0W5@$J49F0F%1#

>  <SkelSpheres>
!102)1/#22!J!1+2!1)1#301*1&1&3&4!301!204+203!1/201-1+2%H+1#101)101$1*1/01$1/.11.1&1!1$1(1&101$1/01/102/)6(5//!8&3(1*3%1)201!211$301$1/(303//225!1011/&1(2///&1/,3101+1!2$101///101$1%1%1/1/01$10w,1,1$1/!1/%1&2%2/.11)187/)2#1$4(2(1%1/-3/,15/,1%1&

>  <PathFp>
G4N080d413!W0FkFc!3V014601@!4Z8H1H0FC01!V88Gd!G150dlGV#FF08VF28922F062K482VB4!

>  <Structure>
ehPZL@@DBFME`LclbfbRRRTRbTRrURfRZZjijZfZZZhBcBt_KIFh

>  <Atoms>
33

>  <Bonds>
32

>  <Total Molweight>
418

>  <cLogP>
4.1487

>  <H-Acceptors>
8

>  <H-Donors>
0

>  <Non-H Atoms>
33

>  <Non-C/H Atoms>
8

>  <Electronegative Atoms>
8

>  <Stereo Centers>
0

>  <Rotatable Bonds>
18

>  <Rings Closures>
0

>  <sp3-Atoms>
14

>  <Symmetric atoms>
0

>  <Total Surface Area>
85.94

>  <Relative PSA>
0.71899

>  <Polar Surface Area>
68.69

>  <Shape Index>
0.69697

>  <Molecular Flexibility>
0.65351

>  <Molecular Complexity>
0.64751

>  <Aromatic Rings>
0

>  <Aromatic Atoms>
0

$$$$

eCreator 1.02D

 31 32  0  0  0  0  0  0  0  0999 V2000
    2.3055   -1.3293   -0.0000 O   0  0  0  0  0  0  0  0  0  0  0  0
    1.5623   -0.6602   -0.0000 C   0  0  0  0  0  0  0  0  0  0  0  0
    1.7702    0.3179   -0.0000 N   0  0  0  0  0  0  0  0  0  0  0  0
    0.6113   -0.9692   -0.0000 C   0  0  0  0  0  0  0  0  0  0  0  0
    2.7213    0.6270   -0.0000 C   0  0  0  0  0  0  0  0  0  0  0  0
    1.0271    0.9871   -0.0000 C   0  0  0  0  0  0  0  0  0  0  0  0
    3.4644   -0.0422   -0.0000 C   0  0  0  0  0  0  0  0  0  0  0  0
    2.9292    1.6051   -0.0000 C   0  0  0  0  0  0  0  0  0  0  0  0
    1.2350    1.9652   -0.0000 C   0  0  0  0  0  0  0  0  0  0  0  0
    4.4155    0.2669   -0.0000 C   0  0  0  0  0  0  0  0  0  0  0  0
    3.8803    1.9141   -0.0000 C   0  0  0  0  0  0  0  0  0  0  0  0
    0.4919    2.6344   -0.0000 C   0  0  0  0  0  0  0  0  0  0  0  0
    4.6234    1.2450   -0.0000 C   0  0  0  0  0  0  0  0  0  0  0  0
    5.5745    1.5540   -0.0000 N   0  0  0  0  0  0  0  0  0  0  0  0
    6.3176    0.8849   -0.0000 C   0  0  0  0  0  0  0  0  0  0  0  0
    5.7824    2.5322   -0.0000 C   0  0  0  0  0  0  0  0  0  0  0  0
    6.1097   -0.0933   -0.0000 C   0  0  0  0  0  0  0  0  0  0  0  0
    5.0392    3.2013   -0.0000 C   0  0  0  0  0  0  0  0  0  0  0  0
    6.7788   -0.8364   -0.0000 N   0  0  0  0  0  0  0  0  0  0  0  0
    5.1962   -0.5000   -0.0000 C   0  0  0  0  0  0  0  0  0  0  0  0
    6.2788   -1.7024   -0.0000 N   0  0  0  0  0  0  0  0  0  0  0  0
    7.7734   -0.7319   -0.0000 C   0  0  0  0  0  0  0  0  0  0  0  0
    5.3007   -1.4945   -0.0000 C   0  0  0  0  0  0  0  0  0  0  0  0
    8.1801    0.1817   -0.0000 C   0  0  0  0  0  0  0  0  0  0  0  0
    4.5575   -2.1637   -0.0000 C   0  0  0  0  0  0  0  0  0  0  0  0
    9.1746    0.2862   -0.0000 C   0  0  0  0  0  0  0  0  0  0  0  0
    3.6065   -1.8546   -0.0000 N   0  0  0  0  0  0  0  0  0  0  0  0
    9.7624   -0.5228   -0.0000 C   0  0  0  0  0  0  0  0  0  0  0  0
   10.7569   -0.4183   -0.0000 O   0  0  0  0  0  0  0  0  0  0  0  0
    9.3557   -1.4364   -0.0000 C   0  0  0  0  0  0  0  0  0  0  0  0
   11.3447   -1.2273   -0.0000 C   0  0  0  0  0  0  0  0  0  0  0  0
  1  2  2  0  0  0  0
  2  3  1  0  0  0  0
  2  4  1  0  0  0  0
  3  5  1  0  0  0  0
  3  6  1  0  0  0  0
  5  7  2  0  0  0  0
  5  8  1  0  0  0  0
  6  9  1  0  0  0  0
  7 10  1  0  0  0  0
  8 11  2  0  0  0  0
  9 12  1  0  0  0  0
 10 13  2  0  0  0  0
 13 14  1  0  0  0  0
 14 15  1  0  0  0  0
 14 16  1  0  0  0  0
 15 17  1  0  0  0  0
 16 18  1  0  0  0  0
 17 19  1  0  0  0  0
 17 20  2  0  0  0  0
 19 21  1  0  0  0  0
 19 22  1  0  0  0  0
 20 23  1  0  0  0  0
 22 24  1  0  0  0  0
 23 25  1  0  0  0  0
 24 26  2  0  0  0  0
 25 27  1  0  0  0  0
 26 28  1  0  0  0  0
 28 29  1  0  0  0  0
 28 30  2  0  0  0  0
 29 31  1  0  0  0  0
 11 13  1  0  0  0  0
 21 23  2  0  0  0  0
M  END
>  <idcoordinates2D>


>  <FragFp>
>Uxro5wSovQQC8q68ecaCHF9VBO8It2E8X0HAo841FX0YN1d!x8R0fWKkIW901VcFK41!G1F1!1!V

>  <SkelSpheres>
/,1*C!1#1*1#1/&1/1%2!403!303!1(21&1(1/$1)2(7/!1/+1/(1/$2-1/#1////01%1013///*22$8&1(1/$1+402$2&2,3%4!1!2/#3+103/(2!1!2)1.1$3%1!2)2201#1%44/#1#201!1*1!1)2$22!2/-2#2#1#1/1/+1&20r)1!1&1*1!1&801!4//2/1101/-703/(2)7!4-1/%1/)3)3(5/01!1&3$1%10

>  <PathFp>
WMU0cF80dc20cZZ1Z8!HJJ1ds3F0e3RV0NA@8ka040S0OEFsF04#8W448081F20XPXVVG140Y3JLFVdT010

>  <Structure>
eo`ZD@@DKDbe`ClbbfbRRJbRfbrRVbTLJZZhHHjjZjZfDB@Y`

>  <Atoms>
31

>  <Bonds>
32

>  <Total Molweight>
390

>  <cLogP>
2.8121

>  <H-Acceptors>
7

>  <H-Donors>
0

>  <Non-H Atoms>
31

>  <Non-C/H Atoms>
7

>  <Electronegative Atoms>
7

>  <Stereo Centers>
0

>  <Rotatable Bonds>
12

>  <Rings Closures>
2

>  <sp3-Atoms>
12

>  <Symmetric atoms>
2

>  <Total Surface Area>
91.47

>  <Relative PSA>
0.56335

>  <Polar Surface Area>
53.84

>  <Shape Index>
0.58065

>  <Molecular Flexibility>
0.66893

>  <Molecular Complexity>
0.80135

>  <Aromatic Rings>
2

>  <Aromatic Atoms>
11

$$$$

eCreator 1.02D

 32 32  0  0  0  0  0  0  0  0999 V2000
   22.0836    0.0000   -0.0000 O   0  0  0  0  0  0  0  0  0  0  0  0
   22.0836    1.5000   -0.0000 C   0  0  0  0  0  0  0  0  0  0  0  0
   20.7846    2.2500   -0.0000 N   0  0  0  0  0  0  0  0  0  0  0  0
   23.3827    2.2500   -0.0000 C   0  0  0  0  0  0  0  0  0  0  0  0
   19.4856    1.5000   -0.0000 C   0  0  0  0  0  0  0  0  0  0  0  0
   20.7846    3.7500   -0.0000 C   0  0  0  0  0  0  0  0  0  0  0  0
   23.3827    3.7500   -0.0000 C   0  0  0  0  0  0  0  0  0  0  0  0
   19.4856   -0.0000   -0.0000 C   0  0  0  0  0  0  0  0  0  0  0  0
   18.1865    2.2500   -0.0000 C   0  0  0  0  0  0  0  0  0  0  0  0
   22.0836    4.5000   -0.0000 C   0  0  0  0  0  0  0  0  0  0  0  0
   18.1865   -0.7500   -0.0000 C   0  0  0  0  0  0  0  0  0  0  0  0
   16.8875   -0.0000   -0.0000 C   0  0  0  0  0  0  0  0  0  0  0  0
   15.5885   -0.7500   -0.0000 N   0  0  0  0  0  0  0  0  0  0  0  0
   16.8875    1.5000   -0.0000 C   0  0  0  0  0  0  0  0  0  0  0  0
   14.2894   -0.0000   -0.0000 C   0  0  0  0  0  0  0  0  0  0  0  0
   12.9904   -0.7500   -0.0000 C   0  0  0  0  0  0  0  0  0  0  0  0
   11.6913   -0.0000   -0.0000 C   0  0  0  0  0  0  0  0  0  0  0  0
   10.3923   -0.7500   -0.0000 C   0  0  0  0  0  0  0  0  0  0  0  0
   11.6913    1.5000   -0.0000 C   0  0  0  0  0  0  0  0  0  0  0  0
    9.0933   -0.0000   -0.0000 N   0  0  0  0  0  0  0  0  0  0  0  0
   10.3923   -2.2500   -0.0000 C   0  0  0  0  0  0  0  0  0  0  0  0
   12.9904    2.2500   -0.0000 C   0  0  0  0  0  0  0  0  0  0  0  0
    9.0933    1.5000   -0.0000 N   0  0  0  0  0  0  0  0  0  0  0  0
   11.6913   -3.0000   -0.0000 O   0  0  0  0  0  0  0  0  0  0  0  0
    7.7942    2.2500   -0.0000 C   0  0  0  0  0  0  0  0  0  0  0  0
    7.7942    3.7500   -0.0000 C   0  0  0  0  0  0  0  0  0  0  0  0
    6.4952    4.5000   -0.0000 C   0  0  0  0  0  0  0  0  0  0  0  0
    5.1962    3.7500   -0.0000 C   0  0  0  0  0  0  0  0  0  0  0  0
    5.1962    2.2500   -0.0000 O   0  0  0  0  0  0  0  0  0  0  0  0
    3.8971    4.5000   -0.0000 C   0  0  0  0  0  0  0  0  0  0  0  0
    6.4952    1.5000   -0.0000 C   0  0  0  0  0  0  0  0  0  0  0  0
    3.8971    6.0000   -0.0000 C   0  0  0  0  0  0  0  0  0  0  0  0
  1  2  2  0  0  0  0
  2  3  1  0  0  0  0
  2  4  1  0  0  0  0
  3  5  1  0  0  0  0
  3  6  1  0  0  0  0
  4  7  1  0  0  0  0
  5  8  1  0  0  0  0
  5  9  2  0  0  0  0
  6 10  1  0  0  0  0
  8 11  2  0  0  0  0
 11 12  1  0  0  0  0
 12 13  1  0  0  0  0
 12 14  2  0  0  0  0
 13 15  1  0  0  0  0
 15 16  1  0  0  0  0
 16 17  1  0  0  0  0
 17 18  1  0  0  0  0
 17 19  2  0  0  0  0
 18 20  2  0  0  0  0
 18 21  1  0  0  0  0
 19 22  1  0  0  0  0
 20 23  1  0  0  0  0
 21 24  2  0  0  0  0
 23 25  1  0  0  0  0
 25 26  1  0  0  0  0
 26 27  2  0  0  0  0
 27 28  1  0  0  0  0
 28 29  1  0  0  0  0
 28 30  2  0  0  0  0
 29 31  1  0  0  0  0
 30 32  1  0  0  0  0
  7 10  1  0  0  0  0
M  END
>  <idcoordinates2D>


>  <FragFp>
;jzjvBpsCyKJ9dEC8w28@dpON3cV08BPx2980402k@450W0Xs0NV0oFQJe7GF1W1@0W!J48!F#c01#

>  <SkelSpheres>
01!2+2/%E!1.1/1*1#1&2!3*20101206-3!1/#1)1!1+6%J/103/4&1#1#1#1-3%1//.25402)1$1/+1$1/1#1$11$1*4(5//!5&2(1&12/!101!201$3*2+1*3/)1(2*1!1/(3/$2,101///1/05$1#2)2#2/)2-1+2$2//!10t1+1,1$1/!1*1!1/.1#1/01+@501%1!1,2#1$3%1#1/%2$1//,14%1$2-201%1&

>  <PathFp>
I4N09Fd01302d0FLFc!7V0184818!BZ8FVH0GC$VN81d!G010dlOV#FF04ZF38122F0X2K4@2VD0F0

>  <Structure>
e`PRL@@DCLf`NclbbbTVJbrTTRVrRbSDcUTsSUKTttu@TRLRdsIs@

>  <Atoms>
32

>  <Bonds>
32

>  <Total Molweight>
404

>  <cLogP>
5.0539

>  <H-Acceptors>
7

>  <H-Donors>
0

>  <Non-H Atoms>
32

>  <Non-C/H Atoms>
7

>  <Electronegative Atoms>
7

>  <Stereo Centers>
0

>  <Rotatable Bonds>
14

>  <Rings Closures>
1

>  <sp3-Atoms>
12

>  <Symmetric atoms>
0

>  <Total Surface Area>
97.99

>  <Relative PSA>
0.59435

>  <Polar Surface Area>
65.45

>  <Shape Index>
0.65625

>  <Molecular Flexibility>
0.62558

>  <Molecular Complexity>
0.71292

>  <Aromatic Rings>
0

>  <Aromatic Atoms>
0

$$$$

eCreator 1.02D

 31 32  0  0  0  0  0  0  0  0999 V2000
   13.0225   -0.0463   -0.0000 O   0  0  0  0  0  0  0  0  0  0  0  0
   11.5448    0.2142   -0.0000 C   0  0  0  0  0  0  0  0  0  0  0  0
   10.4298   -0.6428   -0.0000 N   0  0  0  0  0  0  0  0  0  0  0  0
   10.7167    1.3788   -0.0000 C   0  0  0  0  0  0  0  0  0  0  0  0
   10.1291   -2.2180   -0.0000 C   0  0  0  0  0  0  0  0  0  0  0  0
    8.9902    0.0499   -0.0000 C   0  0  0  0  0  0  0  0  0  0  0  0
    9.5125    0.9553   -0.0000 N   0  0  0  0  0  0  0  0  0  0  0  0
    8.6875   -2.2229   -0.0000 C   0  0  0  0  0  0  0  0  0  0  0  0
    9.1046    1.5770   -0.0000 C   0  0  0  0  0  0  0  0  0  0  0  0
    7.9747    1.5137   -0.0000 N   0  0  0  0  0  0  0  0  0  0  0  0
    9.3375   -0.6165   -0.0000 C   0  0  0  0  0  0  0  0  0  0  0  0
    8.3256   -0.6359   -0.0000 C   0  0  0  0  0  0  0  0  0  0  0  0
   10.3954    2.2507   -0.0000 C   0  0  0  0  0  0  0  0  0  0  0  0
    7.2245    0.2142   -0.0000 C   0  0  0  0  0  0  0  0  0  0  0  0
    7.9747   -1.3066   -0.0000 C   0  0  0  0  0  0  0  0  0  0  0  0
   10.7747   -1.3113   -0.0000 C   0  0  0  0  0  0  0  0  0  0  0  0
   11.6948    1.5004   -0.0000 C   0  0  0  0  0  0  0  0  0  0  0  0
    5.7468   -0.0463   -0.0000 C   0  0  0  0  0  0  0  0  0  0  0  0
    8.0852   -2.7506   -0.0000 C   0  0  0  0  0  0  0  0  0  0  0  0
   10.6841   -2.7506   -0.0000 C   0  0  0  0  0  0  0  0  0  0  0  0
   12.9943    2.2507   -0.0000 N   0  0  0  0  0  0  0  0  0  0  0  0
    4.7823    1.1031   -0.0000 O   0  0  0  0  0  0  0  0  0  0  0  0
    5.2336   -1.4563   -0.0000 N   0  0  0  0  0  0  0  0  0  0  0  0
    9.3846   -3.5009   -0.0000 C   0  0  0  0  0  0  0  0  0  0  0  0
   14.2937    1.5004   -0.0000 C   0  0  0  0  0  0  0  0  0  0  0  0
   12.9943    3.7511   -0.0000 C   0  0  0  0  0  0  0  0  0  0  0  0
    9.3846   -5.0013   -0.0000 O   0  0  0  0  0  0  0  0  0  0  0  0
   15.5931    2.2507   -0.0000 C   0  0  0  0  0  0  0  0  0  0  0  0
   14.2937    4.5013   -0.0000 C   0  0  0  0  0  0  0  0  0  0  0  0
   10.6841   -5.7515   -0.0000 C   0  0  0  0  0  0  0  0  0  0  0  0
   16.8926    1.5004   -0.0000 C   0  0  0  0  0  0  0  0  0  0  0  0
  1  2  2  0  0  0  0
  2  3  1  0  0  0  0
  2  4  1  0  0  0  0
  3  5  1  0  0  0  0
  3  6  1  0  0  0  0
  4  7  1  0  0  0  0
  5  8  1  0  0  0  0
  6  9  1  0  0  0  0
  7 10  1  0  0  0  0
  7 11  1  0  0  0  0
  8 12  1  0  0  0  0
  9 13  2  0  0  0  0
 10 14  2  0  0  0  0
 11 15  2  0  0  0  0
 11 16  1  0  0  0  0
 13 17  1  0  0  0  0
 14 18  1  0  0  0  0
 15 19  1  0  0  0  0
 16 20  2  0  0  0  0
 17 21  1  0  0  0  0
 18 22  2  0  0  0  0
 18 23  1  0  0  0  0
 19 24  2  0  0  0  0
 21 25  1  0  0  0  0
 21 26  1  0  0  0  0
 24 27  1  0  0  0  0
 25 28  1  0  0  0  0
 26 29  1  0  0  0  0
 27 30  1  0  0  0  0
 28 31  1  0  0  0  0
 12 14  1  0  0  0  0
 20 24  1  0  0  0  0
M  END
>  <idcoordinates2D>


>  <FragFp>
;vzvzxrxxzQRvvUU8uA8udbETIhVBQ@nx2EfX5PAae45F30as1r0Fw8R4fYJkIWCDVVVFK09F011F1!1#

>  <SkelSpheres>
01+1/!2#10G)1(1/+3#2.2!2$3$2+2#1$1-1-2/!5#1#1/%1#1/02//2$1,3%2.1$1!1/(1$3//$3/#1//+6$1022/!1/(2#13/+20203033#1(2&2$1#205//&1#1/2/#211.4/-1/!1$1(22$1*2#1,201/01$1/1.1$q%1%1&3*2!1#110802!2//4$1#2%1/%1(1064/&202$1#9/01%1,1/3(1$1-15/02*4-

>  <PathFp>
0480c0d!AV0V!TFec034FA968GN014ZBR12FFB0J0Hks8K8!F010clKZ$F2BW32c82YK1a2C2H2VB41F

>  <Structure>
eo`ZL@@DFIBf`JelbbbRTRRfRRTVaRRtlrzZjjiPhIbjj`ACQLX

>  <Atoms>
31

>  <Bonds>
32

>  <Total Molweight>
394

>  <cLogP>
1.9068

>  <H-Acceptors>
8

>  <H-Donors>
0

>  <Non-H Atoms>
31

>  <Non-C/H Atoms>
8

>  <Electronegative Atoms>
8

>  <Stereo Centers>
0

>  <Rotatable Bonds>
10

>  <Rings Closures>
2

>  <sp3-Atoms>
14

>  <Symmetric atoms>
2

>  <Total Surface Area>
79.54

>  <Relative PSA>
0.77684

>  <Polar Surface Area>
68.69

>  <Shape Index>
0.58065

>  <Molecular Flexibility>
0.59988

>  <Molecular Complexity>
0.76251

>  <Aromatic Rings>
1

>  <Aromatic Atoms>
6

$$$$

eCreator 1.02D

 32 32  0  0  0  0  0  0  0  0999 V2000
    7.7942    3.0000   -0.0000 O   0  0  0  0  0  0  0  0  0  0  0  0
    8.6603    2.5000   -0.0000 C   0  0  0  0  0  0  0  0  0  0  0  0
    8.6603    1.5000   -0.0000 N   0  0  0  0  0  0  0  0  0  0  0  0
    9.5263    3.0000   -0.0000 C   0  0  0  0  0  0  0  0  0  0  0  0
    7.7942    1.0000   -0.0000 C   0  0  0  0  0  0  0  0  0  0  0  0
    9.5263    4.0000   -0.0000 C   0  0  0  0  0  0  0  0  0  0  0  0
    7.7942   -0.0000   -0.0000 C   0  0  0  0  0  0  0  0  0  0  0  0
    6.9282    1.5000   -0.0000 C   0  0  0  0  0  0  0  0  0  0  0  0
   10.3923    4.5000   -0.0000 C   0  0  0  0  0  0  0  0  0  0  0  0
    6.9282   -0.5000   -0.0000 C   0  0  0  0  0  0  0  0  0  0  0  0
   10.3923    5.5000   -0.0000 C   0  0  0  0  0  0  0  0  0  0  0  0
    6.0622   -0.0000   -0.0000 C   0  0  0  0  0  0  0  0  0  0  0  0
    5.1962   -0.5000   -0.0000 N   0  0  0  0  0  0  0  0  0  0  0  0
    6.0622    1.0000   -0.0000 C   0  0  0  0  0  0  0  0  0  0  0  0
    4.3301   -0.0000   -0.0000 C   0  0  0  0  0  0  0  0  0  0  0  0
    3.4641   -0.5000   -0.0000 C   0  0  0  0  0  0  0  0  0  0  0  0
    2.5981   -0.0000   -0.0000 C   0  0  0  0  0  0  0  0  0  0  0  0
    1.7321   -0.5000   -0.0000 C   0  0  0  0  0  0  0  0  0  0  0  0
    2.5981    1.0000   -0.0000 C   0  0  0  0  0  0  0  0  0  0  0  0
    0.8660   -0.0000   -0.0000 N   0  0  0  0  0  0  0  0  0  0  0  0
    1.7321   -1.5000   -0.0000 C   0  0  0  0  0  0  0  0  0  0  0  0
    3.4641    1.5000   -0.0000 C   0  0  0  0  0  0  0  0  0  0  0  0
    0.0000   -0.5000   -0.0000 N   0  0  0  0  0  0  0  0  0  0  0  0
    0.8660    1.0000   -0.0000 C   0  0  0  0  0  0  0  0  0  0  0  0
    0.8660   -2.0000   -0.0000 O   0  0  0  0  0  0  0  0  0  0  0  0
    0.0000    1.5000   -0.0000 C   0  0  0  0  0  0  0  0  0  0  0  0
    1.7321    1.5000   -0.0000 C   0  0  0  0  0  0  0  0  0  0  0  0
   -0.0000    2.5000   -0.0000 C   0  0  0  0  0  0  0  0  0  0  0  0
    1.7321    2.5000   -0.0000 C   0  0  0  0  0  0  0  0  0  0  0  0
    0.8660    3.0000   -0.0000 C   0  0  0  0  0  0  0  0  0  0  0  0
    0.8660    4.0000   -0.0000 O   0  0  0  0  0  0  0  0  0  0  0  0
    1.7321    4.5000   -0.0000 C   0  0  0  0  0  0  0  0  0  0  0  0
  1  2  2  0  0  0  0
  2  3  1  0  0  0  0
  2  4  1  0  0  0  0
  3  5  1  0  0  0  0
  4  6  1  0  0  0  0
  5  7  1  0  0  0  0
  5  8  2  0  0  0  0
  6  9  1  0  0  0  0
  7 10  2  0  0  0  0
  9 11  1  0  0  0  0
 10 12  1  0  0  0  0
 12 13  1  0  0  0  0
 12 14  2  0  0  0  0
 13 15  1  0  0  0  0
 15 16  1  0  0  0  0
 16 17  1  0  0  0  0
 17 18  2  0  0  0  0
 17 19  1  0  0  0  0
 18 20  1  0  0  0  0
 18 21  1  0  0  0  0
 19 22  1  0  0  0  0
 20 23  1  0  0  0  0
 20 24  1  0  0  0  0
 21 25  2  0  0  0  0
 24 26  2  0  0  0  0
 24 27  1  0  0  0  0
 26 28  1  0  0  0  0
 27 29  2  0  0  0  0
 28 30  2  0  0  0  0
 30 31  1  0  0  0  0
 31 32  1  0  0  0  0
 29 30  1  0  0  0  0
M  END
>  <idcoordinates2D>


>  <FragFp>
;nrnvxls5yGJAdRS8k28H9G5FGd082BHl258V02@k844FW0Xs0CVFoF@4c5KkFW84VWV04$G1F0801#

>  <SkelSpheres>
//(I*2&1-2,1+2*4!60201!61/1+101%1(2)1+7&1(102/1&11(2/02/0301+14/%5+2/$2$3,2.2#1(1&1%6/+1.6&2//$1$4&3/+3/$2&2*2201(1/!1(3/$4/%1.4/.2/&1)2/2#11//&3/.1$t/$2$2/8$2%2/)2%2!2!201/01$1*9201%1&3%202(21*1+1#2,1&2%1/02*4%1*2&1*1%

>  <PathFp>
HJ808F801802c!L0@V03441908G820BWNL921F50F02Vc0Kc!G#BlC4#FF38_H1VW31K1a2B6H0VD0GF

>  <Structure>
e`PRL@@DCLf`AglbbRbVVbrTTRbLrVQusUSMSTuUH@T@HBHU@

>  <Atoms>
32

>  <Bonds>
32

>  <Total Molweight>
404

>  <cLogP>
5.0586

>  <H-Acceptors>
7

>  <H-Donors>
0

>  <Non-H Atoms>
32

>  <Non-C/H Atoms>
7

>  <Electronegative Atoms>
7

>  <Stereo Centers>
0

>  <Rotatable Bonds>
15

>  <Rings Closures>
1

>  <sp3-Atoms>
12

>  <Symmetric atoms>
2

>  <Total Surface Area>
100.85

>  <Relative PSA>
0.49856

>  <Polar Surface Area>
56.33

>  <Shape Index>
0.6875

>  <Molecular Flexibility>
0.59146

>  <Molecular Complexity>
0.72942

>  <Aromatic Rings>
1

>  <Aromatic Atoms>
6

$$$$

eCreator 1.02D

 31 32  0  0  0  0  0  0  0  0999 V2000
    6.0622   -2.0000   -0.0000 O   0  0  0  0  0  0  0  0  0  0  0  0
    6.9282   -1.5000   -0.0000 C   0  0  0  0  0  0  0  0  0  0  0  0
    6.9282   -0.5000   -0.0000 N   0  0  0  0  0  0  0  0  0  0  0  0
    7.7942   -2.0000   -0.0000 C   0  0  0  0  0  0  0  0  0  0  0  0
    7.7942    0.0000   -0.0000 C   0  0  0  0  0  0  0  0  0  0  0  0
    6.0622   -0.0000   -0.0000 C   0  0  0  0  0  0  0  0  0  0  0  0
    8.0021   -2.9781   -0.0000 N   0  0  0  0  0  0  0  0  0  0  0  0
    8.6603   -1.5000   -0.0000 C   0  0  0  0  0  0  0  0  0  0  0  0
    8.6603   -0.5000   -0.0000 C   0  0  0  0  0  0  0  0  0  0  0  0
    5.1962   -0.5000   -0.0000 C   0  0  0  0  0  0  0  0  0  0  0  0
    8.9967   -3.0827   -0.0000 N   0  0  0  0  0  0  0  0  0  0  0  0
    7.3330   -3.7213   -0.0000 C   0  0  0  0  0  0  0  0  0  0  0  0
    9.4034   -2.1691   -0.0000 C   0  0  0  0  0  0  0  0  0  0  0  0
    4.3301   -0.0000   -0.0000 C   0  0  0  0  0  0  0  0  0  0  0  0
    7.6420   -4.6723   -0.0000 C   0  0  0  0  0  0  0  0  0  0  0  0
   10.3815   -1.9612   -0.0000 C   0  0  0  0  0  0  0  0  0  0  0  0
    4.3301    1.0000   -0.0000 C   0  0  0  0  0  0  0  0  0  0  0  0
    6.9729   -5.4155   -0.0000 C   0  0  0  0  0  0  0  0  0  0  0  0
   10.6906   -1.0102   -0.0000 N   0  0  0  0  0  0  0  0  0  0  0  0
    3.4641    1.5000   -0.0000 N   0  0  0  0  0  0  0  0  0  0  0  0
    5.1962    1.5000   -0.0000 C   0  0  0  0  0  0  0  0  0  0  0  0
    5.9947   -5.2076   -0.0000 C   0  0  0  0  0  0  0  0  0  0  0  0
    3.4641    2.5000   -0.0000 C   0  0  0  0  0  0  0  0  0  0  0  0
    2.5981    1.0000   -0.0000 C   0  0  0  0  0  0  0  0  0  0  0  0
    6.0622    1.0000   -0.0000 C   0  0  0  0  0  0  0  0  0  0  0  0
    5.3256   -5.9507   -0.0000 O   0  0  0  0  0  0  0  0  0  0  0  0
    5.6857   -4.2565   -0.0000 C   0  0  0  0  0  0  0  0  0  0  0  0
    2.5981    3.0000   -0.0000 C   0  0  0  0  0  0  0  0  0  0  0  0
    1.7321    1.5000   -0.0000 C   0  0  0  0  0  0  0  0  0  0  0  0
    4.3475   -5.7428   -0.0000 C   0  0  0  0  0  0  0  0  0  0  0  0
    2.5981    4.0000   -0.0000 C   0  0  0  0  0  0  0  0  0  0  0  0
  1  2  2  0  0  0  0
  2  3  1  0  0  0  0
  2  4  1  0  0  0  0
  3  5  1  0  0  0  0
  3  6  1  0  0  0  0
  4  7  1  0  0  0  0
  4  8  2  0  0  0  0
  5  9  1  0  0  0  0
  6 10  1  0  0  0  0
  7 11  1  0  0  0  0
  7 12  1  0  0  0  0
  8 13  1  0  0  0  0
 10 14  2  0  0  0  0
 12 15  1  0  0  0  0
 13 16  1  0  0  0  0
 14 17  1  0  0  0  0
 15 18  2  0  0  0  0
 16 19  1  0  0  0  0
 17 20  1  0  0  0  0
 17 21  2  0  0  0  0
 18 22  1  0  0  0  0
 20 23  1  0  0  0  0
 20 24  1  0  0  0  0
 21 25  1  0  0  0  0
 22 26  1  0  0  0  0
 22 27  2  0  0  0  0
 23 28  1  0  0  0  0
 24 29  1  0  0  0  0
 26 30  1  0  0  0  0
 28 31  1  0  0  0  0
  8  9  1  0  0  0  0
 11 13  2  0  0  0  0
M  END
>  <idcoordinates2D>


>  <FragFp>
;j;grxxzUwtOEE8yE9udqQLHcV4OBnx2Af05N@qi41F2Fas1sV0pFT4ebGF3W52VW8FK49F0F%1!V

>  <SkelSpheres>
/(1*2#F!1+2!1#1%1/2%1*1$2!403!203!11&2$1/!3-202)21#1C/!2%2//%1$102/*1(1&1(1!2/.1//.102//)1/08!1#1/#4/$2402$2+1/%3/+1%2/(2-1/&41/01#22101!1/)1!5/#1!1,2//%2)102,1/+1&20r,1&2*1)1!2#1#1*1!1+2&1(1(1&1.19!1/&2)9(3(1/,1!2.3+1$15!21/1!1#4$1&1

>  <PathFp>
lMU@VH82fZ!dZobc8V0IJJ3ds@0@eARV0N7D8krhJkS0OAFsG04W!8_45808GF2LXOY0WI!N_3JJI0dR#

>  <Structure>
eo`ZD@@DFEDl`IdfYeY}UYyY_xDTLZjZjZffjfjdC@qB\f

>  <Atoms>
31

>  <Bonds>
32

>  <Total Molweight>
390

>  <cLogP>
3.2066

>  <H-Acceptors>
7

>  <H-Donors>
0

>  <Non-H Atoms>
31

>  <Non-C/H Atoms>
7

>  <Electronegative Atoms>
7

>  <Stereo Centers>
0

>  <Rotatable Bonds>
12

>  <Rings Closures>
2

>  <sp3-Atoms>
15

>  <Symmetric atoms>
0

>  <Total Surface Area>
73.22

>  <Relative PSA>
0.70377

>  <Polar Surface Area>
53.84

>  <Shape Index>
0.58065

>  <Molecular Flexibility>
0.60578

>  <Molecular Complexity>
0.87147

>  <Aromatic Rings>
1

>  <Aromatic Atoms>
5

$$$$

eCreator 1.02D

 32 32  0  0  0  0  0  0  0  0999 V2000
    4.3301   -3.0000   -0.0000 O   0  0  0  0  0  0  0  0  0  0  0  0
    3.4641   -3.5000   -0.0000 C   0  0  0  0  0  0  0  0  0  0  0  0
    2.5981   -3.0000   -0.0000 N   0  0  0  0  0  0  0  0  0  0  0  0
    3.4641   -4.5000   -0.0000 C   0  0  0  0  0  0  0  0  0  0  0  0
    2.5981   -2.0000   -0.0000 C   0  0  0  0  0  0  0  0  0  0  0  0
    1.7321   -3.5000   -0.0000 C   0  0  0  0  0  0  0  0  0  0  0  0
    4.3301   -5.0000   -0.0000 C   0  0  0  0  0  0  0  0  0  0  0  0
    1.7321   -1.5000   -0.0000 C   0  0  0  0  0  0  0  0  0  0  0  0
    3.4641   -1.5000   -0.0000 C   0  0  0  0  0  0  0  0  0  0  0  0
    4.3301   -6.0000   -0.0000 C   0  0  0  0  0  0  0  0  0  0  0  0
    1.7321   -0.5000   -0.0000 C   0  0  0  0  0  0  0  0  0  0  0  0
    0.8660   -0.0000   -0.0000 C   0  0  0  0  0  0  0  0  0  0  0  0
    0.8660    1.0000   -0.0000 N   0  0  0  0  0  0  0  0  0  0  0  0
    0.0000   -0.5000   -0.0000 C   0  0  0  0  0  0  0  0  0  0  0  0
    1.7321    1.5000   -0.0000 C   0  0  0  0  0  0  0  0  0  0  0  0
   -0.0000    1.5000   -0.0000 C   0  0  0  0  0  0  0  0  0  0  0  0
    1.7321    2.5000   -0.0000 C   0  0  0  0  0  0  0  0  0  0  0  0
   -0.0000    2.5000   -0.0000 C   0  0  0  0  0  0  0  0  0  0  0  0
    2.5981    3.0000   -0.0000 N   0  0  0  0  0  0  0  0  0  0  0  0
    0.8660    3.0000   -0.0000 C   0  0  0  0  0  0  0  0  0  0  0  0
    2.5981    4.0000   -0.0000 N   0  0  0  0  0  0  0  0  0  0  0  0
    3.4641    2.5000   -0.0000 C   0  0  0  0  0  0  0  0  0  0  0  0
    0.8660    4.0000   -0.0000 C   0  0  0  0  0  0  0  0  0  0  0  0
    4.3301    3.0000   -0.0000 C   0  0  0  0  0  0  0  0  0  0  0  0
    3.4641    1.5000   -0.0000 C   0  0  0  0  0  0  0  0  0  0  0  0
    1.7321    4.5000   -0.0000 C   0  0  0  0  0  0  0  0  0  0  0  0
    5.1962    2.5000   -0.0000 C   0  0  0  0  0  0  0  0  0  0  0  0
    4.3301    1.0000   -0.0000 C   0  0  0  0  0  0  0  0  0  0  0  0
    1.7321    5.5000   -0.0000 O   0  0  0  0  0  0  0  0  0  0  0  0
    5.1962    1.5000   -0.0000 C   0  0  0  0  0  0  0  0  0  0  0  0
    6.0622    1.0000   -0.0000 O   0  0  0  0  0  0  0  0  0  0  0  0
    6.0622    0.0000   -0.0000 C   0  0  0  0  0  0  0  0  0  0  0  0
  1  2  2  0  0  0  0
  2  3  1  0  0  0  0
  2  4  1  0  0  0  0
  3  5  1  0  0  0  0
  3  6  1  0  0  0  0
  4  7  1  0  0  0  0
  5  8  2  0  0  0  0
  5  9  1  0  0  0  0
  7 10  1  0  0  0  0
  8 11  1  0  0  0  0
 11 12  2  0  0  0  0
 12 13  1  0  0  0  0
 12 14  1  0  0  0  0
 13 15  1  0  0  0  0
 13 16  1  0  0  0  0
 15 17  1  0  0  0  0
 16 18  1  0  0  0  0
 17 19  1  0  0  0  0
 17 20  2  0  0  0  0
 19 21  1  0  0  0  0
 19 22  1  0  0  0  0
 20 23  1  0  0  0  0
 22 24  1  0  0  0  0
 22 25  2  0  0  0  0
 23 26  1  0  0  0  0
 24 27  2  0  0  0  0
 25 28  1  0  0  0  0
 26 29  2  0  0  0  0
 27 30  1  0  0  0  0
 30 31  1  0  0  0  0
 31 32  1  0  0  0  0
 18 20  1  0  0  0  0
M  END
>  <idcoordinates2D>


>  <FragFp>
;jzvzgrxxzUwttEE8mE9e9rALIcV4OBHx2Ac05N@oi44HY0Xs1sV0pFE4ebGF7W120W8F541!F#801#

>  <SkelSpheres>
!2/,1!1!2E/!1/+1%1-106$5$2/02-2!4/+2%D01!1*2011/$1101*3*2#1%1//%2%1#6*1#1-1//%1/!1/)2%2-11101A!1#2)1)1/(3$3*2/&2!1&2-1(2201/!2)2%4//-1)12/*3/!3#1.2%1$1$2$1(1*3/!2!14!1&2/$t2/1!2-1/!1,2//$2/2(2@401#1#1$1&22)2/01#1/011/$1)1+4!2/2(1(1#1

>  <PathFp>
IJ8090841@!d0Fq48083VFA4089Q20DWBP1H0F501GFk80GW0FF540Bl9$FF10ZF301Y0FVa2J481VD4J0

>  <Structure>
e`PRL@@DCDb`CglbbbTrJbfRfbtRRQTVSUSTuUSULsU@DLReuSL

>  <Atoms>
32

>  <Bonds>
32

>  <Total Molweight>
404

>  <cLogP>
4.3321

>  <H-Acceptors>
7

>  <H-Donors>
0

>  <Non-H Atoms>
32

>  <Non-C/H Atoms>
7

>  <Electronegative Atoms>
7

>  <Stereo Centers>
0

>  <Rotatable Bonds>
12

>  <Rings Closures>
1

>  <sp3-Atoms>
17

>  <Symmetric atoms>
0

>  <Total Surface Area>
66.63

>  <Relative PSA>
0.75461

>  <Polar Surface Area>
56.33

>  <Shape Index>
0.59375

>  <Molecular Flexibility>
0.58982

>  <Molecular Complexity>
0.83438

>  <Aromatic Rings>
0

>  <Aromatic Atoms>
0

$$$$

eCreator 1.02D

 31 32  0  0  0  0  0  0  0  0999 V2000
    7.7942    8.2500   -0.0000 O   0  0  0  0  0  0  0  0  0  0  0  0
    9.0933    9.0000   -0.0000 C   0  0  0  0  0  0  0  0  0  0  0  0
   10.3923    8.2500   -0.0000 N   0  0  0  0  0  0  0  0  0  0  0  0
    9.0933   10.5000   -0.0000 C   0  0  0  0  0  0  0  0  0  0  0  0
   10.3923    6.7500   -0.0000 C   0  0  0  0  0  0  0  0  0  0  0  0
   11.6913    9.0000   -0.0000 C   0  0  0  0  0  0  0  0  0  0  0  0
    9.0933    6.0000   -0.0000 C   0  0  0  0  0  0  0  0  0  0  0  0
   11.6913    6.0000   -0.0000 C   0  0  0  0  0  0  0  0  0  0  0  0
   12.9904    8.2500   -0.0000 C   0  0  0  0  0  0  0  0  0  0  0  0
    9.0933    4.5000   -0.0000 C   0  0  0  0  0  0  0  0  0  0  0  0
   11.6913    4.5000   -0.0000 C   0  0  0  0  0  0  0  0  0  0  0  0
   14.2894    9.0000   -0.0000 C   0  0  0  0  0  0  0  0  0  0  0  0
   10.3923    3.7500   -0.0000 C   0  0  0  0  0  0  0  0  0  0  0  0
   10.3923    2.2500   -0.0000 N   0  0  0  0  0  0  0  0  0  0  0  0
    9.0933    1.5000   -0.0000 C   0  0  0  0  0  0  0  0  0  0  0  0
   11.6913    1.5000   -0.0000 C   0  0  0  0  0  0  0  0  0  0  0  0
    9.0933   -0.0000   -0.0000 C   0  0  0  0  0  0  0  0  0  0  0  0
   11.6913   -0.0000   -0.0000 C   0  0  0  0  0  0  0  0  0  0  0  0
    7.7942   -0.7500   -0.0000 N   0  0  0  0  0  0  0  0  0  0  0  0
   10.3923   -0.7500   -0.0000 C   0  0  0  0  0  0  0  0  0  0  0  0
    6.4952   -0.0000   -0.0000 C   0  0  0  0  0  0  0  0  0  0  0  0
   10.3923   -2.2500   -0.0000 C   0  0  0  0  0  0  0  0  0  0  0  0
    5.1962   -0.7500   -0.0000 C   0  0  0  0  0  0  0  0  0  0  0  0
   11.6913   -3.0000   -0.0000 N   0  0  0  0  0  0  0  0  0  0  0  0
    9.0933   -3.0000   -0.0000 C   0  0  0  0  0  0  0  0  0  0  0  0
    3.8971   -0.0000   -0.0000 C   0  0  0  0  0  0  0  0  0  0  0  0
    9.0933   -4.5000   -0.0000 N   0  0  0  0  0  0  0  0  0  0  0  0
    3.8971    1.5000   -0.0000 C   0  0  0  0  0  0  0  0  0  0  0  0
    2.5981    2.2500   -0.0000 O   0  0  0  0  0  0  0  0  0  0  0  0
    5.1962    2.2500   -0.0000 C   0  0  0  0  0  0  0  0  0  0  0  0
    2.5981    3.7500   -0.0000 C   0  0  0  0  0  0  0  0  0  0  0  0
  1  2  2  0  0  0  0
  2  3  1  0  0  0  0
  2  4  1  0  0  0  0
  3  5  1  0  0  0  0
  3  6  1  0  0  0  0
  5  7  2  0  0  0  0
  5  8  1  0  0  0  0
  6  9  1  0  0  0  0
  7 10  1  0  0  0  0
  8 11  2  0  0  0  0
  9 12  1  0  0  0  0
 10 13  2  0  0  0  0
 13 14  1  0  0  0  0
 14 15  1  0  0  0  0
 14 16  1  0  0  0  0
 15 17  1  0  0  0  0
 16 18  1  0  0  0  0
 17 19  1  0  0  0  0
 17 20  2  0  0  0  0
 19 21  1  0  0  0  0
 20 22  1  0  0  0  0
 21 23  1  0  0  0  0
 22 24  2  0  0  0  0
 22 25  1  0  0  0  0
 23 26  2  0  0  0  0
 25 27  1  0  0  0  0
 26 28  1  0  0  0  0
 28 29  1  0  0  0  0
 28 30  2  0  0  0  0
 29 31  1  0  0  0  0
 11 13  1  0  0  0  0
 18 20  1  0  0  0  0
M  END
>  <idcoordinates2D>


>  <FragFp>
=jzSrxpzURAQUE8w29@9qMH0hVB9Bnx278X5H3qB402V0as0dV0oNP4fXJkIWC01WcF459!G1F1&

>  <SkelSpheres>
/*1,E%11*1/+1(101+2!40201204/01//0101/4/!1/(1!1/(1///(1*1//$1&3/!3/.1/*21$6&1/&1&1*402$2&2!1)1%4!1!3)1)3-3/(2%3&201!1+1$3%1&4$22,44/(2/!1*2$2#201//3.1%1)1/$1#3!20r)1!2,1!1$1&8!104(1+1///-@031-1$1!2)6!4!31)1&1-1(1/3(1)5/01111&4#1)

>  <PathFp>
kFN08F901@02c!a48!384A129ON20DV8Nf2FN4040JkP!c!k#BWCV#FF08ZH3V031J0a2J6FWVD410

>  <Structure>
eo`ZD@@DKDne`ClbbfbRRJbRfRTVVbTLbrZhHHjjZfZfHB@Y`

>  <Atoms>
31

>  <Bonds>
32

>  <Total Molweight>
390

>  <cLogP>
2.196

>  <H-Acceptors>
7

>  <H-Donors>
0

>  <Non-H Atoms>
31

>  <Non-C/H Atoms>
7

>  <Electronegative Atoms>
7

>  <Stereo Centers>
0

>  <Rotatable Bonds>
11

>  <Rings Closures>
2

>  <sp3-Atoms>
12

>  <Symmetric atoms>
2

>  <Total Surface Area>
86.81

>  <Relative PSA>
0.56157

>  <Polar Surface Area>
51.62

>  <Shape Index>
0.58065

>  <Molecular Flexibility>
0.627

>  <Molecular Complexity>
0.81625

>  <Aromatic Rings>
1

>  <Aromatic Atoms>
6

$$$$

eCreator 1.02D

 11 10  0  0  0  0  0  0  0  0999 V2000
    4.3301   -0.0000   -0.0000 N   0  0  0  0  0  0  0  0  0  0  0  0
    3.4641   -0.5000   -0.0000 C   0  0  0  0  0  0  0  0  0  0  0  0
    5.1962   -0.5000   -0.0000 C   0  0  0  0  0  0  0  0  0  0  0  0
    2.5981   -0.0000   -0.0000 C   0  0  0  0  0  0  0  0  0  0  0  0
    3.4641   -1.5000   -0.0000 C   0  0  0  0  0  0  0  0  0  0  0  0
    6.0622   -0.0000   -0.0000 C   0  0  0  0  0  0  0  0  0  0  0  0
    1.7321   -0.5000   -0.0000 C   0  0  0  0  0  0  0  0  0  0  0  0
    6.9282   -0.5000   -0.0000 N   0  0  0  0  0  0  0  0  0  0  0  0
    6.0622    1.0000   -0.0000 C   0  0  0  0  0  0  0  0  0  0  0  0
    1.7321   -1.5000   -0.0000 C   0  0  0  0  0  0  0  0  0  0  0  0
    0.8660   -2.0000   -0.0000 N   0  0  0  0  0  0  0  0  0  0  0  0
  1  2  1  0  0  0  0
  1  3  1  0  0  0  0
  2  4  1  0  0  0  0
  2  5  2  0  0  0  0
  3  6  1  0  0  0  0
  4  7  2  0  0  0  0
  6  8  1  0  0  0  0
  6  9  2  0  0  0  0
  7 10  1  0  0  0  0
 10 11  1  0  0  0  0
M  END
>  <idcoordinates2D>


>  <FragFp>
vpUWHWO4WF4J0F082B0F0820V#8$FG208$V84)V0F#8V0F0V&4$F*

>  <SkelSpheres>
//(4,1&1/)3+2-2#1!4///#2/!6/!1///$1///(5////////-2///!3//////&2&2%5/$2////2//,1////-1.I/*1/.2.201,1//*5)1/*3/02/(2//*3,3(1/$

>  <PathFp>
F08#801#V!608%9!808084V0F#F$F$V&8W%F#VF#X$24$44!

>  <Structure>
dmW@@@y\dTRtQjYf`bf

>  <Atoms>
11

>  <Bonds>
10

>  <Total Molweight>
138

>  <cLogP>
0.4759

>  <H-Acceptors>
3

>  <H-Donors>
0

>  <Non-H Atoms>
11

>  <Non-C/H Atoms>
3

>  <Electronegative Atoms>
3

>  <Stereo Centers>
0

>  <Rotatable Bonds>
5

>  <Rings Closures>
0

>  <sp3-Atoms>
5

>  <Symmetric atoms>
0

>  <Total Surface Area>
32.73

>  <Relative PSA>
0.32539

>  <Polar Surface Area>
9.72

>  <Shape Index>
0.81818

>  <Molecular Flexibility>
0.60266

>  <Molecular Complexity>
0.47958

>  <Aromatic Rings>
0

>  <Aromatic Atoms>
0

$$$$

eCreator 1.02D

 11 10  0  0  0  0  0  0  0  0999 V2000
    7.7942   -0.0000   -0.0000 N   0  0  0  0  0  0  0  0  0  0  0  0
    8.6603   -0.5000   -0.0000 N   0  0  0  0  0  0  0  0  0  0  0  0
    6.9282   -0.5000   -0.0000 C   0  0  0  0  0  0  0  0  0  0  0  0
    6.0622   -0.0000   -0.0000 C   0  0  0  0  0  0  0  0  0  0  0  0
    5.1962   -0.5000   -0.0000 N   0  0  0  0  0  0  0  0  0  0  0  0
    4.3301   -0.0000   -0.0000 C   0  0  0  0  0  0  0  0  0  0  0  0
    3.4641   -0.5000   -0.0000 C   0  0  0  0  0  0  0  0  0  0  0  0
[truncated: 541,874 more chars]
