# Supplementary material for: Limits of Prediction for Machine Learning in Drug Discovery
Source: Front Pharmacol. 2022 Mar 10;13:832120. doi: 10.3389/fphar.2022.832120 (PMC8960959; doi:10.3389/fphar.2022.832120)
Supplement: Supplementary file 1 [file DataSheet1.ZIP › supportingInformation/publication/molecules_apixaban02.dwar]

<datawarrior-fileinfo>
<version="3.3">
<rowcount="0000000300">
<application="DWARFileHandler">
</datawarrior-fileinfo>
<column properties>
<columnName="idcoordinates2D">
<columnProperty="parent	Structure">
<columnProperty="specialType	idcoordinates2D">
<columnName="FragFp">
<columnProperty="parent	Structure">
<columnProperty="specialType	FragFp">
<columnProperty="version	1.2.1">
<columnName="SkelSpheres">
<columnProperty="parent	Structure">
<columnProperty="specialType	SkelSpheres">
<columnProperty="version	1.1">
<columnName="PathFp">
<columnProperty="parent	Structure">
<columnProperty="specialType	PathFp">
<columnProperty="version	1.1">
<columnName="Structure">
<columnProperty="specialType	idcode">
</column properties>
idcoordinates2D	FragFp	SkelSpheres	PathFp	Structure	Atoms	Bonds	Total Molweight	cLogP	H-Acceptors	H-Donors	Non-H Atoms	Non-C/H Atoms	Electronegative Atoms	Stereo Centers	Rotatable Bonds	Rings Closures	sp3-Atoms	Symmetric atoms	Total Surface Area	Relative PSA	Polar Surface Area	Shape Index	Molecular Flexibility	Molecular Complexity	Aromatic Rings	Aromatic Atoms
	;bnrvclN5uGJ89098k2821F0FFc#BHG218#@F84$Xs08V0oF2485FF0V1!W!4$F#801#	02!3//!A/!1.2+1+2%1#2!20201!2)1&2//01+3%@+1%1/(1%1&2&1$1+1-1%1/%4/&1#1!1/(1+2#1/&1/!1#2!2/9//02/41%1,1///1)1(1,1)1#2/$2//2///03//*1//#2)1/,30d!1/02$3#1//,1/,1/)69!1%1&3/!2*1%12/01#2&2/,4%4%1!1//0	HF8!FN412!c!a48!1!14081@!BW8H020F1$V!GV!F540Bk9!F0FF10ZF10130FV62Z4#D0J0	fnmI@@F\}TBSNmsZ{NltuMUUKT@dHdJRp	23	22	288	3.1074	5	0	23	5	5	0	11	0	13	0	49.68	0.54952	33.19	0.73913	0.65727	0.62054	0	0
	:UdztUgrJ5wOodtDC8k68P8X9HG80490Hl29804F@o840FX0Xs0cV0K080cWGF0W10V!F501)1#	!1/01)2(7,1/$1!1(3/&2$2#12*11/01&1&2$204#101)C+1/+1/)1/(1//$3!2/(1/+1//#3/#1(101/8%13/*1)1$31%2&1///01#21%50202/.2//)2$1%3///$3///(1!20104///(b/2#2$2.202101/02+2//%1$1(18/.2$3/01/#1!1#2//2%5/*2&1(	IF8090840@02c!a0@083VF@4088Q28BW4P0F0F401FF080GV0F01408l%FF18ZF10VY#Z2Z08104420	fnmh`@DTdgHHyEDhhhdTdhd\uRuURmU@IRYNoL	23	22	294	0.327	7	0	23	7	7	0	10	0	9	0	72.39	0.60547	50.34	0.65217	0.58616	0.67908	0	0
	;hztOcpJ5k1odO380k68@Va0F08V088Ht238#@V841FX!F08!Z0N0XW0F311!V!441)1#	!1+1$1/!A(2)1+102,4/&2$2$1/+2!1!1/1)2(D+1///%1/.1&2!1%3+2!1/(3///1&1+1*1/!1,7&2-2+1/11$2(1,1&2#4+1)1-1/-21/01/,1-2//!1+1//(1.2(2/%2/%2)c20113.1$201!1,1/%1%2&2)3//$1122/*1&14/%1/!3)1//04/02(104$2&1	G080808402!V!a08801VF944!Q016V4N1H0FC010F0N0GW0F1140dlF$FF!VF#X2!Z2408!B4!	fnmH`@DZ]xCTefW]UeWVijfjiihABThMe`	23	22	292	1.4239	6	0	23	6	6	0	12	0	12	0	58.17	0.83032	59.38	0.73913	0.62298	0.55303	0	0
	vzUdvtOgrJ5w1otO@80k68e8a9HF804O0HG2A804F@o840F20XF1c!K040VW1F3W1!V8F501!F%1#	/-1)A////1%2$4$4/.1#23/!1-F01)2$21/!2/(1(101/#2//03!1/(2//01#1/-3/&1(2*6//011)3%22/*1//#5-2(2/$4*11.1#1%1,1!2&2//-1!1&1,2/$1)3$2!2///&e/01!2$1(11*2/%1-1/#2/*3/1/#2/01+1)12/&1/#4/*12!5!2&2	I08!F801@!V!a48!1VF@4088Q20B_4N1H0F1#F#1V0F10408l%FF10ZF#Y!V42408104440	fnmH@@@PUgIIhhldeEbddjiYjjVZhAJOGuF`	23	22	284	3.1608	4	0	23	4	4	0	12	0	11	0	49.09	0.28926	12.96	0.73913	0.67382	0.63799	0	0
	zrUdztUgrJCwOktOAC8mE8eca92H8V4O0Ht2Ad04N@Ze41F2!F1VV0K0R0cWGF7W120V0F501!F%1#	,2,302%2#5(2/(1,1/021&204$8+2/(4-1*1$10D#1&3%1/.101$1,3.1!1$1(1/%42%1$2-2/01/////.3&2/0203/#1#3$2)1-1//2&1+1/(22///$1////,2#2//.2*2//$c$1$2)1$1$1!1)4+2/1%3*2//&4//$7/01/%21/!2)3-4&2/*2(	F18!Fc011!V!L088010FA8480O094W4N0F0FB#F0801V!1#dlF$J#VF080X2!V250@!44!	fnmH`@DB\DCTegV[V{UVjZZjZZTBJLZ	23	22	292	1.7258	6	0	23	6	6	0	12	0	7	0	81.51	0.59183	56.22	0.65217	0.75343	0.65788	0	0
	vzUdvtOgpJ5w1kdO@80k68@ca9FF8V480HG2A8040@o841F20XF0c!K0F0VW1F2W1!V!501)1#	/-1)8//02.1/*3$2+201/%4/(202%I+2/////*1!2)1+2!13/&2!1#1(1/2///-1!1,9%1.2!3(1)3%22+1#1(21//#1-2/#3)4%1+3(1)1/$2/.5/!1//-1$1//!1//0g/01!3$1$1(2/*1)1!2!1/#3/*22.1/1!3-1!1*1+41//*4!2/&1/	I18#8!@!V!X488010J@4488Q21BW4s0F0FB#F0801V0F1440dlF$J010ZF#Y20V42448104440	fnmH@@@PmgIEDhiddUddhijefjfZhEHSKezcP	23	22	284	3.9016	4	0	23	4	4	0	11	0	11	0	49.25	0.44995	22.08	0.6087	0.65012	0.65645	0	0
	yyuYTWO!F5k0F91180F08@V!F08!80Hl218#2V841#2N!V0JFN0c1FF1W1%4$F%1#	(1/1$1(5%1(1!1,1-3$1/&4$102)2)1)1*101$2)2(E+4/*2//1!1*2(2)1/)1,3*1/&1///(11/1-7&1//&1#14$2/$2(2/(102+2/2/%3/+1//01///#1#2)2!11,1*21.1///0c$1/!2031#1,201+2/02202/,1-2%6$1#111/(6/02/$1&1/%4.4&101/!1-	2180208$2c!608!3041B4N0@284W0mV!GB#60801c$108lFV0F04F10V$2010V2Z02V04#	fnmH`@DZlxCTfY^WUY_VjZejjZXEJTeSFKP	23	22	292	0.8116	6	0	23	6	6	0	10	0	9	0	73.77	0.65474	59.38	0.82609	0.61849	0.54381	0	0
	zxUYrYtBlN4T1J08@B8k2828k0F0c04!Hl218$k84$Xc0cV04F@!WGF!1!1!4/	/+1&1#E/,1/02,1)2%1#1*1//(204/C+1//+1//(1/.1!2/(1.1/(2$1/%1//#1#1!7&1!1+2!1&101!3)71%1/,3/01!2)2(3/$101.8$2////01/,1!2+2/-101*2&1-2-1-1)10d/*3/.1//,1(1/#6!2-4/!5/01$2/!1/$2/01!4#2.1*5+	FF8#840@!c!a48!1!9B080N08BV8N#F4#FV80FV0F05408W1$FF!ZF1!Y!Va240@104440	fnmI@@DBtTBSNjkKJk{UMUMSUL@eGUzJp	23	22	288	2.056	5	0	23	5	5	0	12	0	12	0	41.82	0.65136	30.03	0.69565	0.66023	0.59634	0	0
	zrzhztOgpJCw1kdOA80k68@8a9FF8V480Ht2A8040@Z@40FX!F0c!K080cW1F3W120V!541!F%1#	!1//$6/!1/+3#3!1/$3$5+2.2&2//!9+1%1//!102)1$1///(6!1%1/01/06/,3/-1-1(2*8&2/*1/11$2(101/&2/%1+301/)11!22$1&1#1/)2/022/+2%1*1/#2#2//&3#1&1)12-1$101)c!1$1+2$1/&1$1/)203//-11923//!3//(211//*4/*12.	G080808412!V!a08!1VFA4080Q206W4N0F0F4010F080GW0F01408l%F#VF#X#Z2408!4440	fnmH`@DZ\DC\bbfbQRRbabrZijZijV`XiRll	23	22	292	1.934	6	0	23	6	6	0	10	0	10	0	73.61	0.54802	50.26	0.69565	0.62522	0.61095	0	0
	zrUdztOcrJ5k1ktO380k68eVa0HF8V0N02l238040@V841FX!F18!J0J0VW!2W1!V!401)1#	/-2)2//02//*5$1//$2/4&202!1!I+2%2//&5,32.1/2/%1/+2//01,3///3/@&1$1(2/,24$1///-2&3/!1!2//%1)2/,2-1(3+102//+1101!2,1//%4/%d$1)1$1$1$1///$2-1!302)1/403-1/#2/02/&5//!1(4!201/$222,1	G180808!2!W!a08801VJ844!Q014W4s0F0FB010F080GV0F1040dlF$J010VF#X2!42408!44!	fnmI@@DRlxBSMzl{KJ{ULuUSLtBeKezcYX	23	22	288	2.3352	5	0	23	5	5	0	9	0	10	0	57.58	0.61132	39.15	0.65217	0.69788	0.61487	0	0
	zrUdztUgrJ5wOktOEC8m68uca92F8V4O0Hl2A904N@Z801F202k1kV0K0R0VWGF3W!VV0FK01)1#	/*30201(4(2/(1,2/,8$602+2/01#4-204/D!1.2/,201/$3-2+2%1)1%2$4!3/!2$201.1//&1.1/#2$101!1&5&2*1/-4!4$2/-2//02$2/%1)2///#1!2///02/-2///*1/!1/0d$1.1&1!101*2//201+2//&6)1%2/#6/03/&1/,3-5)1%1*2&1&	G18#8$2V!60@801VFA8480R294_4N0F0FB#F0N0lV!1#dlF$J!8VF!8XX!V2Z0@!4440	fa}h`@DLdgHNyEEEEidhdldhVjfiYijiAaSjBp	24	23	306	1.1721	7	0	24	7	7	0	10	0	8	0	85.06	0.60886	59.46	0.625	0.7749	0.69969	0	0
	zqu_T_O!FCk0F91180k08@V!F28V080Ht218#@V@410V!F08!40F0c10F0W120V!44#F%1#	101/)11$2!15!1$2%1!1/+2/!11(3$3+2$2//01/!G+2%2/)1-3&2#4/*1%1/%2!1-1)3////(2/!1#1,1!6&1/#3/!14!13$3!1$1#1!1///(3/*1&1//(1/%1(2!31)2-1!2/+1/-101/1#11#3/-30e!1/,11+1$2/-2)12//%155/-1$5/011/!1!1/%1/!10401%1/%1+	I08080841202c!a08!5V034480@204Z0FVF0GB0106080GW!1140dlF$FF!VF#22!424!V04#	fa}H`@DBCDCTegV[WUUYjYjjYjZPTILkWgK@	24	23	304	2.4782	6	0	24	6	6	0	11	0	9	0	86.28	0.55981	59.38	0.79167	0.64165	0.53395	0	0
	;jzjt0pN5k1J99280k29@V60F0c!8BHp218#2k841#2F08V0oFP487FF1W1%J01!F#801#	$3//!6%1(1!1/+201)2%1&202$5/010101)1,1$1+301#A+1%1//$1)2$2/!2)1#1#1/02!1,1%1#1/&1//2$1///!6&1)1$202+1(1!312$2$1/01$3$1/$1#2(32%1/1-5$2/%1/!1%2///01)1-2/*1!2/&1/-1(30e!1/&1$101#1(1/-2//*1)4B!1(1/(2/01&1-1//%2!1!4/$2&101+	H18!F941202c!6F8!3041B4N0@!BW8k020FC%881c!F1108lGV0F0JF10VF10120G0V2Z4220D0F0	fa}H`@DBCDCTf]V[v]UYjffjeif`Dh~TqZ	24	23	304	2.8493	6	0	24	6	6	0	11	0	9	0	86.28	0.55981	59.38	0.79167	0.69456	0.55002	0	0
	zxzbnbtBlN4T1F08@B8F2828k0F0804!HG21804!k84$X80cV0JF!8WGF0V1%4$F*	$3//!D/011)1/-5*2!4#3!4/#3/+2.3%@+1%2//(1%2$2/(1/.5!1!1$2*1#1//(3////1&9*1/&102,81%1/////-1.5/$4/.22/+1///(1/1+1&1/$2/(31g/*3/.1/*1#1/%1/!4@)2&6/!3/#1!2/!1//#4%3/#1/&	F08!FN41@!V!a48!1!94080P28BV0N#F$FV!FV0F15408W1$F#ZF#Y!V42408104440	fa}q@@FFJCHhldhhddXlhmMMMUUKSPLPbTV	24	23	298	5.6212	4	0	24	4	4	0	12	0	12	2	55.55	0.42754	29.95	0.66667	0.58331	0.62778	0	0
	zrUdztUgrJ5wOkdODC8k68Pca1H08V490Hl23904F8Z841FX02k0cV0J0N0cWGF3W10V!FJ01!F%1#	(1/1-6//05,4/01*3$2+2/01/$304#1$2%F/!1//&1,1)2/!2#1/%1!1%1//.1#1/%1/$3+2(1,8&2(1/.2#2$2/(1)1+201/#5/2)1(2!3//.1////02/-2/&1/.1!3&1-d/$11#4$1!1$14!201.1/02/!1)1/$63#1/.6/02#1/!1.2+4.5!2*1.1#1(	G0808Fc011!W0Fa0@801VFA8480O094Z4N0F0FB010F0N0GV0F1#dlF$F!8VF088XX!Z2_0@!44!	fa}h`@DDihhEIMkJskZ{KSUSMRuU@Ibt~`l	24	23	306	0.6352	7	0	24	7	7	0	11	0	9	0	69.46	0.74561	59.46	0.625	0.76713	0.62054	0	0
	zyPYTWO!FCk0F91080k08@V!F28V080Ht218#@k@410V!N08V0J0F0c10F1W12$4$F%1#	!1+1/#2#6!1+2$2&2/01/#1(101!5+2%1!2+2/12/0N+1+2/&1!1-1/1&1$1!2*1+2#1102,31)1//(1,1&1//01/4$102(1*401#1#1$101#21$2#1%1//-4.1/,2////01!2/%3!1.2/&2/%1/.1//*h,2,1$1)1!1$1&1/%2)12//%133//#5&1!1////*401&2/1#5+	I08080841@02c!a08!5V024480@28BZ0HVF0GB0106080GV!1140dlF$FF!ZF#22!424!W04#	fa}I@@D\BdBRjlrolzjtsUMLuSHJXjUkrU`	24	23	300	3.1877	5	0	24	5	5	0	12	0	7	0	85.69	0.41078	39.15	0.79167	0.68099	0.57505	0	0
	:UWzWOBlF5w1J9dAB8k28@8V0F180480Hl2180402k84!V0XN0cV0J080cWGF1W1!V!4$F*	/%1!1-5/,2/-2-20201!8//#5+1/%D+3%2!1///12///(5!1(1.1#1//*3&1(3/,2011#3*4&2/02(1)2$322$3///)40113&6-101/%2/$2/,2/#1/1//1&2/$1.105/*101/)1e1/)2///.1&2&3%1!1/A03&4/*1/02/01$11//*4//+	FF809F801@!c!a48083!9B080N28BV0N#F4!FF080FV0F14408W%FF!ZF1!Y!VZ240@104440	fa}H`@DLddC\bfRbRRTRJbfcTuSTkSS@pQe^X	24	23	304	2.5822	6	0	24	6	6	0	11	0	6	0	93.86	0.42915	47.1	0.625	0.62732	0.60693	0	0
	zrUdztUcrJCkOktO390mE8e0a0H28V0N0Ft23d048@V@40F2!F18!F0B0cVFF7W02$401!F%1#	/(1*2#8,102/.2/01*4$3+5//&22*2%F/!1///$1/%3!21/,1////+3+1//,1&9&1!1$101(9*1,2$1//)2.4$21$3/101//+1&2*3#1//$3/$1//%1/+2//(1*f/$3&1/2(1/*4&1//*403/#1-9(2//1!1/(2$1!1%4!2/)205!101$1	F08!F801#W0Fa08!1VFA8080O!4Z4N0F0F4#F0801V0F$8l%F#VF#X#Z240@!44!	fa}I@@DJbdBSMklrovjuUMMUUSHL\UIV	24	23	300	2.1932	5	0	24	5	5	0	12	0	13	0	38.73	0.70333	30.03	0.66667	0.75165	0.61487	0	0
	vxUYnWvBlF4TGJ08@80F2828V1F0c0408HG21804!o84$X!c!o0F48W1F0V1%4$F*	!1/!2/0C%1&1//,1&1!4!2#1!3//&1-4#1*1F+1%2//.1$3!1.1//$5!2,1&2!1/1//+1&7/+1*1#8&1#1/%1#1#101$1/01//-1$1#2#1(1!211.1%2/$202*1-1///%1$1/%4/!2+2/1)1/!1$1(g,3,3/02*3/#1$1!1)2/&1+183//#2+1/)1#1//*4/*1/	G08080840@02V!a48!180@4089P20BV8NY20F5#JV8!V0FF1408W102!FF!ZF!1Y0FV62408W0B440	fa}H@@@TEEIgeY]]gUZZjYZZjhALNduz`	24	23	296	4.3694	4	0	24	4	4	0	13	0	11	0	46.16	0.48007	22.08	0.75	0.57459	0.58491	0	0
	;jzdv8rN5mO499390s08@V20H0cV088Fh01804!V801#2N&N4X2FF11&F49)1#	/$10101-F!1$2)1/2*6/&201!3$1(1/!2(1,1301/A!1//#1(1$1//2*2)1/,1(1$2#2/01#1/01&2%1&1$1//+6&1(1/+101#13$2&1/%2#5(2!1!2&2/$1%1.2%3//+1+2//(1%3$1//$1,201%2+1//#1%e,2(1)1,2$1%1/2!3-2/.1&2//$7/01#3//.2.4/,4-	108#9!2!V!6Fc!3V0184818!4V8F0H0FB$VN819!G010dlGV$F!V$22F0X240220B#	fa}H`@DJBdGTeeUv]YuUjijjijf`XX~Rl	24	23	304	1.7283	6	0	24	6	6	0	14	0	15	0	39.48	1.2234	59.38	0.83333	0.7733	0.51193	0	0
	:UdztUgrJ5wOodOEC8k68P8a9HF804902t2A804N@Z840FX0Vk0cV0K080XW102W10VV0F501!F%1#	!1/*1)603%2/!1)3/2(1%2$3#26/-1$211&2+1$2%I+1%1*2&2!1/$2(1/!1//$5!1/(3/+1%2%1//*1&1(2*7%12-1*1/011$2//!2/%403)2//(1//$2)2(2////&2/.2!2$2+1/1/)g/1#2$1%1*2/$2/*2/,1(17(1/+1/!1*1$101!2#2(1(1/!104/+2305+	G0808F841202V!a0@!1VF@4080U284_4N1H0F5010F0N0GV0F11408l%FF18VF#X!VZ2Z08!4440	ficH`@DTeDC\bbTTTRLrrTRQZiZjeZiZ@Rdr]^X	25	24	316	3.2513	6	0	25	6	6	0	10	0	7	0	90.77	0.44376	47.1	0.68	0.57952	0.69203	0	0
	;dzdt0pFCk1J99380F28@V6!2cV088Hx218#2Ve41#2F$Z0N4X3FF1112$J01!F%1#	(1/(3#10E%1!1$1!1/+4/&2$2$101)2)1)1/!2)2(C+4/!1&2//.2*1#1!1%101/301*3$1$1/&11/%33/#1//+7&1/#4&1*1#12$2/$2(2#33)1#1+1%3////#1#1(22//.1,1$1#1#2//)2/)1//%g/$1*1,2%1/,2*1$1/2)2%303(1/$1#8//)1.1%1/$4)1/!5)1!1	018#9!2!V!6F8!3041B4N0@!4W8k020FB%N81c!F0108lGV0F04F14V$20F0V2Z0220B#	ficH`@DFlD@tf[UUVUWuZjfjZjif@SbYKMh	25	24	316	1.7244	6	0	25	6	6	0	14	0	14	0	51.99	0.92902	59.38	0.8	0.72496	0.53395	0	0
	;dv9t0KF5k1J89280F288V60F0cV088HR018#80841#2F08!40F423F#1%J01!F%1#	!1/*2)E.1!1$4/%2/&2$2+1$4///02(D$1%5(101.2.1/-2+1#1!1(1,2!1,2$1$2/(1/&2/#101//)9/!2/+1#22$1//!3*1#1///,1)1*1(1.1&2/1/-1$1//(2)2!2#1/(2+1/!h-1/01///04!2/(1.301!12//01026.2$16!1+2!2#5!2+1/2%4/,4-	G18#9402!V!VFc!304044F02!4W8k12!C%881c!F050ckGV0F0JF10VF!102F042V!20B#	ficI@@J\MdBRkNjlkkJsMSUTtuU@iBq\WTZ	25	24	312	3.042	5	0	25	5	5	0	14	0	15	0	43.66	0.8076	42.31	0.8	0.65924	0.50791	0	0
	:Ufzfv8rN5uOJ99198k29@1J0H0cV08BHx218#2kB4$Xs!V0oF@4e7FF1W#1!4$F*	//(D(2//%1,1#1$2!203$5/#1/.104/C1/03//(2+4,1+1+1/04/+3/-1/(12/1/%1/7&1#1,21(1!1$1$403$1/$1,3(2!101)1*2%1(3/1$1/$202#1/101///(1/(2-1/2!2#1/,1/*i!1,2)1/!1/*1$5-2#1//!6!1//04/01#3/01$1$1//0303!1.3&4-	FF8!F801#c!a48!1!38089820BV8F020F5$VF!V!F#BW1$FF04VF1!30FVa2442!D0J0	ficq@@DF\CHeDddhhdimhdVjfffjjY`XXrfl	25	24	310	5.0446	4	0	25	4	4	0	13	0	12	0	44.6	0.53117	26.79	0.72	0.74163	0.60279	0	0
	;hvtUgrJCwOodO@C8k68@ca9HF8V488HO2A8048@Z@41F2!F0c!p0F0eV1F3W120V!541!F%1#	!2//2#A%1%1$1/+3&1.2$401!5+2!1+2#1//1$@/!1/)1/%2#1+1/.2+8/+2#101/1&1(1$11!1021/.1!1)3,9/+3/&11$1//204*1-1//)42$2/,1%1,1%2)3/!2//%2#2/%2(2!2/+2/1.h(1+1$1$2+2/,1&21.2//282//#4//(201//*4/+23-	G08#8412!W!a08801VFA4480Q206W4N1H0FC#F#1W0F1140cl%JF!VF#X#42408!B440	ficI@@J\LdFQIJJYPiQYQSITttmSSUU@pamAh	25	24	312	5.3891	5	0	25	5	5	0	13	0	13	0	59.26	0.59501	42.31	0.68	0.63772	0.65055	0	0
	:UdztUgrJ5sOottD90m68eVa0HG8V0N82l238048@V841FX!F18!o0R0VW!6W1!V!401)1#	!2/02/!71/.1601//%303$1/-1.2&4#1!202%G/!2///$32.2/2/%5///$31$1//2/$11/)C&1)1#2/+202$1/)1)1)1/&221/1!2////-21/%3-2/%1/$1101/2/&2#2)3%1.h$1)1$1$2$1+2,1/#2/$1/%1(272+2/&2/01/&3//!1(4!2/(22,1	G180808402!W!a08803VJ@44!Q014W4s1H0FC010F080GV0F1140dlF$JF10VF#X2!Z2408!B4!	ficI@@DJ|DBSJwlwllkmTtuUTsM@iREQluV	25	24	312	4.9403	5	0	25	5	5	0	10	0	12	0	51.4	0.68482	39.15	0.64	0.63719	0.65788	0	0
	:Ufzdv8rN5mOJ99390s28@V60H0cV088Fx2180482V841#2N$k0N4e2FF1W&J09!F%1#	/&1/D!1$2/*2*2/01$2$3$5(1*1/1-221/E/!1/#1(1$1,1#1/)1+11/2(1(1$2#2/%1/01&2%12+1//+5&1(1(2)1!1$10101!3$1#1/-3(2!101&42+2%101/,1//.1-2//!1%3$1/!2-1/201/!1//#1%h!1)2/!1,1$1&1.2!5-2//&4//$5/01#3/01#1//(4/$2&405+	G08!F9012!V!6Fc!3V0184818!4Z8F0H0FC$VN81c!G010dlGV#FF!VF!122F0X240220B#	ficI@@DJcdBRrj|wkNjmUMSUSUL`pqBuX	25	24	312	3.9528	5	0	25	5	5	0	14	0	12	0	51.4	0.68482	39.15	0.8	0.71652	0.56169	0	0
	:UdzdvBrJ5wOJ9tEC8F28@8_9H1c0490Hp2A804N@o84!W0XF0s!4#VY1F311!V8F4$F*	!1/02(1)C//#1*1/&4$401!3/.1%1,12/0E+1#2//)2/1#1//,1!3/+1)1/////&1)1$8&1/01*101$3%24!104(102//-4#1&22.1.4%4$1//%12/2//)1/#2/!1/%2#2%2$1(2//i20101/$2(1%1/(1101&2/(2/01)152/%1,2/031/$11/1%1/0103/-25)10	G4808F841@!V!a08!3!@4088P20BV8N120F5010F080FV0F01408W1$FF!ZF!1Y0F0424081044!	ficq@@DZBAIfW]f~UWVjffjijfPDYR`uV	25	24	310	4.7904	4	0	25	4	4	0	12	0	12	0	44.6	0.53117	26.79	0.72	0.66866	0.626	0	0
	zxUYrWv8lN4HGJ08080F282V0FF0c#8Hk218$k8410V02808!oFF4810F0V1%4$F%1#	!1//$B/,1#1-1!1%1(1!4!2#1011%1///02&2%B!1(1//$1/3(1.1//$4!1/$2!1//01%1/+7//&1#B03$2+3,31(1111#1%101////#2*1!21-101%1//$1+1#1/$2+1/$1/02#11+1$2+62!2%1/03!1,1$1!1$h,2#1(2$1&2#2////*1+1B//$1+1(2/1//$1)4!2//#1#	I180@0840@02c!X0c!70424481@20BW8mW20GC0106V80Gc!F150clGV#JF10ZF!W02G0624!W0B#	ficI@@DJlxBSJlmoKr~mRuLuTuU@hRiR]TZ	25	24	312	5.0775	5	0	25	5	5	0	11	0	11	0	51.4	0.68482	39.15	0.8	0.44217	0.59413	0	0
	;bnrvclN5uGJ89098k2821F0FFc#BHG218#@F84$Xs08V0oF2485FF0V1!W!44#F#801#	02//%B/!1.2+1#1&21$1#2!20201!4)1&1/01.1/!D+1%1$4/!1%1&2,1+1/$1/%4!2/(1101/(1+2#1/&4/!1&2*2$8.1/02/41%1+31///1)1(1,1)1#2/$2//1/#2/,1/01/(1.1/#1//&40h!1/02$2#1/&3/$1*1/01/)38201%1&3/!4*1&1/01#2&2/,2%4%1!1//2	HF8!FN412!c!a48!1!14081@!BW8H020F1$V!GV!G540Bk9!F0FF10ZF10130FV62Z4#D0J0	ficI@@NBBtBSJ{\vnsjsRuMUUKU@IBiRll	25	24	312	3.7826	5	0	25	5	5	0	13	0	13	0	59.1	0.46193	33.19	0.76	0.64463	0.62953	0	0
	:UfztzcrJ5kOodt290k68@Va0PFcV088HK239048@V841F2!N08!J0F4cYFF3W1!V!401!F%1#	!2%1.1-A%1$1//!2+2$1$4!20301!7,1/&1+311/!G/!1//$1.1+1,2.1*1!302/+1!1///)1$4//%1$5&13//+2$4$1!1&1$1+3/%4/,1$20101!1%103/$2/)1//!103/(2//!1/(1/021//#l$1&2&1$2$1,1+204#2*1//2.1%354(1/*5*1%1/.1)1)2.4%1/%2-	F18!Fc013!V!q088030JA44N0O014WBs0H0FB#F0801V0FG040dlG!F0JF10VF080X2F042508!B4!	fesI@@LTlTBRssJk|zskMTuLtmUTCBKeE`	26	25	324	3.8792	5	0	26	5	5	0	15	0	11	0	63.91	0.55077	39.15	0.65385	0.7594	0.64904	0	0
	;hvttcrJ5k1otO280k68eVa0HFcV0N8HK238040@V841F202F18!o0J4cY0F3W1!V!J41!F%1#	!1/02(1)C/!1-101*3&1.4$5$21/*2(2/-2!A01)1%1//01/!11/)2%1/201!4!3)1-1//01//!3#1+1&2/!8&1$1/)1)2114$1(1&1$1+3//#2$1+1$1&4/+1)2/(2/,2*1+2/!2.1/!1/+2//i!101!1%1$1$102!11/.2,2/*2/)142+2!1/0105/031/$22!1//%106/*223-	G18#8412!V!a08801VF944!Q016_BN1H0FC#F080WW0FG140dlG$JF08VF!9X2F042408!B4!	fesi@@J\M[HDeV[UV}YoZZZZjfZjhADHkuF`	26	25	326	2.1633	6	0	26	6	6	0	14	0	16	0	47.21	0.82207	45.55	0.69231	0.66919	0.62054	0	0
	:Ufz9t81N5m1J89080F28@V4FF0cV088Pw018#8k8410V02N08!JFFF@30F0V1%4$F#V01#	!2,1,1)@/(1#1#1-1)1.201#13%1/)1/&2%3&E!1(2&1/,1/2.1//-2!1/(2*2/%1%1/+4//+6&1+3,31)101#21$101/!1,2)2+4+201/#1&1/!1/*1/101/102/-4!2/02#11+1!11,22!2%1/02/)1$h,2#1(1$1&2/1(2/!1/301/*3@//$2.1$11/!1&3/)11(4/,3-	I180@08!@02c!X0c!704244N1@20BW8mW20GC0106V80Gc$50clGV0F0JF10ZF!W02G0624!W0B#	fisI@@DJlxBSJlmnlrouzuKTsUSUS@hRiR]TZ	25	25	312	3.7678	5	0	25	5	5	0	8	1	9	2	67	0.52537	39.15	0.76	0.39475	0.59852	0	0
	;hvtUgrJ5wOotO@C8m68eca9HF8V4O8HG2A804N@Z841F2!F1c!p0J0cW1F7W1!V0F541!F%1#	!2/04/!81/01$2(202*3&1(1%2$7$4/+2#1/)1!2(A/!1%1*1.1%2+1+1/$2(11+8/.11/////02,1,A/%2#1/)4$1/-12!4*2/1&4/.22///*2!2/,2//%2#2/.2/(1%4//k(1+1*1!1//*4///$284+3%1,2!2/02/%33/1/*4/+232,	G18#8412!W!a08801VFA4480Q216W4N1H0FC#F0801W0F1140dlF$JF!VF#X2!42408!B440	fesI@@J\lTBRkMlM{M}MMKUSSUT@bDUzSP	26	25	324	5.2709	5	0	26	5	5	0	12	0	14	0	56.17	0.62774	42.31	0.65385	0.67096	0.69315	0	0
	zyubT_O!FCk0F91180k08@V!F28V080Ht218#@k@410V!N08!40N0c10F1W120V!44#F%1#	!1/*1$2#7051$2)1)2/01/#2(201!3+4$21//1/!F+1%2$2$3-2!1!1.2#4*1&1(2/+2!1-1)3/&1/1///!1/01!9$101(1*301-101#22$3!1$101/////////-1+2!3*2/02+1//-1/!1)3%1/&30i!1)2/!11(1!1$1/-4)12//%175/-1$7&1!1&1/2$1//)10401*3/*1!	I08080841@02c!a08!5V034480@20BZ0FVF0GB0106080GW!1140dlF$FF!ZF#22!Z24!W04#	fesH`@DRcd@tee]fuv]UfiijjYjfdEBWItEjp	26	25	328	3.4249	6	0	26	6	6	0	12	0	11	0	80.1	0.603	59.38	0.73077	0.69241	0.57758	0	0
	;hztOgrJ5w1otOA80k68eca9HF8V4O8Ht2A804F@Z841FX!F1c!p0R0eW1F3W1!V0F541!F%1#	!1+1-1)8(2)1-2,3&1.2$6$5/+2!11#2/(2(D+1$21%1*1//!1+1+1(2)4+6/+3!1/-1//-1!1.1,801$1$1(2/,13$2(1/$12!4$1///-22/$1//$2!2/,2//%2#2!1/+3/.2//j!103!1+1$1$1!1//&2&2)2+2/)162.1/2012/011/$34//)104&1)2)23-	G180808412!V!a08801VFA4480Q216W4N1H0FC010F0N0GW0F1140dlF$JF!VF#X2!Z2408!B440	fesH`@DZ}DD|bTTRrrbtTrbQSTuSUSSLt@aJTfZp	26	25	328	3.7482	6	0	26	6	6	0	12	0	11	0	80.1	0.603	59.38	0.65385	0.70877	0.68153	0	0
	:Ut7tOp1J5w0JvQAN!28X8aBFF904G0Hs0E8X0F@o84!X0XF1c!C8B0YW5k31150V8F501#1F#1#	/-2)@03%202//&1#2.8$5$1/.1$2/!1!1*@&2#2$2+2*1!3/01////01/+4/$4(2!1&1///&1*2#6&1$1/.32$23$1/+2%2/(3/(1/04//01$1*101!2)2/,102-21&2)1/(201&3$2//1/#1$h%3-2-1&@/!1/%2&2+2/*1/1/#2/01/01#13,1/-4/,4-	I080808!@!V!m08V010J2508FQ20BWJJ92GF5050F0F0Gc0F!408l4$FF10Z20V0W140Z2B2N10B410	fisI@@DJ\DBRrj{OL|k}FuMSUSTD@@pRENh	25	25	312	2.5681	5	0	25	5	5	0	10	1	9	2	69.49	0.392	30.03	0.64	0.65166	0.6593	1	6
	:Ufzft0KN5P1J11080N08@VFFF0c!88Hp218$k841#X808V0JFN483FF1W1%4$F%1#	!2,1&11+10E//(2%2/&401202$3%1/#1/&12/!C///01%1/-1*2/)1#2/,1//&1/%1$3-1/%1%9&1.1)2*101!402$1/1,1#1)2$1%4(1!2/1$1&1(3$2#1/)11+1&1.1(1+2(1$2/02#1/.2#1#101&1)2/.j,2%2%1$1&2$1+2%2///+1%383/(1*4$1+1!101/)3/#3.4+2/1-	2180209!802c!6Fc!7041B4N0828BW8mV20GB#6V881c!F010clGV0F04F10ZF!V22G0V2402W0B#	fesI@@DJ]xFQQIJIQIEJJKYIjZejjijf@PdIdih	26	25	324	4.6449	5	0	26	5	5	0	13	0	12	0	48.31	0.72863	39.15	0.76923	0.61173	0.62054	0	0
	:UdrWOBlF5w1J8dEB8k2828V1F1804!Ht2180408o84!V0XN0cV0J080@WGF0V10VV!4$F*	/*1!1!1%903%2$1#1)1#1/$22%1&2!201$7///*1+H$1%2%1*2&2!1)2/#1//(1.3!2-1)4//)1/%3$2)1.1/3&3/)11)1#1321$301/!1,2/%40302&501///*2,1!2+2//%1///,1)2$105/!1*1&1/0h!1/!1#2,1+1!2(1/#1&2*1/+91//#1/01/01$1#2(1+1/04/,305+	GF809F801@02c!a4@083!@4088T28BV0N120F501FF0N0FV0F10408W%FF08ZF10VY!VZ2Z08104460	fesI`@DTbd@^yEDhddhdmDcDdVjVjYVjehAJSJty`	26	25	332	1.9016	7	0	26	7	7	0	12	0	5	0	111.61	0.47773	64.17	0.65385	0.59445	0.64597	0	0
	;fzdv8KkCHGJ11090F08@V!F2c!88Px218$V@41#28!V0JFNJ@3FF1W12$4$F#V01#	(1)1/!10D%1#1#1!1/+3/*201$1/%1#1$2*101$2/!D*23/,1-1.1-1(2)1/)4,2*1/&1/(1/#4+1(2!2#1&1%3&1.1/&1#1104!2/$3(1#2.1%2(1!2//2%1$1/%1,1.1//1,1$2#1#1(2#1/*1!1)101&1!1//%g(1*2%1$1#1(101+21#2,1/$13/&1%6$1$31,12)5/&1.1-2/.4/,4+10	21N0208$2c!608!3041B4N1@284W8mV20GB#6V801c!F0108lGV0F14F10V$20G0X2Z0@VVB#	fisH`@DJMXGTfUY]UeU}sUjZejjZijAPdIdajt	25	25	316	1.6997	6	0	25	6	6	0	10	1	11	2	64.49	0.70088	48.38	0.84	0.52169	0.53051	0	0
	;jzhv8pN5mGJ99390s28@V40F0cV088Fx21804!V841#2N08!k0N4e2FF1W&J48!F%1#	$2/,1$F!1$2)1/2%1#2+2$1$4!20101103(1(1//0201)2%E2/02$4-1#1#1$1/02+1$1//%2/01$1#2/&1/1#1)1,5//+7&1(1/+101$1$2+3#1/01(2!101(2/$12#3(1+102+2(2/%3!1///01%3$3/#1#1/+1/!1/*1(1#20k,2,1$1,1$1*102)2102-2//&6)1/$1$5*11(13/)1//$4/,1-	G08!F9012!W0F6Fc!3V0184818!4Z8F0H0FC$VN81d!G010dlGV#FF04VF!122F0X240220B#	fmkH`@DZcd@teeUV}V]UmjijfjZii`DXaZhv	27	26	340	4.3617	6	0	27	6	6	0	15	0	14	0	61.41	0.78652	59.38	0.81481	0.69758	0.54695	0	0
	;hztUgrJCwOodOAC8k68@ca9HF8V488Ht2A8048@Z@41FX!F0c!p0N0eW1F3W120V!541!F%1#	!2//$9,1$1-2,3#2!1.2$401!5.1+2#1/,2(A/!1%1//-1+1*3)2)1)108(1/%1-4$1&1(1%4%1/-11,1,A&1-2/+111$2/.2204*1-1(3//22$2//#1,1!2!2/,2%1$1/)2#202/#2(2!2/+2/1.l(1+1$1$1(1!2//&2//#1*2A23//!2//(231//*4/+23-	G180808412!W!a08801VFA4480Q216W4N1H0FC010F0N0GW0F1140dlF$JF!VF#X2!Z2408!B440	fmkH`@DFBdB|bbfbVVbrbfTRJZijfjffYhAJRkMu`	27	26	340	5.0611	6	0	27	6	6	0	12	0	12	0	77.01	0.62719	59.38	0.62963	0.65835	0.69754	0	0
	:Ut7tOp1J5w0JvvAN!28X8aBFF904G0Hs0E8X0F@o84!X0XF1c!C8B0YW5k31150V8F501#1F#1#	/,12(2803%202//&1#2,108$5$2/.1$2//0B&1#2$2+2)11!3/01////01/3*4/$4(2!1&1///&1*2#4&2$1/.12$23$2/+2%2/(3/(1/02//01$1*101,2,2.1022,21&2)1/(201&3$1+2(2*1/#1$i#103-2-1&@/!1/%2&2+2/*1/1/#2/01/01#13,1/-4/,4-	I080908!@!V!m08V830J2508FQ20BWJJ92GF505FF0N0Gc0F!408l4$FF10Z20V0W140Z2B2N10B410	fekH`@DJ\D@teeUv^YyU^sZfijijBA@FBPiu@	26	26	328	1.4291	6	0	26	6	6	0	11	1	8	2	90.33	0.44592	47.1	0.61538	0.65593	0.66888	1	6
	;fzft0psCk1J99380k29@V60F2cV08BHx218#2ke41#2N!V0oFP4e7FF1W1201!J01!F%1#	(1/(2!110E%1!11#1101(1/!3/&2$2$1+2)1)1,1$2/!D*23///+1-2/!1%1/!401*2*1+1*1/&13//1+2)2(5!3#1/#1/!1#12#12(1+3#2!12#33/*1!1!2//2%1/#1&1,21#1//*1/&1-2!11/)1201+1*1//%i/$1*1,202/1-202/1(2)1&1%4!1(1-2)8!1///!2)1.1$4/,5-	21N0209!@02c!6F8!3041B4N0@28BW8mV20GB#60N81c!F0108lOV0F14F14Z010V20G0V2Z4@YVD0F0	fekH`@DZlx@tfYUuUYU_V\ZijVjijfhAIJfLv`	26	26	328	1.5121	6	0	26	6	6	0	12	1	12	0	61.4	0.73616	48.38	0.80769	0.60884	0.65645	0	0
	:UdztUgrJCwOottEC8mE8eca9HI8V4O82t2Ac04N@Ze41FX!F1c!K0R0XW106W120V0F501)1#	!1)1/1$2#9013!1.2//,1(3$4+4//)4(12%G#1&1%2*1-1+1)2#3/01/)2*15/$2%3&3//#1/#2//!3,B&1/#3/%212$1(103/!1(1/-2/%2)2202/%13////3//&6///,11$2//l!104.1*2!1/.2-4//01.172//2!5/!1/$11//)104!2.1(2-1	G080808402!W!a08803VF@4480Q204W4s1H0FC010F080GV0F1140cl%JF10VF#X!VZ2408!B440	fmkI@@DZcdBSLk{Mk]mjuTtuUSSKPBLiS[k@	27	26	336	5.8181	5	0	27	5	5	0	12	0	12	0	60.82	0.57876	39.15	0.59259	0.70267	0.71863	0	0
	;hztUgrJ5wOottEC8m68eca9HG8V4O8Hl2A804N@Z841FX!F1c!p0R0cW1F7W1!V0F541!F%1#	!2/02/!7/!1$1(201*3&1(1#1&7$5/+2#1!2)1+1!2(A/!11$1*1//!1%1$1/$2(112*8/.11///+2/01!2,1,A&1-2/+204$2*3/!12!2*2-101%22/.22///*2!2/,2//%6#2///.4*3/$l(1+1*1!1//*2/#3%2/)2@4/!1,2!1/02/%33/1/*4/+202,	G180808412!W!a08803VFA4480Q216W4N1H0FC010F080GW0F1140dlF$JF!VF#X2!Z2408!B440	fmkH`@DZBdB|bbbTNTTvbfTRJZjZZjffYhAFTkMu`	27	26	340	4.9213	6	0	27	6	6	0	11	0	12	0	77.01	0.62719	59.38	0.62963	0.68506	0.71675	0	0
	:UdztUgrJ5sOottE90m68eVa8HG8V0N82l238048@V841FX!F18!o0R0VW!6W1!V!401)1#	!2)2&2/!61/&1(101/,1!1&5$2//#2)1&4)2#10H+3%21///#32$1/*1*2*5,2////.2/01!21/)B&2)1/$1*204$2*3-1)1)2*2!1(22/01!2////-11/%3//&4/!1101/,2*2#4)33/$k$1)1$1$1$1//-2/#3%2/)274+2/&2/02/&1.1/!1(4!2#2/#22,1	G18080c403!W!q08803VJ@44!Q014W4s1H0FC010F080GV0F1140dlF$JF10VF080X2!Z2508!B4!	fmkH`@DZCDD|bbbTNTTvTRbRRZjZZjjYfXEFTiLVZp	27	26	340	4.0678	6	0	27	6	6	0	11	0	11	0	69.15	0.69761	56.22	0.59259	0.74513	0.68861	0	0
	:UfzfzBrOKvOR9dC98k29@1J9H1cV08Bmx218#2kB4!V0Xs!V0oF@4e6FF1W#W!4$F*	(1/.D(2//#102/01$2$3$6//#2-122/0E/101///$2/.1&1/2/!1(3/-1/(1%202/01+11$2*4&2(1(2,2$1$203$2#1%31(1,1(2!101&402$1#201$1(1%1.4//%3(1-2//)3/#4#2-1/2+1)1//)k/1)1/!1$1/*2-2$3%21/)6!3/+1$6/02#3/01$1/201/#4$1/&105+	FF808F801#c!a08!3!38289820BV8F020F5$VN!V!F#BW1$FF04VF1!30F0a2442!D0F0	fmkH`@DZrtClbbbTNRbVTRRVRZjejffjidFAH[k@	27	26	340	2.6105	6	0	27	6	6	0	14	0	11	0	68.99	0.58385	47.1	0.7037	0.76388	0.62239	0	0
	;fvfv8pNCHGJ11290k09@V20F2c!8BPS018$Fe41#2808V0JFHJ@7FF111201!J01!F#V01#	!1//$E.1201/+3/,2+1/)1,1$2!2%2(D$1%3/*2//1-2/011/%2/2/*2/.22/#401/!2,1(3/&1/$101$204!1/,22#3////*101//&2$1/1(11.2/!2-1//&2#1%1*2%2(1!1/!h%1/1(1,3.1!12,1/!2!3/&3$14!1&3.1)9!1/!1.2*2+1,1!212#4/,4+10	218#940@02c!6Fc!704144N1@08BW8kV20GB#6V881c!F010ckOV0F04F10ZF1!22G022Z40Y0D#	fikI@@J\]dBRkNlkjkJv]t\sTsUTuUU@IBq\Pl	25	26	312	2.725	5	0	25	5	5	0	8	2	15	2	43.66	0.8076	42.31	0.8	0.55991	0.61678	0	0
	zyUfTYO0WFCk0J99180k08@V!F28V088It218#2k@41#2N!V0o0N0e1FF1W12$4$F%1#	//#2#B//&1&1/01$2!402$8%1$2%1//1/!C$2,1$1/(1+1)1/!2!1(1/(4!1#1%1///%1%3$3)1-3//!7&1/0208/101!20201!2//!2/*111$3&1/)2///2#1-1/%2//+201/,2&1///(m,1&1*1)1!2)3/)2)1/&3/823%2%2/$9*1$31)1*11/#2+1+501/&1!3,1	H18!F801802c!608!5!18480828B_0FVH0GB#60N0WV!1#dlF$JF08ZF1082210V2402W0B4!	fmki@@DZsUhDf[U^[WYWejjZfjYjiPXxadl	27	26	338	3.5255	6	0	27	6	6	0	14	0	12	0	67.46	0.57441	42.39	0.66667	0.72181	0.62421	0	0
	zrUdztUgrJ5wOktOEC8m68uca9HF8V4O0Hl2A904N@Z841FX02k1sV0K0R0cWGF7W!VV0FK01!F%1#	/.2(3.2/01,1/01*7$803+2/01!2.1+2%H/!2)1(2)2)1,2/02(3%1)1%2$5!3/!2&1//$1&3/)1/#2$101*7&2*1-1.4!4$2///)4+5/(1&2/#1//012//0303&2//#2//(2///&l/$1*101*1(1,201&501/(2%1/1!@03&1.1!1&4/03&1#1*1/*1/5!2%1%1*2!5+	G1808F801!2W0Fa0@801VFA8480S294_4N0F0FB010F0N0lV0F1#dlF$J!8VF!8XX!Z2Z0@!4440	fc{h`@DLTVhEiLsMvkNzmluTsSLtuTl@`kSZRp	28	27	354	3.2284	7	0	28	7	7	0	11	0	8	0	103.9	0.49846	59.46	0.57143	0.78702	0.7569	0	0
	:UfzfzBrOKzOR9dC98k29@9K9H1cV08Bmx298#2kB4!W0Xs0FV0oF@4e6GF1W#W!4$F*	(1/.F(2//#102/01$6$3$6//#2-122/0E/301//$3.2&1/&1&1/2/!1(3/-1/(1%2//11$2$1$4&2(1(2,2$1&3$2#1%21(1,1(2!101&402$1#201$1(1*1*7//%2(1-2//)3/#2#2&1%1/2+1)1//)m2.1)1/!1$1/*2-2+21/)6!3/+1$6/02#3/01$1/201/#4$1/&105+	FJ808F801#c!a08!3!38289820BV8F020F5$VN!V!F#BW1$FF04VF10130F0a2442!D0F0	fc{H`@DFKtGlbbbTrJTRrbRRrSUTsUMMUSHLRXpv	28	27	352	3.0649	6	0	28	6	6	0	15	0	12	0	65.9	0.61123	47.1	0.71429	0.76256	0.63466	0	0
	;hztUgrJCwOotOAC8m68eca9HF8V4O8Ht2A804N@Z@41FX!F1c!p0R0eW1F7W120V0F541!F%1#	!2/02/!8/!1$1(201*3#2!1(1%2$6$5/+2#1/)1!2(A/!1%1*1//!1+1*3)2(11)108/.11,4/,3//$12,1,B&1-2/+103$2/-12!4*2/1%32/.22///*2!2/,2%1/.2#202/,2/.4//n(1+1*1!1//*2$2/.1#1*2A43/01,2!2/01/%33/1/*4/+232,	G180808412!W!a08801VFA4480Q216W4N1H0FC010F0N0GW0F1140dlF$JF!VF#X2!Z2408!B440	fc{H`@DFcdF|bbfbVVbftTrbQSUMTuUMLsPBTeQX[@	28	27	352	5.3276	6	0	28	6	6	0	12	0	13	0	73.92	0.65341	59.38	0.60714	0.68727	0.72768	0	0
	:UdztUgrJCwOkttEC8mE8u8a9HH8V4O0Ht2Ac04N@oe40FX0Xk1sV0K0B0cW1F7W12VV8F501!F%1#	!3/)11(26051$2/,1#1(2/(4#17+401/$21.1&1)K+1,1#3/01/////4/3*3/0322/$1///01.1$7&3//$1#2012$3(1/1/.4+2*1*2)2///&2(2+1-3&32$1/1///01+2(2#3%1/)n!1/02///,422(2+3!2/%464/&1+4/!1/2$2//)104,3/*1!	I08090840@02V!a4@0830F@4088U28BW4N0F0F401FF080GV0F15408l#F0F018ZF!VY!VZ2Z08104460	fc{I`@DLttEUyEEEEDheXdddcLfjejjZYYi`DY\gTZ	28	27	356	2.7851	7	0	28	7	7	0	12	0	8	0	105.43	0.50574	64.17	0.53571	0.74761	0.7679	0	0
	;fzft0psCk1J99380k29@V60F2cV08BHx218#2ke41#2N08V0oFP4e7FF1W1201!J01!F%1#	!1/-210110E)1$1101(1/!3/&2$2$1%1$2//01$2/!C*22///%2$1-2/!1%1.2!301*1///*13//1+2)2(7!3#1/#1/!1$2#12(1/2!12#33(1/01%2//2%102/01/$21#1/)1/1//01#2!11/*2!2#1%1*1%2(1!1/!k%1-1*1!1)2/!1-202/1(2)1&2$16!1/&3)8!1//!1*2#2&101.1$4/,4-	21N020940@22c!6Fc!7041B4N0@28BW8mV20GB#60N81c!F010clOV0F14F14ZF10V22G0V2Z4@YVD0F0	fm{H`@DZlxDtfYUuUYe_ugFjZejjZjZ`DdjXwZ	27	27	340	2.7207	6	0	27	6	6	0	12	1	13	0	58.31	0.77517	48.38	0.77778	0.61455	0.66888	0	0
	;jzjvBrN5uOJ9dD98s29@WrFP1c!8BHp2180482kB450V02k08V0oFQ487GF1W18$J49!F#801#	,1/*@&1*1)2#4,1!1(1%1&302$8$2+11111)1!1,201-1#F&1#1%1$4/.1)1$1/#1(1(1/02021,1*1/(1.1&1&2&2//*2$4&2#1%2#102/!101!21201!3+3/%1#1/-22%1/.2$1/%1)2.1$1-2/,4)1&1%2/)21!1/&1#2//!20l!1)3,1$101/#3/&21//3/!1A401(1*1,2/0101$1$1(1//,4/$2&1-	H58!Fd41202c!LF8!3041B4N1@!BW8m020FC$V881c!G1108lGV0F0JF10VF38120G0X2_4220D0F0	fc{I`@DRcdAYiLkkM{MkjvuTtuTmLsR@cDKV{P	28	27	356	2.974	7	0	28	7	7	0	14	0	8	0	113.45	0.54068	76.45	0.75	0.68082	0.62239	0	0
	;hztOgrJCw1ottE80k68eca9HG8V4O8Ht2A804F@Z@41FX!F1c!p0R0eW1F3W120V0F541!F%1#	!1/*1)9012.1-2,3#2/(4$3+3.2(2.1(202%F#1&1$21///$1/(1(2)1!1(5/+1!1-3.1/-21)3&1.1,B&1$1(2/+213$2(103/!1#2$1/,2/%2)22/$1//#12!2,2-32%1/.6%12/+1/.2+1/#m!1$1+1*1!1/!2/*202.3$2!1/%172.1/2!3/011/$14/+1,104!2//(	G180808412!W0Fa08803VJA4480Q216W4s1H0FC010F080GW0F1140dlF$JF10VF#X20VZ2408!B440	fc{H`@DFBdF|bbbTVJTVbfTRVsUSTuTtsMPJLeVZmu`	28	27	352	4.5067	6	0	28	6	6	0	12	0	13	0	73.92	0.65341	59.38	0.60714	0.72668	0.72049	0	0
	;hztzcrJ5kOotO390m68eVa0HFcV0N8Hx238048@V841FX02F18!o0R4eY0F7W1!V!J41!F%1#	!2/02/!C1&2)1$1(101*3&1.4$4$31/*2//!1#2!B/!1///$11/)2%1)2%203!6!3/(2$1///.3#1%1$31%2/!9&1)1/$1*103$2/1(1(31)2/(2/01$1$104///.2/,2/&2#1-2-11//.4//l$4!2%1$1$102!11/.2)2!2-2//%264+2/$115/02/%21//+6/02)23-	G180808412!W!a08801VFA44!Q016_BN1H0FC010F0N0lW0FG140dlG$JF0BVF!9X2F0Z2408!B4!	fc{h`@DFbfXMiKLnk]{KKnuMTuUULsT@aJUfzp	28	27	354	3.0578	7	0	28	7	7	0	14	0	15	0	64.96	0.79818	62.62	0.64286	0.67234	0.67785	0	0
	;hztUgrJ5wOotO@C8m68eca9HF8V4O8HG2A804N@Z841F2!F1c!p0J0cW1F7W1!V0F541!F%1#	!2/04/!8112.1$2(102*3/11$2$5$3/+2//#2%F+3%1//01%2+1//01(11!1(7,2)1(1&1///-2*2,1,A&1/!1/)4$2/-1#4*2*2$1&4/$2)22///)1#2,1-32//%2%1/,2.2(102#4,1/!m(1+1*1!1/!2/&4/-1/%274+3%1,2!2/02/%11/1/*4!2#2/$32+1	G18#c413!W0Fq08801VJA4480Q216W4s1H0FC#F0801W0F1140dlF$JF10VF080X20V42508!B440	fc{H`@LDltD\bRTTTRrtRarbfsMTluUMMUPJHnRfLV`	28	27	352	4.5196	6	0	28	6	6	0	13	0	13	0	73.92	0.65341	59.38	0.60714	0.70105	0.71581	0	0
	:Ufzdv8pNCmGJ89080F28@V4FF0cV088Pw218#@k@410V02N08!oFFJ@30F0V12$4$F#V01#	!2,1/!1#@/,1#1-1)1.201#11%1/)1/$402-F!103%1//1#1-1032&1///$4!1/(1$2/#1&1%1/#1&4//+@&2+3&1$31)101#11$101%102/&2&1/*2/-1//-1/1/!102//02/02#11+1/022!2#201/22/)1$l!1)2#1(11#1&2/)2//#3/,2B2//#2/$1/(1!2/)1)4$4+11)305&1#	I180@0840@02d!X0c!704244N1@20BW8mW20GC0106V80Gc!F150clGV0F0JF10ZF!W02G0624!W0B#	fm{I@@DJlxBSJlmoK\k~t[TmSMUSUSPFDjTgTfFp	27	27	336	5.3641	5	0	27	5	5	0	8	1	11	2	60.82	0.57876	39.15	0.74074	0.36975	0.62953	0	0
	;hzhvBrJCwOJ9tEC8kA8@8_9H3cV490Hx2A804N@o@4!W0XN0sV0J080cYGF3W12VV8F54#F*	011/*1%1!D/!1/+11!2/!6$301!4+2$2/!1-11/0B+1#202//&2,4!1//,2&3.1+1/03/&1//#1/,1$9&2//$1#2013!106(103&1//*1&4/+1*4$1//%12!2-1*3*2%1*4/#2/!1/301!1/1(3%2/&30n201/&1//)101*222#2-2/01)1A6/%1,51/21&2*1!1//)104/.1+	GJ808F841@02c!a0@!3!A4088P28DV8N120F5010F080FV0F01408W1$FF08ZF10WY0F0Z2Z081044!	fkgI`@DLSdGYyEEEEDdbddehhhtuTmUTmURu@Hry^`l	29	28	368	3.3559	7	0	29	7	7	0	13	0	13	0	79	0.6757	67.33	0.62069	0.73494	0.70181	0	0
	;hztzgrJ5wOotO@C8m68eca9HFcV4O8HK2A804N@Z841F2!F1c!p0J4cY1F7W1!V0F541!F%1#	!2/04/!@112.1$2(102*3/11$4$5$3/+2//#2%F+3%1//01/!1//01(11!1(7,2)1(1&1///(3$2*2,1,A&2//)2!4$2/1,1#3*2*2$1&4$1.2)22///)1#2,1-32/&2-2%1//,2*2#4,1/!o(1+1*1!1/!2)2,4/-1/%274+2%1,2!2/02/%11!1,1/*4!2#2/$12+1	G18#c413!W0Fq08801VJA4480Q216WBs1H0FC#F0801W0FG140dlG$JF10VF081X2FV42508!B440	fkgH`@LDltD\bRTTTRrtRarbfrYjefjiijj`TQ\eLXm@	29	28	364	4.974	6	0	29	6	6	0	14	0	14	0	70.83	0.68191	59.38	0.62069	0.69784	0.71956	0	0
	;jzjt0psCk5J99380o29@V60F2cV08BFx218#@k@41#2F08V0kFP4c6FF1W12$J41!F#801#	$2//!@!1+3!1/1*3+2!301(204!203+203!2/+1#12+4%H%1+2///$3/!2!3#2%1/%1/01///)3/-5/01(1&@&1)1)6(21(1!203$2/2%1)23/+21$32/&1-1/&1/!3#2//$31/02////-1/.1(10o#1/1*101$11#1$2!1/&2!2//%11*9031/&2#1$6/01&1*1///4!2/)1#101&	I0N!F901202d0FaFc!7V0184808!BZ8F1H0FC%881d!G010dlGV#FF!VF30122F0Z2J4@2VD0F0	fkgH`@DJrTD|bbfRrbbQTVRRTRZjffjiZff`TxjTkV[@	29	28	364	4.7863	6	0	29	6	6	0	14	0	14	0	67.73	0.66736	48.38	0.68966	0.78208	0.61868	0	0
	;brbv8ls5uKJ89398w282WFFF0c#BHt2180408F8410V0Xk08V0oFP485#V1!W!J08!F#801#	!1/*1)905%2)2///)201204$1%2(11)1//%K&1#2/03#1/.1+1!1/!2/*1!1+121)4/#2#1.1#1#1/!1(3/#1-7&3/01&2*101!221$3/1/+3+2/&1/+2/+1/$1#1%1//02/!203//&1&4#3/!2*1.2&20p,201(101$1!1#2//)2)12%1/2-57301)1,2)3$1,1+1#202!1//)114%1$13-2+1!	I1N0@0940202c!XF8!304044N1@20BW8mW20GC01!V88Gc!G1508lOV0F1JF10ZF10W20G0a2k482VD0F0	fkgI`@DRbTEUiKJ{J{LnzlmSSTuKTsMPFDnWdJvGP	29	28	368	3.3098	7	0	29	7	7	0	14	0	9	0	107.26	0.54298	65.45	0.68966	0.63073	0.62778	0	0
	:Ufzfz8rOSvOR99798s@9@WLGH2cV48Bnx2180482qi410V0as!V0oFP4e6FF1W520W!J09F0F#801#	//02#10E!1)1/1.12#1&1$1$2$2$5+2//1%22/0E/101/,1/%11/.2&1)1%2$1$1%1/+1/%2&3/%2//)5&1(101%2,1$101!202$1#1/,133,12%4!1(2&1/.1//)3$1-2/01#2$1%3%2)2-4!1/+2-1%1#1//%m,1/!3$1&1$1&1/#204//%1+7101)1/&9$1+1/%1/&103/!5$1%1/405+	I080@F901@02c!6Fc!7V018681828BZ8HVH0GC#6VN81c!G010dlOV#FF0BZF10d22F0X2442Y0D4F0	fcgi@@DF|FHLbbbTRQbRRtRRVsIMTsRuUUTtpLJ]OV	28	28	350	2.7652	6	0	28	6	6	0	13	1	12	0	64.37	0.60199	42.39	0.71429	0.62027	0.75402	0	0
	;jzjv8rs5uSJ99398w29@WLFH0cV08BHx218048@kB41#2k08V0oFP4c7FF1W1%J49!F#801#	,1/*9(2%2!1/%1$2!1(1!301(104!205$1%2(21)1/011+2%L)101%1//.1$1+3-1/(1#1!1&1$1*3/(1.1//$5/01/8&2%1/!2!2&101!213$2/1/21(3!202/$2//%1/+1)2(1%1/#2)3+1%1)2//)1////!10o#1(4/!101$3#31(1)1,2012*2//%18201/&2$1#5/01#5!1$2//-1&4!2/)1-	H1N!F941202d0FaF8!3041B4N1@!BW8m120FC$V881c!G1108lGV0F1JF10VF10120G0a2o4@2VD0F0	fkgH`@DRRTD|bTRVTTRJbfrRTRZjZZjejYjPTXrXm[m@	29	28	364	4.7762	6	0	29	6	6	0	14	0	12	0	83.33	0.54242	48.38	0.68966	0.72837	0.63466	0	0
	zyzjTYO41FCk0J9d180k08@V!N38V088It218#2k@410V02N!V0J0N0e1FF1W12$44#F%1#	/1%1+2#C(2)1/)104/01$2!202$6$11$2%1(2/&1/!E$2,2/&1/,2,2$2!1//04!1#1/#2/%1/01&2%1///)6&2/0204/101$201!4//304(2!101(1$1$3&1/2&21!1///01(2/,2-5!1-112&2-1/2&1///(m(1#1)1(1)1!21/.3!2)12//%18//$7(101$21#3$1+1-3$2/(503/*3-	I1801Fc01902c!L08!7V018480828B_0FVH0GB#60N0WW!1#dlF$JF08ZF1882210V2502W0B4!	fkgi`@DDX[hBkrJZIIJIZIQIUJIYiijYjffjZ@SDrLeX	29	28	370	2.2661	8	0	29	8	8	0	15	0	10	0	101.4	0.63994	79.69	0.68966	0.6814	0.63799	0	0
	;jzhtBpRCw1J9tAB8k28@8b0F3cV490Ht23804F2k@4!Y0XN0cV0JFA0cWGF3W12018F441!F*	/&1/7*1%11)1/01/01*3$6+2$1/01.1%4+D+1%1$4//)1$1/#10301&1$1&2)3!1!1/$1//.3$1!2&3#1//#202$9&2/0206%11-313$3+3///!41$62%1//#3//%3#1%1(2*2//*1#1%2/!1(2*1/,2/(20n/$1$1(1)1(3!101/02!2!2/*1%101%1!1E23.1/!5/02/%2//,4//%1$	FJ801FN41@!c!a48083!9B080P28BV8P#F4!FF080FV0F15408W1$FF!ZF1!Y!VZ240@104440	fkgI`@D\UtFUiMlvkK[soLmSUSUJuMSPBDUPZK@	29	28	368	3.3224	7	0	29	7	7	0	13	0	11	0	94.6	0.56427	67.33	0.58621	0.67327	0.68031	0	0
	;fztzgrJCyOottEC8m68ucb9HIcV4O8Px2A904N@Z@45F3!s1sV0o0RJXYFF3W12VV0F501!F#V01#	!1/+1&1C)1#1#1/+41%5/$4$4022/01/!1*2)203%E$1%3#1!2/!2//-22//)3*1$2/4///.3//%1$6&3/1!1/&13$5*2/!2#1/!201%1%4/%2/1/$2.1$1/*1-3!2/$101+4////13//!n$2&3#1!2$1$1!1$1#2/#1+2/0101!1/&2$182(1,1,6/01/$1//%12%4/*201-	F58#N402!V!q0@8030JAB4N1T094WBu0H0FB#FVN0GV0FG040dlG!F0JF1BVF2!XXF0a2Z0@!B4!	fcgI`@DZCDCmyEEDdTeEBheEDcf\ZjijfjVjV`XDyit	28	28	356	2.1703	7	0	28	7	7	0	10	1	12	1	82.25	0.74578	76.45	0.60714	0.68223	0.72768	0	0
	:Ufzfv8rNCuOJ9d398s09@WnFP2cV08BHx2180402kD450V02s$oFQ4e6GF1W1@0V!J09!F%1#	,1&1#1-A!1(1//!2!12$101$1$2!103$6//%1*20204/G/!1/,1/$301/)2!2)1/202.1&1.1#4(11&1#1%3)1///&7&2(102%2/!101$301!2//013//!3&1(1/%3//%2!1$1+101//)5)2-202/&2$2(1+1$2&1/,o,3/101,1$1&1///,1#1&@231)1/&5/11/%1/*302&1&4/,417+	I4808Fd01302d0FLFc!7V0184818!BZ8F0H0FC$VN81c!G010dlGV#FF!VF38022F0X254220D#	fkgH`@DFsTCTf[ewYv[WUVjfZjjVffXAAJTZm`	29	28	364	3.9932	6	0	29	6	6	0	15	0	11	0	78.57	0.61397	56.22	0.72414	0.76158	0.64751	0	0
	;jzrvglN5uGJ9dE98s28@WlNNGc!8BHl218040@k8450V0Xs08V0oFQ4c5GF1W180W!J48!F#801!V	01/,1(9/!1/+1+2$1(20302!602//01.101&1(G+1%2$4/!1%1/$1$1%13&2//!402!1/%102/)1/1/!21!1)1/+2$6&21(1/1.212$3*33.3//!1%2*1,1#101$102/$2!1/%1%1/#2/.1.104*1/*1/&12//!20n$1$101&1$3$1,1(3/$112.2!31,1021.1A401%2/%1#3*1%11/%11+2)1*1(4%1/%1-	G3P2FH@4l438c0J7c8k0I459Cc80@884V0H660JrhGk029AFuJ01#8W458c8FG2JXHW0V3!NcLJ8I2VB1!	fkwI`@DJcdEUyEEDbeEdhhidTeMGKUTtuRuLsS@qq[Ch	29	29	368	2.9975	7	0	29	7	7	0	12	1	9	0	115.39	0.55568	78.67	0.68966	0.61067	0.76043	1	5
	;hzdzBrppzUJ8tDE8F28@8b3H1cV088Hx238050808442Y!F08!o084@YGF2V1%441!F*	!1/*1(2L/!1$1(201*1/%26!20201!21/2+1%1(2+1$2%E+1101101///$1/!1)2!1/&3!1#201$1+1/%11#1(1/.9(3-2/0107&3/.2$1%11$3/%1+3/*1%22(1(11,2%2+2//+2//.6$1/(1&1$1.2/02$3//$q/*2/02,1/#11(2//03(15/)22%1!3.1!1!11#2)1!1-1$11/#103!2%1/!2%1!1!3	G480808412!W0Fq08!3!94!1P!6V8N120F5011Fk80FV0FF1408W1$FF!VF201X0F0a2J480VB4!	fgwq`@DFbAY|bbRbVVTRRRTRRQSUMTuUUSLu@IRUUnl	30	29	378	4.3867	6	0	30	6	6	0	18	0	17	0	50.57	0.92407	53.09	0.66667	0.67913	0.60693	0	0
	;vzft1psCk1JA9IN0k29@V60F2cV0@BHx258V02@k@41#2F0BVFoFP4c7FkGW12!V0J01!F#801#	,2/*9.3!1/%1$2+2$1(204$301)2//01#11+2%@/!1-101/02/02/!2103#1%5/%1//&5/)1)3///1(1&802$1)1)6(21(1$3$2/&1!22$21-2,21$42/&1-1$1/01/!31!2%1$4#1/#3/.1(2/////(1*o#1/1*101$1!801(1/&2104)2/,1*8031!1&1)202)5$1+1&1///+4!2-2*1#1)	H0808F901@V2d0FiF8V03!184808!BV8J120FC0F!Fc85c!F0108lKZ#FF20WI10120K0a2B6H2VD0GF	fkwH`@DJrTF|bbfRrbbQTVRbRrfmjjZZjeh@J@XxjTl	29	29	364	5.8754	6	0	29	6	6	0	12	1	11	2	86.35	0.52345	48.38	0.68966	0.7002	0.64597	1	6
	;jzjzBrOKzOR9d1C8k29@1p1H1cV08Dmx218#2kB440W0Xk0@V0oFA4e7GF1W1!1!44#F*	//(E(2(11/+1/01$4$3$601!11,101,1.1%4+F+1%1$4//)1$1/#1$1+1/02!1,1*4,1*1$1/%2012&3#3/*1*2$5&2#1,2(11!1$1#2313$301)3#1#1,2(2!101)1!2%32%1(1/%1/(1/%1!1!1/#2/,1$2+1%2-1////.20p!1,1)1/!1(3)2,4-2//!2!19201/,1#4/020113/01#11-1/(4$1.2&3-	FJ8!FN41#c!L48083!1B281@!BV8H020F5!F0VN0FV!G540BW1$FF04VF30130FVa2442!D0J0	fgwI`@D\UtGliMljkJnsmwkTuTuLmSMU@HQUAhl	30	29	380	3.1062	7	0	30	7	7	0	16	0	12	0	91.51	0.58332	67.33	0.7	0.7165	0.62421	0	0
	;jzhtBpRCw1J9tAB8k28@8b0F3cV490Ht23804F2k@4!Y0XN0cV0JFA0cWGF3W120W8F441!F*	/&1/6*1%11)1/%3/(3$8+2$1/01/%4+C+11$2$4//)1$2/#1#1&1$1&2)5!1!1/$1/06/,3(2&3#1//#102$9&2/04(1.313$3+3///202%62&3!1/!1+3/01/.1(2*2//&3!1#1%4/!1(2*1/,2/(20p2/)1(1/!3!101/02!2!2/*1%101!1!1!1G23*1#1/!3/02/%1//,4//%1$	FJ809FN41@!c!a48083!9B080P28BV8P#F4!FF080FV0F15408W1$FF!ZF1!Y!VZ240@104440	fgwI`@D\UtF]iMlvkK[smwKTuTuRmSMM@HQUAhl	30	29	380	4.3513	7	0	30	7	7	0	13	0	10	0	107.11	0.49837	67.33	0.56667	0.64286	0.70181	0	0
	;jzjv8rNCuOJ9d398s29@WrFP2cV08BHx2180482kD450V02s08V0oFQ4c6GF1W1@0V!J49!F#801#	$2&1)1/7!1#1*1/+1!13&1/3$8+2$101/01*201+2%E2%1$1$3$4/&1/&3/01/#1/0402.1/+6$1/1%3(21///&8&2(102%4/!101$301!3+3/$11/)2(32&3!1/!1&1/%1.2$3.1//+5)3-41#1/#2#1)1+1$2//!20p2+3/!101/1/*2!2///!D231)1/01$4/01!1#1///#1&4/$2&1-	I4808Fd01302d0FLFc!7V0184818!BZ8F0H0FC$V881d!G010dlGV#FF!VF38122F0X254220D0F0	fgwI`@DZsTC]yEEMDbhilhidldifjfZZjVfff@PReF{X	30	29	380	4.401	7	0	30	7	7	0	14	0	10	0	107.27	0.57183	76.45	0.66667	0.7213	0.6715	0	0
	;fvfv8rNCuOJ99298s@9@WLFH2cV08BPS218048@ki41#Xs08V0oFHJe7FF1W1201!J09!F#c01#	!2+11,1$1#C.2!1!101$2//-2$2%2/)102)2/23&H$1%4(1/02)1////1)2#3+1#2&1!1*2/,1(2/!401//1(5/#2&1$2*201#12$1//!3/.1#101%1/#1(1//$1+1%1/1*3!1%2*4!2///%2!11/(2/.p,2/!1&2$1*1(2-1/$3/&3$27301#2/,5.1!1011.2011&2!1/&102#104+1/4-	I18#940@02c!aFc!704244N1@28BW8mW20GC#6V881c!G150ckOV0F0JF10ZF10122G062Z40Y0D0F0	fcwI@@J\|tBRkNsZ{J{Jn|o\sTtuTtmUU@iBq\PqZ	28	29	348	4.5023	5	0	28	5	5	0	8	2	14	2	65.59	0.53758	42.31	0.71429	0.46904	0.71956	0	0
	:UdztUgrJCwOottAC8mE8e8a9HI8V4O8Ht2Ad04N@oe40FX0XN1cV0p0B0eWGF7W020V8F501!F%1#	/(1*2#A.2/&1&1/01$2$4$4+2/!1#2.104)2%F/!3///$4/%2#1/,4-1///#1(31#2*3/+1!1$3*B&2/#7/1$302$2%201/)2/)221%6//1+1+1$1/!2!11!2%2/*3+12/+102/.2$104#2//01/0p/!103-1)101%1.1)12&1/)3/@03//!6/01/%11//+5!2.2%1023,1	HF801F8018!d0Fa48083VFA8088O28BW4P0H0F4!FF0N01V0F$8l%FF10ZF1!Y!VZ240@10B440	fgwh`@DLDkhEyELeEEhhmDdceEDVijjZYijij@PbyCYX	30	29	378	3.6045	7	0	30	7	7	0	14	0	14	0	66.36	0.66049	50.34	0.53333	0.76903	0.73284	0	0
	zyzjTbO0VkCk4J99180o08@V!F08V088It218#@k@410V02N08!o0N0e1FF1W120V!44#F%1#	!1/*1)D!1.1$2/%1#2/!2!402!203+2$11(1-1(11/0D+1%1/01*1,1)1/!1#3&1/%102!1-1)1/04$1.11%3.1-3%1)1/0@&1(1/+101!413$2(1/)2//!3/(2/+1)3/&1(1/+3&1*2/*3/,2/$1)23%1-1&20p!1)1/!1(11!1$1/-202//#1%1#1823%2#102*3#1$8*1#1011!3/!1/(3!1,10501/!1&3-	I0N080841@02c!a08!5V034480@20BZ0FWH0GC01060N0GW!1140dlF$FF08ZF30822!Z2J40WVB4!	fgwh`@DFsUhMiLwKnrnrnkKUMTuTsUSS@iRUAdhv	30	29	378	3.3535	7	0	30	7	7	0	15	0	15	0	71.28	0.68392	51.62	0.7	0.71284	0.62778	0	0
	;j:vBrN5uOJ9dD98s29@WrFPGc!8BHp218048@kB450V0Xk08V0oFQ487GF1W180W!J49!F#801!V	//(9(1%2!1#1$2#5,1)1%101&304$4$1+111.11,21+2%K+1%1$4$2/#1$1.2/$2$1/,102/)2/+1//#2/!1&1.2$6&2.1,2,212#13+3/$21!11(1,2&22//%2$1///1(1*2)3/!1/01//(1/#1!22//!20n1!1(1&2$1$102$2&1%4/#1012/0131,3/!18401(101/%2/011%1$1)1/+11-4!2/)1-	G3P2FH@4l438d0Jbc8k0I449Cc80@884V0H760JrhGV!9AFuJ01#8W458c8FG0JXHW0V2!NgLJ8I2VB1!	fkwI`@DRRTEUyEDedhhdUEEedeLdkUSSUTmLsS@Hqdmat	29	29	368	2.9873	7	0	29	7	7	0	12	1	9	0	115.02	0.55747	78.67	0.68966	0.67791	0.72768	1	5
	:Ufzfv8rNCuOJ99388s@9@WLFH2cV08BPx218048@ki410V0Xs08V0oFPJe7FF1W120W!J09!F#c01#	!3,1/!1#B/-1#1/1/#2#2$1%1/)1+1$2!4/E$3*1/+1#1-1!2&1///$6//02+1&1*1!1/#1&4/2/&1!@%11/#1$2*101$2$1*2/&3*2/#1!2/-1(1//$1+1/&1/!10203+2/!2!1/.2#1010201/42)101/!p,2-1#3&2/)2,2#2/03,1.3B501//03/$1/(1!2!1//4$5%1/405#2&	I180@0940@02d!aFc!704244N1@20BW8mW20GC0106VN8Gc!F150clOV0F0JF14ZF10W22G0a2440Y0D0F0	fkoI@@DF|DFQQQJIHqKQJZIK[LdM[UKULuUMUMPJLmMhlm`	29	30	360	6.2511	5	0	29	5	5	0	7	2	13	2	54.64	0.64422	39.15	0.68966	0.45706	0.7659	0	0
	:UfzvzgrJCyOottEC8m68ecb9PIcV4O8Px2A904N@o@45FY0XN1sV0p0RJeYGF7W120V8F501!F#V01!V	!2+1/&19.21/-11%5)1*4!1062+1+1/)1+2%M/1012$1//-1)1/1/,302/%31&1/.1(1/%3-1+2*1$3&2/1!1/(3!10201(2*1*21/%4$1%22/$3#1+1/&102#3%11#1#1//$601/%1-2/.1*2/!1203//!q#1(1&2(101!11(1(1*1+2/#1!1%2/%364/.10104/01/$11&1/02+1%4!2/&201-	lMU0kF80t81Fd4or88k0IJ59hs818e3RV8N6@8oq05FOXOAGuJ8K1!8W508cNGF24XQX0WQ0H8iLoNH0dR1!	fkoH`@DZcdF|bbbRJTTRLTVbRRYsMVjjZZjZfiVPXDzZt	29	30	364	3.9002	6	0	29	6	6	0	10	2	9	0	98.83	0.51624	58.44	0.55172	0.61307	0.81719	1	5
	;brbz8ltKvKJ89798w282WFGF0c040BIt2180408L8410V0Xk08V0oFP4850F0V5!W!J48!F#801#	!1)1/11(A05%2)1/%1/01!301*101206$1%2(11)1//%O&1#2/03#1/.1+1!1/!202/#1#1!1+11*4/(1(1%1#11!1/!1(8/#1-4&2%1)1/#101!421#13//-2#2%2/&1/+2/+1/)1/#2)2/,103//&1/.2*1.2&10s,1,1$1+3//$2)12%1/2-5560101&1,2)5$1+11+3#2$1/(3/115%1$13-2+1!	I1N0@0940202c!XF8!304046N1@20B_8mW20GC01!V88lc!G1508lOV0F1JF18ZF10W20G0a2k482VD4F0	fooi`@DRbVhF{rIQIYQIYQQIIEIQIjZZfiZifZdCBWKrE{Sh	31	30	394	2.2542	8	0	31	8	8	0	16	0	9	0	123.32	0.50105	68.69	0.64516	0.62474	0.65645	0	0
	=vtxrJ5y1ovvP80k68ecbCPFdVBO0HG2A8X4HAo845FX0YN1d!S8J0dW5FIW9!VcF541!G101!1!V	-11/&2A$1,1#2!1/#3&1/$3!204,1#1&103/&1/!A/!1///$1)1/&1/$1302$2/41,2/)1(1/%4-1#11%1)11!102&2/.2,2$3!1#1*1(4%2//%1&1)1*4-12/21/2!2(2104$1*1(21)2%4$1$1)2!2/&2!1*2/0214/!2(1(n(1#1&1$1!101!1&801!2/,1/#1/.1043//0112!2-1/%3/)2+1%4&1)1)2-2	WMU0sF80tc30cZZGg8k0HJ51dsAG0e2RV8F7@8kq05FOVAEFsF84#8V548081F24XPXV1I1L82HJHFVcD110	fkoI`@LTttBSiKJkKrvojjtXVkMMSMPPEUS@HZX	29	30	368	2.3339	7	0	29	7	7	0	13	2	8	2	118.04	0.54321	78.67	0.68966	0.64587	0.77309	2	11
	zyzjTbO0VkCk4J99180o08@V!F28V088It218#@k@410V02N08!o0N0e1FF1W120V!44#F%1#	!2//2#E!1.1/+1#2/!2!402!203+4$1//01,1$C/!1(1/1!1$2)1!2#1/!1+1%1/04!1-1-1,3$1/1#1$102/(3&2!1#11,31!B&1(1!1&3/101!403$2//!2*2/&2/(2//%3/&1/!3(11&2&1*2/(2/.2/$1)41/01!1&20r,1/!1(12(1/)1020402/.1*1#294&2%2*2#1$8/01///3-1#5/$1&3-	I0N0@0841@02d!a08!5V034480@20BZ0HWH0GC0106080GW!1140dlF$FF08ZF30c22!Z2J40WVB4!	fooh`@DF|FHCyEEDhdcDdhmLdemDuRuSMUUTuLBeIeimCX	31	30	390	4.5621	7	0	31	7	7	0	15	0	15	0	68.19	0.71491	51.62	0.67742	0.62612	0.67019	0	0
	;j:UgroCwSotOEC8qE8uca9HH8V4O0It2Ad!F@oe41F20Xs1sV0K0R0cWGF3W12VV8FK41!F%1!V	/(21)3#B!1+2!1#1%2*1$2/01(403!213!1(6(1/-2$1%2%E/!2///$2/$2$1(1/#2//(1/(1(1////!@&1/#8/$2402$2/,3+11$1-1#102/(2//%4)2(21!22!1//5/#1/1/1/1/3,1*1/1#1!21p,11%2*1,2(1/*6&1(1%1+1-7/*2%1!A*1%1//&1(3)3(5!2/01#2(1#1#	lMU0VF80dV!dZobV8V0IJJ1ds@08e3RV0N688kq04FS09AFsG041!8_44808G024XOX0WI!8_3JJH0dR#	fgoh`@DLTgHIyEEEDeDbddhmDheeFZjZjZffjfiA`rErp	30	30	378	2.9747	7	0	30	7	7	0	13	1	14	2	75.94	0.67856	53.84	0.56667	0.66895	0.77687	1	5
	zxzbrbt81s4P5J08080R282VFFF0c$Hl218$k8410V0X808V0JFN081FF0V1%4$F%1#	!201*1&1.H!1.1/$2/-4!2$203%1/&1/+1+F+1/1$1-1/1//!2/*3!1,2&2!11/-3(2/+7(3$1$1/&A&2/)21#1#1101!61%2/02/*3+1(1!201&11!2.1,1-1/110101&1#1/!1/$2(2$1/02#1/(2%7#4%1/02-1$101%20u,2$1&2$1&2/////!1(3A5/)2)1/$1)1/02*1(1$1)401&102-1&1(	I1N0@0940@22d!aFc!704244N1@28BW8mW20GC0106V88Gc!1150clGV0F1JF10ZF!W22G0a2o0@WV4#	fooH`@DFCDF|bbRbbRbVJRbVRTRZejeijfjZj@peRtnlpz	31	30	388	6.7186	6	0	31	6	6	0	15	0	13	0	77.15	0.58587	48.38	0.74194	0.46227	0.6715	0	0
	;jzvzgrw5ySodtDC8s68@crOPGcV488Il2A8048@o845FY0Xs0c!pFI0cWGF3W580W!K41!F%1!V	!2//$F/!1/+11/%4$102!1%1&1!2//-2%C1/01///$1)2//-6%2$1//&1&2/%1+403/&2/#B&1/&1/!4&2//301/)2(3*2*2)101#3/(21/&2%1*1/3!101,3/*2/1!4(2!4&1*2!1/%22-p01*1#1!1$2$102$1#4)1/.102)1(1&3%2(2B#1&2,22)2!1,21/(1+3!1#1!1/!5!2+1%1/$	lMU8kF86ve1NdZoWc8k0IJKAhs@02eARV0N7@8krC5GO29AGuJ841408V45BcNGF2LXNY0WQ02NCIoRG0dR1!	fgoh`@DDXzXJiMrrkNkr{skNMMMULuMTuU@HZ\int	30	30	378	3.9546	7	0	30	7	7	0	13	1	14	0	76.31	0.67527	53.84	0.6	0.58457	0.85157	1	5
	:UfzvzgrRCwOottEC8m68ecbOPG8V4O8Ht2A804N@o@41FX0XN1c!pFS0eW1F7W120V8FK01!F%1!V	!2!1-2*1&7/(1*1.2/(4$2+2//#1$4)2%G#1-2///$3)1*2/$1,60202//)3//-2*3)2/*E&2//*20302!201(3/)2(2*1!1(22+1(2+1/-1/!2/%1/3!10101/,104&1*1+101)1/012#4+1/#q,1&1*1031/!2+1*2!202,313.1.2C6!1.1/3/01/01#1/01/*4!2/(202+1	lMU8sF86s@1Nd4ZWc8k0IJ59hs@02eARV0N7@8kr15FO29AGuJ841408W44BcNGF26XNW0WQ028gHoNG0dR1!	fgoH`@DFcdA|bbbTVJbftTTtVRVZmUMSUTuTsL`HrU]il	30	30	376	5.4735	6	0	30	6	6	0	10	1	12	0	80.51	0.63371	58.44	0.53333	0.60725	0.85267	1	5
	;jzjv8rsCuSJ99398w@9@WLFH2cV08BHx2180482ki41#Xs08V0oFP4e7FF1W1201!J09!F%1#	!101*1/!2#D/!1#2%1/1/01$21!22!203%1$2//1%1/!A/101/-1/%1/!1//$4&1(1/.1*3(2)103/+1/.A!4#1/0204$2*101!202#12//!3)3/01!1!2&1/%1(1//$101011#101#1/!1/$2//04!11/*2!7#4%1/02)101/20q,2&1*1&2$1//0202/)2/&2B101/&2)6/$1/!1(2301&2/(401!1%1*1$4-	H1N02F941@22d!6Fc!7041B4N1@28BW8mV20GC#6VN81c!F110clOV0F1JF14ZF10V22G0X2o4@YVD0F0	fgoH`@DZ]xFtfYUvWenUegFjZejfijij`Ddj\tz	30	30	376	5.4986	6	0	30	6	6	0	12	1	14	0	64.64	0.69926	48.38	0.7	0.54571	0.73028	0	0
	;j;cltKvKo99798w28@WJGFFcV48BIx218040@q841FV0Xs08V0oFP4e7FF1W5!W!J48!F#801!V	!102/(1)F031$2$1#1%1/$1.3&4$201201!1*3&2-3-102)2%F+1%1*2*1/-1!1.1/1#1.4)1/0302//*1/&4(5!1,1/0@&11+111,1,41101!2&1(1.103/(2/$1/01!1%4/(1/%101/*1&21(1)1#2+1)1/!2+2/%1+1*1+10r,1$101$1$11*21#1-2/%101!2$1,1021.18101/&2)5/011/101!1(2//105%1/$11$11%1	lMP@cH86WX!dVoWc8!IJJ3hc202e@BV8F3D8F_hKVS0GAFsF04W408W55808GF2JXNY0W10FFZ3J4O2cB#	foh`@DZRUhMyDhdddileEELbdhddkTuMUTmUSST@aHTMvp	31	31	390	3.121	7	0	31	7	7	0	14	1	15	0	73.22	0.70377	53.84	0.67742	0.63297	0.76043	1	5
	;jzvzgrw5wSottEC8m68ucbOPG8V4O8Ht2A904N@o841FX0Xs1sV0KFS0eWGF7W10VV8FK41!F%1!V	!1)1/1)A!1+2!1/+2(1-21#4$5!1(2$101-121-1/!F+1/01)1/+11)1)1!2-1*1(20202#1/!1!1#3///#2#2!1/(2/#8&3//)2213$4*3/!1#1#1*2)1(4!1//2/&3/(2!2&1/+3!1#2*31&1*4//#11%1/012/,1&s$4&1&1*11+1(2*1.2.31%4/2(1A4&1&2(52)3$1+11/%1/$1/#104/!1.1(	lMU8sF86de0FcZZWV8V0IJ41hs@0@eARV8P7@8kr15FO09AGsG851408_44B0NGF26XOY01Q!8Z2JJI0dR#	foHP@DLUTAYkRYf[fW_UyY]QfjejjZUjijdFNTYK@	31	31	396	2.7369	8	0	31	8	8	0	12	1	10	0	114.44	0.64715	84.74	0.58065	0.65801	0.84127	1	5
	;jzjzBrtKzSR8d7C8w28@Wb0P1cV48@nw218048@a8450W0aN0@!o0N4@3FF0V580V!J49F0F%1#	!1)1/1(2G!1.1/+2*1(1#1040101205/01/!11+11/01B$2%1%1/,1/&1!1-11/,1#1!2&21(1%1!1*1+1,1!102#3/$5//)106&3(1%1.2$101!211$4//301//206%1#1#1(2$103!2!2/&3/)1///%6$201//&2*12*1%1$2$1$1*1#11%20r$4&1,1$1$1!1!2%1////#101)1A43/(2#1$3+1$11$1,1!1,3*3/115/$1&1,2	G4N080d413!V!kFc!3V0146012!4Z8F1H0FC01!VN8Gd!G150dlGV#FF0BVF28902F0a2K402VB4!	e`_jB@@DBFMA`@lolbfbRRRTRbTJvbrRSSUUMSLtuUR@QaZLTuP	32	31	410	2.3531	9	0	32	9	9	0	18	0	13	0	97.36	0.76859	85.76	0.75	0.68401	0.62778	0	0
	;j:vcpsCuKo9d298w28@VpFNHcV08BPS218040@k@45FV0Xs08V0oFIJe3GF1W1@0W!J48!F#V01!V	101+1/#1#E!1)102!1#1/&1/*402!205!1/!2)102/1)1(F+1%2//.1$1/$2-1#1*1#3031)1-102/,1//$5//+3&2101)1%1%2.211$2/.1102/%1!1*11&1)1!2#1)1#1/!31/1$1#1//3!1.11#2+1#1/)1/#2,12/*101!1020s,1&2$3$1,1/#2/+1!31!3)1021.18501/&2)4////!3/!4$4.1$103$23&	l7P2FH86Wa!cVoWV8V0GJ03hc@1@e@4V8H7D8FpCJkKV9AFsF8G1408V55808GF2JXFY0130FN62J4G2cB#	fgH`@LTLtDTeeeWUVWye^cCwYijjZYijfj`XL~bt	30	31	376	4.0626	6	0	30	6	6	0	12	2	13	2	85.27	0.56268	50.6	0.66667	0.54284	0.76113	1	5
	;j;crxxnUwtt2A0y68eVb2T2cV0N8NS238050@V@45H202N18!k0JJeXFF3W1@$J49!F#V01#	101+1-1$1#H#1(102101#11/%2(1+1$403!205//11201-1,1$F+1!1!101+1&2/-1/*1/,102%1101.1$1/)1/(1+5/01+1#1(1&1/#1/%212$2//!3%1$1/)1&3&1#12-1+1*31/%1(1/+3!1)1(103$1%1/%1/01)2-2/02(1&20s,1&1*1,1/#2//#3/+1144/1(2%1!6!3+1!1!2/!1/(3/104$4.1&6$13!1!1	G4N!Fd413!V!qFc803VFA4401Q016ZBP1H0FC#Fk881d0FG150dlGV#FF!VF281X2F062K482VB4!	fgH`@LTLtDTeeYUuVWye]QcwYjjjZYijfj`DQF_QZ	30	31	376	3.7418	6	0	30	6	6	0	9	2	15	2	64.64	0.69926	48.38	0.6	0.53307	0.69969	0	0
	;jzjzBrOSzOR9dCC8k29@9p9H3cV08Dux298#2kD440W0Xs0HV0oFAJe7GF1W020W!44#F#V%	/*1,E(2)1/+1#1,1(202$9///#1%4+A/114-103/1/!6///&64+2.3,1#1+1/%201(3#3/*1/2&301-12,1$1$302$4*2)101*2(2!101)1!2%5&1(1/1$2/$2%1(1#1!101!1/&3/,1$1#2)2#2-1/(1/,1&1/30q/1)1/!1/#1%1$3-2#1#1/)2#D301)1/!1#4/01#3&2!2$11$1//&402!1/$202-	FJ808F801#c!q48083!38289820DV8F020F5!F0VN!V!G#BW1$FF04VF30130FVa2442!D0J0	foHP@DFJLGnwrJJIQXiQKJIIQPyQdfjifjZZiiZXFILY[@	31	31	396	3.1788	8	0	31	8	8	0	13	1	10	0	112.35	0.59119	84.4	0.6129	0.69034	0.71096	0	0
	;vzfzCrOKzORAdSC8k29@9p9H1cV0@Dmx2C8V022kB440W0Xk0HV0oFA4e7Kk1W#WV04$F*	//01%D(2)1/+1/01$4$4$501/)1&2.1%4+7/20101)2/(3.1&1+2,1/%202/)3*4/!1/%201(3/-11$2$1$5&3/02,1$1$3031#4*2)1%2%1(210103)2!201#6&1(1*1(304//%2$1!1!1(4/#2*1+1/#23!2&1%1)1/!1///#q2$2$1#1)101-801//2+202+2/%2#9!1/,2#3/02#3/01$1//$204$1&1.1-	FJ808F801#c!L08083441928G8!BVNF921F50FF0VN!V!F#BW5$FF04VH30131K0a246H!D0G0	foHP@DFJLGnorJJISHiQKJIIQPiX}vjifjZZi`@`BILZ	31	31	396	2.7465	8	0	31	8	8	0	13	1	9	2	115.37	0.57571	84.4	0.64516	0.69892	0.67534	1	6
	;jzjzBrxxzUJ9tEA8RA8@9bAP2cV488Hx29@0582Ze440X!F0s!o0N4eXFF1W1@VV!549!F*	,1!1/&G$110201%11/+1.301$4!402!208//$1-1.2!G#1&1%11*1*1/&1$1//*1(12!2021$1/!3///$2,105(6//!3&3%11)20102#1.212$4/1/02/%101!1%201$1/.2+3(2-1%1#1$31/!12/,1$3-2#2//01/01%2!1/.10s$31011!2#1!1$1/031/!2.1+2//%174/)2$1#5*2/0102(1//+14)2&2(102(3$	F4N08FO412!V!q0@!3!AB081T!4V8P020F5#FkN!V0FG1408W1V!1FF0BVF201X0F0a2K4@0VB4!	e`_bB@@DF@d`NaelbbbRRRRRbbTJbVVKUUSMTlttttAaHzVU@	32	31	408	2.3139	8	0	32	8	8	0	18	0	12	0	106.32	0.67043	82.52	0.59375	0.73313	0.65055	0	0
	;j;grxxzUwtOEE8yE9udqQLHcV4OBnx2Af05N@qi41F2Fas1sV0pFT4ebGF3W52VW8FK49F0F%1!V	/(1*3#C!1+2!1#1%1/2%1*1(403!203!11&4$1/!3-202)21#1C/!2%2//%1$102/*1(1&1(1!2/.1/////+1/08!1#1/#6/$2402$2+1/3$1/+1%2/(2-1/&41/011!22101/,1!5/#1!1,2///103,1/+1&20p,1&2*1)1!2#1#1*1!1+4&1(1(1&1.19!1/&2%1!@/01//2.3/015!21/1!1#1$1&1	lMU@VH82fZ!dZobc8V0IJJ3ds@0@eARV0N6D8kqhJkS0OAFsG04W!8_45808GF2LXOY0WI!N_3JJI0dR#	fgh`@DLTgHIiLsJszjsrrAJLuTuTuMMUMT`pYByX	30	31	378	2.7522	7	0	30	7	7	0	11	2	14	2	76.31	0.67527	53.84	0.56667	0.59347	0.86889	1	5
	;j;BrOKzOR9dEC8s29@WrOPGc048Dnp218048@qB450W0ak0@V0oFQ4c7GF1W580W!J49F0F#801!V	/.1(8(1%2!1-1,1)1&1*6$402,1/#21,21+2%I!1(1%1$4$1/#101/!2,3,1/,1/+2/+1//#214/(11!1*2$9&2/,21+214$3*33.3#321!1)1,1&62,1)1-1//.1%1/#2)3/$1$1)104//%1/&2//#20q1!1(1&2*102$1$1(4/#1014/#1//1A201%1/*3/231%1,2011+3-1.5!2/)2-	GIP@kH@4l438d0Jbc8k0I4J9Cc80@88BV0H760JrhGV809AFuJ05V!8W458c8FG0JXPW0V2!NgLJ8I2VB1!	foi`@DDXZXLgrJZIQYIJISQKHjJEgFffijfZYjfhAEWjLU`	31	31	394	2.4078	8	0	31	8	8	0	12	1	10	0	115.48	0.58599	81.91	0.64516	0.68734	0.75255	1	5
	;jzjtBls5y5J8dEB8o28@8p9F1cV488Px298040@o8440W0Xs0sV0oF@F@YGF0V10VW!44(V%	!1)2/1)I*2%11)1/,1#3&2$1!206-1.1/+11*H+2#1%1$1!301/.1/&1*2&2-1#2!1%1/02%1/+101!3#1&1.3&58//!4&2%1)2)1.65101!3*2%2/1+1/%4$1/-1!4//$12)1$1!1/3//!1%2&2(2/*2&1+1/1/(10v$1/$2/03/$2//#1)1/!29402-3(2(13/011+3&101#2#1//104/*201-	GJN080N40@02c!q4@!3!@4081T28BV8P120F5010FVN0FV0F15408W1#1FF0BZF30WY0FVa2J4@1VB440	e`PRL@@DMHe`OClbbbRvTRTLRbRRvbS@cUSSTmMSUMS@TLTeEURu@	32	32	404	4.25	7	0	32	7	7	0	13	1	12	0	97.83	0.51395	56.33	0.5625	0.497	0.74806	0	0
	;j;cptKvKo99798w28@WJGFFcV48BIx218040@q841FV0Xs08V0oFP4e7FF1W5!W!J48!F#801!V	!202//!F!1$2$1#1%1/$1.3&4$201201!1!1&3&2-3-102(12%E/!1///$1//#1#1!2(3!6)1/0202/,1(1#1/&4(501$1(1/0B&11+1.1,40101!2&1(1.103*1.1/!1/01101%2/(1/%101/*1&21(1)1#2+1)1/!2+2/%1$2/11+10t$3!1#1&1$1$1+21#1-2)2+101!2$1,1021.2@201/&2(15/01//2//!5%1*2)11$11%1	lMP@cH86WX!dVoWc8!IJJ3hc202e@BV8F3D8F_hKVS0GAFsF0JW408W55808GF2JXNY0W10FFZ3J4O2cB#	e`PZD@@DCLjn`ClbTTRrRfrTTTrJRbVUSTuSUUKUTtu@DDTeLgL	32	32	402	4.3296	7	0	32	7	7	0	14	1	16	0	70.13	0.73478	53.84	0.65625	0.63952	0.77309	1	5
	;jzvzgrSxzQwttEE8uE9edrQTIcV4OBHx2Ac05N@oi45HX0Xs1cV0pFU4ebGF7W1@0W8FK49!F#801!V	!2//1#B/!1/+3#2/(3$2+201,2//0102%E0101-1/)1/%2#1#1$1*2/-1#602$1!1/!1.3//-2*3)2$1&1)1!A&2/#1/%202$3*3/01$301(2-1(2/%2)201#1/(11%1/!10102*1,1!32010101/(1#204%21//!1/!12#4+1/#r%101#1&1$201!1021/!2/*202,313.2.2A6011!101/*4//(1/)1)1(4!2/)1-	lMU@sH86vi1NdZoWc8k0IJ5Ahs@02eARV0N7D8krhKkO29AGuJ841408W45BcNGF2LXNW0WQ02NgHoNG2dR1!	eo`RL@@DCDb`CglbbbTVJbfRfbtRRQbrJZZjZfjjZifZd@abTnjY`	31	32	392	4.2987	7	0	31	7	7	0	9	2	13	0	93.61	0.68497	78.67	0.54839	0.49719	0.89827	1	5
	;bzrvcls5uKo9d298w28PVlFNFcV08BHG218040@k845FV0Xs08V0oFI4c1GF1W18VW!J48!F%1!V	!1//#2E!1.1#1)1,1/(1040101217!1///1)1%10J&1#1%101,1/.1$1)1*2&2%11/!2021#2&1(1!1//$1+1$3)1!5(3//101&5101/&1#2*21%4/.1/)1!1*1(2#1$1!2#1!2#102#101/31/1$1#1-2/%1-51#1+1#1///+16/*1111#20u,1&1$4$1$1!11!1///#31&2(1.17601/!1#2)3+1/!1/02/3/!4)1*1$12%2&2	l7P2FH86Wa!cVolV8V0IJ03hc@1@e@4V8H7D8FpCJkKV9AFsG8G1408Z55808GF2JXFY0130FN62J4G2cB#	e`PRB@@LJKN`CDodeeeUWUe~UuZFFZZjYiffijf@plPjj`	32	32	408	2.883	8	0	32	8	8	0	18	1	11	0	126.95	0.58338	84.74	0.71875	0.61086	0.77749	1	5
	=UttMw5m5ZvvH80o68eVb4P0dV8N8NS038X029V841F203N18!N8JFfXJFIW9010V0J41!G101V01#	$2//!G/!1/+2.3,404201-3/01/!1(1!21$A/!1&1/#1/(1.1(101&2/&23/-1//%1+1+4(5(2#1&1&1$60102!1)1+2%1+1403$2&2,1%4%4%1$1,1/#1&1/,2/$1,2201+4/)1/&2$3%1!2/!1&2/.2!2/03&1(10s)1!1&1*1*801!4/2+1/&3/+2022/)2!3%5!@-1#1///.4/,5$1101$	14N08Fc019!W1F64c803VF9141GN016ZBN1HFFB040FV@01d!1010dlK%F!VH2c023J062K6N0VD410	eo`RD@@LJCI`@lbTRTrRRbbfRQrbRzFn^YjjfjdJ@jjHCABTPf	31	32	388	4.0443	6	0	31	6	6	0	12	2	14	4	64.57	0.70002	48.38	0.58065	0.72009	0.69646	1	6
	;fzfzBrSxzQR9tEE8kA9@9rAH3cV49Dux29@05N2oi440YFXs0uV0oFAJebGF1W12VW8F501F0F#V%	011/02/!D-1#1/+1#101#1%1*2$7///#1%5!2(D$2%3#101#1+3!2,1/!1/,2/)54.12&1/$1/%1+1*4#3(3)11/!1#2!1#3/1201/$23021#4*2%2$1*2(1/!3%7%21/.2//$1#11#12//,1.1#2)2#2/,1//(2%1/!s/$2$1-1#1&1$1%1%1/,1$1/02$2C201%1!1#1/!4$1$1%1,202$11//%2%4/(10202-	FJ809FN41@02c!q4@083!AB289T28BV8P020F5!FFkN0FV0FG440BW9$FF0BZF30WY0FVa2Z4@10D4L0	eo`RB@@DFBj`LemlbbbbRVTRRTTUfTQxDn^ZjZiZiZVijhCCQLfj	31	32	396	2.1554	8	0	31	8	8	0	10	2	10	0	112.35	0.59119	84.4	0.54839	0.55472	0.81997	0	0
	;vzfzCrOSzORAdMS8s@9@WrGP3cV4@Dnx258V4@@qi450W0as0DV0oFQ4e7Gk1W5@0WV0J09F0F%1#	//(7(2#102!1#2%1/1/01*3$301)2.2/1%1+2%C/101+201//%1/!12%1%1/%102/)2)24/,1/.1(1/.6023#3/#1/101$2#14/+2#302)5#2,1%6/,1&301/&1-3#11!1%1$401/02#3%1+1+1(3!2!11//)1/*3/%p$52%1&1*1(10801(1/(202(2021,2#1/#@101(1/(5/01/#2/3/-5!201$11$301!1$1-	H480fFd01@V2d0FyF8V03!18681828BZ8LW20GB0G06kN81c!F0108lSV#FF0BZI38V20K0a2C6HY0D4IF	eo`ZB@@DMG@h`OIglbbbRVTRTTQbTRrNXxNnZijViij`XB`CBQTXf	31	32	398	3.0908	9	0	31	9	9	0	9	2	7	2	137.77	0.56565	96.76	0.6129	0.56015	0.77436	1	6
	;jzjvBrw5wSJ9tEC8J28@8bOP18V498Ht2A804N@o84!X0XN0sV0JFO0eWGF3W10VV8F541!F*	!1)1#1+1)9%1&12!1//&1.603!20@+2/&21/01!1+E+1%2#1%1//1(2/01+1&1(1&1402)3.1&3///01%2011//01*8&3!1+2)3.2413$4*3/+1/-4!1/1.2!1%1,3203*1,2/!2/3!1#2/.4*4//.1#2/*4&20w$4&2,1%1/!1!2/(32/&4.1)1F4/(12)2/011/%1/(3/104&2*1&1/	G4N0AF841@02V!a4@08380A4088T28DV0PY20F501GJ080FV0F11408W102!FF08ZF20VY!VZ2p4@WVB460	ehPRB@@DFHf`JeclbbbbfTRTTvJVbbbQZjVjfVUjiZh@abxdkI`	33	32	420	3.9671	8	0	33	8	8	0	14	0	8	0	134.43	0.53024	82.52	0.54545	0.70055	0.79048	0	0
	=jzSrSpzQRAvUE8s29@9rMP1hVB9Dnx278X5H3qB442Y0as0fV0JNQ4fYKkIWC81WcF459!G1F1&	#1/%3,7%1#2%11)1/01*1/02$5+2/&1//!9+1$5%4/%1/!1/)1#1/%1(1!1!1/$1/+1/!3/.1/)123$6&2%1!1,1!1/12$3&2#3(12$4#301)13/&6%1/(1&101/+1,22(1#64-2//(2$31!201/)1%13%1/,1/(20q,2,1!1$1&8!104$3!1+1*2/-1/!1C231-1/!4!4#1)1/%1-3/#1)5+1$201&11-	kJ8090O40@02c!q48083848529GP!BV8Pf2FN404FJk@0Fc0Fl540BWCV2!FF08ZH3V0Y1JVa256NW0D450	eo`ZL@@DBACI`JclbffbbRrRbRTQVbbTLJzZYjjZABajZ`A@rbh	31	32	394	1.1721	8	0	31	8	8	0	9	2	7	2	129.44	0.50131	79.69	0.54839	0.51101	0.80446	1	6
	;hzttVpF5k1o99180k28PV40FFcV08BHx218#@k841FV02N08V0o0N4e3FF1W10VV!44#F%1#	!1/(1+C012$2%2!1-1,302/#241#2$5/+3/.1#2%O+1%1/.2&1&1$1/1/1)1!1$2!3!1%1,1#3%1//*1/!4/$2(1,6&4/)12)1%11$6/1!1(1$3/%1+3011!2!11!1&2)2!1&1//$1-2%1/$9201.2$2/$1&1#2//+2-3/%v$3!2+1#11$1)4+2)2/&1#2/$1/167&1/#2&2/11/1%1&2/*1(5!2-2(101$1(	IG8080c41302d0Fq4@!1V434488D28D_8m1H0FC01#N0lW!G540hlO$JF1BZF18d3XFVZ2_42!B4J0	ehPZB@@DBJDa`CLklbfRbbbRVVRrRbbRJZZiefjifjVhAcBDeJqJfj	33	32	422	2.6217	9	0	33	9	9	0	17	0	10	0	128.57	0.60613	96.76	0.60606	0.67984	0.72141	0	0
	vrM1H1G01F1F!11080F0820V#8$F1!8%8/!VFF11/(	//(6//.3,1)2$3/03//&2/!4///$1//01//,1///!1//*4//+3//&2,3,1-2&2/#1//02/$2*1//////1(1////%12//%10I/*1/!4/&1+3/////(7/03$1///-3//+	!8*V!608%9!808!4V0F#F$F,8W*V$2$24$44!	dmW@@@y\dbJRRjfj``f	11	10	138	-0.9639	3	0	11	3	3	0	6	0	9	1	1.53	6.9608	9.72	0.90909	0.7121	0.35835	0	0
	uJP1219!F4F%8#82,F018$V84/&1%4/	//#1#4//////#1//,4(B*12//$2///,1/$7&3/2/////-2/!3//!3/2/+3//#1-3/-2//////.2///*1#1.1//)J/*3.2////)1///%1/01!1////202/#1#1/	G08#8!2!V!X08!1!24080@204!F#F*V$408V%F#V)424$4#	dmU@@@eJUU^fejCDjfh	11	10	136	0.5101	2	0	11	2	2	0	5	0	5	0	26.09	0.27213	6.48	1	0.52249	0.35835	0	0
	vpUWnWOBlF0R1F!8B8F0828V#804!F1!8%8)VV&V0F)4/	//(7//04,4,1.1$2//.2#3/!4//////$1%1/$2!1////&1/%2//(1!2///!2///1)2/02/%1*2%1//////(1////02,1//&10I/*3/.2&1//-3/#2//$4/02$1/!1//*3/*3/	!8*V!608%9!80N084V0N#F$F$V&8W%F#V$2$24$44!	dmW@@@iTiVWzjVhHY`	11	10	138	-0.2015	3	0	11	3	3	0	6	0	7	0	17.13	0.62172	9.72	0.90909	0.68555	0.38918	0	0
	uJP1219!F4F%8#82,F018$V84/&1%4/	//#1#3/#1///-2/1//,4(G+1//////!1/$4&3/1/*1////+1)2//!1/1////5-1/)1*3/%2/////02///.1.1//)K/*1.2////////1/$1//*1/$102/(1#7+	F08#8402!V!X08!1!240808204!H#F*V!11408V%F#VF(424$4#	dmV@@@ReUWiiZPqJif	11	10	134	2.2006	1	0	11	1	1	0	5	0	3	0	35.05	0.10128	3.24	1	0.49647	0.35835	0	0
	vpUWHWG4WF0J0F#B0F0820V0F08$F1018%8)8V&V0F)4/	//(5//.4,1.1///)3+2%8+1///////$2!1///+2*1!1/!1//(1!4/(1/////$2*3/,1*2%1//////(1///+4$2,1/*5+10I/*1/.2&1&1///*2//$4/02$1/!1//*3//+	!8*V!608!1!9!808084V0F#F$F$V&8W*V$2$24$44!	dmW@@@iTiV]zjVhDjY`	11	10	138	-0.1653	3	0	11	3	3	0	5	0	7	0	17.13	0.62172	9.72	0.90909	0.64069	0.38918	0	0
	zpUWrWOBlF4R0F08D80F282801F0804!2k21804!404!V$c!408!W1#10V#4/	!2//$4//02//$2*3/-1.3+1+6////////02////////-3&1///!1//,2+4+201//$3/.1////////$2/&1.1/$I)2/3+1$2//02//02)1(34//$1/01)3/(1#2/$2%2//+	F080808!2!V!V0@!1!84#F!4V0N$4010F080FV0F!408W%F!8VF#V#Z2!8!44!	dmUH@DhLbbRbQZijPbj	11	10	140	0.7734	3	0	11	3	3	0	4	0	4	0	34.42	0.58512	23.55	0.81818	0.5229	0.52781	0	0
	zpUWrWQBlF4RGF!B58F0828V1$4#l2&Z*VV0F08!V#V!V#4/	//(5////&2&1!5////&4!2//////,1/2////////-2&1.2//!1!1&1///02(2//2%4(2/,4//)2/&3///$1*1-2//)N/*2/*11!2////*4//$3/$1/(2//2%2//+	F08#8$2V$@%8!80N080V0N#F4#F08!V&8W%F!8V$2#V2V$44!	dmUH@DhLbbTRJZijPB	11	10	140	0.792	3	0	11	3	3	0	5	0	4	0	34.42	0.58512	23.55	0.81818	0.7394	0.55452	0	0
	vpUWHWO0WF4F0F08280F0820V0F08$FG218%84(8!F#8V0F0V&4$F*	//(6/$1/)3/%22&1///&2+2%8,1$1/1/,1%1/,2/*1.2//%1//*3(3//!4/////02+2///$1-2%1/////%2//////102/)1-I/*1/.2/-2//+1//$5/02////#3!2//(	F08#801#W0Fa08!1!9!808!4V0F#F$F$V0F$8W%F#VF#X#424$44!	dmW@@@E\dTRRQjYj`SJf	11	10	138	-0.1653	3	0	11	3	3	0	5	0	7	0	17.13	0.62172	9.72	0.81818	0.71074	0.51299	0	0
	uLP1219!F5V!8108#8-F01$8!4%F/1%4/	/-1)5////&2$2/02/(4/&1)6+2/////*1/,13/&2//02////.5//!1/22+1-1//#1-3///*1/////!3//-1////*J/0101%1.2//&2!1/#3//+1/#4/01/&1//$2%2/*2/	G08#8!2!V!V08!1#4#2%F.V$408V%F#V)42%4#	dmU@@@EJe}ViijALfh	11	10	136	0.5263	2	0	11	2	2	0	5	0	7	0	10.49	0.67684	6.48	0.90909	0.54621	0.38918	0	0
	zpUWrWQBlF4RGF08D48F282801$4!2l2#4!Z$V$V!J08!V1!V!V#4/	//(4////&2&2!5/-2/3*4.2///////-5/#1////!2//$3/4&1//*3&1////%2/+1*3//%401//&2/////////0L/*2//////*7//$2/$1/(2//2%2/.2+	F080808$2V$@%8!80N#V0N#F4#F08!V&8W%F!8V$X#V2V08!44!	dmUH@DhLbbTTUZiZ`B	11	10	140	1.552	3	0	11	3	3	0	4	0	4	0	34.42	0.58512	23.55	0.72727	0.63537	0.58889	0	0
	;rbrzxWt5z5JAfRC8Z28H8G1FGh0804Hk058V02Ak844FW0Xs08V0JN20V15kFW91VWV045#F%1#	%2/)1&I/!1!1*2/,3&6!202!204/01)2/,1%1%A(1!1#1//01&2/.3-13/01!11/+1!1&6/1+1+1.6(5*1/&5&2%1.1-1$21!1103%1#1/4/!1-1%22#1%1)1/05.1$1$1/2(1112!4)2#3//01&2(2/$1,2*2.2#1-4.10u/$2#1201#1)83//+2//!1&16403-1(2(13/011+2!1%2&402/%2#1%5&1//#	HJN080N40@02c!m4@!3042529G620BW8H920F4$V@0Gc!1540BlC!F1FF18ZH1VV11JV62k6N0VD050	ehXZL@@DKLfi`AklbbRbRRJRTTRbVJTRTLZhHHjfjifZd@pBikZ`	33	33	418	2.9975	8	0	33	8	8	0	16	1	13	2	104.4	0.51561	59.57	0.66667	0.66855	0.72232	1	6
	;vzfzSrSxzQRAvUE8sA9@9rQP3hVBADnx2C@X5P3qi440Y0as0vV0wNQ4fbKk1WCAVWcF509F0F!1&	/*3,A%1+1!1/(1!1!1#3%1$4$3#16/+1&2.1/!4/251#1&2/(3.1&1+2,1,1(302//$4//)1/!2-1&1%2$1$5!1#3(1(201!1/02!3$4*2/2#301(103!2%1!1!101#7&1/#1!1$304//%2#11!12*4/#2*1//23!2!1#1/%1(1#1/)2/)r21#2%2&101!101+10801/(1//!201/&1D101#1/,3/22/%1-3/+205&1/1#1-	FJ80AF901@02c!L0@083B49928GN28BVNNf2GF50JFLkN!c!F#BWCV#FF0BZH3VW31K1a656HW0D4I0	e`XZB@@DFOJf`BmclbbbbRVTTRVbblreW@fPsUSUHM@teSU@DFc@	32	33	410	1.092	9	0	32	9	9	0	10	2	8	2	134.68	0.57863	96.76	0.5625	0.52795	0.82973	1	6
	;vzfzSrSxzQRAvUE8kA9@9rAH3hVBADmx2C@X1PAoi440Y0Xs0vV0wNA4fbKk1W83VWcF501F0F!1&	/$2&1*D(2#102!1!1/(1%1#1%1$4$2#13/+1/&1%4$2%@/!1#1&2/!2/$1/#2%1%1/!2!202,1+2*4/,1(1-4#3//&1#6!1#3(1*1/$23021#4/1*2%3(1$2%1%3%5%2/)1#301/&1/!11!12*4/#2#3%1/02.3//*1/!1)12!2/%s01!3201+101!101+10801(1#1$2/+2-1/&19!1-1*1&4$1$1$21//*1/%204!2-201#1#2-	FJ809F801802d0Fq0@083449928GN28BVNN92GF50KFHkN!c!F#BWC$FF0BZH3VW31K1a246H10D4I0	e`XRB@@DFBj`LmclbbbbRVTRRTTUbRUW@bWSUSUHTCRUSU@BFcTp	32	33	408	2.9672	8	0	32	8	8	0	11	2	10	2	112.28	0.59156	84.4	0.5625	0.61165	0.80343	1	6
	?tWt5v5oAAM98w28@WJKFFhVB84Ix258V42Aq841FV0Xs08V0JNP0e3JkGWC!WV0J58!G1F#1!V	$2/!1.F!1$2)1%1/$1#2!1&3&4$2!201!1*3!1#3$1(3-102!1%2%A/!1///$1//0101#1-12)1/0202(2//(1!1,4(5*1$1/08&11+1.1,4010103201$2(1*4#103/*1+1%1)1&1)1/(101/2!3$2%4/1&21(1)1#2$1%1!2%1/+1/)2/#2.10t,1&1$1$1*801!21-2/%12#2$1,1021&1(6!1/&2(15!2&2%1//2//!5&1/$1$11%1	WMP@cH82Wc!dVo1g8!IJJ3dc3F2e@BV8FAD8FZCJVS0IAFsF04V!8W558081F2JXPYVV11JFX3J6O0cD010	e`XZD@@DKLjn`ClbTTRRVVRTTTrJRbTffUSTDDUUKUTttPBDr\p	32	33	402	3.4017	7	0	32	7	7	0	13	2	13	2	88.75	0.58062	53.84	0.65625	0.66365	0.78413	2	11
	?xrxpzUwvQUE8y69edqULFhVBOBnx2E8X5HAqB41HX0bs1dV0xNT4fYKkIWC01WcFK59!G1F1!1!V	//(D!2#1#11$1#1$1/01/&2!403!203!101/1-3-102/5/!1/+1/(1,1-1&1/#1///(1,1$3//.1*21$6&1$1/,1&402$2&2,1%4!1!3/#3#11(3/(2%2&101.1$32$1,2201#1$144/$1!2!1/1)2$22!2//!3/)1/+1&20r01&1!1&1(101!1&8011041///1/1/9031/&2%1!6!4-11/$1)2-13/!5/01011&4$1&1	WMU@cH82fc20cZo1g8!HJJ3ds3F2eARV0NAD8kahJVS0OEFsF04V!8W458081F2HXPYVVG14FY3JLGVdT010	eohZD@@DKDbe`ClbbfbRRJbRfbrRVbTLbrJZZhHHjjZjZfI@`FX	31	33	390	2.3052	7	0	31	7	7	0	9	3	12	2	91.84	0.56108	53.84	0.58065	0.55366	0.87774	2	11
	?xrxpzUwvvUE8y69udrUTFdVBOBHx2E@X5PAoB45HXFYs1tV0xNU4fYKkIW99WWcFK59!G1F1!1!V	/)1-F!1,101#1%1$1*1/&4!402!304!1-2)101%1-1)1(7/!1///!101/$2+101/101102/%2%1&2.1//)7/!11/$103&2//#1$2201!103&1/#4%1/)1(2!1&1!2%1!2-101/$3101/2!32101%14$1,101/&1#1$1$12!2/%1/)1+12/!2&121$20r$201$1&1$3$1*811!2#1+1*1-1$33/1*1$8201/&2(13!2///.3/!4&1)1!1&1$1(	WMU@sH82fg20cZo1g8V0HJJ3dsAG2eARV8NED8kqhJkSVQEFsG84#8_558081F2LXPYVWG1JNX2JLGVdT010	eohRL@@DFMJ`BalbbbbbTRQRrRrbVrxTtl|RZjPj`hVjZjd@`RX	31	33	392	4.0067	7	0	31	7	7	0	11	3	10	2	109.13	0.55915	67.67	0.64516	0.53655	0.88837	2	11
	;vzftSpo5y1JAvTB8k28@874F1dVBA0It078X0H1k8440Y0XN0d0FR8F0dWKkI19110cF401!G101&	#202.1/0G%1+1!2*2/02/!4!601$2+2.2/(1!1$201%2*3$1/!1*1%2//%1+1501/#1/$101.72///(5)1/01)2$6&1//$1$20101102&1,3$26/$2/!22/1/%1/-1,3*1#8)2#1)201/%1$1)4#101#1/+1!1//%2/0t,2)101202#101&F01!2//4#302!2)1/-5/(20201&5!2-1/1$1//1$1#206/02/)	VJ80808!802c!L48!3B48101GN!BVNNf2GN40J0JVe04c!V#8W54#FF28_21V031K06642FWVD410	e`XZD@@DKDac`GlbbRbRRJbRfRbbVQRafusUAAEUSPLDT@DBU@	32	33	402	3.1957	7	0	32	7	7	0	13	2	11	4	102.34	0.47635	51.62	0.625	0.6155	0.74025	2	12
	;vzvxxrwCw1JvvUN0m28ucbCPId0BQ8It2E9X4HAZ@41FY0Xs1x0FR8R0fWKkMWC6VVVFK01!G1F1!1#	01#1/$3$2#10E.2!1/+2#2,1$2$4$2!1(2)1,2.1+2%9(11(1/1/0201.101/01%1%3/%2$1/+1$3/-1%3/&2//(A$102/%2/#203#13/+2#3123#1(2&2)305//+1/2/#201!102)4/(3$1/(1(22/2/02/)1/2.2$u,1&2)11!1$10801!2$1,2+14)2,2%1/#76/&202)6/02/#1*1$3(1%1-5!2-2*3-	F480cFc019V0W0Fi0ec034FA948FO014ZBR12FFB0K0HFs0Kc0F!10clK4#FF28WI0c8XY51a2C2P0VB41F	ehXZL@@DBF@m`OBlbfbRfbRTQbTrVrbR\bZZjBAbjYjjh@ppjki`	33	33	418	3.4399	8	0	33	8	8	0	14	1	14	2	88.96	0.69458	68.69	0.54545	0.77062	0.75329	1	6
	=jvOrs5uSJAAI88w29@VLJH0dV88BPx258V4@3kB410V0Xs09V0oNPJe3JkGW901WV0J19!G1F0V01#	!101*1/&D/!1*1$3//#1#204201%1/)1+1$2)1)7/1/)1#101///)2/$2!3,1//*3(2/+4//$21$8&1/%2!2*101!202$2&2,1%4%3)3/$1!2/-1(101/+1%101#22#1#1#14,1$3.2-2$2$1#2!2!1/.7#4%1/02)201/20s)1!2/!1&2!8$4/2,2/%3/,2@101/&2)3!4/01/+2!1//401!1%1$1*4(1$	X1N0@0940@22d!6Jc!704054OG@20BW8md20OB#6VP81c!k110clSV0F14F14ZH1VV23K0X2o6NYVD0G0	eohRD@@DK@h`CdfYYUy}Ye_yXdL|FVZiB`Xjijijb@pLRiZ`	31	33	388	5.1745	6	0	31	6	6	0	7	3	12	4	80.17	0.5638	48.38	0.67742	0.45977	0.77872	1	6
	;j:xgrw5w5JttEB8q28ecbNPGc04O0Ip2A904F@o8410Y0XN1sV0KFM0cYGF7W5!W8FK41!F%1!V	011/*301&9,102!1//)103&4$5012062//$1)1.1%I+2#2//01&2&1/#1.1%1-1#2/+2/(1!1(1/*104*51/+1$8&2%1,1$1/224!106*2/$3/+111%5201//#3//#1#2!14(1/#2)3!2-101/!2/!1)1//1/+1&10w2+1&1*1!1!2$3)2+1101&2/#1#2/01)2C4/01&2)1/232+2(12)2!3/+1051//*	GMT8s0@4s@3Nc44W88k0I4K8Cs80@89RV8P720Jr11F8299GuJ051408W55BcOFG26XQW0WQ0H8CLkRO0WR1!	ehXZL@@DBFCE`LklbfbTRrRbTtRRUTTJXxZZZfjVjYZfj@HToHJFh	33	33	418	3.0782	8	0	33	8	8	0	13	1	10	0	122.17	0.52853	70.91	0.57576	0.56458	0.81905	1	5
	vyQ121O!F5V048908#8&8%F01$8!4%F/1%4/	/-1)8////1%2$2/02/(4//06+2/////*1/,13/&2//02//!3//+5//!1/22+1-1//#1-2(2//1/1#1////-1//-1)2////L/01(1///&2!1/#3//+1/#3/01/&1/&1/#2/*1&2&2	G08#8!2!V!V08!1#4#2%F12!1)V$408V%FF!V)42%4#	dcu@@@EJe}UjZZhDrZ`	12	11	148	0.9807	2	0	12	2	2	0	6	0	8	0	7.4	0.95946	6.48	0.91667	0.56735	0.41589	0	0
	vxUWHWG4WF0J0F#B0F0820V0F08$F1018$F8%2!8V&V0F)4/	//(9//.4,1.1///)3/!6+1////(1//+2!1////&1/%1//%101!4/(1+2%33////2*2/,1*6%1//,1/#1//%1///+202!2,1/*1+10K/*1/.2&1////!2//$4/02$1/!1//*3//+	!8&8!V!608!1!9!80808BV0F#F$F$V&8W*Z$3$24!1044!	dcw@@@kTiV]Vjej`Rif	12	11	150	0.2891	3	0	12	3	3	0	6	0	8	0	14.04	0.75855	9.72	0.91667	0.6567	0.43944	0	0
	zpUWrWOBlF4R1F08DB8F282801F0804!2l218$Z8#V0V!c!J$W1!V!V#4/	//(4/-1!1/!2!2-2&2!102.1//+202%9/!3//////-1!3-1)1//!2////-6&1/*2/&1////%2//&3//%2////21////1/*1/,K!1/&2/)2/////53/.1#2/*1/!2//2%2//+	F080808$2V!X0@!1!@!80N204V0N#F4010F08!V0F$8W%F!8V$V#42Z08!44!	dcuH@DhDfVUUjej`Rij	12	11	152	1.1188	3	0	12	3	3	0	4	0	5	0	31.33	0.64283	23.55	0.75	0.56801	0.61821	0	0
	zpUWrWSBlF4R1F08D80k282cV1!804!2l20904!Z8010V!V0V!J0N!V1!V!V#4+1#	//(3%1/%2#2//(2&4/01+101/$4#1+8/!2///$3///(2/02/01(1///-1//02&1#1//!1*1%2///%2(2/-102%1/$202/////3///////)J*101,1$2/&3/-1//-4//$1/+2/,2/+4/!1/(	F080808%V!6088#F@84!9!4V4F#FB#F080GV&cl%F!8VF#XV!V2402!44!	dcwH@DhPRYVWVjfVBAX	12	11	154	1.1003	4	0	12	4	4	0	5	0	3	0	53.73	0.58906	35.91	0.83333	0.57897	0.55452	0	0
	uLP1219!F5k!8108#82,F01$8V04%F/1%4/	/-1)4+2////2$2+2/(4//0@+2/////*1&1/$13%2/2//02////.3//!1/22+1-1//#1-2/-2/+1/////!4//-1//2//)L/01(1/%1(2/&2!1/#3-1/,1/#3/01/&1//+2/%1#1/	G08#8!2!V!V08!1!24080@%F#F*V$408V%F#V)42%4#	dcu@@@EJe}UjZZdDrZ`	12	11	148	0.7952	2	0	12	2	2	0	6	0	6	0	23	0.3087	6.48	0.91667	0.58066	0.41589	0	0
	yJPW619!F4F0F#8#82+2k018$V84!V(J$1#V1%4/	/&2/3/,1#1//(2&1///-4(B!1(2//$2//1///04-1)2//01///+2-2#3&1/*3/2%101&3*3///202/-2////.1///&2//!1$1///(K/*3.3/*1(1//$1/2/*1/+1////#2//+	G080808!202V!X08!1!24080@204!F#F401#80FV$408W%F#V)424$4#	dcuH@DTDfUWUjVf`pjhZ	12	11	152	0.1605	3	0	12	3	3	0	4	0	3	0	46.93	0.42915	23.55	0.91667	0.29736	0.46052	0	0
	vpUWnWSBlF0R1F!8B8F0828V#804!F1!9$48)VV&VFF)4+1#	//(8-2/!4,2#1(1)2*2///#2/!4////+1/&1&1/$2!1////&1/%2/&2/1!2//.2!2///*3/02/%1/01////&1//4/%1///(3//&10J/*3///$3//3/#2//$3/01$2/011//#2%4//+	!8*V!608$FA!808084W4F#F$F#1V&8l*V$2$24$44!	dct`@@beRnuUZZijBNX	12	11	152	-0.9656	4	0	12	4	4	0	7	0	8	0	20.68	0.68665	12.96	0.91667	0.6815	0.43944	0	0
	zpUWLWO4VF4N0F08D80F08$F0804!2k218$404!V$8!408!W$10V#4/	!1//$5//04///1+1/01.2+1+5+1//2#2/2/(1//$2!3/(1/(3////$2/!4&2/*2.21%1////%201/-2/)1///////#1/,2/&2.1/$J/*3(1(2////&1%1(14//$2/02/#1/!3/+3//+	G080808402!V!V08!1!84#2!4V0F$4010F080FV0F01408W%F!8VF#V#Z2%44!	dcwH@DiPRYV}VjZZAJah	12	11	154	-0.612	4	0	12	4	4	0	4	0	5	0	37.97	0.62391	26.79	0.83333	0.44396	0.54161	0	0
	vyU9P1O01F5F0411080k09@%8!8BF501%F&2,F!1&4/	//(7///01/$2$23#2///,2)7//////!3*1/%2/1#1!1///////03//!1/02//(1//$2/-2%2%1//////04//&1/////0L/!1&3)1$2!3+2/&1%1/%1,1+1#1/+6/01///#2(2%2/,1-	FF8*c!V08!1&88!8V0F020F*V&BV%FF!V01!3#4204#D#	dcu@@@eJewUjifhHz`	12	11	148	1.0416	2	0	12	2	2	0	7	0	8	0	7.4	0.95946	6.48	0.91667	0.78564	0.46052	0	0
	vwU1H1O01F4F04#80k082%8#BF1018$F8%2,F*4/	//(8//.3,1)2%3///(204%1)9//////#1//4/(1////$2/&2/#4//!1#2/*1/-1//02(1+1/%1///!1//-5/1/%1/!1/#1//&10L/!1&2.2//-1//(1&1//4////1-2%2//!1(	FF8*c!a08!1&88!BV0F020F*V&BV%FF!V01!3#4244#D#	dcu@@@yJUuUijjXDRe`	12	11	148	1.1628	2	0	12	2	2	0	7	0	8	0	7.4	0.95946	6.48	1	0.69029	0.38918	0	0
	;vzfzCrtCzGR@dUC8s2989rOP1cV4@DQw2C8V42@L6440W0ak0PVFoFQJ@35VFV5@0WV0409&V%	!1)2/1)C03#102)1/,1!1/(3$401/)1/1&1*1%8+1#15(2012$1$1+2//%1,4/$52$1/%4*5%1!1//.3//01)4&3/1&1+13$121#4(102.22#313)13!21(3)6//1%2//$11$1.4//1/1-22////!3%1/)t!1)2,101#1%1!8/%1.202&22(1/)1!1A201!3.10202$1#2/011-201!101,3*1/305/02(212%1&	GJ8080940202c!k08083B40528G2!BVNFA21050GF0Vs0JV!F140BW5Z#FF2BWH30111K0a616F0VB0G0	ehTZB@@DCBfa`ONolbbbTVJTRrbbtQbRrXdn^ZjZfijVf`@j@LFIRRh	33	34	422	1.1106	9	0	33	9	9	0	11	2	9	2	128.49	0.58238	85.76	0.60606	0.58192	0.74264	1	6
	;vzvzxrxxzQRvvUU8uA8udbETIhVBQ@nx2EfX5PAae45HY0as1z0Fw8R4fYKkMWCDVVVFK09F0G1F1!1#	01/.2#10F.2!1/+2#3,11!12#13$2+2)1-1-1+2%9(11(1/1/02/0101/01%1%3/%2$1!1&1/1$3%1/-3/#1+2/.8$1022//+2#13/$1%2#3133#1(2&2)205.1/&1#2/2/#201!1+4/(3$1$1,1$1(22/2/1201/01$1/1.1$u,1&2*1!1#110801!2$1.1*4)2/,1(1074/&205)7/02%1,1/3(1$1-15!2-2*4-	F480cFd01AV0W0FyFec034FA968GO014ZBR12FFC0K0Hks8Kc0FF010clKZ#FF2BWI2c9XYK1a2C2P2VB41F	ehTZL@@DFEFa`NclbbbTRbRRbJRTVaRR\|jfZjfiiB`fJjj@LNKQ\X	33	34	418	3.3234	8	0	33	8	8	0	10	2	14	2	88.96	0.69458	68.69	0.54545	0.61696	0.79977	1	6
	<b:tWt5v5JAAM98g28HWJKFFh0B04Iw058V42Aq841FV0Xs08V0JNP0e3JkFWC0VWV0J58!G1F#1!V	01/%1&1&E(2)1/%1)2!1&3&4$201204/01#1$1(31.2!2,D+1//%1///&1#1,1!11/+3*2/1(1&1)4,4(51)1/&4&21$1/$1-411#3301$1(1*4%1&1/!11*1%1)1&1)1/!1$101/2!2$21$4%2&2)2)1)1#2$1)2//!1/)22/!2.10u1+1&1$1$1*83#2.2/%120102$1&2(1&1&15401/&2(14!2&2%11+2)1&22//!5&1/$1$1&1	1IP@c2@4kB38c0J1g8k0I4K8Cc9F288BV8HE60JqCGk82QAFuK45V!8W558c90G2JXPWVW31JNeLFDO0VD1W0	ehTZL@@DKLji`AklbTTRRVVRTTTRrJTRdtrjZ``bjfiifZd`DIkZ`	33	34	418	2.7961	8	0	33	8	8	0	14	2	10	2	125.19	0.51578	70.91	0.63636	0.61712	0.80899	2	11
	;jzjzBrtSzSR8dEC8w29@drOP1cV48Dvw298048@qD450W0as0PV0oFQJ@7GF0V5@0V!J49F0F#c01#	!2//$C(2)1/.11&1-602!209%1#1/2//!1&A/102///$2/%1/$2*56+3.2$1#1!1#1/%1/)103&1!1$2%1(2*6&3/1/#131!202$4%1#2.1$302!1%42/01$5//01$2/%13,12///%1&1(1-2/2/*1-1(4/%1&20v$3&3/!1//01(201%2(2(1,1+1!2H401-1!11#2(1201-2101,2$1.3*3/!502&1&2(202%1&	I5N080d41302d!kFc!7V0146812!B_8F1H0FC0110VN8ld!G150dlGV#JF0BVF38902G0a2K402VD4F0	edTZB@@DCJni`@aolbbbTVJbfVTTrbLVTSDcUSTuSTmMRtt@PqJQR\p	34	34	434	4.8435	9	0	34	9	9	0	13	1	10	0	122.38	0.61146	85.76	0.61765	0.67026	0.75832	0	0
	;jzjzBrtKzSR9d7C8w29@WrGP1cV48Dnx218048@qB450W0as0@V0oFQ4e3GF1W580W!J49F0F%1#	!102&1/1(2E!1.1*1$1*1.3(1#101205-3!101&2/1%1+2%L&1#1#101.1,1$1/01)1&11)2/*1&201$101%1!1/!2#1,1!1(1/!4!1$8//104&3(1/%2$101!211$4,1/!303)4/(5*1#1%1)2!1!2/////%1!1-7$1#1-2!1/%1+2&1%1$2/+1%10x$1&1,1$1(1)2*1/2+1/+1*1@301%301!1*2#1!203+1$11+1%2!1,3/+105$1%1.21%1%2	I4N0A0d41A02d0FqFc!7V034681@20BZ8HWH0GC0106VN8Gd!G150dlOV#FF0BZF38d22F0a2K48YVB4H0	edTZB@@DMG@h`OCh\bbbRRtRTTQRVRRbRS@cUKTsMUMMTuLAPqJIetgL	34	34	434	2.3695	9	0	34	9	9	0	16	1	11	0	122.38	0.61146	85.76	0.70588	0.56386	0.76523	0	0
	?xrSpzQRvvUE8u29udrUTGhVBODnx2E@X5PAqB45HY0bs1vV0xNU4fYKkIWC9WWcFK59F0G1F1!1!V	01//%@/01101-1//!2$301!4%1$2$1/011!1/-@+1#1&4/%1101//,1//1/$1%1!1/$1!1/$1/4+1.1*24$6&2//)2012$3&2#301%3%4#303#2/!1#1%5/.1%1101.1%1$1,22!2$1#14-2#101//02$12!2/%1+201/#2!101/*1%20s,1&1*1%1#8#14#13/%1#3)1%3/1.2A201/)3&4!4,211/%1,3/-5.101*4-	1IT@s2@4uB38c4J1g8k0I4K8Cs9F28ARV8PE60JqhGk82OEFuK45V!8W458c80G2LXPWVWI16NfLkPGVWT1W0	e`TZL@@DFMJf`BelbbbbbTRQRrbQbbVWBfegbSURETCDtuUMH@ayMT	32	34	406	2.6724	8	0	32	8	8	0	9	3	8	2	131.38	0.51507	81.91	0.5625	0.45659	0.90876	2	11
	;j;grxxzURttEE8qA9u9rALIcV4ODmx2Af05N@oi44HY0Xs1uV0pFE4ebGF7W12VW8F541F0F#801#	/$2*1%2E%1!1!1$1//1&2!3(1020301209//*2$1)4+E+1%2/(1%1&2,2!1///1#5&2#1!1(1!1!1-1)1(1!1/&41!4(5%1%1/10104&3%1*2,2)251101!4//!1/)112%5*1!11/2%2+1(2&1/!2$1/#2/%1%4$1#2-2/2/01+1*2#1.2%11%10v1/#2$1$1+3%1//-1//01C201%2!1#1(2!1%2%1#11$11+2%1!2%12/&1+5/,1,2	HJN09FN41@02c!q4@0830FAB281U28BWBP020F5!FFkN0GV0FG540Bl9!F1FF1BZF30WY0FVa2o4@1VD4L0	edTZB@@DFMBj`Lih\bbbbbTRjRTTQtRRJWBcUSMTmSRuTuLAaXnSU@	34	34	434	2.3308	9	0	34	9	9	0	16	1	12	0	122.22	0.54713	76.64	0.61765	0.56167	0.84166	0	0
	;vzftSWk5y1JAfSB8k28@c_BN1dV888Qx2C8V023k8450W02N0O!o8NFe3KkGW911VV04$G1F0V01#	011)1&1,1$D/!1$2///#2$4%101!2!2!1(1//*D*22#2/)1#1/!3/!2$1//$1!4,1///#1$11/1#3(3$1)2+22#14&2/108/0101$2$3&2!2)3%4#301//!5/%1)2%101/+1%1%22,14//(501%1$2!103!22//*1///(w,1)1(1)1801104/1.2/#1/&1$272(1/2)5!4$101$11,1%312,23!1/*501.1(201-	X5N090c40922c!L48!704054OG@!B_8mdH0OB#6VP0Wc!W#dlK!F14F1BZH3c823K0X2_2NWVD410	ehTZL@@DKBfa`NolbbbTVVrbRrbTQbRrXdtLZjB@jifffej@BHkIfkj	33	34	418	2.9285	8	0	33	8	8	0	12	2	9	2	120.16	0.51423	68.69	0.63636	0.61149	0.74421	1	6
	;vzvzxrxxzQRvvUU8uA9udrUTIhVBQDnx2EfX5PAqi45FY0as1zVFxNU4fbKkIWCEVWcFK09F0G1F1!1!V	+1/+@+1%1/+1%1*1*4$5/0101.2.1/015!1.1%2)1/02/01/#1,3)1+3/$1)1&3/(1,1!1*204#1*1+1%2*5!1#3/0201/01!2203$4%1#31%1(2#301-2&201!101#7&1.1$1)1/(1,3#11!12*4/$1//01%1042!2,2/-1)2!1%1/)1$r,1&2*1*801012)1/%2)2%4%201&1!1+1C!1-1%202)3/22/%1-3!1/*5%2(202%10101-	GnT@sH82f444c4K7c8Z0H4J19sN0Nc9TV8Rb60FrjFk80tAKsG0BW!8l45B0sFF2LYQY0WI05Nb24HI4YR010	e`TZB@@DFEJf`BmclbbbbRbvbRRbblrfw@bafPsUSURE@teSUHA@Xp	32	34	410	1.7392	9	0	32	9	9	0	8	3	8	2	136.61	0.56811	87.98	0.5625	0.48377	0.90627	2	11
	;fzvzgrw5wOottEC8m68ucbOPGcV4O8Ip2A904N@o841FY0Xs1sV0KFU4cYGF7W50VW8FK01!F%1!V	!1/*21!1$9!3+2!1/+1/012#4#15$502.1/02.1+2%H*23#201//.2$1)1!2,1/,3!3,1-1//#1/%1!14/)12,1$@%13/#1/$2014!104*2/$3//$7/%20101$2%3/)1#2-2012//!16!10102/.2)1,1-1/&1/(1,x21*1&1*101*1(3#1(2)201$1)101%2%1)1!1$1E2(1%2(12)2$1*23.1(1*23!1/*5!2//(	lMU8sF@6t83Nd4ob88k0IJK9hs80@eARV8P6@8oq15FO29AGuKBK1!8_51BcOGF26XQW0WQ0H8hMoNQ0dR1V0	edTZB@@DFENa`FcklbbbbfbbVbvRbUbTvracUSMTsUKSTuR@PIVOdMP	34	34	434	3.3195	9	0	34	9	9	0	12	1	10	0	127.41	0.60914	87.98	0.55882	0.68953	0.8988	1	5
	vpUW3WO41F4R0F08@8!2828!F0804#F018$V04(c(V$1%4/	!1//$6/,2#4///2//.4/&5+1/.1/%1/(1(1/+4!1/(1///////04&1/*1.41/01//03+1$1(1//$1/1-1////(1///+4/1)1//0M/*5(1(3////#3/!14//$1/02)1)2#1//*3/*4/	G08#8402!V!V08!1!24080P!4!F#F$F$V0F01408V%F#VF#V#42!8!44!	dkO@@@YTiUe{ijVjADnh	13	12	162	1.118	3	0	13	3	3	0	6	0	7	0	26.55	0.40113	9.72	0.84615	0.53392	0.38376	0	0
	zxUWrWQBlF4RGF08DB8F282801F0804!Hl21804!o84!V0X!c!J0808V1F0V!V#4/	//(8//01//$2&2303/-2/3*4+2////////04/#1///-2#2///%6&1//$3$3&1////%2//4%3/-1&2////2///.2///*M.3*2//////*71//#2/*1$2,2//2%21//*	F080808!802V!a0@!1!8!88N20BV0N#F4#F08!V&8W%F!8Z#VY#Z2Z081044!	dkMH@DhLbbTTRJZiZjBJh	13	12	164	2.3941	3	0	13	3	3	0	5	0	6	0	28.24	0.71317	23.55	0.61538	0.63322	0.58275	0	0
	zpUWrWQBlF4RGF08DC8F2828V1F0804!2l21804!Z$V$cV0J08!W1!V!V#4/	//(3/&1///&1!5/-1/+1$2%8///////1/4/,3/////#1*2/4$121///!1!1)1//.2(2/+1#2%1(2/,4//)2/&3///+4/!2//01&O/*2/03(1#2////*6//$1/$1/(2//&2!2//(	F080808$2V!V0@!1!@!80N084V0N#F4010F08!V0F$8W%F!8V$X#Z2V08!44!	dkMH@DhDfVYZiZiBFh	13	12	164	2.2086	3	0	13	3	3	0	5	0	4	0	43.84	0.4594	23.55	0.76923	0.64851	0.54931	0	0
	zpUW7WO41F4R0F08@8!2828V#804!2k01%Z04!V$V!4$W$1%4+1#	//(5*1!2%2&2#4///3/%201//-8*12/////$1/*2#2!2,3*2//////1/1&1/*2+2!22%1*1)2//#1-3/-2%1/1/////&1/%12///.1//0K/*2///#13,2/!3/#2*1/)1/+1,11//*4/*1/	G080808!2!V!V08!10F24080A#14F#F4010F#GV0F!408l%F#V$V#42%44!	dkLh@DySAIUUVVfZi`SJj	13	12	168	-1.5203	5	0	13	5	5	0	6	0	4	0	57.12	0.47689	30.03	0.92308	0.52423	0.3662	0	0
	vpUW3WO41F4R0F08@8!2828!F0804#F018$V84$V!c(V$1%4/	//(5(1///!2/%2//.2/2%E+1///////$1!1/(1/*1&2//&1/%3$1)3//!1.21/01//-5-1-5*1*4/%2/////01/////&1//0N/*3///&1!1&3//&1//$1/01/(1/$1/$2-1+1#7+	F08#8402!V!X08!1!24080N204!H#F$F$V0F11408V%F#VF#V#42408!44!	dkM@@@[IDdhddZZejPqIkf	13	12	160	1.9876	2	0	13	2	2	0	6	0	5	0	35.51	0.19994	6.48	0.84615	0.52815	0.39965	0	0
	zrU97OOV1J5#VO28!28!X#8$2k01(4!X(4$W$1%401)1#	//(4*1)2//*1+3$1/%2///8*12/////$12/)2&2,3*2////$1/*1/2&1/*2/2%1/$21//!1(1$3/-21///(1//(1+1/&2/2/////K/$3$2//%2/3*2///!1/1(2/01*3+1//+4/*104$1(	G080808!2!V!V08!10F04#I$4F$4010F#GV0F!408l%F#V$V#42!8!44!	dkLh@Dy]AIUUUffZj`SJj	13	12	168	-2.5122	5	0	13	5	5	0	6	0	6	0	41.52	0.65607	30.03	0.92308	0.52132	0.34657	0	0
	vrUdvdQ8rJCkOF9O290FA8@0Z0228V08!O22804820@&F$F$V!2W02$4/	//#2#7////&2$1$2#1&2//)4/6/!2*11//(3///(2&1//(1!2011//)4//+6/)203/(1/+1///01+2#1///1////%201/+2/////-20N/*1///&2///!2//$6///!2)3/02%2/+11-	F08#8%V!608%8$N!4V0N#F$F$V&8W%F#VF#X$2408!44!	dkM@@@eJfU}ziij`cf	13	12	160	2.2021	2	0	13	2	2	0	7	0	9	0	4.31	1.6473	6.48	0.76923	0.70784	0.48173	0	0
	vpUWnWO8lF401F08280F28$F08%F21804$4(8(V$1%4/	//(4////1-1$2///+202%A+4////*11/-1)2!1/(3////$2//+5/(1)1#1+3/+22/%1+1-2&1$1/&1/&1/////1-2//,4//-5-M/#1#102/13/////(2/+1(2/01////#3!2/&1&1(	G08#8!2!V!V08!1!84#H!4V0N)F$V0F!408V%F#V$V#42!8!44!	dkO@@@xtie}UijifCDaeh	13	12	162	0.3519	3	0	13	3	3	0	6	0	7	0	26.55	0.40113	9.72	0.92308	0.62493	0.34657	0	0
	vrU9vOOcKJ5F1VWO280k68@0X#8!8!G018&40F2-V#11%401)1#	//(5///-1-2$2%1//.4/C+1/////%4+1/$1/(1////$1//+3//!1/1/,1/!2.1-1/-21#1/////#1(1+1/)1-1/////M/$2$3/!3+3//,1///#1$1(3//)1/%2$2(1%3#2/%10105!3(	F08#8402!V!V08!10F84#O!4V4N0F0F$F#1V0F01408l%F#VF#X#42!8!44!	dkO@@@cdju]UjiifAAeX	13	12	162	-0.1013	3	0	13	3	3	0	7	0	7	0	26.55	0.40113	9.72	0.92308	0.59949	0.38376	0	0
	yoPWLWO!F4F0F#80F082%8$FW208$V8*V#8#FF/*	//#1#5//.2,1/$1///#2)4(@///(1/*1$1/1/)4//(1///$1//+4&1.2/*3&1*1/03/$2)2(3//&4$2////01/,1103////.3//&10M/*2.2/////*3//#13/&2///*1!202//2(	!8#8%V!608%180808084V0F#F4%8*8W*V$2#V2402!4#	dkMH@DDDf]UUZijfAJUh	13	12	164	0.8074	3	0	13	3	3	0	6	0	6	0	28.24	0.71317	23.55	0.92308	0.67608	0.34657	0	0
	;vznzxWO5z1JAfUS8s28PWlSNGhVB@DIs258V42Aq845FW0Xs0EV0JNQ0e1KkFWCCWWV0J18!11F#1!V	//(@/!1///)2$3+2$101&1!1/)1,3/-12///!1)2,1/$1102//$2(1)1$1,1$3(20401)1)1/2%6&31,1/+201$401#11013/6#3/2/#5#1%1)1$301&30101/%10102-3!2*38/#2*1/&2$2!45/2/&1,1!2!121#1,2+103!t$22%1&1$1$1*F$6)1%1.2/1&2%101&1(9201/01-13!2,21/.2!103/-5&1&101(1/	1nT@s282VB44c4J1g8Z0H4J09cOFFc8@V8Bj6!qEFk80OAGNG04V!8l41B0s0F2LX@YVW115Na202G4XD010	eh\ZB@@DBFOE`GFkdfyYUeW^U}f]cbKHZYiij`XHB@jZh@@H	33	35	422	1.9203	9	0	33	9	9	0	10	3	7	4	155.24	0.5199	98.98	0.57576	0.58378	0.85449	3	17
	;fzvzgrxxzQwttEE8uE9udrQTIcV4ODnx2Ae05N@qi45HYFas1uV0pFU4ebGF7W5@VW8FK09F0F#801!V	!3/,101$A/!1//1%1)104$4$5/02/02//!D%1#23#2!1#1/01,3)2+1!1//!2&1!6!3,1#1)1-1+1/1/!4/!2&2,1$9&3(1$1/*2013!104*2/$301*2-1(7+1)2)2%4/(11#2/02//1!3!1#1#1/(102+1*1//!2!1$4*2&1$1&x21*1&1*2.1/(1$2$201+1%2)2%1101$3F601/&2)1/22/&1+23!1/*501,1,1-	lMU@s2@6uD3Nd4oWc8k0IJK@hs802eARV8P7D8orhKkO2OAGuKBKW408_51BcOGF2LXPW0WQ0HNhMkNO2dR1V0	ed\ZB@@DFMFn`JcklbbbbbTRlRRTTUfTvwBfecURuUMLmSTuT`D\SeECT	34	35	434	3.9194	9	0	34	9	9	0	10	2	10	0	127.41	0.60914	87.98	0.55882	0.50759	0.9385	1	5
	;vzfzCrtSzORAdMS8s@9@WrGP3cV4@Dnx258V4@@qi450W0as0DVFoFQ4e7GkGW5@0WV0J09F0F#801#	!2)2/)2D/!1*1#1/1.1#1#201!301#1/$2/1/)9/1/101/02//$11,4/%4&21.1-5%1,1$2!2/+4!1,1/(10602#13/.2$101$1$4/*22#302)51!2/#6*1#1,1!3%2//+1$1#1$401/-1#3%5$1%1(2!2!1/!2+2%1#1+2#2/11$1(v,1,1$3*82//!20202&201/(1+2C301(1+202)2+1$1,2%2/3/-5$1$11$2*1%2%2	I480f0d40@V2d!yF8V03!24681@20BZ8LW20GC0G06ks8Kc!F1508lSZ#FF2B_I38W20K0a2C6FYVD4IF	ed\ZB@@DCOHd`@gh\bbbTRQbRbbNbRRrRSDbqsUKULsUPPQUL@XLVcYP	34	35	434	4.3983	9	0	34	9	9	0	13	2	11	2	125.4	0.59673	85.76	0.70588	0.5079	0.79818	1	6
	;v7ftKWs5y0J@fKR0c282VKJN1W0B20Iw058V021o8450W0Xs050FJNQ0@3JkFVC80WV04$G1F#1#	#2(2*1,10E(2)1!1/,2!1.4!202$301#1.1$3/$2/$5//0101/0202/#1.1,501///2#1%7/,1-1,3!1//(602$3/01/!101!401!134&1(1)26#302)5#2%1$1&6/,1//-1&3(21$8///02$11(402#1/+1-1(101/#2/0v,1,101!1*F$2.2/2%2!221//01#93/&202)1102&2%1/#2/3-1(1%5*12$2*1-	X480f0d!8V2c!PJ8V03040149F820BZ8Ld20OB0F06ku858!V0108lK4$F2B_31cV01K0X2C2FWVD43F	ed\ZB@@DBFOM`GFglbfbTRRbfVVbRRJbVTVPrsSSU@pPDDUMP@HXSE@	34	35	434	4.8834	9	0	34	9	9	0	12	2	8	4	144.02	0.51958	85.76	0.64706	0.49185	0.75547	2	12
	>txrw5y5ovvUB8o68ucbBP1dVBO8Qx2E8X0HAV845FY0Ys1sV0w8RFfXKkIWC1WVVFK41!G1F1V01#	$21/01!3+E/!1/+2-131+4!203-32//#1+21$9/3011%1/21.1!11%1/////*1/-1/0201+3(5/$1%2%7&3/108!2%1,403$4&2!2/4#303+101/0307/+1*101/!2)2$1#102!1*14/)1$2*1%1$2$11042//////010v,1&1*1!1$10801!4/1//1!1/-96/)2)3!4-2#1&102%1.3!1/*5/01(201$13&	14N08Fc019!W1FL4e803VJ9141GN096ZBN9HFFB040FVP0Gd!1010dlK%F0BVH2c82YJ0a2p6N0VD410	ed\ZB@@DKDlm`@eglbbbTVVrbaTRTRbUbSDfacUPPESUMRuST@XEPr|p	34	35	434	2.5934	9	0	34	9	9	0	11	2	12	2	109.8	0.68151	85.76	0.52941	0.70884	0.78648	1	6
	;vzvzxro5wOovvUC8m68ucaCPGdVBO0Ix2E8X4PAo841FX0Ys1tV0S8R0fYKkIW91WVcFK01!G1F1!1!V	!1/$1)1$A(2)1/1/201.401103$5+2)1*2//$D*22/.1/%2.1&1//%2!3,1*2/01*1,4!1(1,3/(2+2%6&3//)2012!134&2(1*4#301!1/&1&5$1/2)2(1/&1#2&3$22!2#2$35/(3!1*11(2$3$2#3/-1#1/)2$2/!1,x(1#1&1*1*8$4#1*2/2!1!2#2$1/!1#1!1$182/)2)3!4&2%1$1/#1)23/-5/01*1)1#	WMU0s0@4s830c4Z1B8k0IJK8hs9F2e3RV8PE@8oq05FO2QEFuKB5#8_518c91F24XPVVWI1L8fMkPNVdT1W0	ed\ZB@@DFMNa`FcklbbbbbTRQbVRbUbRVvegfSURETCQKSTuR@H^Pu@	34	35	434	3.2324	9	0	34	9	9	0	12	2	8	2	145.66	0.53282	87.98	0.55882	0.56484	0.8737	2	11
	;vbvzSYt5z1R@fSS8V2908pCHGh0826Hg0C0V02AFB040W0Xk0LVF4NA0235kF0850WV041#11F#1#	+1+1.C(2)1//#1.401!5$3/%1/&101)4+3/2/!1&21$1!2$1#1/+102*4///!3$1$303#1!1(1/01$2)3/$1)1*1$6&3(1//0303#34&2!2/6%1-2&2#12%5/1/%4*1/#2)1132&2$18%2/(2/&3(24/2//+1$1/*1$x21-1#2/%F$602/-2%2!22//!2#9!1/$202$1#1!4-2/&1/%1+1(5/02*1-	2J80808!8!c!F48V834J0129G#8WNL921040FF0Vu05c&Bl54#FF34W23V011K0a286F0VD0GF	ed\ZB@@DKJne`@i`\bbbTrVrbVTRTTtJVVacwsUPPESSUS@AP@PIT	34	35	434	2.2532	9	0	34	9	9	0	12	2	10	4	128.26	0.52136	76.64	0.61765	0.69035	0.75973	2	12
	;vzvzxrxxzQRvvUU8uA9udrUTIhVBQBHx2EfX5PAoi45HX0Xs1xVFxNU4fbKkMW9EVWcFK09!G1F1801!V	!1)1/1#1!10A+1!2101//2/(3$5+2$1+1/.1(B!1(1/01#11/02,1/%1012+301/#202/)1!1#3!3$11/01!1)1-2!1//,5&3//%1!2212$4%1#3/2%10101)2&2+4!1//2!1/#3#1/!1#2*4/$1013!101%1/01%1042#1+2//+32$1/&101$w$4&1&1$2$2*8$2)1/!2!4)2$31/1.19401/$302)3,101!1/%11.1/(104%2*21)1-	GnT@s286eD4Jc4KWc8Z0I440CsN0Pc9TV8Tb60FrjGk80tAKsG0C1408l45B0sFF2LYQY0WQ05Na20HI6YR010	eh\RB@@DFMN`FmclbbbbbTRQbVRRLRbVxTtljFZjVjiBPXjZjPACbRh	33	35	420	3.1995	8	0	33	8	8	0	9	3	8	2	142.48	0.51979	84.74	0.54545	0.48304	0.91072	2	11
	;vbvzxWO5z1JAfMS8c28HWpKNGh0B26Iw058V42Aq845FW0Xs0EV0JNQ0e3KkFWCBVWV0J18!11F#1!V	/(1.A(2)1//2!1.4$2$3/010101$1!1/)1,5/.2///!1)2,1/$1102/)2*2(1)1$1,1$4*404)1)1/2%4&31//+1#3401#1101%1*6#301-2+1&3#1%1)1&1&301/(10102-3!2$2%8/#2*1/02$2)5/2/01$1/2!221#1,2+1$t%2%1&1$1$1*F$6)1$21/%2#2$1&2(1&1(7201/01-12!2&2$21/.2!103/-5&1&1*101-	1nT@s282VB44c4J1g8Z0H4J09cOFFc8@V8Bj6!qEFk80QAGNG04V!8l51B0s0F2LX@YVW11KNa202G4XD010	eh\ZB@@DBFOE`GFkdfyYUeW^U}eucbKHZYiij`XHB@jZh@@H	33	35	422	2.0039	9	0	33	9	9	0	11	3	7	4	155.24	0.5199	98.98	0.60606	0.58625	0.85009	3	17
	;vzvzxrxpzQRvvUU8m29u9rELGhVBQBPx2E@X1PAoB44HY0Ys1xVFxNDJfY5kIW85WWcF511!11F1V01#	(1%2/01%F*2&1/1//(4$2.2/$1///!2/!101%1(2,1/(1,3/%1.1/02$3/+12/$1%3/+1(401#4&2/108/%3402$3&2!2/6%2,22&2+4//&202//!1$23#2)28/!1+21)1%1$3$2!24/2//(1//1!1$t/$2/%F$601-1&1&2)3)1/-7!1%1$203%202)2!4//#101)1%1/*4/04(202-	XJ80808!802c10L4@V034J@109GN20BWRT92GN40J0Hku0Kc!k#BlC4#FF3B_23VV31K1a2B6F1VD4GF	e`\RL@@DFMF`EmlbbbbbTRQbVVVbTRwBgfUWUwsURET@PDUMUA@@P	32	35	404	2.9333	7	0	32	7	7	0	6	4	11	4	103.87	0.48407	56.33	0.5625	0.47131	0.86221	2	12
	vpM1n1I8GF0FG$90F0820V#8$F1!8%8/!VFF/*	//(@//,104,2)2*2///#2/!8////////$3/$2#2////#7//+2//&3//)2/+2///#2////-2//6////.4//&40O/*302/,2&1!1//(2///+7/&2///&2%3//*4	!8*V!608%9!80N!4V0N#F$F,8W*V$2$24$44!	dgo@@@ZTiUUUZijjXHI`	14	13	174	0.2026	3	0	14	3	3	0	10	0	10	0	7.86	1.355	9.72	1	0.69905	0.29863	0	0
	vrUdvdQ8rJCkOF9O290FA8@0Z0228V08!O22804820@&F$F$V!2W02$4/	//#2#6//.1/,1$4#1&2//)4/@/!2*11//(3///(2&1/$1/!1!1//,2//+4/)203*2,1/+1//&1)1/1,2/)1(1////%201!3/(2///%2//&10P/*1/.2/&2///!2//$5///!2)3/(2/+11,2	F08#8%V!608%8$N!4V0N#F$F$V&8W%F#VF#X$2408!44!	dgm@@@eJfU}vjZZiBNX	14	13	172	2.471	2	0	14	2	2	0	8	0	8	0	16.82	0.42212	6.48	0.78571	0.73692	0.49074	0	0
	vyU9P1O01F1F0411080k09@%8!8BF5018$F8%2,FF11&4/	*1-1-9//.201/$201!22///(2(1)7///02//$1*21/(1&4/1#1!1/////,2/#3//!2/02//#1#1.2//#1.2%2%1//////04(1/$1&1//(2//)O/!1&4)1(1//#1%1/+2&1//,4/03$1//-2(2%3/,1-	0F8*c!608!1!1!808!BV0F020F*V&BV%FF!V01!3#4244#D#	dgo@@@WTjWUUZjZZhDiF`	14	13	174	0.05	3	0	14	3	3	0	8	0	10	0	7.86	1.355	9.72	0.92857	0.77681	0.39965	0	0
	zpUWLWO4VF4R0F08DB0F082#F0804!2l218$Z04!V$8!J08!W#V10V#4/	!1//$4////&2*3+1/01&1&2+101)5+1///%1/(1//$5!1/1&1///#1%3/)1/+5%22/*1/1%1//3/(1$1%202////+5////03///+2///,N03/(2.202////(1$1(17//$2/01/#1&3//2%3/*2/	G08080840202V!V08!1!@4080@!4V0F#F4010F080FV0F01408W%F!8VF#X#Z2%44!	dgoH@DkPrJIQPyIMTmMPHuM@	14	13	178	0.8232	4	0	14	4	4	0	5	0	5	0	47.39	0.49989	26.79	0.78571	0.4424	0.52258	0	0
	vrUdvtOcpJ5k1kdO280k68@0a!F8!8!G23804020840F2!F$F$V!2W1%401)1#	//(3////,2$42///$4/C+3%2///$3,1+2/-2!1/(1///(3+1/(2/!3//!1-102/,1//!5-102/,1/.1////01%2$1/(2.1///-1/0O/$2$1///#2//$1/2/+1(2%1/,1$1//+3/$2$221$1!1$	F08#8!2!V!a08!1VF84#O!4W4N0F0F$F#1V0F!408l%F#VF#X#42408!44!	dgo@@@`Tjy]]ZifidDYV`	14	13	174	0.9276	3	0	14	3	3	0	7	0	6	0	39.06	0.27266	9.72	0.85714	0.60307	0.49074	0	0
	zpUWLWO4WF4J0F082B0F0820V0F08$Fl218$V84(8V0F0808VFF0V&4$F*	//(4+2//!1+2%1&2#1!3/01//01+2%A01/1///$1///#2#4///+1!2-1///.3&1///!1///,23//1&2%2/$2/////!4/*1//4$2,1/*3#1)N/*2%1&1)2/(1,1!2//&4)1&1/!2/01/!1$1//*3//!1(	F08!F801#V!608!1!980808284V0F#F4#F$V&8W%F#VF#X#V2402!44!	dgoH@D{PRUUg[Zffi`PgZ	14	13	178	0.901	4	0	14	4	4	0	6	0	5	0	47.39	0.49989	26.79	0.85714	0.61272	0.4722	0	0
	zrUdrtSgIJ5w1FdOD80k28HcZ12080410FW229!F0Z801F#k0V$N0VVFF21!V!F,1#	//(6%1/%1#2,2#1/!2$2$2.1/$401+2/!6///(1//&2!1,2//+2///!3//#1$2/#2&1.1//!1///!3/102//2%1$1/////.1!4//+1//!3-1/*M/$2$3$2!1$1///)1//02//$3/02$2/01.2/$2%4//*3	!8#8%V!60@8#FA8480N!4V4N#FB#F080G(cl)8V$2V!V2402!44!	dglh@DkcAIeVWujjejBAX	14	13	180	-0.8646	5	0	14	5	5	0	7	0	7	0	38.59	0.91215	39.15	0.85714	0.69767	0.4722	0	0
	vrU93OOV1J5k!cO28!28!a!F8%F03$8084!2!F*V!201%401)1#	//(5////1+2&2//!2!1/$2(A*12//$2///1//042$1/03/+2//%101/(2/!4//!3/2/+31//!1-4(1/$21//$3///+1+1//(1/01///-N$1.2$3////&1/01//,1(2/01/&4//)204/*101$1(	G08#8!2!V!V08!10F04#I#14F)F#1V0F!408k%F010V$V#42!8!44!	dgl`@@ccRkUuUjZif`sHYZ	14	13	176	-1.5838	4	0	14	4	4	0	7	0	8	0	30.1	0.47176	12.96	0.92857	0.59189	0.39965	0	0
	zpUWrWOBGF4R1F08@80F282801!804!2k21%Z04!V$V!4$W$1%4/	//(6*1)2&1#2+3/(2&2!3/%2///8*12/.1///$1/*2#2!2,3*2//////1/2&1,1,2/2%1*1)201//01-3/-2%4/1///%1//1/&2///.1//0N/*3///#1(1$2/!2/#2*1/)3//*1//#2%3/*3/	G080808!2!V!V08!1!@4080P#V0N#F4010F#FV0F!408W%F#V$V#42!8!44!	dgoH@DyPRUUUgZYjf`SJj	14	13	178	0.0016	4	0	14	4	4	0	7	0	5	0	47.39	0.49989	26.79	0.92857	0.54873	0.39965	0	0
	vxUW3WO41F4R0J08@8!2828$804#F01%V04(V(V$1%4/	//(@/,2#4/-1%2*2//.2/&6*22/.1///(1/+2!2/(2////$3//+3//!2.22/01)2//#2-4(2/+1#1+1(1////-2///(2/-1//0O/*4///#1//03/#2//$2/01)1-1/%1/#3/*5&2&2	G08#8!2!V!V08!1!24080P%F120F1#F$V0F!408V%FF!V$V#42!8!44!	dgo@@@YTiUe}ZZejhDRz`	14	13	174	0.7701	3	0	14	3	3	0	8	0	8	0	23.46	0.45396	9.72	0.92857	0.55176	0.3662	0	0
	;vzvzxrxxzQRvvUU8uA8udbETIhVBQ@vx2EfX5PAae45HY0as1z0Fw8RJfYKkMWCDVVVFK09F0G1F1V01#	01//$1F.2!1/+21!3!5)11!1$13$3/%1-1-1+2%9(1&1012.1/02/0101/01%1%3/%2(1&1/1$3%1///!4+2/.4$1032.1!1/(2#14*2)1%2#302$1(2&2$1#207.1/&2#2/201,11#11!1+4/(3*1,2$1(42/2/1!1/01(3,1.1$v,1&3*1!1#110801!2$1*1#1*2)2)1/!1(1094/&205)5/02%1,11.3-1-15!2-2(202-	F480cFd01AV0W0FyFec034FA968GO014ZBR12FFC0K0Hks8Kc0FF010clKZ#FF2BWI2c9XYK1a2C2P2VB41F	edRZB@@DFEFa`NcklbbbTRbRRbJRTVaTRsgeTwtKUTuMHTDqTuTPFGEhnL	34	36	434	2.6232	9	0	34	9	9	0	7	3	12	2	109.8	0.68151	85.76	0.52941	0.55382	0.81096	1	6
	;tztzxrp_z3RvvUU8m29ucbCLGhVBQBPx2E@X1HAo845HY0Ys1xVFx8RFfY5kHW95WVcF511!11F1V01#	//$1!B/!1-1&1.1&1%1#3#13,102/$2/)1&61*3#2/!1/02//%2,4/%1,2/)3&1/1/%1)31/1/!4%1&3/108/01#2!2$4&2!2(1&6%2-2&4+4//%1102//!1%3#2)28//*11$1$3!202!24/2//021)2/%2$1!1$u#3/1*101(F$6/1.2#201!3)1$1.1(5$1/!202$1#2!4//#101/101/(4&2)4#1#202-	XK80c0c!902c10P4@c034J@149GN21BWRy92GNB0J0Hku0Kc!V#glS4#JF3B_33cV3YK1a2C6F1VD4GF	ehRRB@@DFMF`NmcdfYfVwYuU{Y_aQqJhYxEjiBhDBBRijhHBAr`	33	36	420	2.3638	8	0	33	8	8	0	7	4	8	4	140.47	0.50744	82.52	0.54545	0.46814	0.84517	2	12
	;vzftSWw5y1JAvUB8k28@8bRN1WVBA8Qw2E8X0H3k8440Y0XN0t0FwNQFfYKkIWC1WWcF501!G1F1V%	01#2/01.@%1+1!1/*1(1/031!14.2+1/1/*3.25$1+1(1(2%2/.1,4/%2/1/%5//*2-3//$2%5&3(1%2108/%2!3$4&2!2.26#301*3!2/#7//&101/,2$1%3#21(18/.2*1%1$2$1!24//*1///(v01*2)110101-F$4-101.2)2)1+2/0D#3/#202)1!4-2/$1.4!11/&205&2)3#1#201-	VJ80A08!802c!H4@083B40109GN20BVNFf2GN40JFLVu04c!V#8W54#FF2B_23VV11K1a652FWVD430	edRZB@@DKDig`@k`\bbbTVVrbabTTTrtUSDfaawsUPPESSTC@qT@DBU@	34	36	434	1.8965	9	0	34	9	9	0	8	3	8	4	144.02	0.51958	85.76	0.52941	0.53505	0.84087	2	12
	;vzvxxro5y1JvvUR8m28ecbBPGdVBQ8Qx2E8X0HAo8450Y0YN1x0Fx8RFfYKkIW951VcFK01!G1F1V01!V	//(C/!1//02/01$3!102+2102/+1#1,2(3/2/!1*1%2//%1,3)1+1//&3/(1%4!1/!1!3//$22$4&2/208/)2$3%12!2%1!3%6#301-2&2+5//&101/+1%1%32,18/#1%1!1$1%1%1$4$11024/2,1%1)1,1$21/)1$u,1&1*1!1&F$6#1$1%1.4)2%1!2/-7/(202)4!4,11/$11*1!3101/*5%2*3(201-	1rT0s082c864c45F48Z0H4J09sOGFc3PV8Bj2!q2Fk8Vv5KNF0B#8l5480s0F26Y@XVWG1K8b20HFZWT010	ehRZL@@DKDbk`ColbbbTVVrbRfbtRRbjXdtLJZv^ZjB@jjZ``XjD@@`	33	36	418	1.9413	8	0	33	8	8	0	8	4	9	4	127.84	0.50508	70.91	0.54545	0.5236	0.84972	3	17
	?xrxpzUwvvUE8y69udrUTGhVBODnx2E@X5PAqB45HYFbs1vV0xNU4fYKkIWC9WWcFK59F0G1F1!1!V	+1+1.A/!1#2+1/.1!4!404!207/02&1*1//05/202%1/021/*2)1//-3+2(1&101)3!11/.1!12(1!4//&21$5&3(1//2203$4!1#2!2/4#301//!7//&401/$3111#2)112#2)14/!101)2/&2$11022!2+1%1//!3!1/01)11%20v32*1&1*1*8#14#1/!1#1-1%3/1/E!1/&2)1!4,22//$3!1&3/!501,101)21-	WMU@sH82vg38cZo1g8k0HJK3dsAF2eARV8NED8kqhKlS0QEFsG85V!8_558881F2LXPYVWI1LNYIJLGVdT1W0	edRZB@@DFMFn`JmklbbbbbTRQbVtRLTTqwBfegfSURETDpmURuT`DFS@	34	36	434	3.5989	9	0	34	9	9	0	9	3	8	2	146.03	0.53147	87.98	0.55882	0.47733	0.93546	2	11
	;vzfzSrxxzQRAvUE8s29@9rQP3hVBADvx2E@X5PAqD442Y0as0vVFwNQJfYKkIWCAVWcF509F0F!1V%	!1!2%1,3!1)C%1(2!1!1/,1%3/12#16/+1//*9+1#15$11(101/02//#101,4,1&52/+1*5#101///013!2//(2%13(1&1%1/02012$4*2.22#302&1!3!2%1&1$7!1/+1#1!2//$1%1#21)4/&13!1+1(1-22#101/*1(1/02//%x01!1&2)1!101-8/%1#1*2)2)1/,1C301#101#1)202&102$1+11-2$101,6/+305/02!2$202-	GJ80A0940@02c!q0@083B4@528GP20BVNPf2GF50KFLks0Jc0FG140BWCZ#FF2B_H3VWY1K1a656PWVB4I0	edRZB@@DFOJf`BcklbbbbRRtTRVbblRTVwDfPwtKURuPL`uELuTPBGDEP	34	36	434	1.177	9	0	34	9	9	0	9	3	8	2	141	0.53071	85.76	0.52941	0.4177	0.85194	1	6
	;vbvzSYt5z1R@fMS8c290WrKPGh0B26Iw050V429LB450W0ak06VFJNQ0@35kFVCB0WV0J19!11F#1!V	/!1$1.B(4)1/+11$12.401!3$31/$2*1!1//06/-1$1/12//%1,4///!5*3$1%1%1/(1*403//+4&3/(1/#2#64&2(1*6#302&1%201$2#3&3//&1//+34&6$18///0301!301&4/2/01/)4//1$v1+1&2*1*F$6.2)11$2%4!24$1-1/!6!1/$202)2!4&2$21/$2.3/$1(5.102*2-	1IT@s282VB44c4J1g8Z0H4J09cOFFc8@V8Bj6!qEFV80vAKNF04V!8l55B0s0F2JY@YVV01KNa202G4XD010	edRZB@@DBFKM`JfglbfbTVTRRbtRRrJbVSGGbPrsSSTDE@LDUMT@@D	34	36	434	2.2276	9	0	34	9	9	0	11	3	8	4	148.68	0.52199	87.98	0.61765	0.61664	0.81096	3	17
	;vzfzSrtKzORAfUS8s29@drSP1hVB@Dvx2C8V423qB450W0as0MVFoNQJe3KkGWC91WV0J19!G1F0V01#	,2/*D/!1*2//-3$201,2+2/2.1)3/201+10101*1%2//$11,4///-5/,1/+3!1/.1021$202$2/108/0201$2$3&2!2)1$26#303)5#2/#6/,1)201/+1%1%32(1!118/$2/$1%1$21#1!24%1/+2////u,1/!1*F01!4/1.2)201&1$1/(9101/$202)4!4-1/#21.3!1/#2%5*11$302#10202-	X480d0d!@V2c!TJ8V03040169G8!BZ8Jd20OB0F06ku858!k0108lSZ$F2B_33c021K0X2C6FYVD41F	ehRZL@@DKBfa`NolbbbTVVrbRrbTQbRrXdtLbRn^ZjB@jiff`@jH@`rX	33	36	418	3.8295	8	0	33	8	8	0	7	4	9	4	123.18	0.50162	68.69	0.63636	0.45222	0.81194	2	12
	;vzvtxWw5y1JfvUR8k28PcbRNGdVBA8Qw2E8X0HAo845FY0Ys0x0FxNQFfYKkHWC5WWVFK01!G1F1V01!V	#2&1/02)@/!1!1%1//!202(12$3.20101&101//(1!1#1(2/!1/02/1.1$1,4/%1/.1&5/(1,1/403$1//%4$103/1081/(1!104%11!2/6#301-2&2+7//&101/+1%12$32,18//*1%1$2$1!24-103//+1%1,2+2$t$2&1&1$101!1*G$4$2#1%1.2)2%1!1/-C/(202)1!2,21/$1%2(3!2/#1%5%2*3(301-	1rT8s082c864c45G48Z0H4J09sOGFc@PV8Bj2!q3Fk8VvCKNG0B#8l54B0s0F26Y@YVWG1K8b20HGZXD010	ehRZB@@DKHlk`OColbbbTVVrTtTTtVRbjXdtLrjv^ZjB@iij``XjD@@`	33	36	422	1.7119	9	0	33	9	9	0	6	4	7	4	152.14	0.51012	87.98	0.54545	0.43215	0.88723	3	17
	;vzvzxrxpzQRvQUU8u29udqULFhVBQBvx2E@X5PAqB41HX0bs1xVFxNTJfYKkIWC5WWcFK19F0G1F1V01!V	/!1/$E+1%1/1//(304!1/01-1#4/2%1&101!1//1*1%2//%1,32/$1!3*1/1&301!1/!1,1/!4+1/(21$2&1//%1!2202$2%12,1%6%3-2&2+2//&101/%1$1,32!2)18/!101102/(2$3$11!4/2$1/%1.1%1/%1!1$t(11!1&1*1*F$6#1$1%2*1#2)3%3!3,1$1*6!1/$202)5!4-1//2&1/)15%2*3*4(1#1	1nT@c282eB64c4K1g8Z0H4J09sOGFcAPV8Bj6!qjFk8VvEKNG0BV!8l55B0s0F2LY@YVWG1KNb20HGVYT010	e`RZD@@DFMFn`MlbbbbbTRQbVRRLRRWBfegfUPuwsURET@PEEUUHP@D	32	36	402	2.0886	7	0	32	7	7	0	5	5	11	6	107.37	0.47993	53.84	0.5625	0.3973	0.90925	3	17
	zpUWrWOBGF4R1F08@80F2828V1!804!2l21%Z04!V$V!4$W$1%4/	//(5*1)2&3#2+2//1!5/%2/-1/0B*12/.1///$1/*2#2!2,3*2//////1/(1/*2/2%1*1)201//01!2*3/-4%2/1///%1//4/&2///&2&1//0P/*3#1/%1#2/#1(1$2//&2*1/)2//*1//*3/*3/	G080808!2!V!V08!1!@4080P#V0N#F4010F#FV0F!408W%F#V$X#42!8!44!	do_H@DyPRUUUgVfZiiALjh	15	14	190	0.2705	4	0	15	4	4	0	8	0	4	0	59.9	0.39549	26.79	0.93333	0.58863	0.35499	0	0
	vrUdn9O8IJ5V1F8O280F28!40H08%F038#@!4%F08(V!201%4/	!1/)11)5////&2$5//*2//0501)1///////$2/+1/&201&1,3/$4//+7,1//%15-2,1*1//#1*1!2#11//.1!2/////*3//)1#1/&3/-20Q!1/&1////.2/)125.1/#4/031/%1//$2#103-3+101-	G08#8402!V!V08!1!84#H!4V0N)F$V0F01408V%F#VF#V#42!8!44!	do_@@@yTjWUYZijZj`SKj	15	14	186	1.0284	3	0	15	3	3	0	7	0	11	1	4.77	2.2327	9.72	0.8	0.63139	0.38686	0	0
	vpUWnWOBGF4R1F08@80F282801F0804#F218$Z84$V!c(V#V1%4/	!1//$5*3///1*2&2!2////2%C+101)4/!1/%1/)1//#3!1/(1-1/#2/*2//!2)2$5&1(3/01/1+1$1//-1-1-3/%4//////%101////,1)1//0S/*2/+3/*1!1//-132//#3/01&1/1-1/$2%3/*1/	G08#8402!V!X08!1!@4080P204V0P#F$F$V0F11408V%F#VF#V#42408!44!	do_@@@x|dTRQRRfijifdLQFV`	15	14	186	1.8294	3	0	15	3	3	0	7	0	7	0	35.97	0.29608	9.72	0.8	0.56004	0.39608	0	0
	vrUdvdQ8rJ5FOF1O290F28@0X0208!80F120804#8#2-VFF11&401-	/)1-8//.2,1$1#201!202!2//$2)3!12/!4//#1/1//01*2)1.1#3!2/)1/(101//(4//+5///!302/+1&1/#1//#101/#6//////(1////.1//&20Q/*2/!1+1&1/%2//+3//$7/0101!1//-2(2%3/,1,2	F08*V!608%9!80N!4V0N#F$F$V&8W%F#V$X$2408!44!	do_@@@y\dbVRRTQjijfhHi`	15	14	186	1.2291	3	0	15	3	3	0	9	0	11	0	4.77	2.2327	9.72	0.86667	0.77702	0.37701	0	0
	vpUWIWO41F4R0F08@80F2828!F0804#F218$V84$V!c(V$1%4/	!1//$7///+2*2&2///!2/2%9+1///%1/(1//$3!1/(1//!2//&1/%3.7&1/1)1*1#21/01//-1$1(1-5/%4///01///%1//.3+2/1)1/!2-Q/*4/02//$1!1&3//%13//$3/01/#1#1//#2!1!3-1+1/	G08#8402!V!X08!1!24080P204V0F#F$F$V0F01408V%F#VF#V#42408!44!	do_@@@G\dTRJRTRijZihLRZv`	15	14	186	1.912	3	0	15	3	3	0	7	0	9	0	20.37	0.52283	9.72	0.8	0.52756	0.37701	0	0
	vrUdvtUgrJ5wOkdG8C8k48@8V92F80480F1289#2Z8!F#F0VV01#VVFF01&5+1#	/*1,7!2//+2#1(1)2$2$4///#2/!8/////%3,1/,2!1$1%1///*1.1%1/&2/1!2//////-3/&2/1*22$1////&1*2/$4/#2///*3//&10P/$2$3/!3+2/#2/#1/+1$3//$4/01$2/011/(1*2%4/$1,2(	F08*V!608$FA!80N084W4N0F0F$F#1V&8l%F#V$2$24$44!	do\`@@ckRkgWUZfiijBEX	15	14	188	-0.2534	4	0	15	4	4	0	9	0	9	0	27.01	0.52573	12.96	0.86667	0.69917	0.42063	0	0
	vpUWnWOBlF4R0F08@B8F2828!F0804#G21804!V84$V!c(V$1%4/	!1//$7////&2&1///!2,1!2%9+1///%1/(1//$3!1/(1#2/-2/!1//*3.7&1/*1*1#21////1!101(2-5/%2///01///%3//-12+2///,Q/*5.202///3/&1-13//$3-1!1/#1#1//#2#103-1+2/	G08#8402!V!a08!1!@4080P204V0N#F$F$V0F01408V%F#VF#X#42408!44!	do_@@@x|dTRtRRJijejhLRzF`	15	14	186	1.912	3	0	15	3	3	0	7	0	9	0	20.37	0.52283	9.72	0.8	0.56886	0.43493	0	0
	vxUYnYv8lN0PG4#98k0821F0F0c#BF1018$F8%XV%F2404FF%1!4/	/-1)D1//-2#1(1)2///.2/!5!1//-2/%1/*1//1/(1////$2/&2/#4//&1$3$4//-1+3(2/$1#13.2%1(1///-1//4///+3%2+3//&10Q(1&201&5//*1///.3!1//03/02$2/+1/*2%3//+	0F8*c!608!1!1!818!BV8F020F%V#V!F#BV1$FF!V01!30F06244#D#	do_@@@WTiUVUVjZZj`Pgj	15	14	186	0.8443	3	0	15	3	3	0	9	0	11	0	4.77	2.2327	9.72	0.86667	0.71995	0.37701	0	0
	vxUWHWO4VF4J0F082B0F082#F08$FG218$k84$2!8(V0F!1%4/	!1//$9////&2&1////1)7+1/$1//1/01%1//$4!1/(1///%1/1//#1$7&1/*102%331$1////1!221(2/-4%2///01///%3//.2+402//,1,Q/*2.202////(1-14/01/!3-1!1/#1#1//#2%3/*2/	G08#840@!V!a08!1!@4080@20BV0F#F$F$V0F01408V%F#ZF#Y#424!1044!	do_@@@{Tieyu^fjVj`qKhZ	15	14	186	2.0149	3	0	15	3	3	0	7	0	9	0	20.37	0.52283	9.72	0.86667	0.56679	0.42063	0	0
	vxUWIWO4WF4R0J08@80F2828!F0804080F218$V04(c!V$V$1%4/	!1//$@/,2#4//$2&1!2//.2/&5+1/.1/%1(1.1(1/+4!1/(1////$3//+5&1/*1*1#21/01//-1$1(1(2/$1%2/1//1///%1/*1/#2(2!2/1)1/!2-Q/*4/02//+2/&3/!14//$2/01)1)1#1//*3/%1#4/	G08#8402!V!V08!1!24080P!4V0F120F1#F$V0F01408V%FF!VF#V#42!8!B4!	do_@@@dtiewUffjZi`QKj	15	14	186	1.9787	3	0	15	3	3	0	8	0	9	0	20.37	0.52283	9.72	0.86667	0.54995	0.36642	0	0
	zrUdztUgrJ5wOkdODC8k68Pca1208V490Hl23904F8Z841FX!k0V!J0N0cV1F2W!V!F401!F%1#	//(6/$1+6,3#1/%201$3/01+101/!2%1!2(7/!1///$1//02/%2///-1/%2///(5&1-21/$1,1/(1//,2/(2&2/+2/01//-2///01////.2)Q/$1$1$1!1$1-202/01$2#1//-4!3//05/01#3%3+3.2/#1&4-1/+1	F08080801#V!60@8010FA8480O014V4N#FB#F0N0GV&clF$F!8VF#XX!V2Z0@!44!	f`~I@@DTExBSJsNkmUMKU@QIUP	16	15	204	0.2407	5	0	16	5	5	0	7	0	7	0	48.01	0.73318	39.15	0.75	0.56731	0.52337	0	0
	vrU9vOUcMJ5kOVdO290k68@VZ0208V080F1039#8V801F#F&F0VV0F21/#1#	//(7/-1!2,8,1.2///)504&2(C.1/////*2/)1,1//!1/(1&1+2$1/(1,5/%2/1//)1/(2!2///#2!2.1///01//)1//(1/(2,1/.2&10R2/#1$1$1,101)2&1011//////$6/01#11/03)1//04/,1$1&1	108*V!608801VFA0480N014V4N0F0FB#F0801#1#dlF)V$22#24$44!	f`~H@@@PeyJYWUuYjijf`Xa\SL	16	15	200	0.218	4	0	16	4	4	0	9	0	10	0	24.08	0.92027	22.08	0.8125	0.6548	0.43493	0	0
	zrUW71O01F5V0F8938!28&8$2k01$@!4!V!F$4$W$1!V!4/	/-1)4////1+2$102///*12(A+2//-5////)4/(3+1//!3/$2/*3/5&1/*3#2+22$1/$12//!1#2&303&1////////%2//&1%1////*R/01%202.2//*1/03&1#1/303/)2(2/01/&1/%2/$3$1/$1&3(	G080808!2!V!V08!1#4#H%F$4010F080FV0F!408W%F#V$V#42!8!44!	f`~q@@DRLAIf}UUVjYji`Xi\kT	16	15	202	-0.182	4	0	16	4	4	0	7	0	7	0	41.21	0.57486	26.79	0.875	0.58012	0.37701	0	0
	vrUdvtOcpJ5k1kcO280F6880a0FF8!8!F238040@084!2!F08(V!201%401)1#	//(6//-3/01%2$2%1///+1!2%@*22/////%1/-2!2/(2////$1//)107&1/*2-102.3+21//!2-502/,1////*1/%11*4//(1/////R/#12$2.2//#2///%24+3-1(4//#1$1//$2%4!2/&301$1(	G08#8!2!V!V08!10F84#I!4W4N)F#1V0F!408k%F010V$V#42!8!44!	f`~H@@@PEYJnWuUZfjfZ`XqRmT	16	15	200	0.0311	4	0	16	4	4	0	8	0	10	0	23.92	0.59365	12.96	0.875	0.58341	0.40474	0	0
	zxQW6WO40F4R0J0cD8#82#F18$Hk018$k84!V02!8!4$W0F!1%4/	//(A/,1#5//(3&1////&8*12////(1!1.1/(2!2/(2//03/-2)1//1$5&1#1/#10202%33$22%101(1)2//#1#2&203/-4%1/.1////$2!1!1///$1!20201/%1//0R/*2///#1///%4/*1!1%1/01/(1//*3/*1/	G080808!@!V!X08!3!24080@20B!F120F5010F080FV0F!408W%FF!Z$W#424!1044!	f`~q@@DRLAIe]U[VjYjf`Xi\cT	16	15	202	0.9111	4	0	16	4	4	0	7	0	7	0	41.21	0.57486	26.79	0.875	0.49062	0.37701	0	0
	vxU1n1O8GF4F1408280F2820V#8%G018%84/0V$1%4/	//(A//,104,1!2%2///.204/B*22/////&1//4/$1!2////$6/&2/#4/(1)2#2+2-1,22//!2-4&12//1/$1////-3///(2/%1//&10S/!1$10301////////$1(4////01/#3/*2&3&2	G08#8!2!V!a08!1!84#P!4V0N120F1#F$V0F!408W%FF!V$X#42408!44!	f`~p@@@LdeJjjjmMSUMPLHfVf	16	15	198	0.8041	3	0	16	3	3	0	10	0	10	0	17.28	0.61632	9.72	1	0.59702	0.29706	0	0
	vxUWnWt4lF4R0J08@80F2828!F0c04080F218$V04(c!V!40V$1%4/	!1//$B/,2#4//01!4&1!2//.2/&5+1/.1/%1(1+1!1(1/+4!1/(1////$4//+5&1/*1*1#21/01//-1$1(1(1!22/1%2/1//1///%1$2//)2+2/1)1/!1-S/*4/02////#3/!14//$2+1$1)1)1#11//)3/*4/	G08#8402!V!V08!1!24080P!4V8F120F1#F$V0FF1408V1$FF!VF!1V0F042!8!B4!	f`~p@@@JleLnkkMMTuTpDHnT	16	15	198	2.4331	3	0	16	3	3	0	9	0	10	0	17.28	0.61632	9.72	0.875	0.55983	0.38686	0	0
	vzUfvdt0pN5F1411080k09@#F0c!8BF5018$F8%28%F2406FF11#1!4/	/$1#1-@//.2/&401!2//#1/$2/!5/////&1)121/(1(2/&1//!1///)201/06//+21&2//#1#1.2(1+2-1%1.3////,1/*6(1//!2.2/!2.2(1/S/*3!1.1////.1&4!1//06-1012$1*1//!2(4%3/,1-	FF8*c!a08!1!1!888!BV8F020F*V!F#BV1$FF!V01!30F04244#D#	f`~p@@@ZLeRzln}UMMUPDTQT	16	15	198	1.0627	3	0	16	3	3	0	9	0	12	0	1.68	6.3393	9.72	0.875	0.77108	0.43493	0	0
	vxUWnWOBlF4R1F08@B8F2828V0F0804!HG21804!k84$X!cV0J#8WGF0V&4$F*	/)3-@(2//%1+2%1#2!2#1!4/02//01/!9/!1/-2/%1/*1/,3/+2#1/////(2#1.3//,4//////$1&1&6%2/$2///01//3/*1/!1.20302+2)10102/*S$1/$4///011+1//*3)1/*2/01/!1$1//#2%3&1//#	F08!F8018!V!648!1!9!80N28BV0N#F$F$V&8W%F#ZF#Y!V42408104440	f`~p@@@\\eLkoNmLuTmPDH]L	16	15	198	2.2476	3	0	16	3	3	0	9	0	8	0	32.88	0.32391	9.72	0.75	0.64365	0.48104	0	0
	vxUYnYv8lN4PG4#98k0821F0F0c#BF1018$F8%Xc%F2404FF%1!4/	/-1)E1/-1.2#1(1)4///-22/!5!1////$1/*1//2/(1////$2/&201/05//&1$1$4//-1+3(1+2(1#13/%1////&1//7///+2/!3.2/&10S(1&2)4//*1//$1/)3!1//05/01$2/+1/*4%3//+	FF8*c!a08!1!1!898!BV8F020F%V#V!F#BV1$FF!V01!30F06244#D#	f`~p@@@R\eJvnjmMUUMPDHmL	16	15	198	1.2506	3	0	16	3	3	0	10	0	12	0	1.68	6.3393	9.72	0.875	0.71536	0.40474	0	0
	;vzvxxro5y1JvvUR8m28ucbCPGdVBQ8Qx2E8X0HAo845FY0Ys1x0Fx8RFfYKkIW95WVcFK01!G1F1V01!V	//(B/011/1/2/$103$3+2!2/02//$3/2/!1/02//%1,3/%1//&3,1*1%4!1/%3//$4%4&3/108/%2!2$4%12!2$1*6#301-2&2+7//&102/%1+12$3#2)49//&1101%1$4$3!25/2,1/-1$21/)1$v(1#1&1*1*F$6#1$1%1+1!4)201#1!1.1-9/(202)3!4-1/$1#1)13!1+1-5%2*4(201%1!1#	1rT0s082c864c45F48Z0H4J09sOGFc3PV8Bj2!q2Fk8VvCKNG0B#8l5480s0F26Y@XVWG1K8b20HFZWT010	edZZB@@DKLjg`@k`\bbbTVVrbbttVbRTUSDfaeWQwsUPPESTuA@qTH@A@	34	37	434	2.0237	9	0	34	9	9	0	7	4	8	4	148.68	0.52199	87.98	0.52941	0.46347	0.88608	3	17
	;vzvzxrxxzQRvvUU8uA9udrUTIhVBQDvx2EeX5PAqi45HY0as1zVFxNUJfbKkMWCEVWcFK09F0G1F1c01!V	!2//$B+1%1//2%1/03$3/0101///!5!1,1&1*1/02//%1,3/!1055/$1)1&3%2/01,1/403/2/*6&3-101/$4!2!2$4%1#2&1(2#302*2!2&2+7+1/*2/%101+1%1#2*4/$1*2#1+1!101%1022/2//(2!1$41/&101$v,1&1*2*8#12)1%1+2!204&2%1!1,3!1+2E401-1#10202)2/21.2$101,3!1/*5%2$1!202(302%1&	GrT@s286eD4Jd4Klc8Z0I4J0CsN1Hc9TV8Rb6!rjGk8VtAKsG0RW408l55B0sFF2LYPY0WQ0KNb20HG6YR010	edZZB@@DFMFn`JcklbbbbbTRlRRTTUfTRwBfeaTwtKURuUAHMQTuTd@aqQT	34	37	434	2.9426	9	0	34	9	9	0	6	4	10	2	130.43	0.59503	87.98	0.52941	0.4063	0.92876	2	11
	;vzfzSrxpzQRAvUE8s29@9rUP1hVBADvx2E@X5P3qB442Y0as0vVFwNQJfYKkIWC9WWcF519F0G1F1V%	%2/#3,C%1+1!1,1/%3/02#14.2+1(1///!25$1+1/02//%1,4,1(1//#1!5/*1/-3!2//04%2&3(1&108#1/02!2$4&2!2.26#302*3!2%1,7/.1&202//!1%3#2)28/!1/&1%1$2$21024%1+1/&1//.1(v01*2)1!101-F$4/1#1*2)3)1/&2%B101#1/202)2!4-1/#11.3!1.1(205/04(202-	VJ80A09!@02c!L4@083B48129GN20BVNNf2GN40JFLku04c!k#BWCZ#FF2B_23VV31K1a656FWVD4I0	edZZB@@DFHna`FcklbbbbbRRtTVVbUbTRwBcfUTwtKUREP@pCQTuTD@A@	34	37	434	0.7789	9	0	34	9	9	0	7	4	8	4	144.02	0.51958	85.76	0.52941	0.42337	0.87019	2	12
	;vzvzxrxpzQRvvUU8u29edrUTGhVBQDvx2E8X5HAqB452Y0bs1zVFxNUJfYKkIWCC1WcFK19!G1F1V01!V	//(C011(1%1///)3$2.2#101.1//1/2/!1*1!1!2/-1&1,3/%1/*1$1%3/1&1+1/0403//$21$2&2/108/)2$3%12!2)1%6#302-2&2!1(5//&201/%11#1%1%32,18/$1%1-1%1$3$11024/2+1$1/%2!1%1)1$1)1$u,1&1(101!1&F!106)1%1.2)2%1!1,1/9!1*1#1$202)3!4,21/$11-3!1%1/#5%2(10401%302-	1rT@s282eB64c4KGg8Z0H4J09sOGFcAPV8Bj6!qjFk8VvEKNF0BV!8l55B0s0F2LY@YVWG1KNb20HGZYT010	ehZZL@@DKDbk`ColbbbTVVrbRfbtRRbjXdtLbrJZv^ZjB@jjZ``XjI@@H	33	37	418	1.4344	8	0	33	8	8	0	5	5	9	4	128.21	0.50363	70.91	0.54545	0.40448	0.9155	3	17
	;vzvzxrxpzQwvvUE8u69udrUTGhVBODvx2E@X5PAqB45HYFbs1vV0xNUJfYKkIWC9WWcFK19F0G1F1V01!V	!1/.1$B/!1/1//(3$5.202/!1//0@%1#23#2(1//(2.1//-2!3,1#1)1/*1/!1/403/(2+4%2&3(1&108/%2012!104&2!2/4#302//!7/%2)2%202/%11#2%1%2#2)24/!101!3!1-1%1$2$21022/%2//!2!1*1,1#1(x01*1&1*1*8#14#1+1%1#1(1$1%3!1,1%1!1$1B201/&2)2!4,21/$1-23!2/*501,102(202-	WMU@s2@6uB38c4oGg8k0IJK@hs9G2eARV8PED8oqhKkOXQEFuKB5V!8_518c91F2LXPYVWI1LNfMkPOVdT1W0	edZZB@@DFMNa`FcklbbbbbTRQbVRbUbTRwBfegfWtKURETCQKSTuTd@ayCT	34	37	434	2.1829	9	0	34	9	9	0	7	4	8	2	146.03	0.53147	87.98	0.52941	0.41732	0.94572	2	11
	;vzvzxrxxzQRvvUU8u29udrUTIhVBQDvx2E@X5PAqD45HY0as1zVFxNUJfYKkIWCEVWcFK09F0G1F1V01!V	!1)1/1)B+1!2!1/.21/&13$5,1#101///!@!1(1#1/!1/02//#101,3/$52/$1%1!1&3#101/01,1/413//+2$103,1!1/$1!2012$4%1#2&1(2#302&1%2&2+7!1//1!2/(1+1%1#2101&4/$1013!1+1(1$1%1022#1+2//(2!3%1(1/1$x$1&1&1*1*8#12)1%1.2)2%1!1,1!1+1B201%1&1%202&102$1*211-2$101,6!1/(105%2(20201%302-	GrT@s286eD4Jc4Klc8Z0I4J0CsN1Pc9TV8Tb60FrjGk8VtAKsG0SW408l55B0sFF2LYPY0WQ0KNb20HI6YR010	edZZB@@DFEJf`BcklbbbbRbQbRRbblRTVwDbafPwtKURuTD`uELuTd@aqAT	34	37	434	2.0029	9	0	34	9	9	0	7	4	8	2	146.03	0.53147	87.98	0.52941	0.384	0.92082	2	11
	;vzvzxrxpzQRvvUU8u29udrUTGhVBQDnx2E@X5PAqB45HY0bs1zVFxNU4fYKkIWCCWWcFK19F0G1F1!1!V	/(1.B(2!1%1/1/!1.4$3$3/010101-1//03!1//1/02//%1,3/%1/$1%2!1&3/(1,2$1*403+1/(2%4&3//%1!2!2#34%12(101(6#302-2&2#1&5//&101*1*1/!32!2#2$18/!101/+2$3$11!4/2$1+1/%2!2%1/%1!1$v,1&1*1*F#16#1$1$2+1#2%2!32$3/1!1,9!1-1%202)2!4&2$21//$3!1/*5%2(203(102-	1nT@s282eB64c4K1g8Z0H4J09sOFFcAPV8Bj6!qjFk80vEKNG0BV!8l55B0s0F2LY@YVWG1KNb20HGZYT010	edZZB@@DFMNa`FcklbbbbbTRQbVRbUbRVwBfegfUTsURET@PCQTuT`@A@	34	37	434	2.2354	9	0	34	9	9	0	8	4	8	4	149.05	0.5207	87.98	0.55882	0.45236	0.92616	3	17
	;vzvzxrxpzQRvvUU8u29udrUTGhVBQDvx2E@X5PAqB45HY0bs1zVFxNUJfYKkIWCCWWcFK19F0G1F1V01!V	//(C+1%1/1//(304!2/0101+1#1/&1)1!1//1*1%2//%1,32/$1!3/01)1&3/(1,2/404+1/(21$2&2//%1!2!2$3%12*101%6#303-2&2+5//&101*1*1$1,32!2)18/!101/+2$3$11!4/2$1//!2!1%1/%1!1$u)1!1&1*1*F#16#1$1%2*1#2)3%3!3,1!1,9!1-1%202)3!4,21//$3!1/*5%2(203(104(1$	1nT@s282eB64c4K1g8Z0H4J09sOGFcAPV8Bj6!qjFk8VvEKNG0BV!8l55B0s0F2LY@YVWG1KNb20HGZYT010	ehZZL@@DFMNa`FclbbbbbTRQbVRbUbRRxTtl|rjf^AZjPj`B@ZJjjP`@H	33	37	418	2.171	8	0	33	8	8	0	5	5	9	6	128.21	0.50363	70.91	0.54545	0.3849	0.92462	3	17
	;vzvzxrSpzQRvvUU8u29udrUTGhVBQDvx2E@X5PAqB45HY0bs1zV0xNUJfYKkIWCCWWcFK19F0G1F1V01!V	//(@+1%1/1//(3$3.20101/1//01!1,2-2///,2//#102/!1)1//1,2/403+1/(4%2&3/108/!1!2!2$4%12!2&1(6#302-2/#7//$30202*1*1#2&1%3#2)28/!121)1*1%1$3$21025/2$1//!2!1%1/%1!1$t%2%1&1*1*F#18#1$1%1*1-1%3!1,1!1,A!1-1/!2!4,21/$1.3!2/*5.202(302-	1rT@s282eB64c4KGg8Z0H4J09sOGFcAPV8Bj6!qjFk8VQEGNG0BV!8l51B0s0F2LX@YVWG1KNb20HGZYT010	ehZZB@@DFMNa`FcklbbbbbTRQbVRbUbTQxTtl|rjf~AZjPj`B@ZJfjP`@H	33	37	422	1.3291	9	0	33	9	9	0	4	5	7	4	155.24	0.5199	98.98	0.51515	0.38092	0.93088	3	17
	;vzvzxrxpzQRvvUU8u29udrUTGhVBQDnx2E@X5PAqB45HY0bs1zVFxNU4fYKkIWCCWWcFK19F0G1F1!1!V	+1+1.A+1%1/1//!4$4$3/0101/1//01!1,2/!1&21(2//%1,3/%1/$1)1&303#1/01,2#2+4-1/(21$5&3//%1!2!3$4%12!2&1(6#301-2&2+7//&401*1*1%2)113#2)18/!101)2/&3$11024/2$1//!2!1%1/%1!1$v21*1&1*1*F#16#1$1/01#2)3%3/1!1,A!1-1%202)1!4,22//$3!1/*5%2(203(101-	1rT@s282eB64c4K1g8Z0H4J09sOFFcAPV8Bj6!qjFk80vEKNG0BV!8l55B0s0F2LY@YVWG1KNb20HGZYT010	edZZB@@DFMNa`FcklbbbbbTRQbVRbUbTvwBfegfUTsURET@PCQTuT`@A@	34	37	434	2.1999	9	0	34	9	9	0	7	4	8	4	149.05	0.5207	87.98	0.55882	0.44757	0.92811	3	17
	zxUWrWOBGF4R1F08@80F282801F0804!Hk218$o84!V0X!c!4$W0F!1%4/	//(@/,2#2/!2%1*2&2!1////&8*12///////$1!2/01%2///-2//!1.6&1/*2)3$32%101(1)2&3/#1&1+303-1.4%4//////(2///-20402/#1//0T$1/$3//%1,1!1!1/.1.4/*1)3//*1-1$3.2%3/*1/	G080808!@!V!X08!1!@4088P20BV0N#F4010F080FV0F!408W%F#Z$W#424081044!	fhaq@@DBtAIgUUeUjYjfjA`druP	17	16	214	1.2145	4	0	17	4	4	0	8	0	8	0	38.12	0.62146	26.79	0.76471	0.53432	0.42796	0	0
	zrzhvtOcpJ5k1kdO280k68@0a!F8!80FG23804020840F2!F$F#8V0F3W1%441!F%1#	/+1+7/!1/+3&1(1+2$22/*2//*@*12%1/-2/%1/)2/-2!4/(2///(2+1/(2/!3//!3-102%1/$31+2/%1-302/+41///-2/,2$1+1/(2.1/01///-S!1$1+2$3///#2//$1/2/+1(2%1*1/01#21//+4/$2$121$1!1$	G08#8012!V!a08!1VF94#Q!6W4N0F0F$F#1W0F!408l%F#VF#X#42408!44!	fhaI@@J\UxFQIJJEIIITtuTsPLH]Uj	17	16	216	-1.033	5	0	17	5	5	0	9	0	9	0	52.62	0.51881	33.19	0.88235	0.58934	0.45401	0	0
	zrUdztUgrJ5wOkdODC8k68Pca1208V490Hl23904F8Z841FX!k0V!J0N0cVGF2W!V!F401!F%1#	/.1(7//06,1#1-1#2!201$3/03+101/!1%1!2(7/!1///$1/*1%2/%2///-1/%2//#2/#5&1-2/%1,1/(1//,2/(1//#2/01////3/.1//.2)1/$2)S/$1$3$1!1$1-2/#1$2#1//-4!3//04/01#3%3+3.2/#12%4-1/+1	F0808F801#V!60@8010FA8480O014V4N#FB#F0N0GV&clF$F!8VF#XX!V2Z0@!44!	fhaI@@DTExBSJsNk{USRuTADeU@	17	16	216	0.5922	5	0	17	5	5	0	8	0	8	0	44.92	0.78362	39.15	0.76471	0.559	0.53051	0	0
	vxUYnWt0lN4F14#80k082#F0c#BF1018$k8%28%F2404FF%1!4/	//(A+2//!2,2)2*2///#2/!9!1//,1/////#32/&11////#5//+4/2/%1#21/)1/)1+2(1+1(1#1/2%1////&2//6//+1.2/!4/(101+30U(1/03/1$1(2&1!1///.4!1//06-1$1!2%1/&1/#1#2%3//*2	FF8*c!a08!1!3!888!BV8F020F*V!F#BV1$FF!V01!30F04244#D#	fhap@@@R]dbRbQRRRUMSUMTABKS@	17	16	210	1.4714	3	0	17	3	3	0	11	0	11	0	14.19	0.75053	9.72	0.94118	0.69934	0.38686	0	0
	zrUdztUgrJ5wOkdODC8k68PcZ92F8V490Hl2A9!F@Z801F#k0VV0K0N0VWGF2W!VV0F5+1#	//(7//02,2#1/!2$1$3-2//$2)2(7///(1$1/*1)1%2$2/2///////)2/#5&1-21!3/%2(1///!3%1+2//!1#1$1!1/,2/(1)1/)21!4///$1/)3//#1$S$3.1#15$1///02///!4//$4/01$2$2+3#2//2%4*1%2/)	F18#8$2V!60@8010FA8480N094W4N#FB#F0N0GV&clF$J!8V$2X!V2Z02!44!	fhaI@@DTExBSKKZk{UMRuTADeU@	17	16	216	0.5922	5	0	17	5	5	0	8	0	8	0	44.92	0.78362	39.15	0.76471	0.70503	0.55886	0	0
	zxUY7YO41F4R0F0c@8!2828!N0804!HF018$k84!V0X!c$F08W0F!1%4$F*	/%1/07%1///$1*2#2%2//.2,1)@*22////!1///01022/(2/1/////2.3&1&1/!2.22%1*1)2/%2,2-5-3/%1/#4/////#4/+1///&2!1$1/+S,2%1%4.2//#1!1!1//.32//0103/01!3(1%3$1//#2%4/*3/	G080108!@02V!X080838024080P20B!FX!F4!FJ08!V0F!408V%F#Z$W#42508W044!	fhaI@@LLdxBRvrzjkLuTsTCAETZ`	17	16	216	-1.4332	5	0	17	5	5	0	9	0	6	0	60.52	0.58163	39.15	0.82353	0.55907	0.46544	0	0
	vpUWnWOBGF4R1F08@80F2828V1F0804#G218$Z84$V!c(V$1%4/	//(7*2&1/+3+1*2&1///&204%1!2%F*2201/,1///&1/,1!2/(2//!2//#1/$2#2.6/)1(2/2/01)2//#2-5-3/%2$2//////!5////.1&1/#1,U/#1%4.2//#1!1!1//.1/&1,4//*1//#2%3/*3/	G08#8!2!V!a08!1!@4080P204V0N#F$F$V0F!408W%F#V$X#42408!44!	fhap@@@\\eLjzzkSUMLu@HaxjcT	17	16	210	1.7663	3	0	17	3	3	0	9	0	9	0	29.79	0.3575	9.72	0.88235	0.59467	0.42796	0	0
	zrUWrWOBGF5w1F89A80F2828V1!804!2t21$8Z04!V!F0V!408!W$1!V!4/	/-1)605%2/#3#2+2/-101!5+2//(1/0B+2/03,1/////$2!1/(4///////02&1/*1/21$1*1)101//01!2*2/-2%2/1///01#1//4+1//01//2#1!1&1/)T/01(2#1/%1#2/#1!2!101$2//&2//$4//#2$11//*3,3,3/	G080808!2!V!V08!1!@4080P#V0N#F4010F#FV0F!408W%F#V$X#Z2!8!44!	fhaq@@DRLAIYWUYujZZii@`er`	17	16	214	0.9433	4	0	17	4	4	0	9	0	6	0	53.72	0.44099	26.79	0.82353	0.62006	0.41291	0	0
	zrUdzdSBpJCR1FGO@B8H38@cX!280490Hd019!F0Ze0102$VV040N!WGF1102#F401)1#	//(7+2/$2*202$2/&1$3%1$2/.1&2)2(901/////$1/!2/02#2!3/$1///#3///01-4&1!1*2/(1$1$1-2.1/#1/!1/&1(2!1//,201/*1/!1)3!4-1///012,1!1//%S/&1!1$1!1)1$2/+202*2//&22//#6/&1/1//,4/,1#11(	018#8%V!6088010FA84808094W4F#FB#F0801V&clF$4#V$22!V2402!44!	fhaI@@D\LxBRjkJwkTuUSLAAEu@	17	16	216	0.8572	5	0	17	5	5	0	9	0	8	0	44.92	0.78362	39.15	0.82353	0.77626	0.48104	0	0
	vzUfvdt0pN5F1J11080k09@#F0c!8BH5018$F8%28$4F2407FF11#1!4/	/$1#1-8//.2/&201!2$2/-1/3#2/!5//#1.2//!1)121/(1#3#2/&1//!1///)2/#6//+21$302//#1#1.2(102/(1/%3//////(3(1///!2#4-2-3/*U/*3!1.1//)1//$1&7!1//04-1012$1*1//!2(2%3%1/%1-	FF8*c!a48!1!1!888!BV8F020F*V!F#BV1$FF!V01!30FV4244#D040	fhap@@@ZLeRzln}USSUS@QQEP	17	16	210	2.0916	3	0	17	3	3	0	9	0	11	0	14.19	0.75053	9.72	0.82353	0.77377	0.45984	0	0
	zrUdztOgKJ5w1kdOA80k68@ca90F8V4802l2A$@Z041FX!F0V!50F0VW10211!V!501)1#	/-1)3%102////#3$7////&D+2//.3////$2201.1(6////(2$1//!1&1/1)1,4!22$1*1)1!1/(1&3!1*23/,42$1+1/////+1/#2!1/%1//(11/%1)U$3+1!1$3$2#1(3+2/#1%1&2//&2//$2/01/&11.3/*4(1/01&2(	G080808!2!V!V088010F@4480Q#W4N0F0FB010F#GV0F1040cl%J#V$X#42!8!44!	fdqI@@DBuXBRsjkMnuLuSSHDDfT	18	17	228	0.9009	5	0	18	5	5	0	9	0	5	0	73.03	0.48199	39.15	0.77778	0.62895	0.49057	0	0
	zrz_nWO8lF5k1F89280F2820V#8$FG2180408084%F$F#8V0F0V1%44#F*	/-1)8/!1/+3+2#1)20201!2+2.2(4//0@+2%1//$1.1+1/01.1)2!13/&2//02//!2//+4//!1#1+22$1%1-12+2/%1-2&1$1(2&2%1/$301//2/,2/01//-1///*1.V(1(1%102///&3!1/#3/*2)1%1*1(4*1%1/&1%1//$3/*1&11&	G08#8012!V!a08!1!94#P!6V0N#F$F$V0F!408W%F#VF#X#42408!44!	fdqq@@JR\AIUgUUYiijfZhFDJhu@	18	17	226	0.7184	4	0	18	4	4	0	10	0	10	0	42.89	0.55374	29.95	0.88889	0.61818	0.39608	0	0
	vrUdvtOgpJ5w1kcO@80F68@ca90F8V4802F2A!40@Z04102!F0V!50F!W10201!V!501)1#	//(5//02//$2$1$4///,12!1$9*22/////-2)2+5!2/(2!1//+3/-1/$4,6/%2+2/3/01)2*2/(2*3!5/$1)2$1+1//(2///!4/#2//!3/.1/&1)V/#11$2$1)2*1%1/01///%5//$3//)31//#2%4/*3/	G18#8!2!V!V088010F@4480Q010W4N#FB#F0801V0F!40ckF$J#V$V2!42!8!4440	fdqH@@@PU{IEDhhRddeMSMSMPLPmUj	18	17	224	2.1364	4	0	18	4	4	0	9	0	8	0	49.1	0.45132	22.08	0.77778	0.62351	0.52337	0	0
	zrUdztUgrJ5wOkdODC8k68Pca92F8V490Hl2A904F@Z841FX!k0VV0K0N0cWGF2W!VV0F501!F%1#	/.1(6!1/#1)2,1/!1#2!201$5-2!3+1!1/01%1!2(7/!1///$1#1+1)1%2/%4///////)2/#5&1-2#301/#2(1///)1+2/(1//#2/2///,2#3///$1/)2)1/.U$3.1#15$1/&2/#1$2/)1#1/#6//$3/01&2!2+3#2//2%4/02/)	F1808F801!2V!60@8010FA8480O094W4N#FB#F0N0GV&clF$J!8VF#XX!V2Z0@!44!	fdqI@@DTdDBSKLwj~uSMKUPDJ]T	18	17	228	1.6211	5	0	18	5	5	0	8	0	7	0	57.43	0.61292	39.15	0.72222	0.58818	0.60693	0	0
	zrUdztOcpJ5k1kcO280F688Va!F8V0802k23!40@!410X!F$40F!W!201!V!401)1#	//(4/,2#4/!2*1+1$3///-2(9$3$12////,1(1&2/!1!3!2/01%2//.3#1/1//+6&1-2+2.32%101%1+21%3/+1*3303/.1/////+1$1&2#2//(1/&4///(U$4.1#14$1//////$6/*11(2//)3%1//$4/*101$1(	G180808!2!V!V088010F844!I010W4N$B010F080GV0F!40clF$J#V$V2!42!8!44!	fdqI@@DBtXBSNjjrruLuUKPLDfUj	18	17	228	0.7579	5	0	18	5	5	0	8	0	7	0	57.43	0.61292	39.15	0.77778	0.56054	0.45984	0	0
	vrUdvtOcKJ5k1kdO280k68@0X0F08!8!G218#@0840F2!F08(V#11%401)1#	!1/03/!6//#1)33-1-4+1$2//%1204/A+1///%1/.3/-2!1/(1////$1-1/,8&1/*1/12-1,1/!2.1,31+102/102//,1///01+1/)1-1//.2//V!1/02$1/!101)1/#4!2+1//#1122/$1$1(5/01/&1/+2.401/(101$201%	G08#8402!V!a08!1VF84#Q!4V4N0F0F$F#1V0F01408l%F#VF#X#42408!44!	fdqH@@@PyYJmU]V[jijYjhFJLkU@	18	17	224	0.7462	4	0	18	4	4	0	9	0	12	0	17.74	0.80045	12.96	0.83333	0.56661	0.43493	0	0
	zyUdT1O01F5k0J99180k09@%8V08BHh018$k8%2F!V04080X1FF11&4/	/#1/#601$12//%2$2*1+41#3+3//!3#2/!9/%2////2//$1#3!2/$1!3///&1///)4&1/*1.304$1&1/%3#1(2!1/!1//&2)11////#1/+2////4/,2/*V/!1!1#1/!5//2!4%1010201//$3//$6/02#3/,1//03/,1-	FF8#8%c!a48!1!180888!BV0F020F4%F!V&BW%FF!V01!3!VZ2442!D0J0	fdqq@@DZLCHeDdddeDXuTtuTpDLYT	18	17	226	1.4376	4	0	18	4	4	0	9	0	9	1	35.03	0.67628	26.79	0.77778	0.79138	0.44793	0	0
	zrUdztOcpJ5k1kcO280F688Va0FF8V0802k238040@08410X!F08!40F!W!201!V!401)1#	//(4%1/%2#2/!2*1+1$2////2%B*12/////%1/03(1!2!2/01%4///#1/1//+6&1/*2.32%101%4+21%3/+1+303/+1021///#1//$3&1+2//(1/&4/(101/,U$3.1$4$2//////$54/)11(2/////%4!2/&101$1(	G080808!2!V!V088010F844!I!4W4s$B010F080GV0F!40cl%J010V$V#42!8!44!	fdqI@@DBtXBSNjjrvuLuUKPLDfSj	18	17	228	1.124	5	0	18	5	5	0	8	0	7	0	57.43	0.61292	39.15	0.77778	0.56058	0.46544	0	0
	zrUdzdQ8rJCkOF9O290FA8@0Z0228V080Ft2280482V@4%F$F0808VFF3W02$4$F*	//#2#8+2/01/5,1$1)1$3#1&2$1//0304/B01/1*11//(1/*1/(2#2!2#1//+1//,2/&2/#4!1#1/0203*1,1$1&1-1//,1#1$1*1,2/)1(1////+5/(2//(2,2//&10V1/)2%1/02/-2*2//&2//$6//(1)2)2/(3/+11$1(	F08!F801#V!608%98080N!4V0N#F4#F$V&8W%F#VF#X#V240@!44!	fdqq@@D\lAIUV[WUZffjjXBBOf	18	17	226	1.5716	4	0	18	4	4	0	10	0	9	0	35.03	0.67628	26.79	0.83333	0.7076	0.49057	0	0
	zrUdztUgrJ5wOkdODB8k68P8X9HF804902l29804F@Z840FX0Vk0c!K08!W1!W10V!F501)1#	!1//$6/01&1+3//2$2#21+1/01&1&2+101!2%9+1///%1/(1//$3!2/(1/+1%2///01/+9%12/*1/1%1///(31$1%20203//+1/,2////03///+2///,U3/!12$2.202/$2+4!2//!1$1(15//$4/,2(1!1#2//2%4/*2/	G08080840202V!a0@!10F@4080Q204W4N#F4010F080GV0F01408l%F018VF#X#Z2Z08!44!	fdqI@@DTexFQQJJJIGYIjejjZ`XiLkT	18	17	228	0.8901	5	0	18	5	5	0	7	0	9	0	41.67	0.65371	30.03	0.72222	0.50556	0.60067	0	0
	zxUYMYO4WF4R0J0c@80F2828!N080408HF218$k84!V0X!c!V0F08W0F!1%4$F*	!1/!1/0@%1///$1*2#2!1!2//.2/&9+1///%1(1!1+1//$3021/(1/1///#3/+2.5&2&1/!1*1#21%1*1//2,1$1(1(2$3.1%2/#4/,1///%1/*11/!2(2!2/1%2!1$1,2-W,2,4/02//$1!1!2//*152//0102/01!3(1%31#1//*4/%1#1/	G08010840@02V!X080838024080P20BV0FY20F5!FJ08!V0F01408V%FF!ZF#W#42508W0B4!	fliI@@LLdxBRvrzkNlsUSMU@pQUFh	19	18	240	0.2298	5	0	19	5	5	0	10	0	8	0	54.34	0.64777	39.15	0.78947	0.55885	0.49511	0	0
	vrUdvtUcrJ5kOktO290m68eVa02F8V0N0HG2290482V801F2!F1#J0J0VVFF3W#V!401)1#	/)1-7%1//(2,1)201!3$3///#204,3!B/!2//01/!31,1*2/)1#2!2/(21///&1+3//+5*1/!2/%21//!1/#101#1/,101,2%2//////!2$1/(2.1//%1/&1.20X$3)1$1$3$21+1/#1////!2/,1&7/0101!1//-2$1!2%4/*122,2	G08#8%V!6088!VFA0480N!4W4N0F0FB#F#1V!1#cl%J#VF#X$2408!44!	fliH@@@PdEJ[euoUYjYjij`HxvX	19	18	236	2.2496	4	0	19	4	4	0	11	0	11	0	30.41	0.72871	22.08	0.78947	0.74308	0.52698	0	0
	zrUdztOgpJ5w1kdO@80k68@ca90F8V4802l2A!40@Z041FX!F0V!K0F0VW102W1!V!501)1#	//(3*1!1%2+2//*1$7/%2//&2(E*12/////$1(2)1&2#4!2,3$1$2!1////*1/01!1,2&1-2+2!3,3%1*1)2)32/(1-3/$2(22$1+1//(2///!1/#2!24///-1/&1)Z/$1$2$1//-1-2//&42)1/)1//)31//*4/*13.	G180808!2!V!V088010F@4480Q010W4N0F0FB010F080GV0F1040dlF$J#V$X2!42!8!4440	fliI@@D\TXBRjjlvrmLuSSL`qbiVh	19	18	240	1.6849	5	0	19	5	5	0	9	0	4	0	85.54	0.4115	39.15	0.73684	0.63515	0.57505	0	0
	vzU9v9t0KF5F1411280k08@V2#c!88F5018$V801#2(F402FF11&F01)1#	/)1*1!9!1+1/.7/$1#1!5+1$3%1/.1404/B/////&2*31!1!1(1&1(1-1#1/-1//%1$11/%2/#5//.1$5//#3#1*1#2//#1/!2!2&1/(1//%1//3$1//$1//!1//*X//1,5$3%1/&3(1//01//,7/03//&1+2.4/,1-	108#1!2!V!6Fc!3V0104808!4V8F0H0FB%8818!G010dkGV$F!V$22F!24!20B#	fliH@@@PTEJUUWgUijfjij`X`l[L	19	18	236	1.568	4	0	19	4	4	0	11	0	13	1	14.81	1.4963	22.08	0.89474	0.73011	0.40474	0	0
	vzUYnWOBlF5R1F19@B8F2828V0F0804!HG018%84$V80cV04F#WGF111%4/	/+1&1#6/,1/02,1.3/03//&204/C+1//(1%3/*1)1/%1(1!2/(1//-1/%1+1/&1#1308//!1/13//#2/#1//(1-2!1&1//(1//2/%1(1//0101/!1-101+1-1)10Y/*2/!4+2/&3/$1(1/#7/04/!5/02$1/!1/$2/$3#2/*5+	F08#8402!V!a08!1!94080N084V0N#F$F#FV0F05408W%F#VF#X!V42408!4440	flip@@@\UddQRRTRbJUTuTuLpLDWPV	19	18	234	2.6815	3	0	19	3	3	0	9	0	11	2	23.61	0.45108	9.72	0.78947	0.64762	0.4995	0	0
	zrUdztOcpJ5k1kcO280F688Va0FF8V0802k238040@08410X!F08!40F!W!201!V!401)1#	//(4/,2#4/!2*1+1$1///-202%C*12////,1(1&2/!1!2!2/01%2//(1*1/1//+8&1-2+2.32%101%4+21%3/01)1+303/.1/////)3&1&2#2//(1/&4/03%1/.W01!1.1$3$1//////$54/)11(2//)3//+4!2/&101$1(	G180808!2!V!V088010J844!I014W4s$B010F080GV0F!40clF$J010V$V2!42!8!44!	fliI@@DBtXBSNjjrrmSMURu@HRYVgT	19	18	240	1.1456	5	0	19	5	5	0	8	0	8	0	54.34	0.64777	39.15	0.73684	0.56201	0.4995	0	0
	:Ufzfv8rN5uO499198k29@1J0H0cV08BFh018$kB%Xk!V!F@4X6FF11#1!4/	/)1-C(2//%2,1.3$1+2//!1#2/!7///02//$2////%3/-1/(1//(1/6&1/.1$3$403$1&1,1(2#1(2!1+2/*5.2%4//////(1//*1/3%2///%X/201!1#5/!2//2!2*2/01/$2!1//07/02#3/&11#1/04.3$1/&1-	0F8#8%c!608!1!180818!BV8F020F4$VF!V!F#BW1$FF04V01!30F0a2442!D0F0	fliq@@DFlAIYUVUYvjffjj`HXrh	19	18	238	1.4695	4	0	19	4	4	0	10	0	12	0	16.34	1.4498	26.79	0.73684	0.81277	0.51966	0	0
	vzUdvtUcrJ5kOodO290k68@0Z0HF8!88FG239048@08!F#F08!F$VFF3W&4+1#	/)1-@/-1/3,1)201!4$2///#2+2%B///$1//01*3/)1#1!1///1//,2//+6/,3&301)1!2/+1&1#2.1-1(2+1$3/2///%1&1/01#5/!1//(1.2&1-1//&10Z/$2$1/!1/&1(2.1/-1&12//#6/01$2+1$1/+2.4012+2,4-	F08#8%V!a08!10FA!80N!4W4N0H0F$F#1V0F$8l%FF10VF#X#42408!B4!	fliH@@@Pd{IIhddTdeEjifjZj`HIZX	19	18	236	1.2615	4	0	19	4	4	0	11	0	13	0	14.65	0.96928	12.96	0.78947	0.7237	0.47083	0	0
	vTP3219!F5k!91080V082V!F&FF018#8k841$N&F0c!F111%4$F%1#	/-1)5!1/)2/03/$1&201/%1/02-204/G+2!1(2/&1201/.1&1(2(1/%4-1)2//01%1///#22/!6$1*1,1#2)1011!32/1)2//.2!1/-2/+11//#1//,2//-1/.1!1//&X,2,2$1)1!1$2//01/#2)1/2,1!1/#3&1101%2/&1//+40101/$1/0	I08#8!@02c!X08!5V024480@20B!FVF0GB#60801V!1040dkF$FF!Z%2!424!W04#	fliH@@@PuEJVWUyuYjejif`T`lnMku@	19	18	236	1.3491	4	0	19	4	4	0	9	0	9	0	46.01	0.48163	22.08	0.89474	0.68684	0.45401	0	0
	zrUdztUgrJ5wOkdO@C8k68@cZ92F8V480Hl2@90482Z801F#F0VV0K0N0VVGF2W#V!5+1#	/*1)1!5%1$2//!2,1.4$6//1/!204/D01/2///$3//+2&2#4!1$1/!2%1/$1/01/%1/-3)1!2&1//+1%1//21/2//(1!1&42$1/,1-1/*1/*2$5/#2#2//(2,2/&1.10W/$1$2$2/!2//)2$2//05//$3/&2/!1//*4/+2%1(	G08#8%V!6088!VFA8480N284W4N0F0FB#F#1V!1#cl%J#VF#X#V240@!4440	fliI@@D\TXBRjjlvwmSUSSK@PQBp	19	18	240	2.2916	5	0	19	5	5	0	10	0	6	0	69.94	0.50329	39.15	0.78947	0.70538	0.56985	0	0
	:UdrdOBIJ5w1J9tE80F282849H180410Hk238!F@o84!V0XF0c!4#VW0F311!V8F4/	/-2)B////&2$402!1//$21/,1!801)2$2//(2////%1/+2//01/+202//1.8&1$1/.3$224$1*3///!1&2/1.4%3//,31/,1/.1/4/!1%2(31$2#2%3/)1/$Z$1,1&1(1///02/0203.1*3.1101/03/02/%12.1/$2%3//+	G080808!@!V!X08!3!@4088P20BV0N120F5010F080FV0F!408W%FF!Z$W#424081044!	fbyq@@DJ\CHhhdTeEhdduTsUSU@prENh	20	19	250	2.2019	4	0	20	4	4	0	9	0	11	0	28.85	0.82114	26.79	0.7	0.68052	0.53731	0	0
	vrUdvtUcrJ5kOkdO290k68@VZ02F8V080HG239048@V801F!2F$J0F0VWFF3W#V!J+1#	//(7/-1!1,3,1.4$21*3//&204,3!B/!2//011/03-1+2%1/201!2!4///1//,2#1+1&2/!5//&1*103-1,1&2/#1///#2!2(101///%1/(1*2$1(1.2.1//%1&1.1.10Y$1.1$202!11+4/&1+3///!2//!108/03$1/01//+5/+21-	G18#8%V!608801VFA0480N014_4N0F0FB#F080WV!1#dlF$J!8VF!8X2#2408!44!	fbyh@@@PejJTrronjtuSSUMTCDJRy`	20	19	250	0.5404	5	0	20	5	5	0	11	0	12	1	33.96	0.75707	25.32	0.7	0.66607	0.53731	0	0
	vxUYnWtBlF4T1J08@B8F2828!F0c04!FG21804!k84$X!c$F08V0F!1%4$F*	!1#1-2/0D%1////4#3!1!1//&1&2/&@+1///%1/(1//$3!1/$2!1#1///01-7/+2.7&1&1/!1#1#101#21////1!101#2#1&11!203/%2#1//$1&1///%2$1/%4/012+2///#1(Z,3$11%5/02////-1(163//#2-1!1/#1#1//*4/*1&1(	G08#840@02V!a08!180@4081P20BV8NY20F5#JV8!V0F01408V1$FF!ZF!1Y0F062408W044!	fbyH@@@TDyIgev]UUijiijjAcCJMP	20	19	248	2.2776	4	0	20	4	4	0	11	0	11	0	27.32	0.81113	22.08	0.8	0.56988	0.51193	0	0
	vrUdvtOgpJ5w1kdO@80k68@8a9FF804802G2A8040@Z840F20VF0c!K#VW102W1!V!501)1#	/-1)4////,4$2+2/!3#24/4)2%F+2%2///$3/%2&1/)3!13/&2//022!1)1//#2&1(3*8%1/+1/2201)1#1)1,1/%1-2//$1/$1/(2*201//%2$1/(2/$1//(1#1*1/0Z/01!2$1///#1!2!1/#3/*3/1/#3/01/&21//*4/1)1201,	G08#8!2!V!a08!1VF@4080Q204W4N0F0F$F#1V0F!408l%F010VF#X!V42408!4440	fbyH@@@PTEJnYu}UfjVZifj@RcqMNh	20	19	248	1.9831	4	0	20	4	4	0	9	0	10	0	42.76	0.33209	12.96	0.75	0.61647	0.57505	0	0
	vzUd39t01F5k0J8928!280V60F0c$HJ018#80841#2F08!40F!3F#1%J01)1#	/-1)B.1/.2/1%2$2+1/-2/*2!1!B+2*1/.1//*1#1!1(1,2!2/!1$2/(1(1//!4$1//%703//1+1#22/*1,1*1#1%1-2(3(1/$201/1#1$21.1!1///#2$1//&11)2!4#1/(3!1/+Z/01$1!1$1///$1+1&2/*2/1/#2/01!1/#1/#1!1/#4!2/&101$2&2	G18#9!2!V!VFc!304044!2!418k12!C%881c$50ckGV#JF10V#102F042#204#	fbyH@@@PTEJUe}gUVZZjifj@RBRMNh	20	19	248	2.6816	4	0	20	4	4	0	11	0	12	0	27.32	0.81113	22.08	0.9	0.6446	0.42796	0	0
	zrUdztOgKJ5w1kdOA80k68@8X9FF8V4802t298#@Z840FX!F0c!5080VW#11!V!501)1#	!1/+2(5!2$2//%3/,3$3+2//&204/C+1///%1/!2//*4!1+1+3////%1&1//!7&2/*1/11$1&1101//-1-102/,202!1+1////&3%1,101/02//.1(1)12/%1)Y!115.2$1/10101/*3!2!2*2$1-1/1142//!14//)11//*4/03(1&1(	G080808402!V!a08!1VF@4080Q204W4N0F0F4010F#GV0F01408l%F#VF#X#Z2408!44!	fbyI@@DJmxFQJJIEIJJEIjZfjZfA`dJbp	20	19	252	1.461	5	0	20	5	5	0	9	0	9	0	51.09	0.53318	30.03	0.75	0.61679	0.52698	0	0
	zrUdztOgpJ5w1kcO@80F68@ca9FF8V4802k2A8040@Z8410X!F0c!50F!W10201!V!501)1#	//(3/,2#4/!2/&1$3///-202%C*12/////-2)1+4!2/01%2!1////*1/$1,8&1-2+2.33%101%301)5&3!2/(1+303/$1)2$1+1+1/1*2///!2/#2//!1(4/%1/&1)Y/$1$2$1//-1///%74/(11)1//)31//*4!5/&1/	G180808!2!V!V088010J@4480Q014W4s#FB010F080GV0F!40clF$J010V$V20V42!8!4440	fbyI@@DBuXBSNjkMlkTsUMKT@aIdz}P	20	19	252	2.1745	5	0	20	5	5	0	8	0	7	0	66.85	0.52655	39.15	0.7	0.58771	0.58006	0	0
	vrUWvWOBlF5w1F99@B8F28@8V0F080480HG218#2084$VF0cV0J#8WGF1W1%4$F*	/+1+7/,1,1#11+1$1)2$2#1&2$1)1/&104)201#G+1%1///01011//%1/03!2-1)1-2&1//03+1//(1!7/)2(12.12///(1/0103%1(3#1/01//////(1/(2/#1/!1-1,11/(10_/*2/1//!4!2/$1(1+1&3//$4/013/$101/$2/$3!22/*5+	F08!F8412!V!a08!1!94080N084V0N#F$F#FV0F05408W%F#VF#X!V42408!4440	fbyp@@@RMddTVJRTRVRjfZjZY`DXf_TV	20	19	246	3.5103	3	0	20	3	3	0	10	0	10	0	36.12	0.29485	9.72	0.8	0.60876	0.48104	0	0
	vzUfvfv8rN5POJ11098k09@1F0H0c!8BHK218$FB4$Xc$JF2487FF1W#1!4$F*	/$1#1-B+1//!1+3$1$2!20202!4//.3#1/!5/!1///$1)1.2/-5/01)1/-1//*1/%1/7//,1$702//(1/(102/(4&101)106/$2/)1$2/,1/////02#4/,2*1._/2)2!1.1/-101(1)2/*1&7!1%1/*5/11//01/02(2%3%1/%1-	FF8!F801#c!a48!1!1!898!BV8F020F%V#V!F#BV1$FF!VF1!30FV6244#D040	fbyp@@@ZleRzlromUSSSUS@QQEP	20	19	246	3.9812	3	0	20	3	3	0	11	0	12	0	20.52	0.51901	9.72	0.75	0.75071	0.52337	0	0
	zrUdztOcpJ5k1kdO380k68@Va!F8V0802t23!40@V041FX!F$J0N0VW!2W1!V!401)1#	1+2/1)5%1///)1+2$6+2///*B+2////-1&1)3%1)1!2!1/(4/)1&1,3#1/1//+4&1/%3#1/21$1(1+11//!21*302/-2103/////.1&3#1/(4.1$1/01///(_$9+1!1$3$2///02!1//.523/)1(4//)1//+4/*131$1(	G080808!2!V!V088010F844!Q#W4N0F0FB010F080GV0F1040cl%J#V$X#Z2!8!44!	fbyI@@DJlxBSMkjkK[UMMUSJAEHU@	20	19	252	1.678	5	0	20	5	5	0	10	0	7	0	66.85	0.52655	39.15	0.7	0.6333	0.51193	0	0
	vpUWHWO4VF4J0F082B0F082#F08%1218$V8)8(V+4/	//(2,1////02!2//.3/2%4////////05///.2-1///.5///!3////$33//.5//////////$4//-3-F/*1//.2///*5/01/!1/01/(1//*2//+	F08*V!608!1!8!808204V0F#F$F$V&8V%F#V$X$24$44!	diE@@@[IEDYjZfBFh	9	8	112	1.5315	2	0	9	2	2	0	3	0	5	0	16.67	0.42591	6.48	0.77778	0.63653	0.51986	0	0
	zpUWLWO4VF4R0F08D40F082(4!2l2&Z$V(J08!V#V!V#4/	//(1/////!5/-2/3*4////////-6/#2////!5///%3&1//*3&1//3//$2////-5///////////+E03/(1//////*8///&1/+3//&2//+	F080808$2V$8%8!808#V0F#F4#F08!V&8W%F!8V$X#V2%44!	diEH@DhDfVYje`B	9	8	116	0.7942	3	0	9	3	3	0	2	0	2	0	40.6	0.49606	23.55	0.66667	0.51973	0.62123	0	0
	uJP1219!F4&8#8-F018&4/&1%4/	//(4////&2*2///,1)A+1///////(1/(1/*1////+1)2//!1/1////5-2/)1*3/%2/////03///////)G/*1.2////////2////1-3%1/*2#7+	F08#8402!V!V08!1#4&4!H.V!11408V%F#VF(42%4#	diF@@@Re]ZZYADjX	9	8	110	1.544	1	0	9	1	1	0	4	0	3	0	25.63	0.13851	3.24	1	0.3966	0.40236	0	0
	uoPWHWO!F4F0F#80F082%8$FG208%84+F#8!F0V&4$F*	//(5/$1/)3+3*2!2#2!2///#2/!4/!1///$1///(2////////-3/////////*2&2%3/$2/.2/,1!2///////+2.F/*1/.2/01///(2)1/*4/01///,2%2//+	F08#801#V!608%1!808!4V0F#F*V&8V%F#VF#2$24$4#	diE@@@GIEDbjfZBJX	9	8	112	0.7715	2	0	9	2	2	0	4	0	5	0	16.67	0.42591	6.48	0.88889	0.51681	0.51986	0	0
	yoPWLWO!F4F0F#80F082%8$2l208$V8#V(J08&V&4/	//(1///*2.2&3/01+2/&4#4+6/!2///$3///(2////////-4&1#1//%3&1/,3//(3///,202////////-1///+F/*1/,4////,5///////+1//+	F080808%V!608&8#8!4V0F#F4%8!V&8W%F#VF#2#V2402!4#	diFH@DAIggZiXHY`	9	8	114	1.7464	2	0	9	2	2	0	2	0	2	0	33.96	0.48852	20.31	0.77778	0.31134	0.57565	0	0
	vpU131O01F4$828!28&8(1/*V+4/	//(4////$1,202///*12(7///02/////!3/(3+1///(2//+2//!2#3//)2.1//03/-2//////.4///////)F/(202.2///////&1(2////1/$2//!2&2	F08*V!V08!1(F%F)F$V0F$8V%F#V$V#42!8!44!	diE@@@YJU]ijdHR`	9	8	112	-0.1279	2	0	9	2	2	0	5	0	5	0	16.67	0.42591	6.48	1	0.65269	0.40236	0	0
	vpU131O01F4$828!28&8%F01(4/0V$1%4/	//(5////&2*2////&7+3///////(1/(1+1,1//*4/(2/!1//!1#2+2/,3//!5-1&1#2///!1////-1///////)F/(103/////)1//,1(2/01///,2%2/*2&1(	F08#8!2!V!V08!1#4#F%F)F$V0F!408V%F#V$V#42!8!44!	diE@@@YJUUijXHR`	9	8	112	-0.0856	2	0	9	2	2	0	5	0	5	0	16.67	0.42591	6.48	1	0.61086	0.40236	0	0
	zpUWrWOBkF4R0F!B48F082801$4#l2&4*V!F08!V#V!V#4/	//(5////&2*3//.2/*2///////-2////////-3&1.2/*2&1*1///*2//&3//%6//)3////,1////#I/*3//%1/!3///4//$2/01/+2//2%2//+	!8#8$2V$@%8$N#V0N#F4#F08!V&8W%F!8V$2#V2%44!	diEH@DhDfVUjf`B	9	8	116	0.1168	3	0	9	3	3	0	3	0	4	0	25	0.8056	23.55	0.77778	0.69212	0.62123	0	0
	vpUWnWO8lF401F082!F28.2#4/&V+4/	//(4////.2!4//.3/&2///02////$1)3/+2/)1//*2//+2)2/,2*3/-2.1//02,2/2%4//////(3///////)F/(102///-2//+3//$2/////%2//*2	F08*V$8%8$F#V0N)F$V&8V%F#V$V$2!8!44!	diE@@@[IEDTjZi@H	9	8	112	0.693	2	0	9	2	2	0	5	0	5	0	16.67	0.42591	6.48	0.88889	0.72354	0.44794	0	0
	zxQW6W94#R0F!88#82#F#4!Fk018$F84$X!8!F#8V0F0V!V#4/	//(6/////!1//.2/&2////////01////////-4&1//$3$2&1//3//$3//4//$2////////(2///*E03/(2//////*76///%2-5///$2//+	!8#8$2V$@!1)20B!F#F4#F08!V&8V%F!8Z#V1#424!1044!	diEH@DHDfy]jZ``j	9	8	116	0.2011	3	0	9	3	3	0	3	0	4	0	25	0.8056	23.55	0.66667	0.66631	0.64124	0	0
	yoPWLWO!F4F0F#80F082%8$FW208$V8.8#FF/*	//(5//.2#1/!2*1///#2/!4///(1//*1////)1////,2/#3&1.2/*3&1/,3/$3)2(3//&4$2/////.1!4////.3//)G/*3//////*3//$2/01$2///&2!1!2//+	!8#8%V!608%180808!4V0F#F4%8*8W*V$2#V2402!4#	deeH@DDDf]UZijBJX	10	9	128	-0.2555	3	0	10	3	3	0	4	0	5	0	21.91	0.91921	23.55	0.9	0.68106	0.48648	0	0
	vxMYnWl0lN0F14#80k082%c#B01!8$F8-F2404/,	//(5//.3,1/$2///#204/6!1//////1//2/////-2)1,2/#4)1/,1*6.1/-1//*1#2/&4//////(1////.1//&10I(1/01///-2//+6!2//02/////%1//+	!8*V!608+8!BV8F020F-F#8V1%F!V01!20F!244#D#	def@@@ReUZjZXHI`	10	9	122	2.3968	1	0	10	1	1	0	5	0	6	0	6.94	0.51153	3.24	0.9	0.70989	0.48648	0	0
	zpUWLWO4WF4N0F08D80F0820V#804!2l208$Z8#V(J08!V#V!V#4/	//(3//04//(2&3/01+102/$4#1+6/!2/)2/*3///(2//,2&3/////(3&1#1//%2&1////%2///*10202////////////*G/*1/,3/-1//-4//$2/01//&3/+2//+	F080808%V!608%88#8!4V0F#F4#F08!V&8W%F!8VF#X#V2402!44!	deeH@DhDfUoZjVBNX	10	9	128	0.4219	3	0	10	3	3	0	3	0	3	0	37.51	0.53692	23.55	0.8	0.45917	0.62123	0	0
	vpU131O01F4$828!28!V#8%F018&4/0V$1%4+1#	//(6////&2///.204/9+1///////(1/(1+1///(4//+3//!1#2&2#1/,1//!1-1&1#2/&1/////.2)1///////)G/*1////,1(1///1(2/&1/01/%2-1%3#2/%1#5!1(	F08#8402!V!V08!10F04#1!404F)F#1V0F01408k%F#VF#V#42%44!	deg@@@`dkUUjifAJnX	10	9	126	-0.8135	3	0	10	3	3	0	5	0	6	0	20.22	0.52671	9.72	1	0.58428	0.44794	0	0
	uLP1219!F5V!8108#8-F01$8!4%F/1%4/	/-1)4////,2/02/(4//06+2//$2///$1/,33/&2//02///+2/!4//!2,1!22+1-2///!1/-2/+1////////01////*H/*2///&2!1/#3)1//01/#2/02/&1//+2//+	G08#8!2!V!V08!1#4#2%F.V$408V%F#V)42%4#	dee@@@EJe}Zff`SIj	10	9	124	0.12	2	0	10	2	2	0	4	0	6	0	13.58	0.52283	6.48	0.9	0.55059	0.48648	0	0
	vrU9v9O8KJ5F101O2!F28@0X&8!1-2-V#1&401-	//(4////!1)2$4%1////6///02///5///*2////$1+1/.1///$2/+1.1//02/1,4%2/////!1/$3///////)H/*3/!3+3///$1///*5/0101///02!1+2/,1,2	F08*V$8%8$N#V0N#F$F$V&8W%F#V$X$2!8!44!	dee@@@yJewZjZPB	10	9	124	0.1995	2	0	10	2	2	0	6	0	6	0	13.58	0.52283	6.48	0.9	0.82216	0.48648	0	0
	yoPWLWO!F4F0F#80F082%8$Fl208$V8*V0F08$F0V/(	//%104//.4/*401$3/*2/(3/!8//,1*1//////*2)1//////01&1.1//!1/+1/%2/!2//2%1$1//.3#1//-1/&3//)2,1//)G/*1/.2////*22//#3/01$1///-2//+	!8#8$2V!608%180808084V0F#F4%8*8W*V$2#V2402!4#	deeH@DdDfUuZfZBFX	10	9	128	-0.3381	3	0	10	3	3	0	4	0	3	0	37.51	0.53692	23.55	0.9	0.64323	0.51986	0	0
	vpUW3WO41F4R0F08@8!2828!F0804%18$V8%V!c(V+4/	//(4///+2/(2//,2,1202%9////////01!3/(1//!2//&2/%3.5//!2.2/!1///,1-5/%1//////(1/////&2//0H/*3.2//&1*3//&1//$1/01/(1//*2-1/,	F08*V!X08!1!2!80N204!F#F$F$V0F$8V%F#V$V#42408!44!	dee@@@YJU[ZZf`QIj	10	9	124	1.0621	2	0	10	2	2	0	4	0	6	0	13.58	0.52283	6.48	0.8	0.60559	0.57565	0	0
	vrUdvdQ8rJ50OF0O2!F2880202$8#2#4(2-V+401-	//(5////!1)202!2+2/(2)3///+2/////,3///%101//(1//+5///!302/+1////!1/#7//////////////!H/*1/.2/&2%2//+3//$4/01///#4.2)1$3,1-	F08*V$8%8$F#V0N)F$V&8V%F#V$V$2!8!44!	dee@@@YJe}jji`B	10	9	124	1.1392	2	0	10	2	2	0	5	0	8	0	-2.02	-3.5149	6.48	0.8	0.8058	0.44794	0	0
	vrUdntSgnJ5w1FcO@48F282c482F!4!210@$24!1$F0V!50F!V102$V!5+1#	//(4%1///.22$2$3////&2///*4////%2(1/!2////$3//+3///*3//+3///*22$1/#1//////(2)1/(3/.1/.20G/$2$1$2///(2//+4//$3/01/(1//#2%3//+	!8*V$88#F@04!N#W4N#FB#F#1V&ck%J#V$2$2%44!	deg@@@cldTtJTtuPA@	10	9	126	0.8303	3	0	10	3	3	0	5	0	6	0	20.38	0.91315	18.84	0.8	0.71188	0.64124	0	0
	zrUdztOgrJ5w1ktOA80k68e8a92F804O02l2A804F@Z840FX!F1V!K040VW102W1!V0F501!F%1#	/-2)1(2)1///)6$7//#23//0F+2$21/!2/$3+1/(1/.4)1!1-4-1/!1//%2/#1(2*3&1$1*1(1-4!24$1//,1+4.3/-2/$1/%2*2&2///01/2#2!1+1$2)1(2/%1//_/$2-1*1//%2&2+2/*4/1/#1/02+1)13//+4(1/!2!5+	G0808F8012!V!a08!1VF@4080Q204_4N0F0F4010F#GV0F10408l%F#VF#X#42408!4440	fjeI@@DBLxFQJKIJKQPqYMSMUMRrCAIeE`	21	20	264	1.4104	5	0	21	5	5	0	9	0	6	0	79.2	0.34394	30.03	0.7619	0.68901	0.59852	0	0
	zrUdztUcrJ5kOkdO290k68@Va0208V080Fl2390408V841F202F$F0F0cVFF2W1%J01!F%1#	//(8//01,4#1&21$1#2!20101!3/01/!1-304/B/!1//$1.1+1/$1/%2!21$1%1+1//.1&1+4/$2(1,5&1&1//*1$1/1/(2/$13/(1$1$2!1+1(2/////!1(2/-21//%1/!3/#20Z1/#1$2$1)4!101.1#1&1/1//&53(1/*6*1%1#1-10101//$2%5/,1$1&2	G08!Fc011!V!608801VFA0480O014Z4N0F0FB#F0801V!1#dlF$F!8VF088X2#2508!44!	fjei@@DDiiHDfueU^]Uijijej`XqR_L	21	20	266	0.3306	6	0	21	6	6	0	12	0	9	0	54.8	0.70712	42.39	0.71429	0.76437	0.53051	0	0
	zrUdztOcpJCk1kdO380k68@Va0FF8V0802t238040@V241FX!F08!J0N0VW!2W120V!401)1#	!1//$5%1//,3/(2$6+2///*A+1//)1+1/.1)3%1)1!4!1/(3/06.1,3#1/1//+6&2/%3#1/11$1(2,1//!21*301/-21//.1///011*1/(4.1/&3/&2-1/0b!103.1$3$2/&1/)203//-11743/)1(4/////%4/*131$1(	G080808402!V!V088010F844!Q!4W4N0F0FB010F080GV0F1140cl%J#VF#X#Z2!8!44!	fjeI@@DZ]xFQQSQHiIJISMTuMUSJAEJU@	21	20	264	2.8866	5	0	21	5	5	0	10	0	8	0	63.76	0.55207	39.15	0.66667	0.6375	0.56446	0	0
	zrUdztOgpJ5w1kdO@80k68@ca9FF8V4802l2A8040@Z841FX0VF0c!K0F0VW102W1!V!501)1#	//(3*1)2+2//*1$3-1&2+1/*204%M*12/////$1(2)1&2#2!2,3*2!12!2/////(2!1,6%11-2!3(2/2%1*11(2//#1-3!1/3)2%1+3/!1/$2/.5/!1/&2///.1#1/,b/$1$2$1//#3)1-2//&22)1/)1-1/*31//*4!4/&1/	G180808!2!V!X088010J@4480Q214W4s0F0FB010F080GV0F1440dlF$J010VF#X20V42408!4440	fjeI@@D\TXBRjjlrmjtsUMSLpJXjRetF`	21	20	264	2.4603	5	0	21	5	5	0	9	0	6	0	79.36	0.44355	39.15	0.66667	0.62101	0.65205	0	0
	vzUdvtzcrJ5kOodO290k68@VZ0HFcV088HG239048@V841F#F08!J0F4VWFF2W1!V!4$F%1#	!2//$C%1/&1-103,2)4$1$5///#2/!F///!2////*1!1!2/#12!2/&1//,7//%1$2//&2/!3(1,1.1+2%4/&1!2&2)2+1///(1(2,3/!3$2//!1!1/%1+2$1//020c$3-11$4$2//$2#1//!2/%312//#5/&2/#1//)4/,1-	F08#8!2!V!a088010FA44N0N!4WBs0H0FB#F#1V0FG040cl1!F0JF10VF#X0F042408!B4!	fjeH@@@PTEJ[eU}UUffiffjhBBUf	21	20	260	3.1608	4	0	21	4	4	0	14	0	11	0	39.83	0.55636	22.08	0.80952	0.69023	0.53731	0	0
	zrUdztOgKJ5w1kdOA80k68@ca9FF8V4802l2A8#@Z841FX0VF0c!50F0VW10211!V!501)1#	/(1$1)3#3/#1(2//%2#3$3///-202%G+2//-5/-1/2/%1201/(2&2//&3///4/7%11-2+1)1%22$1*1)1!1//1#2&302/-2%1/.1////#2#1//&1%1//(1//0_$1+1!1$2$1,3+2)3)1%1/13&1#1/403//!2/01/&41//*4!201.1$1&2(	G180808!2!V!X088010J@4480Q214W4s0F0FB010F080GV0F1040dlF$J010V$X2!42408!44!	fjeI@@DRLxBSMzjsJzuSMTuMHBTnQdM@	21	20	264	1.681	5	0	21	5	5	0	9	0	8	0	63.76	0.55207	39.15	0.66667	0.61872	0.57505	0	0
	zyubHWO!F5k0F01080k082V!F08$FG218#8k841$N08$F08!F!1%44#F%1#	!1/11(2)6!11-1)2/04/,302/.2/&1/10D+1+2/&1!1/.1&2(2/+2!1-1)4/01&1%1&1///.1(7$1%1#1%1%1-101#33$1//!2.2)1//)2%1//+1$1%201-1/-3//#1*2+2$2%2$11%11//0_,2,1$1)102%101////-14//$2&1&3022/!1!4//)10401//)	I08#840@02c!a08!5V034480@20BV0FVF0GB#60801W!1140dkF$FF!ZF#22!424!W04#	fjeI@@JLLdBRjkNkNmSTtuMMPJHVLjtF`	21	20	264	1.631	5	0	21	5	5	0	10	0	11	1	56.02	0.62942	42.31	0.85714	0.6505	0.47083	0	0
	vzUdvtOgrJ5w1otO@80k68e8a9HF804O02G2A804F@Z840F20VF1c!K040VW102W1!V8F501)1#	/-1)7////1%2$4$2/.3#22/4)2%F+2$22//+1(3/%2//03!1/#2#2//012!1)1/#3/&1(3*8//!1/22$1/$1//#1-2(2//1/1#1%1,2*2//(2$1!1&1,2/$1)3/%1/&1/0a/01!2$1(1/*1(1,1/#2/*3/1/#2/01/%12/&1/#4/*12%2&2	G08#8!2!V!a08!1VF@4080Q204W4N1H0F1#F#1V0F!408l%FF10VF#X!V42408!4440	fjeH@@@PUEJnYu{uUjefjfZhAJOFuz`	21	20	260	2.4375	4	0	21	4	4	0	10	0	11	0	39.67	0.35795	12.96	0.7619	0.67659	0.60693	0	0
	vzUfvfv8rN5POJ11098k09@1F0H0c!8BHK018$kB%Xc$JF2407FF1W#1!4/	/$1#1-F/$1/)2,1)201402$4/$1/-2/!9//-1%1/,1#1*3/)1#2!1/(1/-1//%4#1/%1/5//&2$1$402,1/%1#1!1+1(1/$2!204/2$3/$3%1////+1///(2!2#1-1-1/(10d/2)2!1.1)3,1(1/!1/*1&4201//05/11$1/+1/02.3%1/%1-	FF8#8%c!a48!1!3!898!BV8F020F%V#V!F#BV1$FF!V01!30FV6244#D040	fjep@@@ZLeRzljnruTtuUTrAEDU@	21	20	258	3.6756	3	0	21	3	3	0	13	0	13	0	17.43	0.61102	9.72	0.80952	0.78117	0.52698	0	0
	zrzhvtOcpJCk1kdO280k68@0a0FF8V080FO238040@0@40F2!F08!F#8V0F3W12$441!F%1#	!1/(1&3#9/!1,3-3&1/$3$22*4.2//*9+1%1/)1/$13#1/)2/-4!1/(1///(2+1//+8&1/#5%1-1011$1(1,1+2/%1-102/+21)1//$1-2/,2$1+1/(2.1//.2//_!2$1+2$1///#2!4///1142/*1(6%1/,1#21//+4/!102$121$1!1!10	G08#8412!V!a08!1VF94#Q!6W4N0F0F$F#1W0F01408l%F#VF#X#42408!44!	fjeI@@J\UxFQIJJEIIJJYTtuTsUTCBGUZ`	21	20	264	1.2547	5	0	21	5	5	0	11	0	13	2	40.26	0.67809	33.19	0.7619	0.582	0.50791	0	0
	:UdrdOBIJ5w1J9tE80k2828Z9H180410Hl238!F@o84!V0XN0c!4#VWFF311!V8F4/	!1/*2)A////&2$401!3//$21+2/1!B01)2$2//(2////%1/+2/.101/-2//1.5&1$1+1/!1$224$1*3///021&2/1.2%1-1/-31/,1/+6!1/4/!1%2(33$1*1$2.2#1/$b/!1&3(101.1#2/*2!2-203.1*3.11/#4/03/#1012//+4//+	GF80808!@!c!X08!3!@4088P20BV0N120F5010F080FV0F!408W%FF!Z01!Y#424081044!	ffuI@@DJ]TFQQQHiJKQIIIjifjfjXFFPiu@	22	21	276	1.1463	5	0	22	5	5	0	11	0	11	0	44.91	0.60655	30.03	0.68182	0.704	0.56718	0	0
	vrUWvWOBlF5w1F99@B8F28@8V0F080480HG2180402V84$VF0cV0J#8WGF1W1%4$F*	//(6/,1,1/2&1%20201!6#1&2//#1.2%J)101%2!1///02//%1/05!1(1.1#1/%1&2/$3(1/,102.5/)2(1/12///.4!1)3,103*1*5/$22///1///)2/$1(2(1/,1/)1d1/)2///#4!2&1/%1/1!511&1/*3/013/%11/$1/$3/.7+	F08!F8412!V!a08!1!94080N284V0P#F$F#FV0F15408W%F#VF#X!V42408!4440	ffup@@@RmddTVJbrbRrRjfZZffY@QcZCIX	22	21	270	4.8081	3	0	22	3	3	0	11	0	8	0	61.14	0.17419	9.72	0.77273	0.57178	0.5406	0	0
	zrUdztUcrJCkOktO390mE8e0a0H28V0N0Ft23d048@V@40F2!F18!F0B0cVFF7W02$401!F%1#	/(1%2#2#6,102/.4/01*5$103)3//&304)2%D/!1///$1/)21/,1////+3+1///$@&1!1/3/(3$1//)2/+3/201$1*2/1//01//!303/$1//%1/+2//(1*b/$2&1/201%1/&5!2&1#1//%403&1+1-7(2(1&1.1!1/(2$1!1%4!2/)2$101%	F08!F801#W0Fa08!1VFA8080O!4V4N0F0F4#F0801V0F$8l%F#VF#X#Z240@!44!	ffuI@@DRCDBSMzsJZmUMMUUS@pqdyX	22	21	276	1.518	5	0	22	5	5	0	10	0	13	0	29.31	0.92938	30.03	0.68182	0.7532	0.59852	0	0
	:UdrdtBnJ5w1J9t@80F2828a1H0c0410HG23804F8o84!X0XF0c!J#VW1F3W1#8F401-	/,11(2B-1//+31#1%4!402$5//$2/$1(1!D+2$2////1//-3!2,3*3+1/!101/*2&4/+1.3&1/*1#2$1%22$102/!1//#1-2&11!201.2*1/4////&2*1!102//(1)1$1+2(2.1/$e/011&2(1//+1$1/#2/1)32.1.1#2/01$1/1101//)3+1-1&1(	G080108!@!V!X48083!@4088P20BV8N120F5!FF08!V0F!408W1$FF!Z#1Y0FV42408104440	ffuq@@JBbCHdeDeEEbdddtuTtluTCFFuz`	22	21	274	2.8982	4	0	22	4	4	0	13	0	10	0	53.87	0.43976	26.79	0.72727	0.70489	0.56718	0	0
	:UWzWOBlF5w1J99AB8k28@8V0F080480Hl2180402k84!V0XN0cV0J080cWGF1W#V!4$F*	/)1-7///$2%2*2!20201!502//05+102*2(B/!2!2///02///(5!3(1.1#1//*3&1//)1#3*6&1/02(2)2&2$1///+11$1!3-101/%2-1%2///01/1%1(3/(2/$1)2$101/*1012/&11b1&1/02///-21.3/*803&4/*3/02/0101!11//*4//+	FF808F8018!c!a48!1!98080N28BV0N#F4#F08!V0F14!8W%FF!ZF1!Y!VZ240@104440	ffuI@@DJ]TBSMwl{JjmUKSTtu@qq]Qh	22	21	276	2.6629	5	0	22	5	5	0	10	0	9	0	60.51	0.45017	30.03	0.63636	0.62258	0.59413	0	0
	vzUdvtOgKJ5w1odO@80k68@8X9FF80480FG298#@o840F20XN0c!1#VVFF011%501!F%1#	/-11(9//.1/&2$4$2+2/!1$4-121/F+2/////*1!1/%1!13/&2/$1+2////.5%1)11/1#1$1%22+31!1)1,1/%5-202//!1/$1)2-1///)4//-1)2$1.1(1#1!2/)b/01!2$1/!101/-3!2!1!201-3.2*1/1+1&6/02/#1!21,1!1/)5/*1#5!1(	IF8!F801@!c!a08!1VF@4088Q20B_4P0F0F$F#1V0F!408l%FF10ZF1!Y#424081044!	ffuh@@@PEYJU\jjj~luMTuRsU@IaDv`t	22	21	274	0.353	5	0	22	5	5	0	12	0	12	0	43.22	0.41069	16.2	0.72727	0.62746	0.56718	0	0
	;hztOcrJ5k1otO380k68e0a0H08V0N8Ht238#@0840FX!F18!Z0B02W0F311!V!441)1#	!1+1$1(1)@(2)1/+4/&201!5$1/+2!1!102-1/!A01)1/////%2/03+2/+3//01/)1/#1//7&1!101//%13$2(1/$2#4%2//,101,2/+1)2!1,1&2/////(1.2!1$2/%2//a!103.2$1/!1/,2&2)2+2/)122.1$1,14/011/%2$1/%2$1&104&1)2(205$101%	G080808402!V!a08!1VF94#Q!6V4N1H0F5010F0F0GW0F01408l%FF!VF#X#Z2408!B4!	ffuH`@DZ|DETefW]g[UZfjZjjZA`eJRp	22	21	280	0.2263	6	0	22	6	6	0	11	0	13	0	45.5	0.88659	50.26	0.77273	0.68807	0.55002	0	0
	:UdrdOBnJ5w1F9OA80F2828a1H080410Hl23804F8o84!X0XF0c!J#VW1F3W1!V8F401!F*	/-2)6(2$1///+204$5//$2/$1(1!H+2$21/!2/$3+1)2//-3!1/(4//01/*1(202/(1.4&1$1*1(1*3!41024$1///)4.3,1&1&4/+2,1////(1//*2)1$2#2/$1*1!1/0c$1!1)1&1(1*1(21/+2&2+2/*3/1.1#1/02/%12//+3(1!1/!5+	G0808F801@!V!a48!1!@4088P20BV0N#F4010F#FV0F10408W%F#ZF#Y!V42408104440	ffuq@@DBLCHeEdeEhdhdTuLuTuLr@aIdZRp	22	21	274	3.3311	4	0	22	4	4	0	10	0	7	0	69.47	0.34101	26.79	0.72727	0.68388	0.58959	0	0
	zxUYrYtBlN4T1F08@B8F2828k0F0804!Hl218$k84$X80cV04F8!WGF!1%4/	-1,1&1#E/,1/02,1/$1*1(3/.204/C+1//+1//(1/.1!2/(1.1/(3$1/%1//#1#1!8&1.2*102,A1%1/,3/$2)2(3/$101.5$2////01/,1!2//*101/!1-2-1-1)10c/*3/.1//,1(1/#6/06/!3/#1!2/!1/$2/01!3#2.1*5+	F08#840@!V!a48!1!9B080N08BV0N#F4#FV80FV0F05408W1$F#ZF#Y!VZ240@104440	ffuq@@DBtCHhlddeDhddTuSUSTuLCEGue`	22	21	274	3.3805	4	0	22	4	4	0	11	0	11	2	38.27	0.61902	26.79	0.72727	0.65471	0.57505	0	0
	vzUdvtOgpJ5w1kdO@80k68@ca9FF8V480HG2A8040@o841F20XF0c!K0F0VW1F2W1!V!501)1#	/-2)6//02.1/*4$2-1//.202%I+2/////-2)1+2!1/(5!1#1(1(1////%1!1,8%1.2!3(1)3!1!23/1(21//#1-2/#3)4%1+3/!1/$2/.5/!1//-1$1/#2-1//0e/01!3$1$1(2/*1)1%2//.22//1!1-1302*1+71//*4!2/&1/	I18#8!@!V!X488010J@4488Q21BW4s0F0FB#F0801V0F1440dlF$J010ZF#Y20V42448104440	ffuH@@@PmgIEDhiddUddiMTluTsTBdIer}Qh	22	21	272	3.4953	4	0	22	4	4	0	10	0	10	1	52.34	0.42339	22.08	0.59091	0.64705	0.65353	0	0
<datawarrior properties>
<columnWidth_Table_Structure="250">
<detailView="height[Data]=0.5;height[Structure]=0.5">
<mainView="Table">
<mainViewCount="5">
<mainViewDockInfo0="root">
<mainViewDockInfo1="Table	center">
<mainViewDockInfo2="2D View	center">
<mainViewDockInfo3="3D View	center">
<mainViewDockInfo4="Structures	center">
<mainViewName0="Table">
<mainViewName1="2D View">
<mainViewName2="3D View">
<mainViewName3="Structures">
<mainViewType0="tableView">
<mainViewType1="2Dview">
<mainViewType2="3Dview">
<mainViewType3="structureView">
<structureGridColumn_Structures="Structure">
<structureGridColumns_Structures="6">
<rowHeight_Table="120">
</datawarrior properties>
