# Supplementary material for: Limits of Prediction for Machine Learning in Drug Discovery
Source: Front Pharmacol. 2022 Mar 10;13:832120. doi: 10.3389/fphar.2022.832120 (PMC8960959; doi:10.3389/fphar.2022.832120)
Supplement: Supplementary file 1 [file DataSheet1.ZIP › supportingInformation/publication/molecules_apixaban02.sdf]

eCreator 1.02D

 23 22  0  0  0  0  0  0  0  0999 V2000
   13.8564   -0.5000   -0.0000 O   0  0  0  0  0  0  0  0  0  0  0  0
   12.9904   -0.0000   -0.0000 C   0  0  0  0  0  0  0  0  0  0  0  0
   12.1244   -0.5000   -0.0000 C   0  0  0  0  0  0  0  0  0  0  0  0
   12.9904    1.0000   -0.0000 C   0  0  0  0  0  0  0  0  0  0  0  0
   11.2583   -0.0000   -0.0000 C   0  0  0  0  0  0  0  0  0  0  0  0
   10.3923   -0.5000   -0.0000 C   0  0  0  0  0  0  0  0  0  0  0  0
    9.5263   -0.0000   -0.0000 N   0  0  0  0  0  0  0  0  0  0  0  0
    9.5263    1.0000   -0.0000 N   0  0  0  0  0  0  0  0  0  0  0  0
    8.6603   -0.5000   -0.0000 C   0  0  0  0  0  0  0  0  0  0  0  0
    7.7942   -0.0000   -0.0000 C   0  0  0  0  0  0  0  0  0  0  0  0
    8.6603   -1.5000   -0.0000 C   0  0  0  0  0  0  0  0  0  0  0  0
    6.9282   -0.5000   -0.0000 C   0  0  0  0  0  0  0  0  0  0  0  0
    7.7942    1.0000   -0.0000 C   0  0  0  0  0  0  0  0  0  0  0  0
    6.0622   -0.0000   -0.0000 C   0  0  0  0  0  0  0  0  0  0  0  0
    6.9282    1.5000   -0.0000 C   0  0  0  0  0  0  0  0  0  0  0  0
    5.1962   -0.5000   -0.0000 N   0  0  0  0  0  0  0  0  0  0  0  0
    4.3301   -0.0000   -0.0000 C   0  0  0  0  0  0  0  0  0  0  0  0
    3.4641   -0.5000   -0.0000 C   0  0  0  0  0  0  0  0  0  0  0  0
    4.3301    1.0000   -0.0000 C   0  0  0  0  0  0  0  0  0  0  0  0
    2.5981   -0.0000   -0.0000 C   0  0  0  0  0  0  0  0  0  0  0  0
    2.5981    1.0000   -0.0000 C   0  0  0  0  0  0  0  0  0  0  0  0
    1.7321    1.5000   -0.0000 N   0  0  0  0  0  0  0  0  0  0  0  0
    1.7321    2.5000   -0.0000 C   0  0  0  0  0  0  0  0  0  0  0  0
  1  2  1  0  0  0  0
  2  3  2  0  0  0  0
  2  4  1  0  0  0  0
  3  5  1  0  0  0  0
  5  6  2  0  0  0  0
  6  7  1  0  0  0  0
  7  8  1  0  0  0  0
  7  9  1  0  0  0  0
  9 10  2  0  0  0  0
  9 11  1  0  0  0  0
 10 12  1  0  0  0  0
 10 13  1  0  0  0  0
 12 14  1  0  0  0  0
 13 15  1  0  0  0  0
 14 16  1  0  0  0  0
 16 17  1  0  0  0  0
 17 18  1  0  0  0  0
 17 19  2  0  0  0  0
 18 20  2  0  0  0  0
 20 21  1  0  0  0  0
 21 22  1  0  0  0  0
 22 23  1  0  0  0  0
M  END
>  <idcoordinates2D>


>  <FragFp>
;bnrvclN5uGJ89098k2821F0FFc#BHG218#@F84$Xs08V0oF2485FF0V1!W!4$F#801#

>  <SkelSpheres>
02!3//!A/!1.2+1+2%1#2!20201!2)1&2//01+3%@+1%1/(1%1&2&1$1+1-1%1/%4/&1#1!1/(1+2#1/&1/!1#2!2/9//02/41%1,1///1)1(1,1)1#2/$2//2///03//*1//#2)1/,30d!1/02$3#1//,1/,1/)69!1%1&3/!2*1%12/01#2&2/,4%4%1!1//0

>  <PathFp>
HF8!FN412!c!a48!1!14081@!BW8H020F1$V!GV!F540Bk9!F0FF10ZF10130FV62Z4#D0J0

>  <Structure>
fnmI@@F\}TBSNmsZ{NltuMUUKT@dHdJRp

>  <Atoms>
23

>  <Bonds>
22

>  <Total Molweight>
288

>  <cLogP>
3.1074

>  <H-Acceptors>
5

>  <H-Donors>
0

>  <Non-H Atoms>
23

>  <Non-C/H Atoms>
5

>  <Electronegative Atoms>
5

>  <Stereo Centers>
0

>  <Rotatable Bonds>
11

>  <Rings Closures>
0

>  <sp3-Atoms>
13

>  <Symmetric atoms>
0

>  <Total Surface Area>
49.68

>  <Relative PSA>
0.54952

>  <Polar Surface Area>
33.19

>  <Shape Index>
0.73913

>  <Molecular Flexibility>
0.65727

>  <Molecular Complexity>
0.62054

>  <Aromatic Rings>
0

>  <Aromatic Atoms>
0

$$$$

eCreator 1.02D

 23 22  0  0  0  0  0  0  0  0999 V2000
    6.9282   -1.5000   -0.0000 O   0  0  0  0  0  0  0  0  0  0  0  0
    6.9282   -0.5000   -0.0000 C   0  0  0  0  0  0  0  0  0  0  0  0
    6.0622   -0.0000   -0.0000 N   0  0  0  0  0  0  0  0  0  0  0  0
    7.7942   -0.0000   -0.0000 C   0  0  0  0  0  0  0  0  0  0  0  0
    5.1962   -0.5000   -0.0000 C   0  0  0  0  0  0  0  0  0  0  0  0
    8.6603   -0.5000   -0.0000 N   0  0  0  0  0  0  0  0  0  0  0  0
    7.7942    1.0000   -0.0000 C   0  0  0  0  0  0  0  0  0  0  0  0
    4.3301   -0.0000   -0.0000 C   0  0  0  0  0  0  0  0  0  0  0  0
    5.1962   -1.5000   -0.0000 C   0  0  0  0  0  0  0  0  0  0  0  0
    8.6603   -1.5000   -0.0000 N   0  0  0  0  0  0  0  0  0  0  0  0
    9.5263   -0.0000   -0.0000 C   0  0  0  0  0  0  0  0  0  0  0  0
    8.6603    1.5000   -0.0000 C   0  0  0  0  0  0  0  0  0  0  0  0
    3.4641   -0.5000   -0.0000 C   0  0  0  0  0  0  0  0  0  0  0  0
   10.3923   -0.5000   -0.0000 C   0  0  0  0  0  0  0  0  0  0  0  0
    8.6603    2.5000   -0.0000 C   0  0  0  0  0  0  0  0  0  0  0  0
    2.5981   -0.0000   -0.0000 C   0  0  0  0  0  0  0  0  0  0  0  0
   11.2583   -0.0000   -0.0000 C   0  0  0  0  0  0  0  0  0  0  0  0
    7.7942    3.0000   -0.0000 O   0  0  0  0  0  0  0  0  0  0  0  0
    9.5263    3.0000   -0.0000 N   0  0  0  0  0  0  0  0  0  0  0  0
    1.7321   -0.5000   -0.0000 N   0  0  0  0  0  0  0  0  0  0  0  0
   11.2583    1.0000   -0.0000 C   0  0  0  0  0  0  0  0  0  0  0  0
    0.8660   -0.0000   -0.0000 C   0  0  0  0  0  0  0  0  0  0  0  0
    0.0000   -0.5000   -0.0000 C   0  0  0  0  0  0  0  0  0  0  0  0
  1  2  2  0  0  0  0
  2  3  1  0  0  0  0
  2  4  1  0  0  0  0
  3  5  1  0  0  0  0
  4  6  1  0  0  0  0
  4  7  2  0  0  0  0
  5  8  2  0  0  0  0
  5  9  1  0  0  0  0
  6 10  1  0  0  0  0
  6 11  1  0  0  0  0
  7 12  1  0  0  0  0
  8 13  1  0  0  0  0
 11 14  1  0  0  0  0
 12 15  1  0  0  0  0
 13 16  2  0  0  0  0
 14 17  2  0  0  0  0
 15 18  2  0  0  0  0
 15 19  1  0  0  0  0
 16 20  1  0  0  0  0
 17 21  1  0  0  0  0
 20 22  1  0  0  0  0
 22 23  1  0  0  0  0
M  END
>  <idcoordinates2D>


>  <FragFp>
:UdztUgrJ5wOodtDC8k68P8X9HG80490Hl29804F@o840FX0Xs0cV0K080cWGF0W10V!F501)1#

>  <SkelSpheres>
!1/01)2(7,1/$1!1(3/&2$2#12*11/01&1&2$204#101)C+1/+1/)1/(1//$3!2/(1/+1//#3/#1(101/8%13/*1)1$31%2&1///01#21%50202/.2//)2$1%3///$3///(1!20104///(b/2#2$2.202101/02+2//%1$1(18/.2$3/01/#1!1#2//2%5/*2&1(

>  <PathFp>
IF8090840@02c!a0@083VF@4088Q28BW4P0F0F401FF080GV0F01408l%FF18ZF10VY#Z2Z08104420

>  <Structure>
fnmh`@DTdgHHyEDhhhdTdhd\uRuURmU@IRYNoL

>  <Atoms>
23

>  <Bonds>
22

>  <Total Molweight>
294

>  <cLogP>
0.327

>  <H-Acceptors>
7

>  <H-Donors>
0

>  <Non-H Atoms>
23

>  <Non-C/H Atoms>
7

>  <Electronegative Atoms>
7

>  <Stereo Centers>
0

>  <Rotatable Bonds>
10

>  <Rings Closures>
0

>  <sp3-Atoms>
9

>  <Symmetric atoms>
0

>  <Total Surface Area>
72.39

>  <Relative PSA>
0.60547

>  <Polar Surface Area>
50.34

>  <Shape Index>
0.65217

>  <Molecular Flexibility>
0.58616

>  <Molecular Complexity>
0.67908

>  <Aromatic Rings>
0

>  <Aromatic Atoms>
0

$$$$

eCreator 1.02D

 23 22  0  0  0  0  0  0  0  0999 V2000
   12.1244    1.5000   -0.0000 O   0  0  0  0  0  0  0  0  0  0  0  0
   11.2583    1.0000   -0.0000 C   0  0  0  0  0  0  0  0  0  0  0  0
   11.2583   -0.0000   -0.0000 N   0  0  0  0  0  0  0  0  0  0  0  0
   10.3923   -0.5000   -0.0000 C   0  0  0  0  0  0  0  0  0  0  0  0
   12.1244   -0.5000   -0.0000 C   0  0  0  0  0  0  0  0  0  0  0  0
    9.5263   -0.0000   -0.0000 C   0  0  0  0  0  0  0  0  0  0  0  0
   10.3923   -1.5000   -0.0000 C   0  0  0  0  0  0  0  0  0  0  0  0
   12.9904   -0.0000   -0.0000 C   0  0  0  0  0  0  0  0  0  0  0  0
    8.6603   -0.5000   -0.0000 C   0  0  0  0  0  0  0  0  0  0  0  0
   13.8564   -0.5000   -0.0000 C   0  0  0  0  0  0  0  0  0  0  0  0
    7.7942   -0.0000   -0.0000 C   0  0  0  0  0  0  0  0  0  0  0  0
    6.9282   -0.5000   -0.0000 N   0  0  0  0  0  0  0  0  0  0  0  0
    6.0622   -0.0000   -0.0000 C   0  0  0  0  0  0  0  0  0  0  0  0
    5.1962   -0.5000   -0.0000 C   0  0  0  0  0  0  0  0  0  0  0  0
    4.3301   -0.0000   -0.0000 N   0  0  0  0  0  0  0  0  0  0  0  0
    4.3301    1.0000   -0.0000 N   0  0  0  0  0  0  0  0  0  0  0  0
    3.4641   -0.5000   -0.0000 C   0  0  0  0  0  0  0  0  0  0  0  0
    5.1962    1.5000   -0.0000 C   0  0  0  0  0  0  0  0  0  0  0  0
    2.5981   -0.0000   -0.0000 C   0  0  0  0  0  0  0  0  0  0  0  0
    5.1962    2.5000   -0.0000 C   0  0  0  0  0  0  0  0  0  0  0  0
    1.7321   -0.5000   -0.0000 C   0  0  0  0  0  0  0  0  0  0  0  0
    1.7321   -1.5000   -0.0000 C   0  0  0  0  0  0  0  0  0  0  0  0
    0.8660   -2.0000   -0.0000 O   0  0  0  0  0  0  0  0  0  0  0  0
  1  2  2  0  0  0  0
  2  3  1  0  0  0  0
  3  4  1  0  0  0  0
  3  5  1  0  0  0  0
  4  6  2  0  0  0  0
  4  7  1  0  0  0  0
  5  8  1  0  0  0  0
  6  9  1  0  0  0  0
  8 10  1  0  0  0  0
  9 11  2  0  0  0  0
 11 12  1  0  0  0  0
 12 13  1  0  0  0  0
 13 14  1  0  0  0  0
 14 15  1  0  0  0  0
 15 16  1  0  0  0  0
 15 17  1  0  0  0  0
 16 18  2  0  0  0  0
 17 19  1  0  0  0  0
 18 20  1  0  0  0  0
 19 21  2  0  0  0  0
 21 22  1  0  0  0  0
 22 23  1  0  0  0  0
M  END
>  <idcoordinates2D>


>  <FragFp>
;hztOcpJ5k1odO380k68@Va0F08V088Ht238#@V841FX!F08!Z0N0XW0F311!V!441)1#

>  <SkelSpheres>
!1+1$1/!A(2)1+102,4/&2$2$1/+2!1!1/1)2(D+1///%1/.1&2!1%3+2!1/(3///1&1+1*1/!1,7&2-2+1/11$2(1,1&2#4+1)1-1/-21/01/,1-2//!1+1//(1.2(2/%2/%2)c20113.1$201!1,1/%1%2&2)3//$1122/*1&14/%1/!3)1//04/02(104$2&1

>  <PathFp>
G080808402!V!a08801VF944!Q016V4N1H0FC010F0N0GW0F1140dlF$FF!VF#X2!Z2408!B4!

>  <Structure>
fnmH`@DZ]xCTefW]UeWVijfjiihABThMe`

>  <Atoms>
23

>  <Bonds>
22

>  <Total Molweight>
292

>  <cLogP>
1.4239

>  <H-Acceptors>
6

>  <H-Donors>
0

>  <Non-H Atoms>
23

>  <Non-C/H Atoms>
6

>  <Electronegative Atoms>
6

>  <Stereo Centers>
0

>  <Rotatable Bonds>
12

>  <Rings Closures>
0

>  <sp3-Atoms>
12

>  <Symmetric atoms>
0

>  <Total Surface Area>
58.17

>  <Relative PSA>
0.83032

>  <Polar Surface Area>
59.38

>  <Shape Index>
0.73913

>  <Molecular Flexibility>
0.62298

>  <Molecular Complexity>
0.55303

>  <Aromatic Rings>
0

>  <Aromatic Atoms>
0

$$$$

eCreator 1.02D

 23 22  0  0  0  0  0  0  0  0999 V2000
   14.2894   -0.0000   -0.0000 N   0  0  0  0  0  0  0  0  0  0  0  0
   14.2894    1.5000   -0.0000 N   0  0  0  0  0  0  0  0  0  0  0  0
   15.5885   -0.7500   -0.0000 C   0  0  0  0  0  0  0  0  0  0  0  0
   12.9904   -0.7500   -0.0000 C   0  0  0  0  0  0  0  0  0  0  0  0
   16.8875   -0.0000   -0.0000 C   0  0  0  0  0  0  0  0  0  0  0  0
   15.5885   -2.2500   -0.0000 C   0  0  0  0  0  0  0  0  0  0  0  0
   12.9904   -2.2500   -0.0000 C   0  0  0  0  0  0  0  0  0  0  0  0
   11.6913   -0.0000   -0.0000 C   0  0  0  0  0  0  0  0  0  0  0  0
   18.1865   -0.7500   -0.0000 C   0  0  0  0  0  0  0  0  0  0  0  0
   14.2894   -3.0000   -0.0000 C   0  0  0  0  0  0  0  0  0  0  0  0
   10.3923   -0.7500   -0.0000 N   0  0  0  0  0  0  0  0  0  0  0  0
   18.1865   -2.2500   -0.0000 C   0  0  0  0  0  0  0  0  0  0  0  0
   14.2894   -4.5000   -0.0000 C   0  0  0  0  0  0  0  0  0  0  0  0
    9.0933   -0.0000   -0.0000 C   0  0  0  0  0  0  0  0  0  0  0  0
   10.3923   -2.2500   -0.0000 C   0  0  0  0  0  0  0  0  0  0  0  0
   19.4856   -3.0000   -0.0000 C   0  0  0  0  0  0  0  0  0  0  0  0
    7.7942   -0.7500   -0.0000 C   0  0  0  0  0  0  0  0  0  0  0  0
    6.4952   -0.0000   -0.0000 C   0  0  0  0  0  0  0  0  0  0  0  0
    5.1962   -0.7500   -0.0000 C   0  0  0  0  0  0  0  0  0  0  0  0
    3.8971   -0.0000   -0.0000 N   0  0  0  0  0  0  0  0  0  0  0  0
    2.5981   -0.7500   -0.0000 C   0  0  0  0  0  0  0  0  0  0  0  0
    1.2990   -0.0000   -0.0000 C   0  0  0  0  0  0  0  0  0  0  0  0
    0.0000   -0.7500   -0.0000 C   0  0  0  0  0  0  0  0  0  0  0  0
  1  2  1  0  0  0  0
  1  3  1  0  0  0  0
  1  4  1  0  0  0  0
  3  5  1  0  0  0  0
  3  6  2  0  0  0  0
  4  7  2  0  0  0  0
  4  8  1  0  0  0  0
  5  9  2  0  0  0  0
  7 10  1  0  0  0  0
  8 11  1  0  0  0  0
  9 12  1  0  0  0  0
 10 13  1  0  0  0  0
 11 14  1  0  0  0  0
 11 15  1  0  0  0  0
 12 16  2  0  0  0  0
 14 17  2  0  0  0  0
 17 18  1  0  0  0  0
 18 19  2  0  0  0  0
 19 20  1  0  0  0  0
 20 21  1  0  0  0  0
 21 22  1  0  0  0  0
 22 23  1  0  0  0  0
M  END
>  <idcoordinates2D>


>  <FragFp>
vzUdvtOgrJ5w1otO@80k68e8a9HF804O0HG2A804F@o840F20XF1c!K040VW1F3W1!V8F501!F%1#

>  <SkelSpheres>
/-1)A////1%2$4$4/.1#23/!1-F01)2$21/!2/(1(101/#2//03!1/(2//01#1/-3/&1(2*6//011)3%22/*1//#5-2(2/$4*11.1#1%1,1!2&2//-1!1&1,2/$1)3$2!2///&e/01!2$1(11*2/%1-1/#2/*3/1/#2/01+1)12/&1/#4/*12!5!2&2

>  <PathFp>
I08!F801@!V!a48!1VF@4088Q20B_4N1H0F1#F#1V0F10408l%FF10ZF#Y!V42408104440

>  <Structure>
fnmH@@@PUgIIhhldeEbddjiYjjVZhAJOGuF`

>  <Atoms>
23

>  <Bonds>
22

>  <Total Molweight>
284

>  <cLogP>
3.1608

>  <H-Acceptors>
4

>  <H-Donors>
0

>  <Non-H Atoms>
23

>  <Non-C/H Atoms>
4

>  <Electronegative Atoms>
4

>  <Stereo Centers>
0

>  <Rotatable Bonds>
12

>  <Rings Closures>
0

>  <sp3-Atoms>
11

>  <Symmetric atoms>
0

>  <Total Surface Area>
49.09

>  <Relative PSA>
0.28926

>  <Polar Surface Area>
12.96

>  <Shape Index>
0.73913

>  <Molecular Flexibility>
0.67382

>  <Molecular Complexity>
0.63799

>  <Aromatic Rings>
0

>  <Aromatic Atoms>
0

$$$$

eCreator 1.02D

 23 22  0  0  0  0  0  0  0  0999 V2000
   10.3923   -3.5000   -0.0000 O   0  0  0  0  0  0  0  0  0  0  0  0
    9.5263   -3.0000   -0.0000 C   0  0  0  0  0  0  0  0  0  0  0  0
    9.5263   -2.0000   -0.0000 N   0  0  0  0  0  0  0  0  0  0  0  0
    8.6603   -1.5000   -0.0000 C   0  0  0  0  0  0  0  0  0  0  0  0
   10.3923   -1.5000   -0.0000 C   0  0  0  0  0  0  0  0  0  0  0  0
    8.6603   -0.5000   -0.0000 C   0  0  0  0  0  0  0  0  0  0  0  0
    7.7942   -0.0000   -0.0000 C   0  0  0  0  0  0  0  0  0  0  0  0
    6.9282   -0.5000   -0.0000 C   0  0  0  0  0  0  0  0  0  0  0  0
    6.0622   -0.0000   -0.0000 N   0  0  0  0  0  0  0  0  0  0  0  0
    6.9282   -1.5000   -0.0000 C   0  0  0  0  0  0  0  0  0  0  0  0
    5.1962   -0.5000   -0.0000 C   0  0  0  0  0  0  0  0  0  0  0  0
    6.0622    1.0000   -0.0000 C   0  0  0  0  0  0  0  0  0  0  0  0
    4.3301   -0.0000   -0.0000 C   0  0  0  0  0  0  0  0  0  0  0  0
    5.1962    1.5000   -0.0000 C   0  0  0  0  0  0  0  0  0  0  0  0
    3.4641   -0.5000   -0.0000 N   0  0  0  0  0  0  0  0  0  0  0  0
    4.3301    1.0000   -0.0000 C   0  0  0  0  0  0  0  0  0  0  0  0
    2.5981   -0.0000   -0.0000 N   0  0  0  0  0  0  0  0  0  0  0  0
    3.4641   -1.5000   -0.0000 C   0  0  0  0  0  0  0  0  0  0  0  0
    1.7321   -0.5000   -0.0000 C   0  0  0  0  0  0  0  0  0  0  0  0
    2.5981   -2.0000   -0.0000 C   0  0  0  0  0  0  0  0  0  0  0  0
    0.8660   -0.0000   -0.0000 C   0  0  0  0  0  0  0  0  0  0  0  0
    2.5981   -3.0000   -0.0000 C   0  0  0  0  0  0  0  0  0  0  0  0
    0.0000   -0.5000   -0.0000 O   0  0  0  0  0  0  0  0  0  0  0  0
  1  2  2  0  0  0  0
  2  3  1  0  0  0  0
  3  4  1  0  0  0  0
  3  5  1  0  0  0  0
  4  6  1  0  0  0  0
  6  7  2  0  0  0  0
  7  8  1  0  0  0  0
  8  9  1  0  0  0  0
  8 10  2  0  0  0  0
  9 11  1  0  0  0  0
  9 12  1  0  0  0  0
 11 13  1  0  0  0  0
 12 14  1  0  0  0  0
 13 15  1  0  0  0  0
 13 16  2  0  0  0  0
 15 17  1  0  0  0  0
 15 18  1  0  0  0  0
 17 19  2  0  0  0  0
 18 20  1  0  0  0  0
 19 21  1  0  0  0  0
 20 22  2  0  0  0  0
 21 23  2  0  0  0  0
M  END
>  <idcoordinates2D>


>  <FragFp>
zrUdztUgrJCwOktOAC8mE8eca92H8V4O0Ht2Ad04N@Ze41F2!F1VV0K0R0cWGF7W120V0F501!F%1#

>  <SkelSpheres>
,2,302%2#5(2/(1,1/021&204$8+2/(4-1*1$10D#1&3%1/.101$1,3.1!1$1(1/%42%1$2-2/01/////.3&2/0203/#1#3$2)1-1//2&1+1/(22///$1////,2#2//.2*2//$c$1$2)1$1$1!1)4+2/1%3*2//&4//$7/01/%21/!2)3-4&2/*2(

>  <PathFp>
F18!Fc011!V!L088010FA8480O094W4N0F0FB#F0801V!1#dlF$J#VF080X2!V250@!44!

>  <Structure>
fnmH`@DB\DCTegV[V{UVjZZjZZTBJLZ

>  <Atoms>
23

>  <Bonds>
22

>  <Total Molweight>
292

>  <cLogP>
1.7258

>  <H-Acceptors>
6

>  <H-Donors>
0

>  <Non-H Atoms>
23

>  <Non-C/H Atoms>
6

>  <Electronegative Atoms>
6

>  <Stereo Centers>
0

>  <Rotatable Bonds>
12

>  <Rings Closures>
0

>  <sp3-Atoms>
7

>  <Symmetric atoms>
0

>  <Total Surface Area>
81.51

>  <Relative PSA>
0.59183

>  <Polar Surface Area>
56.22

>  <Shape Index>
0.65217

>  <Molecular Flexibility>
0.75343

>  <Molecular Complexity>
0.65788

>  <Aromatic Rings>
0

>  <Aromatic Atoms>
0

$$$$

eCreator 1.02D

 23 22  0  0  0  0  0  0  0  0999 V2000
   14.2894   -0.0000   -0.0000 N   0  0  0  0  0  0  0  0  0  0  0  0
   12.9904   -0.7500   -0.0000 N   0  0  0  0  0  0  0  0  0  0  0  0
   15.5885   -0.7500   -0.0000 C   0  0  0  0  0  0  0  0  0  0  0  0
   12.9904   -2.2500   -0.0000 C   0  0  0  0  0  0  0  0  0  0  0  0
   11.6913   -0.0000   -0.0000 C   0  0  0  0  0  0  0  0  0  0  0  0
   16.8875   -0.0000   -0.0000 C   0  0  0  0  0  0  0  0  0  0  0  0
   11.6913   -3.0000   -0.0000 C   0  0  0  0  0  0  0  0  0  0  0  0
   14.2894   -3.0000   -0.0000 C   0  0  0  0  0  0  0  0  0  0  0  0
   11.6913    1.5000   -0.0000 C   0  0  0  0  0  0  0  0  0  0  0  0
   10.3923   -0.7500   -0.0000 C   0  0  0  0  0  0  0  0  0  0  0  0
   10.3923   -2.2500   -0.0000 C   0  0  0  0  0  0  0  0  0  0  0  0
   14.2894   -4.5000   -0.0000 C   0  0  0  0  0  0  0  0  0  0  0  0
   10.3923    2.2500   -0.0000 C   0  0  0  0  0  0  0  0  0  0  0  0
    9.0933   -0.0000   -0.0000 N   0  0  0  0  0  0  0  0  0  0  0  0
   10.3923    3.7500   -0.0000 C   0  0  0  0  0  0  0  0  0  0  0  0
    7.7942   -0.7500   -0.0000 C   0  0  0  0  0  0  0  0  0  0  0  0
    6.4952   -0.0000   -0.0000 C   0  0  0  0  0  0  0  0  0  0  0  0
    5.1962   -0.7500   -0.0000 C   0  0  0  0  0  0  0  0  0  0  0  0
    3.8971   -0.0000   -0.0000 C   0  0  0  0  0  0  0  0  0  0  0  0
    2.5981   -0.7500   -0.0000 N   0  0  0  0  0  0  0  0  0  0  0  0
    1.2990   -0.0000   -0.0000 C   0  0  0  0  0  0  0  0  0  0  0  0
    2.5981   -2.2500   -0.0000 C   0  0  0  0  0  0  0  0  0  0  0  0
    0.0000   -0.7500   -0.0000 C   0  0  0  0  0  0  0  0  0  0  0  0
  1  2  1  0  0  0  0
  1  3  2  0  0  0  0
  2  4  1  0  0  0  0
  2  5  1  0  0  0  0
  3  6  1  0  0  0  0
  4  7  1  0  0  0  0
  4  8  2  0  0  0  0
  5  9  2  0  0  0  0
  5 10  1  0  0  0  0
  7 11  2  0  0  0  0
  8 12  1  0  0  0  0
  9 13  1  0  0  0  0
 10 14  1  0  0  0  0
 13 15  1  0  0  0  0
 14 16  1  0  0  0  0
 16 17  2  0  0  0  0
 17 18  1  0  0  0  0
 18 19  2  0  0  0  0
 19 20  1  0  0  0  0
 20 21  1  0  0  0  0
 20 22  1  0  0  0  0
 21 23  1  0  0  0  0
M  END
>  <idcoordinates2D>


>  <FragFp>
vzUdvtOgpJ5w1kdO@80k68@ca9FF8V480HG2A8040@o841F20XF0c!K0F0VW1F2W1!V!501)1#

>  <SkelSpheres>
/-1)8//02.1/*3$2+201/%4/(202%I+2/////*1!2)1+2!13/&2!1#1(1/2///-1!1,9%1.2!3(1)3%22+1#1(21//#1-2/#3)4%1+3(1)1/$2/.5/!1//-1$1//!1//0g/01!3$1$1(2/*1)1!2!1/#3/*22.1/1!3-1!1*1+41//*4!2/&1/

>  <PathFp>
I18#8!@!V!X488010J@4488Q21BW4s0F0FB#F0801V0F1440dlF$J010ZF#Y20V42448104440

>  <Structure>
fnmH@@@PmgIEDhiddUddhijefjfZhEHSKezcP

>  <Atoms>
23

>  <Bonds>
22

>  <Total Molweight>
284

>  <cLogP>
3.9016

>  <H-Acceptors>
4

>  <H-Donors>
0

>  <Non-H Atoms>
23

>  <Non-C/H Atoms>
4

>  <Electronegative Atoms>
4

>  <Stereo Centers>
0

>  <Rotatable Bonds>
11

>  <Rings Closures>
0

>  <sp3-Atoms>
11

>  <Symmetric atoms>
0

>  <Total Surface Area>
49.25

>  <Relative PSA>
0.44995

>  <Polar Surface Area>
22.08

>  <Shape Index>
0.6087

>  <Molecular Flexibility>
0.65012

>  <Molecular Complexity>
0.65645

>  <Aromatic Rings>
0

>  <Aromatic Atoms>
0

$$$$

eCreator 1.02D

 23 22  0  0  0  0  0  0  0  0999 V2000
    8.6603   -1.5000   -0.0000 O   0  0  0  0  0  0  0  0  0  0  0  0
    8.6603   -0.5000   -0.0000 C   0  0  0  0  0  0  0  0  0  0  0  0
    9.5263   -0.0000   -0.0000 N   0  0  0  0  0  0  0  0  0  0  0  0
    7.7942   -0.0000   -0.0000 C   0  0  0  0  0  0  0  0  0  0  0  0
   10.3923   -0.5000   -0.0000 C   0  0  0  0  0  0  0  0  0  0  0  0
    9.5263    1.0000   -0.0000 C   0  0  0  0  0  0  0  0  0  0  0  0
    6.9282   -0.5000   -0.0000 C   0  0  0  0  0  0  0  0  0  0  0  0
   11.2583   -0.0000   -0.0000 C   0  0  0  0  0  0  0  0  0  0  0  0
    6.0622   -0.0000   -0.0000 C   0  0  0  0  0  0  0  0  0  0  0  0
    6.9282   -1.5000   -0.0000 C   0  0  0  0  0  0  0  0  0  0  0  0
   12.1244   -0.5000   -0.0000 C   0  0  0  0  0  0  0  0  0  0  0  0
    5.1962   -0.5000   -0.0000 N   0  0  0  0  0  0  0  0  0  0  0  0
   12.1244   -1.5000   -0.0000 C   0  0  0  0  0  0  0  0  0  0  0  0
    5.1962   -1.5000   -0.0000 N   0  0  0  0  0  0  0  0  0  0  0  0
   12.9904   -2.0000   -0.0000 N   0  0  0  0  0  0  0  0  0  0  0  0
    4.3301   -2.0000   -0.0000 C   0  0  0  0  0  0  0  0  0  0  0  0
   12.9904   -3.0000   -0.0000 C   0  0  0  0  0  0  0  0  0  0  0  0
   13.8564   -1.5000   -0.0000 C   0  0  0  0  0  0  0  0  0  0  0  0
    4.3301   -3.0000   -0.0000 C   0  0  0  0  0  0  0  0  0  0  0  0
   13.8564   -3.5000   -0.0000 C   0  0  0  0  0  0  0  0  0  0  0  0
    3.4641   -3.5000   -0.0000 C   0  0  0  0  0  0  0  0  0  0  0  0
    3.4641   -4.5000   -0.0000 C   0  0  0  0  0  0  0  0  0  0  0  0
    2.5981   -5.0000   -0.0000 O   0  0  0  0  0  0  0  0  0  0  0  0
  1  2  2  0  0  0  0
  2  3  1  0  0  0  0
  2  4  1  0  0  0  0
  3  5  1  0  0  0  0
  3  6  1  0  0  0  0
  4  7  2  0  0  0  0
  5  8  1  0  0  0  0
  7  9  1  0  0  0  0
  7 10  1  0  0  0  0
  8 11  2  0  0  0  0
  9 12  2  0  0  0  0
 11 13  1  0  0  0  0
 12 14  1  0  0  0  0
 13 15  1  0  0  0  0
 14 16  1  0  0  0  0
 15 17  1  0  0  0  0
 15 18  1  0  0  0  0
 16 19  2  0  0  0  0
 17 20  1  0  0  0  0
 19 21  1  0  0  0  0
 21 22  2  0  0  0  0
 22 23  1  0  0  0  0
M  END
>  <idcoordinates2D>


>  <FragFp>
yyuYTWO!F5k0F91180F08@V!F08!80Hl218#2V841#2N!V0JFN0c1FF1W1%4$F%1#

>  <SkelSpheres>
(1/1$1(5%1(1!1,1-3$1/&4$102)2)1)1*101$2)2(E+4/*2//1!1*2(2)1/)1,3*1/&1///(11/1-7&1//&1#14$2/$2(2/(102+2/2/%3/+1//01///#1#2)2!11,1*21.1///0c$1/!2031#1,201+2/02202/,1-2%6$1#111/(6/02/$1&1/%4.4&101/!1-

>  <PathFp>
2180208$2c!608!3041B4N0@284W0mV!GB#60801c$108lFV0F04F10V$2010V2Z02V04#

>  <Structure>
fnmH`@DZlxCTfY^WUY_VjZejjZXEJTeSFKP

>  <Atoms>
23

>  <Bonds>
22

>  <Total Molweight>
292

>  <cLogP>
0.8116

>  <H-Acceptors>
6

>  <H-Donors>
0

>  <Non-H Atoms>
23

>  <Non-C/H Atoms>
6

>  <Electronegative Atoms>
6

>  <Stereo Centers>
0

>  <Rotatable Bonds>
10

>  <Rings Closures>
0

>  <sp3-Atoms>
9

>  <Symmetric atoms>
0

>  <Total Surface Area>
73.77

>  <Relative PSA>
0.65474

>  <Polar Surface Area>
59.38

>  <Shape Index>
0.82609

>  <Molecular Flexibility>
0.61849

>  <Molecular Complexity>
0.54381

>  <Aromatic Rings>
0

>  <Aromatic Atoms>
0

$$$$

eCreator 1.02D

 23 22  0  0  0  0  0  0  0  0999 V2000
   11.2583    3.0000   -0.0000 O   0  0  0  0  0  0  0  0  0  0  0  0
   10.3923    2.5000   -0.0000 C   0  0  0  0  0  0  0  0  0  0  0  0
   10.3923    1.5000   -0.0000 N   0  0  0  0  0  0  0  0  0  0  0  0
    9.5263    3.0000   -0.0000 C   0  0  0  0  0  0  0  0  0  0  0  0
    9.5263    1.0000   -0.0000 C   0  0  0  0  0  0  0  0  0  0  0  0
    9.5263   -0.0000   -0.0000 C   0  0  0  0  0  0  0  0  0  0  0  0
    8.6603   -0.5000   -0.0000 C   0  0  0  0  0  0  0  0  0  0  0  0
    7.7942   -0.0000   -0.0000 C   0  0  0  0  0  0  0  0  0  0  0  0
    6.9282   -0.5000   -0.0000 N   0  0  0  0  0  0  0  0  0  0  0  0
    6.0622   -0.0000   -0.0000 C   0  0  0  0  0  0  0  0  0  0  0  0
    5.1962   -0.5000   -0.0000 C   0  0  0  0  0  0  0  0  0  0  0  0
    4.3301   -0.0000   -0.0000 N   0  0  0  0  0  0  0  0  0  0  0  0
    5.1962   -1.5000   -0.0000 C   0  0  0  0  0  0  0  0  0  0  0  0
    3.4641   -0.5000   -0.0000 C   0  0  0  0  0  0  0  0  0  0  0  0
    4.3301   -2.0000   -0.0000 C   0  0  0  0  0  0  0  0  0  0  0  0
    6.0622   -2.0000   -0.0000 C   0  0  0  0  0  0  0  0  0  0  0  0
    2.5981   -0.0000   -0.0000 C   0  0  0  0  0  0  0  0  0  0  0  0
    3.4641   -1.5000   -0.0000 C   0  0  0  0  0  0  0  0  0  0  0  0
    6.9282   -1.5000   -0.0000 C   0  0  0  0  0  0  0  0  0  0  0  0
    1.7321   -0.5000   -0.0000 C   0  0  0  0  0  0  0  0  0  0  0  0
    2.5981   -2.0000   -0.0000 N   0  0  0  0  0  0  0  0  0  0  0  0
    0.8660   -0.0000   -0.0000 C   0  0  0  0  0  0  0  0  0  0  0  0
    0.8660    1.0000   -0.0000 C   0  0  0  0  0  0  0  0  0  0  0  0
  1  2  2  0  0  0  0
  2  3  1  0  0  0  0
  2  4  1  0  0  0  0
  3  5  1  0  0  0  0
  5  6  1  0  0  0  0
  6  7  2  0  0  0  0
  7  8  1  0  0  0  0
  8  9  1  0  0  0  0
  9 10  1  0  0  0  0
 10 11  1  0  0  0  0
 11 12  1  0  0  0  0
 11 13  2  0  0  0  0
 12 14  1  0  0  0  0
 13 15  1  0  0  0  0
 13 16  1  0  0  0  0
 14 17  2  0  0  0  0
 15 18  1  0  0  0  0
 16 19  1  0  0  0  0
 17 20  1  0  0  0  0
 18 21  1  0  0  0  0
 20 22  2  0  0  0  0
 22 23  1  0  0  0  0
M  END
>  <idcoordinates2D>


>  <FragFp>
zxUYrYtBlN4T1J08@B8k2828k0F0c04!Hl218$k84$Xc0cV04F@!WGF!1!1!4/

>  <SkelSpheres>
/+1&1#E/,1/02,1)2%1#1*1//(204/C+1//+1//(1/.1!2/(1.1/(2$1/%1//#1#1!7&1!1+2!1&101!3)71%1/,3/01!2)2(3/$101.8$2////01/,1!2+2/-101*2&1-2-1-1)10d/*3/.1//,1(1/#6!2-4/!5/01$2/!1/$2/01!4#2.1*5+

>  <PathFp>
FF8#840@!c!a48!1!9B080N08BV8N#F4#FV80FV0F05408W1$FF!ZF1!Y!Va240@104440

>  <Structure>
fnmI@@DBtTBSNjkKJk{UMUMSUL@eGUzJp

>  <Atoms>
23

>  <Bonds>
22

>  <Total Molweight>
288

>  <cLogP>
2.056

>  <H-Acceptors>
5

>  <H-Donors>
0

>  <Non-H Atoms>
23

>  <Non-C/H Atoms>
5

>  <Electronegative Atoms>
5

>  <Stereo Centers>
0

>  <Rotatable Bonds>
12

>  <Rings Closures>
0

>  <sp3-Atoms>
12

>  <Symmetric atoms>
0

>  <Total Surface Area>
41.82

>  <Relative PSA>
0.65136

>  <Polar Surface Area>
30.03

>  <Shape Index>
0.69565

>  <Molecular Flexibility>
0.66023

>  <Molecular Complexity>
0.59634

>  <Aromatic Rings>
0

>  <Aromatic Atoms>
0

$$$$

eCreator 1.02D

 23 22  0  0  0  0  0  0  0  0999 V2000
   12.9904   -0.0000   -0.0000 O   0  0  0  0  0  0  0  0  0  0  0  0
   12.1244   -0.5000   -0.0000 C   0  0  0  0  0  0  0  0  0  0  0  0
   11.2583   -0.0000   -0.0000 N   0  0  0  0  0  0  0  0  0  0  0  0
   12.1244   -1.5000   -0.0000 C   0  0  0  0  0  0  0  0  0  0  0  0
   10.3923   -0.5000   -0.0000 C   0  0  0  0  0  0  0  0  0  0  0  0
   11.2583    1.0000   -0.0000 C   0  0  0  0  0  0  0  0  0  0  0  0
    9.5263   -0.0000   -0.0000 C   0  0  0  0  0  0  0  0  0  0  0  0
   10.3923   -1.5000   -0.0000 C   0  0  0  0  0  0  0  0  0  0  0  0
   10.3923    1.5000   -0.0000 C   0  0  0  0  0  0  0  0  0  0  0  0
    8.6603   -0.5000   -0.0000 C   0  0  0  0  0  0  0  0  0  0  0  0
    7.7942   -0.0000   -0.0000 C   0  0  0  0  0  0  0  0  0  0  0  0
    6.9282   -0.5000   -0.0000 N   0  0  0  0  0  0  0  0  0  0  0  0
    6.0622   -0.0000   -0.0000 C   0  0  0  0  0  0  0  0  0  0  0  0
    5.1962   -0.5000   -0.0000 C   0  0  0  0  0  0  0  0  0  0  0  0
    4.3301   -0.0000   -0.0000 N   0  0  0  0  0  0  0  0  0  0  0  0
    5.1962   -1.5000   -0.0000 C   0  0  0  0  0  0  0  0  0  0  0  0
    4.3301    1.0000   -0.0000 N   0  0  0  0  0  0  0  0  0  0  0  0
    3.4641   -0.5000   -0.0000 C   0  0  0  0  0  0  0  0  0  0  0  0
    2.5981   -0.0000   -0.0000 C   0  0  0  0  0  0  0  0  0  0  0  0
    3.4641   -1.5000   -0.0000 C   0  0  0  0  0  0  0  0  0  0  0  0
    1.7321   -0.5000   -0.0000 C   0  0  0  0  0  0  0  0  0  0  0  0
    1.7321   -1.5000   -0.0000 C   0  0  0  0  0  0  0  0  0  0  0  0
    0.8660   -2.0000   -0.0000 O   0  0  0  0  0  0  0  0  0  0  0  0
  1  2  2  0  0  0  0
  2  3  1  0  0  0  0
  2  4  1  0  0  0  0
  3  5  1  0  0  0  0
  3  6  1  0  0  0  0
  5  7  2  0  0  0  0
  5  8  1  0  0  0  0
  6  9  1  0  0  0  0
  7 10  1  0  0  0  0
 10 11  2  0  0  0  0
 11 12  1  0  0  0  0
 12 13  1  0  0  0  0
 13 14  1  0  0  0  0
 14 15  1  0  0  0  0
 14 16  2  0  0  0  0
 15 17  1  0  0  0  0
 15 18  1  0  0  0  0
 18 19  1  0  0  0  0
 18 20  2  0  0  0  0
 19 21  2  0  0  0  0
 21 22  1  0  0  0  0
 22 23  1  0  0  0  0
M  END
>  <idcoordinates2D>


>  <FragFp>
zrzhztOgpJCw1kdOA80k68@8a9FF8V480Ht2A8040@Z@40FX!F0c!K080cW1F3W120V!541!F%1#

>  <SkelSpheres>
!1//$6/!1/+3#3!1/$3$5+2.2&2//!9+1%1//!102)1$1///(6!1%1/01/06/,3/-1-1(2*8&2/*1/11$2(101/&2/%1+301/)11!22$1&1#1/)2/022/+2%1*1/#2#2//&3#1&1)12-1$101)c!1$1+2$1/&1$1/)203//-11923//!3//(211//*4/*12.

>  <PathFp>
G080808412!V!a08!1VFA4080Q206W4N0F0F4010F080GW0F01408l%F#VF#X#Z2408!4440

>  <Structure>
fnmH`@DZ\DC\bbfbQRRbabrZijZijV`XiRll

>  <Atoms>
23

>  <Bonds>
22

>  <Total Molweight>
292

>  <cLogP>
1.934

>  <H-Acceptors>
6

>  <H-Donors>
0

>  <Non-H Atoms>
23

>  <Non-C/H Atoms>
6

>  <Electronegative Atoms>
6

>  <Stereo Centers>
0

>  <Rotatable Bonds>
10

>  <Rings Closures>
0

>  <sp3-Atoms>
10

>  <Symmetric atoms>
0

>  <Total Surface Area>
73.61

>  <Relative PSA>
0.54802

>  <Polar Surface Area>
50.26

>  <Shape Index>
0.69565

>  <Molecular Flexibility>
0.62522

>  <Molecular Complexity>
0.61095

>  <Aromatic Rings>
0

>  <Aromatic Atoms>
0

$$$$

eCreator 1.02D

 23 22  0  0  0  0  0  0  0  0999 V2000
   12.1244   -0.5000   -0.0000 O   0  0  0  0  0  0  0  0  0  0  0  0
   11.2583   -0.0000   -0.0000 C   0  0  0  0  0  0  0  0  0  0  0  0
   10.3923   -0.5000   -0.0000 N   0  0  0  0  0  0  0  0  0  0  0  0
   11.2583    1.0000   -0.0000 C   0  0  0  0  0  0  0  0  0  0  0  0
    9.5263   -0.0000   -0.0000 C   0  0  0  0  0  0  0  0  0  0  0  0
   10.3923   -1.5000   -0.0000 C   0  0  0  0  0  0  0  0  0  0  0  0
    8.6603   -0.5000   -0.0000 C   0  0  0  0  0  0  0  0  0  0  0  0
    7.7942   -0.0000   -0.0000 C   0  0  0  0  0  0  0  0  0  0  0  0
    6.9282   -0.5000   -0.0000 C   0  0  0  0  0  0  0  0  0  0  0  0
    6.0622   -0.0000   -0.0000 N   0  0  0  0  0  0  0  0  0  0  0  0
    5.1962   -0.5000   -0.0000 C   0  0  0  0  0  0  0  0  0  0  0  0
    6.0622    1.0000   -0.0000 C   0  0  0  0  0  0  0  0  0  0  0  0
    4.3301   -0.0000   -0.0000 C   0  0  0  0  0  0  0  0  0  0  0  0
    3.4641   -0.5000   -0.0000 N   0  0  0  0  0  0  0  0  0  0  0  0
    3.4641   -1.5000   -0.0000 N   0  0  0  0  0  0  0  0  0  0  0  0
    2.5981   -0.0000   -0.0000 C   0  0  0  0  0  0  0  0  0  0  0  0
    2.5981   -2.0000   -0.0000 C   0  0  0  0  0  0  0  0  0  0  0  0
    1.7321   -0.5000   -0.0000 C   0  0  0  0  0  0  0  0  0  0  0  0
    2.5981    1.0000   -0.0000 C   0  0  0  0  0  0  0  0  0  0  0  0
    2.5981   -3.0000   -0.0000 C   0  0  0  0  0  0  0  0  0  0  0  0
    0.8660   -0.0000   -0.0000 C   0  0  0  0  0  0  0  0  0  0  0  0
    1.7321    1.5000   -0.0000 C   0  0  0  0  0  0  0  0  0  0  0  0
    0.8660    1.0000   -0.0000 C   0  0  0  0  0  0  0  0  0  0  0  0
  1  2  2  0  0  0  0
  2  3  1  0  0  0  0
  2  4  1  0  0  0  0
  3  5  1  0  0  0  0
  3  6  1  0  0  0  0
  5  7  2  0  0  0  0
  7  8  1  0  0  0  0
  8  9  2  0  0  0  0
  9 10  1  0  0  0  0
 10 11  1  0  0  0  0
 10 12  1  0  0  0  0
 11 13  1  0  0  0  0
 13 14  1  0  0  0  0
 14 15  1  0  0  0  0
 14 16  1  0  0  0  0
 15 17  2  0  0  0  0
 16 18  1  0  0  0  0
 16 19  2  0  0  0  0
 17 20  1  0  0  0  0
 18 21  2  0  0  0  0
 19 22  1  0  0  0  0
 21 23  1  0  0  0  0
M  END
>  <idcoordinates2D>


>  <FragFp>
zrUdztOcrJ5k1ktO380k68eVa0HF8V0N02l238040@V841FX!F18!J0J0VW!2W1!V!401)1#

>  <SkelSpheres>
/-2)2//02//*5$1//$2/4&202!1!I+2%2//&5,32.1/2/%1/+2//01,3///3/@&1$1(2/,24$1///-2&3/!1!2//%1)2/,2-1(3+102//+1101!2,1//%4/%d$1)1$1$1$1///$2-1!302)1/403-1/#2/02/&5//!1(4!201/$222,1

>  <PathFp>
G180808!2!W!a08801VJ844!Q014W4s0F0FB010F080GV0F1040dlF$J010VF#X2!42408!44!

>  <Structure>
fnmI@@DRlxBSMzl{KJ{ULuUSLtBeKezcYX

>  <Atoms>
23

>  <Bonds>
22

>  <Total Molweight>
288

>  <cLogP>
2.3352

>  <H-Acceptors>
5

>  <H-Donors>
0

>  <Non-H Atoms>
23

>  <Non-C/H Atoms>
5

>  <Electronegative Atoms>
5

>  <Stereo Centers>
0

>  <Rotatable Bonds>
9

>  <Rings Closures>
0

>  <sp3-Atoms>
10

>  <Symmetric atoms>
0

>  <Total Surface Area>
57.58

>  <Relative PSA>
0.61132

>  <Polar Surface Area>
39.15

>  <Shape Index>
0.65217

>  <Molecular Flexibility>
0.69788

>  <Molecular Complexity>
0.61487

>  <Aromatic Rings>
0

>  <Aromatic Atoms>
0

$$$$

eCreator 1.02D

 24 23  0  0  0  0  0  0  0  0999 V2000
    6.9282   -1.5000   -0.0000 O   0  0  0  0  0  0  0  0  0  0  0  0
    6.9282   -0.5000   -0.0000 C   0  0  0  0  0  0  0  0  0  0  0  0
    6.0622   -0.0000   -0.0000 N   0  0  0  0  0  0  0  0  0  0  0  0
    7.7942   -0.0000   -0.0000 C   0  0  0  0  0  0  0  0  0  0  0  0
    5.1962   -0.5000   -0.0000 C   0  0  0  0  0  0  0  0  0  0  0  0
    6.0622    1.0000   -0.0000 C   0  0  0  0  0  0  0  0  0  0  0  0
    8.6603   -0.5000   -0.0000 N   0  0  0  0  0  0  0  0  0  0  0  0
    7.7942    1.0000   -0.0000 C   0  0  0  0  0  0  0  0  0  0  0  0
    4.3301   -0.0000   -0.0000 C   0  0  0  0  0  0  0  0  0  0  0  0
    9.5263   -0.0000   -0.0000 N   0  0  0  0  0  0  0  0  0  0  0  0
    8.6603   -1.5000   -0.0000 C   0  0  0  0  0  0  0  0  0  0  0  0
    3.4641   -0.5000   -0.0000 C   0  0  0  0  0  0  0  0  0  0  0  0
   10.3923   -0.5000   -0.0000 C   0  0  0  0  0  0  0  0  0  0  0  0
    9.5263   -2.0000   -0.0000 C   0  0  0  0  0  0  0  0  0  0  0  0
    7.7942   -2.0000   -0.0000 C   0  0  0  0  0  0  0  0  0  0  0  0
    3.4641   -1.5000   -0.0000 C   0  0  0  0  0  0  0  0  0  0  0  0
   11.2583   -0.0000   -0.0000 C   0  0  0  0  0  0  0  0  0  0  0  0
    9.5263   -3.0000   -0.0000 C   0  0  0  0  0  0  0  0  0  0  0  0
    2.5981   -2.0000   -0.0000 N   0  0  0  0  0  0  0  0  0  0  0  0
   12.1244   -0.5000   -0.0000 N   0  0  0  0  0  0  0  0  0  0  0  0
    8.6603   -3.5000   -0.0000 C   0  0  0  0  0  0  0  0  0  0  0  0
    2.5981   -3.0000   -0.0000 C   0  0  0  0  0  0  0  0  0  0  0  0
    1.7321   -1.5000   -0.0000 C   0  0  0  0  0  0  0  0  0  0  0  0
    1.7321   -3.5000   -0.0000 O   0  0  0  0  0  0  0  0  0  0  0  0
  1  2  2  0  0  0  0
  2  3  1  0  0  0  0
  2  4  1  0  0  0  0
  3  5  1  0  0  0  0
  3  6  1  0  0  0  0
  4  7  1  0  0  0  0
  4  8  2  0  0  0  0
  5  9  1  0  0  0  0
  7 10  1  0  0  0  0
  7 11  1  0  0  0  0
  9 12  2  0  0  0  0
 10 13  2  0  0  0  0
 11 14  1  0  0  0  0
 11 15  2  0  0  0  0
 12 16  1  0  0  0  0
 13 17  1  0  0  0  0
 14 18  2  0  0  0  0
 16 19  1  0  0  0  0
 17 20  1  0  0  0  0
 18 21  1  0  0  0  0
 19 22  1  0  0  0  0
 19 23  1  0  0  0  0
 22 24  2  0  0  0  0
M  END
>  <idcoordinates2D>


>  <FragFp>
zrUdztUgrJ5wOktOEC8m68uca92F8V4O0Hl2A904N@Z801F202k1kV0K0R0VWGF3W!VV0FK01)1#

>  <SkelSpheres>
/*30201(4(2/(1,2/,8$602+2/01#4-204/D!1.2/,201/$3-2+2%1)1%2$4!3/!2$201.1//&1.1/#2$101!1&5&2*1/-4!4$2/-2//02$2/%1)2///#1!2///02/-2///*1/!1/0d$1.1&1!101*2//201+2//&6)1%2/#6/03/&1/,3-5)1%1*2&1&

>  <PathFp>
G18#8$2V!60@801VFA8480R294_4N0F0FB#F0N0lV!1#dlF$J!8VF!8XX!V2Z0@!4440

>  <Structure>
fa}h`@DLdgHNyEEEEidhdldhVjfiYijiAaSjBp

>  <Atoms>
24

>  <Bonds>
23

>  <Total Molweight>
306

>  <cLogP>
1.1721

>  <H-Acceptors>
7

>  <H-Donors>
0

>  <Non-H Atoms>
24

>  <Non-C/H Atoms>
7

>  <Electronegative Atoms>
7

>  <Stereo Centers>
0

>  <Rotatable Bonds>
10

>  <Rings Closures>
0

>  <sp3-Atoms>
8

>  <Symmetric atoms>
0

>  <Total Surface Area>
85.06

>  <Relative PSA>
0.60886

>  <Polar Surface Area>
59.46

>  <Shape Index>
0.625

>  <Molecular Flexibility>
0.7749

>  <Molecular Complexity>
0.69969

>  <Aromatic Rings>
0

>  <Aromatic Atoms>
0

$$$$

eCreator 1.02D

 24 23  0  0  0  0  0  0  0  0999 V2000
   15.5885   -0.5000   -0.0000 O   0  0  0  0  0  0  0  0  0  0  0  0
   14.7224   -0.0000   -0.0000 C   0  0  0  0  0  0  0  0  0  0  0  0
   13.8564   -0.5000   -0.0000 N   0  0  0  0  0  0  0  0  0  0  0  0
   12.9904   -0.0000   -0.0000 C   0  0  0  0  0  0  0  0  0  0  0  0
   13.8564   -1.5000   -0.0000 C   0  0  0  0  0  0  0  0  0  0  0  0
   12.1244   -0.5000   -0.0000 C   0  0  0  0  0  0  0  0  0  0  0  0
   11.2583   -0.0000   -0.0000 C   0  0  0  0  0  0  0  0  0  0  0  0
   10.3923   -0.5000   -0.0000 C   0  0  0  0  0  0  0  0  0  0  0  0
    9.5263   -0.0000   -0.0000 N   0  0  0  0  0  0  0  0  0  0  0  0
   10.3923   -1.5000   -0.0000 C   0  0  0  0  0  0  0  0  0  0  0  0
    8.6603   -0.5000   -0.0000 C   0  0  0  0  0  0  0  0  0  0  0  0
    9.5263    1.0000   -0.0000 C   0  0  0  0  0  0  0  0  0  0  0  0
    7.7942   -0.0000   -0.0000 C   0  0  0  0  0  0  0  0  0  0  0  0
    8.6603    1.5000   -0.0000 C   0  0  0  0  0  0  0  0  0  0  0  0
    6.9282   -0.5000   -0.0000 C   0  0  0  0  0  0  0  0  0  0  0  0
    6.0622   -0.0000   -0.0000 C   0  0  0  0  0  0  0  0  0  0  0  0
    5.1962   -0.5000   -0.0000 N   0  0  0  0  0  0  0  0  0  0  0  0
    5.1962   -1.5000   -0.0000 N   0  0  0  0  0  0  0  0  0  0  0  0
    4.3301   -2.0000   -0.0000 C   0  0  0  0  0  0  0  0  0  0  0  0
    4.3301   -3.0000   -0.0000 C   0  0  0  0  0  0  0  0  0  0  0  0
    3.4641   -3.5000   -0.0000 C   0  0  0  0  0  0  0  0  0  0  0  0
    2.5981   -3.0000   -0.0000 C   0  0  0  0  0  0  0  0  0  0  0  0
    2.5981   -2.0000   -0.0000 O   0  0  0  0  0  0  0  0  0  0  0  0
    1.7321   -3.5000   -0.0000 C   0  0  0  0  0  0  0  0  0  0  0  0
  1  2  2  0  0  0  0
  2  3  1  0  0  0  0
  3  4  1  0  0  0  0
  3  5  1  0  0  0  0
  4  6  2  0  0  0  0
  6  7  1  0  0  0  0
  7  8  2  0  0  0  0
  8  9  1  0  0  0  0
  8 10  1  0  0  0  0
  9 11  1  0  0  0  0
  9 12  1  0  0  0  0
 11 13  1  0  0  0  0
 12 14  1  0  0  0  0
 13 15  2  0  0  0  0
 15 16  1  0  0  0  0
 16 17  2  0  0  0  0
 17 18  1  0  0  0  0
 18 19  1  0  0  0  0
 19 20  1  0  0  0  0
 20 21  2  0  0  0  0
 21 22  1  0  0  0  0
 22 23  1  0  0  0  0
 22 24  2  0  0  0  0
M  END
>  <idcoordinates2D>


>  <FragFp>
zqu_T_O!FCk0F91180k08@V!F28V080Ht218#@V@410V!F08!40F0c10F0W120V!44#F%1#

>  <SkelSpheres>
101/)11$2!15!1$2%1!1/+2/!11(3$3+2$2//01/!G+2%2/)1-3&2#4/*1%1/%2!1-1)3////(2/!1#1,1!6&1/#3/!14!13$3!1$1#1!1///(3/*1&1//(1/%1(2!31)2-1!2/+1/-101/1#11#3/-30e!1/,11+1$2/-2)12//%155/-1$5/011/!1!1/%1/!10401%1/%1+

>  <PathFp>
I08080841202c!a08!5V034480@204Z0FVF0GB0106080GW!1140dlF$FF!VF#22!424!V04#

>  <Structure>
fa}H`@DBCDCTegV[WUUYjYjjYjZPTILkWgK@

>  <Atoms>
24

>  <Bonds>
23

>  <Total Molweight>
304

>  <cLogP>
2.4782

>  <H-Acceptors>
6

>  <H-Donors>
0

>  <Non-H Atoms>
24

>  <Non-C/H Atoms>
6

>  <Electronegative Atoms>
6

>  <Stereo Centers>
0

>  <Rotatable Bonds>
11

>  <Rings Closures>
0

>  <sp3-Atoms>
9

>  <Symmetric atoms>
0

>  <Total Surface Area>
86.28

>  <Relative PSA>
0.55981

>  <Polar Surface Area>
59.38

>  <Shape Index>
0.79167

>  <Molecular Flexibility>
0.64165

>  <Molecular Complexity>
0.53395

>  <Aromatic Rings>
0

>  <Aromatic Atoms>
0

$$$$

eCreator 1.02D

 24 23  0  0  0  0  0  0  0  0999 V2000
   13.8564   -3.5000   -0.0000 O   0  0  0  0  0  0  0  0  0  0  0  0
   12.9904   -3.0000   -0.0000 C   0  0  0  0  0  0  0  0  0  0  0  0
   12.9904   -2.0000   -0.0000 N   0  0  0  0  0  0  0  0  0  0  0  0
   12.1244   -3.5000   -0.0000 C   0  0  0  0  0  0  0  0  0  0  0  0
   12.1244   -1.5000   -0.0000 C   0  0  0  0  0  0  0  0  0  0  0  0
   12.1244   -0.5000   -0.0000 C   0  0  0  0  0  0  0  0  0  0  0  0
   11.2583   -0.0000   -0.0000 C   0  0  0  0  0  0  0  0  0  0  0  0
   10.3923   -0.5000   -0.0000 C   0  0  0  0  0  0  0  0  0  0  0  0
    9.5263   -0.0000   -0.0000 N   0  0  0  0  0  0  0  0  0  0  0  0
   10.3923   -1.5000   -0.0000 C   0  0  0  0  0  0  0  0  0  0  0  0
    8.6603   -0.5000   -0.0000 C   0  0  0  0  0  0  0  0  0  0  0  0
    9.5263    1.0000   -0.0000 C   0  0  0  0  0  0  0  0  0  0  0  0
    7.7942   -0.0000   -0.0000 C   0  0  0  0  0  0  0  0  0  0  0  0
    6.9282   -0.5000   -0.0000 C   0  0  0  0  0  0  0  0  0  0  0  0
    6.0622   -0.0000   -0.0000 C   0  0  0  0  0  0  0  0  0  0  0  0
    6.9282   -1.5000   -0.0000 C   0  0  0  0  0  0  0  0  0  0  0  0
    5.1962   -0.5000   -0.0000 N   0  0  0  0  0  0  0  0  0  0  0  0
    5.1962   -1.5000   -0.0000 N   0  0  0  0  0  0  0  0  0  0  0  0
    4.3301   -2.0000   -0.0000 C   0  0  0  0  0  0  0  0  0  0  0  0
    4.3301   -3.0000   -0.0000 C   0  0  0  0  0  0  0  0  0  0  0  0
    3.4641   -3.5000   -0.0000 C   0  0  0  0  0  0  0  0  0  0  0  0
    3.4641   -4.5000   -0.0000 C   0  0  0  0  0  0  0  0  0  0  0  0
    2.5981   -5.0000   -0.0000 O   0  0  0  0  0  0  0  0  0  0  0  0
    4.3301   -5.0000   -0.0000 C   0  0  0  0  0  0  0  0  0  0  0  0
  1  2  2  0  0  0  0
  2  3  1  0  0  0  0
  2  4  1  0  0  0  0
  3  5  1  0  0  0  0
  5  6  1  0  0  0  0
  6  7  2  0  0  0  0
  7  8  1  0  0  0  0
  8  9  1  0  0  0  0
  8 10  2  0  0  0  0
  9 11  1  0  0  0  0
  9 12  1  0  0  0  0
 11 13  1  0  0  0  0
 13 14  1  0  0  0  0
 14 15  1  0  0  0  0
 14 16  2  0  0  0  0
 15 17  2  0  0  0  0
 17 18  1  0  0  0  0
 18 19  1  0  0  0  0
 19 20  2  0  0  0  0
 20 21  1  0  0  0  0
 21 22  2  0  0  0  0
 22 23  1  0  0  0  0
 22 24  1  0  0  0  0
M  END
>  <idcoordinates2D>


>  <FragFp>
;jzjt0pN5k1J99280k29@V60F0c!8BHp218#2k841#2F08V0oFP487FF1W1%J01!F#801#

>  <SkelSpheres>
$3//!6%1(1!1/+201)2%1&202$5/010101)1,1$1+301#A+1%1//$1)2$2/!2)1#1#1/02!1,1%1#1/&1//2$1///!6&1)1$202+1(1!312$2$1/01$3$1/$1#2(32%1/1-5$2/%1/!1%2///01)1-2/*1!2/&1/-1(30e!1/&1$101#1(1/-2//*1)4B!1(1/(2/01&1-1//%2!1!4/$2&101+

>  <PathFp>
H18!F941202c!6F8!3041B4N0@!BW8k020FC%881c!F1108lGV0F0JF10VF10120G0V2Z4220D0F0

>  <Structure>
fa}H`@DBCDCTf]V[v]UYjffjeif`Dh~TqZ

>  <Atoms>
24

>  <Bonds>
23

>  <Total Molweight>
304

>  <cLogP>
2.8493

>  <H-Acceptors>
6

>  <H-Donors>
0

>  <Non-H Atoms>
24

>  <Non-C/H Atoms>
6

>  <Electronegative Atoms>
6

>  <Stereo Centers>
0

>  <Rotatable Bonds>
11

>  <Rings Closures>
0

>  <sp3-Atoms>
9

>  <Symmetric atoms>
0

>  <Total Surface Area>
86.28

>  <Relative PSA>
0.55981

>  <Polar Surface Area>
59.38

>  <Shape Index>
0.79167

>  <Molecular Flexibility>
0.69456

>  <Molecular Complexity>
0.55002

>  <Aromatic Rings>
0

>  <Aromatic Atoms>
0

$$$$

eCreator 1.02D

 24 23  0  0  0  0  0  0  0  0999 V2000
   12.9904   -0.0000   -0.0000 O   0  0  0  0  0  0  0  0  0  0  0  0
   12.1244   -0.5000   -0.0000 C   0  0  0  0  0  0  0  0  0  0  0  0
   11.2583   -0.0000   -0.0000 C   0  0  0  0  0  0  0  0  0  0  0  0
   12.1244   -1.5000   -0.0000 C   0  0  0  0  0  0  0  0  0  0  0  0
   10.3923   -0.5000   -0.0000 C   0  0  0  0  0  0  0  0  0  0  0  0
    9.5263   -0.0000   -0.0000 C   0  0  0  0  0  0  0  0  0  0  0  0
    8.6603   -0.5000   -0.0000 N   0  0  0  0  0  0  0  0  0  0  0  0
    7.7942   -0.0000   -0.0000 C   0  0  0  0  0  0  0  0  0  0  0  0
    7.7942    1.0000   -0.0000 C   0  0  0  0  0  0  0  0  0  0  0  0
    6.9282   -0.5000   -0.0000 C   0  0  0  0  0  0  0  0  0  0  0  0
    8.6603    1.5000   -0.0000 C   0  0  0  0  0  0  0  0  0  0  0  0
    6.9282    1.5000   -0.0000 C   0  0  0  0  0  0  0  0  0  0  0  0
    6.0622   -0.0000   -0.0000 N   0  0  0  0  0  0  0  0  0  0  0  0
    9.5263    1.0000   -0.0000 C   0  0  0  0  0  0  0  0  0  0  0  0
    6.0622    1.0000   -0.0000 C   0  0  0  0  0  0  0  0  0  0  0  0
    5.1962   -0.5000   -0.0000 C   0  0  0  0  0  0  0  0  0  0  0  0
    4.3301   -0.0000   -0.0000 C   0  0  0  0  0  0  0  0  0  0  0  0
    5.1962   -1.5000   -0.0000 C   0  0  0  0  0  0  0  0  0  0  0  0
    3.4641   -0.5000   -0.0000 C   0  0  0  0  0  0  0  0  0  0  0  0
    3.4641   -1.5000   -0.0000 C   0  0  0  0  0  0  0  0  0  0  0  0
    2.5981   -2.0000   -0.0000 N   0  0  0  0  0  0  0  0  0  0  0  0
    4.3301   -2.0000   -0.0000 C   0  0  0  0  0  0  0  0  0  0  0  0
    2.5981   -3.0000   -0.0000 C   0  0  0  0  0  0  0  0  0  0  0  0
    1.7321   -3.5000   -0.0000 C   0  0  0  0  0  0  0  0  0  0  0  0
  1  2  1  0  0  0  0
  2  3  2  0  0  0  0
  2  4  1  0  0  0  0
  3  5  1  0  0  0  0
  5  6  2  0  0  0  0
  6  7  1  0  0  0  0
  7  8  1  0  0  0  0
  8  9  2  0  0  0  0
  8 10  1  0  0  0  0
  9 11  1  0  0  0  0
  9 12  1  0  0  0  0
 10 13  1  0  0  0  0
 11 14  1  0  0  0  0
 12 15  1  0  0  0  0
 13 16  1  0  0  0  0
 16 17  1  0  0  0  0
 16 18  2  0  0  0  0
 17 19  2  0  0  0  0
 19 20  1  0  0  0  0
 20 21  1  0  0  0  0
 20 22  2  0  0  0  0
 21 23  1  0  0  0  0
 23 24  1  0  0  0  0
M  END
>  <idcoordinates2D>


>  <FragFp>
zxzbnbtBlN4T1F08@B8F2828k0F0804!HG21804!k84$X80cV0JF!8WGF0V1%4$F*

>  <SkelSpheres>
$3//!D/011)1/-5*2!4#3!4/#3/+2.3%@+1%2//(1%2$2/(1/.5!1!1$2*1#1//(3////1&9*1/&102,81%1/////-1.5/$4/.22/+1///(1/1+1&1/$2/(31g/*3/.1/*1#1/%1/!4@)2&6/!3/#1!2/!1//#4%3/#1/&

>  <PathFp>
F08!FN41@!V!a48!1!94080P28BV0N#F$FV!FV0F15408W1$F#ZF#Y!V42408104440

>  <Structure>
fa}q@@FFJCHhldhhddXlhmMMMUUKSPLPbTV

>  <Atoms>
24

>  <Bonds>
23

>  <Total Molweight>
298

>  <cLogP>
5.6212

>  <H-Acceptors>
4

>  <H-Donors>
0

>  <Non-H Atoms>
24

>  <Non-C/H Atoms>
4

>  <Electronegative Atoms>
4

>  <Stereo Centers>
0

>  <Rotatable Bonds>
12

>  <Rings Closures>
0

>  <sp3-Atoms>
12

>  <Symmetric atoms>
2

>  <Total Surface Area>
55.55

>  <Relative PSA>
0.42754

>  <Polar Surface Area>
29.95

>  <Shape Index>
0.66667

>  <Molecular Flexibility>
0.58331

>  <Molecular Complexity>
0.62778

>  <Aromatic Rings>
0

>  <Aromatic Atoms>
0

$$$$

eCreator 1.02D

 24 23  0  0  0  0  0  0  0  0999 V2000
   12.1244   -0.5000   -0.0000 O   0  0  0  0  0  0  0  0  0  0  0  0
   11.2583   -0.0000   -0.0000 C   0  0  0  0  0  0  0  0  0  0  0  0
   11.2583    1.0000   -0.0000 N   0  0  0  0  0  0  0  0  0  0  0  0
   10.3923   -0.5000   -0.0000 C   0  0  0  0  0  0  0  0  0  0  0  0
    9.5263   -0.0000   -0.0000 N   0  0  0  0  0  0  0  0  0  0  0  0
    8.6603   -0.5000   -0.0000 N   0  0  0  0  0  0  0  0  0  0  0  0
    7.7942   -0.0000   -0.0000 C   0  0  0  0  0  0  0  0  0  0  0  0
    8.6603   -1.5000   -0.0000 C   0  0  0  0  0  0  0  0  0  0  0  0
    6.9282   -0.5000   -0.0000 C   0  0  0  0  0  0  0  0  0  0  0  0
    9.5263   -2.0000   -0.0000 C   0  0  0  0  0  0  0  0  0  0  0  0
    6.9282   -1.5000   -0.0000 O   0  0  0  0  0  0  0  0  0  0  0  0
    6.0622   -0.0000   -0.0000 N   0  0  0  0  0  0  0  0  0  0  0  0
    9.5263   -3.0000   -0.0000 C   0  0  0  0  0  0  0  0  0  0  0  0
    5.1962   -0.5000   -0.0000 C   0  0  0  0  0  0  0  0  0  0  0  0
    8.6603   -3.5000   -0.0000 C   0  0  0  0  0  0  0  0  0  0  0  0
    4.3301   -0.0000   -0.0000 C   0  0  0  0  0  0  0  0  0  0  0  0
    5.1962   -1.5000   -0.0000 C   0  0  0  0  0  0  0  0  0  0  0  0
    3.4641   -0.5000   -0.0000 C   0  0  0  0  0  0  0  0  0  0  0  0
    4.3301   -2.0000   -0.0000 C   0  0  0  0  0  0  0  0  0  0  0  0
    3.4641   -1.5000   -0.0000 C   0  0  0  0  0  0  0  0  0  0  0  0
    2.5981   -2.0000   -0.0000 N   0  0  0  0  0  0  0  0  0  0  0  0
    2.5981   -3.0000   -0.0000 C   0  0  0  0  0  0  0  0  0  0  0  0
    1.7321   -1.5000   -0.0000 C   0  0  0  0  0  0  0  0  0  0  0  0
    1.7321   -3.5000   -0.0000 C   0  0  0  0  0  0  0  0  0  0  0  0
  1  2  2  0  0  0  0
  2  3  1  0  0  0  0
  2  4  1  0  0  0  0
  4  5  2  0  0  0  0
  5  6  1  0  0  0  0
  6  7  1  0  0  0  0
  6  8  1  0  0  0  0
  7  9  1  0  0  0  0
  8 10  1  0  0  0  0
  9 11  2  0  0  0  0
  9 12  1  0  0  0  0
 10 13  2  0  0  0  0
 12 14  1  0  0  0  0
 13 15  1  0  0  0  0
 14 16  1  0  0  0  0
 14 17  2  0  0  0  0
 16 18  2  0  0  0  0
 17 19  1  0  0  0  0
 18 20  1  0  0  0  0
 20 21  1  0  0  0  0
 21 22  1  0  0  0  0
 21 23  1  0  0  0  0
 22 24  1  0  0  0  0
M  END
>  <idcoordinates2D>


>  <FragFp>
zrUdztUgrJ5wOkdODC8k68Pca1H08V490Hl23904F8Z841FX02k0cV0J0N0cWGF3W10V!FJ01!F%1#

>  <SkelSpheres>
(1/1-6//05,4/01*3$2+2/01/$304#1$2%F/!1//&1,1)2/!2#1/%1!1%1//.1#1/%1/$3+2(1,8&2(1/.2#2$2/(1)1+201/#5/2)1(2!3//.1////02/-2/&1/.1!3&1-d/$11#4$1!1$14!201.1/02/!1)1/$63#1/.6/02#1/!1.2+4.5!2*1.1#1(

>  <PathFp>
G0808Fc011!W0Fa0@801VFA8480O094Z4N0F0FB010F0N0GV0F1#dlF$F!8VF088XX!Z2_0@!44!

>  <Structure>
fa}h`@DDihhEIMkJskZ{KSUSMRuU@Ibt~`l

>  <Atoms>
24

>  <Bonds>
23

>  <Total Molweight>
306

>  <cLogP>
0.6352

>  <H-Acceptors>
7

>  <H-Donors>
0

>  <Non-H Atoms>
24

>  <Non-C/H Atoms>
7

>  <Electronegative Atoms>
7

>  <Stereo Centers>
0

>  <Rotatable Bonds>
11

>  <Rings Closures>
0

>  <sp3-Atoms>
9

>  <Symmetric atoms>
0

>  <Total Surface Area>
69.46

>  <Relative PSA>
0.74561

>  <Polar Surface Area>
59.46

>  <Shape Index>
0.625

>  <Molecular Flexibility>
0.76713

>  <Molecular Complexity>
0.62054

>  <Aromatic Rings>
0

>  <Aromatic Atoms>
0

$$$$

eCreator 1.02D

 24 23  0  0  0  0  0  0  0  0999 V2000
   23.3827   -0.7500   -0.0000 O   0  0  0  0  0  0  0  0  0  0  0  0
   22.0836   -0.0000   -0.0000 C   0  0  0  0  0  0  0  0  0  0  0  0
   20.7846   -0.7500   -0.0000 N   0  0  0  0  0  0  0  0  0  0  0  0
   19.4856   -0.0000   -0.0000 C   0  0  0  0  0  0  0  0  0  0  0  0
   18.1865   -0.7500   -0.0000 C   0  0  0  0  0  0  0  0  0  0  0  0
   16.8875   -0.0000   -0.0000 C   0  0  0  0  0  0  0  0  0  0  0  0
   15.5885   -0.7500   -0.0000 C   0  0  0  0  0  0  0  0  0  0  0  0
   14.2894   -0.0000   -0.0000 N   0  0  0  0  0  0  0  0  0  0  0  0
   15.5885   -2.2500   -0.0000 C   0  0  0  0  0  0  0  0  0  0  0  0
   12.9904   -0.7500   -0.0000 C   0  0  0  0  0  0  0  0  0  0  0  0
   14.2894    1.5000   -0.0000 C   0  0  0  0  0  0  0  0  0  0  0  0
   16.8875   -3.0000   -0.0000 C   0  0  0  0  0  0  0  0  0  0  0  0
   11.6913   -0.0000   -0.0000 C   0  0  0  0  0  0  0  0  0  0  0  0
   12.9904    2.2500   -0.0000 C   0  0  0  0  0  0  0  0  0  0  0  0
   10.3923   -0.7500   -0.0000 C   0  0  0  0  0  0  0  0  0  0  0  0
    9.0933   -0.0000   -0.0000 C   0  0  0  0  0  0  0  0  0  0  0  0
    7.7942   -0.7500   -0.0000 N   0  0  0  0  0  0  0  0  0  0  0  0
    9.0933    1.5000   -0.0000 C   0  0  0  0  0  0  0  0  0  0  0  0
    7.7942   -2.2500   -0.0000 N   0  0  0  0  0  0  0  0  0  0  0  0
    6.4952   -3.0000   -0.0000 C   0  0  0  0  0  0  0  0  0  0  0  0
    6.4952   -4.5000   -0.0000 C   0  0  0  0  0  0  0  0  0  0  0  0
    5.1962   -5.2500   -0.0000 C   0  0  0  0  0  0  0  0  0  0  0  0
    3.8971   -4.5000   -0.0000 C   0  0  0  0  0  0  0  0  0  0  0  0
    2.5981   -5.2500   -0.0000 C   0  0  0  0  0  0  0  0  0  0  0  0
  1  2  2  0  0  0  0
  2  3  1  0  0  0  0
  3  4  1  0  0  0  0
  4  5  2  0  0  0  0
  5  6  1  0  0  0  0
  6  7  2  0  0  0  0
  7  8  1  0  0  0  0
  7  9  1  0  0  0  0
  8 10  1  0  0  0  0
  8 11  1  0  0  0  0
  9 12  2  0  0  0  0
 10 13  1  0  0  0  0
 11 14  1  0  0  0  0
 13 15  2  0  0  0  0
 15 16  1  0  0  0  0
 16 17  2  0  0  0  0
 16 18  1  0  0  0  0
 17 19  1  0  0  0  0
 19 20  1  0  0  0  0
 20 21  1  0  0  0  0
 21 22  2  0  0  0  0
 22 23  1  0  0  0  0
 23 24  2  0  0  0  0
M  END
>  <idcoordinates2D>


>  <FragFp>
zyPYTWO!FCk0F91080k08@V!F28V080Ht218#@k@410V!N08V0J0F0c10F1W12$4$F%1#

>  <SkelSpheres>
!1+1/#2#6!1+2$2&2/01/#1(101!5+2%1!2+2/12/0N+1+2/&1!1-1/1&1$1!2*1+2#1102,31)1//(1,1&1//01/4$102(1*401#1#1$101#21$2#1%1//-4.1/,2////01!2/%3!1.2/&2/%1/.1//*h,2,1$1)1!1$1&1/%2)12//%133//#5&1!1////*401&2/1#5+

>  <PathFp>
I08080841@02c!a08!5V024480@28BZ0HVF0GB0106080GV!1140dlF$FF!ZF#22!424!W04#

>  <Structure>
fa}I@@D\BdBRjlrolzjtsUMLuSHJXjUkrU`

>  <Atoms>
24

>  <Bonds>
23

>  <Total Molweight>
300

>  <cLogP>
3.1877

>  <H-Acceptors>
5

>  <H-Donors>
0

>  <Non-H Atoms>
24

>  <Non-C/H Atoms>
5

>  <Electronegative Atoms>
5

>  <Stereo Centers>
0

>  <Rotatable Bonds>
12

>  <Rings Closures>
0

>  <sp3-Atoms>
7

>  <Symmetric atoms>
0

>  <Total Surface Area>
85.69

>  <Relative PSA>
0.41078

>  <Polar Surface Area>
39.15

>  <Shape Index>
0.79167

>  <Molecular Flexibility>
0.68099

>  <Molecular Complexity>
0.57505

>  <Aromatic Rings>
0

>  <Aromatic Atoms>
0

$$$$

eCreator 1.02D

 24 23  0  0  0  0  0  0  0  0999 V2000
    9.5263    3.0000   -0.0000 O   0  0  0  0  0  0  0  0  0  0  0  0
    8.6603    2.5000   -0.0000 C   0  0  0  0  0  0  0  0  0  0  0  0
    7.7942    3.0000   -0.0000 N   0  0  0  0  0  0  0  0  0  0  0  0
    8.6603    1.5000   -0.0000 C   0  0  0  0  0  0  0  0  0  0  0  0
    7.7942    1.0000   -0.0000 C   0  0  0  0  0  0  0  0  0  0  0  0
    7.7942   -0.0000   -0.0000 C   0  0  0  0  0  0  0  0  0  0  0  0
    8.6603   -0.5000   -0.0000 N   0  0  0  0  0  0  0  0  0  0  0  0
    6.9282   -0.5000   -0.0000 C   0  0  0  0  0  0  0  0  0  0  0  0
    9.5263   -0.0000   -0.0000 C   0  0  0  0  0  0  0  0  0  0  0  0
    6.0622   -0.0000   -0.0000 N   0  0  0  0  0  0  0  0  0  0  0  0
   10.3923   -0.5000   -0.0000 C   0  0  0  0  0  0  0  0  0  0  0  0
    5.1962   -0.5000   -0.0000 C   0  0  0  0  0  0  0  0  0  0  0  0
   11.2583   -0.0000   -0.0000 C   0  0  0  0  0  0  0  0  0  0  0  0
    4.3301   -0.0000   -0.0000 C   0  0  0  0  0  0  0  0  0  0  0  0
    5.1962   -1.5000   -0.0000 C   0  0  0  0  0  0  0  0  0  0  0  0
   12.1244   -0.5000   -0.0000 C   0  0  0  0  0  0  0  0  0  0  0  0
    3.4641   -0.5000   -0.0000 C   0  0  0  0  0  0  0  0  0  0  0  0
    3.4641   -1.5000   -0.0000 C   0  0  0  0  0  0  0  0  0  0  0  0
    2.5981   -2.0000   -0.0000 N   0  0  0  0  0  0  0  0  0  0  0  0
    4.3301   -2.0000   -0.0000 C   0  0  0  0  0  0  0  0  0  0  0  0
    2.5981   -3.0000   -0.0000 C   0  0  0  0  0  0  0  0  0  0  0  0
    1.7321   -1.5000   -0.0000 C   0  0  0  0  0  0  0  0  0  0  0  0
    3.4641   -3.5000   -0.0000 O   0  0  0  0  0  0  0  0  0  0  0  0
    1.7321   -3.5000   -0.0000 C   0  0  0  0  0  0  0  0  0  0  0  0
  1  2  2  0  0  0  0
  2  3  1  0  0  0  0
  2  4  1  0  0  0  0
  4  5  1  0  0  0  0
  5  6  2  0  0  0  0
  6  7  1  0  0  0  0
  6  8  1  0  0  0  0
  7  9  1  0  0  0  0
  8 10  1  0  0  0  0
  9 11  2  0  0  0  0
 10 12  1  0  0  0  0
 11 13  1  0  0  0  0
 12 14  1  0  0  0  0
 12 15  2  0  0  0  0
 13 16  2  0  0  0  0
 14 17  2  0  0  0  0
 17 18  1  0  0  0  0
 18 19  1  0  0  0  0
 18 20  2  0  0  0  0
 19 21  1  0  0  0  0
 19 22  1  0  0  0  0
 21 23  2  0  0  0  0
 21 24  1  0  0  0  0
M  END
>  <idcoordinates2D>


>  <FragFp>
:UWzWOBlF5w1J9dAB8k28@8V0F180480Hl2180402k84!V0XN0cV0J080cWGF1W1!V!4$F*

>  <SkelSpheres>
/%1!1-5/,2/-2-20201!8//#5+1/%D+3%2!1///12///(5!1(1.1#1//*3&1(3/,2011#3*4&2/02(1)2$322$3///)40113&6-101/%2/$2/,2/#1/1//1&2/$1.105/*101/)1e1/)2///.1&2&3%1!1/A03&4/*1/02/01$11//*4//+

>  <PathFp>
FF809F801@!c!a48083!9B080N28BV0N#F4!FF080FV0F14408W%FF!ZF1!Y!VZ240@104440

>  <Structure>
fa}H`@DLddC\bfRbRRTRJbfcTuSTkSS@pQe^X

>  <Atoms>
24

>  <Bonds>
23

>  <Total Molweight>
304

>  <cLogP>
2.5822

>  <H-Acceptors>
6

>  <H-Donors>
0

>  <Non-H Atoms>
24

>  <Non-C/H Atoms>
6

>  <Electronegative Atoms>
6

>  <Stereo Centers>
0

>  <Rotatable Bonds>
11

>  <Rings Closures>
0

>  <sp3-Atoms>
6

>  <Symmetric atoms>
0

>  <Total Surface Area>
93.86

>  <Relative PSA>
0.42915

>  <Polar Surface Area>
47.1

>  <Shape Index>
0.625

>  <Molecular Flexibility>
0.62732

>  <Molecular Complexity>
0.60693

>  <Aromatic Rings>
0

>  <Aromatic Atoms>
0

$$$$

eCreator 1.02D

 24 23  0  0  0  0  0  0  0  0999 V2000
   11.2583    3.0000   -0.0000 O   0  0  0  0  0  0  0  0  0  0  0  0
   10.3923    2.5000   -0.0000 C   0  0  0  0  0  0  0  0  0  0  0  0
   10.3923    1.5000   -0.0000 N   0  0  0  0  0  0  0  0  0  0  0  0
    9.5263    3.0000   -0.0000 C   0  0  0  0  0  0  0  0  0  0  0  0
    9.5263    1.0000   -0.0000 C   0  0  0  0  0  0  0  0  0  0  0  0
   11.2583    1.0000   -0.0000 C   0  0  0  0  0  0  0  0  0  0  0  0
    9.5263   -0.0000   -0.0000 C   0  0  0  0  0  0  0  0  0  0  0  0
   11.2583   -0.0000   -0.0000 C   0  0  0  0  0  0  0  0  0  0  0  0
    8.6603   -0.5000   -0.0000 C   0  0  0  0  0  0  0  0  0  0  0  0
    7.7942   -0.0000   -0.0000 C   0  0  0  0  0  0  0  0  0  0  0  0
    6.9282   -0.5000   -0.0000 N   0  0  0  0  0  0  0  0  0  0  0  0
    7.7942    1.0000   -0.0000 C   0  0  0  0  0  0  0  0  0  0  0  0
    6.0622   -0.0000   -0.0000 C   0  0  0  0  0  0  0  0  0  0  0  0
    6.9282   -1.5000   -0.0000 C   0  0  0  0  0  0  0  0  0  0  0  0
    8.6603    1.5000   -0.0000 C   0  0  0  0  0  0  0  0  0  0  0  0
    5.1962   -0.5000   -0.0000 C   0  0  0  0  0  0  0  0  0  0  0  0
    7.7942   -2.0000   -0.0000 C   0  0  0  0  0  0  0  0  0  0  0  0
    4.3301   -0.0000   -0.0000 N   0  0  0  0  0  0  0  0  0  0  0  0
    4.3301    1.0000   -0.0000 N   0  0  0  0  0  0  0  0  0  0  0  0
    3.4641   -0.5000   -0.0000 C   0  0  0  0  0  0  0  0  0  0  0  0
    2.5981   -0.0000   -0.0000 C   0  0  0  0  0  0  0  0  0  0  0  0
    1.7321   -0.5000   -0.0000 C   0  0  0  0  0  0  0  0  0  0  0  0
    1.7321   -1.5000   -0.0000 C   0  0  0  0  0  0  0  0  0  0  0  0
    0.8660   -2.0000   -0.0000 C   0  0  0  0  0  0  0  0  0  0  0  0
  1  2  2  0  0  0  0
  2  3  1  0  0  0  0
  2  4  1  0  0  0  0
  3  5  1  0  0  0  0
  3  6  1  0  0  0  0
  5  7  1  0  0  0  0
  6  8  1  0  0  0  0
  7  9  2  0  0  0  0
  9 10  1  0  0  0  0
 10 11  1  0  0  0  0
 10 12  2  0  0  0  0
 11 13  1  0  0  0  0
 11 14  1  0  0  0  0
 12 15  1  0  0  0  0
 13 16  1  0  0  0  0
 14 17  1  0  0  0  0
 16 18  1  0  0  0  0
 18 19  1  0  0  0  0
 18 20  1  0  0  0  0
 20 21  1  0  0  0  0
 21 22  2  0  0  0  0
 22 23  1  0  0  0  0
 23 24  2  0  0  0  0
M  END
>  <idcoordinates2D>


>  <FragFp>
zrUdztUcrJCkOktO390mE8e0a0H28V0N0Ft23d048@V@40F2!F18!F0B0cVFF7W02$401!F%1#

>  <SkelSpheres>
/(1*2#8,102/.2/01*4$3+5//&22*2%F/!1///$1/%3!21/,1////+3+1//,1&9&1!1$101(9*1,2$1//)2.4$21$3/101//+1&2*3#1//$3/$1//%1/+2//(1*f/$3&1/2(1/*4&1//*403/#1-9(2//1!1/(2$1!1%4!2/)205!101$1

>  <PathFp>
F08!F801#W0Fa08!1VFA8080O!4Z4N0F0F4#F0801V0F$8l%F#VF#X#Z240@!44!

>  <Structure>
fa}I@@DJbdBSMklrovjuUMMUUSHL\UIV

>  <Atoms>
24

>  <Bonds>
23

>  <Total Molweight>
300

>  <cLogP>
2.1932

>  <H-Acceptors>
5

>  <H-Donors>
0

>  <Non-H Atoms>
24

>  <Non-C/H Atoms>
5

>  <Electronegative Atoms>
5

>  <Stereo Centers>
0

>  <Rotatable Bonds>
12

>  <Rings Closures>
0

>  <sp3-Atoms>
13

>  <Symmetric atoms>
0

>  <Total Surface Area>
38.73

>  <Relative PSA>
0.70333

>  <Polar Surface Area>
30.03

>  <Shape Index>
0.66667

>  <Molecular Flexibility>
0.75165

>  <Molecular Complexity>
0.61487

>  <Aromatic Rings>
0

>  <Aromatic Atoms>
0

$$$$

eCreator 1.02D

 24 23  0  0  0  0  0  0  0  0999 V2000
   11.2583   -3.0000   -0.0000 N   0  0  0  0  0  0  0  0  0  0  0  0
   11.2583   -2.0000   -0.0000 C   0  0  0  0  0  0  0  0  0  0  0  0
   10.3923   -1.5000   -0.0000 C   0  0  0  0  0  0  0  0  0  0  0  0
   12.1244   -1.5000   -0.0000 C   0  0  0  0  0  0  0  0  0  0  0  0
   10.3923   -0.5000   -0.0000 C   0  0  0  0  0  0  0  0  0  0  0  0
   11.2583   -0.0000   -0.0000 N   0  0  0  0  0  0  0  0  0  0  0  0
    9.5263   -0.0000   -0.0000 C   0  0  0  0  0  0  0  0  0  0  0  0
   11.2583    1.0000   -0.0000 C   0  0  0  0  0  0  0  0  0  0  0  0
    8.6603   -0.5000   -0.0000 N   0  0  0  0  0  0  0  0  0  0  0  0
   10.3923    1.5000   -0.0000 C   0  0  0  0  0  0  0  0  0  0  0  0
   12.1244    1.5000   -0.0000 C   0  0  0  0  0  0  0  0  0  0  0  0
    7.7942   -0.0000   -0.0000 C   0  0  0  0  0  0  0  0  0  0  0  0
   10.3923    2.5000   -0.0000 C   0  0  0  0  0  0  0  0  0  0  0  0
    6.9282   -0.5000   -0.0000 C   0  0  0  0  0  0  0  0  0  0  0  0
   11.2583    3.0000   -0.0000 C   0  0  0  0  0  0  0  0  0  0  0  0
    6.0622   -0.0000   -0.0000 C   0  0  0  0  0  0  0  0  0  0  0  0
    5.1962   -0.5000   -0.0000 C   0  0  0  0  0  0  0  0  0  0  0  0
    4.3301   -0.0000   -0.0000 N   0  0  0  0  0  0  0  0  0  0  0  0
    5.1962   -1.5000   -0.0000 C   0  0  0  0  0  0  0  0  0  0  0  0
    3.4641   -0.5000   -0.0000 C   0  0  0  0  0  0  0  0  0  0  0  0
    2.5981   -0.0000   -0.0000 C   0  0  0  0  0  0  0  0  0  0  0  0
    1.7321   -0.5000   -0.0000 C   0  0  0  0  0  0  0  0  0  0  0  0
    0.8660   -0.0000   -0.0000 C   0  0  0  0  0  0  0  0  0  0  0  0
    0.0000   -0.5000   -0.0000 C   0  0  0  0  0  0  0  0  0  0  0  0
  1  2  2  0  0  0  0
  2  3  1  0  0  0  0
  2  4  1  0  0  0  0
  3  5  2  0  0  0  0
  5  6  1  0  0  0  0
  5  7  1  0  0  0  0
  6  8  1  0  0  0  0
  7  9  1  0  0  0  0
  8 10  1  0  0  0  0
  8 11  2  0  0  0  0
  9 12  1  0  0  0  0
 10 13  2  0  0  0  0
 12 14  2  0  0  0  0
 13 15  1  0  0  0  0
 14 16  1  0  0  0  0
 16 17  2  0  0  0  0
 17 18  1  0  0  0  0
 17 19  1  0  0  0  0
 18 20  1  0  0  0  0
 20 21  1  0  0  0  0
 21 22  1  0  0  0  0
 22 23  1  0  0  0  0
 23 24  1  0  0  0  0
M  END
>  <idcoordinates2D>


>  <FragFp>
vxUYnWvBlF4TGJ08@80F2828V1F0c0408HG21804!o84$X!c!o0F48W1F0V1%4$F*

>  <SkelSpheres>
!1/!2/0C%1&1//,1&1!4!2#1!3//&1-4#1*1F+1%2//.1$3!1.1//$5!2,1&2!1/1//+1&7/+1*1#8&1#1/%1#1#101$1/01//-1$1#2#1(1!211.1%2/$202*1-1///%1$1/%4/!2+2/1)1/!1$1(g,3,3/02*3/#1$1!1)2/&1+183//#2+1/)1#1//*4/*1/

>  <PathFp>
G08080840@02V!a48!180@4089P20BV8NY20F5#JV8!V0FF1408W102!FF!ZF!1Y0FV62408W0B440

>  <Structure>
fa}H@@@TEEIgeY]]gUZZjYZZjhALNduz`

>  <Atoms>
24

>  <Bonds>
23

>  <Total Molweight>
296

>  <cLogP>
4.3694

>  <H-Acceptors>
4

>  <H-Donors>
0

>  <Non-H Atoms>
24

>  <Non-C/H Atoms>
4

>  <Electronegative Atoms>
4

>  <Stereo Centers>
0

>  <Rotatable Bonds>
13

>  <Rings Closures>
0

>  <sp3-Atoms>
11

>  <Symmetric atoms>
0

>  <Total Surface Area>
46.16

>  <Relative PSA>
0.48007

>  <Polar Surface Area>
22.08

>  <Shape Index>
0.75

>  <Molecular Flexibility>
0.57459

>  <Molecular Complexity>
0.58491

>  <Aromatic Rings>
0

>  <Aromatic Atoms>
0

$$$$

eCreator 1.02D

 24 23  0  0  0  0  0  0  0  0999 V2000
   20.7846   -0.7500   -0.0000 O   0  0  0  0  0  0  0  0  0  0  0  0
   20.7846   -2.2500   -0.0000 C   0  0  0  0  0  0  0  0  0  0  0  0
   19.4856   -3.0000   -0.0000 N   0  0  0  0  0  0  0  0  0  0  0  0
   18.1865   -2.2500   -0.0000 C   0  0  0  0  0  0  0  0  0  0  0  0
   19.4856   -4.5000   -0.0000 C   0  0  0  0  0  0  0  0  0  0  0  0
   18.1865   -0.7500   -0.0000 C   0  0  0  0  0  0  0  0  0  0  0  0
   20.7846   -5.2500   -0.0000 C   0  0  0  0  0  0  0  0  0  0  0  0
   16.8875   -0.0000   -0.0000 C   0  0  0  0  0  0  0  0  0  0  0  0
   20.7846   -6.7500   -0.0000 C   0  0  0  0  0  0  0  0  0  0  0  0
   15.5885   -0.7500   -0.0000 C   0  0  0  0  0  0  0  0  0  0  0  0
   14.2894   -0.0000   -0.0000 N   0  0  0  0  0  0  0  0  0  0  0  0
   12.9904   -0.7500   -0.0000 C   0  0  0  0  0  0  0  0  0  0  0  0
   14.2894    1.5000   -0.0000 C   0  0  0  0  0  0  0  0  0  0  0  0
   11.6913   -0.0000   -0.0000 C   0  0  0  0  0  0  0  0  0  0  0  0
   10.3923   -0.7500   -0.0000 C   0  0  0  0  0  0  0  0  0  0  0  0
    9.0933   -0.0000   -0.0000 C   0  0  0  0  0  0  0  0  0  0  0  0
    7.7942   -0.7500   -0.0000 N   0  0  0  0  0  0  0  0  0  0  0  0
    9.0933    1.5000   -0.0000 C   0  0  0  0  0  0  0  0  0  0  0  0
    7.7942   -2.2500   -0.0000 N   0  0  0  0  0  0  0  0  0  0  0  0
    6.4952   -3.0000   -0.0000 C   0  0  0  0  0  0  0  0  0  0  0  0
    6.4952   -4.5000   -0.0000 C   0  0  0  0  0  0  0  0  0  0  0  0
    5.1962   -5.2500   -0.0000 C   0  0  0  0  0  0  0  0  0  0  0  0
    3.8971   -4.5000   -0.0000 C   0  0  0  0  0  0  0  0  0  0  0  0
    2.5981   -5.2500   -0.0000 O   0  0  0  0  0  0  0  0  0  0  0  0
  1  2  2  0  0  0  0
  2  3  1  0  0  0  0
  3  4  1  0  0  0  0
  3  5  1  0  0  0  0
  4  6  1  0  0  0  0
  5  7  1  0  0  0  0
  6  8  2  0  0  0  0
  7  9  1  0  0  0  0
  8 10  1  0  0  0  0
 10 11  1  0  0  0  0
 11 12  1  0  0  0  0
 11 13  1  0  0  0  0
 12 14  1  0  0  0  0
 14 15  1  0  0  0  0
 15 16  1  0  0  0  0
 16 17  2  0  0  0  0
 16 18  1  0  0  0  0
 17 19  1  0  0  0  0
 19 20  1  0  0  0  0
 20 21  1  0  0  0  0
 21 22  2  0  0  0  0
 22 23  1  0  0  0  0
 23 24  1  0  0  0  0
M  END
>  <idcoordinates2D>


>  <FragFp>
;jzdv8rN5mO499390s08@V20H0cV088Fh01804!V801#2N&N4X2FF11&F49)1#

>  <SkelSpheres>
/$10101-F!1$2)1/2*6/&201!3$1(1/!2(1,1301/A!1//#1(1$1//2*2)1/,1(1$2#2/01#1/01&2%1&1$1//+6&1(1/+101#13$2&1/%2#5(2!1!2&2/$1%1.2%3//+1+2//(1%3$1//$1,201%2+1//#1%e,2(1)1,2$1%1/2!3-2/.1&2//$7/01#3//.2.4/,4-

>  <PathFp>
108#9!2!V!6Fc!3V0184818!4V8F0H0FB$VN819!G010dlGV$F!V$22F0X240220B#

>  <Structure>
fa}H`@DJBdGTeeUv]YuUjijjijf`XX~Rl

>  <Atoms>
24

>  <Bonds>
23

>  <Total Molweight>
304

>  <cLogP>
1.7283

>  <H-Acceptors>
6

>  <H-Donors>
0

>  <Non-H Atoms>
24

>  <Non-C/H Atoms>
6

>  <Electronegative Atoms>
6

>  <Stereo Centers>
0

>  <Rotatable Bonds>
14

>  <Rings Closures>
0

>  <sp3-Atoms>
15

>  <Symmetric atoms>
0

>  <Total Surface Area>
39.48

>  <Relative PSA>
1.2234

>  <Polar Surface Area>
59.38

>  <Shape Index>
0.83333

>  <Molecular Flexibility>
0.7733

>  <Molecular Complexity>
0.51193

>  <Aromatic Rings>
0

>  <Aromatic Atoms>
0

$$$$

eCreator 1.02D

 25 24  0  0  0  0  0  0  0  0999 V2000
    7.7942    1.0000   -0.0000 O   0  0  0  0  0  0  0  0  0  0  0  0
    7.7942   -0.0000   -0.0000 C   0  0  0  0  0  0  0  0  0  0  0  0
    6.9282   -0.5000   -0.0000 N   0  0  0  0  0  0  0  0  0  0  0  0
    8.6603   -0.5000   -0.0000 C   0  0  0  0  0  0  0  0  0  0  0  0
    6.0622   -0.0000   -0.0000 C   0  0  0  0  0  0  0  0  0  0  0  0
    9.5263   -0.0000   -0.0000 N   0  0  0  0  0  0  0  0  0  0  0  0
    8.6603   -1.5000   -0.0000 C   0  0  0  0  0  0  0  0  0  0  0  0
    5.1962   -0.5000   -0.0000 C   0  0  0  0  0  0  0  0  0  0  0  0
    6.0622    1.0000   -0.0000 C   0  0  0  0  0  0  0  0  0  0  0  0
    9.5263    1.0000   -0.0000 N   0  0  0  0  0  0  0  0  0  0  0  0
   10.3923   -0.5000   -0.0000 C   0  0  0  0  0  0  0  0  0  0  0  0
    9.5263   -2.0000   -0.0000 C   0  0  0  0  0  0  0  0  0  0  0  0
    4.3301   -0.0000   -0.0000 C   0  0  0  0  0  0  0  0  0  0  0  0
   11.2583   -0.0000   -0.0000 C   0  0  0  0  0  0  0  0  0  0  0  0
   10.3923   -1.5000   -0.0000 C   0  0  0  0  0  0  0  0  0  0  0  0
    3.4641   -0.5000   -0.0000 C   0  0  0  0  0  0  0  0  0  0  0  0
   12.1244   -0.5000   -0.0000 C   0  0  0  0  0  0  0  0  0  0  0  0
    2.5981   -0.0000   -0.0000 N   0  0  0  0  0  0  0  0  0  0  0  0
   12.1244   -1.5000   -0.0000 C   0  0  0  0  0  0  0  0  0  0  0  0
    2.5981    1.0000   -0.0000 C   0  0  0  0  0  0  0  0  0  0  0  0
    1.7321   -0.5000   -0.0000 C   0  0  0  0  0  0  0  0  0  0  0  0
   12.9904   -2.0000   -0.0000 C   0  0  0  0  0  0  0  0  0  0  0  0
    1.7321    1.5000   -0.0000 O   0  0  0  0  0  0  0  0  0  0  0  0
    0.8660   -0.0000   -0.0000 C   0  0  0  0  0  0  0  0  0  0  0  0
    0.0000   -0.5000   -0.0000 C   0  0  0  0  0  0  0  0  0  0  0  0
  1  2  2  0  0  0  0
  2  3  1  0  0  0  0
  2  4  1  0  0  0  0
  3  5  1  0  0  0  0
  4  6  1  0  0  0  0
  4  7  2  0  0  0  0
  5  8  2  0  0  0  0
  5  9  1  0  0  0  0
  6 10  1  0  0  0  0
  6 11  1  0  0  0  0
  7 12  1  0  0  0  0
  8 13  1  0  0  0  0
 11 14  1  0  0  0  0
 11 15  2  0  0  0  0
 13 16  2  0  0  0  0
 14 17  2  0  0  0  0
 16 18  1  0  0  0  0
 17 19  1  0  0  0  0
 18 20  1  0  0  0  0
 18 21  1  0  0  0  0
 19 22  2  0  0  0  0
 20 23  2  0  0  0  0
 21 24  1  0  0  0  0
 24 25  1  0  0  0  0
M  END
>  <idcoordinates2D>


>  <FragFp>
:UdztUgrJ5wOodOEC8k68P8a9HF804902t2A804N@Z840FX0Vk0cV0K080XW102W10VV0F501!F%1#

>  <SkelSpheres>
!1/*1)603%2/!1)3/2(1%2$3#26/-1$211&2+1$2%I+1%1*2&2!1/$2(1/!1//$5!1/(3/+1%2%1//*1&1(2*7%12-1*1/011$2//!2/%403)2//(1//$2)2(2////&2/.2!2$2+1/1/)g/1#2$1%1*2/$2/*2/,1(17(1/+1/!1*1$101!2#2(1(1/!104/+2305+

>  <PathFp>
G0808F841202V!a0@!1VF@4080U284_4N1H0F5010F0N0GV0F11408l%FF18VF#X!VZ2Z08!4440

>  <Structure>
ficH`@DTeDC\bbTTTRLrrTRQZiZjeZiZ@Rdr]^X

>  <Atoms>
25

>  <Bonds>
24

>  <Total Molweight>
316

>  <cLogP>
3.2513

>  <H-Acceptors>
6

>  <H-Donors>
0

>  <Non-H Atoms>
25

>  <Non-C/H Atoms>
6

>  <Electronegative Atoms>
6

>  <Stereo Centers>
0

>  <Rotatable Bonds>
10

>  <Rings Closures>
0

>  <sp3-Atoms>
7

>  <Symmetric atoms>
0

>  <Total Surface Area>
90.77

>  <Relative PSA>
0.44376

>  <Polar Surface Area>
47.1

>  <Shape Index>
0.68

>  <Molecular Flexibility>
0.57952

>  <Molecular Complexity>
0.69203

>  <Aromatic Rings>
0

>  <Aromatic Atoms>
0

$$$$

eCreator 1.02D

 25 24  0  0  0  0  0  0  0  0999 V2000
    8.6603    1.5000   -0.0000 O   0  0  0  0  0  0  0  0  0  0  0  0
    9.5263    1.0000   -0.0000 C   0  0  0  0  0  0  0  0  0  0  0  0
    9.5263   -0.0000   -0.0000 N   0  0  0  0  0  0  0  0  0  0  0  0
   10.3923    1.5000   -0.0000 C   0  0  0  0  0  0  0  0  0  0  0  0
   10.3923   -0.5000   -0.0000 C   0  0  0  0  0  0  0  0  0  0  0  0
    8.6603   -0.5000   -0.0000 C   0  0  0  0  0  0  0  0  0  0  0  0
   11.2583   -0.0000   -0.0000 C   0  0  0  0  0  0  0  0  0  0  0  0
    7.7942   -0.0000   -0.0000 C   0  0  0  0  0  0  0  0  0  0  0  0
   12.1244   -0.5000   -0.0000 C   0  0  0  0  0  0  0  0  0  0  0  0
    6.9282   -0.5000   -0.0000 C   0  0  0  0  0  0  0  0  0  0  0  0
   12.1244   -1.5000   -0.0000 C   0  0  0  0  0  0  0  0  0  0  0  0
    6.0622   -0.0000   -0.0000 C   0  0  0  0  0  0  0  0  0  0  0  0
   12.9904   -2.0000   -0.0000 N   0  0  0  0  0  0  0  0  0  0  0  0
    5.1962   -0.5000   -0.0000 N   0  0  0  0  0  0  0  0  0  0  0  0
   12.9904   -3.0000   -0.0000 C   0  0  0  0  0  0  0  0  0  0  0  0
   13.8564   -1.5000   -0.0000 C   0  0  0  0  0  0  0  0  0  0  0  0
    5.1962   -1.5000   -0.0000 N   0  0  0  0  0  0  0  0  0  0  0  0
   13.8564   -3.5000   -0.0000 C   0  0  0  0  0  0  0  0  0  0  0  0
   14.7224   -2.0000   -0.0000 C   0  0  0  0  0  0  0  0  0  0  0  0
    4.3301   -2.0000   -0.0000 C   0  0  0  0  0  0  0  0  0  0  0  0
   13.8564   -4.5000   -0.0000 C   0  0  0  0  0  0  0  0  0  0  0  0
    4.3301   -3.0000   -0.0000 C   0  0  0  0  0  0  0  0  0  0  0  0
    3.4641   -3.5000   -0.0000 C   0  0  0  0  0  0  0  0  0  0  0  0
    3.4641   -4.5000   -0.0000 C   0  0  0  0  0  0  0  0  0  0  0  0
    2.5981   -5.0000   -0.0000 O   0  0  0  0  0  0  0  0  0  0  0  0
  1  2  2  0  0  0  0
  2  3  1  0  0  0  0
  2  4  1  0  0  0  0
  3  5  1  0  0  0  0
  3  6  1  0  0  0  0
  5  7  1  0  0  0  0
  6  8  1  0  0  0  0
  7  9  2  0  0  0  0
  8 10  1  0  0  0  0
  9 11  1  0  0  0  0
 10 12  1  0  0  0  0
 11 13  1  0  0  0  0
 12 14  2  0  0  0  0
 13 15  1  0  0  0  0
 13 16  1  0  0  0  0
 14 17  1  0  0  0  0
 15 18  1  0  0  0  0
 16 19  1  0  0  0  0
 17 20  1  0  0  0  0
 18 21  1  0  0  0  0
 20 22  2  0  0  0  0
 22 23  1  0  0  0  0
 23 24  2  0  0  0  0
 24 25  1  0  0  0  0
M  END
>  <idcoordinates2D>


>  <FragFp>
;dzdt0pFCk1J99380F28@V6!2cV088Hx218#2Ve41#2F$Z0N4X3FF1112$J01!F%1#

>  <SkelSpheres>
(1/(3#10E%1!1$1!1/+4/&2$2$101)2)1)1/!2)2(C+4/!1&2//.2*1#1!1%101/301*3$1$1/&11/%33/#1//+7&1/#4&1*1#12$2/$2(2#33)1#1+1%3////#1#1(22//.1,1$1#1#2//)2/)1//%g/$1*1,2%1/,2*1$1/2)2%303(1/$1#8//)1.1%1/$4)1/!5)1!1

>  <PathFp>
018#9!2!V!6F8!3041B4N0@!4W8k020FB%N81c!F0108lGV0F04F14V$20F0V2Z0220B#

>  <Structure>
ficH`@DFlD@tf[UUVUWuZjfjZjif@SbYKMh

>  <Atoms>
25

>  <Bonds>
24

>  <Total Molweight>
316

>  <cLogP>
1.7244

>  <H-Acceptors>
6

>  <H-Donors>
0

>  <Non-H Atoms>
25

>  <Non-C/H Atoms>
6

>  <Electronegative Atoms>
6

>  <Stereo Centers>
0

>  <Rotatable Bonds>
14

>  <Rings Closures>
0

>  <sp3-Atoms>
14

>  <Symmetric atoms>
0

>  <Total Surface Area>
51.99

>  <Relative PSA>
0.92902

>  <Polar Surface Area>
59.38

>  <Shape Index>
0.8

>  <Molecular Flexibility>
0.72496

>  <Molecular Complexity>
0.53395

>  <Aromatic Rings>
0

>  <Aromatic Atoms>
0

$$$$

eCreator 1.02D

 25 24  0  0  0  0  0  0  0  0999 V2000
   20.7846    6.7500   -0.0000 O   0  0  0  0  0  0  0  0  0  0  0  0
   19.4856    6.0000   -0.0000 C   0  0  0  0  0  0  0  0  0  0  0  0
   19.4856    4.5000   -0.0000 C   0  0  0  0  0  0  0  0  0  0  0  0
   18.1865    3.7500   -0.0000 C   0  0  0  0  0  0  0  0  0  0  0  0
   18.1865    2.2500   -0.0000 C   0  0  0  0  0  0  0  0  0  0  0  0
   16.8875    1.5000   -0.0000 N   0  0  0  0  0  0  0  0  0  0  0  0
   19.4856    1.5000   -0.0000 C   0  0  0  0  0  0  0  0  0  0  0  0
   16.8875   -0.0000   -0.0000 N   0  0  0  0  0  0  0  0  0  0  0  0
   15.5885   -0.7500   -0.0000 C   0  0  0  0  0  0  0  0  0  0  0  0
   14.2894   -0.0000   -0.0000 C   0  0  0  0  0  0  0  0  0  0  0  0
   12.9904   -0.7500   -0.0000 C   0  0  0  0  0  0  0  0  0  0  0  0
   11.6913   -0.0000   -0.0000 C   0  0  0  0  0  0  0  0  0  0  0  0
   10.3923   -0.7500   -0.0000 N   0  0  0  0  0  0  0  0  0  0  0  0
    9.0933   -0.0000   -0.0000 C   0  0  0  0  0  0  0  0  0  0  0  0
   10.3923   -2.2500   -0.0000 C   0  0  0  0  0  0  0  0  0  0  0  0
    7.7942   -0.7500   -0.0000 C   0  0  0  0  0  0  0  0  0  0  0  0
   11.6913   -3.0000   -0.0000 C   0  0  0  0  0  0  0  0  0  0  0  0
    6.4952   -0.0000   -0.0000 C   0  0  0  0  0  0  0  0  0  0  0  0
    5.1962   -0.7500   -0.0000 C   0  0  0  0  0  0  0  0  0  0  0  0
    3.8971   -0.0000   -0.0000 N   0  0  0  0  0  0  0  0  0  0  0  0
    2.5981   -0.7500   -0.0000 C   0  0  0  0  0  0  0  0  0  0  0  0
    3.8971    1.5000   -0.0000 C   0  0  0  0  0  0  0  0  0  0  0  0
    1.2990   -0.0000   -0.0000 C   0  0  0  0  0  0  0  0  0  0  0  0
    2.5981    2.2500   -0.0000 C   0  0  0  0  0  0  0  0  0  0  0  0
    0.0000   -0.7500   -0.0000 C   0  0  0  0  0  0  0  0  0  0  0  0
  1  2  1  0  0  0  0
  2  3  2  0  0  0  0
  3  4  1  0  0  0  0
  4  5  2  0  0  0  0
  5  6  1  0  0  0  0
  5  7  1  0  0  0  0
  6  8  1  0  0  0  0
  8  9  2  0  0  0  0
  9 10  1  0  0  0  0
 10 11  1  0  0  0  0
 11 12  1  0  0  0  0
 12 13  1  0  0  0  0
 13 14  1  0  0  0  0
 13 15  1  0  0  0  0
 14 16  2  0  0  0  0
 15 17  1  0  0  0  0
 16 18  1  0  0  0  0
 18 19  2  0  0  0  0
 19 20  1  0  0  0  0
 20 21  1  0  0  0  0
 20 22  1  0  0  0  0
 21 23  1  0  0  0  0
 22 24  1  0  0  0  0
 23 25  1  0  0  0  0
M  END
>  <idcoordinates2D>


>  <FragFp>
;dv9t0KF5k1J89280F288V60F0cV088HR018#80841#2F08!40F423F#1%J01!F%1#

>  <SkelSpheres>
!1/*2)E.1!1$4/%2/&2$2+1$4///02(D$1%5(101.2.1/-2+1#1!1(1,2!1,2$1$2/(1/&2/#101//)9/!2/+1#22$1//!3*1#1///,1)1*1(1.1&2/1/-1$1//(2)2!2#1/(2+1/!h-1/01///04!2/(1.301!12//01026.2$16!1+2!2#5!2+1/2%4/,4-

>  <PathFp>
G18#9402!V!VFc!304044F02!4W8k12!C%881c!F050ckGV0F0JF10VF!102F042V!20B#

>  <Structure>
ficI@@J\MdBRkNjlkkJsMSUTtuU@iBq\WTZ

>  <Atoms>
25

>  <Bonds>
24

>  <Total Molweight>
312

>  <cLogP>
3.042

>  <H-Acceptors>
5

>  <H-Donors>
0

>  <Non-H Atoms>
25

>  <Non-C/H Atoms>
5

>  <Electronegative Atoms>
5

>  <Stereo Centers>
0

>  <Rotatable Bonds>
14

>  <Rings Closures>
0

>  <sp3-Atoms>
15

>  <Symmetric atoms>
0

>  <Total Surface Area>
43.66

>  <Relative PSA>
0.8076

>  <Polar Surface Area>
42.31

>  <Shape Index>
0.8

>  <Molecular Flexibility>
0.65924

>  <Molecular Complexity>
0.50791

>  <Aromatic Rings>
0

>  <Aromatic Atoms>
0

$$$$

eCreator 1.02D

 25 24  0  0  0  0  0  0  0  0999 V2000
    8.6603    1.5000   -0.0000 O   0  0  0  0  0  0  0  0  0  0  0  0
    7.7942    1.0000   -0.0000 C   0  0  0  0  0  0  0  0  0  0  0  0
    7.7942   -0.0000   -0.0000 N   0  0  0  0  0  0  0  0  0  0  0  0
    8.6603   -0.5000   -0.0000 C   0  0  0  0  0  0  0  0  0  0  0  0
    6.9282   -0.5000   -0.0000 C   0  0  0  0  0  0  0  0  0  0  0  0
    9.5263   -0.0000   -0.0000 C   0  0  0  0  0  0  0  0  0  0  0  0
    6.0622   -0.0000   -0.0000 C   0  0  0  0  0  0  0  0  0  0  0  0
   10.3923   -0.5000   -0.0000 C   0  0  0  0  0  0  0  0  0  0  0  0
    5.1962   -0.5000   -0.0000 C   0  0  0  0  0  0  0  0  0  0  0  0
   10.3923   -1.5000   -0.0000 C   0  0  0  0  0  0  0  0  0  0  0  0
    4.3301   -0.0000   -0.0000 C   0  0  0  0  0  0  0  0  0  0  0  0
    5.1962   -1.5000   -0.0000 C   0  0  0  0  0  0  0  0  0  0  0  0
   11.2583   -2.0000   -0.0000 N   0  0  0  0  0  0  0  0  0  0  0  0
    9.5263   -2.0000   -0.0000 C   0  0  0  0  0  0  0  0  0  0  0  0
    3.4641   -0.5000   -0.0000 N   0  0  0  0  0  0  0  0  0  0  0  0
    6.0622   -2.0000   -0.0000 C   0  0  0  0  0  0  0  0  0  0  0  0
   11.2583   -3.0000   -0.0000 C   0  0  0  0  0  0  0  0  0  0  0  0
   12.1244   -1.5000   -0.0000 C   0  0  0  0  0  0  0  0  0  0  0  0
    2.5981   -0.0000   -0.0000 C   0  0  0  0  0  0  0  0  0  0  0  0
   12.1244   -3.5000   -0.0000 C   0  0  0  0  0  0  0  0  0  0  0  0
    1.7321   -0.5000   -0.0000 C   0  0  0  0  0  0  0  0  0  0  0  0
    2.5981    1.0000   -0.0000 C   0  0  0  0  0  0  0  0  0  0  0  0
   12.1244   -4.5000   -0.0000 C   0  0  0  0  0  0  0  0  0  0  0  0
    0.8660   -0.0000   -0.0000 C   0  0  0  0  0  0  0  0  0  0  0  0
    0.8660    1.0000   -0.0000 C   0  0  0  0  0  0  0  0  0  0  0  0
  1  2  2  0  0  0  0
  2  3  1  0  0  0  0
  3  4  1  0  0  0  0
  3  5  1  0  0  0  0
  4  6  1  0  0  0  0
  5  7  1  0  0  0  0
  6  8  2  0  0  0  0
  7  9  1  0  0  0  0
  8 10  1  0  0  0  0
  9 11  2  0  0  0  0
  9 12  1  0  0  0  0
 10 13  1  0  0  0  0
 10 14  2  0  0  0  0
 11 15  1  0  0  0  0
 12 16  1  0  0  0  0
 13 17  1  0  0  0  0
 13 18  1  0  0  0  0
 15 19  1  0  0  0  0
 17 20  1  0  0  0  0
 19 21  1  0  0  0  0
 19 22  2  0  0  0  0
 20 23  1  0  0  0  0
 21 24  2  0  0  0  0
 24 25  1  0  0  0  0
M  END
>  <idcoordinates2D>


>  <FragFp>
:Ufzfv8rN5uOJ99198k29@1J0H0cV08BHx218#2kB4$Xs!V0oF@4e7FF1W#1!4$F*

>  <SkelSpheres>
//(D(2//%1,1#1$2!203$5/#1/.104/C1/03//(2+4,1+1+1/04/+3/-1/(12/1/%1/7&1#1,21(1!1$1$403$1/$1,3(2!101)1*2%1(3/1$1/$202#1/101///(1/(2-1/2!2#1/,1/*i!1,2)1/!1/*1$5-2#1//!6!1//04/01#3/01$1$1//0303!1.3&4-

>  <PathFp>
FF8!F801#c!a48!1!38089820BV8F020F5$VF!V!F#BW1$FF04VF1!30FVa2442!D0J0

>  <Structure>
ficq@@DF\CHeDddhhdimhdVjfffjjY`XXrfl

>  <Atoms>
25

>  <Bonds>
24

>  <Total Molweight>
310

>  <cLogP>
5.0446

>  <H-Acceptors>
4

>  <H-Donors>
0

>  <Non-H Atoms>
25

>  <Non-C/H Atoms>
4

>  <Electronegative Atoms>
4

>  <Stereo Centers>
0

>  <Rotatable Bonds>
13

>  <Rings Closures>
0

>  <sp3-Atoms>
12

>  <Symmetric atoms>
0

>  <Total Surface Area>
44.6

>  <Relative PSA>
0.53117

>  <Polar Surface Area>
26.79

>  <Shape Index>
0.72

>  <Molecular Flexibility>
0.74163

>  <Molecular Complexity>
0.60279

>  <Aromatic Rings>
0

>  <Aromatic Atoms>
0

$$$$

eCreator 1.02D

 25 24  0  0  0  0  0  0  0  0999 V2000
   12.9904   -2.0000   -0.0000 O   0  0  0  0  0  0  0  0  0  0  0  0
   12.1244   -1.5000   -0.0000 C   0  0  0  0  0  0  0  0  0  0  0  0
   12.1244   -0.5000   -0.0000 C   0  0  0  0  0  0  0  0  0  0  0  0
   11.2583   -0.0000   -0.0000 C   0  0  0  0  0  0  0  0  0  0  0  0
   10.3923   -0.5000   -0.0000 C   0  0  0  0  0  0  0  0  0  0  0  0
    9.5263   -0.0000   -0.0000 N   0  0  0  0  0  0  0  0  0  0  0  0
   10.3923   -1.5000   -0.0000 C   0  0  0  0  0  0  0  0  0  0  0  0
    9.5263    1.0000   -0.0000 N   0  0  0  0  0  0  0  0  0  0  0  0
    8.6603   -0.5000   -0.0000 C   0  0  0  0  0  0  0  0  0  0  0  0
    8.6603    1.5000   -0.0000 C   0  0  0  0  0  0  0  0  0  0  0  0
    8.6603   -1.5000   -0.0000 C   0  0  0  0  0  0  0  0  0  0  0  0
    7.7942   -0.0000   -0.0000 C   0  0  0  0  0  0  0  0  0  0  0  0
    6.9282   -0.5000   -0.0000 N   0  0  0  0  0  0  0  0  0  0  0  0
    6.0622   -0.0000   -0.0000 C   0  0  0  0  0  0  0  0  0  0  0  0
    5.1962   -0.5000   -0.0000 C   0  0  0  0  0  0  0  0  0  0  0  0
    6.0622    1.0000   -0.0000 C   0  0  0  0  0  0  0  0  0  0  0  0
    4.3301   -0.0000   -0.0000 C   0  0  0  0  0  0  0  0  0  0  0  0
    3.4641   -0.5000   -0.0000 C   0  0  0  0  0  0  0  0  0  0  0  0
    2.5981   -0.0000   -0.0000 N   0  0  0  0  0  0  0  0  0  0  0  0
    3.4641   -1.5000   -0.0000 C   0  0  0  0  0  0  0  0  0  0  0  0
    1.7321   -0.5000   -0.0000 C   0  0  0  0  0  0  0  0  0  0  0  0
    2.5981    1.0000   -0.0000 C   0  0  0  0  0  0  0  0  0  0  0  0
    0.8660   -0.0000   -0.0000 C   0  0  0  0  0  0  0  0  0  0  0  0
    1.7321    1.5000   -0.0000 C   0  0  0  0  0  0  0  0  0  0  0  0
    0.0000   -0.5000   -0.0000 C   0  0  0  0  0  0  0  0  0  0  0  0
  1  2  1  0  0  0  0
  2  3  1  0  0  0  0
  3  4  2  0  0  0  0
  4  5  1  0  0  0  0
  5  6  1  0  0  0  0
  5  7  2  0  0  0  0
  6  8  1  0  0  0  0
  6  9  1  0  0  0  0
  8 10  2  0  0  0  0
  9 11  2  0  0  0  0
  9 12  1  0  0  0  0
 12 13  1  0  0  0  0
 13 14  1  0  0  0  0
 14 15  2  0  0  0  0
 14 16  1  0  0  0  0
 15 17  1  0  0  0  0
 17 18  2  0  0  0  0
 18 19  1  0  0  0  0
 18 20  1  0  0  0  0
 19 21  1  0  0  0  0
 19 22  1  0  0  0  0
 21 23  1  0  0  0  0
 22 24  1  0  0  0  0
 23 25  1  0  0  0  0
M  END
>  <idcoordinates2D>


>  <FragFp>
;hvtUgrJCwOodO@C8k68@ca9HF8V488HO2A8048@Z@41F2!F0c!p0F0eV1F3W120V!541!F%1#

>  <SkelSpheres>
!2//2#A%1%1$1/+3&1.2$401!5+2!1+2#1//1$@/!1/)1/%2#1+1/.2+8/+2#101/1&1(1$11!1021/.1!1)3,9/+3/&11$1//204*1-1//)42$2/,1%1,1%2)3/!2//%2#2/%2(2!2/+2/1.h(1+1$1$2+2/,1&21.2//282//#4//(201//*4/+23-

>  <PathFp>
G08#8412!W!a08801VFA4480Q206W4N1H0FC#F#1W0F1140cl%JF!VF#X#42408!B440

>  <Structure>
ficI@@J\LdFQIJJYPiQYQSITttmSSUU@pamAh

>  <Atoms>
25

>  <Bonds>
24

>  <Total Molweight>
312

>  <cLogP>
5.3891

>  <H-Acceptors>
5

>  <H-Donors>
0

>  <Non-H Atoms>
25

>  <Non-C/H Atoms>
5

>  <Electronegative Atoms>
5

>  <Stereo Centers>
0

>  <Rotatable Bonds>
13

>  <Rings Closures>
0

>  <sp3-Atoms>
13

>  <Symmetric atoms>
0

>  <Total Surface Area>
59.26

>  <Relative PSA>
0.59501

>  <Polar Surface Area>
42.31

>  <Shape Index>
0.68

>  <Molecular Flexibility>
0.63772

>  <Molecular Complexity>
0.65055

>  <Aromatic Rings>
0

>  <Aromatic Atoms>
0

$$$$

eCreator 1.02D

 25 24  0  0  0  0  0  0  0  0999 V2000
   11.2583    1.0000   -0.0000 O   0  0  0  0  0  0  0  0  0  0  0  0
   11.2583   -0.0000   -0.0000 C   0  0  0  0  0  0  0  0  0  0  0  0
   10.3923   -0.5000   -0.0000 N   0  0  0  0  0  0  0  0  0  0  0  0
   12.1244   -0.5000   -0.0000 C   0  0  0  0  0  0  0  0  0  0  0  0
    9.5263   -0.0000   -0.0000 C   0  0  0  0  0  0  0  0  0  0  0  0
   12.9904   -0.0000   -0.0000 C   0  0  0  0  0  0  0  0  0  0  0  0
    8.6603   -0.5000   -0.0000 C   0  0  0  0  0  0  0  0  0  0  0  0
    9.5263    1.0000   -0.0000 C   0  0  0  0  0  0  0  0  0  0  0  0
    7.7942   -0.0000   -0.0000 C   0  0  0  0  0  0  0  0  0  0  0  0
    6.9282   -0.5000   -0.0000 C   0  0  0  0  0  0  0  0  0  0  0  0
    6.0622   -0.0000   -0.0000 N   0  0  0  0  0  0  0  0  0  0  0  0
    6.9282   -1.5000   -0.0000 C   0  0  0  0  0  0  0  0  0  0  0  0
    5.1962   -0.5000   -0.0000 C   0  0  0  0  0  0  0  0  0  0  0  0
    6.0622    1.0000   -0.0000 C   0  0  0  0  0  0  0  0  0  0  0  0
    4.3301   -0.0000   -0.0000 C   0  0  0  0  0  0  0  0  0  0  0  0
    3.4641   -0.5000   -0.0000 N   0  0  0  0  0  0  0  0  0  0  0  0
    3.4641   -1.5000   -0.0000 N   0  0  0  0  0  0  0  0  0  0  0  0
    2.5981   -0.0000   -0.0000 C   0  0  0  0  0  0  0  0  0  0  0  0
    2.5981   -2.0000   -0.0000 C   0  0  0  0  0  0  0  0  0  0  0  0
    1.7321   -0.5000   -0.0000 C   0  0  0  0  0  0  0  0  0  0  0  0
    2.5981    1.0000   -0.0000 C   0  0  0  0  0  0  0  0  0  0  0  0
    2.5981   -3.0000   -0.0000 C   0  0  0  0  0  0  0  0  0  0  0  0
    0.8660   -0.0000   -0.0000 C   0  0  0  0  0  0  0  0  0  0  0  0
    1.7321    1.5000   -0.0000 C   0  0  0  0  0  0  0  0  0  0  0  0
    0.8660    1.0000   -0.0000 C   0  0  0  0  0  0  0  0  0  0  0  0
  1  2  2  0  0  0  0
  2  3  1  0  0  0  0
  2  4  1  0  0  0  0
  3  5  1  0  0  0  0
  4  6  1  0  0  0  0
  5  7  2  0  0  0  0
  5  8  1  0  0  0  0
  7  9  1  0  0  0  0
  9 10  2  0  0  0  0
 10 11  1  0  0  0  0
 10 12  1  0  0  0  0
 11 13  1  0  0  0  0
 11 14  1  0  0  0  0
 13 15  1  0  0  0  0
 15 16  1  0  0  0  0
 16 17  1  0  0  0  0
 16 18  1  0  0  0  0
 17 19  2  0  0  0  0
 18 20  1  0  0  0  0
 18 21  2  0  0  0  0
 19 22  1  0  0  0  0
 20 23  2  0  0  0  0
 21 24  1  0  0  0  0
 23 25  1  0  0  0  0
M  END
>  <idcoordinates2D>


>  <FragFp>
:UdztUgrJ5sOottD90m68eVa0HG8V0N82l238048@V841FX!F18!o0R0VW!6W1!V!401)1#

>  <SkelSpheres>
!2/02/!71/.1601//%303$1/-1.2&4#1!202%G/!2///$32.2/2/%5///$31$1//2/$11/)C&1)1#2/+202$1/)1)1)1/&221/1!2////-21/%3-2/%1/$1101/2/&2#2)3%1.h$1)1$1$2$1+2,1/#2/$1/%1(272+2/&2/01/&3//!1(4!2/(22,1

>  <PathFp>
G180808402!W!a08803VJ@44!Q014W4s1H0FC010F080GV0F1140dlF$JF10VF#X2!Z2408!B4!

>  <Structure>
ficI@@DJ|DBSJwlwllkmTtuUTsM@iREQluV

>  <Atoms>
25

>  <Bonds>
24

>  <Total Molweight>
312

>  <cLogP>
4.9403

>  <H-Acceptors>
5

>  <H-Donors>
0

>  <Non-H Atoms>
25

>  <Non-C/H Atoms>
5

>  <Electronegative Atoms>
5

>  <Stereo Centers>
0

>  <Rotatable Bonds>
10

>  <Rings Closures>
0

>  <sp3-Atoms>
12

>  <Symmetric atoms>
0

>  <Total Surface Area>
51.4

>  <Relative PSA>
0.68482

>  <Polar Surface Area>
39.15

>  <Shape Index>
0.64

>  <Molecular Flexibility>
0.63719

>  <Molecular Complexity>
0.65788

>  <Aromatic Rings>
0

>  <Aromatic Atoms>
0

$$$$

eCreator 1.02D

 25 24  0  0  0  0  0  0  0  0999 V2000
   13.8564   -0.5000   -0.0000 O   0  0  0  0  0  0  0  0  0  0  0  0
   13.8564   -1.5000   -0.0000 C   0  0  0  0  0  0  0  0  0  0  0  0
   12.9904   -2.0000   -0.0000 N   0  0  0  0  0  0  0  0  0  0  0  0
   12.1244   -1.5000   -0.0000 C   0  0  0  0  0  0  0  0  0  0  0  0
   12.9904   -3.0000   -0.0000 C   0  0  0  0  0  0  0  0  0  0  0  0
   12.1244   -0.5000   -0.0000 C   0  0  0  0  0  0  0  0  0  0  0  0
   13.8564   -3.5000   -0.0000 C   0  0  0  0  0  0  0  0  0  0  0  0
   11.2583   -0.0000   -0.0000 C   0  0  0  0  0  0  0  0  0  0  0  0
   13.8564   -4.5000   -0.0000 C   0  0  0  0  0  0  0  0  0  0  0  0
   10.3923   -0.5000   -0.0000 C   0  0  0  0  0  0  0  0  0  0  0  0
    9.5263   -0.0000   -0.0000 N   0  0  0  0  0  0  0  0  0  0  0  0
   10.3923   -1.5000   -0.0000 C   0  0  0  0  0  0  0  0  0  0  0  0
    8.6603   -0.5000   -0.0000 C   0  0  0  0  0  0  0  0  0  0  0  0
    9.5263    1.0000   -0.0000 C   0  0  0  0  0  0  0  0  0  0  0  0
    7.7942   -0.0000   -0.0000 C   0  0  0  0  0  0  0  0  0  0  0  0
    6.9282   -0.5000   -0.0000 C   0  0  0  0  0  0  0  0  0  0  0  0
    6.0622   -0.0000   -0.0000 C   0  0  0  0  0  0  0  0  0  0  0  0
    5.1962   -0.5000   -0.0000 N   0  0  0  0  0  0  0  0  0  0  0  0
    6.0622    1.0000   -0.0000 C   0  0  0  0  0  0  0  0  0  0  0  0
    5.1962   -1.5000   -0.0000 N   0  0  0  0  0  0  0  0  0  0  0  0
    4.3301   -2.0000   -0.0000 C   0  0  0  0  0  0  0  0  0  0  0  0
    4.3301   -3.0000   -0.0000 C   0  0  0  0  0  0  0  0  0  0  0  0
    3.4641   -3.5000   -0.0000 C   0  0  0  0  0  0  0  0  0  0  0  0
    2.5981   -3.0000   -0.0000 C   0  0  0  0  0  0  0  0  0  0  0  0
    1.7321   -3.5000   -0.0000 C   0  0  0  0  0  0  0  0  0  0  0  0
  1  2  2  0  0  0  0
  2  3  1  0  0  0  0
  3  4  1  0  0  0  0
  3  5  1  0  0  0  0
  4  6  1  0  0  0  0
  5  7  1  0  0  0  0
  6  8  2  0  0  0  0
  7  9  1  0  0  0  0
  8 10  1  0  0  0  0
 10 11  1  0  0  0  0
 10 12  2  0  0  0  0
 11 13  1  0  0  0  0
 11 14  1  0  0  0  0
 13 15  1  0  0  0  0
 15 16  1  0  0  0  0
 16 17  1  0  0  0  0
 17 18  2  0  0  0  0
 17 19  1  0  0  0  0
 18 20  1  0  0  0  0
 20 21  1  0  0  0  0
 21 22  1  0  0  0  0
 22 23  2  0  0  0  0
 23 24  1  0  0  0  0
 24 25  2  0  0  0  0
M  END
>  <idcoordinates2D>


>  <FragFp>
:Ufzdv8rN5mOJ99390s28@V60H0cV088Fx2180482V841#2N$k0N4e2FF1W&J09!F%1#

>  <SkelSpheres>
/&1/D!1$2/*2*2/01$2$3$5(1*1/1-221/E/!1/#1(1$1,1#1/)1+11/2(1(1$2#2/%1/01&2%12+1//+5&1(1(2)1!1$10101!3$1#1/-3(2!101&42+2%101/,1//.1-2//!1%3$1/!2-1/201/!1//#1%h!1)2/!1,1$1&1.2!5-2//&4//$5/01#3/01#1//(4/$2&405+

>  <PathFp>
G08!F9012!V!6Fc!3V0184818!4Z8F0H0FC$VN81c!G010dlGV#FF!VF!122F0X240220B#

>  <Structure>
ficI@@DJcdBRrj|wkNjmUMSUSUL`pqBuX

>  <Atoms>
25

>  <Bonds>
24

>  <Total Molweight>
312

>  <cLogP>
3.9528

>  <H-Acceptors>
5

>  <H-Donors>
0

>  <Non-H Atoms>
25

>  <Non-C/H Atoms>
5

>  <Electronegative Atoms>
5

>  <Stereo Centers>
0

>  <Rotatable Bonds>
14

>  <Rings Closures>
0

>  <sp3-Atoms>
12

>  <Symmetric atoms>
0

>  <Total Surface Area>
51.4

>  <Relative PSA>
0.68482

>  <Polar Surface Area>
39.15

>  <Shape Index>
0.8

>  <Molecular Flexibility>
0.71652

>  <Molecular Complexity>
0.56169

>  <Aromatic Rings>
0

>  <Aromatic Atoms>
0

$$$$

eCreator 1.02D

 25 24  0  0  0  0  0  0  0  0999 V2000
   12.1244   -1.5000   -0.0000 O   0  0  0  0  0  0  0  0  0  0  0  0
   12.1244   -0.5000   -0.0000 C   0  0  0  0  0  0  0  0  0  0  0  0
   11.2583   -0.0000   -0.0000 N   0  0  0  0  0  0  0  0  0  0  0  0
   12.9904   -0.0000   -0.0000 C   0  0  0  0  0  0  0  0  0  0  0  0
   10.3923   -0.5000   -0.0000 C   0  0  0  0  0  0  0  0  0  0  0  0
   11.2583    1.0000   -0.0000 C   0  0  0  0  0  0  0  0  0  0  0  0
   13.8564   -0.5000   -0.0000 C   0  0  0  0  0  0  0  0  0  0  0  0
    9.5263   -0.0000   -0.0000 C   0  0  0  0  0  0  0  0  0  0  0  0
   14.7224   -0.0000   -0.0000 C   0  0  0  0  0  0  0  0  0  0  0  0
    8.6603   -0.5000   -0.0000 C   0  0  0  0  0  0  0  0  0  0  0  0
    7.7942   -0.0000   -0.0000 C   0  0  0  0  0  0  0  0  0  0  0  0
    6.9282   -0.5000   -0.0000 N   0  0  0  0  0  0  0  0  0  0  0  0
    7.7942    1.0000   -0.0000 C   0  0  0  0  0  0  0  0  0  0  0  0
    6.0622   -0.0000   -0.0000 C   0  0  0  0  0  0  0  0  0  0  0  0
    6.9282   -1.5000   -0.0000 C   0  0  0  0  0  0  0  0  0  0  0  0
    5.1962   -0.5000   -0.0000 C   0  0  0  0  0  0  0  0  0  0  0  0
    4.3301   -0.0000   -0.0000 N   0  0  0  0  0  0  0  0  0  0  0  0
    5.1962   -1.5000   -0.0000 C   0  0  0  0  0  0  0  0  0  0  0  0
    3.4641   -0.5000   -0.0000 C   0  0  0  0  0  0  0  0  0  0  0  0
    4.3301   -2.0000   -0.0000 C   0  0  0  0  0  0  0  0  0  0  0  0
    2.5981   -0.0000   -0.0000 C   0  0  0  0  0  0  0  0  0  0  0  0
    4.3301   -3.0000   -0.0000 C   0  0  0  0  0  0  0  0  0  0  0  0
    1.7321   -0.5000   -0.0000 C   0  0  0  0  0  0  0  0  0  0  0  0
    1.7321   -1.5000   -0.0000 C   0  0  0  0  0  0  0  0  0  0  0  0
    0.8660   -2.0000   -0.0000 C   0  0  0  0  0  0  0  0  0  0  0  0
  1  2  2  0  0  0  0
  2  3  1  0  0  0  0
  2  4  1  0  0  0  0
  3  5  1  0  0  0  0
  3  6  1  0  0  0  0
  4  7  1  0  0  0  0
  5  8  2  0  0  0  0
  7  9  1  0  0  0  0
  8 10  1  0  0  0  0
 10 11  2  0  0  0  0
 11 12  1  0  0  0  0
 11 13  1  0  0  0  0
 12 14  1  0  0  0  0
 12 15  1  0  0  0  0
 14 16  1  0  0  0  0
 16 17  1  0  0  0  0
 16 18  2  0  0  0  0
 17 19  1  0  0  0  0
 18 20  1  0  0  0  0
 19 21  1  0  0  0  0
 20 22  1  0  0  0  0
 21 23  2  0  0  0  0
 23 24  1  0  0  0  0
 24 25  2  0  0  0  0
M  END
>  <idcoordinates2D>


>  <FragFp>
:UdzdvBrJ5wOJ9tEC8F28@8_9H1c0490Hp2A804N@o84!W0XF0s!4#VY1F311!V8F4$F*

>  <SkelSpheres>
!1/02(1)C//#1*1/&4$401!3/.1%1,12/0E+1#2//)2/1#1//,1!3/+1)1/////&1)1$8&1/01*101$3%24!104(102//-4#1&22.1.4%4$1//%12/2//)1/#2/!1/%2#2%2$1(2//i20101/$2(1%1/(1101&2/(2/01)152/%1,2/031/$11/1%1/0103/-25)10

>  <PathFp>
G4808F841@!V!a08!3!@4088P20BV8N120F5010F080FV0F01408W1$FF!ZF!1Y0F0424081044!

>  <Structure>
ficq@@DZBAIfW]f~UWVjffjijfPDYR`uV

>  <Atoms>
25

>  <Bonds>
24

>  <Total Molweight>
310

>  <cLogP>
4.7904

>  <H-Acceptors>
4

>  <H-Donors>
0

>  <Non-H Atoms>
25

>  <Non-C/H Atoms>
4

>  <Electronegative Atoms>
4

>  <Stereo Centers>
0

>  <Rotatable Bonds>
12

>  <Rings Closures>
0

>  <sp3-Atoms>
12

>  <Symmetric atoms>
0

>  <Total Surface Area>
44.6

>  <Relative PSA>
0.53117

>  <Polar Surface Area>
26.79

>  <Shape Index>
0.72

>  <Molecular Flexibility>
0.66866

>  <Molecular Complexity>
0.626

>  <Aromatic Rings>
0

>  <Aromatic Atoms>
0

$$$$

eCreator 1.02D

 25 24  0  0  0  0  0  0  0  0999 V2000
    9.5263    1.0000   -0.0000 O   0  0  0  0  0  0  0  0  0  0  0  0
    9.5263   -0.0000   -0.0000 C   0  0  0  0  0  0  0  0  0  0  0  0
    8.6603   -0.5000   -0.0000 N   0  0  0  0  0  0  0  0  0  0  0  0
   10.3923   -0.5000   -0.0000 C   0  0  0  0  0  0  0  0  0  0  0  0
    7.7942   -0.0000   -0.0000 C   0  0  0  0  0  0  0  0  0  0  0  0
   11.2583   -0.0000   -0.0000 C   0  0  0  0  0  0  0  0  0  0  0  0
    6.9282   -0.5000   -0.0000 C   0  0  0  0  0  0  0  0  0  0  0  0
   12.1244   -0.5000   -0.0000 C   0  0  0  0  0  0  0  0  0  0  0  0
   11.2583    1.0000   -0.0000 C   0  0  0  0  0  0  0  0  0  0  0  0
    6.0622   -0.0000   -0.0000 C   0  0  0  0  0  0  0  0  0  0  0  0
   12.9904   -0.0000   -0.0000 N   0  0  0  0  0  0  0  0  0  0  0  0
   12.1244   -1.5000   -0.0000 C   0  0  0  0  0  0  0  0  0  0  0  0
    5.1962   -0.5000   -0.0000 C   0  0  0  0  0  0  0  0  0  0  0  0
   12.9904    1.0000   -0.0000 N   0  0  0  0  0  0  0  0  0  0  0  0
    4.3301   -0.0000   -0.0000 N   0  0  0  0  0  0  0  0  0  0  0  0
    5.1962   -1.5000   -0.0000 C   0  0  0  0  0  0  0  0  0  0  0  0
   13.8564    1.5000   -0.0000 C   0  0  0  0  0  0  0  0  0  0  0  0
    3.4641   -0.5000   -0.0000 C   0  0  0  0  0  0  0  0  0  0  0  0
   13.8564    2.5000   -0.0000 C   0  0  0  0  0  0  0  0  0  0  0  0
   14.7224    1.0000   -0.0000 C   0  0  0  0  0  0  0  0  0  0  0  0
    2.5981   -0.0000   -0.0000 C   0  0  0  0  0  0  0  0  0  0  0  0
   14.7224    3.0000   -0.0000 C   0  0  0  0  0  0  0  0  0  0  0  0
    1.7321   -0.5000   -0.0000 C   0  0  0  0  0  0  0  0  0  0  0  0
    0.8660   -0.0000   -0.0000 C   0  0  0  0  0  0  0  0  0  0  0  0
    0.0000   -0.5000   -0.0000 C   0  0  0  0  0  0  0  0  0  0  0  0
  1  2  2  0  0  0  0
  2  3  1  0  0  0  0
  2  4  1  0  0  0  0
  3  5  1  0  0  0  0
  4  6  2  0  0  0  0
  5  7  2  0  0  0  0
  6  8  1  0  0  0  0
  6  9  1  0  0  0  0
  7 10  1  0  0  0  0
  8 11  2  0  0  0  0
  8 12  1  0  0  0  0
 10 13  2  0  0  0  0
 11 14  1  0  0  0  0
 13 15  1  0  0  0  0
 13 16  1  0  0  0  0
 14 17  1  0  0  0  0
 15 18  1  0  0  0  0
 17 19  2  0  0  0  0
 17 20  1  0  0  0  0
 18 21  1  0  0  0  0
 19 22  1  0  0  0  0
 21 23  1  0  0  0  0
 23 24  1  0  0  0  0
 24 25  1  0  0  0  0
M  END
>  <idcoordinates2D>


>  <FragFp>
zxUYrWv8lN4HGJ08080F282V0FF0c#8Hk218$k8410V02808!oFF4810F0V1%4$F%1#

>  <SkelSpheres>
!1//$B/,1#1-1!1%1(1!4!2#1011%1///02&2%B!1(1//$1/3(1.1//$4!1/$2!1//01%1/+7//&1#B03$2+3,31(1111#1%101////#2*1!21-101%1//$1+1#1/$2+1/$1/02#11+1$2+62!2%1/03!1,1$1!1$h,2#1(2$1&2#2////*1+1B//$1+1(2/1//$1)4!2//#1#

>  <PathFp>
I180@0840@02c!X0c!70424481@20BW8mW20GC0106V80Gc!F150clGV#JF10ZF!W02G0624!W0B#

>  <Structure>
ficI@@DJlxBSJlmoKr~mRuLuTuU@hRiR]TZ

>  <Atoms>
25

>  <Bonds>
24

>  <Total Molweight>
312

>  <cLogP>
5.0775

>  <H-Acceptors>
5

>  <H-Donors>
0

>  <Non-H Atoms>
25

>  <Non-C/H Atoms>
5

>  <Electronegative Atoms>
5

>  <Stereo Centers>
0

>  <Rotatable Bonds>
11

>  <Rings Closures>
0

>  <sp3-Atoms>
11

>  <Symmetric atoms>
0

>  <Total Surface Area>
51.4

>  <Relative PSA>
0.68482

>  <Polar Surface Area>
39.15

>  <Shape Index>
0.8

>  <Molecular Flexibility>
0.44217

>  <Molecular Complexity>
0.59413

>  <Aromatic Rings>
0

>  <Aromatic Atoms>
0

$$$$

eCreator 1.02D

 25 24  0  0  0  0  0  0  0  0999 V2000
   14.7224    0.0000   -0.0000 O   0  0  0  0  0  0  0  0  0  0  0  0
   13.8564   -0.5000   -0.0000 C   0  0  0  0  0  0  0  0  0  0  0  0
   12.9904   -0.0000   -0.0000 C   0  0  0  0  0  0  0  0  0  0  0  0
   13.8564   -1.5000   -0.0000 C   0  0  0  0  0  0  0  0  0  0  0  0
   12.1244   -0.5000   -0.0000 C   0  0  0  0  0  0  0  0  0  0  0  0
   14.7224   -2.0000   -0.0000 C   0  0  0  0  0  0  0  0  0  0  0  0
   11.2583   -0.0000   -0.0000 C   0  0  0  0  0  0  0  0  0  0  0  0
   10.3923   -0.5000   -0.0000 N   0  0  0  0  0  0  0  0  0  0  0  0
   10.3923   -1.5000   -0.0000 N   0  0  0  0  0  0  0  0  0  0  0  0
    9.5263   -0.0000   -0.0000 C   0  0  0  0  0  0  0  0  0  0  0  0
    8.6603   -0.5000   -0.0000 C   0  0  0  0  0  0  0  0  0  0  0  0
    9.5263    1.0000   -0.0000 C   0  0  0  0  0  0  0  0  0  0  0  0
    7.7942   -0.0000   -0.0000 C   0  0  0  0  0  0  0  0  0  0  0  0
    8.6603   -1.5000   -0.0000 C   0  0  0  0  0  0  0  0  0  0  0  0
    6.9282   -0.5000   -0.0000 C   0  0  0  0  0  0  0  0  0  0  0  0
    9.5263   -2.0000   -0.0000 C   0  0  0  0  0  0  0  0  0  0  0  0
    6.0622   -0.0000   -0.0000 N   0  0  0  0  0  0  0  0  0  0  0  0
    5.1962   -0.5000   -0.0000 C   0  0  0  0  0  0  0  0  0  0  0  0
    4.3301   -0.0000   -0.0000 C   0  0  0  0  0  0  0  0  0  0  0  0
    5.1962   -1.5000   -0.0000 C   0  0  0  0  0  0  0  0  0  0  0  0
    3.4641   -0.5000   -0.0000 C   0  0  0  0  0  0  0  0  0  0  0  0
    3.4641   -1.5000   -0.0000 C   0  0  0  0  0  0  0  0  0  0  0  0
    2.5981   -2.0000   -0.0000 N   0  0  0  0  0  0  0  0  0  0  0  0
    2.5981   -3.0000   -0.0000 C   0  0  0  0  0  0  0  0  0  0  0  0
    1.7321   -3.5000   -0.0000 C   0  0  0  0  0  0  0  0  0  0  0  0
  1  2  1  0  0  0  0
  2  3  2  0  0  0  0
  2  4  1  0  0  0  0
  3  5  1  0  0  0  0
  4  6  2  0  0  0  0
  5  7  2  0  0  0  0
  7  8  1  0  0  0  0
  8  9  1  0  0  0  0
  8 10  1  0  0  0  0
 10 11  2  0  0  0  0
 10 12  1  0  0  0  0
 11 13  1  0  0  0  0
 11 14  1  0  0  0  0
 13 15  1  0  0  0  0
 14 16  1  0  0  0  0
 15 17  1  0  0  0  0
 17 18  1  0  0  0  0
 18 19  1  0  0  0  0
 18 20  2  0  0  0  0
 19 21  2  0  0  0  0
 21 22  1  0  0  0  0
 22 23  1  0  0  0  0
 23 24  1  0  0  0  0
 24 25  1  0  0  0  0
M  END
>  <idcoordinates2D>


>  <FragFp>
;bnrvclN5uGJ89098k2821F0FFc#BHG218#@F84$Xs08V0oF2485FF0V1!W!44#F#801#

>  <SkelSpheres>
02//%B/!1.2+1#1&21$1#2!20201!4)1&1/01.1/!D+1%1$4/!1%1&2,1+1/$1/%4!2/(1101/(1+2#1/&4/!1&2*2$8.1/02/41%1+31///1)1(1,1)1#2/$2//1/#2/,1/01/(1.1/#1//&40h!1/02$2#1/&3/$1*1/01/)38201%1&3/!4*1&1/01#2&2/,2%4%1!1//2

>  <PathFp>
HF8!FN412!c!a48!1!14081@!BW8H020F1$V!GV!G540Bk9!F0FF10ZF10130FV62Z4#D0J0

>  <Structure>
ficI@@NBBtBSJ{\vnsjsRuMUUKU@IBiRll

>  <Atoms>
25

>  <Bonds>
24

>  <Total Molweight>
312

>  <cLogP>
3.7826

>  <H-Acceptors>
5

>  <H-Donors>
0

>  <Non-H Atoms>
25

>  <Non-C/H Atoms>
5

>  <Electronegative Atoms>
5

>  <Stereo Centers>
0

>  <Rotatable Bonds>
13

>  <Rings Closures>
0

>  <sp3-Atoms>
13

>  <Symmetric atoms>
0

>  <Total Surface Area>
59.1

>  <Relative PSA>
0.46193

>  <Polar Surface Area>
33.19

>  <Shape Index>
0.76

>  <Molecular Flexibility>
0.64463

>  <Molecular Complexity>
0.62953

>  <Aromatic Rings>
0

>  <Aromatic Atoms>
0

$$$$

eCreator 1.02D

 26 25  0  0  0  0  0  0  0  0999 V2000
   20.7846   -0.7500   -0.0000 O   0  0  0  0  0  0  0  0  0  0  0  0
   19.4856   -0.0000   -0.0000 C   0  0  0  0  0  0  0  0  0  0  0  0
   18.1865   -0.7500   -0.0000 C   0  0  0  0  0  0  0  0  0  0  0  0
   16.8875   -0.0000   -0.0000 N   0  0  0  0  0  0  0  0  0  0  0  0
   18.1865   -2.2500   -0.0000 C   0  0  0  0  0  0  0  0  0  0  0  0
   15.5885   -0.7500   -0.0000 N   0  0  0  0  0  0  0  0  0  0  0  0
   15.5885   -2.2500   -0.0000 C   0  0  0  0  0  0  0  0  0  0  0  0
   14.2894   -0.0000   -0.0000 C   0  0  0  0  0  0  0  0  0  0  0  0
   14.2894   -3.0000   -0.0000 C   0  0  0  0  0  0  0  0  0  0  0  0
   16.8875   -3.0000   -0.0000 C   0  0  0  0  0  0  0  0  0  0  0  0
   12.9904   -0.7500   -0.0000 C   0  0  0  0  0  0  0  0  0  0  0  0
   14.2894   -4.5000   -0.0000 C   0  0  0  0  0  0  0  0  0  0  0  0
   16.8875   -4.5000   -0.0000 C   0  0  0  0  0  0  0  0  0  0  0  0
   11.6913   -0.0000   -0.0000 N   0  0  0  0  0  0  0  0  0  0  0  0
   12.9904   -5.2500   -0.0000 C   0  0  0  0  0  0  0  0  0  0  0  0
   10.3923   -0.7500   -0.0000 C   0  0  0  0  0  0  0  0  0  0  0  0
    9.0933   -0.0000   -0.0000 C   0  0  0  0  0  0  0  0  0  0  0  0
   10.3923   -2.2500   -0.0000 C   0  0  0  0  0  0  0  0  0  0  0  0
    7.7942   -0.7500   -0.0000 C   0  0  0  0  0  0  0  0  0  0  0  0
    7.7942   -2.2500   -0.0000 C   0  0  0  0  0  0  0  0  0  0  0  0
    6.4952   -3.0000   -0.0000 N   0  0  0  0  0  0  0  0  0  0  0  0
    6.4952   -4.5000   -0.0000 C   0  0  0  0  0  0  0  0  0  0  0  0
    5.1962   -2.2500   -0.0000 C   0  0  0  0  0  0  0  0  0  0  0  0
    5.1962   -5.2500   -0.0000 C   0  0  0  0  0  0  0  0  0  0  0  0
    5.1962   -6.7500   -0.0000 C   0  0  0  0  0  0  0  0  0  0  0  0
    3.8971   -7.5000   -0.0000 C   0  0  0  0  0  0  0  0  0  0  0  0
  1  2  2  0  0  0  0
  2  3  1  0  0  0  0
  3  4  2  0  0  0  0
  3  5  1  0  0  0  0
  4  6  1  0  0  0  0
  6  7  1  0  0  0  0
  6  8  1  0  0  0  0
  7  9  2  0  0  0  0
  7 10  1  0  0  0  0
  8 11  1  0  0  0  0
  9 12  1  0  0  0  0
 10 13  2  0  0  0  0
 11 14  1  0  0  0  0
 12 15  2  0  0  0  0
 14 16  1  0  0  0  0
 16 17  1  0  0  0  0
 16 18  2  0  0  0  0
 17 19  2  0  0  0  0
 19 20  1  0  0  0  0
 20 21  1  0  0  0  0
 21 22  1  0  0  0  0
 21 23  1  0  0  0  0
 22 24  1  0  0  0  0
 24 25  1  0  0  0  0
 25 26  1  0  0  0  0
M  END
>  <idcoordinates2D>


>  <FragFp>
:UfztzcrJ5kOodt290k68@Va0PFcV088HK239048@V841F2!N08!J0F4cYFF3W1!V!401!F%1#

>  <SkelSpheres>
!2%1.1-A%1$1//!2+2$1$4!20301!7,1/&1+311/!G/!1//$1.1+1,2.1*1!302/+1!1///)1$4//%1$5&13//+2$4$1!1&1$1+3/%4/,1$20101!1%103/$2/)1//!103/(2//!1/(1/021//#l$1&2&1$2$1,1+204#2*1//2.1%354(1/*5*1%1/.1)1)2.4%1/%2-

>  <PathFp>
F18!Fc013!V!q088030JA44N0O014WBs0H0FB#F0801V0FG040dlG!F0JF10VF080X2F042508!B4!

>  <Structure>
fesI@@LTlTBRssJk|zskMTuLtmUTCBKeE`

>  <Atoms>
26

>  <Bonds>
25

>  <Total Molweight>
324

>  <cLogP>
3.8792

>  <H-Acceptors>
5

>  <H-Donors>
0

>  <Non-H Atoms>
26

>  <Non-C/H Atoms>
5

>  <Electronegative Atoms>
5

>  <Stereo Centers>
0

>  <Rotatable Bonds>
15

>  <Rings Closures>
0

>  <sp3-Atoms>
11

>  <Symmetric atoms>
0

>  <Total Surface Area>
63.91

>  <Relative PSA>
0.55077

>  <Polar Surface Area>
39.15

>  <Shape Index>
0.65385

>  <Molecular Flexibility>
0.7594

>  <Molecular Complexity>
0.64904

>  <Aromatic Rings>
0

>  <Aromatic Atoms>
0

$$$$

eCreator 1.02D

 26 25  0  0  0  0  0  0  0  0999 V2000
   13.8564    1.5000   -0.0000 O   0  0  0  0  0  0  0  0  0  0  0  0
   12.9904    1.0000   -0.0000 C   0  0  0  0  0  0  0  0  0  0  0  0
   12.9904   -0.0000   -0.0000 C   0  0  0  0  0  0  0  0  0  0  0  0
   12.1244   -0.5000   -0.0000 C   0  0  0  0  0  0  0  0  0  0  0  0
   11.2583   -0.0000   -0.0000 C   0  0  0  0  0  0  0  0  0  0  0  0
   10.3923   -0.5000   -0.0000 N   0  0  0  0  0  0  0  0  0  0  0  0
   11.2583    1.0000   -0.0000 C   0  0  0  0  0  0  0  0  0  0  0  0
   10.3923   -1.5000   -0.0000 N   0  0  0  0  0  0  0  0  0  0  0  0
    9.5263   -0.0000   -0.0000 C   0  0  0  0  0  0  0  0  0  0  0  0
   11.2583   -2.0000   -0.0000 C   0  0  0  0  0  0  0  0  0  0  0  0
    8.6603   -0.5000   -0.0000 C   0  0  0  0  0  0  0  0  0  0  0  0
   11.2583   -3.0000   -0.0000 C   0  0  0  0  0  0  0  0  0  0  0  0
    7.7942   -0.0000   -0.0000 N   0  0  0  0  0  0  0  0  0  0  0  0
   12.1244   -3.5000   -0.0000 N   0  0  0  0  0  0  0  0  0  0  0  0
    6.9282   -0.5000   -0.0000 C   0  0  0  0  0  0  0  0  0  0  0  0
    7.7942    1.0000   -0.0000 C   0  0  0  0  0  0  0  0  0  0  0  0
    6.0622   -0.0000   -0.0000 C   0  0  0  0  0  0  0  0  0  0  0  0
    5.1962   -0.5000   -0.0000 C   0  0  0  0  0  0  0  0  0  0  0  0
    4.3301   -0.0000   -0.0000 C   0  0  0  0  0  0  0  0  0  0  0  0
    3.4641   -0.5000   -0.0000 N   0  0  0  0  0  0  0  0  0  0  0  0
    4.3301    1.0000   -0.0000 C   0  0  0  0  0  0  0  0  0  0  0  0
    2.5981   -0.0000   -0.0000 C   0  0  0  0  0  0  0  0  0  0  0  0
    3.4641   -1.5000   -0.0000 C   0  0  0  0  0  0  0  0  0  0  0  0
    1.7321   -0.5000   -0.0000 C   0  0  0  0  0  0  0  0  0  0  0  0
    0.8660   -0.0000   -0.0000 C   0  0  0  0  0  0  0  0  0  0  0  0
    0.0000   -0.5000   -0.0000 C   0  0  0  0  0  0  0  0  0  0  0  0
  1  2  1  0  0  0  0
  2  3  1  0  0  0  0
  3  4  2  0  0  0  0
  4  5  1  0  0  0  0
  5  6  1  0  0  0  0
  5  7  2  0  0  0  0
  6  8  1  0  0  0  0
  6  9  1  0  0  0  0
  8 10  2  0  0  0  0
  9 11  1  0  0  0  0
 10 12  1  0  0  0  0
 11 13  1  0  0  0  0
 12 14  1  0  0  0  0
 13 15  1  0  0  0  0
 13 16  1  0  0  0  0
 15 17  2  0  0  0  0
 17 18  1  0  0  0  0
 18 19  2  0  0  0  0
 19 20  1  0  0  0  0
 19 21  1  0  0  0  0
 20 22  1  0  0  0  0
 20 23  1  0  0  0  0
 22 24  1  0  0  0  0
 24 25  1  0  0  0  0
 25 26  1  0  0  0  0
M  END
>  <idcoordinates2D>


>  <FragFp>
;hvttcrJ5k1otO280k68eVa0HFcV0N8HK238040@V841F202F18!o0J4cY0F3W1!V!J41!F%1#

>  <SkelSpheres>
!1/02(1)C/!1-101*3&1.4$5$21/*2(2/-2!A01)1%1//01/!11/)2%1/201!4!3)1-1//01//!3#1+1&2/!8&1$1/)1)2114$1(1&1$1+3//#2$1+1$1&4/+1)2/(2/,2*1+2/!2.1/!1/+2//i!101!1%1$1$102!11/.2,2/*2/)142+2!1/0105/031/$22!1//%106/*223-

>  <PathFp>
G18#8412!V!a08801VF944!Q016_BN1H0FC#F080WW0FG140dlG$JF08VF!9X2F042408!B4!

>  <Structure>
fesi@@J\M[HDeV[UV}YoZZZZjfZjhADHkuF`

>  <Atoms>
26

>  <Bonds>
25

>  <Total Molweight>
326

>  <cLogP>
2.1633

>  <H-Acceptors>
6

>  <H-Donors>
0

>  <Non-H Atoms>
26

>  <Non-C/H Atoms>
6

>  <Electronegative Atoms>
6

>  <Stereo Centers>
0

>  <Rotatable Bonds>
14

>  <Rings Closures>
0

>  <sp3-Atoms>
16

>  <Symmetric atoms>
0

>  <Total Surface Area>
47.21

>  <Relative PSA>
0.82207

>  <Polar Surface Area>
45.55

>  <Shape Index>
0.69231

>  <Molecular Flexibility>
0.66919

>  <Molecular Complexity>
0.62054

>  <Aromatic Rings>
0

>  <Aromatic Atoms>
0

$$$$

eCreator 1.02D

 25 25  0  0  0  0  0  0  0  0999 V2000
    7.7942    1.0000   -0.0000 O   0  0  0  0  0  0  0  0  0  0  0  0
    7.7942   -0.0000   -0.0000 C   0  0  0  0  0  0  0  0  0  0  0  0
    8.6603   -0.5000   -0.0000 N   0  0  0  0  0  0  0  0  0  0  0  0
    6.9282   -0.5000   -0.0000 C   0  0  0  0  0  0  0  0  0  0  0  0
    9.5263   -0.0000   -0.0000 C   0  0  0  0  0  0  0  0  0  0  0  0
    6.0622   -0.0000   -0.0000 C   0  0  0  0  0  0  0  0  0  0  0  0
   10.3923   -0.5000   -0.0000 C   0  0  0  0  0  0  0  0  0  0  0  0
    5.1962   -0.5000   -0.0000 C   0  0  0  0  0  0  0  0  0  0  0  0
    6.0622    1.0000   -0.0000 C   0  0  0  0  0  0  0  0  0  0  0  0
   11.2583   -0.0000   -0.0000 C   0  0  0  0  0  0  0  0  0  0  0  0
    4.3301   -0.0000   -0.0000 N   0  0  0  0  0  0  0  0  0  0  0  0
    5.1962   -1.5000   -0.0000 C   0  0  0  0  0  0  0  0  0  0  0  0
   12.1244   -0.5000   -0.0000 C   0  0  0  0  0  0  0  0  0  0  0  0
    4.3301    1.0000   -0.0000 N   0  0  0  0  0  0  0  0  0  0  0  0
   12.9904   -0.0000   -0.0000 N   0  0  0  0  0  0  0  0  0  0  0  0
    3.4641    1.5000   -0.0000 C   0  0  0  0  0  0  0  0  0  0  0  0
   13.8564   -0.5000   -0.0000 C   0  0  0  0  0  0  0  0  0  0  0  0
   12.9904    1.0000   -0.0000 C   0  0  0  0  0  0  0  0  0  0  0  0
    3.4641    2.5000   -0.0000 C   0  0  0  0  0  0  0  0  0  0  0  0
    2.5981    1.0000   -0.0000 C   0  0  0  0  0  0  0  0  0  0  0  0
   14.7224   -0.0000   -0.0000 C   0  0  0  0  0  0  0  0  0  0  0  0
   13.8564    1.5000   -0.0000 C   0  0  0  0  0  0  0  0  0  0  0  0
    2.5981    3.0000   -0.0000 C   0  0  0  0  0  0  0  0  0  0  0  0
   14.7224    1.0000   -0.0000 C   0  0  0  0  0  0  0  0  0  0  0  0
    2.5981    4.0000   -0.0000 C   0  0  0  0  0  0  0  0  0  0  0  0
  1  2  2  0  0  0  0
  2  3  1  0  0  0  0
  2  4  1  0  0  0  0
  3  5  1  0  0  0  0
  4  6  2  0  0  0  0
  5  7  2  0  0  0  0
  6  8  1  0  0  0  0
  6  9  1  0  0  0  0
  7 10  1  0  0  0  0
  8 11  2  0  0  0  0
  8 12  1  0  0  0  0
 10 13  2  0  0  0  0
 11 14  1  0  0  0  0
 13 15  1  0  0  0  0
 14 16  1  0  0  0  0
 15 17  1  0  0  0  0
 15 18  1  0  0  0  0
 16 19  2  0  0  0  0
 16 20  1  0  0  0  0
 17 21  1  0  0  0  0
 18 22  1  0  0  0  0
 19 23  1  0  0  0  0
 21 24  1  0  0  0  0
 23 25  2  0  0  0  0
 22 24  1  0  0  0  0
M  END
>  <idcoordinates2D>


>  <FragFp>
:Ufz9t81N5m1J89080F28@V4FF0cV088Pw018#8k8410V02N08!JFFF@30F0V1%4$F#V01#

>  <SkelSpheres>
!2,1,1)@/(1#1#1-1)1.201#13%1/)1/&2%3&E!1(2&1/,1/2.1//-2!1/(2*2/%1%1/+4//+6&1+3,31)101#21$101/!1,2)2+4+201/#1&1/!1/*1/101/102/-4!2/02#11+1!11,22!2%1/02/)1$h,2#1(1$1&2/1(2/!1/301/*3@//$2.1$11/!1&3/)11(4/,3-

>  <PathFp>
I180@08!@02c!X0c!704244N1@20BW8mW20GC0106V80Gc$50clGV0F0JF10ZF!W02G0624!W0B#

>  <Structure>
fisI@@DJlxBSJlmnlrouzuKTsUSUS@hRiR]TZ

>  <Atoms>
25

>  <Bonds>
25

>  <Total Molweight>
312

>  <cLogP>
3.7678

>  <H-Acceptors>
5

>  <H-Donors>
0

>  <Non-H Atoms>
25

>  <Non-C/H Atoms>
5

>  <Electronegative Atoms>
5

>  <Stereo Centers>
0

>  <Rotatable Bonds>
8

>  <Rings Closures>
1

>  <sp3-Atoms>
9

>  <Symmetric atoms>
2

>  <Total Surface Area>
67

>  <Relative PSA>
0.52537

>  <Polar Surface Area>
39.15

>  <Shape Index>
0.76

>  <Molecular Flexibility>
0.39475

>  <Molecular Complexity>
0.59852

>  <Aromatic Rings>
0

>  <Aromatic Atoms>
0

$$$$

eCreator 1.02D

 26 25  0  0  0  0  0  0  0  0999 V2000
   12.9904   -2.0000   -0.0000 O   0  0  0  0  0  0  0  0  0  0  0  0
   12.1244   -1.5000   -0.0000 C   0  0  0  0  0  0  0  0  0  0  0  0
   12.1244   -0.5000   -0.0000 C   0  0  0  0  0  0  0  0  0  0  0  0
   11.2583   -0.0000   -0.0000 C   0  0  0  0  0  0  0  0  0  0  0  0
   10.3923   -0.5000   -0.0000 C   0  0  0  0  0  0  0  0  0  0  0  0
    9.5263   -0.0000   -0.0000 N   0  0  0  0  0  0  0  0  0  0  0  0
   10.3923   -1.5000   -0.0000 C   0  0  0  0  0  0  0  0  0  0  0  0
    9.5263    1.0000   -0.0000 N   0  0  0  0  0  0  0  0  0  0  0  0
    8.6603   -0.5000   -0.0000 C   0  0  0  0  0  0  0  0  0  0  0  0
   10.3923    1.5000   -0.0000 C   0  0  0  0  0  0  0  0  0  0  0  0
    8.6603   -1.5000   -0.0000 C   0  0  0  0  0  0  0  0  0  0  0  0
    7.7942   -0.0000   -0.0000 C   0  0  0  0  0  0  0  0  0  0  0  0
   10.3923    2.5000   -0.0000 C   0  0  0  0  0  0  0  0  0  0  0  0
    6.9282   -0.5000   -0.0000 N   0  0  0  0  0  0  0  0  0  0  0  0
    6.0622   -0.0000   -0.0000 C   0  0  0  0  0  0  0  0  0  0  0  0
    6.9282   -1.5000   -0.0000 C   0  0  0  0  0  0  0  0  0  0  0  0
    5.1962   -0.5000   -0.0000 C   0  0  0  0  0  0  0  0  0  0  0  0
    6.0622    1.0000   -0.0000 C   0  0  0  0  0  0  0  0  0  0  0  0
    4.3301   -0.0000   -0.0000 C   0  0  0  0  0  0  0  0  0  0  0  0
    3.4641   -0.5000   -0.0000 C   0  0  0  0  0  0  0  0  0  0  0  0
    2.5981   -0.0000   -0.0000 N   0  0  0  0  0  0  0  0  0  0  0  0
    3.4641   -1.5000   -0.0000 C   0  0  0  0  0  0  0  0  0  0  0  0
    1.7321   -0.5000   -0.0000 C   0  0  0  0  0  0  0  0  0  0  0  0
    2.5981    1.0000   -0.0000 C   0  0  0  0  0  0  0  0  0  0  0  0
    0.8660   -0.0000   -0.0000 C   0  0  0  0  0  0  0  0  0  0  0  0
    0.0000   -0.5000   -0.0000 C   0  0  0  0  0  0  0  0  0  0  0  0
  1  2  1  0  0  0  0
  2  3  1  0  0  0  0
  3  4  2  0  0  0  0
  4  5  1  0  0  0  0
  5  6  1  0  0  0  0
  5  7  2  0  0  0  0
  6  8  1  0  0  0  0
  6  9  1  0  0  0  0
  8 10  2  0  0  0  0
  9 11  2  0  0  0  0
  9 12  1  0  0  0  0
 10 13  1  0  0  0  0
 12 14  1  0  0  0  0
 14 15  1  0  0  0  0
 14 16  1  0  0  0  0
 15 17  2  0  0  0  0
 15 18  1  0  0  0  0
 17 19  1  0  0  0  0
 19 20  2  0  0  0  0
 20 21  1  0  0  0  0
 20 22  1  0  0  0  0
 21 23  1  0  0  0  0
 21 24  1  0  0  0  0
 23 25  1  0  0  0  0
 25 26  1  0  0  0  0
M  END
>  <idcoordinates2D>


>  <FragFp>
;hvtUgrJ5wOotO@C8m68eca9HF8V4O8HG2A804N@Z841F2!F1c!p0J0cW1F7W1!V0F541!F%1#

>  <SkelSpheres>
!2/04/!81/01$2(202*3&1(1%2$7$4/+2#1/)1!2(A/!1%1*1.1%2+1+1/$2(11+8/.11/////02,1,A/%2#1/)4$1/-12!4*2/1&4/.22///*2!2/,2//%2#2/.2/(1%4//k(1+1*1!1//*4///$284+3%1,2!2/02/%33/1/*4/+232,

>  <PathFp>
G18#8412!W!a08801VFA4480Q216W4N1H0FC#F0801W0F1140dlF$JF!VF#X2!42408!B440

>  <Structure>
fesI@@J\lTBRkMlM{M}MMKUSSUT@bDUzSP

>  <Atoms>
26

>  <Bonds>
25

>  <Total Molweight>
324

>  <cLogP>
5.2709

>  <H-Acceptors>
5

>  <H-Donors>
0

>  <Non-H Atoms>
26

>  <Non-C/H Atoms>
5

>  <Electronegative Atoms>
5

>  <Stereo Centers>
0

>  <Rotatable Bonds>
12

>  <Rings Closures>
0

>  <sp3-Atoms>
14

>  <Symmetric atoms>
0

>  <Total Surface Area>
56.17

>  <Relative PSA>
0.62774

>  <Polar Surface Area>
42.31

>  <Shape Index>
0.65385

>  <Molecular Flexibility>
0.67096

>  <Molecular Complexity>
0.69315

>  <Aromatic Rings>
0

>  <Aromatic Atoms>
0

$$$$

eCreator 1.02D

 26 25  0  0  0  0  0  0  0  0999 V2000
   15.5885   -0.5000   -0.0000 O   0  0  0  0  0  0  0  0  0  0  0  0
   14.7224   -0.0000   -0.0000 C   0  0  0  0  0  0  0  0  0  0  0  0
   13.8564   -0.5000   -0.0000 N   0  0  0  0  0  0  0  0  0  0  0  0
   12.9904   -0.0000   -0.0000 C   0  0  0  0  0  0  0  0  0  0  0  0
   13.8564   -1.5000   -0.0000 C   0  0  0  0  0  0  0  0  0  0  0  0
   12.1244   -0.5000   -0.0000 C   0  0  0  0  0  0  0  0  0  0  0  0
   14.7224   -2.0000   -0.0000 C   0  0  0  0  0  0  0  0  0  0  0  0
   11.2583   -0.0000   -0.0000 C   0  0  0  0  0  0  0  0  0  0  0  0
   10.3923   -0.5000   -0.0000 C   0  0  0  0  0  0  0  0  0  0  0  0
    9.5263   -0.0000   -0.0000 N   0  0  0  0  0  0  0  0  0  0  0  0
   10.3923   -1.5000   -0.0000 C   0  0  0  0  0  0  0  0  0  0  0  0
    8.6603   -0.5000   -0.0000 C   0  0  0  0  0  0  0  0  0  0  0  0
    9.5263    1.0000   -0.0000 C   0  0  0  0  0  0  0  0  0  0  0  0
    7.7942   -0.0000   -0.0000 C   0  0  0  0  0  0  0  0  0  0  0  0
    8.6603    1.5000   -0.0000 C   0  0  0  0  0  0  0  0  0  0  0  0
    6.9282   -0.5000   -0.0000 C   0  0  0  0  0  0  0  0  0  0  0  0
    6.0622   -0.0000   -0.0000 C   0  0  0  0  0  0  0  0  0  0  0  0
    5.1962   -0.5000   -0.0000 N   0  0  0  0  0  0  0  0  0  0  0  0
    6.0622    1.0000   -0.0000 C   0  0  0  0  0  0  0  0  0  0  0  0
    5.1962   -1.5000   -0.0000 N   0  0  0  0  0  0  0  0  0  0  0  0
    4.3301   -2.0000   -0.0000 C   0  0  0  0  0  0  0  0  0  0  0  0
    4.3301   -3.0000   -0.0000 C   0  0  0  0  0  0  0  0  0  0  0  0
    3.4641   -3.5000   -0.0000 C   0  0  0  0  0  0  0  0  0  0  0  0
    2.5981   -3.0000   -0.0000 C   0  0  0  0  0  0  0  0  0  0  0  0
    2.5981   -2.0000   -0.0000 O   0  0  0  0  0  0  0  0  0  0  0  0
    1.7321   -3.5000   -0.0000 C   0  0  0  0  0  0  0  0  0  0  0  0
  1  2  2  0  0  0  0
  2  3  1  0  0  0  0
  3  4  1  0  0  0  0
  3  5  1  0  0  0  0
  4  6  2  0  0  0  0
  5  7  1  0  0  0  0
  6  8  1  0  0  0  0
  8  9  2  0  0  0  0
  9 10  1  0  0  0  0
  9 11  1  0  0  0  0
 10 12  1  0  0  0  0
 10 13  1  0  0  0  0
 12 14  1  0  0  0  0
 13 15  1  0  0  0  0
 14 16  2  0  0  0  0
 16 17  1  0  0  0  0
 17 18  2  0  0  0  0
 17 19  1  0  0  0  0
 18 20  1  0  0  0  0
 20 21  1  0  0  0  0
 21 22  1  0  0  0  0
 22 23  2  0  0  0  0
 23 24  1  0  0  0  0
 24 25  1  0  0  0  0
 24 26  2  0  0  0  0
M  END
>  <idcoordinates2D>


>  <FragFp>
zyubT_O!FCk0F91180k08@V!F28V080Ht218#@k@410V!N08!40N0c10F1W120V!44#F%1#

>  <SkelSpheres>
!1/*1$2#7051$2)1)2/01/#2(201!3+4$21//1/!F+1%2$2$3-2!1!1.2#4*1&1(2/+2!1-1)3/&1/1///!1/01!9$101(1*301-101#22$3!1$101/////////-1+2!3*2/02+1//-1/!1)3%1/&30i!1)2/!11(1!1$1/-4)12//%175/-1$7&1!1&1/2$1//)10401*3/*1!

>  <PathFp>
I08080841@02c!a08!5V034480@20BZ0FVF0GB0106080GW!1140dlF$FF!ZF#22!Z24!W04#

>  <Structure>
fesH`@DRcd@tee]fuv]UfiijjYjfdEBWItEjp

>  <Atoms>
26

>  <Bonds>
25

>  <Total Molweight>
328

>  <cLogP>
3.4249

>  <H-Acceptors>
6

>  <H-Donors>
0

>  <Non-H Atoms>
26

>  <Non-C/H Atoms>
6

>  <Electronegative Atoms>
6

>  <Stereo Centers>
0

>  <Rotatable Bonds>
12

>  <Rings Closures>
0

>  <sp3-Atoms>
11

>  <Symmetric atoms>
0

>  <Total Surface Area>
80.1

>  <Relative PSA>
0.603

>  <Polar Surface Area>
59.38

>  <Shape Index>
0.73077

>  <Molecular Flexibility>
0.69241

>  <Molecular Complexity>
0.57758

>  <Aromatic Rings>
0

>  <Aromatic Atoms>
0

$$$$

eCreator 1.02D

 26 25  0  0  0  0  0  0  0  0999 V2000
   12.1244    1.5000   -0.0000 O   0  0  0  0  0  0  0  0  0  0  0  0
   11.2583    1.0000   -0.0000 C   0  0  0  0  0  0  0  0  0  0  0  0
   11.2583   -0.0000   -0.0000 N   0  0  0  0  0  0  0  0  0  0  0  0
   10.3923   -0.5000   -0.0000 C   0  0  0  0  0  0  0  0  0  0  0  0
   12.1244   -0.5000   -0.0000 C   0  0  0  0  0  0  0  0  0  0  0  0
    9.5263   -0.0000   -0.0000 C   0  0  0  0  0  0  0  0  0  0  0  0
   10.3923   -1.5000   -0.0000 C   0  0  0  0  0  0  0  0  0  0  0  0
   12.9904   -0.0000   -0.0000 C   0  0  0  0  0  0  0  0  0  0  0  0
    8.6603   -0.5000   -0.0000 C   0  0  0  0  0  0  0  0  0  0  0  0
   13.8564   -0.5000   -0.0000 C   0  0  0  0  0  0  0  0  0  0  0  0
    7.7942   -0.0000   -0.0000 C   0  0  0  0  0  0  0  0  0  0  0  0
    6.9282   -0.5000   -0.0000 N   0  0  0  0  0  0  0  0  0  0  0  0
    6.0622   -0.0000   -0.0000 C   0  0  0  0  0  0  0  0  0  0  0  0
    6.9282   -1.5000   -0.0000 C   0  0  0  0  0  0  0  0  0  0  0  0
    5.1962   -0.5000   -0.0000 C   0  0  0  0  0  0  0  0  0  0  0  0
    4.3301   -0.0000   -0.0000 N   0  0  0  0  0  0  0  0  0  0  0  0
    5.1962   -1.5000   -0.0000 C   0  0  0  0  0  0  0  0  0  0  0  0
    4.3301    1.0000   -0.0000 N   0  0  0  0  0  0  0  0  0  0  0  0
    3.4641   -0.5000   -0.0000 C   0  0  0  0  0  0  0  0  0  0  0  0
    5.1962    1.5000   -0.0000 C   0  0  0  0  0  0  0  0  0  0  0  0
    2.5981   -0.0000   -0.0000 C   0  0  0  0  0  0  0  0  0  0  0  0
    3.4641   -1.5000   -0.0000 C   0  0  0  0  0  0  0  0  0  0  0  0
    5.1962    2.5000   -0.0000 C   0  0  0  0  0  0  0  0  0  0  0  0
    1.7321   -0.5000   -0.0000 C   0  0  0  0  0  0  0  0  0  0  0  0
    1.7321   -1.5000   -0.0000 C   0  0  0  0  0  0  0  0  0  0  0  0
    0.8660   -2.0000   -0.0000 O   0  0  0  0  0  0  0  0  0  0  0  0
  1  2  2  0  0  0  0
  2  3  1  0  0  0  0
  3  4  1  0  0  0  0
  3  5  1  0  0  0  0
  4  6  2  0  0  0  0
  4  7  1  0  0  0  0
  5  8  1  0  0  0  0
  6  9  1  0  0  0  0
  8 10  1  0  0  0  0
  9 11  2  0  0  0  0
 11 12  1  0  0  0  0
 12 13  1  0  0  0  0
 12 14  1  0  0  0  0
 13 15  1  0  0  0  0
 15 16  1  0  0  0  0
 15 17  2  0  0  0  0
 16 18  1  0  0  0  0
 16 19  1  0  0  0  0
 18 20  2  0  0  0  0
 19 21  1  0  0  0  0
 19 22  2  0  0  0  0
 20 23  1  0  0  0  0
 21 24  2  0  0  0  0
 24 25  1  0  0  0  0
 25 26  1  0  0  0  0
M  END
>  <idcoordinates2D>


>  <FragFp>
;hztOgrJ5w1otOA80k68eca9HF8V4O8Ht2A804F@Z841FX!F1c!p0R0eW1F3W1!V0F541!F%1#

>  <SkelSpheres>
!1+1-1)8(2)1-2,3&1.2$6$5/+2!11#2/(2(D+1$21%1*1//!1+1+1(2)4+6/+3!1/-1//-1!1.1,801$1$1(2/,13$2(1/$12!4$1///-22/$1//$2!2/,2//%2#2!1/+3/.2//j!103!1+1$1$1!1//&2&2)2+2/)162.1/2012/011/$34//)104&1)2)23-

>  <PathFp>
G180808412!V!a08801VFA4480Q216W4N1H0FC010F0N0GW0F1140dlF$JF!VF#X2!Z2408!B440

>  <Structure>
fesH`@DZ}DD|bTTRrrbtTrbQSTuSUSSLt@aJTfZp

>  <Atoms>
26

>  <Bonds>
25

>  <Total Molweight>
328

>  <cLogP>
3.7482

>  <H-Acceptors>
6

>  <H-Donors>
0

>  <Non-H Atoms>
26

>  <Non-C/H Atoms>
6

>  <Electronegative Atoms>
6

>  <Stereo Centers>
0

>  <Rotatable Bonds>
12

>  <Rings Closures>
0

>  <sp3-Atoms>
11

>  <Symmetric atoms>
0

>  <Total Surface Area>
80.1

>  <Relative PSA>
0.603

>  <Polar Surface Area>
59.38

>  <Shape Index>
0.65385

>  <Molecular Flexibility>
0.70877

>  <Molecular Complexity>
0.68153

>  <Aromatic Rings>
0

>  <Aromatic Atoms>
0

$$$$

eCreator 1.02D

 25 25  0  0  0  0  0  0  0  0999 V2000
    7.7942   -2.0000   -0.0000 O   0  0  0  0  0  0  0  0  0  0  0  0
    8.6603   -1.5000   -0.0000 C   0  0  0  0  0  0  0  0  0  0  0  0
    8.6603   -0.5000   -0.0000 N   0  0  0  0  0  0  0  0  0  0  0  0
    7.7942   -0.0000   -0.0000 C   0  0  0  0  0  0  0  0  0  0  0  0
    9.5263   -0.0000   -0.0000 C   0  0  0  0  0  0  0  0  0  0  0  0
    6.9282   -0.5000   -0.0000 C   0  0  0  0  0  0  0  0  0  0  0  0
   10.3923   -0.5000   -0.0000 C   0  0  0  0  0  0  0  0  0  0  0  0
    6.0622   -0.0000   -0.0000 C   0  0  0  0  0  0  0  0  0  0  0  0
   11.2583   -0.0000   -0.0000 C   0  0  0  0  0  0  0  0  0  0  0  0
    5.1962   -0.5000   -0.0000 C   0  0  0  0  0  0  0  0  0  0  0  0
    4.3301   -0.0000   -0.0000 N   0  0  0  0  0  0  0  0  0  0  0  0
    3.4641   -0.5000   -0.0000 C   0  0  0  0  0  0  0  0  0  0  0  0
    4.3301    1.0000   -0.0000 C   0  0  0  0  0  0  0  0  0  0  0  0
    2.5981   -0.0000   -0.0000 C   0  0  0  0  0  0  0  0  0  0  0  0
    2.5981    1.0000   -0.0000 N   0  0  0  0  0  0  0  0  0  0  0  0
    1.7321   -0.5000   -0.0000 C   0  0  0  0  0  0  0  0  0  0  0  0
    3.4641    1.5000   -0.0000 N   0  0  0  0  0  0  0  0  0  0  0  0
    1.7321    1.5000   -0.0000 C   0  0  0  0  0  0  0  0  0  0  0  0
    0.8660   -0.0000   -0.0000 C   0  0  0  0  0  0  0  0  0  0  0  0
    1.7321    2.5000   -0.0000 C   0  0  0  0  0  0  0  0  0  0  0  0
    0.8660    1.0000   -0.0000 C   0  0  0  0  0  0  0  0  0  0  0  0
    0.0000   -0.5000   -0.0000 C   0  0  0  0  0  0  0  0  0  0  0  0
    0.8660    3.0000   -0.0000 C   0  0  0  0  0  0  0  0  0  0  0  0
    0.0000    1.5000   -0.0000 C   0  0  0  0  0  0  0  0  0  0  0  0
    0.0000    2.5000   -0.0000 C   0  0  0  0  0  0  0  0  0  0  0  0
  1  2  2  0  0  0  0
  2  3  1  0  0  0  0
  3  4  1  0  0  0  0
  3  5  1  0  0  0  0
  4  6  2  0  0  0  0
  5  7  1  0  0  0  0
  6  8  1  0  0  0  0
  7  9  1  0  0  0  0
  8 10  2  0  0  0  0
 10 11  1  0  0  0  0
 11 12  1  0  0  0  0
 11 13  1  0  0  0  0
 12 14  1  0  0  0  0
 14 15  1  0  0  0  0
 14 16  2  0  0  0  0
 15 17  1  0  0  0  0
 15 18  1  0  0  0  0
 16 19  1  0  0  0  0
 18 20  2  0  0  0  0
 18 21  1  0  0  0  0
 19 22  1  0  0  0  0
 20 23  1  0  0  0  0
 21 24  2  0  0  0  0
 23 25  2  0  0  0  0
 24 25  1  0  0  0  0
M  END
>  <idcoordinates2D>


>  <FragFp>
:Ut7tOp1J5w0JvQAN!28X8aBFF904G0Hs0E8X0F@o84!X0XF1c!C8B0YW5k31150V8F501#1F#1#

>  <SkelSpheres>
/-2)@03%202//&1#2.8$5$1/.1$2/!1!1*@&2#2$2+2*1!3/01////01/+4/$4(2!1&1///&1*2#6&1$1/.32$23$1/+2%2/(3/(1/04//01$1*101!2)2/,102-21&2)1/(201&3$2//1/#1$h%3-2-1&@/!1/%2&2+2/*1/1/#2/01/01#13,1/-4/,4-

>  <PathFp>
I080808!@!V!m08V010J2508FQ20BWJJ92GF5050F0F0Gc0F!408l4$FF10Z20V0W140Z2B2N10B410

>  <Structure>
fisI@@DJ\DBRrj{OL|k}FuMSUSTD@@pRENh

>  <Atoms>
25

>  <Bonds>
25

>  <Total Molweight>
312

>  <cLogP>
2.5681

>  <H-Acceptors>
5

>  <H-Donors>
0

>  <Non-H Atoms>
25

>  <Non-C/H Atoms>
5

>  <Electronegative Atoms>
5

>  <Stereo Centers>
0

>  <Rotatable Bonds>
10

>  <Rings Closures>
1

>  <sp3-Atoms>
9

>  <Symmetric atoms>
2

>  <Total Surface Area>
69.49

>  <Relative PSA>
0.392

>  <Polar Surface Area>
30.03

>  <Shape Index>
0.64

>  <Molecular Flexibility>
0.65166

>  <Molecular Complexity>
0.6593

>  <Aromatic Rings>
1

>  <Aromatic Atoms>
6

$$$$

eCreator 1.02D

 26 25  0  0  0  0  0  0  0  0999 V2000
    8.6603   -1.5000   -0.0000 O   0  0  0  0  0  0  0  0  0  0  0  0
    8.6603   -0.5000   -0.0000 C   0  0  0  0  0  0  0  0  0  0  0  0
    7.7942   -0.0000   -0.0000 N   0  0  0  0  0  0  0  0  0  0  0  0
    9.5263   -0.0000   -0.0000 C   0  0  0  0  0  0  0  0  0  0  0  0
    6.9282   -0.5000   -0.0000 C   0  0  0  0  0  0  0  0  0  0  0  0
   10.3923   -0.5000   -0.0000 C   0  0  0  0  0  0  0  0  0  0  0  0
    6.0622   -0.0000   -0.0000 C   0  0  0  0  0  0  0  0  0  0  0  0
   11.2583   -0.0000   -0.0000 C   0  0  0  0  0  0  0  0  0  0  0  0
   10.3923   -1.5000   -0.0000 C   0  0  0  0  0  0  0  0  0  0  0  0
    5.1962   -0.5000   -0.0000 C   0  0  0  0  0  0  0  0  0  0  0  0
   12.1244   -0.5000   -0.0000 N   0  0  0  0  0  0  0  0  0  0  0  0
   11.2583    1.0000   -0.0000 C   0  0  0  0  0  0  0  0  0  0  0  0
   11.2583   -2.0000   -0.0000 C   0  0  0  0  0  0  0  0  0  0  0  0
    5.1962   -1.5000   -0.0000 C   0  0  0  0  0  0  0  0  0  0  0  0
   12.1244   -1.5000   -0.0000 N   0  0  0  0  0  0  0  0  0  0  0  0
    4.3301   -2.0000   -0.0000 N   0  0  0  0  0  0  0  0  0  0  0  0
   12.9904   -2.0000   -0.0000 C   0  0  0  0  0  0  0  0  0  0  0  0
    4.3301   -3.0000   -0.0000 C   0  0  0  0  0  0  0  0  0  0  0  0
    3.4641   -1.5000   -0.0000 C   0  0  0  0  0  0  0  0  0  0  0  0
   12.9904   -3.0000   -0.0000 C   0  0  0  0  0  0  0  0  0  0  0  0
   13.8564   -1.5000   -0.0000 C   0  0  0  0  0  0  0  0  0  0  0  0
    3.4641   -3.5000   -0.0000 C   0  0  0  0  0  0  0  0  0  0  0  0
   13.8564   -3.5000   -0.0000 C   0  0  0  0  0  0  0  0  0  0  0  0
    3.4641   -4.5000   -0.0000 C   0  0  0  0  0  0  0  0  0  0  0  0
   13.8564   -4.5000   -0.0000 C   0  0  0  0  0  0  0  0  0  0  0  0
    2.5981   -5.0000   -0.0000 C   0  0  0  0  0  0  0  0  0  0  0  0
  1  2  2  0  0  0  0
  2  3  1  0  0  0  0
  2  4  1  0  0  0  0
  3  5  1  0  0  0  0
  4  6  2  0  0  0  0
  5  7  1  0  0  0  0
  6  8  1  0  0  0  0
  6  9  1  0  0  0  0
  7 10  2  0  0  0  0
  8 11  2  0  0  0  0
  8 12  1  0  0  0  0
  9 13  1  0  0  0  0
 10 14  1  0  0  0  0
 11 15  1  0  0  0  0
 14 16  1  0  0  0  0
 15 17  1  0  0  0  0
 16 18  1  0  0  0  0
 16 19  1  0  0  0  0
 17 20  2  0  0  0  0
 17 21  1  0  0  0  0
 18 22  1  0  0  0  0
 20 23  1  0  0  0  0
 22 24  1  0  0  0  0
 23 25  2  0  0  0  0
 24 26  1  0  0  0  0
M  END
>  <idcoordinates2D>


>  <FragFp>
:Ufzft0KN5P1J11080N08@VFFF0c!88Hp218$k841#X808V0JFN483FF1W1%4$F%1#

>  <SkelSpheres>
!2,1&11+10E//(2%2/&401202$3%1/#1/&12/!C///01%1/-1*2/)1#2/,1//&1/%1$3-1/%1%9&1.1)2*101!402$1/1,1#1)2$1%4(1!2/1$1&1(3$2#1/)11+1&1.1(1+2(1$2/02#1/.2#1#101&1)2/.j,2%2%1$1&2$1+2%2///+1%383/(1*4$1+1!101/)3/#3.4+2/1-

>  <PathFp>
2180209!802c!6Fc!7041B4N0828BW8mV20GB#6V881c!F010clGV0F04F10ZF!V22G0V2402W0B#

>  <Structure>
fesI@@DJ]xFQQIJIQIEJJKYIjZejjijf@PdIdih

>  <Atoms>
26

>  <Bonds>
25

>  <Total Molweight>
324

>  <cLogP>
4.6449

>  <H-Acceptors>
5

>  <H-Donors>
0

>  <Non-H Atoms>
26

>  <Non-C/H Atoms>
5

>  <Electronegative Atoms>
5

>  <Stereo Centers>
0

>  <Rotatable Bonds>
13

>  <Rings Closures>
0

>  <sp3-Atoms>
12

>  <Symmetric atoms>
0

>  <Total Surface Area>
48.31

>  <Relative PSA>
0.72863

>  <Polar Surface Area>
39.15

>  <Shape Index>
0.76923

>  <Molecular Flexibility>
0.61173

>  <Molecular Complexity>
0.62054

>  <Aromatic Rings>
0

>  <Aromatic Atoms>
0

$$$$

eCreator 1.02D

 26 25  0  0  0  0  0  0  0  0999 V2000
   11.6913    1.5000   -0.0000 O   0  0  0  0  0  0  0  0  0  0  0  0
   11.6913   -0.0000   -0.0000 C   0  0  0  0  0  0  0  0  0  0  0  0
   10.3923   -0.7500   -0.0000 N   0  0  0  0  0  0  0  0  0  0  0  0
   12.9904   -0.7500   -0.0000 C   0  0  0  0  0  0  0  0  0  0  0  0
    9.0933   -0.0000   -0.0000 C   0  0  0  0  0  0  0  0  0  0  0  0
   14.2894   -0.0000   -0.0000 N   0  0  0  0  0  0  0  0  0  0  0  0
   12.9904   -2.2500   -0.0000 C   0  0  0  0  0  0  0  0  0  0  0  0
    7.7942   -0.7500   -0.0000 C   0  0  0  0  0  0  0  0  0  0  0  0
   15.5885   -0.7500   -0.0000 C   0  0  0  0  0  0  0  0  0  0  0  0
   14.2894   -3.0000   -0.0000 C   0  0  0  0  0  0  0  0  0  0  0  0
    6.4952   -0.0000   -0.0000 C   0  0  0  0  0  0  0  0  0  0  0  0
   16.8875   -0.0000   -0.0000 C   0  0  0  0  0  0  0  0  0  0  0  0
   15.5885   -2.2500   -0.0000 C   0  0  0  0  0  0  0  0  0  0  0  0
   14.2894   -4.5000   -0.0000 C   0  0  0  0  0  0  0  0  0  0  0  0
    5.1962   -0.7500   -0.0000 C   0  0  0  0  0  0  0  0  0  0  0  0
   18.1865   -0.7500   -0.0000 C   0  0  0  0  0  0  0  0  0  0  0  0
   12.9904   -5.2500   -0.0000 O   0  0  0  0  0  0  0  0  0  0  0  0
   15.5885   -5.2500   -0.0000 N   0  0  0  0  0  0  0  0  0  0  0  0
    3.8971   -0.0000   -0.0000 N   0  0  0  0  0  0  0  0  0  0  0  0
   18.1865   -2.2500   -0.0000 C   0  0  0  0  0  0  0  0  0  0  0  0
    3.8971    1.5000   -0.0000 C   0  0  0  0  0  0  0  0  0  0  0  0
    2.5981   -0.7500   -0.0000 C   0  0  0  0  0  0  0  0  0  0  0  0
   19.4856   -3.0000   -0.0000 C   0  0  0  0  0  0  0  0  0  0  0  0
    2.5981    2.2500   -0.0000 O   0  0  0  0  0  0  0  0  0  0  0  0
    1.2990   -0.0000   -0.0000 C   0  0  0  0  0  0  0  0  0  0  0  0
    0.0000   -0.7500   -0.0000 C   0  0  0  0  0  0  0  0  0  0  0  0
  1  2  2  0  0  0  0
  2  3  1  0  0  0  0
  2  4  1  0  0  0  0
  3  5  1  0  0  0  0
  4  6  1  0  0  0  0
  4  7  2  0  0  0  0
  5  8  2  0  0  0  0
  6  9  1  0  0  0  0
  7 10  1  0  0  0  0
  8 11  1  0  0  0  0
  9 12  1  0  0  0  0
  9 13  2  0  0  0  0
 10 14  1  0  0  0  0
 11 15  2  0  0  0  0
 12 16  2  0  0  0  0
 14 17  2  0  0  0  0
 14 18  1  0  0  0  0
 15 19  1  0  0  0  0
 16 20  1  0  0  0  0
 19 21  1  0  0  0  0
 19 22  1  0  0  0  0
 20 23  2  0  0  0  0
 21 24  2  0  0  0  0
 22 25  1  0  0  0  0
 25 26  1  0  0  0  0
M  END
>  <idcoordinates2D>


>  <FragFp>
:UdrWOBlF5w1J8dEB8k2828V1F1804!Ht2180408o84!V0XN0cV0J080@WGF0V10VV!4$F*

>  <SkelSpheres>
/*1!1!1%903%2$1#1)1#1/$22%1&2!201$7///*1+H$1%2%1*2&2!1)2/#1//(1.3!2-1)4//)1/%3$2)1.1/3&3/)11)1#1321$301/!1,2/%40302&501///*2,1!2+2//%1///,1)2$105/!1*1&1/0h!1/!1#2,1+1!2(1/#1&2*1/+91//#1/01/01$1#2(1+1/04/,305+

>  <PathFp>
GF809F801@02c!a4@083!@4088T28BV0N120F501FF0N0FV0F10408W%FF08ZF10VY!VZ2Z08104460

>  <Structure>
fesI`@DTbd@^yEDhddhdmDcDdVjVjYVjehAJSJty`

>  <Atoms>
26

>  <Bonds>
25

>  <Total Molweight>
332

>  <cLogP>
1.9016

>  <H-Acceptors>
7

>  <H-Donors>
0

>  <Non-H Atoms>
26

>  <Non-C/H Atoms>
7

>  <Electronegative Atoms>
7

>  <Stereo Centers>
0

>  <Rotatable Bonds>
12

>  <Rings Closures>
0

>  <sp3-Atoms>
5

>  <Symmetric atoms>
0

>  <Total Surface Area>
111.61

>  <Relative PSA>
0.47773

>  <Polar Surface Area>
64.17

>  <Shape Index>
0.65385

>  <Molecular Flexibility>
0.59445

>  <Molecular Complexity>
0.64597

>  <Aromatic Rings>
0

>  <Aromatic Atoms>
0

$$$$

eCreator 1.02D

 25 25  0  0  0  0  0  0  0  0999 V2000
    9.5263    1.0000   -0.0000 O   0  0  0  0  0  0  0  0  0  0  0  0
    9.5263   -0.0000   -0.0000 C   0  0  0  0  0  0  0  0  0  0  0  0
   10.3923   -0.5000   -0.0000 N   0  0  0  0  0  0  0  0  0  0  0  0
    8.6603   -0.5000   -0.0000 C   0  0  0  0  0  0  0  0  0  0  0  0
   11.2583   -0.0000   -0.0000 C   0  0  0  0  0  0  0  0  0  0  0  0
    7.7942   -0.0000   -0.0000 C   0  0  0  0  0  0  0  0  0  0  0  0
   12.1244   -0.5000   -0.0000 C   0  0  0  0  0  0  0  0  0  0  0  0
    6.9282   -0.5000   -0.0000 C   0  0  0  0  0  0  0  0  0  0  0  0
    7.7942    1.0000   -0.0000 C   0  0  0  0  0  0  0  0  0  0  0  0
   12.9904   -0.0000   -0.0000 C   0  0  0  0  0  0  0  0  0  0  0  0
    6.0622   -0.0000   -0.0000 N   0  0  0  0  0  0  0  0  0  0  0  0
   12.9904    1.0000   -0.0000 C   0  0  0  0  0  0  0  0  0  0  0  0
    6.0622    1.0000   -0.0000 N   0  0  0  0  0  0  0  0  0  0  0  0
   13.8564    1.5000   -0.0000 N   0  0  0  0  0  0  0  0  0  0  0  0
    5.1962    1.5000   -0.0000 C   0  0  0  0  0  0  0  0  0  0  0  0
   13.8564    2.5000   -0.0000 C   0  0  0  0  0  0  0  0  0  0  0  0
   14.7224    1.0000   -0.0000 C   0  0  0  0  0  0  0  0  0  0  0  0
    5.1962    2.5000   -0.0000 C   0  0  0  0  0  0  0  0  0  0  0  0
   14.7224    3.0000   -0.0000 C   0  0  0  0  0  0  0  0  0  0  0  0
   15.5885    1.5000   -0.0000 C   0  0  0  0  0  0  0  0  0  0  0  0
    4.3301    3.0000   -0.0000 C   0  0  0  0  0  0  0  0  0  0  0  0
   15.5885    2.5000   -0.0000 C   0  0  0  0  0  0  0  0  0  0  0  0
    4.3301    4.0000   -0.0000 C   0  0  0  0  0  0  0  0  0  0  0  0
    3.4641    4.5000   -0.0000 O   0  0  0  0  0  0  0  0  0  0  0  0
    3.4641    5.5000   -0.0000 C   0  0  0  0  0  0  0  0  0  0  0  0
  1  2  2  0  0  0  0
  2  3  1  0  0  0  0
  2  4  1  0  0  0  0
  3  5  1  0  0  0  0
  4  6  2  0  0  0  0
  5  7  1  0  0  0  0
  6  8  1  0  0  0  0
  6  9  1  0  0  0  0
  7 10  2  0  0  0  0
  8 11  2  0  0  0  0
 10 12  1  0  0  0  0
 11 13  1  0  0  0  0
 12 14  1  0  0  0  0
 13 15  1  0  0  0  0
 14 16  1  0  0  0  0
 14 17  1  0  0  0  0
 15 18  2  0  0  0  0
 16 19  1  0  0  0  0
 17 20  1  0  0  0  0
 18 21  1  0  0  0  0
 19 22  1  0  0  0  0
 21 23  2  0  0  0  0
 23 24  1  0  0  0  0
 24 25  1  0  0  0  0
 20 22  1  0  0  0  0
M  END
>  <idcoordinates2D>


>  <FragFp>
;fzdv8KkCHGJ11090F08@V!F2c!88Px218$V@41#28!V0JFNJ@3FF1W12$4$F#V01#

>  <SkelSpheres>
(1)1/!10D%1#1#1!1/+3/*201$1/%1#1$2*101$2/!D*23/,1-1.1-1(2)1/)4,2*1/&1/(1/#4+1(2!2#1&1%3&1.1/&1#1104!2/$3(1#2.1%2(1!2//2%1$1/%1,1.1//1,1$2#1#1(2#1/*1!1)101&1!1//%g(1*2%1$1#1(101+21#2,1/$13/&1%6$1$31,12)5/&1.1-2/.4/,4+10

>  <PathFp>
21N0208$2c!608!3041B4N1@284W8mV20GB#6V801c!F0108lGV0F14F10V$20G0X2Z0@VVB#

>  <Structure>
fisH`@DJMXGTfUY]UeU}sUjZejjZijAPdIdajt

>  <Atoms>
25

>  <Bonds>
25

>  <Total Molweight>
316

>  <cLogP>
1.6997

>  <H-Acceptors>
6

>  <H-Donors>
0

>  <Non-H Atoms>
25

>  <Non-C/H Atoms>
6

>  <Electronegative Atoms>
6

>  <Stereo Centers>
0

>  <Rotatable Bonds>
10

>  <Rings Closures>
1

>  <sp3-Atoms>
11

>  <Symmetric atoms>
2

>  <Total Surface Area>
64.49

>  <Relative PSA>
0.70088

>  <Polar Surface Area>
48.38

>  <Shape Index>
0.84

>  <Molecular Flexibility>
0.52169

>  <Molecular Complexity>
0.53051

>  <Aromatic Rings>
0

>  <Aromatic Atoms>
0

$$$$

eCreator 1.02D

 27 26  0  0  0  0  0  0  0  0999 V2000
   23.3827    2.2500   -0.0000 O   0  0  0  0  0  0  0  0  0  0  0  0
   22.0836    1.5000   -0.0000 C   0  0  0  0  0  0  0  0  0  0  0  0
   20.7846    2.2500   -0.0000 N   0  0  0  0  0  0  0  0  0  0  0  0
   19.4856    1.5000   -0.0000 C   0  0  0  0  0  0  0  0  0  0  0  0
   20.7846    3.7500   -0.0000 C   0  0  0  0  0  0  0  0  0  0  0  0
   19.4856   -0.0000   -0.0000 C   0  0  0  0  0  0  0  0  0  0  0  0
   22.0836    4.5000   -0.0000 C   0  0  0  0  0  0  0  0  0  0  0  0
   18.1865   -0.7500   -0.0000 C   0  0  0  0  0  0  0  0  0  0  0  0
   22.0836    6.0000   -0.0000 C   0  0  0  0  0  0  0  0  0  0  0  0
   16.8875   -0.0000   -0.0000 C   0  0  0  0  0  0  0  0  0  0  0  0
   23.3827    6.7500   -0.0000 C   0  0  0  0  0  0  0  0  0  0  0  0
   15.5885   -0.7500   -0.0000 N   0  0  0  0  0  0  0  0  0  0  0  0
   16.8875    1.5000   -0.0000 C   0  0  0  0  0  0  0  0  0  0  0  0
   14.2894   -0.0000   -0.0000 C   0  0  0  0  0  0  0  0  0  0  0  0
   12.9904   -0.7500   -0.0000 C   0  0  0  0  0  0  0  0  0  0  0  0
   11.6913   -0.0000   -0.0000 C   0  0  0  0  0  0  0  0  0  0  0  0
   10.3923   -0.7500   -0.0000 C   0  0  0  0  0  0  0  0  0  0  0  0
    9.0933   -0.0000   -0.0000 N   0  0  0  0  0  0  0  0  0  0  0  0
   10.3923   -2.2500   -0.0000 C   0  0  0  0  0  0  0  0  0  0  0  0
    9.0933    1.5000   -0.0000 N   0  0  0  0  0  0  0  0  0  0  0  0
    7.7942    2.2500   -0.0000 C   0  0  0  0  0  0  0  0  0  0  0  0
    7.7942    3.7500   -0.0000 C   0  0  0  0  0  0  0  0  0  0  0  0
    6.4952    4.5000   -0.0000 C   0  0  0  0  0  0  0  0  0  0  0  0
    5.1962    3.7500   -0.0000 C   0  0  0  0  0  0  0  0  0  0  0  0
    5.1962    2.2500   -0.0000 O   0  0  0  0  0  0  0  0  0  0  0  0
    3.8971    4.5000   -0.0000 C   0  0  0  0  0  0  0  0  0  0  0  0
    3.8971    6.0000   -0.0000 C   0  0  0  0  0  0  0  0  0  0  0  0
  1  2  2  0  0  0  0
  2  3  1  0  0  0  0
  3  4  1  0  0  0  0
  3  5  1  0  0  0  0
  4  6  1  0  0  0  0
  5  7  1  0  0  0  0
  6  8  2  0  0  0  0
  7  9  1  0  0  0  0
  8 10  1  0  0  0  0
  9 11  1  0  0  0  0
 10 12  1  0  0  0  0
 10 13  2  0  0  0  0
 12 14  1  0  0  0  0
 14 15  1  0  0  0  0
 15 16  1  0  0  0  0
 16 17  1  0  0  0  0
 17 18  2  0  0  0  0
 17 19  1  0  0  0  0
 18 20  1  0  0  0  0
 20 21  1  0  0  0  0
 21 22  1  0  0  0  0
 22 23  2  0  0  0  0
 23 24  1  0  0  0  0
 24 25  1  0  0  0  0
 24 26  2  0  0  0  0
 26 27  1  0  0  0  0
M  END
>  <idcoordinates2D>


>  <FragFp>
;jzhv8pN5mGJ99390s28@V40F0cV088Fx21804!V841#2N08!k0N4e2FF1W&J48!F%1#

>  <SkelSpheres>
$2/,1$F!1$2)1/2%1#2+2$1$4!20101103(1(1//0201)2%E2/02$4-1#1#1$1/02+1$1//%2/01$1#2/&1/1#1)1,5//+7&1(1/+101$1$2+3#1/01(2!101(2/$12#3(1+102+2(2/%3!1///01%3$3/#1#1/+1/!1/*1(1#20k,2,1$1,1$1*102)2102-2//&6)1/$1$5*11(13/)1//$4/,1-

>  <PathFp>
G08!F9012!W0F6Fc!3V0184818!4Z8F0H0FC$VN81d!G010dlGV#FF04VF!122F0X240220B#

>  <Structure>
fmkH`@DZcd@teeUV}V]UmjijfjZii`DXaZhv

>  <Atoms>
27

>  <Bonds>
26

>  <Total Molweight>
340

>  <cLogP>
4.3617

>  <H-Acceptors>
6

>  <H-Donors>
0

>  <Non-H Atoms>
27

>  <Non-C/H Atoms>
6

>  <Electronegative Atoms>
6

>  <Stereo Centers>
0

>  <Rotatable Bonds>
15

>  <Rings Closures>
0

>  <sp3-Atoms>
14

>  <Symmetric atoms>
0

>  <Total Surface Area>
61.41

>  <Relative PSA>
0.78652

>  <Polar Surface Area>
59.38

>  <Shape Index>
0.81481

>  <Molecular Flexibility>
0.69758

>  <Molecular Complexity>
0.54695

>  <Aromatic Rings>
0

>  <Aromatic Atoms>
0

$$$$

eCreator 1.02D

 27 26  0  0  0  0  0  0  0  0999 V2000
   10.3923    1.5000   -0.0000 O   0  0  0  0  0  0  0  0  0  0  0  0
   11.2583    1.0000   -0.0000 C   0  0  0  0  0  0  0  0  0  0  0  0
   11.2583   -0.0000   -0.0000 N   0  0  0  0  0  0  0  0  0  0  0  0
   12.1244    1.5000   -0.0000 C   0  0  0  0  0  0  0  0  0  0  0  0
   10.3923   -0.5000   -0.0000 C   0  0  0  0  0  0  0  0  0  0  0  0
   12.1244   -0.5000   -0.0000 C   0  0  0  0  0  0  0  0  0  0  0  0
    9.5263   -0.0000   -0.0000 C   0  0  0  0  0  0  0  0  0  0  0  0
   10.3923   -1.5000   -0.0000 C   0  0  0  0  0  0  0  0  0  0  0  0
   12.9904   -0.0000   -0.0000 C   0  0  0  0  0  0  0  0  0  0  0  0
    8.6603   -0.5000   -0.0000 C   0  0  0  0  0  0  0  0  0  0  0  0
   13.8564   -0.5000   -0.0000 C   0  0  0  0  0  0  0  0  0  0  0  0
    7.7942   -0.0000   -0.0000 C   0  0  0  0  0  0  0  0  0  0  0  0
    6.9282   -0.5000   -0.0000 N   0  0  0  0  0  0  0  0  0  0  0  0
    7.7942    1.0000   -0.0000 C   0  0  0  0  0  0  0  0  0  0  0  0
    6.0622   -0.0000   -0.0000 C   0  0  0  0  0  0  0  0  0  0  0  0
    5.1962   -0.5000   -0.0000 C   0  0  0  0  0  0  0  0  0  0  0  0
    4.3301   -0.0000   -0.0000 N   0  0  0  0  0  0  0  0  0  0  0  0
    5.1962   -1.5000   -0.0000 C   0  0  0  0  0  0  0  0  0  0  0  0
    4.3301    1.0000   -0.0000 N   0  0  0  0  0  0  0  0  0  0  0  0
    3.4641   -0.5000   -0.0000 C   0  0  0  0  0  0  0  0  0  0  0  0
    5.1962    1.5000   -0.0000 C   0  0  0  0  0  0  0  0  0  0  0  0
    2.5981   -0.0000   -0.0000 C   0  0  0  0  0  0  0  0  0  0  0  0
    3.4641   -1.5000   -0.0000 C   0  0  0  0  0  0  0  0  0  0  0  0
    5.1962    2.5000   -0.0000 C   0  0  0  0  0  0  0  0  0  0  0  0
    1.7321   -0.5000   -0.0000 C   0  0  0  0  0  0  0  0  0  0  0  0
    1.7321   -1.5000   -0.0000 C   0  0  0  0  0  0  0  0  0  0  0  0
    0.8660   -2.0000   -0.0000 O   0  0  0  0  0  0  0  0  0  0  0  0
  1  2  2  0  0  0  0
  2  3  1  0  0  0  0
  2  4  1  0  0  0  0
  3  5  1  0  0  0  0
  3  6  1  0  0  0  0
  5  7  2  0  0  0  0
  5  8  1  0  0  0  0
  6  9  1  0  0  0  0
  7 10  1  0  0  0  0
  9 11  1  0  0  0  0
 10 12  2  0  0  0  0
 12 13  1  0  0  0  0
 12 14  1  0  0  0  0
 13 15  1  0  0  0  0
 15 16  1  0  0  0  0
 16 17  1  0  0  0  0
 16 18  2  0  0  0  0
 17 19  1  0  0  0  0
 17 20  1  0  0  0  0
 19 21  2  0  0  0  0
 20 22  1  0  0  0  0
 20 23  2  0  0  0  0
 21 24  1  0  0  0  0
 22 25  2  0  0  0  0
 25 26  1  0  0  0  0
 26 27  1  0  0  0  0
M  END
>  <idcoordinates2D>


>  <FragFp>
;hztUgrJCwOodOAC8k68@ca9HF8V488Ht2A8048@Z@41FX!F0c!p0N0eW1F3W120V!541!F%1#

>  <SkelSpheres>
!2//$9,1$1-2,3#2!1.2$401!5.1+2#1/,2(A/!1%1//-1+1*3)2)1)108(1/%1-4$1&1(1%4%1/-11,1,A&1-2/+111$2/.2204*1-1(3//22$2//#1,1!2!2/,2%1$1/)2#202/#2(2!2/+2/1.l(1+1$1$1(1!2//&2//#1*2A23//!2//(231//*4/+23-

>  <PathFp>
G180808412!W!a08801VFA4480Q216W4N1H0FC010F0N0GW0F1140dlF$JF!VF#X2!Z2408!B440

>  <Structure>
fmkH`@DFBdB|bbfbVVbrbfTRJZijfjffYhAJRkMu`

>  <Atoms>
27

>  <Bonds>
26

>  <Total Molweight>
340

>  <cLogP>
5.0611

>  <H-Acceptors>
6

>  <H-Donors>
0

>  <Non-H Atoms>
27

>  <Non-C/H Atoms>
6

>  <Electronegative Atoms>
6

>  <Stereo Centers>
0

>  <Rotatable Bonds>
12

>  <Rings Closures>
0

>  <sp3-Atoms>
12

>  <Symmetric atoms>
0

>  <Total Surface Area>
77.01

>  <Relative PSA>
0.62719

>  <Polar Surface Area>
59.38

>  <Shape Index>
0.62963

>  <Molecular Flexibility>
0.65835

>  <Molecular Complexity>
0.69754

>  <Aromatic Rings>
0

>  <Aromatic Atoms>
0

$$$$

eCreator 1.02D

 26 26  0  0  0  0  0  0  0  0999 V2000
   10.3923    1.5000   -0.0000 O   0  0  0  0  0  0  0  0  0  0  0  0
    9.5263    1.0000   -0.0000 C   0  0  0  0  0  0  0  0  0  0  0  0
    9.5263   -0.0000   -0.0000 N   0  0  0  0  0  0  0  0  0  0  0  0
    8.6603   -0.5000   -0.0000 C   0  0  0  0  0  0  0  0  0  0  0  0
   10.3923   -0.5000   -0.0000 C   0  0  0  0  0  0  0  0  0  0  0  0
    7.7942   -0.0000   -0.0000 C   0  0  0  0  0  0  0  0  0  0  0  0
   11.2583   -0.0000   -0.0000 C   0  0  0  0  0  0  0  0  0  0  0  0
    6.9282   -0.5000   -0.0000 C   0  0  0  0  0  0  0  0  0  0  0  0
   12.1244   -0.5000   -0.0000 C   0  0  0  0  0  0  0  0  0  0  0  0
    6.0622   -0.0000   -0.0000 C   0  0  0  0  0  0  0  0  0  0  0  0
    5.1962   -0.5000   -0.0000 N   0  0  0  0  0  0  0  0  0  0  0  0
    4.3301   -0.0000   -0.0000 C   0  0  0  0  0  0  0  0  0  0  0  0
    5.1962   -1.5000   -0.0000 C   0  0  0  0  0  0  0  0  0  0  0  0
    3.4641   -0.5000   -0.0000 C   0  0  0  0  0  0  0  0  0  0  0  0
    3.4641   -1.5000   -0.0000 N   0  0  0  0  0  0  0  0  0  0  0  0
    2.5981   -0.0000   -0.0000 C   0  0  0  0  0  0  0  0  0  0  0  0
    4.3301   -2.0000   -0.0000 N   0  0  0  0  0  0  0  0  0  0  0  0
    2.5981   -2.0000   -0.0000 C   0  0  0  0  0  0  0  0  0  0  0  0
    1.7321   -0.5000   -0.0000 C   0  0  0  0  0  0  0  0  0  0  0  0
    2.5981   -3.0000   -0.0000 C   0  0  0  0  0  0  0  0  0  0  0  0
    1.7321   -1.5000   -0.0000 C   0  0  0  0  0  0  0  0  0  0  0  0
    0.8660   -0.0000   -0.0000 C   0  0  0  0  0  0  0  0  0  0  0  0
    1.7321   -3.5000   -0.0000 C   0  0  0  0  0  0  0  0  0  0  0  0
    0.8660   -2.0000   -0.0000 C   0  0  0  0  0  0  0  0  0  0  0  0
    0.0000   -0.5000   -0.0000 O   0  0  0  0  0  0  0  0  0  0  0  0
    0.8660   -3.0000   -0.0000 C   0  0  0  0  0  0  0  0  0  0  0  0
  1  2  2  0  0  0  0
  2  3  1  0  0  0  0
  3  4  1  0  0  0  0
  3  5  1  0  0  0  0
  4  6  2  0  0  0  0
  5  7  1  0  0  0  0
  6  8  1  0  0  0  0
  7  9  1  0  0  0  0
  8 10  2  0  0  0  0
 10 11  1  0  0  0  0
 11 12  1  0  0  0  0
 11 13  1  0  0  0  0
 12 14  1  0  0  0  0
 14 15  1  0  0  0  0
 14 16  2  0  0  0  0
 15 17  1  0  0  0  0
 15 18  1  0  0  0  0
 16 19  1  0  0  0  0
 18 20  2  0  0  0  0
 18 21  1  0  0  0  0
 19 22  1  0  0  0  0
 20 23  1  0  0  0  0
 21 24  2  0  0  0  0
 22 25  2  0  0  0  0
 23 26  2  0  0  0  0
 24 26  1  0  0  0  0
M  END
>  <idcoordinates2D>


>  <FragFp>
:Ut7tOp1J5w0JvvAN!28X8aBFF904G0Hs0E8X0F@o84!X0XF1c!C8B0YW5k31150V8F501#1F#1#

>  <SkelSpheres>
/,12(2803%202//&1#2,108$5$2/.1$2//0B&1#2$2+2)11!3/01////01/3*4/$4(2!1&1///&1*2#4&2$1/.12$23$2/+2%2/(3/(1/02//01$1*101,2,2.1022,21&2)1/(201&3$1+2(2*1/#1$i#103-2-1&@/!1/%2&2+2/*1/1/#2/01/01#13,1/-4/,4-

>  <PathFp>
I080908!@!V!m08V830J2508FQ20BWJJ92GF505FF0N0Gc0F!408l4$FF10Z20V0W140Z2B2N10B410

>  <Structure>
fekH`@DJ\D@teeUv^YyU^sZfijijBA@FBPiu@

>  <Atoms>
26

>  <Bonds>
26

>  <Total Molweight>
328

>  <cLogP>
1.4291

>  <H-Acceptors>
6

>  <H-Donors>
0

>  <Non-H Atoms>
26

>  <Non-C/H Atoms>
6

>  <Electronegative Atoms>
6

>  <Stereo Centers>
0

>  <Rotatable Bonds>
11

>  <Rings Closures>
1

>  <sp3-Atoms>
8

>  <Symmetric atoms>
2

>  <Total Surface Area>
90.33

>  <Relative PSA>
0.44592

>  <Polar Surface Area>
47.1

>  <Shape Index>
0.61538

>  <Molecular Flexibility>
0.65593

>  <Molecular Complexity>
0.66888

>  <Aromatic Rings>
1

>  <Aromatic Atoms>
6

$$$$

eCreator 1.02D

 26 26  0  0  0  0  0  0  0  0999 V2000
   10.3923   -0.5000   -0.0000 O   0  0  0  0  0  0  0  0  0  0  0  0
    9.5263   -0.0000   -0.0000 C   0  0  0  0  0  0  0  0  0  0  0  0
    9.5263    1.0000   -0.0000 N   0  0  0  0  0  0  0  0  0  0  0  0
    8.6603   -0.5000   -0.0000 C   0  0  0  0  0  0  0  0  0  0  0  0
    8.6603    1.5000   -0.0000 C   0  0  0  0  0  0  0  0  0  0  0  0
   10.3923    1.5000   -0.0000 C   0  0  0  0  0  0  0  0  0  0  0  0
    7.7942   -0.0000   -0.0000 C   0  0  0  0  0  0  0  0  0  0  0  0
    7.7942    1.0000   -0.0000 C   0  0  0  0  0  0  0  0  0  0  0  0
   10.3923    2.5000   -0.0000 C   0  0  0  0  0  0  0  0  0  0  0  0
    6.9282   -0.5000   -0.0000 C   0  0  0  0  0  0  0  0  0  0  0  0
   11.2583    3.0000   -0.0000 C   0  0  0  0  0  0  0  0  0  0  0  0
    6.0622   -0.0000   -0.0000 N   0  0  0  0  0  0  0  0  0  0  0  0
   12.1244    2.5000   -0.0000 C   0  0  0  0  0  0  0  0  0  0  0  0
    6.0622    1.0000   -0.0000 N   0  0  0  0  0  0  0  0  0  0  0  0
   12.9904    3.0000   -0.0000 N   0  0  0  0  0  0  0  0  0  0  0  0
    5.1962    1.5000   -0.0000 C   0  0  0  0  0  0  0  0  0  0  0  0
   13.8564    2.5000   -0.0000 C   0  0  0  0  0  0  0  0  0  0  0  0
   12.9904    4.0000   -0.0000 C   0  0  0  0  0  0  0  0  0  0  0  0
    5.1962    2.5000   -0.0000 C   0  0  0  0  0  0  0  0  0  0  0  0
   14.7224    3.0000   -0.0000 C   0  0  0  0  0  0  0  0  0  0  0  0
   13.8564    4.5000   -0.0000 C   0  0  0  0  0  0  0  0  0  0  0  0
    4.3301    3.0000   -0.0000 C   0  0  0  0  0  0  0  0  0  0  0  0
   15.5885    2.5000   -0.0000 C   0  0  0  0  0  0  0  0  0  0  0  0
    4.3301    4.0000   -0.0000 C   0  0  0  0  0  0  0  0  0  0  0  0
    3.4641    4.5000   -0.0000 O   0  0  0  0  0  0  0  0  0  0  0  0
    3.4641    5.5000   -0.0000 C   0  0  0  0  0  0  0  0  0  0  0  0
  1  2  2  0  0  0  0
  2  3  1  0  0  0  0
  2  4  1  0  0  0  0
  3  5  1  0  0  0  0
  3  6  1  0  0  0  0
  4  7  2  0  0  0  0
  5  8  1  0  0  0  0
  6  9  1  0  0  0  0
  7 10  1  0  0  0  0
  9 11  2  0  0  0  0
 10 12  2  0  0  0  0
 11 13  1  0  0  0  0
 12 14  1  0  0  0  0
 13 15  1  0  0  0  0
 14 16  1  0  0  0  0
 15 17  1  0  0  0  0
 15 18  1  0  0  0  0
 16 19  2  0  0  0  0
 17 20  1  0  0  0  0
 18 21  1  0  0  0  0
 19 22  1  0  0  0  0
 20 23  1  0  0  0  0
 22 24  2  0  0  0  0
 24 25  1  0  0  0  0
 25 26  1  0  0  0  0
  7  8  1  0  0  0  0
M  END
>  <idcoordinates2D>


>  <FragFp>
;fzft0psCk1J99380k29@V60F2cV08BHx218#2ke41#2N!V0oFP4e7FF1W1201!J01!F%1#

>  <SkelSpheres>
(1/(2!110E%1!11#1101(1/!3/&2$2$1+2)1)1,1$2/!D*23///+1-2/!1%1/!401*2*1+1*1/&13//1+2)2(5!3#1/#1/!1#12#12(1+3#2!12#33/*1!1!2//2%1/#1&1,21#1//*1/&1-2!11/)1201+1*1//%i/$1*1,202/1-202/1(2)1&1%4!1(1-2)8!1///!2)1.1$4/,5-

>  <PathFp>
21N0209!@02c!6F8!3041B4N0@28BW8mV20GB#60N81c!F0108lOV0F14F14Z010V20G0V2Z4@YVD0F0

>  <Structure>
fekH`@DZlx@tfYUuUYU_V\ZijVjijfhAIJfLv`

>  <Atoms>
26

>  <Bonds>
26

>  <Total Molweight>
328

>  <cLogP>
1.5121

>  <H-Acceptors>
6

>  <H-Donors>
0

>  <Non-H Atoms>
26

>  <Non-C/H Atoms>
6

>  <Electronegative Atoms>
6

>  <Stereo Centers>
0

>  <Rotatable Bonds>
12

>  <Rings Closures>
1

>  <sp3-Atoms>
12

>  <Symmetric atoms>
0

>  <Total Surface Area>
61.4

>  <Relative PSA>
0.73616

>  <Polar Surface Area>
48.38

>  <Shape Index>
0.80769

>  <Molecular Flexibility>
0.60884

>  <Molecular Complexity>
0.65645

>  <Aromatic Rings>
0

>  <Aromatic Atoms>
0

$$$$

eCreator 1.02D

 27 26  0  0  0  0  0  0  0  0999 V2000
   11.2583    1.0000   -0.0000 O   0  0  0  0  0  0  0  0  0  0  0  0
   11.2583   -0.0000   -0.0000 C   0  0  0  0  0  0  0  0  0  0  0  0
   10.3923   -0.5000   -0.0000 N   0  0  0  0  0  0  0  0  0  0  0  0
   12.1244   -0.5000   -0.0000 C   0  0  0  0  0  0  0  0  0  0  0  0
    9.5263   -0.0000   -0.0000 C   0  0  0  0  0  0  0  0  0  0  0  0
   10.3923   -1.5000   -0.0000 C   0  0  0  0  0  0  0  0  0  0  0  0
   12.9904   -0.0000   -0.0000 C   0  0  0  0  0  0  0  0  0  0  0  0
    8.6603   -0.5000   -0.0000 C   0  0  0  0  0  0  0  0  0  0  0  0
   11.2583   -2.0000   -0.0000 C   0  0  0  0  0  0  0  0  0  0  0  0
    7.7942   -0.0000   -0.0000 C   0  0  0  0  0  0  0  0  0  0  0  0
    6.9282   -0.5000   -0.0000 C   0  0  0  0  0  0  0  0  0  0  0  0
    6.0622   -0.0000   -0.0000 N   0  0  0  0  0  0  0  0  0  0  0  0
    6.9282   -1.5000   -0.0000 C   0  0  0  0  0  0  0  0  0  0  0  0
    5.1962   -0.5000   -0.0000 C   0  0  0  0  0  0  0  0  0  0  0  0
    6.0622    1.0000   -0.0000 C   0  0  0  0  0  0  0  0  0  0  0  0
    4.3301   -0.0000   -0.0000 C   0  0  0  0  0  0  0  0  0  0  0  0
    5.1962    1.5000   -0.0000 C   0  0  0  0  0  0  0  0  0  0  0  0
    3.4641   -0.5000   -0.0000 N   0  0  0  0  0  0  0  0  0  0  0  0
    4.3301    1.0000   -0.0000 C   0  0  0  0  0  0  0  0  0  0  0  0
    3.4641   -1.5000   -0.0000 N   0  0  0  0  0  0  0  0  0  0  0  0
    2.5981   -0.0000   -0.0000 C   0  0  0  0  0  0  0  0  0  0  0  0
    4.3301   -2.0000   -0.0000 C   0  0  0  0  0  0  0  0  0  0  0  0
    1.7321   -0.5000   -0.0000 C   0  0  0  0  0  0  0  0  0  0  0  0
    2.5981    1.0000   -0.0000 C   0  0  0  0  0  0  0  0  0  0  0  0
    0.8660   -0.0000   -0.0000 C   0  0  0  0  0  0  0  0  0  0  0  0
    1.7321    1.5000   -0.0000 C   0  0  0  0  0  0  0  0  0  0  0  0
    0.8660    1.0000   -0.0000 C   0  0  0  0  0  0  0  0  0  0  0  0
  1  2  2  0  0  0  0
  2  3  1  0  0  0  0
  2  4  1  0  0  0  0
  3  5  1  0  0  0  0
  3  6  1  0  0  0  0
  4  7  1  0  0  0  0
  5  8  2  0  0  0  0
  6  9  1  0  0  0  0
  8 10  1  0  0  0  0
 10 11  2  0  0  0  0
 11 12  1  0  0  0  0
 11 13  1  0  0  0  0
 12 14  1  0  0  0  0
 12 15  1  0  0  0  0
 14 16  1  0  0  0  0
 15 17  1  0  0  0  0
 16 18  1  0  0  0  0
 16 19  2  0  0  0  0
 18 20  1  0  0  0  0
 18 21  1  0  0  0  0
 20 22  2  0  0  0  0
 21 23  1  0  0  0  0
 21 24  2  0  0  0  0
 23 25  2  0  0  0  0
 24 26  1  0  0  0  0
 25 27  1  0  0  0  0
M  END
>  <idcoordinates2D>


>  <FragFp>
:UdztUgrJCwOottEC8mE8eca9HI8V4O82t2Ac04N@Ze41FX!F1c!K0R0XW106W120V0F501)1#

>  <SkelSpheres>
!1)1/1$2#9013!1.2//,1(3$4+4//)4(12%G#1&1%2*1-1+1)2#3/01/)2*15/$2%3&3//#1/#2//!3,B&1/#3/%212$1(103/!1(1/-2/%2)2202/%13////3//&6///,11$2//l!104.1*2!1/.2-4//01.172//2!5/!1/$11//)104!2.1(2-1

>  <PathFp>
G080808402!W!a08803VF@4480Q204W4s1H0FC010F080GV0F1140cl%JF10VF#X!VZ2408!B440

>  <Structure>
fmkI@@DZcdBSLk{Mk]mjuTtuUSSKPBLiS[k@

>  <Atoms>
27

>  <Bonds>
26

>  <Total Molweight>
336

>  <cLogP>
5.8181

>  <H-Acceptors>
5

>  <H-Donors>
0

>  <Non-H Atoms>
27

>  <Non-C/H Atoms>
5

>  <Electronegative Atoms>
5

>  <Stereo Centers>
0

>  <Rotatable Bonds>
12

>  <Rings Closures>
0

>  <sp3-Atoms>
12

>  <Symmetric atoms>
0

>  <Total Surface Area>
60.82

>  <Relative PSA>
0.57876

>  <Polar Surface Area>
39.15

>  <Shape Index>
0.59259

>  <Molecular Flexibility>
0.70267

>  <Molecular Complexity>
0.71863

>  <Aromatic Rings>
0

>  <Aromatic Atoms>
0

$$$$

eCreator 1.02D

 27 26  0  0  0  0  0  0  0  0999 V2000
   12.1244   -1.5000   -0.0000 O   0  0  0  0  0  0  0  0  0  0  0  0
   12.1244   -0.5000   -0.0000 C   0  0  0  0  0  0  0  0  0  0  0  0
   11.2583   -0.0000   -0.0000 N   0  0  0  0  0  0  0  0  0  0  0  0
   12.9904   -0.0000   -0.0000 C   0  0  0  0  0  0  0  0  0  0  0  0
   10.3923   -0.5000   -0.0000 C   0  0  0  0  0  0  0  0  0  0  0  0
   11.2583    1.0000   -0.0000 C   0  0  0  0  0  0  0  0  0  0  0  0
   13.8564   -0.5000   -0.0000 C   0  0  0  0  0  0  0  0  0  0  0  0
    9.5263   -0.0000   -0.0000 C   0  0  0  0  0  0  0  0  0  0  0  0
   10.3923   -1.5000   -0.0000 C   0  0  0  0  0  0  0  0  0  0  0  0
    8.6603   -0.5000   -0.0000 C   0  0  0  0  0  0  0  0  0  0  0  0
    7.7942   -0.0000   -0.0000 C   0  0  0  0  0  0  0  0  0  0  0  0
    6.9282   -0.5000   -0.0000 N   0  0  0  0  0  0  0  0  0  0  0  0
    7.7942    1.0000   -0.0000 C   0  0  0  0  0  0  0  0  0  0  0  0
    6.0622   -0.0000   -0.0000 C   0  0  0  0  0  0  0  0  0  0  0  0
    6.9282   -1.5000   -0.0000 C   0  0  0  0  0  0  0  0  0  0  0  0
    5.1962   -0.5000   -0.0000 C   0  0  0  0  0  0  0  0  0  0  0  0
    4.3301   -0.0000   -0.0000 N   0  0  0  0  0  0  0  0  0  0  0  0
    5.1962   -1.5000   -0.0000 C   0  0  0  0  0  0  0  0  0  0  0  0
    4.3301    1.0000   -0.0000 N   0  0  0  0  0  0  0  0  0  0  0  0
    3.4641   -0.5000   -0.0000 C   0  0  0  0  0  0  0  0  0  0  0  0
    5.1962    1.5000   -0.0000 C   0  0  0  0  0  0  0  0  0  0  0  0
    2.5981   -0.0000   -0.0000 C   0  0  0  0  0  0  0  0  0  0  0  0
    3.4641   -1.5000   -0.0000 C   0  0  0  0  0  0  0  0  0  0  0  0
    5.1962    2.5000   -0.0000 C   0  0  0  0  0  0  0  0  0  0  0  0
    1.7321   -0.5000   -0.0000 C   0  0  0  0  0  0  0  0  0  0  0  0
    1.7321   -1.5000   -0.0000 C   0  0  0  0  0  0  0  0  0  0  0  0
    0.8660   -2.0000   -0.0000 O   0  0  0  0  0  0  0  0  0  0  0  0
  1  2  2  0  0  0  0
  2  3  1  0  0  0  0
  2  4  1  0  0  0  0
  3  5  1  0  0  0  0
  3  6  1  0  0  0  0
  4  7  1  0  0  0  0
  5  8  2  0  0  0  0
  5  9  1  0  0  0  0
  8 10  1  0  0  0  0
 10 11  2  0  0  0  0
 11 12  1  0  0  0  0
 11 13  1  0  0  0  0
 12 14  1  0  0  0  0
 12 15  1  0  0  0  0
 14 16  1  0  0  0  0
 16 17  1  0  0  0  0
 16 18  2  0  0  0  0
 17 19  1  0  0  0  0
 17 20  1  0  0  0  0
 19 21  2  0  0  0  0
 20 22  1  0  0  0  0
 20 23  2  0  0  0  0
 21 24  1  0  0  0  0
 22 25  2  0  0  0  0
 25 26  1  0  0  0  0
 26 27  1  0  0  0  0
M  END
>  <idcoordinates2D>


>  <FragFp>
;hztUgrJ5wOottEC8m68eca9HG8V4O8Hl2A804N@Z841FX!F1c!p0R0cW1F7W1!V0F541!F%1#

>  <SkelSpheres>
!2/02/!7/!1$1(201*3&1(1#1&7$5/+2#1!2)1+1!2(A/!11$1*1//!1%1$1/$2(112*8/.11///+2/01!2,1,A&1-2/+204$2*3/!12!2*2-101%22/.22///*2!2/,2//%6#2///.4*3/$l(1+1*1!1//*2/#3%2/)2@4/!1,2!1/02/%33/1/*4/+202,

>  <PathFp>
G180808412!W!a08803VFA4480Q216W4N1H0FC010F080GW0F1140dlF$JF!VF#X2!Z2408!B440

>  <Structure>
fmkH`@DZBdB|bbbTNTTvbfTRJZjZZjffYhAFTkMu`

>  <Atoms>
27

>  <Bonds>
26

>  <Total Molweight>
340

>  <cLogP>
4.9213

>  <H-Acceptors>
6

>  <H-Donors>
0

>  <Non-H Atoms>
27

>  <Non-C/H Atoms>
6

>  <Electronegative Atoms>
6

>  <Stereo Centers>
0

>  <Rotatable Bonds>
11

>  <Rings Closures>
0

>  <sp3-Atoms>
12

>  <Symmetric atoms>
0

>  <Total Surface Area>
77.01

>  <Relative PSA>
0.62719

>  <Polar Surface Area>
59.38

>  <Shape Index>
0.62963

>  <Molecular Flexibility>
0.68506

>  <Molecular Complexity>
0.71675

>  <Aromatic Rings>
0

>  <Aromatic Atoms>
0

$$$$

eCreator 1.02D

 27 26  0  0  0  0  0  0  0  0999 V2000
   11.2583    1.0000   -0.0000 O   0  0  0  0  0  0  0  0  0  0  0  0
   11.2583   -0.0000   -0.0000 C   0  0  0  0  0  0  0  0  0  0  0  0
   10.3923   -0.5000   -0.0000 N   0  0  0  0  0  0  0  0  0  0  0  0
   12.1244   -0.5000   -0.0000 C   0  0  0  0  0  0  0  0  0  0  0  0
    9.5263   -0.0000   -0.0000 C   0  0  0  0  0  0  0  0  0  0  0  0
   10.3923   -1.5000   -0.0000 C   0  0  0  0  0  0  0  0  0  0  0  0
   12.9904   -0.0000   -0.0000 C   0  0  0  0  0  0  0  0  0  0  0  0
    8.6603   -0.5000   -0.0000 C   0  0  0  0  0  0  0  0  0  0  0  0
    9.5263    1.0000   -0.0000 C   0  0  0  0  0  0  0  0  0  0  0  0
    7.7942   -0.0000   -0.0000 C   0  0  0  0  0  0  0  0  0  0  0  0
    6.9282   -0.5000   -0.0000 C   0  0  0  0  0  0  0  0  0  0  0  0
    6.0622   -0.0000   -0.0000 N   0  0  0  0  0  0  0  0  0  0  0  0
    6.9282   -1.5000   -0.0000 C   0  0  0  0  0  0  0  0  0  0  0  0
    5.1962   -0.5000   -0.0000 C   0  0  0  0  0  0  0  0  0  0  0  0
    6.0622    1.0000   -0.0000 C   0  0  0  0  0  0  0  0  0  0  0  0
    4.3301   -0.0000   -0.0000 C   0  0  0  0  0  0  0  0  0  0  0  0
    3.4641   -0.5000   -0.0000 N   0  0  0  0  0  0  0  0  0  0  0  0
    3.4641   -1.5000   -0.0000 N   0  0  0  0  0  0  0  0  0  0  0  0
    2.5981   -0.0000   -0.0000 C   0  0  0  0  0  0  0  0  0  0  0  0
    4.3301   -2.0000   -0.0000 C   0  0  0  0  0  0  0  0  0  0  0  0
    1.7321   -0.5000   -0.0000 C   0  0  0  0  0  0  0  0  0  0  0  0
    2.5981    1.0000   -0.0000 C   0  0  0  0  0  0  0  0  0  0  0  0
    4.3301   -3.0000   -0.0000 C   0  0  0  0  0  0  0  0  0  0  0  0
    0.8660   -0.0000   -0.0000 C   0  0  0  0  0  0  0  0  0  0  0  0
    1.7321    1.5000   -0.0000 C   0  0  0  0  0  0  0  0  0  0  0  0
    5.1962   -3.5000   -0.0000 O   0  0  0  0  0  0  0  0  0  0  0  0
    0.8660    1.0000   -0.0000 C   0  0  0  0  0  0  0  0  0  0  0  0
  1  2  2  0  0  0  0
  2  3  1  0  0  0  0
  2  4  1  0  0  0  0
  3  5  1  0  0  0  0
  3  6  1  0  0  0  0
  4  7  1  0  0  0  0
  5  8  2  0  0  0  0
  5  9  1  0  0  0  0
  8 10  1  0  0  0  0
 10 11  2  0  0  0  0
 11 12  1  0  0  0  0
 11 13  1  0  0  0  0
 12 14  1  0  0  0  0
 12 15  1  0  0  0  0
 14 16  1  0  0  0  0
 16 17  1  0  0  0  0
 17 18  1  0  0  0  0
 17 19  1  0  0  0  0
 18 20  2  0  0  0  0
 19 21  1  0  0  0  0
 19 22  2  0  0  0  0
 20 23  1  0  0  0  0
 21 24  2  0  0  0  0
 22 25  1  0  0  0  0
 23 26  2  0  0  0  0
 24 27  1  0  0  0  0
M  END
>  <idcoordinates2D>


>  <FragFp>
:UdztUgrJ5sOottE90m68eVa8HG8V0N82l238048@V841FX!F18!o0R0VW!6W1!V!401)1#

>  <SkelSpheres>
!2)2&2/!61/&1(101/,1!1&5$2//#2)1&4)2#10H+3%21///#32$1/*1*2*5,2////.2/01!21/)B&2)1/$1*204$2*3-1)1)2*2!1(22/01!2////-11/%3//&4/!1101/,2*2#4)33/$k$1)1$1$1$1//-2/#3%2/)274+2/&2/02/&1.1/!1(4!2#2/#22,1

>  <PathFp>
G18080c403!W!q08803VJ@44!Q014W4s1H0FC010F080GV0F1140dlF$JF10VF080X2!Z2508!B4!

>  <Structure>
fmkH`@DZCDD|bbbTNTTvTRbRRZjZZjjYfXEFTiLVZp

>  <Atoms>
27

>  <Bonds>
26

>  <Total Molweight>
340

>  <cLogP>
4.0678

>  <H-Acceptors>
6

>  <H-Donors>
0

>  <Non-H Atoms>
27

>  <Non-C/H Atoms>
6

>  <Electronegative Atoms>
6

>  <Stereo Centers>
0

>  <Rotatable Bonds>
11

>  <Rings Closures>
0

>  <sp3-Atoms>
11

>  <Symmetric atoms>
0

>  <Total Surface Area>
69.15

>  <Relative PSA>
0.69761

>  <Polar Surface Area>
56.22

>  <Shape Index>
0.59259

>  <Molecular Flexibility>
0.74513

>  <Molecular Complexity>
0.68861

>  <Aromatic Rings>
0

>  <Aromatic Atoms>
0

$$$$

eCreator 1.02D

 27 26  0  0  0  0  0  0  0  0999 V2000
   11.2583    3.0000   -0.0000 O   0  0  0  0  0  0  0  0  0  0  0  0
   12.1244    2.5000   -0.0000 C   0  0  0  0  0  0  0  0  0  0  0  0
   12.1244    1.5000   -0.0000 N   0  0  0  0  0  0  0  0  0  0  0  0
   12.9904    3.0000   -0.0000 C   0  0  0  0  0  0  0  0  0  0  0  0
   11.2583    1.0000   -0.0000 C   0  0  0  0  0  0  0  0  0  0  0  0
   12.9904    1.0000   -0.0000 C   0  0  0  0  0  0  0  0  0  0  0  0
   12.9904    4.0000   -0.0000 C   0  0  0  0  0  0  0  0  0  0  0  0
   11.2583   -0.0000   -0.0000 C   0  0  0  0  0  0  0  0  0  0  0  0
   10.3923    1.5000   -0.0000 C   0  0  0  0  0  0  0  0  0  0  0  0
   10.3923   -0.5000   -0.0000 C   0  0  0  0  0  0  0  0  0  0  0  0
    9.5263   -0.0000   -0.0000 C   0  0  0  0  0  0  0  0  0  0  0  0
    8.6603   -0.5000   -0.0000 N   0  0  0  0  0  0  0  0  0  0  0  0
    8.6603   -1.5000   -0.0000 C   0  0  0  0  0  0  0  0  0  0  0  0
    7.7942   -0.0000   -0.0000 C   0  0  0  0  0  0  0  0  0  0  0  0
    9.5263   -2.0000   -0.0000 O   0  0  0  0  0  0  0  0  0  0  0  0
    6.9282   -0.5000   -0.0000 C   0  0  0  0  0  0  0  0  0  0  0  0
    6.0622   -0.0000   -0.0000 C   0  0  0  0  0  0  0  0  0  0  0  0
    5.1962   -0.5000   -0.0000 C   0  0  0  0  0  0  0  0  0  0  0  0
    6.0622    1.0000   -0.0000 C   0  0  0  0  0  0  0  0  0  0  0  0
    4.3301   -0.0000   -0.0000 N   0  0  0  0  0  0  0  0  0  0  0  0
    6.9282    1.5000   -0.0000 C   0  0  0  0  0  0  0  0  0  0  0  0
    3.4641   -0.5000   -0.0000 C   0  0  0  0  0  0  0  0  0  0  0  0
    6.9282    2.5000   -0.0000 N   0  0  0  0  0  0  0  0  0  0  0  0
    2.5981   -0.0000   -0.0000 C   0  0  0  0  0  0  0  0  0  0  0  0
    1.7321   -0.5000   -0.0000 C   0  0  0  0  0  0  0  0  0  0  0  0
    1.7321   -1.5000   -0.0000 C   0  0  0  0  0  0  0  0  0  0  0  0
    0.8660   -2.0000   -0.0000 C   0  0  0  0  0  0  0  0  0  0  0  0
  1  2  2  0  0  0  0
  2  3  1  0  0  0  0
  2  4  1  0  0  0  0
  3  5  1  0  0  0  0
  3  6  1  0  0  0  0
  4  7  1  0  0  0  0
  5  8  1  0  0  0  0
  5  9  2  0  0  0  0
  8 10  2  0  0  0  0
 10 11  1  0  0  0  0
 11 12  1  0  0  0  0
 12 13  1  0  0  0  0
 12 14  1  0  0  0  0
 13 15  2  0  0  0  0
 14 16  1  0  0  0  0
 16 17  1  0  0  0  0
 17 18  2  0  0  0  0
 17 19  1  0  0  0  0
 18 20  1  0  0  0  0
 19 21  1  0  0  0  0
 20 22  1  0  0  0  0
 21 23  1  0  0  0  0
 22 24  1  0  0  0  0
 24 25  2  0  0  0  0
 25 26  1  0  0  0  0
 26 27  2  0  0  0  0
M  END
>  <idcoordinates2D>


>  <FragFp>
:UfzfzBrOKvOR9dC98k29@1J9H1cV08Bmx218#2kB4!V0Xs!V0oF@4e6FF1W#W!4$F*

>  <SkelSpheres>
(1/.D(2//#102/01$2$3$6//#2-122/0E/101///$2/.1&1/2/!1(3/-1/(1%202/01+11$2*4&2(1(2,2$1$203$2#1%31(1,1(2!101&402$1#201$1(1%1.4//%3(1-2//)3/#4#2-1/2+1)1//)k/1)1/!1$1/*2-2$3%21/)6!3/+1$6/02#3/01$1/201/#4$1/&105+

>  <PathFp>
FF808F801#c!a08!3!38289820BV8F020F5$VN!V!F#BW1$FF04VF1!30F0a2442!D0F0

>  <Structure>
fmkH`@DZrtClbbbTNRbVTRRVRZjejffjidFAH[k@

>  <Atoms>
27

>  <Bonds>
26

>  <Total Molweight>
340

>  <cLogP>
2.6105

>  <H-Acceptors>
6

>  <H-Donors>
0

>  <Non-H Atoms>
27

>  <Non-C/H Atoms>
6

>  <Electronegative Atoms>
6

>  <Stereo Centers>
0

>  <Rotatable Bonds>
14

>  <Rings Closures>
0

>  <sp3-Atoms>
11

>  <Symmetric atoms>
0

>  <Total Surface Area>
68.99

>  <Relative PSA>
0.58385

>  <Polar Surface Area>
47.1

>  <Shape Index>
0.7037

>  <Molecular Flexibility>
0.76388

>  <Molecular Complexity>
0.62239

>  <Aromatic Rings>
0

>  <Aromatic Atoms>
0

$$$$

eCreator 1.02D

 25 26  0  0  0  0  0  0  0  0999 V2000
    4.3301   -5.0000   -0.0000 O   0  0  0  0  0  0  0  0  0  0  0  0
    3.4641   -4.5000   -0.0000 C   0  0  0  0  0  0  0  0  0  0  0  0
    3.4641   -3.5000   -0.0000 C   0  0  0  0  0  0  0  0  0  0  0  0
    2.5981   -3.0000   -0.0000 C   0  0  0  0  0  0  0  0  0  0  0  0
    2.5981   -2.0000   -0.0000 C   0  0  0  0  0  0  0  0  0  0  0  0
    1.7321   -1.5000   -0.0000 N   0  0  0  0  0  0  0  0  0  0  0  0
    3.4641   -1.5000   -0.0000 C   0  0  0  0  0  0  0  0  0  0  0  0
    1.7321   -0.5000   -0.0000 N   0  0  0  0  0  0  0  0  0  0  0  0
    0.8660   -0.0000   -0.0000 C   0  0  0  0  0  0  0  0  0  0  0  0
    0.0000   -0.5000   -0.0000 C   0  0  0  0  0  0  0  0  0  0  0  0
   -0.8660    0.0000   -0.0000 C   0  0  0  0  0  0  0  0  0  0  0  0
   -0.0000   -1.5000   -0.0000 C   0  0  0  0  0  0  0  0  0  0  0  0
   -1.7321   -0.5000   -0.0000 C   0  0  0  0  0  0  0  0  0  0  0  0
   -0.8660   -2.0000   -0.0000 C   0  0  0  0  0  0  0  0  0  0  0  0
   -1.7321   -1.5000   -0.0000 N   0  0  0  0  0  0  0  0  0  0  0  0
   -2.5981   -2.0000   -0.0000 C   0  0  0  0  0  0  0  0  0  0  0  0
   -3.4641   -1.5000   -0.0000 C   0  0  0  0  0  0  0  0  0  0  0  0
   -4.3301   -2.0000   -0.0000 C   0  0  0  0  0  0  0  0  0  0  0  0
   -4.3301   -3.0000   -0.0000 C   0  0  0  0  0  0  0  0  0  0  0  0
   -5.1962   -3.5000   -0.0000 N   0  0  0  0  0  0  0  0  0  0  0  0
   -5.1962   -4.5000   -0.0000 C   0  0  0  0  0  0  0  0  0  0  0  0
   -6.0622   -3.0000   -0.0000 C   0  0  0  0  0  0  0  0  0  0  0  0
   -6.0622   -5.0000   -0.0000 C   0  0  0  0  0  0  0  0  0  0  0  0
   -6.9282   -3.5000   -0.0000 C   0  0  0  0  0  0  0  0  0  0  0  0
   -6.9282   -4.5000   -0.0000 C   0  0  0  0  0  0  0  0  0  0  0  0
  1  2  1  0  0  0  0
  2  3  2  0  0  0  0
  3  4  1  0  0  0  0
  4  5  2  0  0  0  0
  5  6  1  0  0  0  0
  5  7  1  0  0  0  0
  6  8  1  0  0  0  0
  8  9  2  0  0  0  0
  9 10  1  0  0  0  0
 10 11  2  0  0  0  0
 10 12  1  0  0  0  0
 11 13  1  0  0  0  0
 12 14  1  0  0  0  0
 13 15  1  0  0  0  0
 15 16  1  0  0  0  0
 16 17  1  0  0  0  0
 17 18  2  0  0  0  0
 18 19  1  0  0  0  0
 19 20  1  0  0  0  0
 20 21  1  0  0  0  0
 20 22  1  0  0  0  0
 21 23  1  0  0  0  0
 22 24  1  0  0  0  0
 23 25  1  0  0  0  0
 14 15  1  0  0  0  0
 24 25  1  0  0  0  0
M  END
>  <idcoordinates2D>


>  <FragFp>
;fvfv8pNCHGJ11290k09@V20F2c!8BPS018$Fe41#2808V0JFHJ@7FF111201!J01!F#V01#

>  <SkelSpheres>
!1//$E.1201/+3/,2+1/)1,1$2!2%2(D$1%3/*2//1-2/011/%2/2/*2/.22/#401/!2,1(3/&1/$101$204!1/,22#3////*101//&2$1/1(11.2/!2-1//&2#1%1*2%2(1!1/!h%1/1(1,3.1!12,1/!2!3/&3$14!1&3.1)9!1/!1.2*2+1,1!212#4/,4+10

>  <PathFp>
218#940@02c!6Fc!704144N1@08BW8kV20GB#6V881c!F010ckOV0F04F10ZF1!22G022Z40Y0D#

>  <Structure>
fikI@@J\]dBRkNlkjkJv]t\sTsUTuUU@IBq\Pl

>  <Atoms>
25

>  <Bonds>
26

>  <Total Molweight>
312

>  <cLogP>
2.725

>  <H-Acceptors>
5

>  <H-Donors>
0

>  <Non-H Atoms>
25

>  <Non-C/H Atoms>
5

>  <Electronegative Atoms>
5

>  <Stereo Centers>
0

>  <Rotatable Bonds>
8

>  <Rings Closures>
2

>  <sp3-Atoms>
15

>  <Symmetric atoms>
2

>  <Total Surface Area>
43.66

>  <Relative PSA>
0.8076

>  <Polar Surface Area>
42.31

>  <Shape Index>
0.8

>  <Molecular Flexibility>
0.55991

>  <Molecular Complexity>
0.61678

>  <Aromatic Rings>
0

>  <Aromatic Atoms>
0

$$$$

eCreator 1.02D

 27 26  0  0  0  0  0  0  0  0999 V2000
   12.9904   -2.0000   -0.0000 O   0  0  0  0  0  0  0  0  0  0  0  0
   12.1244   -1.5000   -0.0000 C   0  0  0  0  0  0  0  0  0  0  0  0
   11.2583   -2.0000   -0.0000 N   0  0  0  0  0  0  0  0  0  0  0  0
   12.1244   -0.5000   -0.0000 C   0  0  0  0  0  0  0  0  0  0  0  0
   10.3923   -1.5000   -0.0000 C   0  0  0  0  0  0  0  0  0  0  0  0
   11.2583   -3.0000   -0.0000 C   0  0  0  0  0  0  0  0  0  0  0  0
   10.3923   -0.5000   -0.0000 C   0  0  0  0  0  0  0  0  0  0  0  0
   12.1244   -3.5000   -0.0000 C   0  0  0  0  0  0  0  0  0  0  0  0
    9.5263   -0.0000   -0.0000 C   0  0  0  0  0  0  0  0  0  0  0  0
   12.1244   -4.5000   -0.0000 C   0  0  0  0  0  0  0  0  0  0  0  0
    8.6603   -0.5000   -0.0000 C   0  0  0  0  0  0  0  0  0  0  0  0
    7.7942   -0.0000   -0.0000 N   0  0  0  0  0  0  0  0  0  0  0  0
    8.6603   -1.5000   -0.0000 C   0  0  0  0  0  0  0  0  0  0  0  0
    6.9282   -0.5000   -0.0000 C   0  0  0  0  0  0  0  0  0  0  0  0
    7.7942    1.0000   -0.0000 C   0  0  0  0  0  0  0  0  0  0  0  0
    6.0622   -0.0000   -0.0000 C   0  0  0  0  0  0  0  0  0  0  0  0
    6.9282    1.5000   -0.0000 C   0  0  0  0  0  0  0  0  0  0  0  0
    5.1962   -0.5000   -0.0000 C   0  0  0  0  0  0  0  0  0  0  0  0
    4.3301   -0.0000   -0.0000 C   0  0  0  0  0  0  0  0  0  0  0  0
    3.4641   -0.5000   -0.0000 N   0  0  0  0  0  0  0  0  0  0  0  0
    4.3301    1.0000   -0.0000 C   0  0  0  0  0  0  0  0  0  0  0  0
    3.4641   -1.5000   -0.0000 N   0  0  0  0  0  0  0  0  0  0  0  0
    3.4641    1.5000   -0.0000 N   0  0  0  0  0  0  0  0  0  0  0  0
    2.5981   -2.0000   -0.0000 C   0  0  0  0  0  0  0  0  0  0  0  0
    2.5981   -3.0000   -0.0000 C   0  0  0  0  0  0  0  0  0  0  0  0
    1.7321   -1.5000   -0.0000 C   0  0  0  0  0  0  0  0  0  0  0  0
    1.7321   -3.5000   -0.0000 C   0  0  0  0  0  0  0  0  0  0  0  0
  1  2  2  0  0  0  0
  2  3  1  0  0  0  0
  2  4  1  0  0  0  0
  3  5  1  0  0  0  0
  3  6  1  0  0  0  0
  5  7  1  0  0  0  0
  6  8  1  0  0  0  0
  7  9  2  0  0  0  0
  8 10  1  0  0  0  0
  9 11  1  0  0  0  0
 11 12  1  0  0  0  0
 11 13  2  0  0  0  0
 12 14  1  0  0  0  0
 12 15  1  0  0  0  0
 14 16  1  0  0  0  0
 15 17  1  0  0  0  0
 16 18  2  0  0  0  0
 18 19  1  0  0  0  0
 19 20  2  0  0  0  0
 19 21  1  0  0  0  0
 20 22  1  0  0  0  0
 21 23  1  0  0  0  0
 22 24  1  0  0  0  0
 24 25  1  0  0  0  0
 24 26  2  0  0  0  0
 25 27  2  0  0  0  0
M  END
>  <idcoordinates2D>


>  <FragFp>
zyUfTYO0WFCk0J99180k08@V!F28V088It218#2k@41#2N!V0o0N0e1FF1W12$4$F%1#

>  <SkelSpheres>
//#2#B//&1&1/01$2!402$8%1$2%1//1/!C$2,1$1/(1+1)1/!2!1(1/(4!1#1%1///%1%3$3)1-3//!7&1/0208/101!20201!2//!2/*111$3&1/)2///2#1-1/%2//+201/,2&1///(m,1&1*1)1!2)3/)2)1/&3/823%2%2/$9*1$31)1*11/#2+1+501/&1!3,1

>  <PathFp>
H18!F801802c!608!5!18480828B_0FVH0GB#60N0WV!1#dlF$JF08ZF1082210V2402W0B4!

>  <Structure>
fmki@@DZsUhDf[U^[WYWejjZfjYjiPXxadl

>  <Atoms>
27

>  <Bonds>
26

>  <Total Molweight>
338

>  <cLogP>
3.5255

>  <H-Acceptors>
6

>  <H-Donors>
0

>  <Non-H Atoms>
27

>  <Non-C/H Atoms>
6

>  <Electronegative Atoms>
6

>  <Stereo Centers>
0

>  <Rotatable Bonds>
14

>  <Rings Closures>
0

>  <sp3-Atoms>
12

>  <Symmetric atoms>
0

>  <Total Surface Area>
67.46

>  <Relative PSA>
0.57441

>  <Polar Surface Area>
42.39

>  <Shape Index>
0.66667

>  <Molecular Flexibility>
0.72181

>  <Molecular Complexity>
0.62421

>  <Aromatic Rings>
0

>  <Aromatic Atoms>
0

$$$$

eCreator 1.02D

 28 27  0  0  0  0  0  0  0  0999 V2000
    6.9282   -1.5000   -0.0000 O   0  0  0  0  0  0  0  0  0  0  0  0
    6.9282   -0.5000   -0.0000 C   0  0  0  0  0  0  0  0  0  0  0  0
    6.0622   -0.0000   -0.0000 N   0  0  0  0  0  0  0  0  0  0  0  0
    7.7942   -0.0000   -0.0000 C   0  0  0  0  0  0  0  0  0  0  0  0
    5.1962   -0.5000   -0.0000 C   0  0  0  0  0  0  0  0  0  0  0  0
    6.0622    1.0000   -0.0000 C   0  0  0  0  0  0  0  0  0  0  0  0
    8.6603   -0.5000   -0.0000 N   0  0  0  0  0  0  0  0  0  0  0  0
    7.7942    1.0000   -0.0000 C   0  0  0  0  0  0  0  0  0  0  0  0
    4.3301   -0.0000   -0.0000 C   0  0  0  0  0  0  0  0  0  0  0  0
    5.1962   -1.5000   -0.0000 C   0  0  0  0  0  0  0  0  0  0  0  0
    8.6603   -1.5000   -0.0000 N   0  0  0  0  0  0  0  0  0  0  0  0
    9.5263   -0.0000   -0.0000 C   0  0  0  0  0  0  0  0  0  0  0  0
    3.4641   -0.5000   -0.0000 C   0  0  0  0  0  0  0  0  0  0  0  0
    4.3301   -2.0000   -0.0000 C   0  0  0  0  0  0  0  0  0  0  0  0
    9.5263   -2.0000   -0.0000 C   0  0  0  0  0  0  0  0  0  0  0  0
   10.3923   -0.5000   -0.0000 C   0  0  0  0  0  0  0  0  0  0  0  0
    9.5263    1.0000   -0.0000 C   0  0  0  0  0  0  0  0  0  0  0  0
    3.4641   -1.5000   -0.0000 C   0  0  0  0  0  0  0  0  0  0  0  0
    9.5263   -3.0000   -0.0000 C   0  0  0  0  0  0  0  0  0  0  0  0
   11.2583   -0.0000   -0.0000 C   0  0  0  0  0  0  0  0  0  0  0  0
    2.5981   -2.0000   -0.0000 N   0  0  0  0  0  0  0  0  0  0  0  0
   10.3923   -3.5000   -0.0000 N   0  0  0  0  0  0  0  0  0  0  0  0
   11.2583    1.0000   -0.0000 C   0  0  0  0  0  0  0  0  0  0  0  0
    2.5981   -3.0000   -0.0000 C   0  0  0  0  0  0  0  0  0  0  0  0
    1.7321   -1.5000   -0.0000 C   0  0  0  0  0  0  0  0  0  0  0  0
   12.1244    1.5000   -0.0000 C   0  0  0  0  0  0  0  0  0  0  0  0
    3.4641   -3.5000   -0.0000 O   0  0  0  0  0  0  0  0  0  0  0  0
    1.7321   -3.5000   -0.0000 C   0  0  0  0  0  0  0  0  0  0  0  0
  1  2  2  0  0  0  0
  2  3  1  0  0  0  0
  2  4  1  0  0  0  0
  3  5  1  0  0  0  0
  3  6  1  0  0  0  0
  4  7  1  0  0  0  0
  4  8  2  0  0  0  0
  5  9  1  0  0  0  0
  5 10  2  0  0  0  0
  7 11  1  0  0  0  0
  7 12  1  0  0  0  0
  9 13  2  0  0  0  0
 10 14  1  0  0  0  0
 11 15  2  0  0  0  0
 12 16  1  0  0  0  0
 12 17  2  0  0  0  0
 13 18  1  0  0  0  0
 15 19  1  0  0  0  0
 16 20  2  0  0  0  0
 18 21  1  0  0  0  0
 19 22  1  0  0  0  0
 20 23  1  0  0  0  0
 21 24  1  0  0  0  0
 21 25  1  0  0  0  0
 23 26  2  0  0  0  0
 24 27  2  0  0  0  0
 24 28  1  0  0  0  0
M  END
>  <idcoordinates2D>


>  <FragFp>
zrUdztUgrJ5wOktOEC8m68uca9HF8V4O0Hl2A904N@Z841FX02k1sV0K0R0cWGF7W!VV0FK01!F%1#

>  <SkelSpheres>
/.2(3.2/01,1/01*7$803+2/01!2.1+2%H/!2)1(2)2)1,2/02(3%1)1%2$5!3/!2&1//$1&3/)1/#2$101*7&2*1-1.4!4$2///)4+5/(1&2/#1//012//0303&2//#2//(2///&l/$1*101*1(1,201&501/(2%1/1!@03&1.1!1&4/03&1#1*1/*1/5!2%1%1*2!5+

>  <PathFp>
G1808F801!2W0Fa0@801VFA8480S294_4N0F0FB010F0N0lV0F1#dlF$J!8VF!8XX!Z2Z0@!4440

>  <Structure>
fc{h`@DLTVhEiLsMvkNzmluTsSLtuTl@`kSZRp

>  <Atoms>
28

>  <Bonds>
27

>  <Total Molweight>
354

>  <cLogP>
3.2284

>  <H-Acceptors>
7

>  <H-Donors>
0

>  <Non-H Atoms>
28

>  <Non-C/H Atoms>
7

>  <Electronegative Atoms>
7

>  <Stereo Centers>
0

>  <Rotatable Bonds>
11

>  <Rings Closures>
0

>  <sp3-Atoms>
8

>  <Symmetric atoms>
0

>  <Total Surface Area>
103.9

>  <Relative PSA>
0.49846

>  <Polar Surface Area>
59.46

>  <Shape Index>
0.57143

>  <Molecular Flexibility>
0.78702

>  <Molecular Complexity>
0.7569

>  <Aromatic Rings>
0

>  <Aromatic Atoms>
0

$$$$

eCreator 1.02D

 28 27  0  0  0  0  0  0  0  0999 V2000
   11.2583    3.0000   -0.0000 O   0  0  0  0  0  0  0  0  0  0  0  0
   12.1244    2.5000   -0.0000 C   0  0  0  0  0  0  0  0  0  0  0  0
   12.1244    1.5000   -0.0000 N   0  0  0  0  0  0  0  0  0  0  0  0
   12.9904    3.0000   -0.0000 C   0  0  0  0  0  0  0  0  0  0  0  0
   11.2583    1.0000   -0.0000 C   0  0  0  0  0  0  0  0  0  0  0  0
   12.9904    1.0000   -0.0000 C   0  0  0  0  0  0  0  0  0  0  0  0
   12.9904    4.0000   -0.0000 C   0  0  0  0  0  0  0  0  0  0  0  0
   11.2583   -0.0000   -0.0000 C   0  0  0  0  0  0  0  0  0  0  0  0
   10.3923    1.5000   -0.0000 C   0  0  0  0  0  0  0  0  0  0  0  0
   13.8564    4.5000   -0.0000 C   0  0  0  0  0  0  0  0  0  0  0  0
   10.3923   -0.5000   -0.0000 C   0  0  0  0  0  0  0  0  0  0  0  0
    9.5263   -0.0000   -0.0000 C   0  0  0  0  0  0  0  0  0  0  0  0
    8.6603   -0.5000   -0.0000 N   0  0  0  0  0  0  0  0  0  0  0  0
    8.6603   -1.5000   -0.0000 C   0  0  0  0  0  0  0  0  0  0  0  0
    7.7942   -0.0000   -0.0000 C   0  0  0  0  0  0  0  0  0  0  0  0
    9.5263   -2.0000   -0.0000 O   0  0  0  0  0  0  0  0  0  0  0  0
    6.9282   -0.5000   -0.0000 C   0  0  0  0  0  0  0  0  0  0  0  0
    6.0622   -0.0000   -0.0000 C   0  0  0  0  0  0  0  0  0  0  0  0
    5.1962   -0.5000   -0.0000 C   0  0  0  0  0  0  0  0  0  0  0  0
    6.0622    1.0000   -0.0000 C   0  0  0  0  0  0  0  0  0  0  0  0
    4.3301   -0.0000   -0.0000 N   0  0  0  0  0  0  0  0  0  0  0  0
    6.9282    1.5000   -0.0000 C   0  0  0  0  0  0  0  0  0  0  0  0
    3.4641   -0.5000   -0.0000 C   0  0  0  0  0  0  0  0  0  0  0  0
    6.9282    2.5000   -0.0000 N   0  0  0  0  0  0  0  0  0  0  0  0
    2.5981   -0.0000   -0.0000 C   0  0  0  0  0  0  0  0  0  0  0  0
    1.7321   -0.5000   -0.0000 C   0  0  0  0  0  0  0  0  0  0  0  0
    1.7321   -1.5000   -0.0000 C   0  0  0  0  0  0  0  0  0  0  0  0
    0.8660   -2.0000   -0.0000 C   0  0  0  0  0  0  0  0  0  0  0  0
  1  2  2  0  0  0  0
  2  3  1  0  0  0  0
  2  4  1  0  0  0  0
  3  5  1  0  0  0  0
  3  6  1  0  0  0  0
  4  7  1  0  0  0  0
  5  8  1  0  0  0  0
  5  9  2  0  0  0  0
  7 10  1  0  0  0  0
  8 11  2  0  0  0  0
 11 12  1  0  0  0  0
 12 13  1  0  0  0  0
 13 14  1  0  0  0  0
 13 15  1  0  0  0  0
 14 16  2  0  0  0  0
 15 17  1  0  0  0  0
 17 18  1  0  0  0  0
 18 19  2  0  0  0  0
 18 20  1  0  0  0  0
 19 21  1  0  0  0  0
 20 22  1  0  0  0  0
 21 23  1  0  0  0  0
 22 24  1  0  0  0  0
 23 25  1  0  0  0  0
 25 26  2  0  0  0  0
 26 27  1  0  0  0  0
 27 28  2  0  0  0  0
M  END
>  <idcoordinates2D>


>  <FragFp>
:UfzfzBrOKzOR9dC98k29@9K9H1cV08Bmx298#2kB4!W0Xs0FV0oF@4e6GF1W#W!4$F*

>  <SkelSpheres>
(1/.F(2//#102/01$6$3$6//#2-122/0E/301//$3.2&1/&1&1/2/!1(3/-1/(1%2//11$2$1$4&2(1(2,2$1&3$2#1%21(1,1(2!101&402$1#201$1(1*1*7//%2(1-2//)3/#2#2&1%1/2+1)1//)m2.1)1/!1$1/*2-2+21/)6!3/+1$6/02#3/01$1/201/#4$1/&105+

>  <PathFp>
FJ808F801#c!a08!3!38289820BV8F020F5$VN!V!F#BW1$FF04VF10130F0a2442!D0F0

>  <Structure>
fc{H`@DFKtGlbbbTrJTRrbRRrSUTsUMMUSHLRXpv

>  <Atoms>
28

>  <Bonds>
27

>  <Total Molweight>
352

>  <cLogP>
3.0649

>  <H-Acceptors>
6

>  <H-Donors>
0

>  <Non-H Atoms>
28

>  <Non-C/H Atoms>
6

>  <Electronegative Atoms>
6

>  <Stereo Centers>
0

>  <Rotatable Bonds>
15

>  <Rings Closures>
0

>  <sp3-Atoms>
12

>  <Symmetric atoms>
0

>  <Total Surface Area>
65.9

>  <Relative PSA>
0.61123

>  <Polar Surface Area>
47.1

>  <Shape Index>
0.71429

>  <Molecular Flexibility>
0.76256

>  <Molecular Complexity>
0.63466

>  <Aromatic Rings>
0

>  <Aromatic Atoms>
0

$$$$

eCreator 1.02D

 28 27  0  0  0  0  0  0  0  0999 V2000
   10.3923    1.5000   -0.0000 O   0  0  0  0  0  0  0  0  0  0  0  0
   11.2583    1.0000   -0.0000 C   0  0  0  0  0  0  0  0  0  0  0  0
   11.2583   -0.0000   -0.0000 N   0  0  0  0  0  0  0  0  0  0  0  0
   12.1244    1.5000   -0.0000 C   0  0  0  0  0  0  0  0  0  0  0  0
   10.3923   -0.5000   -0.0000 C   0  0  0  0  0  0  0  0  0  0  0  0
   12.1244   -0.5000   -0.0000 C   0  0  0  0  0  0  0  0  0  0  0  0
    9.5263   -0.0000   -0.0000 C   0  0  0  0  0  0  0  0  0  0  0  0
   10.3923   -1.5000   -0.0000 C   0  0  0  0  0  0  0  0  0  0  0  0
   12.9904   -0.0000   -0.0000 C   0  0  0  0  0  0  0  0  0  0  0  0
    8.6603   -0.5000   -0.0000 C   0  0  0  0  0  0  0  0  0  0  0  0
   13.8564   -0.5000   -0.0000 C   0  0  0  0  0  0  0  0  0  0  0  0
    7.7942   -0.0000   -0.0000 C   0  0  0  0  0  0  0  0  0  0  0  0
    6.9282   -0.5000   -0.0000 N   0  0  0  0  0  0  0  0  0  0  0  0
    7.7942    1.0000   -0.0000 C   0  0  0  0  0  0  0  0  0  0  0  0
    6.0622   -0.0000   -0.0000 C   0  0  0  0  0  0  0  0  0  0  0  0
    6.9282   -1.5000   -0.0000 C   0  0  0  0  0  0  0  0  0  0  0  0
    5.1962   -0.5000   -0.0000 C   0  0  0  0  0  0  0  0  0  0  0  0
    4.3301   -0.0000   -0.0000 N   0  0  0  0  0  0  0  0  0  0  0  0
    5.1962   -1.5000   -0.0000 C   0  0  0  0  0  0  0  0  0  0  0  0
    4.3301    1.0000   -0.0000 N   0  0  0  0  0  0  0  0  0  0  0  0
    3.4641   -0.5000   -0.0000 C   0  0  0  0  0  0  0  0  0  0  0  0
    5.1962    1.5000   -0.0000 C   0  0  0  0  0  0  0  0  0  0  0  0
    2.5981   -0.0000   -0.0000 C   0  0  0  0  0  0  0  0  0  0  0  0
    3.4641   -1.5000   -0.0000 C   0  0  0  0  0  0  0  0  0  0  0  0
    5.1962    2.5000   -0.0000 C   0  0  0  0  0  0  0  0  0  0  0  0
    1.7321   -0.5000   -0.0000 C   0  0  0  0  0  0  0  0  0  0  0  0
    1.7321   -1.5000   -0.0000 C   0  0  0  0  0  0  0  0  0  0  0  0
    0.8660   -2.0000   -0.0000 O   0  0  0  0  0  0  0  0  0  0  0  0
  1  2  2  0  0  0  0
  2  3  1  0  0  0  0
  2  4  1  0  0  0  0
  3  5  1  0  0  0  0
  3  6  1  0  0  0  0
  5  7  2  0  0  0  0
  5  8  1  0  0  0  0
  6  9  1  0  0  0  0
  7 10  1  0  0  0  0
  9 11  1  0  0  0  0
 10 12  2  0  0  0  0
 12 13  1  0  0  0  0
 12 14  1  0  0  0  0
 13 15  1  0  0  0  0
 13 16  1  0  0  0  0
 15 17  1  0  0  0  0
 17 18  1  0  0  0  0
 17 19  2  0  0  0  0
 18 20  1  0  0  0  0
 18 21  1  0  0  0  0
 20 22  2  0  0  0  0
 21 23  1  0  0  0  0
 21 24  2  0  0  0  0
 22 25  1  0  0  0  0
 23 26  2  0  0  0  0
 26 27  1  0  0  0  0
 27 28  1  0  0  0  0
M  END
>  <idcoordinates2D>


>  <FragFp>
;hztUgrJCwOotOAC8m68eca9HF8V4O8Ht2A804N@Z@41FX!F1c!p0R0eW1F7W120V0F541!F%1#

>  <SkelSpheres>
!2/02/!8/!1$1(201*3#2!1(1%2$6$5/+2#1/)1!2(A/!1%1*1//!1+1*3)2(11)108/.11,4/,3//$12,1,B&1-2/+103$2/-12!4*2/1%32/.22///*2!2/,2%1/.2#202/,2/.4//n(1+1*1!1//*2$2/.1#1*2A43/01,2!2/01/%33/1/*4/+232,

>  <PathFp>
G180808412!W!a08801VFA4480Q216W4N1H0FC010F0N0GW0F1140dlF$JF!VF#X2!Z2408!B440

>  <Structure>
fc{H`@DFcdF|bbfbVVbftTrbQSUMTuUMLsPBTeQX[@

>  <Atoms>
28

>  <Bonds>
27

>  <Total Molweight>
352

>  <cLogP>
5.3276

>  <H-Acceptors>
6

>  <H-Donors>
0

>  <Non-H Atoms>
28

>  <Non-C/H Atoms>
6

>  <Electronegative Atoms>
6

>  <Stereo Centers>
0

>  <Rotatable Bonds>
12

>  <Rings Closures>
0

>  <sp3-Atoms>
13

>  <Symmetric atoms>
0

>  <Total Surface Area>
73.92

>  <Relative PSA>
0.65341

>  <Polar Surface Area>
59.38

>  <Shape Index>
0.60714

>  <Molecular Flexibility>
0.68727

>  <Molecular Complexity>
0.72768

>  <Aromatic Rings>
0

>  <Aromatic Atoms>
0

$$$$

eCreator 1.02D

 28 27  0  0  0  0  0  0  0  0999 V2000
   10.3923   -2.2500   -0.0000 O   0  0  0  0  0  0  0  0  0  0  0  0
   10.3923   -0.7500   -0.0000 C   0  0  0  0  0  0  0  0  0  0  0  0
    9.0933   -0.0000   -0.0000 N   0  0  0  0  0  0  0  0  0  0  0  0
   11.6913   -0.0000   -0.0000 C   0  0  0  0  0  0  0  0  0  0  0  0
    7.7942   -0.7500   -0.0000 C   0  0  0  0  0  0  0  0  0  0  0  0
    9.0933    1.5000   -0.0000 C   0  0  0  0  0  0  0  0  0  0  0  0
   12.9904   -0.7500   -0.0000 N   0  0  0  0  0  0  0  0  0  0  0  0
   11.6913    1.5000   -0.0000 C   0  0  0  0  0  0  0  0  0  0  0  0
    6.4952   -0.0000   -0.0000 C   0  0  0  0  0  0  0  0  0  0  0  0
    7.7942   -2.2500   -0.0000 C   0  0  0  0  0  0  0  0  0  0  0  0
    7.7942    2.2500   -0.0000 C   0  0  0  0  0  0  0  0  0  0  0  0
   12.9904   -2.2500   -0.0000 N   0  0  0  0  0  0  0  0  0  0  0  0
   14.2894   -0.0000   -0.0000 C   0  0  0  0  0  0  0  0  0  0  0  0
   12.9904    2.2500   -0.0000 C   0  0  0  0  0  0  0  0  0  0  0  0
    5.1962   -0.7500   -0.0000 C   0  0  0  0  0  0  0  0  0  0  0  0
   15.5885   -0.7500   -0.0000 C   0  0  0  0  0  0  0  0  0  0  0  0
   14.2894    1.5000   -0.0000 C   0  0  0  0  0  0  0  0  0  0  0  0
   12.9904    3.7500   -0.0000 C   0  0  0  0  0  0  0  0  0  0  0  0
    3.8971   -0.0000   -0.0000 C   0  0  0  0  0  0  0  0  0  0  0  0
   16.8875   -0.0000   -0.0000 C   0  0  0  0  0  0  0  0  0  0  0  0
   15.5885    2.2500   -0.0000 C   0  0  0  0  0  0  0  0  0  0  0  0
   14.2894    4.5000   -0.0000 O   0  0  0  0  0  0  0  0  0  0  0  0
    2.5981   -0.7500   -0.0000 N   0  0  0  0  0  0  0  0  0  0  0  0
   18.1865   -0.7500   -0.0000 C   0  0  0  0  0  0  0  0  0  0  0  0
    2.5981   -2.2500   -0.0000 C   0  0  0  0  0  0  0  0  0  0  0  0
    1.2990   -0.0000   -0.0000 C   0  0  0  0  0  0  0  0  0  0  0  0
    3.8971   -3.0000   -0.0000 O   0  0  0  0  0  0  0  0  0  0  0  0
    0.0000   -0.7500   -0.0000 C   0  0  0  0  0  0  0  0  0  0  0  0
  1  2  2  0  0  0  0
  2  3  1  0  0  0  0
  2  4  1  0  0  0  0
  3  5  1  0  0  0  0
  3  6  1  0  0  0  0
  4  7  1  0  0  0  0
  4  8  2  0  0  0  0
  5  9  2  0  0  0  0
  5 10  1  0  0  0  0
  6 11  1  0  0  0  0
  7 12  1  0  0  0  0
  7 13  1  0  0  0  0
  8 14  1  0  0  0  0
  9 15  1  0  0  0  0
 13 16  2  0  0  0  0
 13 17  1  0  0  0  0
 14 18  1  0  0  0  0
 15 19  2  0  0  0  0
 16 20  1  0  0  0  0
 17 21  2  0  0  0  0
 18 22  2  0  0  0  0
 19 23  1  0  0  0  0
 20 24  2  0  0  0  0
 23 25  1  0  0  0  0
 23 26  1  0  0  0  0
 25 27  2  0  0  0  0
 26 28  1  0  0  0  0
M  END
>  <idcoordinates2D>


>  <FragFp>
:UdztUgrJCwOkttEC8mE8u8a9HH8V4O0Ht2Ac04N@oe40FX0Xk1sV0K0B0cW1F7W12VV8F501!F%1#

>  <SkelSpheres>
!3/)11(26051$2/,1#1(2/(4#17+401/$21.1&1)K+1,1#3/01/////4/3*3/0322/$1///01.1$7&3//$1#2012$3(1/1/.4+2*1*2)2///&2(2+1-3&32$1/1///01+2(2#3%1/)n!1/02///,422(2+3!2/%464/&1+4/!1/2$2//)104,3/*1!

>  <PathFp>
I08090840@02V!a4@0830F@4088U28BW4N0F0F401FF080GV0F15408l#F0F018ZF!VY!VZ2Z08104460

>  <Structure>
fc{I`@DLttEUyEEEEDheXdddcLfjejjZYYi`DY\gTZ

>  <Atoms>
28

>  <Bonds>
27

>  <Total Molweight>
356

>  <cLogP>
2.7851

>  <H-Acceptors>
7

>  <H-Donors>
0

>  <Non-H Atoms>
28

>  <Non-C/H Atoms>
7

>  <Electronegative Atoms>
7

>  <Stereo Centers>
0

>  <Rotatable Bonds>
12

>  <Rings Closures>
0

>  <sp3-Atoms>
8

>  <Symmetric atoms>
0

>  <Total Surface Area>
105.43

>  <Relative PSA>
0.50574

>  <Polar Surface Area>
64.17

>  <Shape Index>
0.53571

>  <Molecular Flexibility>
0.74761

>  <Molecular Complexity>
0.7679

>  <Aromatic Rings>
0

>  <Aromatic Atoms>
0

$$$$

eCreator 1.02D

 27 27  0  0  0  0  0  0  0  0999 V2000
   10.3923   -0.5000   -0.0000 O   0  0  0  0  0  0  0  0  0  0  0  0
    9.5263   -0.0000   -0.0000 C   0  0  0  0  0  0  0  0  0  0  0  0
    9.5263    1.0000   -0.0000 N   0  0  0  0  0  0  0  0  0  0  0  0
    8.6603   -0.5000   -0.0000 C   0  0  0  0  0  0  0  0  0  0  0  0
    8.6603    1.5000   -0.0000 C   0  0  0  0  0  0  0  0  0  0  0  0
   10.3923    1.5000   -0.0000 C   0  0  0  0  0  0  0  0  0  0  0  0
    7.7942   -0.0000   -0.0000 C   0  0  0  0  0  0  0  0  0  0  0  0
    7.7942    1.0000   -0.0000 C   0  0  0  0  0  0  0  0  0  0  0  0
   10.3923    2.5000   -0.0000 C   0  0  0  0  0  0  0  0  0  0  0  0
    6.9282   -0.5000   -0.0000 C   0  0  0  0  0  0  0  0  0  0  0  0
   11.2583    3.0000   -0.0000 C   0  0  0  0  0  0  0  0  0  0  0  0
    6.0622   -0.0000   -0.0000 N   0  0  0  0  0  0  0  0  0  0  0  0
   12.1244    2.5000   -0.0000 C   0  0  0  0  0  0  0  0  0  0  0  0
    6.0622    1.0000   -0.0000 N   0  0  0  0  0  0  0  0  0  0  0  0
   12.9904    3.0000   -0.0000 N   0  0  0  0  0  0  0  0  0  0  0  0
    5.1962    1.5000   -0.0000 C   0  0  0  0  0  0  0  0  0  0  0  0
   13.8564    2.5000   -0.0000 C   0  0  0  0  0  0  0  0  0  0  0  0
   12.9904    4.0000   -0.0000 C   0  0  0  0  0  0  0  0  0  0  0  0
    5.1962    2.5000   -0.0000 C   0  0  0  0  0  0  0  0  0  0  0  0
    4.3301    1.0000   -0.0000 C   0  0  0  0  0  0  0  0  0  0  0  0
   14.7224    3.0000   -0.0000 C   0  0  0  0  0  0  0  0  0  0  0  0
   13.8564    4.5000   -0.0000 C   0  0  0  0  0  0  0  0  0  0  0  0
    4.3301    3.0000   -0.0000 C   0  0  0  0  0  0  0  0  0  0  0  0
   15.5885    2.5000   -0.0000 C   0  0  0  0  0  0  0  0  0  0  0  0
    4.3301    4.0000   -0.0000 C   0  0  0  0  0  0  0  0  0  0  0  0
    3.4641    4.5000   -0.0000 O   0  0  0  0  0  0  0  0  0  0  0  0
    3.4641    5.5000   -0.0000 C   0  0  0  0  0  0  0  0  0  0  0  0
  1  2  2  0  0  0  0
  2  3  1  0  0  0  0
  2  4  1  0  0  0  0
  3  5  1  0  0  0  0
  3  6  1  0  0  0  0
  4  7  2  0  0  0  0
  5  8  1  0  0  0  0
  6  9  1  0  0  0  0
  7 10  1  0  0  0  0
  9 11  2  0  0  0  0
 10 12  2  0  0  0  0
 11 13  1  0  0  0  0
 12 14  1  0  0  0  0
 13 15  1  0  0  0  0
 14 16  1  0  0  0  0
 15 17  1  0  0  0  0
 15 18  1  0  0  0  0
 16 19  2  0  0  0  0
 16 20  1  0  0  0  0
 17 21  1  0  0  0  0
 18 22  1  0  0  0  0
 19 23  1  0  0  0  0
 21 24  1  0  0  0  0
 23 25  2  0  0  0  0
 25 26  1  0  0  0  0
 26 27  1  0  0  0  0
  7  8  1  0  0  0  0
M  END
>  <idcoordinates2D>


>  <FragFp>
;fzft0psCk1J99380k29@V60F2cV08BHx218#2ke41#2N08V0oFP4e7FF1W1201!J01!F%1#

>  <SkelSpheres>
!1/-210110E)1$1101(1/!3/&2$2$1%1$2//01$2/!C*22///%2$1-2/!1%1.2!301*1///*13//1+2)2(7!3#1/#1/!1$2#12(1/2!12#33(1/01%2//2%102/01/$21#1/)1/1//01#2!11/*2!2#1%1*1%2(1!1/!k%1-1*1!1)2/!1-202/1(2)1&2$16!1/&3)8!1//!1*2#2&101.1$4/,4-

>  <PathFp>
21N020940@22c!6Fc!7041B4N0@28BW8mV20GB#60N81c!F010clOV0F14F14ZF10V22G0V2Z4@YVD0F0

>  <Structure>
fm{H`@DZlxDtfYUuUYe_ugFjZejjZjZ`DdjXwZ

>  <Atoms>
27

>  <Bonds>
27

>  <Total Molweight>
340

>  <cLogP>
2.7207

>  <H-Acceptors>
6

>  <H-Donors>
0

>  <Non-H Atoms>
27

>  <Non-C/H Atoms>
6

>  <Electronegative Atoms>
6

>  <Stereo Centers>
0

>  <Rotatable Bonds>
12

>  <Rings Closures>
1

>  <sp3-Atoms>
13

>  <Symmetric atoms>
0

>  <Total Surface Area>
58.31

>  <Relative PSA>
0.77517

>  <Polar Surface Area>
48.38

>  <Shape Index>
0.77778

>  <Molecular Flexibility>
0.61455

>  <Molecular Complexity>
0.66888

>  <Aromatic Rings>
0

>  <Aromatic Atoms>
0

$$$$

eCreator 1.02D

 28 27  0  0  0  0  0  0  0  0999 V2000
   19.4856    4.5000   -0.0000 O   0  0  0  0  0  0  0  0  0  0  0  0
   20.7846    3.7500   -0.0000 C   0  0  0  0  0  0  0  0  0  0  0  0
   20.7846    2.2500   -0.0000 N   0  0  0  0  0  0  0  0  0  0  0  0
   22.0836    4.5000   -0.0000 C   0  0  0  0  0  0  0  0  0  0  0  0
   19.4856    1.5000   -0.0000 C   0  0  0  0  0  0  0  0  0  0  0  0
   22.0836    6.0000   -0.0000 C   0  0  0  0  0  0  0  0  0  0  0  0
   19.4856   -0.0000   -0.0000 C   0  0  0  0  0  0  0  0  0  0  0  0
   18.1865   -0.7500   -0.0000 C   0  0  0  0  0  0  0  0  0  0  0  0
   16.8875   -0.0000   -0.0000 C   0  0  0  0  0  0  0  0  0  0  0  0
   15.5885   -0.7500   -0.0000 N   0  0  0  0  0  0  0  0  0  0  0  0
   16.8875    1.5000   -0.0000 C   0  0  0  0  0  0  0  0  0  0  0  0
   14.2894   -0.0000   -0.0000 C   0  0  0  0  0  0  0  0  0  0  0  0
   15.5885   -2.2500   -0.0000 C   0  0  0  0  0  0  0  0  0  0  0  0
   12.9904   -0.7500   -0.0000 C   0  0  0  0  0  0  0  0  0  0  0  0
   11.6913   -0.0000   -0.0000 C   0  0  0  0  0  0  0  0  0  0  0  0
   10.3923   -0.7500   -0.0000 C   0  0  0  0  0  0  0  0  0  0  0  0
   11.6913    1.5000   -0.0000 C   0  0  0  0  0  0  0  0  0  0  0  0
    9.0933   -0.0000   -0.0000 N   0  0  0  0  0  0  0  0  0  0  0  0
   10.3923   -2.2500   -0.0000 C   0  0  0  0  0  0  0  0  0  0  0  0
    9.0933    1.5000   -0.0000 N   0  0  0  0  0  0  0  0  0  0  0  0
   11.6913   -3.0000   -0.0000 O   0  0  0  0  0  0  0  0  0  0  0  0
    7.7942    2.2500   -0.0000 C   0  0  0  0  0  0  0  0  0  0  0  0
    7.7942    3.7500   -0.0000 C   0  0  0  0  0  0  0  0  0  0  0  0
    6.4952    4.5000   -0.0000 C   0  0  0  0  0  0  0  0  0  0  0  0
    6.4952    6.0000   -0.0000 C   0  0  0  0  0  0  0  0  0  0  0  0
    5.1962    6.7500   -0.0000 O   0  0  0  0  0  0  0  0  0  0  0  0
    7.7942    6.7500   -0.0000 C   0  0  0  0  0  0  0  0  0  0  0  0
    7.7942    8.2500   -0.0000 C   0  0  0  0  0  0  0  0  0  0  0  0
  1  2  2  0  0  0  0
  2  3  1  0  0  0  0
  2  4  1  0  0  0  0
  3  5  1  0  0  0  0
  4  6  1  0  0  0  0
  5  7  1  0  0  0  0
  7  8  2  0  0  0  0
  8  9  1  0  0  0  0
  9 10  1  0  0  0  0
  9 11  2  0  0  0  0
 10 12  1  0  0  0  0
 10 13  1  0  0  0  0
 12 14  1  0  0  0  0
 14 15  1  0  0  0  0
 15 16  1  0  0  0  0
 15 17  2  0  0  0  0
 16 18  2  0  0  0  0
 16 19  1  0  0  0  0
 18 20  1  0  0  0  0
 19 21  2  0  0  0  0
 20 22  1  0  0  0  0
 22 23  2  0  0  0  0
 23 24  1  0  0  0  0
 24 25  2  0  0  0  0
 25 26  1  0  0  0  0
 25 27  1  0  0  0  0
 27 28  2  0  0  0  0
M  END
>  <idcoordinates2D>


>  <FragFp>
;jzjvBrN5uOJ9dD98s29@WrFP1c!8BHp2180482kB450V02k08V0oFQ487GF1W18$J49!F#801#

>  <SkelSpheres>
,1/*@&1*1)2#4,1!1(1%1&302$8$2+11111)1!1,201-1#F&1#1%1$4/.1)1$1/#1(1(1/02021,1*1/(1.1&1&2&2//*2$4&2#1%2#102/!101!21201!3+3/%1#1/-22%1/.2$1/%1)2.1$1-2/,4)1&1%2/)21!1/&1#2//!20l!1)3,1$101/#3/&21//3/!1A401(1*1,2/0101$1$1(1//,4/$2&1-

>  <PathFp>
H58!Fd41202c!LF8!3041B4N1@!BW8m020FC$V881c!G1108lGV0F0JF10VF38120G0X2_4220D0F0

>  <Structure>
fc{I`@DRcdAYiLkkM{MkjvuTtuTmLsR@cDKV{P

>  <Atoms>
28

>  <Bonds>
27

>  <Total Molweight>
356

>  <cLogP>
2.974

>  <H-Acceptors>
7

>  <H-Donors>
0

>  <Non-H Atoms>
28

>  <Non-C/H Atoms>
7

>  <Electronegative Atoms>
7

>  <Stereo Centers>
0

>  <Rotatable Bonds>
14

>  <Rings Closures>
0

>  <sp3-Atoms>
8

>  <Symmetric atoms>
0

>  <Total Surface Area>
113.45

>  <Relative PSA>
0.54068

>  <Polar Surface Area>
76.45

>  <Shape Index>
0.75

>  <Molecular Flexibility>
0.68082

>  <Molecular Complexity>
0.62239

>  <Aromatic Rings>
0

>  <Aromatic Atoms>
0

$$$$

eCreator 1.02D

 28 27  0  0  0  0  0  0  0  0999 V2000
   12.1244   -1.5000   -0.0000 O   0  0  0  0  0  0  0  0  0  0  0  0
   12.1244   -0.5000   -0.0000 C   0  0  0  0  0  0  0  0  0  0  0  0
   11.2583   -0.0000   -0.0000 N   0  0  0  0  0  0  0  0  0  0  0  0
   12.9904   -0.0000   -0.0000 C   0  0  0  0  0  0  0  0  0  0  0  0
   10.3923   -0.5000   -0.0000 C   0  0  0  0  0  0  0  0  0  0  0  0
   11.2583    1.0000   -0.0000 C   0  0  0  0  0  0  0  0  0  0  0  0
   13.8564   -0.5000   -0.0000 C   0  0  0  0  0  0  0  0  0  0  0  0
    9.5263   -0.0000   -0.0000 C   0  0  0  0  0  0  0  0  0  0  0  0
   10.3923   -1.5000   -0.0000 C   0  0  0  0  0  0  0  0  0  0  0  0
   10.3923    1.5000   -0.0000 C   0  0  0  0  0  0  0  0  0  0  0  0
    8.6603   -0.5000   -0.0000 C   0  0  0  0  0  0  0  0  0  0  0  0
    7.7942   -0.0000   -0.0000 C   0  0  0  0  0  0  0  0  0  0  0  0
    6.9282   -0.5000   -0.0000 N   0  0  0  0  0  0  0  0  0  0  0  0
    6.0622   -0.0000   -0.0000 C   0  0  0  0  0  0  0  0  0  0  0  0
    6.9282   -1.5000   -0.0000 C   0  0  0  0  0  0  0  0  0  0  0  0
    5.1962   -0.5000   -0.0000 C   0  0  0  0  0  0  0  0  0  0  0  0
    4.3301   -0.0000   -0.0000 N   0  0  0  0  0  0  0  0  0  0  0  0
    5.1962   -1.5000   -0.0000 C   0  0  0  0  0  0  0  0  0  0  0  0
    4.3301    1.0000   -0.0000 N   0  0  0  0  0  0  0  0  0  0  0  0
    3.4641   -0.5000   -0.0000 C   0  0  0  0  0  0  0  0  0  0  0  0
    5.1962    1.5000   -0.0000 C   0  0  0  0  0  0  0  0  0  0  0  0
    2.5981   -0.0000   -0.0000 C   0  0  0  0  0  0  0  0  0  0  0  0
    3.4641   -1.5000   -0.0000 C   0  0  0  0  0  0  0  0  0  0  0  0
    5.1962    2.5000   -0.0000 C   0  0  0  0  0  0  0  0  0  0  0  0
    1.7321   -0.5000   -0.0000 C   0  0  0  0  0  0  0  0  0  0  0  0
    2.5981   -2.0000   -0.0000 C   0  0  0  0  0  0  0  0  0  0  0  0
    1.7321   -1.5000   -0.0000 C   0  0  0  0  0  0  0  0  0  0  0  0
    0.8660   -2.0000   -0.0000 O   0  0  0  0  0  0  0  0  0  0  0  0
  1  2  2  0  0  0  0
  2  3  1  0  0  0  0
  2  4  1  0  0  0  0
  3  5  1  0  0  0  0
  3  6  1  0  0  0  0
  4  7  1  0  0  0  0
  5  8  2  0  0  0  0
  5  9  1  0  0  0  0
  6 10  1  0  0  0  0
  8 11  1  0  0  0  0
 11 12  2  0  0  0  0
 12 13  1  0  0  0  0
 13 14  1  0  0  0  0
 13 15  1  0  0  0  0
 14 16  1  0  0  0  0
 16 17  1  0  0  0  0
 16 18  2  0  0  0  0
 17 19  1  0  0  0  0
 17 20  1  0  0  0  0
 19 21  2  0  0  0  0
 20 22  1  0  0  0  0
 20 23  2  0  0  0  0
 21 24  1  0  0  0  0
 22 25  2  0  0  0  0
 23 26  1  0  0  0  0
 25 27  1  0  0  0  0
 27 28  1  0  0  0  0
M  END
>  <idcoordinates2D>


>  <FragFp>
;hztOgrJCw1ottE80k68eca9HG8V4O8Ht2A804F@Z@41FX!F1c!p0R0eW1F3W120V0F541!F%1#

>  <SkelSpheres>
!1/*1)9012.1-2,3#2/(4$3+3.2(2.1(202%F#1&1$21///$1/(1(2)1!1(5/+1!1-3.1/-21)3&1.1,B&1$1(2/+213$2(103/!1#2$1/,2/%2)22/$1//#12!2,2-32%1/.6%12/+1/.2+1/#m!1$1+1*1!1/!2/*202.3$2!1/%172.1/2!3/011/$14/+1,104!2//(

>  <PathFp>
G180808412!W0Fa08803VJA4480Q216W4s1H0FC010F080GW0F1140dlF$JF10VF#X20VZ2408!B440

>  <Structure>
fc{H`@DFBdF|bbbTVJTVbfTRVsUSTuTtsMPJLeVZmu`

>  <Atoms>
28

>  <Bonds>
27

>  <Total Molweight>
352

>  <cLogP>
4.5067

>  <H-Acceptors>
6

>  <H-Donors>
0

>  <Non-H Atoms>
28

>  <Non-C/H Atoms>
6

>  <Electronegative Atoms>
6

>  <Stereo Centers>
0

>  <Rotatable Bonds>
12

>  <Rings Closures>
0

>  <sp3-Atoms>
13

>  <Symmetric atoms>
0

>  <Total Surface Area>
73.92

>  <Relative PSA>
0.65341

>  <Polar Surface Area>
59.38

>  <Shape Index>
0.60714

>  <Molecular Flexibility>
0.72668

>  <Molecular Complexity>
0.72049

>  <Aromatic Rings>
0

>  <Aromatic Atoms>
0

$$$$

eCreator 1.02D

 28 27  0  0  0  0  0  0  0  0999 V2000
   12.1244    1.5000   -0.0000 O   0  0  0  0  0  0  0  0  0  0  0  0
   11.2583    1.0000   -0.0000 C   0  0  0  0  0  0  0  0  0  0  0  0
   11.2583   -0.0000   -0.0000 N   0  0  0  0  0  0  0  0  0  0  0  0
   10.3923   -0.5000   -0.0000 C   0  0  0  0  0  0  0  0  0  0  0  0
   12.1244   -0.5000   -0.0000 C   0  0  0  0  0  0  0  0  0  0  0  0
    9.5263   -0.0000   -0.0000 C   0  0  0  0  0  0  0  0  0  0  0  0
   10.3923   -1.5000   -0.0000 C   0  0  0  0  0  0  0  0  0  0  0  0
   12.9904   -0.0000   -0.0000 C   0  0  0  0  0  0  0  0  0  0  0  0
    8.6603   -0.5000   -0.0000 C   0  0  0  0  0  0  0  0  0  0  0  0
   13.8564   -0.5000   -0.0000 C   0  0  0  0  0  0  0  0  0  0  0  0
    7.7942   -0.0000   -0.0000 C   0  0  0  0  0  0  0  0  0  0  0  0
   14.7224   -0.0000   -0.0000 C   0  0  0  0  0  0  0  0  0  0  0  0
    6.9282   -0.5000   -0.0000 N   0  0  0  0  0  0  0  0  0  0  0  0
    7.7942    1.0000   -0.0000 C   0  0  0  0  0  0  0  0  0  0  0  0
    6.0622   -0.0000   -0.0000 C   0  0  0  0  0  0  0  0  0  0  0  0
    6.9282   -1.5000   -0.0000 C   0  0  0  0  0  0  0  0  0  0  0  0
    5.1962   -0.5000   -0.0000 C   0  0  0  0  0  0  0  0  0  0  0  0
    4.3301   -0.0000   -0.0000 N   0  0  0  0  0  0  0  0  0  0  0  0
    4.3301    1.0000   -0.0000 N   0  0  0  0  0  0  0  0  0  0  0  0
    3.4641   -0.5000   -0.0000 C   0  0  0  0  0  0  0  0  0  0  0  0
    3.4641    1.5000   -0.0000 C   0  0  0  0  0  0  0  0  0  0  0  0
    2.5981   -0.0000   -0.0000 C   0  0  0  0  0  0  0  0  0  0  0  0
    3.4641   -1.5000   -0.0000 C   0  0  0  0  0  0  0  0  0  0  0  0
    3.4641    2.5000   -0.0000 C   0  0  0  0  0  0  0  0  0  0  0  0
    1.7321   -0.5000   -0.0000 C   0  0  0  0  0  0  0  0  0  0  0  0
    2.5981    3.0000   -0.0000 N   0  0  0  0  0  0  0  0  0  0  0  0
    1.7321   -1.5000   -0.0000 C   0  0  0  0  0  0  0  0  0  0  0  0
    0.8660   -2.0000   -0.0000 O   0  0  0  0  0  0  0  0  0  0  0  0
  1  2  2  0  0  0  0
  2  3  1  0  0  0  0
  3  4  1  0  0  0  0
  3  5  1  0  0  0  0
  4  6  2  0  0  0  0
  4  7  1  0  0  0  0
  5  8  1  0  0  0  0
  6  9  1  0  0  0  0
  8 10  1  0  0  0  0
  9 11  2  0  0  0  0
 10 12  1  0  0  0  0
 11 13  1  0  0  0  0
 11 14  1  0  0  0  0
 13 15  1  0  0  0  0
 13 16  1  0  0  0  0
 15 17  1  0  0  0  0
 17 18  1  0  0  0  0
 18 19  1  0  0  0  0
 18 20  1  0  0  0  0
 19 21  2  0  0  0  0
 20 22  1  0  0  0  0
 20 23  2  0  0  0  0
 21 24  1  0  0  0  0
 22 25  2  0  0  0  0
 24 26  1  0  0  0  0
 25 27  1  0  0  0  0
 27 28  1  0  0  0  0
M  END
>  <idcoordinates2D>


>  <FragFp>
;hztzcrJ5kOotO390m68eVa0HFcV0N8Hx238048@V841FX02F18!o0R4eY0F7W1!V!J41!F%1#

>  <SkelSpheres>
!2/02/!C1&2)1$1(101*3&1.4$4$31/*2//!1#2!B/!1///$11/)2%1)2%203!6!3/(2$1///.3#1%1$31%2/!9&1)1/$1*103$2/1(1(31)2/(2/01$1$104///.2/,2/&2#1-2-11//.4//l$4!2%1$1$102!11/.2)2!2-2//%264+2/$115/02/%21//+6/02)23-

>  <PathFp>
G180808412!W!a08801VFA44!Q016_BN1H0FC010F0N0lW0FG140dlG$JF0BVF!9X2F0Z2408!B4!

>  <Structure>
fc{h`@DFbfXMiKLnk]{KKnuMTuUULsT@aJUfzp

>  <Atoms>
28

>  <Bonds>
27

>  <Total Molweight>
354

>  <cLogP>
3.0578

>  <H-Acceptors>
7

>  <H-Donors>
0

>  <Non-H Atoms>
28

>  <Non-C/H Atoms>
7

>  <Electronegative Atoms>
7

>  <Stereo Centers>
0

>  <Rotatable Bonds>
14

>  <Rings Closures>
0

>  <sp3-Atoms>
15

>  <Symmetric atoms>
0

>  <Total Surface Area>
64.96

>  <Relative PSA>
0.79818

>  <Polar Surface Area>
62.62

>  <Shape Index>
0.64286

>  <Molecular Flexibility>
0.67234

>  <Molecular Complexity>
0.67785

>  <Aromatic Rings>
0

>  <Aromatic Atoms>
0

$$$$

eCreator 1.02D

 28 27  0  0  0  0  0  0  0  0999 V2000
   16.8875    4.5000   -0.0000 O   0  0  0  0  0  0  0  0  0  0  0  0
   15.5885    3.7500   -0.0000 C   0  0  0  0  0  0  0  0  0  0  0  0
   15.5885    2.2500   -0.0000 C   0  0  0  0  0  0  0  0  0  0  0  0
   14.2894    1.5000   -0.0000 N   0  0  0  0  0  0  0  0  0  0  0  0
   14.2894   -0.0000   -0.0000 N   0  0  0  0  0  0  0  0  0  0  0  0
   15.5885   -0.7500   -0.0000 C   0  0  0  0  0  0  0  0  0  0  0  0
   12.9904   -0.7500   -0.0000 C   0  0  0  0  0  0  0  0  0  0  0  0
   16.8875   -0.0000   -0.0000 C   0  0  0  0  0  0  0  0  0  0  0  0
   15.5885   -2.2500   -0.0000 C   0  0  0  0  0  0  0  0  0  0  0  0
   12.9904   -2.2500   -0.0000 C   0  0  0  0  0  0  0  0  0  0  0  0
   11.6913   -0.0000   -0.0000 C   0  0  0  0  0  0  0  0  0  0  0  0
   18.1865   -0.7500   -0.0000 C   0  0  0  0  0  0  0  0  0  0  0  0
   16.8875   -3.0000   -0.0000 C   0  0  0  0  0  0  0  0  0  0  0  0
   10.3923   -0.7500   -0.0000 N   0  0  0  0  0  0  0  0  0  0  0  0
   18.1865   -2.2500   -0.0000 C   0  0  0  0  0  0  0  0  0  0  0  0
    9.0933   -0.0000   -0.0000 C   0  0  0  0  0  0  0  0  0  0  0  0
   10.3923   -2.2500   -0.0000 C   0  0  0  0  0  0  0  0  0  0  0  0
   19.4856   -3.0000   -0.0000 O   0  0  0  0  0  0  0  0  0  0  0  0
    7.7942   -0.7500   -0.0000 C   0  0  0  0  0  0  0  0  0  0  0  0
    9.0933    1.5000   -0.0000 C   0  0  0  0  0  0  0  0  0  0  0  0
    6.4952   -0.0000   -0.0000 C   0  0  0  0  0  0  0  0  0  0  0  0
    5.1962   -0.7500   -0.0000 C   0  0  0  0  0  0  0  0  0  0  0  0
    3.8971   -0.0000   -0.0000 N   0  0  0  0  0  0  0  0  0  0  0  0
    5.1962   -2.2500   -0.0000 C   0  0  0  0  0  0  0  0  0  0  0  0
    2.5981   -0.7500   -0.0000 C   0  0  0  0  0  0  0  0  0  0  0  0
    3.8971    1.5000   -0.0000 C   0  0  0  0  0  0  0  0  0  0  0  0
    1.2990   -0.0000   -0.0000 C   0  0  0  0  0  0  0  0  0  0  0  0
    0.0000   -0.7500   -0.0000 C   0  0  0  0  0  0  0  0  0  0  0  0
  1  2  2  0  0  0  0
  2  3  1  0  0  0  0
  3  4  2  0  0  0  0
  4  5  1  0  0  0  0
  5  6  1  0  0  0  0
  5  7  1  0  0  0  0
  6  8  1  0  0  0  0
  6  9  2  0  0  0  0
  7 10  2  0  0  0  0
  7 11  1  0  0  0  0
  8 12  2  0  0  0  0
  9 13  1  0  0  0  0
 11 14  1  0  0  0  0
 12 15  1  0  0  0  0
 14 16  1  0  0  0  0
 14 17  1  0  0  0  0
 15 18  1  0  0  0  0
 16 19  2  0  0  0  0
 16 20  1  0  0  0  0
 19 21  1  0  0  0  0
 21 22  2  0  0  0  0
 22 23  1  0  0  0  0
 22 24  1  0  0  0  0
 23 25  1  0  0  0  0
 23 26  1  0  0  0  0
 25 27  1  0  0  0  0
 27 28  1  0  0  0  0
M  END
>  <idcoordinates2D>


>  <FragFp>
;hztUgrJ5wOotO@C8m68eca9HF8V4O8HG2A804N@Z841F2!F1c!p0J0cW1F7W1!V0F541!F%1#

>  <SkelSpheres>
!2/04/!8112.1$2(102*3/11$2$5$3/+2//#2%F+3%1//01%2+1//01(11!1(7,2)1(1&1///-2*2,1,A&1/!1/)4$2/-1#4*2*2$1&4/$2)22///)1#2,1-32//%2%1/,2.2(102#4,1/!m(1+1*1!1/!2/&4/-1/%274+3%1,2!2/02/%11/1/*4!2#2/$32+1

>  <PathFp>
G18#c413!W0Fq08801VJA4480Q216W4s1H0FC#F0801W0F1140dlF$JF10VF080X20V42508!B440

>  <Structure>
fc{H`@LDltD\bRTTTRrtRarbfsMTluUMMUPJHnRfLV`

>  <Atoms>
28

>  <Bonds>
27

>  <Total Molweight>
352

>  <cLogP>
4.5196

>  <H-Acceptors>
6

>  <H-Donors>
0

>  <Non-H Atoms>
28

>  <Non-C/H Atoms>
6

>  <Electronegative Atoms>
6

>  <Stereo Centers>
0

>  <Rotatable Bonds>
13

>  <Rings Closures>
0

>  <sp3-Atoms>
13

>  <Symmetric atoms>
0

>  <Total Surface Area>
73.92

>  <Relative PSA>
0.65341

>  <Polar Surface Area>
59.38

>  <Shape Index>
0.60714

>  <Molecular Flexibility>
0.70105

>  <Molecular Complexity>
0.71581

>  <Aromatic Rings>
0

>  <Aromatic Atoms>
0

$$$$

eCreator 1.02D

 27 27  0  0  0  0  0  0  0  0999 V2000
    8.6603   -1.5000   -0.0000 O   0  0  0  0  0  0  0  0  0  0  0  0
    8.6603   -0.5000   -0.0000 C   0  0  0  0  0  0  0  0  0  0  0  0
    9.5263   -0.0000   -0.0000 N   0  0  0  0  0  0  0  0  0  0  0  0
    7.7942   -0.0000   -0.0000 C   0  0  0  0  0  0  0  0  0  0  0  0
   10.3923   -0.5000   -0.0000 C   0  0  0  0  0  0  0  0  0  0  0  0
    6.9282   -0.5000   -0.0000 C   0  0  0  0  0  0  0  0  0  0  0  0
   11.2583   -0.0000   -0.0000 C   0  0  0  0  0  0  0  0  0  0  0  0
    6.0622   -0.0000   -0.0000 C   0  0  0  0  0  0  0  0  0  0  0  0
    6.9282   -1.5000   -0.0000 C   0  0  0  0  0  0  0  0  0  0  0  0
   12.1244   -0.5000   -0.0000 C   0  0  0  0  0  0  0  0  0  0  0  0
    5.1962   -0.5000   -0.0000 N   0  0  0  0  0  0  0  0  0  0  0  0
    6.0622    1.0000   -0.0000 C   0  0  0  0  0  0  0  0  0  0  0  0
   12.9904   -0.0000   -0.0000 C   0  0  0  0  0  0  0  0  0  0  0  0
    5.1962   -1.5000   -0.0000 N   0  0  0  0  0  0  0  0  0  0  0  0
   13.8564   -0.5000   -0.0000 N   0  0  0  0  0  0  0  0  0  0  0  0
   12.9904    1.0000   -0.0000 C   0  0  0  0  0  0  0  0  0  0  0  0
    4.3301   -2.0000   -0.0000 C   0  0  0  0  0  0  0  0  0  0  0  0
   13.8564   -1.5000   -0.0000 C   0  0  0  0  0  0  0  0  0  0  0  0
   14.7224   -0.0000   -0.0000 C   0  0  0  0  0  0  0  0  0  0  0  0
    4.3301   -3.0000   -0.0000 C   0  0  0  0  0  0  0  0  0  0  0  0
    3.4641   -1.5000   -0.0000 C   0  0  0  0  0  0  0  0  0  0  0  0
   14.7224   -2.0000   -0.0000 C   0  0  0  0  0  0  0  0  0  0  0  0
   15.5885   -0.5000   -0.0000 C   0  0  0  0  0  0  0  0  0  0  0  0
    3.4641   -3.5000   -0.0000 C   0  0  0  0  0  0  0  0  0  0  0  0
   15.5885   -1.5000   -0.0000 C   0  0  0  0  0  0  0  0  0  0  0  0
    3.4641   -4.5000   -0.0000 C   0  0  0  0  0  0  0  0  0  0  0  0
    4.3301   -5.0000   -0.0000 C   0  0  0  0  0  0  0  0  0  0  0  0
  1  2  2  0  0  0  0
  2  3  1  0  0  0  0
  2  4  1  0  0  0  0
  3  5  1  0  0  0  0
  4  6  2  0  0  0  0
  5  7  2  0  0  0  0
  6  8  1  0  0  0  0
  6  9  1  0  0  0  0
  7 10  1  0  0  0  0
  8 11  2  0  0  0  0
  8 12  1  0  0  0  0
 10 13  2  0  0  0  0
 11 14  1  0  0  0  0
 13 15  1  0  0  0  0
 13 16  1  0  0  0  0
 14 17  1  0  0  0  0
 15 18  1  0  0  0  0
 15 19  1  0  0  0  0
 17 20  2  0  0  0  0
 17 21  1  0  0  0  0
 18 22  1  0  0  0  0
 19 23  1  0  0  0  0
 20 24  1  0  0  0  0
 22 25  1  0  0  0  0
 24 26  2  0  0  0  0
 26 27  1  0  0  0  0
 23 25  1  0  0  0  0
M  END
>  <idcoordinates2D>


>  <FragFp>
:Ufzdv8pNCmGJ89080F28@V4FF0cV088Pw218#@k@410V02N08!oFFJ@30F0V12$4$F#V01#

>  <SkelSpheres>
!2,1/!1#@/,1#1-1)1.201#11%1/)1/$402-F!103%1//1#1-1032&1///$4!1/(1$2/#1&1%1/#1&4//+@&2+3&1$31)101#11$101%102/&2&1/*2/-1//-1/1/!102//02/02#11+1/022!2#201/22/)1$l!1)2#1(11#1&2/)2//#3/,2B2//#2/$1/(1!2/)1)4$4+11)305&1#

>  <PathFp>
I180@0840@02d!X0c!704244N1@20BW8mW20GC0106V80Gc!F150clGV0F0JF10ZF!W02G0624!W0B#

>  <Structure>
fm{I@@DJlxBSJlmoK\k~t[TmSMUSUSPFDjTgTfFp

>  <Atoms>
27

>  <Bonds>
27

>  <Total Molweight>
336

>  <cLogP>
5.3641

>  <H-Acceptors>
5

>  <H-Donors>
0

>  <Non-H Atoms>
27

>  <Non-C/H Atoms>
5

>  <Electronegative Atoms>
5

>  <Stereo Centers>
0

>  <Rotatable Bonds>
8

>  <Rings Closures>
1

>  <sp3-Atoms>
11

>  <Symmetric atoms>
2

>  <Total Surface Area>
60.82

>  <Relative PSA>
0.57876

>  <Polar Surface Area>
39.15

>  <Shape Index>
0.74074

>  <Molecular Flexibility>
0.36975

>  <Molecular Complexity>
0.62953

>  <Aromatic Rings>
0

>  <Aromatic Atoms>
0

$$$$

eCreator 1.02D

 29 28  0  0  0  0  0  0  0  0999 V2000
    8.6603   -1.5000   -0.0000 O   0  0  0  0  0  0  0  0  0  0  0  0
    8.6603   -0.5000   -0.0000 C   0  0  0  0  0  0  0  0  0  0  0  0
    7.7942   -0.0000   -0.0000 N   0  0  0  0  0  0  0  0  0  0  0  0
    9.5263   -0.0000   -0.0000 C   0  0  0  0  0  0  0  0  0  0  0  0
    6.9282   -0.5000   -0.0000 C   0  0  0  0  0  0  0  0  0  0  0  0
    7.7942    1.0000   -0.0000 C   0  0  0  0  0  0  0  0  0  0  0  0
   10.3923   -0.5000   -0.0000 N   0  0  0  0  0  0  0  0  0  0  0  0
    9.5263    1.0000   -0.0000 C   0  0  0  0  0  0  0  0  0  0  0  0
    6.0622   -0.0000   -0.0000 C   0  0  0  0  0  0  0  0  0  0  0  0
    6.9282   -1.5000   -0.0000 C   0  0  0  0  0  0  0  0  0  0  0  0
    6.9282    1.5000   -0.0000 C   0  0  0  0  0  0  0  0  0  0  0  0
   11.2583   -0.0000   -0.0000 C   0  0  0  0  0  0  0  0  0  0  0  0
   10.3923    1.5000   -0.0000 C   0  0  0  0  0  0  0  0  0  0  0  0
    5.1962   -0.5000   -0.0000 C   0  0  0  0  0  0  0  0  0  0  0  0
   12.1244   -0.5000   -0.0000 C   0  0  0  0  0  0  0  0  0  0  0  0
   10.3923    2.5000   -0.0000 C   0  0  0  0  0  0  0  0  0  0  0  0
    4.3301   -0.0000   -0.0000 C   0  0  0  0  0  0  0  0  0  0  0  0
   12.9904   -0.0000   -0.0000 C   0  0  0  0  0  0  0  0  0  0  0  0
   11.2583    3.0000   -0.0000 N   0  0  0  0  0  0  0  0  0  0  0  0
    3.4641   -0.5000   -0.0000 N   0  0  0  0  0  0  0  0  0  0  0  0
   12.9904    1.0000   -0.0000 C   0  0  0  0  0  0  0  0  0  0  0  0
    2.5981   -0.0000   -0.0000 C   0  0  0  0  0  0  0  0  0  0  0  0
    3.4641   -1.5000   -0.0000 C   0  0  0  0  0  0  0  0  0  0  0  0
   13.8564    1.5000   -0.0000 O   0  0  0  0  0  0  0  0  0  0  0  0
   12.1244    1.5000   -0.0000 C   0  0  0  0  0  0  0  0  0  0  0  0
    2.5981    1.0000   -0.0000 O   0  0  0  0  0  0  0  0  0  0  0  0
    1.7321   -0.5000   -0.0000 C   0  0  0  0  0  0  0  0  0  0  0  0
    0.8660   -0.0000   -0.0000 C   0  0  0  0  0  0  0  0  0  0  0  0
    0.0000   -0.5000   -0.0000 C   0  0  0  0  0  0  0  0  0  0  0  0
  1  2  2  0  0  0  0
  2  3  1  0  0  0  0
  2  4  1  0  0  0  0
  3  5  1  0  0  0  0
  3  6  1  0  0  0  0
  4  7  1  0  0  0  0
  4  8  2  0  0  0  0
  5  9  2  0  0  0  0
  5 10  1  0  0  0  0
  6 11  1  0  0  0  0
  7 12  1  0  0  0  0
  8 13  1  0  0  0  0
  9 14  1  0  0  0  0
 12 15  1  0  0  0  0
 13 16  1  0  0  0  0
 14 17  2  0  0  0  0
 15 18  2  0  0  0  0
 16 19  1  0  0  0  0
 17 20  1  0  0  0  0
 18 21  1  0  0  0  0
 20 22  1  0  0  0  0
 20 23  1  0  0  0  0
 21 24  1  0  0  0  0
 21 25  2  0  0  0  0
 22 26  2  0  0  0  0
 22 27  1  0  0  0  0
 27 28  1  0  0  0  0
 28 29  1  0  0  0  0
M  END
>  <idcoordinates2D>


>  <FragFp>
;hzhvBrJCwOJ9tEC8kA8@8_9H3cV490Hx2A804N@o@4!W0XN0sV0J080cYGF3W12VV8F54#F*

>  <SkelSpheres>
011/*1%1!D/!1/+11!2/!6$301!4+2$2/!1-11/0B+1#202//&2,4!1//,2&3.1+1/03/&1//#1/,1$9&2//$1#2013!106(103&1//*1&4/+1*4$1//%12!2-1*3*2%1*4/#2/!1/301!1/1(3%2/&30n201/&1//)101*222#2-2/01)1A6/%1,51/21&2*1!1//)104/.1+

>  <PathFp>
GJ808F841@02c!a0@!3!A4088P28DV8N120F5010F080FV0F01408W1$FF08ZF10WY0F0Z2Z081044!

>  <Structure>
fkgI`@DLSdGYyEEEEDdbddehhhtuTmUTmURu@Hry^`l

>  <Atoms>
29

>  <Bonds>
28

>  <Total Molweight>
368

>  <cLogP>
3.3559

>  <H-Acceptors>
7

>  <H-Donors>
0

>  <Non-H Atoms>
29

>  <Non-C/H Atoms>
7

>  <Electronegative Atoms>
7

>  <Stereo Centers>
0

>  <Rotatable Bonds>
13

>  <Rings Closures>
0

>  <sp3-Atoms>
13

>  <Symmetric atoms>
0

>  <Total Surface Area>
79

>  <Relative PSA>
0.6757

>  <Polar Surface Area>
67.33

>  <Shape Index>
0.62069

>  <Molecular Flexibility>
0.73494

>  <Molecular Complexity>
0.70181

>  <Aromatic Rings>
0

>  <Aromatic Atoms>
0

$$$$

eCreator 1.02D

 29 28  0  0  0  0  0  0  0  0999 V2000
    8.6603   -3.5000   -0.0000 O   0  0  0  0  0  0  0  0  0  0  0  0
    9.5263   -3.0000   -0.0000 C   0  0  0  0  0  0  0  0  0  0  0  0
    9.5263   -2.0000   -0.0000 C   0  0  0  0  0  0  0  0  0  0  0  0
   10.3923   -1.5000   -0.0000 N   0  0  0  0  0  0  0  0  0  0  0  0
   10.3923   -0.5000   -0.0000 N   0  0  0  0  0  0  0  0  0  0  0  0
   11.2583   -0.0000   -0.0000 C   0  0  0  0  0  0  0  0  0  0  0  0
    9.5263   -0.0000   -0.0000 C   0  0  0  0  0  0  0  0  0  0  0  0
   12.1244   -0.5000   -0.0000 C   0  0  0  0  0  0  0  0  0  0  0  0
   11.2583    1.0000   -0.0000 C   0  0  0  0  0  0  0  0  0  0  0  0
    9.5263    1.0000   -0.0000 C   0  0  0  0  0  0  0  0  0  0  0  0
    8.6603   -0.5000   -0.0000 C   0  0  0  0  0  0  0  0  0  0  0  0
   12.9904   -0.0000   -0.0000 C   0  0  0  0  0  0  0  0  0  0  0  0
   12.1244    1.5000   -0.0000 C   0  0  0  0  0  0  0  0  0  0  0  0
    7.7942   -0.0000   -0.0000 N   0  0  0  0  0  0  0  0  0  0  0  0
   12.9904    1.0000   -0.0000 C   0  0  0  0  0  0  0  0  0  0  0  0
    6.9282   -0.5000   -0.0000 C   0  0  0  0  0  0  0  0  0  0  0  0
    7.7942    1.0000   -0.0000 C   0  0  0  0  0  0  0  0  0  0  0  0
   13.8564    1.5000   -0.0000 O   0  0  0  0  0  0  0  0  0  0  0  0
    6.0622   -0.0000   -0.0000 C   0  0  0  0  0  0  0  0  0  0  0  0
    6.9282   -1.5000   -0.0000 C   0  0  0  0  0  0  0  0  0  0  0  0
    5.1962   -0.5000   -0.0000 C   0  0  0  0  0  0  0  0  0  0  0  0
    4.3301   -0.0000   -0.0000 C   0  0  0  0  0  0  0  0  0  0  0  0
    3.4641   -0.5000   -0.0000 N   0  0  0  0  0  0  0  0  0  0  0  0
    4.3301    1.0000   -0.0000 C   0  0  0  0  0  0  0  0  0  0  0  0
    2.5981   -0.0000   -0.0000 C   0  0  0  0  0  0  0  0  0  0  0  0
    3.4641   -1.5000   -0.0000 C   0  0  0  0  0  0  0  0  0  0  0  0
    1.7321   -0.5000   -0.0000 C   0  0  0  0  0  0  0  0  0  0  0  0
    0.8660   -0.0000   -0.0000 C   0  0  0  0  0  0  0  0  0  0  0  0
    0.0000   -0.5000   -0.0000 C   0  0  0  0  0  0  0  0  0  0  0  0
  1  2  2  0  0  0  0
  2  3  1  0  0  0  0
  3  4  2  0  0  0  0
  4  5  1  0  0  0  0
  5  6  1  0  0  0  0
  5  7  1  0  0  0  0
  6  8  1  0  0  0  0
  6  9  2  0  0  0  0
  7 10  2  0  0  0  0
  7 11  1  0  0  0  0
  8 12  2  0  0  0  0
  9 13  1  0  0  0  0
 11 14  1  0  0  0  0
 12 15  1  0  0  0  0
 14 16  1  0  0  0  0
 14 17  1  0  0  0  0
 15 18  1  0  0  0  0
 16 19  2  0  0  0  0
 16 20  1  0  0  0  0
 19 21  1  0  0  0  0
 21 22  2  0  0  0  0
 22 23  1  0  0  0  0
 22 24  1  0  0  0  0
 23 25  1  0  0  0  0
 23 26  1  0  0  0  0
 25 27  1  0  0  0  0
 27 28  1  0  0  0  0
 28 29  1  0  0  0  0
M  END
>  <idcoordinates2D>


>  <FragFp>
;hztzgrJ5wOotO@C8m68eca9HFcV4O8HK2A804N@Z841F2!F1c!p0J4cY1F7W1!V0F541!F%1#

>  <SkelSpheres>
!2/04/!@112.1$2(102*3/11$4$5$3/+2//#2%F+3%1//01/!1//01(11!1(7,2)1(1&1///(3$2*2,1,A&2//)2!4$2/1,1#3*2*2$1&4$1.2)22///)1#2,1-32/&2-2%1//,2*2#4,1/!o(1+1*1!1/!2)2,4/-1/%274+2%1,2!2/02/%11!1,1/*4!2#2/$12+1

>  <PathFp>
G18#c413!W0Fq08801VJA4480Q216WBs1H0FC#F0801W0FG140dlG$JF10VF081X2FV42508!B440

>  <Structure>
fkgH`@LDltD\bRTTTRrtRarbfrYjefjiijj`TQ\eLXm@

>  <Atoms>
29

>  <Bonds>
28

>  <Total Molweight>
364

>  <cLogP>
4.974

>  <H-Acceptors>
6

>  <H-Donors>
0

>  <Non-H Atoms>
29

>  <Non-C/H Atoms>
6

>  <Electronegative Atoms>
6

>  <Stereo Centers>
0

>  <Rotatable Bonds>
14

>  <Rings Closures>
0

>  <sp3-Atoms>
14

>  <Symmetric atoms>
0

>  <Total Surface Area>
70.83

>  <Relative PSA>
0.68191

>  <Polar Surface Area>
59.38

>  <Shape Index>
0.62069

>  <Molecular Flexibility>
0.69784

>  <Molecular Complexity>
0.71956

>  <Aromatic Rings>
0

>  <Aromatic Atoms>
0

$$$$

eCreator 1.02D

 29 28  0  0  0  0  0  0  0  0999 V2000
   22.0836    4.5000   -0.0000 O   0  0  0  0  0  0  0  0  0  0  0  0
   20.7846    3.7500   -0.0000 C   0  0  0  0  0  0  0  0  0  0  0  0
   20.7846    2.2500   -0.0000 N   0  0  0  0  0  0  0  0  0  0  0  0
   19.4856    4.5000   -0.0000 C   0  0  0  0  0  0  0  0  0  0  0  0
   19.4856    1.5000   -0.0000 C   0  0  0  0  0  0  0  0  0  0  0  0
   22.0836    1.5000   -0.0000 C   0  0  0  0  0  0  0  0  0  0  0  0
   19.4856   -0.0000   -0.0000 C   0  0  0  0  0  0  0  0  0  0  0  0
   22.0836    0.0000   -0.0000 C   0  0  0  0  0  0  0  0  0  0  0  0
   18.1865   -0.7500   -0.0000 C   0  0  0  0  0  0  0  0  0  0  0  0
   16.8875   -0.0000   -0.0000 C   0  0  0  0  0  0  0  0  0  0  0  0
   15.5885   -0.7500   -0.0000 N   0  0  0  0  0  0  0  0  0  0  0  0
   16.8875    1.5000   -0.0000 C   0  0  0  0  0  0  0  0  0  0  0  0
   14.2894   -0.0000   -0.0000 C   0  0  0  0  0  0  0  0  0  0  0  0
   15.5885   -2.2500   -0.0000 C   0  0  0  0  0  0  0  0  0  0  0  0
   18.1865    2.2500   -0.0000 C   0  0  0  0  0  0  0  0  0  0  0  0
   12.9904   -0.7500   -0.0000 C   0  0  0  0  0  0  0  0  0  0  0  0
   11.6913   -0.0000   -0.0000 C   0  0  0  0  0  0  0  0  0  0  0  0
   10.3923   -0.7500   -0.0000 C   0  0  0  0  0  0  0  0  0  0  0  0
   11.6913    1.5000   -0.0000 C   0  0  0  0  0  0  0  0  0  0  0  0
    9.0933   -0.0000   -0.0000 N   0  0  0  0  0  0  0  0  0  0  0  0
    9.0933    1.5000   -0.0000 N   0  0  0  0  0  0  0  0  0  0  0  0
    7.7942    2.2500   -0.0000 C   0  0  0  0  0  0  0  0  0  0  0  0
    7.7942    3.7500   -0.0000 C   0  0  0  0  0  0  0  0  0  0  0  0
    6.4952    4.5000   -0.0000 C   0  0  0  0  0  0  0  0  0  0  0  0
    5.1962    3.7500   -0.0000 C   0  0  0  0  0  0  0  0  0  0  0  0
    5.1962    2.2500   -0.0000 O   0  0  0  0  0  0  0  0  0  0  0  0
    3.8971    4.5000   -0.0000 C   0  0  0  0  0  0  0  0  0  0  0  0
    6.4952    1.5000   -0.0000 C   0  0  0  0  0  0  0  0  0  0  0  0
    3.8971    6.0000   -0.0000 C   0  0  0  0  0  0  0  0  0  0  0  0
  1  2  2  0  0  0  0
  2  3  1  0  0  0  0
  2  4  1  0  0  0  0
  3  5  1  0  0  0  0
  3  6  1  0  0  0  0
  5  7  1  0  0  0  0
  6  8  1  0  0  0  0
  7  9  2  0  0  0  0
  9 10  1  0  0  0  0
 10 11  1  0  0  0  0
 10 12  2  0  0  0  0
 11 13  1  0  0  0  0
 11 14  1  0  0  0  0
 12 15  1  0  0  0  0
 13 16  1  0  0  0  0
 16 17  1  0  0  0  0
 17 18  1  0  0  0  0
 17 19  2  0  0  0  0
 18 20  2  0  0  0  0
 20 21  1  0  0  0  0
 21 22  1  0  0  0  0
 22 23  1  0  0  0  0
 23 24  2  0  0  0  0
 24 25  1  0  0  0  0
 25 26  1  0  0  0  0
 25 27  2  0  0  0  0
 26 28  1  0  0  0  0
 27 29  1  0  0  0  0
M  END
>  <idcoordinates2D>


>  <FragFp>
;jzjt0psCk5J99380o29@V60F2cV08BFx218#@k@41#2F08V0kFP4c6FF1W12$J41!F#801#

>  <SkelSpheres>
$2//!@!1+3!1/1*3+2!301(204!203+203!2/+1#12+4%H%1+2///$3/!2!3#2%1/%1/01///)3/-5/01(1&@&1)1)6(21(1!203$2/2%1)23/+21$32/&1-1/&1/!3#2//$31/02////-1/.1(10o#1/1*101$11#1$2!1/&2!2//%11*9031/&2#1$6/01&1*1///4!2/)1#101&

>  <PathFp>
I0N!F901202d0FaFc!7V0184808!BZ8F1H0FC%881d!G010dlGV#FF!VF30122F0Z2J4@2VD0F0

>  <Structure>
fkgH`@DJrTD|bbfRrbbQTVRRTRZjffjiZff`TxjTkV[@

>  <Atoms>
29

>  <Bonds>
28

>  <Total Molweight>
364

>  <cLogP>
4.7863

>  <H-Acceptors>
6

>  <H-Donors>
0

>  <Non-H Atoms>
29

>  <Non-C/H Atoms>
6

>  <Electronegative Atoms>
6

>  <Stereo Centers>
0

>  <Rotatable Bonds>
14

>  <Rings Closures>
0

>  <sp3-Atoms>
14

>  <Symmetric atoms>
0

>  <Total Surface Area>
67.73

>  <Relative PSA>
0.66736

>  <Polar Surface Area>
48.38

>  <Shape Index>
0.68966

>  <Molecular Flexibility>
0.78208

>  <Molecular Complexity>
0.61868

>  <Aromatic Rings>
0

>  <Aromatic Atoms>
0

$$$$

eCreator 1.02D

 29 28  0  0  0  0  0  0  0  0999 V2000
   24.6817   -0.0000   -0.0000 O   0  0  0  0  0  0  0  0  0  0  0  0
   23.3827   -0.7500   -0.0000 C   0  0  0  0  0  0  0  0  0  0  0  0
   22.0836   -0.0000   -0.0000 N   0  0  0  0  0  0  0  0  0  0  0  0
   20.7846   -0.7500   -0.0000 C   0  0  0  0  0  0  0  0  0  0  0  0
   22.0836    1.5000   -0.0000 C   0  0  0  0  0  0  0  0  0  0  0  0
   19.4856   -0.0000   -0.0000 C   0  0  0  0  0  0  0  0  0  0  0  0
   20.7846    2.2500   -0.0000 C   0  0  0  0  0  0  0  0  0  0  0  0
   18.1865   -0.7500   -0.0000 C   0  0  0  0  0  0  0  0  0  0  0  0
   16.8875   -0.0000   -0.0000 C   0  0  0  0  0  0  0  0  0  0  0  0
   15.5885   -0.7500   -0.0000 N   0  0  0  0  0  0  0  0  0  0  0  0
   16.8875    1.5000   -0.0000 C   0  0  0  0  0  0  0  0  0  0  0  0
   14.2894   -0.0000   -0.0000 C   0  0  0  0  0  0  0  0  0  0  0  0
   15.5885    2.2500   -0.0000 C   0  0  0  0  0  0  0  0  0  0  0  0
   12.9904   -0.7500   -0.0000 C   0  0  0  0  0  0  0  0  0  0  0  0
   11.6913   -0.0000   -0.0000 C   0  0  0  0  0  0  0  0  0  0  0  0
   10.3923   -0.7500   -0.0000 C   0  0  0  0  0  0  0  0  0  0  0  0
   11.6913    1.5000   -0.0000 C   0  0  0  0  0  0  0  0  0  0  0  0
    9.0933   -0.0000   -0.0000 N   0  0  0  0  0  0  0  0  0  0  0  0
   10.3923   -2.2500   -0.0000 C   0  0  0  0  0  0  0  0  0  0  0  0
   12.9904    2.2500   -0.0000 C   0  0  0  0  0  0  0  0  0  0  0  0
    9.0933    1.5000   -0.0000 N   0  0  0  0  0  0  0  0  0  0  0  0
   12.9904    3.7500   -0.0000 O   0  0  0  0  0  0  0  0  0  0  0  0
    7.7942    2.2500   -0.0000 C   0  0  0  0  0  0  0  0  0  0  0  0
    7.7942    3.7500   -0.0000 C   0  0  0  0  0  0  0  0  0  0  0  0
    6.4952    4.5000   -0.0000 C   0  0  0  0  0  0  0  0  0  0  0  0
    6.4952    6.0000   -0.0000 C   0  0  0  0  0  0  0  0  0  0  0  0
    5.1962    6.7500   -0.0000 O   0  0  0  0  0  0  0  0  0  0  0  0
    7.7942    6.7500   -0.0000 C   0  0  0  0  0  0  0  0  0  0  0  0
    5.1962    8.2500   -0.0000 C   0  0  0  0  0  0  0  0  0  0  0  0
  1  2  2  0  0  0  0
  2  3  1  0  0  0  0
  3  4  1  0  0  0  0
  3  5  1  0  0  0  0
  4  6  2  0  0  0  0
  5  7  1  0  0  0  0
  6  8  1  0  0  0  0
  8  9  2  0  0  0  0
  9 10  1  0  0  0  0
  9 11  1  0  0  0  0
 10 12  1  0  0  0  0
 11 13  2  0  0  0  0
 12 14  1  0  0  0  0
 14 15  1  0  0  0  0
 15 16  1  0  0  0  0
 15 17  2  0  0  0  0
 16 18  2  0  0  0  0
 16 19  1  0  0  0  0
 17 20  1  0  0  0  0
 18 21  1  0  0  0  0
 20 22  2  0  0  0  0
 21 23  1  0  0  0  0
 23 24  2  0  0  0  0
 24 25  1  0  0  0  0
 25 26  2  0  0  0  0
 26 27  1  0  0  0  0
 26 28  1  0  0  0  0
 27 29  1  0  0  0  0
M  END
>  <idcoordinates2D>


>  <FragFp>
;brbv8ls5uKJ89398w282WFFF0c#BHt2180408F8410V0Xk08V0oFP485#V1!W!J08!F#801#

>  <SkelSpheres>
!1/*1)905%2)2///)201204$1%2(11)1//%K&1#2/03#1/.1+1!1/!2/*1!1+121)4/#2#1.1#1#1/!1(3/#1-7&3/01&2*101!221$3/1/+3+2/&1/+2/+1/$1#1%1//02/!203//&1&4#3/!2*1.2&20p,201(101$1!1#2//)2)12%1/2-57301)1,2)3$1,1+1#202!1//)114%1$13-2+1!

>  <PathFp>
I1N0@0940202c!XF8!304044N1@20BW8mW20GC01!V88Gc!G1508lOV0F1JF10ZF10W20G0a2k482VD0F0

>  <Structure>
fkgI`@DRbTEUiKJ{J{LnzlmSSTuKTsMPFDnWdJvGP

>  <Atoms>
29

>  <Bonds>
28

>  <Total Molweight>
368

>  <cLogP>
3.3098

>  <H-Acceptors>
7

>  <H-Donors>
0

>  <Non-H Atoms>
29

>  <Non-C/H Atoms>
7

>  <Electronegative Atoms>
7

>  <Stereo Centers>
0

>  <Rotatable Bonds>
14

>  <Rings Closures>
0

>  <sp3-Atoms>
9

>  <Symmetric atoms>
0

>  <Total Surface Area>
107.26

>  <Relative PSA>
0.54298

>  <Polar Surface Area>
65.45

>  <Shape Index>
0.68966

>  <Molecular Flexibility>
0.63073

>  <Molecular Complexity>
0.62778

>  <Aromatic Rings>
0

>  <Aromatic Atoms>
0

$$$$

eCreator 1.02D

 28 28  0  0  0  0  0  0  0  0999 V2000
    7.7942    3.0000   -0.0000 O   0  0  0  0  0  0  0  0  0  0  0  0
    6.9282    2.5000   -0.0000 C   0  0  0  0  0  0  0  0  0  0  0  0
    6.0622    3.0000   -0.0000 N   0  0  0  0  0  0  0  0  0  0  0  0
    6.9282    1.5000   -0.0000 C   0  0  0  0  0  0  0  0  0  0  0  0
    6.0622    4.0000   -0.0000 C   0  0  0  0  0  0  0  0  0  0  0  0
    5.1962    2.5000   -0.0000 C   0  0  0  0  0  0  0  0  0  0  0  0
    6.0622    1.0000   -0.0000 C   0  0  0  0  0  0  0  0  0  0  0  0
    5.1962    4.5000   -0.0000 C   0  0  0  0  0  0  0  0  0  0  0  0
    6.9282    4.5000   -0.0000 C   0  0  0  0  0  0  0  0  0  0  0  0
    5.1962    1.5000   -0.0000 C   0  0  0  0  0  0  0  0  0  0  0  0
    6.0622   -0.0000   -0.0000 C   0  0  0  0  0  0  0  0  0  0  0  0
    5.1962    5.5000   -0.0000 C   0  0  0  0  0  0  0  0  0  0  0  0
    5.1962   -0.5000   -0.0000 N   0  0  0  0  0  0  0  0  0  0  0  0
    6.9282   -0.5000   -0.0000 C   0  0  0  0  0  0  0  0  0  0  0  0
    6.0622    6.0000   -0.0000 C   0  0  0  0  0  0  0  0  0  0  0  0
    4.3301   -0.0000   -0.0000 N   0  0  0  0  0  0  0  0  0  0  0  0
    7.7942   -0.0000   -0.0000 N   0  0  0  0  0  0  0  0  0  0  0  0
    6.0622    7.0000   -0.0000 N   0  0  0  0  0  0  0  0  0  0  0  0
    3.4641   -0.5000   -0.0000 C   0  0  0  0  0  0  0  0  0  0  0  0
    6.9282    7.5000   -0.0000 C   0  0  0  0  0  0  0  0  0  0  0  0
    5.1962    7.5000   -0.0000 C   0  0  0  0  0  0  0  0  0  0  0  0
    2.5981   -0.0000   -0.0000 C   0  0  0  0  0  0  0  0  0  0  0  0
    6.9282    8.5000   -0.0000 C   0  0  0  0  0  0  0  0  0  0  0  0
    5.1962    8.5000   -0.0000 C   0  0  0  0  0  0  0  0  0  0  0  0
    1.7321   -0.5000   -0.0000 C   0  0  0  0  0  0  0  0  0  0  0  0
    7.7942    9.0000   -0.0000 C   0  0  0  0  0  0  0  0  0  0  0  0
    1.7321   -1.5000   -0.0000 C   0  0  0  0  0  0  0  0  0  0  0  0
    0.8660   -2.0000   -0.0000 C   0  0  0  0  0  0  0  0  0  0  0  0
  1  2  2  0  0  0  0
  2  3  1  0  0  0  0
  2  4  1  0  0  0  0
  3  5  1  0  0  0  0
  3  6  1  0  0  0  0
  4  7  2  0  0  0  0
  5  8  1  0  0  0  0
  5  9  2  0  0  0  0
  6 10  1  0  0  0  0
  7 11  1  0  0  0  0
  8 12  2  0  0  0  0
 11 13  2  0  0  0  0
 11 14  1  0  0  0  0
 12 15  1  0  0  0  0
 13 16  1  0  0  0  0
 14 17  1  0  0  0  0
 15 18  1  0  0  0  0
 16 19  1  0  0  0  0
 18 20  1  0  0  0  0
 18 21  1  0  0  0  0
 19 22  1  0  0  0  0
 20 23  1  0  0  0  0
 21 24  1  0  0  0  0
 22 25  2  0  0  0  0
 23 26  1  0  0  0  0
 25 27  1  0  0  0  0
 27 28  2  0  0  0  0
  7 10  1  0  0  0  0
M  END
>  <idcoordinates2D>


>  <FragFp>
:Ufzfz8rOSvOR99798s@9@WLGH2cV48Bnx2180482qi410V0as!V0oFP4e6FF1W520W!J09F0F#801#

>  <SkelSpheres>
//02#10E!1)1/1.12#1&1$1$2$2$5+2//1%22/0E/101/,1/%11/.2&1)1%2$1$1%1/+1/%2&3/%2//)5&1(101%2,1$101!202$1#1/,133,12%4!1(2&1/.1//)3$1-2/01#2$1%3%2)2-4!1/+2-1%1#1//%m,1/!3$1&1$1&1/#204//%1+7101)1/&9$1+1/%1/&103/!5$1%1/405+

>  <PathFp>
I080@F901@02c!6Fc!7V018681828BZ8HVH0GC#6VN81c!G010dlOV#FF0BZF10d22F0X2442Y0D4F0

>  <Structure>
fcgi@@DF|FHLbbbTRQbRRtRRVsIMTsRuUUTtpLJ]OV

>  <Atoms>
28

>  <Bonds>
28

>  <Total Molweight>
350

>  <cLogP>
2.7652

>  <H-Acceptors>
6

>  <H-Donors>
0

>  <Non-H Atoms>
28

>  <Non-C/H Atoms>
6

>  <Electronegative Atoms>
6

>  <Stereo Centers>
0

>  <Rotatable Bonds>
13

>  <Rings Closures>
1

>  <sp3-Atoms>
12

>  <Symmetric atoms>
0

>  <Total Surface Area>
64.37

>  <Relative PSA>
0.60199

>  <Polar Surface Area>
42.39

>  <Shape Index>
0.71429

>  <Molecular Flexibility>
0.62027

>  <Molecular Complexity>
0.75402

>  <Aromatic Rings>
0

>  <Aromatic Atoms>
0

$$$$

eCreator 1.02D

 29 28  0  0  0  0  0  0  0  0999 V2000
   22.0836    4.5000   -0.0000 O   0  0  0  0  0  0  0  0  0  0  0  0
   20.7846    3.7500   -0.0000 C   0  0  0  0  0  0  0  0  0  0  0  0
   20.7846    2.2500   -0.0000 N   0  0  0  0  0  0  0  0  0  0  0  0
   19.4856    1.5000   -0.0000 C   0  0  0  0  0  0  0  0  0  0  0  0
   22.0836    1.5000   -0.0000 C   0  0  0  0  0  0  0  0  0  0  0  0
   19.4856   -0.0000   -0.0000 C   0  0  0  0  0  0  0  0  0  0  0  0
   22.0836    0.0000   -0.0000 C   0  0  0  0  0  0  0  0  0  0  0  0
   18.1865   -0.7500   -0.0000 C   0  0  0  0  0  0  0  0  0  0  0  0
   16.8875   -0.0000   -0.0000 C   0  0  0  0  0  0  0  0  0  0  0  0
   15.5885   -0.7500   -0.0000 N   0  0  0  0  0  0  0  0  0  0  0  0
   16.8875    1.5000   -0.0000 C   0  0  0  0  0  0  0  0  0  0  0  0
   14.2894   -0.0000   -0.0000 C   0  0  0  0  0  0  0  0  0  0  0  0
   15.5885   -2.2500   -0.0000 C   0  0  0  0  0  0  0  0  0  0  0  0
   18.1865    2.2500   -0.0000 C   0  0  0  0  0  0  0  0  0  0  0  0
   12.9904   -0.7500   -0.0000 C   0  0  0  0  0  0  0  0  0  0  0  0
   11.6913   -0.0000   -0.0000 C   0  0  0  0  0  0  0  0  0  0  0  0
   10.3923   -0.7500   -0.0000 C   0  0  0  0  0  0  0  0  0  0  0  0
   11.6913    1.5000   -0.0000 C   0  0  0  0  0  0  0  0  0  0  0  0
    9.0933   -0.0000   -0.0000 N   0  0  0  0  0  0  0  0  0  0  0  0
   10.3923   -2.2500   -0.0000 C   0  0  0  0  0  0  0  0  0  0  0  0
    9.0933    1.5000   -0.0000 N   0  0  0  0  0  0  0  0  0  0  0  0
    7.7942    2.2500   -0.0000 C   0  0  0  0  0  0  0  0  0  0  0  0
    7.7942    3.7500   -0.0000 C   0  0  0  0  0  0  0  0  0  0  0  0
    6.4952    4.5000   -0.0000 C   0  0  0  0  0  0  0  0  0  0  0  0
    6.4952    6.0000   -0.0000 C   0  0  0  0  0  0  0  0  0  0  0  0
    5.1962    6.7500   -0.0000 O   0  0  0  0  0  0  0  0  0  0  0  0
    7.7942    6.7500   -0.0000 C   0  0  0  0  0  0  0  0  0  0  0  0
    3.8971    6.0000   -0.0000 C   0  0  0  0  0  0  0  0  0  0  0  0
    7.7942    8.2500   -0.0000 C   0  0  0  0  0  0  0  0  0  0  0  0
  1  2  2  0  0  0  0
  2  3  1  0  0  0  0
  3  4  1  0  0  0  0
  3  5  1  0  0  0  0
  4  6  1  0  0  0  0
  5  7  1  0  0  0  0
  6  8  2  0  0  0  0
  8  9  1  0  0  0  0
  9 10  1  0  0  0  0
  9 11  2  0  0  0  0
 10 12  1  0  0  0  0
 10 13  1  0  0  0  0
 11 14  1  0  0  0  0
 12 15  1  0  0  0  0
 15 16  1  0  0  0  0
 16 17  1  0  0  0  0
 16 18  2  0  0  0  0
 17 19  2  0  0  0  0
 17 20  1  0  0  0  0
 19 21  1  0  0  0  0
 21 22  1  0  0  0  0
 22 23  2  0  0  0  0
 23 24  1  0  0  0  0
 24 25  2  0  0  0  0
 25 26  1  0  0  0  0
 25 27  1  0  0  0  0
 26 28  1  0  0  0  0
 27 29  2  0  0  0  0
M  END
>  <idcoordinates2D>


>  <FragFp>
;jzjv8rs5uSJ99398w29@WLFH0cV08BHx218048@kB41#2k08V0oFP4c7FF1W1%J49!F#801#

>  <SkelSpheres>
,1/*9(2%2!1/%1$2!1(1!301(104!205$1%2(21)1/011+2%L)101%1//.1$1+3-1/(1#1!1&1$1*3/(1.1//$5/01/8&2%1/!2!2&101!213$2/1/21(3!202/$2//%1/+1)2(1%1/#2)3+1%1)2//)1////!10o#1(4/!101$3#31(1)1,2012*2//%18201/&2$1#5/01#5!1$2//-1&4!2/)1-

>  <PathFp>
H1N!F941202d0FaF8!3041B4N1@!BW8m120FC$V881c!G1108lGV0F1JF10VF10120G0a2o4@2VD0F0

>  <Structure>
fkgH`@DRRTD|bTRVTTRJbfrRTRZjZZjejYjPTXrXm[m@

>  <Atoms>
29

>  <Bonds>
28

>  <Total Molweight>
364

>  <cLogP>
4.7762

>  <H-Acceptors>
6

>  <H-Donors>
0

>  <Non-H Atoms>
29

>  <Non-C/H Atoms>
6

>  <Electronegative Atoms>
6

>  <Stereo Centers>
0

>  <Rotatable Bonds>
14

>  <Rings Closures>
0

>  <sp3-Atoms>
12

>  <Symmetric atoms>
0

>  <Total Surface Area>
83.33

>  <Relative PSA>
0.54242

>  <Polar Surface Area>
48.38

>  <Shape Index>
0.68966

>  <Molecular Flexibility>
0.72837

>  <Molecular Complexity>
0.63466

>  <Aromatic Rings>
0

>  <Aromatic Atoms>
0

$$$$

eCreator 1.02D

 29 28  0  0  0  0  0  0  0  0999 V2000
    9.5263   -2.0000   -0.0000 O   0  0  0  0  0  0  0  0  0  0  0  0
   10.3923   -1.5000   -0.0000 C   0  0  0  0  0  0  0  0  0  0  0  0
   11.2583   -2.0000   -0.0000 N   0  0  0  0  0  0  0  0  0  0  0  0
   10.3923   -0.5000   -0.0000 C   0  0  0  0  0  0  0  0  0  0  0  0
   11.2583   -0.0000   -0.0000 N   0  0  0  0  0  0  0  0  0  0  0  0
    9.5263   -0.0000   -0.0000 C   0  0  0  0  0  0  0  0  0  0  0  0
   11.2583    1.0000   -0.0000 N   0  0  0  0  0  0  0  0  0  0  0  0
    8.6603   -0.5000   -0.0000 C   0  0  0  0  0  0  0  0  0  0  0  0
   12.1244    1.5000   -0.0000 C   0  0  0  0  0  0  0  0  0  0  0  0
    7.7942   -0.0000   -0.0000 C   0  0  0  0  0  0  0  0  0  0  0  0
   12.1244    2.5000   -0.0000 C   0  0  0  0  0  0  0  0  0  0  0  0
   12.9904    1.0000   -0.0000 C   0  0  0  0  0  0  0  0  0  0  0  0
    6.9282   -0.5000   -0.0000 N   0  0  0  0  0  0  0  0  0  0  0  0
   12.9904    3.0000   -0.0000 C   0  0  0  0  0  0  0  0  0  0  0  0
    6.0622   -0.0000   -0.0000 C   0  0  0  0  0  0  0  0  0  0  0  0
    6.9282   -1.5000   -0.0000 C   0  0  0  0  0  0  0  0  0  0  0  0
   13.8564    2.5000   -0.0000 C   0  0  0  0  0  0  0  0  0  0  0  0
    5.1962   -0.5000   -0.0000 C   0  0  0  0  0  0  0  0  0  0  0  0
    6.0622    1.0000   -0.0000 C   0  0  0  0  0  0  0  0  0  0  0  0
    7.7942   -2.0000   -0.0000 C   0  0  0  0  0  0  0  0  0  0  0  0
   14.7224    3.0000   -0.0000 O   0  0  0  0  0  0  0  0  0  0  0  0
    4.3301   -0.0000   -0.0000 C   0  0  0  0  0  0  0  0  0  0  0  0
    4.3301    1.0000   -0.0000 C   0  0  0  0  0  0  0  0  0  0  0  0
    3.4641    1.5000   -0.0000 N   0  0  0  0  0  0  0  0  0  0  0  0
    2.5981    1.0000   -0.0000 C   0  0  0  0  0  0  0  0  0  0  0  0
    3.4641    2.5000   -0.0000 C   0  0  0  0  0  0  0  0  0  0  0  0
    1.7321    1.5000   -0.0000 O   0  0  0  0  0  0  0  0  0  0  0  0
    2.5981    3.0000   -0.0000 C   0  0  0  0  0  0  0  0  0  0  0  0
    2.5981    4.0000   -0.0000 C   0  0  0  0  0  0  0  0  0  0  0  0
  1  2  2  0  0  0  0
  2  3  1  0  0  0  0
  2  4  1  0  0  0  0
  4  5  2  0  0  0  0
  4  6  1  0  0  0  0
  5  7  1  0  0  0  0
  6  8  2  0  0  0  0
  7  9  1  0  0  0  0
  8 10  1  0  0  0  0
  9 11  1  0  0  0  0
  9 12  2  0  0  0  0
 10 13  1  0  0  0  0
 11 14  2  0  0  0  0
 13 15  1  0  0  0  0
 13 16  1  0  0  0  0
 14 17  1  0  0  0  0
 15 18  1  0  0  0  0
 15 19  2  0  0  0  0
 16 20  1  0  0  0  0
 17 21  1  0  0  0  0
 18 22  2  0  0  0  0
 22 23  1  0  0  0  0
 23 24  1  0  0  0  0
 24 25  1  0  0  0  0
 24 26  1  0  0  0  0
 25 27  2  0  0  0  0
 26 28  1  0  0  0  0
 28 29  1  0  0  0  0
M  END
>  <idcoordinates2D>


>  <FragFp>
zyzjTYO41FCk0J9d180k08@V!N38V088It218#2k@410V02N!V0J0N0e1FF1W12$44#F%1#

>  <SkelSpheres>
/1%1+2#C(2)1/)104/01$2!202$6$11$2%1(2/&1/!E$2,2/&1/,2,2$2!1//04!1#1/#2/%1/01&2%1///)6&2/0204/101$201!4//304(2!101(1$1$3&1/2&21!1///01(2/,2-5!1-112&2-1/2&1///(m(1#1)1(1)1!21/.3!2)12//%18//$7(101$21#3$1+1-3$2/(503/*3-

>  <PathFp>
I1801Fc01902c!L08!7V018480828B_0FVH0GB#60N0WW!1#dlF$JF08ZF1882210V2502W0B4!

>  <Structure>
fkgi`@DDX[hBkrJZIIJIZIQIUJIYiijYjffjZ@SDrLeX

>  <Atoms>
29

>  <Bonds>
28

>  <Total Molweight>
370

>  <cLogP>
2.2661

>  <H-Acceptors>
8

>  <H-Donors>
0

>  <Non-H Atoms>
29

>  <Non-C/H Atoms>
8

>  <Electronegative Atoms>
8

>  <Stereo Centers>
0

>  <Rotatable Bonds>
15

>  <Rings Closures>
0

>  <sp3-Atoms>
10

>  <Symmetric atoms>
0

>  <Total Surface Area>
101.4

>  <Relative PSA>
0.63994

>  <Polar Surface Area>
79.69

>  <Shape Index>
0.68966

>  <Molecular Flexibility>
0.6814

>  <Molecular Complexity>
0.63799

>  <Aromatic Rings>
0

>  <Aromatic Atoms>
0

$$$$

eCreator 1.02D

 29 28  0  0  0  0  0  0  0  0999 V2000
   10.3923    1.5000   -0.0000 O   0  0  0  0  0  0  0  0  0  0  0  0
    9.5263    1.0000   -0.0000 C   0  0  0  0  0  0  0  0  0  0  0  0
    9.5263   -0.0000   -0.0000 N   0  0  0  0  0  0  0  0  0  0  0  0
    8.6603    1.5000   -0.0000 C   0  0  0  0  0  0  0  0  0  0  0  0
    7.7942    1.0000   -0.0000 C   0  0  0  0  0  0  0  0  0  0  0  0
    7.7942   -0.0000   -0.0000 C   0  0  0  0  0  0  0  0  0  0  0  0
    6.9282    1.5000   -0.0000 C   0  0  0  0  0  0  0  0  0  0  0  0
    8.6603   -0.5000   -0.0000 N   0  0  0  0  0  0  0  0  0  0  0  0
    6.9282   -0.5000   -0.0000 C   0  0  0  0  0  0  0  0  0  0  0  0
    8.6603   -1.5000   -0.0000 C   0  0  0  0  0  0  0  0  0  0  0  0
    6.0622   -0.0000   -0.0000 N   0  0  0  0  0  0  0  0  0  0  0  0
    9.5263   -2.0000   -0.0000 C   0  0  0  0  0  0  0  0  0  0  0  0
    5.1962   -0.5000   -0.0000 C   0  0  0  0  0  0  0  0  0  0  0  0
    6.0622    1.0000   -0.0000 C   0  0  0  0  0  0  0  0  0  0  0  0
    9.5263   -3.0000   -0.0000 C   0  0  0  0  0  0  0  0  0  0  0  0
    4.3301   -0.0000   -0.0000 C   0  0  0  0  0  0  0  0  0  0  0  0
    5.1962   -1.5000   -0.0000 C   0  0  0  0  0  0  0  0  0  0  0  0
   10.3923   -3.5000   -0.0000 C   0  0  0  0  0  0  0  0  0  0  0  0
    3.4641   -0.5000   -0.0000 C   0  0  0  0  0  0  0  0  0  0  0  0
   10.3923   -4.5000   -0.0000 O   0  0  0  0  0  0  0  0  0  0  0  0
   11.2583   -3.0000   -0.0000 C   0  0  0  0  0  0  0  0  0  0  0  0
    3.4641   -1.5000   -0.0000 C   0  0  0  0  0  0  0  0  0  0  0  0
   12.1244   -3.5000   -0.0000 C   0  0  0  0  0  0  0  0  0  0  0  0
    2.5981   -2.0000   -0.0000 N   0  0  0  0  0  0  0  0  0  0  0  0
    1.7321   -1.5000   -0.0000 C   0  0  0  0  0  0  0  0  0  0  0  0
    2.5981   -3.0000   -0.0000 C   0  0  0  0  0  0  0  0  0  0  0  0
    0.8660   -2.0000   -0.0000 O   0  0  0  0  0  0  0  0  0  0  0  0
    1.7321   -0.5000   -0.0000 C   0  0  0  0  0  0  0  0  0  0  0  0
    1.7321   -3.5000   -0.0000 C   0  0  0  0  0  0  0  0  0  0  0  0
  1  2  2  0  0  0  0
  2  3  1  0  0  0  0
  2  4  1  0  0  0  0
  4  5  1  0  0  0  0
  5  6  2  0  0  0  0
  5  7  1  0  0  0  0
  6  8  1  0  0  0  0
  6  9  1  0  0  0  0
  8 10  1  0  0  0  0
  9 11  1  0  0  0  0
 10 12  2  0  0  0  0
 11 13  1  0  0  0  0
 11 14  1  0  0  0  0
 12 15  1  0  0  0  0
 13 16  1  0  0  0  0
 13 17  2  0  0  0  0
 15 18  2  0  0  0  0
 16 19  2  0  0  0  0
 18 20  1  0  0  0  0
 18 21  1  0  0  0  0
 19 22  1  0  0  0  0
 21 23  2  0  0  0  0
 22 24  1  0  0  0  0
 24 25  1  0  0  0  0
 24 26  1  0  0  0  0
 25 27  2  0  0  0  0
 25 28  1  0  0  0  0
 26 29  1  0  0  0  0
M  END
>  <idcoordinates2D>


>  <FragFp>
;jzhtBpRCw1J9tAB8k28@8b0F3cV490Ht23804F2k@4!Y0XN0cV0JFA0cWGF3W12018F441!F*

>  <SkelSpheres>
/&1/7*1%11)1/01/01*3$6+2$1/01.1%4+D+1%1$4//)1$1/#10301&1$1&2)3!1!1/$1//.3$1!2&3#1//#202$9&2/0206%11-313$3+3///!41$62%1//#3//%3#1%1(2*2//*1#1%2/!1(2*1/,2/(20n/$1$1(1)1(3!101/02!2!2/*1%101%1!1E23.1/!5/02/%2//,4//%1$

>  <PathFp>
FJ801FN41@!c!a48083!9B080P28BV8P#F4!FF080FV0F15408W1$FF!ZF1!Y!VZ240@104440

>  <Structure>
fkgI`@D\UtFUiMlvkK[soLmSUSUJuMSPBDUPZK@

>  <Atoms>
29

>  <Bonds>
28

>  <Total Molweight>
368

>  <cLogP>
3.3224

>  <H-Acceptors>
7

>  <H-Donors>
0

>  <Non-H Atoms>
29

>  <Non-C/H Atoms>
7

>  <Electronegative Atoms>
7

>  <Stereo Centers>
0

>  <Rotatable Bonds>
13

>  <Rings Closures>
0

>  <sp3-Atoms>
11

>  <Symmetric atoms>
0

>  <Total Surface Area>
94.6

>  <Relative PSA>
0.56427

>  <Polar Surface Area>
67.33

>  <Shape Index>
0.58621

>  <Molecular Flexibility>
0.67327

>  <Molecular Complexity>
0.68031

>  <Aromatic Rings>
0

>  <Aromatic Atoms>
0

$$$$

eCreator 1.02D

 28 28  0  0  0  0  0  0  0  0999 V2000
   16.8875   -0.0000   -0.0000 O   0  0  0  0  0  0  0  0  0  0  0  0
   16.8875    1.5000   -0.0000 C   0  0  0  0  0  0  0  0  0  0  0  0
   15.5885    2.2500   -0.0000 N   0  0  0  0  0  0  0  0  0  0  0  0
   18.1865    2.2500   -0.0000 C   0  0  0  0  0  0  0  0  0  0  0  0
   15.5885    3.7500   -0.0000 C   0  0  0  0  0  0  0  0  0  0  0  0
   14.2894    1.5000   -0.0000 C   0  0  0  0  0  0  0  0  0  0  0  0
   18.1865    3.7500   -0.0000 C   0  0  0  0  0  0  0  0  0  0  0  0
   16.8875    4.5000   -0.0000 C   0  0  0  0  0  0  0  0  0  0  0  0
   14.2894   -0.0000   -0.0000 C   0  0  0  0  0  0  0  0  0  0  0  0
   12.9904   -0.7500   -0.0000 C   0  0  0  0  0  0  0  0  0  0  0  0
   11.6913   -0.0000   -0.0000 C   0  0  0  0  0  0  0  0  0  0  0  0
   10.3923   -0.7500   -0.0000 N   0  0  0  0  0  0  0  0  0  0  0  0
    9.0933   -0.0000   -0.0000 C   0  0  0  0  0  0  0  0  0  0  0  0
   10.3923   -2.2500   -0.0000 C   0  0  0  0  0  0  0  0  0  0  0  0
    9.0933    1.5000   -0.0000 O   0  0  0  0  0  0  0  0  0  0  0  0
    7.7942   -0.7500   -0.0000 C   0  0  0  0  0  0  0  0  0  0  0  0
    6.4952   -0.0000   -0.0000 N   0  0  0  0  0  0  0  0  0  0  0  0
    6.4952    1.5000   -0.0000 N   0  0  0  0  0  0  0  0  0  0  0  0
    5.1962   -0.7500   -0.0000 C   0  0  0  0  0  0  0  0  0  0  0  0
    5.1962    2.2500   -0.0000 C   0  0  0  0  0  0  0  0  0  0  0  0
    3.8971   -0.0000   -0.0000 C   0  0  0  0  0  0  0  0  0  0  0  0
    5.1962   -2.2500   -0.0000 C   0  0  0  0  0  0  0  0  0  0  0  0
    3.8971    1.5000   -0.0000 C   0  0  0  0  0  0  0  0  0  0  0  0
    5.1962    3.7500   -0.0000 C   0  0  0  0  0  0  0  0  0  0  0  0
    2.5981   -0.7500   -0.0000 C   0  0  0  0  0  0  0  0  0  0  0  0
    6.4952   -3.0000   -0.0000 C   0  0  0  0  0  0  0  0  0  0  0  0
    1.2990   -0.0000   -0.0000 C   0  0  0  0  0  0  0  0  0  0  0  0
    0.0000   -0.7500   -0.0000 O   0  0  0  0  0  0  0  0  0  0  0  0
  1  2  2  0  0  0  0
  2  3  1  0  0  0  0
  2  4  1  0  0  0  0
  3  5  1  0  0  0  0
  3  6  1  0  0  0  0
  4  7  1  0  0  0  0
  5  8  1  0  0  0  0
  6  9  1  0  0  0  0
  9 10  2  0  0  0  0
 10 11  1  0  0  0  0
 11 12  1  0  0  0  0
 12 13  1  0  0  0  0
 12 14  1  0  0  0  0
 13 15  2  0  0  0  0
 13 16  1  0  0  0  0
 16 17  1  0  0  0  0
 17 18  1  0  0  0  0
 17 19  1  0  0  0  0
 18 20  2  0  0  0  0
 19 21  2  0  0  0  0
 19 22  1  0  0  0  0
 20 23  1  0  0  0  0
 20 24  1  0  0  0  0
 21 25  1  0  0  0  0
 22 26  2  0  0  0  0
 25 27  2  0  0  0  0
 27 28  1  0  0  0  0
  7  8  1  0  0  0  0
M  END
>  <idcoordinates2D>


>  <FragFp>
;fztzgrJCyOottEC8m68ucb9HIcV4O8Px2A904N@Z@45F3!s1sV0o0RJXYFF3W12VV0F501!F#V01#

>  <SkelSpheres>
!1/+1&1C)1#1#1/+41%5/$4$4022/01/!1*2)203%E$1%3#1!2/!2//-22//)3*1$2/4///.3//%1$6&3/1!1/&13$5*2/!2#1/!201%1%4/%2/1/$2.1$1/*1-3!2/$101+4////13//!n$2&3#1!2$1$1!1$1#2/#1+2/0101!1/&2$182(1,1,6/01/$1//%12%4/*201-

>  <PathFp>
F58#N402!V!q0@8030JAB4N1T094WBu0H0FB#FVN0GV0FG040dlG!F0JF1BVF2!XXF0a2Z0@!B4!

>  <Structure>
fcgI`@DZCDCmyEEDdTeEBheEDcf\ZjijfjVjV`XDyit

>  <Atoms>
28

>  <Bonds>
28

>  <Total Molweight>
356

>  <cLogP>
2.1703

>  <H-Acceptors>
7

>  <H-Donors>
0

>  <Non-H Atoms>
28

>  <Non-C/H Atoms>
7

>  <Electronegative Atoms>
7

>  <Stereo Centers>
0

>  <Rotatable Bonds>
10

>  <Rings Closures>
1

>  <sp3-Atoms>
12

>  <Symmetric atoms>
1

>  <Total Surface Area>
82.25

>  <Relative PSA>
0.74578

>  <Polar Surface Area>
76.45

>  <Shape Index>
0.60714

>  <Molecular Flexibility>
0.68223

>  <Molecular Complexity>
0.72768

>  <Aromatic Rings>
0

>  <Aromatic Atoms>
0

$$$$

eCreator 1.02D

 29 28  0  0  0  0  0  0  0  0999 V2000
   22.0836    0.0000   -0.0000 O   0  0  0  0  0  0  0  0  0  0  0  0
   22.0836    1.5000   -0.0000 C   0  0  0  0  0  0  0  0  0  0  0  0
   20.7846    2.2500   -0.0000 N   0  0  0  0  0  0  0  0  0  0  0  0
   23.3827    2.2500   -0.0000 C   0  0  0  0  0  0  0  0  0  0  0  0
   19.4856    1.5000   -0.0000 C   0  0  0  0  0  0  0  0  0  0  0  0
   20.7846    3.7500   -0.0000 C   0  0  0  0  0  0  0  0  0  0  0  0
   19.4856   -0.0000   -0.0000 C   0  0  0  0  0  0  0  0  0  0  0  0
   18.1865    2.2500   -0.0000 C   0  0  0  0  0  0  0  0  0  0  0  0
   22.0836    4.5000   -0.0000 C   0  0  0  0  0  0  0  0  0  0  0  0
   18.1865   -0.7500   -0.0000 C   0  0  0  0  0  0  0  0  0  0  0  0
   22.0836    6.0000   -0.0000 C   0  0  0  0  0  0  0  0  0  0  0  0
   16.8875   -0.0000   -0.0000 C   0  0  0  0  0  0  0  0  0  0  0  0
   15.5885   -0.7500   -0.0000 N   0  0  0  0  0  0  0  0  0  0  0  0
   14.2894   -0.0000   -0.0000 C   0  0  0  0  0  0  0  0  0  0  0  0
   15.5885   -2.2500   -0.0000 C   0  0  0  0  0  0  0  0  0  0  0  0
   12.9904   -0.7500   -0.0000 C   0  0  0  0  0  0  0  0  0  0  0  0
   11.6913   -0.0000   -0.0000 C   0  0  0  0  0  0  0  0  0  0  0  0
   10.3923   -0.7500   -0.0000 C   0  0  0  0  0  0  0  0  0  0  0  0
   11.6913    1.5000   -0.0000 C   0  0  0  0  0  0  0  0  0  0  0  0
    9.0933   -0.0000   -0.0000 N   0  0  0  0  0  0  0  0  0  0  0  0
   10.3923   -2.2500   -0.0000 C   0  0  0  0  0  0  0  0  0  0  0  0
    9.0933    1.5000   -0.0000 N   0  0  0  0  0  0  0  0  0  0  0  0
   11.6913   -3.0000   -0.0000 O   0  0  0  0  0  0  0  0  0  0  0  0
    7.7942    2.2500   -0.0000 C   0  0  0  0  0  0  0  0  0  0  0  0
    7.7942    3.7500   -0.0000 C   0  0  0  0  0  0  0  0  0  0  0  0
    6.4952    4.5000   -0.0000 C   0  0  0  0  0  0  0  0  0  0  0  0
    5.1962    3.7500   -0.0000 C   0  0  0  0  0  0  0  0  0  0  0  0
    3.8971    4.5000   -0.0000 C   0  0  0  0  0  0  0  0  0  0  0  0
    3.8971    6.0000   -0.0000 C   0  0  0  0  0  0  0  0  0  0  0  0
  1  2  2  0  0  0  0
  2  3  1  0  0  0  0
  2  4  1  0  0  0  0
  3  5  1  0  0  0  0
  3  6  1  0  0  0  0
  5  7  1  0  0  0  0
  5  8  2  0  0  0  0
  6  9  1  0  0  0  0
  7 10  2  0  0  0  0
  9 11  1  0  0  0  0
 10 12  1  0  0  0  0
 12 13  1  0  0  0  0
 13 14  1  0  0  0  0
 13 15  1  0  0  0  0
 14 16  1  0  0  0  0
 16 17  1  0  0  0  0
 17 18  1  0  0  0  0
 17 19  2  0  0  0  0
 18 20  2  0  0  0  0
 18 21  1  0  0  0  0
 20 22  1  0  0  0  0
 21 23  2  0  0  0  0
 22 24  1  0  0  0  0
 24 25  1  0  0  0  0
 25 26  2  0  0  0  0
 26 27  1  0  0  0  0
 27 28  2  0  0  0  0
 28 29  1  0  0  0  0
M  END
>  <idcoordinates2D>


>  <FragFp>
:Ufzfv8rNCuOJ9d398s09@WnFP2cV08BHx2180402kD450V02s$oFQ4e6GF1W1@0V!J09!F%1#

>  <SkelSpheres>
,1&1#1-A!1(1//!2!12$101$1$2!103$6//%1*20204/G/!1/,1/$301/)2!2)1/202.1&1.1#4(11&1#1%3)1///&7&2(102%2/!101$301!2//013//!3&1(1/%3//%2!1$1+101//)5)2-202/&2$2(1+1$2&1/,o,3/101,1$1&1///,1#1&@231)1/&5/11/%1/*302&1&4/,417+

>  <PathFp>
I4808Fd01302d0FLFc!7V0184818!BZ8F0H0FC$VN81c!G010dlGV#FF!VF38022F0X254220D#

>  <Structure>
fkgH`@DFsTCTf[ewYv[WUVjfZjjVffXAAJTZm`

>  <Atoms>
29

>  <Bonds>
28

>  <Total Molweight>
364

>  <cLogP>
3.9932

>  <H-Acceptors>
6

>  <H-Donors>
0

>  <Non-H Atoms>
29

>  <Non-C/H Atoms>
6

>  <Electronegative Atoms>
6

>  <Stereo Centers>
0

>  <Rotatable Bonds>
15

>  <Rings Closures>
0

>  <sp3-Atoms>
11

>  <Symmetric atoms>
0

>  <Total Surface Area>
78.57

>  <Relative PSA>
0.61397

>  <Polar Surface Area>
56.22

>  <Shape Index>
0.72414

>  <Molecular Flexibility>
0.76158

>  <Molecular Complexity>
0.64751

>  <Aromatic Rings>
0

>  <Aromatic Atoms>
0

$$$$

eCreator 1.02D

 29 29  0  0  0  0  0  0  0  0999 V2000
    5.1962   -3.5000   -0.0000 O   0  0  0  0  0  0  0  0  0  0  0  0
    6.0622   -3.0000   -0.0000 C   0  0  0  0  0  0  0  0  0  0  0  0
    6.0622   -2.0000   -0.0000 N   0  0  0  0  0  0  0  0  0  0  0  0
    6.9282   -3.5000   -0.0000 C   0  0  0  0  0  0  0  0  0  0  0  0
    5.1962   -1.5000   -0.0000 C   0  0  0  0  0  0  0  0  0  0  0  0
    6.9282   -1.5000   -0.0000 C   0  0  0  0  0  0  0  0  0  0  0  0
    6.9282   -4.5000   -0.0000 C   0  0  0  0  0  0  0  0  0  0  0  0
    5.1962   -0.5000   -0.0000 C   0  0  0  0  0  0  0  0  0  0  0  0
    4.3301   -0.0000   -0.0000 C   0  0  0  0  0  0  0  0  0  0  0  0
    3.4641   -0.5000   -0.0000 C   0  0  0  0  0  0  0  0  0  0  0  0
    2.5981   -0.0000   -0.0000 N   0  0  0  0  0  0  0  0  0  0  0  0
    3.4641   -1.5000   -0.0000 C   0  0  0  0  0  0  0  0  0  0  0  0
    1.7321   -0.5000   -0.0000 C   0  0  0  0  0  0  0  0  0  0  0  0
    0.8660   -0.0000   -0.0000 C   0  0  0  0  0  0  0  0  0  0  0  0
    0.0000   -0.5000   -0.0000 C   0  0  0  0  0  0  0  0  0  0  0  0
   -0.9135   -0.0933   -0.0000 C   0  0  0  0  0  0  0  0  0  0  0  0
   -0.1045   -1.4945   -0.0000 C   0  0  0  0  0  0  0  0  0  0  0  0
   -1.5827   -0.8364   -0.0000 N   0  0  0  0  0  0  0  0  0  0  0  0
   -1.1215    0.8849   -0.0000 C   0  0  0  0  0  0  0  0  0  0  0  0
   -1.0827   -1.7024   -0.0000 N   0  0  0  0  0  0  0  0  0  0  0  0
    0.6386   -2.1637   -0.0000 C   0  0  0  0  0  0  0  0  0  0  0  0
   -2.0725    1.1939   -0.0000 O   0  0  0  0  0  0  0  0  0  0  0  0
   -1.4894   -2.6160   -0.0000 C   0  0  0  0  0  0  0  0  0  0  0  0
   -0.9016   -3.4250   -0.0000 C   0  0  0  0  0  0  0  0  0  0  0  0
   -1.3084   -4.3385   -0.0000 C   0  0  0  0  0  0  0  0  0  0  0  0
   -0.7206   -5.1476   -0.0000 C   0  0  0  0  0  0  0  0  0  0  0  0
   -1.1273   -6.0611   -0.0000 O   0  0  0  0  0  0  0  0  0  0  0  0
    0.2739   -5.0430   -0.0000 C   0  0  0  0  0  0  0  0  0  0  0  0
    0.8617   -5.8520   -0.0000 C   0  0  0  0  0  0  0  0  0  0  0  0
  1  2  2  0  0  0  0
  2  3  1  0  0  0  0
  2  4  1  0  0  0  0
  3  5  1  0  0  0  0
  3  6  1  0  0  0  0
  4  7  1  0  0  0  0
  5  8  1  0  0  0  0
  8  9  2  0  0  0  0
  9 10  1  0  0  0  0
 10 11  1  0  0  0  0
 10 12  2  0  0  0  0
 11 13  1  0  0  0  0
 13 14  1  0  0  0  0
 14 15  1  0  0  0  0
 15 16  1  0  0  0  0
 15 17  2  0  0  0  0
 16 18  2  0  0  0  0
 16 19  1  0  0  0  0
 17 20  1  0  0  0  0
 17 21  1  0  0  0  0
 19 22  2  0  0  0  0
 20 23  1  0  0  0  0
 23 24  2  0  0  0  0
 24 25  1  0  0  0  0
 25 26  2  0  0  0  0
 26 27  1  0  0  0  0
 26 28  1  0  0  0  0
 28 29  2  0  0  0  0
 18 20  1  0  0  0  0
M  END
>  <idcoordinates2D>


>  <FragFp>
;jzrvglN5uGJ9dE98s28@WlNNGc!8BHl218040@k8450V0Xs08V0oFQ4c5GF1W180W!J48!F#801!V

>  <SkelSpheres>
01/,1(9/!1/+1+2$1(20302!602//01.101&1(G+1%2$4/!1%1/$1$1%13&2//!402!1/%102/)1/1/!21!1)1/+2$6&21(1/1.212$3*33.3//!1%2*1,1#101$102/$2!1/%1%1/#2/.1.104*1/*1/&12//!20n$1$101&1$3$1,1(3/$112.2!31,1021.1A401%2/%1#3*1%11/%11+2)1*1(4%1/%1-

>  <PathFp>
G3P2FH@4l438c0J7c8k0I459Cc80@884V0H660JrhGk029AFuJ01#8W458c8FG2JXHW0V3!NcLJ8I2VB1!

>  <Structure>
fkwI`@DJcdEUyEEDbeEdhhidTeMGKUTtuRuLsS@qq[Ch

>  <Atoms>
29

>  <Bonds>
29

>  <Total Molweight>
368

>  <cLogP>
2.9975

>  <H-Acceptors>
7

>  <H-Donors>
0

>  <Non-H Atoms>
29

>  <Non-C/H Atoms>
7

>  <Electronegative Atoms>
7

>  <Stereo Centers>
0

>  <Rotatable Bonds>
12

>  <Rings Closures>
1

>  <sp3-Atoms>
9

>  <Symmetric atoms>
0

>  <Total Surface Area>
115.39

>  <Relative PSA>
0.55568

>  <Polar Surface Area>
78.67

>  <Shape Index>
0.68966

>  <Molecular Flexibility>
0.61067

>  <Molecular Complexity>
0.76043

>  <Aromatic Rings>
1

>  <Aromatic Atoms>
5

$$$$

eCreator 1.02D

 30 29  0  0  0  0  0  0  0  0999 V2000
   12.9904    1.0000   -0.0000 O   0  0  0  0  0  0  0  0  0  0  0  0
   12.9904   -0.0000   -0.0000 C   0  0  0  0  0  0  0  0  0  0  0  0
   12.1244   -0.5000   -0.0000 N   0  0  0  0  0  0  0  0  0  0  0  0
   13.8564   -0.5000   -0.0000 C   0  0  0  0  0  0  0  0  0  0  0  0
   11.2583   -0.0000   -0.0000 C   0  0  0  0  0  0  0  0  0  0  0  0
   14.7224   -0.0000   -0.0000 C   0  0  0  0  0  0  0  0  0  0  0  0
   10.3923   -0.5000   -0.0000 C   0  0  0  0  0  0  0  0  0  0  0  0
   11.2583    1.0000   -0.0000 C   0  0  0  0  0  0  0  0  0  0  0  0
   15.5885   -0.5000   -0.0000 C   0  0  0  0  0  0  0  0  0  0  0  0
    9.5263   -0.0000   -0.0000 C   0  0  0  0  0  0  0  0  0  0  0  0
   16.4545   -0.0000   -0.0000 C   0  0  0  0  0  0  0  0  0  0  0  0
    8.6603   -0.5000   -0.0000 C   0  0  0  0  0  0  0  0  0  0  0  0
    7.7942   -0.0000   -0.0000 N   0  0  0  0  0  0  0  0  0  0  0  0
    6.9282   -0.5000   -0.0000 C   0  0  0  0  0  0  0  0  0  0  0  0
    7.7942    1.0000   -0.0000 C   0  0  0  0  0  0  0  0  0  0  0  0
    6.0622   -0.0000   -0.0000 C   0  0  0  0  0  0  0  0  0  0  0  0
    6.9282    1.5000   -0.0000 C   0  0  0  0  0  0  0  0  0  0  0  0
    5.1962   -0.5000   -0.0000 N   0  0  0  0  0  0  0  0  0  0  0  0
    6.9282    2.5000   -0.0000 C   0  0  0  0  0  0  0  0  0  0  0  0
    4.3301   -0.0000   -0.0000 C   0  0  0  0  0  0  0  0  0  0  0  0
    6.0622    3.0000   -0.0000 C   0  0  0  0  0  0  0  0  0  0  0  0
    3.4641   -0.5000   -0.0000 C   0  0  0  0  0  0  0  0  0  0  0  0
    4.3301    1.0000   -0.0000 C   0  0  0  0  0  0  0  0  0  0  0  0
    6.0622    4.0000   -0.0000 C   0  0  0  0  0  0  0  0  0  0  0  0
    2.5981   -0.0000   -0.0000 C   0  0  0  0  0  0  0  0  0  0  0  0
    3.4641    1.5000   -0.0000 C   0  0  0  0  0  0  0  0  0  0  0  0
    5.1962    4.5000   -0.0000 O   0  0  0  0  0  0  0  0  0  0  0  0
    2.5981    1.0000   -0.0000 C   0  0  0  0  0  0  0  0  0  0  0  0
    1.7321    1.5000   -0.0000 O   0  0  0  0  0  0  0  0  0  0  0  0
    1.7321    2.5000   -0.0000 C   0  0  0  0  0  0  0  0  0  0  0  0
  1  2  2  0  0  0  0
  2  3  1  0  0  0  0
  2  4  1  0  0  0  0
  3  5  1  0  0  0  0
  4  6  1  0  0  0  0
  5  7  2  0  0  0  0
  5  8  1  0  0  0  0
  6  9  1  0  0  0  0
  7 10  1  0  0  0  0
  9 11  1  0  0  0  0
 10 12  2  0  0  0  0
 12 13  1  0  0  0  0
 13 14  1  0  0  0  0
 13 15  1  0  0  0  0
 14 16  1  0  0  0  0
 15 17  1  0  0  0  0
 16 18  1  0  0  0  0
 17 19  1  0  0  0  0
 18 20  1  0  0  0  0
 19 21  1  0  0  0  0
 20 22  1  0  0  0  0
 20 23  2  0  0  0  0
 21 24  1  0  0  0  0
 22 25  2  0  0  0  0
 23 26  1  0  0  0  0
 24 27  2  0  0  0  0
 25 28  1  0  0  0  0
 28 29  1  0  0  0  0
 29 30  1  0  0  0  0
M  END
>  <idcoordinates2D>


>  <FragFp>
;hzdzBrppzUJ8tDE8F28@8b3H1cV088Hx238050808442Y!F08!o084@YGF2V1%441!F*

>  <SkelSpheres>
!1/*1(2L/!1$1(201*1/%26!20201!21/2+1%1(2+1$2%E+1101101///$1/!1)2!1/&3!1#201$1+1/%11#1(1/.9(3-2/0107&3/.2$1%11$3/%1+3/*1%22(1(11,2%2+2//+2//.6$1/(1&1$1.2/02$3//$q/*2/02,1/#11(2//03(15/)22%1!3.1!1!11#2)1!1-1$11/#103!2%1/!2%1!1!3

>  <PathFp>
G480808412!W0Fq08!3!94!1P!6V8N120F5011Fk80FV0FF1408W1$FF!VF201X0F0a2J480VB4!

>  <Structure>
fgwq`@DFbAY|bbRbVVTRRRTRRQSUMTuUUSLu@IRUUnl

>  <Atoms>
30

>  <Bonds>
29

>  <Total Molweight>
378

>  <cLogP>
4.3867

>  <H-Acceptors>
6

>  <H-Donors>
0

>  <Non-H Atoms>
30

>  <Non-C/H Atoms>
6

>  <Electronegative Atoms>
6

>  <Stereo Centers>
0

>  <Rotatable Bonds>
18

>  <Rings Closures>
0

>  <sp3-Atoms>
17

>  <Symmetric atoms>
0

>  <Total Surface Area>
50.57

>  <Relative PSA>
0.92407

>  <Polar Surface Area>
53.09

>  <Shape Index>
0.66667

>  <Molecular Flexibility>
0.67913

>  <Molecular Complexity>
0.60693

>  <Aromatic Rings>
0

>  <Aromatic Atoms>
0

$$$$

eCreator 1.02D

 29 29  0  0  0  0  0  0  0  0999 V2000
   10.3923   -3.5000   -0.0000 O   0  0  0  0  0  0  0  0  0  0  0  0
    9.5263   -3.0000   -0.0000 C   0  0  0  0  0  0  0  0  0  0  0  0
    9.5263   -2.0000   -0.0000 N   0  0  0  0  0  0  0  0  0  0  0  0
    8.6603   -3.5000   -0.0000 C   0  0  0  0  0  0  0  0  0  0  0  0
    8.6603   -1.5000   -0.0000 C   0  0  0  0  0  0  0  0  0  0  0  0
   10.3923   -1.5000   -0.0000 C   0  0  0  0  0  0  0  0  0  0  0  0
    8.6603   -0.5000   -0.0000 C   0  0  0  0  0  0  0  0  0  0  0  0
   11.2583   -2.0000   -0.0000 C   0  0  0  0  0  0  0  0  0  0  0  0
    7.7942   -0.0000   -0.0000 C   0  0  0  0  0  0  0  0  0  0  0  0
    6.9282   -0.5000   -0.0000 C   0  0  0  0  0  0  0  0  0  0  0  0
    6.0622   -0.0000   -0.0000 N   0  0  0  0  0  0  0  0  0  0  0  0
    6.9282   -1.5000   -0.0000 C   0  0  0  0  0  0  0  0  0  0  0  0
    5.1962   -0.5000   -0.0000 C   0  0  0  0  0  0  0  0  0  0  0  0
    6.0622    1.0000   -0.0000 C   0  0  0  0  0  0  0  0  0  0  0  0
    7.7942   -2.0000   -0.0000 C   0  0  0  0  0  0  0  0  0  0  0  0
    4.3301   -0.0000   -0.0000 C   0  0  0  0  0  0  0  0  0  0  0  0
    3.4641   -0.5000   -0.0000 C   0  0  0  0  0  0  0  0  0  0  0  0
    2.5981   -0.0000   -0.0000 C   0  0  0  0  0  0  0  0  0  0  0  0
    3.4641   -1.5000   -0.0000 C   0  0  0  0  0  0  0  0  0  0  0  0
    1.7321   -0.5000   -0.0000 N   0  0  0  0  0  0  0  0  0  0  0  0
    1.7321   -1.5000   -0.0000 N   0  0  0  0  0  0  0  0  0  0  0  0
    0.8660   -2.0000   -0.0000 C   0  0  0  0  0  0  0  0  0  0  0  0
    0.8660   -3.0000   -0.0000 C   0  0  0  0  0  0  0  0  0  0  0  0
    0.0000   -1.5000   -0.0000 C   0  0  0  0  0  0  0  0  0  0  0  0
    0.0000   -3.5000   -0.0000 C   0  0  0  0  0  0  0  0  0  0  0  0
   -0.8660   -2.0000   -0.0000 C   0  0  0  0  0  0  0  0  0  0  0  0
   -0.8660   -3.0000   -0.0000 C   0  0  0  0  0  0  0  0  0  0  0  0
   -1.7321   -3.5000   -0.0000 O   0  0  0  0  0  0  0  0  0  0  0  0
   -2.5981   -3.0000   -0.0000 C   0  0  0  0  0  0  0  0  0  0  0  0
  1  2  2  0  0  0  0
  2  3  1  0  0  0  0
  2  4  1  0  0  0  0
  3  5  1  0  0  0  0
  3  6  1  0  0  0  0
  5  7  1  0  0  0  0
  6  8  1  0  0  0  0
  7  9  2  0  0  0  0
  9 10  1  0  0  0  0
 10 11  1  0  0  0  0
 10 12  2  0  0  0  0
 11 13  1  0  0  0  0
 11 14  1  0  0  0  0
 12 15  1  0  0  0  0
 13 16  1  0  0  0  0
 16 17  1  0  0  0  0
 17 18  1  0  0  0  0
 17 19  2  0  0  0  0
 18 20  2  0  0  0  0
 20 21  1  0  0  0  0
 21 22  1  0  0  0  0
 22 23  2  0  0  0  0
 22 24  1  0  0  0  0
 23 25  1  0  0  0  0
 24 26  2  0  0  0  0
 25 27  2  0  0  0  0
 27 28  1  0  0  0  0
 28 29  1  0  0  0  0
 26 27  1  0  0  0  0
M  END
>  <idcoordinates2D>


>  <FragFp>
;vzft1psCk1JA9IN0k29@V60F2cV0@BHx258V02@k@41#2F0BVFoFP4c7FkGW12!V0J01!F#801#

>  <SkelSpheres>
,2/*9.3!1/%1$2+2$1(204$301)2//01#11+2%@/!1-101/02/02/!2103#1%5/%1//&5/)1)3///1(1&802$1)1)6(21(1$3$2/&1!22$21-2,21$42/&1-1$1/01/!31!2%1$4#1/#3/.1(2/////(1*o#1/1*101$1!801(1/&2104)2/,1*8031!1&1)202)5$1+1&1///+4!2-2*1#1)

>  <PathFp>
H0808F901@V2d0FiF8V03!184808!BV8J120FC0F!Fc85c!F0108lKZ#FF20WI10120K0a2B6H2VD0GF

>  <Structure>
fkwH`@DJrTF|bbfRrbbQTVRbRrfmjjZZjeh@J@XxjTl

>  <Atoms>
29

>  <Bonds>
29

>  <Total Molweight>
364

>  <cLogP>
5.8754

>  <H-Acceptors>
6

>  <H-Donors>
0

>  <Non-H Atoms>
29

>  <Non-C/H Atoms>
6

>  <Electronegative Atoms>
6

>  <Stereo Centers>
0

>  <Rotatable Bonds>
12

>  <Rings Closures>
1

>  <sp3-Atoms>
11

>  <Symmetric atoms>
2

>  <Total Surface Area>
86.35

>  <Relative PSA>
0.52345

>  <Polar Surface Area>
48.38

>  <Shape Index>
0.68966

>  <Molecular Flexibility>
0.7002

>  <Molecular Complexity>
0.64597

>  <Aromatic Rings>
1

>  <Aromatic Atoms>
6

$$$$

eCreator 1.02D

 30 29  0  0  0  0  0  0  0  0999 V2000
    9.5263   -3.0000   -0.0000 O   0  0  0  0  0  0  0  0  0  0  0  0
    9.5263   -2.0000   -0.0000 C   0  0  0  0  0  0  0  0  0  0  0  0
    8.6603   -1.5000   -0.0000 N   0  0  0  0  0  0  0  0  0  0  0  0
   10.3923   -1.5000   -0.0000 C   0  0  0  0  0  0  0  0  0  0  0  0
   10.3923   -0.5000   -0.0000 C   0  0  0  0  0  0  0  0  0  0  0  0
   11.2583   -0.0000   -0.0000 C   0  0  0  0  0  0  0  0  0  0  0  0
    9.5263   -0.0000   -0.0000 C   0  0  0  0  0  0  0  0  0  0  0  0
   12.1244   -0.5000   -0.0000 N   0  0  0  0  0  0  0  0  0  0  0  0
    8.6603   -0.5000   -0.0000 C   0  0  0  0  0  0  0  0  0  0  0  0
   12.9904   -0.0000   -0.0000 C   0  0  0  0  0  0  0  0  0  0  0  0
    7.7942   -0.0000   -0.0000 N   0  0  0  0  0  0  0  0  0  0  0  0
   13.8564   -0.5000   -0.0000 C   0  0  0  0  0  0  0  0  0  0  0  0
    7.7942    1.0000   -0.0000 C   0  0  0  0  0  0  0  0  0  0  0  0
    6.9282   -0.5000   -0.0000 C   0  0  0  0  0  0  0  0  0  0  0  0
   14.7224   -0.0000   -0.0000 C   0  0  0  0  0  0  0  0  0  0  0  0
    6.9282    1.5000   -0.0000 O   0  0  0  0  0  0  0  0  0  0  0  0
    6.0622   -0.0000   -0.0000 C   0  0  0  0  0  0  0  0  0  0  0  0
   15.5885   -0.5000   -0.0000 C   0  0  0  0  0  0  0  0  0  0  0  0
    5.1962   -0.5000   -0.0000 C   0  0  0  0  0  0  0  0  0  0  0  0
   16.4545   -0.0000   -0.0000 O   0  0  0  0  0  0  0  0  0  0  0  0
   15.5885   -1.5000   -0.0000 C   0  0  0  0  0  0  0  0  0  0  0  0
    5.1962   -1.5000   -0.0000 C   0  0  0  0  0  0  0  0  0  0  0  0
   16.4545   -2.0000   -0.0000 C   0  0  0  0  0  0  0  0  0  0  0  0
    4.3301   -2.0000   -0.0000 N   0  0  0  0  0  0  0  0  0  0  0  0
    6.0622   -2.0000   -0.0000 C   0  0  0  0  0  0  0  0  0  0  0  0
    4.3301   -3.0000   -0.0000 C   0  0  0  0  0  0  0  0  0  0  0  0
    3.4641   -1.5000   -0.0000 C   0  0  0  0  0  0  0  0  0  0  0  0
    3.4641   -3.5000   -0.0000 C   0  0  0  0  0  0  0  0  0  0  0  0
    3.4641   -4.5000   -0.0000 C   0  0  0  0  0  0  0  0  0  0  0  0
    2.5981   -5.0000   -0.0000 C   0  0  0  0  0  0  0  0  0  0  0  0
  1  2  2  0  0  0  0
  2  3  1  0  0  0  0
  2  4  1  0  0  0  0
  4  5  1  0  0  0  0
  5  6  2  0  0  0  0
  5  7  1  0  0  0  0
  6  8  1  0  0  0  0
  7  9  1  0  0  0  0
  8 10  1  0  0  0  0
  9 11  1  0  0  0  0
 10 12  2  0  0  0  0
 11 13  1  0  0  0  0
 11 14  1  0  0  0  0
 12 15  1  0  0  0  0
 13 16  2  0  0  0  0
 14 17  1  0  0  0  0
 15 18  2  0  0  0  0
 17 19  2  0  0  0  0
 18 20  1  0  0  0  0
 18 21  1  0  0  0  0
 19 22  1  0  0  0  0
 21 23  2  0  0  0  0
 22 24  1  0  0  0  0
 22 25  2  0  0  0  0
 24 26  1  0  0  0  0
 24 27  1  0  0  0  0
 26 28  1  0  0  0  0
 28 29  1  0  0  0  0
 29 30  1  0  0  0  0
M  END
>  <idcoordinates2D>


>  <FragFp>
;jzjzBrOKzOR9d1C8k29@1p1H1cV08Dmx218#2kB440W0Xk0@V0oFA4e7GF1W1!1!44#F*

>  <SkelSpheres>
//(E(2(11/+1/01$4$3$601!11,101,1.1%4+F+1%1$4//)1$1/#1$1+1/02!1,1*4,1*1$1/%2012&3#3/*1*2$5&2#1,2(11!1$1#2313$301)3#1#1,2(2!101)1!2%32%1(1/%1/(1/%1!1!1/#2/,1$2+1%2-1////.20p!1,1)1/!1(3)2,4-2//!2!19201/,1#4/020113/01#11-1/(4$1.2&3-

>  <PathFp>
FJ8!FN41#c!L48083!1B281@!BV8H020F5!F0VN0FV!G540BW1$FF04VF30130FVa2442!D0J0

>  <Structure>
fgwI`@D\UtGliMljkJnsmwkTuTuLmSMU@HQUAhl

>  <Atoms>
30

>  <Bonds>
29

>  <Total Molweight>
380

>  <cLogP>
3.1062

>  <H-Acceptors>
7

>  <H-Donors>
0

>  <Non-H Atoms>
30

>  <Non-C/H Atoms>
7

>  <Electronegative Atoms>
7

>  <Stereo Centers>
0

>  <Rotatable Bonds>
16

>  <Rings Closures>
0

>  <sp3-Atoms>
12

>  <Symmetric atoms>
0

>  <Total Surface Area>
91.51

>  <Relative PSA>
0.58332

>  <Polar Surface Area>
67.33

>  <Shape Index>
0.7

>  <Molecular Flexibility>
0.7165

>  <Molecular Complexity>
0.62421

>  <Aromatic Rings>
0

>  <Aromatic Atoms>
0

$$$$

eCreator 1.02D

 30 29  0  0  0  0  0  0  0  0999 V2000
   10.3923    1.5000   -0.0000 O   0  0  0  0  0  0  0  0  0  0  0  0
    9.5263    1.0000   -0.0000 C   0  0  0  0  0  0  0  0  0  0  0  0
    9.5263   -0.0000   -0.0000 N   0  0  0  0  0  0  0  0  0  0  0  0
    8.6603    1.5000   -0.0000 C   0  0  0  0  0  0  0  0  0  0  0  0
    7.7942    1.0000   -0.0000 C   0  0  0  0  0  0  0  0  0  0  0  0
    7.7942   -0.0000   -0.0000 C   0  0  0  0  0  0  0  0  0  0  0  0
    6.9282    1.5000   -0.0000 C   0  0  0  0  0  0  0  0  0  0  0  0
    8.6603   -0.5000   -0.0000 N   0  0  0  0  0  0  0  0  0  0  0  0
    6.9282   -0.5000   -0.0000 C   0  0  0  0  0  0  0  0  0  0  0  0
    8.6603   -1.5000   -0.0000 C   0  0  0  0  0  0  0  0  0  0  0  0
    6.0622   -0.0000   -0.0000 N   0  0  0  0  0  0  0  0  0  0  0  0
    9.5263   -2.0000   -0.0000 C   0  0  0  0  0  0  0  0  0  0  0  0
    5.1962   -0.5000   -0.0000 C   0  0  0  0  0  0  0  0  0  0  0  0
    6.0622    1.0000   -0.0000 C   0  0  0  0  0  0  0  0  0  0  0  0
    9.5263   -3.0000   -0.0000 C   0  0  0  0  0  0  0  0  0  0  0  0
    4.3301   -0.0000   -0.0000 C   0  0  0  0  0  0  0  0  0  0  0  0
    5.1962   -1.5000   -0.0000 C   0  0  0  0  0  0  0  0  0  0  0  0
   10.3923   -3.5000   -0.0000 C   0  0  0  0  0  0  0  0  0  0  0  0
    3.4641   -0.5000   -0.0000 C   0  0  0  0  0  0  0  0  0  0  0  0
   10.3923   -4.5000   -0.0000 O   0  0  0  0  0  0  0  0  0  0  0  0
   11.2583   -3.0000   -0.0000 C   0  0  0  0  0  0  0  0  0  0  0  0
    3.4641   -1.5000   -0.0000 C   0  0  0  0  0  0  0  0  0  0  0  0
   12.1244   -3.5000   -0.0000 C   0  0  0  0  0  0  0  0  0  0  0  0
    2.5981   -2.0000   -0.0000 N   0  0  0  0  0  0  0  0  0  0  0  0
    4.3301   -2.0000   -0.0000 C   0  0  0  0  0  0  0  0  0  0  0  0
    1.7321   -1.5000   -0.0000 C   0  0  0  0  0  0  0  0  0  0  0  0
    2.5981   -3.0000   -0.0000 C   0  0  0  0  0  0  0  0  0  0  0  0
    0.8660   -2.0000   -0.0000 O   0  0  0  0  0  0  0  0  0  0  0  0
    1.7321   -0.5000   -0.0000 C   0  0  0  0  0  0  0  0  0  0  0  0
    1.7321   -3.5000   -0.0000 C   0  0  0  0  0  0  0  0  0  0  0  0
  1  2  2  0  0  0  0
  2  3  1  0  0  0  0
  2  4  1  0  0  0  0
  4  5  1  0  0  0  0
  5  6  2  0  0  0  0
  5  7  1  0  0  0  0
  6  8  1  0  0  0  0
  6  9  1  0  0  0  0
  8 10  1  0  0  0  0
  9 11  1  0  0  0  0
 10 12  2  0  0  0  0
 11 13  1  0  0  0  0
 11 14  1  0  0  0  0
 12 15  1  0  0  0  0
 13 16  1  0  0  0  0
 13 17  2  0  0  0  0
 15 18  2  0  0  0  0
 16 19  2  0  0  0  0
 18 20  1  0  0  0  0
 18 21  1  0  0  0  0
 19 22  1  0  0  0  0
 21 23  2  0  0  0  0
 22 24  1  0  0  0  0
 22 25  2  0  0  0  0
 24 26  1  0  0  0  0
 24 27  1  0  0  0  0
 26 28  2  0  0  0  0
 26 29  1  0  0  0  0
 27 30  1  0  0  0  0
M  END
>  <idcoordinates2D>


>  <FragFp>
;jzhtBpRCw1J9tAB8k28@8b0F3cV490Ht23804F2k@4!Y0XN0cV0JFA0cWGF3W120W8F441!F*

>  <SkelSpheres>
/&1/6*1%11)1/%3/(3$8+2$1/01/%4+C+11$2$4//)1$2/#1#1&1$1&2)5!1!1/$1/06/,3(2&3#1//#102$9&2/04(1.313$3+3///202%62&3!1/!1+3/01/.1(2*2//&3!1#1%4/!1(2*1/,2/(20p2/)1(1/!3!101/02!2!2/*1%101!1!1!1G23*1#1/!3/02/%1//,4//%1$

>  <PathFp>
FJ809FN41@!c!a48083!9B080P28BV8P#F4!FF080FV0F15408W1$FF!ZF1!Y!VZ240@104440

>  <Structure>
fgwI`@D\UtF]iMlvkK[smwKTuTuRmSMM@HQUAhl

>  <Atoms>
30

>  <Bonds>
29

>  <Total Molweight>
380

>  <cLogP>
4.3513

>  <H-Acceptors>
7

>  <H-Donors>
0

>  <Non-H Atoms>
30

>  <Non-C/H Atoms>
7

>  <Electronegative Atoms>
7

>  <Stereo Centers>
0

>  <Rotatable Bonds>
13

>  <Rings Closures>
0

>  <sp3-Atoms>
10

>  <Symmetric atoms>
0

>  <Total Surface Area>
107.11

>  <Relative PSA>
0.49837

>  <Polar Surface Area>
67.33

>  <Shape Index>
0.56667

>  <Molecular Flexibility>
0.64286

>  <Molecular Complexity>
0.70181

>  <Aromatic Rings>
0

>  <Aromatic Atoms>
0

$$$$

eCreator 1.02D

 30 29  0  0  0  0  0  0  0  0999 V2000
   22.0836    4.5000   -0.0000 O   0  0  0  0  0  0  0  0  0  0  0  0
   20.7846    3.7500   -0.0000 C   0  0  0  0  0  0  0  0  0  0  0  0
   20.7846    2.2500   -0.0000 N   0  0  0  0  0  0  0  0  0  0  0  0
   19.4856    4.5000   -0.0000 C   0  0  0  0  0  0  0  0  0  0  0  0
   19.4856    1.5000   -0.0000 C   0  0  0  0  0  0  0  0  0  0  0  0
   22.0836    1.5000   -0.0000 C   0  0  0  0  0  0  0  0  0  0  0  0
   19.4856   -0.0000   -0.0000 C   0  0  0  0  0  0  0  0  0  0  0  0
   18.1865    2.2500   -0.0000 C   0  0  0  0  0  0  0  0  0  0  0  0
   22.0836    0.0000   -0.0000 C   0  0  0  0  0  0  0  0  0  0  0  0
   18.1865   -0.7500   -0.0000 C   0  0  0  0  0  0  0  0  0  0  0  0
   16.8875   -0.0000   -0.0000 C   0  0  0  0  0  0  0  0  0  0  0  0
   15.5885   -0.7500   -0.0000 N   0  0  0  0  0  0  0  0  0  0  0  0
   16.8875    1.5000   -0.0000 C   0  0  0  0  0  0  0  0  0  0  0  0
   14.2894   -0.0000   -0.0000 C   0  0  0  0  0  0  0  0  0  0  0  0
   15.5885   -2.2500   -0.0000 C   0  0  0  0  0  0  0  0  0  0  0  0
   12.9904   -0.7500   -0.0000 C   0  0  0  0  0  0  0  0  0  0  0  0
   11.6913   -0.0000   -0.0000 C   0  0  0  0  0  0  0  0  0  0  0  0
   10.3923   -0.7500   -0.0000 C   0  0  0  0  0  0  0  0  0  0  0  0
   11.6913    1.5000   -0.0000 C   0  0  0  0  0  0  0  0  0  0  0  0
    9.0933   -0.0000   -0.0000 N   0  0  0  0  0  0  0  0  0  0  0  0
   10.3923   -2.2500   -0.0000 C   0  0  0  0  0  0  0  0  0  0  0  0
    9.0933    1.5000   -0.0000 N   0  0  0  0  0  0  0  0  0  0  0  0
   11.6913   -3.0000   -0.0000 O   0  0  0  0  0  0  0  0  0  0  0  0
    7.7942    2.2500   -0.0000 C   0  0  0  0  0  0  0  0  0  0  0  0
    7.7942    3.7500   -0.0000 C   0  0  0  0  0  0  0  0  0  0  0  0
    6.4952    4.5000   -0.0000 C   0  0  0  0  0  0  0  0  0  0  0  0
    5.1962    3.7500   -0.0000 C   0  0  0  0  0  0  0  0  0  0  0  0
    5.1962    2.2500   -0.0000 O   0  0  0  0  0  0  0  0  0  0  0  0
    3.8971    4.5000   -0.0000 C   0  0  0  0  0  0  0  0  0  0  0  0
    3.8971    6.0000   -0.0000 C   0  0  0  0  0  0  0  0  0  0  0  0
  1  2  2  0  0  0  0
  2  3  1  0  0  0  0
  2  4  1  0  0  0  0
  3  5  1  0  0  0  0
  3  6  1  0  0  0  0
  5  7  1  0  0  0  0
  5  8  2  0  0  0  0
  6  9  1  0  0  0  0
  7 10  2  0  0  0  0
 10 11  1  0  0  0  0
 11 12  1  0  0  0  0
 11 13  2  0  0  0  0
 12 14  1  0  0  0  0
 12 15  1  0  0  0  0
 14 16  1  0  0  0  0
 16 17  1  0  0  0  0
 17 18  1  0  0  0  0
 17 19  2  0  0  0  0
 18 20  2  0  0  0  0
 18 21  1  0  0  0  0
 20 22  1  0  0  0  0
 21 23  2  0  0  0  0
 22 24  1  0  0  0  0
 24 25  1  0  0  0  0
 25 26  2  0  0  0  0
 26 27  1  0  0  0  0
 27 28  1  0  0  0  0
 27 29  2  0  0  0  0
 29 30  1  0  0  0  0
M  END
>  <idcoordinates2D>


>  <FragFp>
;jzjv8rNCuOJ9d398s29@WrFP2cV08BHx2180482kD450V02s08V0oFQ4c6GF1W1@0V!J49!F#801#

>  <SkelSpheres>
$2&1)1/7!1#1*1/+1!13&1/3$8+2$101/01*201+2%E2%1$1$3$4/&1/&3/01/#1/0402.1/+6$1/1%3(21///&8&2(102%4/!101$301!3+3/$11/)2(32&3!1/!1&1/%1.2$3.1//+5)3-41#1/#2#1)1+1$2//!20p2+3/!101/1/*2!2///!D231)1/01$4/01!1#1///#1&4/$2&1-

>  <PathFp>
I4808Fd01302d0FLFc!7V0184818!BZ8F0H0FC$V881d!G010dlGV#FF!VF38122F0X254220D0F0

>  <Structure>
fgwI`@DZsTC]yEEMDbhilhidldifjfZZjVfff@PReF{X

>  <Atoms>
30

>  <Bonds>
29

>  <Total Molweight>
380

>  <cLogP>
4.401

>  <H-Acceptors>
7

>  <H-Donors>
0

>  <Non-H Atoms>
30

>  <Non-C/H Atoms>
7

>  <Electronegative Atoms>
7

>  <Stereo Centers>
0

>  <Rotatable Bonds>
14

>  <Rings Closures>
0

>  <sp3-Atoms>
10

>  <Symmetric atoms>
0

>  <Total Surface Area>
107.27

>  <Relative PSA>
0.57183

>  <Polar Surface Area>
76.45

>  <Shape Index>
0.66667

>  <Molecular Flexibility>
0.7213

>  <Molecular Complexity>
0.6715

>  <Aromatic Rings>
0

>  <Aromatic Atoms>
0

$$$$

eCreator 1.02D

 28 29  0  0  0  0  0  0  0  0999 V2000
    6.9282   -0.5000   -0.0000 O   0  0  0  0  0  0  0  0  0  0  0  0
    6.0622   -0.0000   -0.0000 C   0  0  0  0  0  0  0  0  0  0  0  0
    5.1962   -0.5000   -0.0000 C   0  0  0  0  0  0  0  0  0  0  0  0
    4.3301   -0.0000   -0.0000 C   0  0  0  0  0  0  0  0  0  0  0  0
    3.4641   -0.5000   -0.0000 C   0  0  0  0  0  0  0  0  0  0  0  0
    2.5981   -0.0000   -0.0000 N   0  0  0  0  0  0  0  0  0  0  0  0
    3.4641   -1.5000   -0.0000 C   0  0  0  0  0  0  0  0  0  0  0  0
    1.7321   -0.5000   -0.0000 N   0  0  0  0  0  0  0  0  0  0  0  0
    0.8660   -0.0000   -0.0000 C   0  0  0  0  0  0  0  0  0  0  0  0
    0.8660    1.0000   -0.0000 C   0  0  0  0  0  0  0  0  0  0  0  0
    0.0000   -0.5000   -0.0000 C   0  0  0  0  0  0  0  0  0  0  0  0
    1.7321    1.5000   -0.0000 C   0  0  0  0  0  0  0  0  0  0  0  0
    0.0000    1.5000   -0.0000 C   0  0  0  0  0  0  0  0  0  0  0  0
    1.7321    2.5000   -0.0000 C   0  0  0  0  0  0  0  0  0  0  0  0
   -0.0000    2.5000   -0.0000 C   0  0  0  0  0  0  0  0  0  0  0  0
    0.8660    3.0000   -0.0000 N   0  0  0  0  0  0  0  0  0  0  0  0
    0.8660    4.0000   -0.0000 C   0  0  0  0  0  0  0  0  0  0  0  0
   -0.0000    4.5000   -0.0000 C   0  0  0  0  0  0  0  0  0  0  0  0
    1.7321    4.5000   -0.0000 C   0  0  0  0  0  0  0  0  0  0  0  0
   -0.0000    5.5000   -0.0000 C   0  0  0  0  0  0  0  0  0  0  0  0
    2.5981    4.0000   -0.0000 C   0  0  0  0  0  0  0  0  0  0  0  0
   -0.8660    6.0000   -0.0000 C   0  0  0  0  0  0  0  0  0  0  0  0
   -0.8660    7.0000   -0.0000 N   0  0  0  0  0  0  0  0  0  0  0  0
   -1.7321    7.5000   -0.0000 C   0  0  0  0  0  0  0  0  0  0  0  0
   -0.0000    7.5000   -0.0000 C   0  0  0  0  0  0  0  0  0  0  0  0
   -1.7321    8.5000   -0.0000 C   0  0  0  0  0  0  0  0  0  0  0  0
   -0.0000    8.5000   -0.0000 C   0  0  0  0  0  0  0  0  0  0  0  0
   -0.8660    9.0000   -0.0000 C   0  0  0  0  0  0  0  0  0  0  0  0
  1  2  1  0  0  0  0
  2  3  2  0  0  0  0
  3  4  1  0  0  0  0
  4  5  2  0  0  0  0
  5  6  1  0  0  0  0
  5  7  1  0  0  0  0
  6  8  1  0  0  0  0
  8  9  2  0  0  0  0
  9 10  1  0  0  0  0
  9 11  1  0  0  0  0
 10 12  2  0  0  0  0
 10 13  1  0  0  0  0
 12 14  1  0  0  0  0
 13 15  1  0  0  0  0
 14 16  1  0  0  0  0
 16 17  1  0  0  0  0
 17 18  2  0  0  0  0
 17 19  1  0  0  0  0
 18 20  1  0  0  0  0
 19 21  2  0  0  0  0
 20 22  2  0  0  0  0
 22 23  1  0  0  0  0
 23 24  1  0  0  0  0
 23 25  1  0  0  0  0
 24 26  1  0  0  0  0
 25 27  1  0  0  0  0
 26 28  1  0  0  0  0
 15 16  1  0  0  0  0
 27 28  1  0  0  0  0
M  END
>  <idcoordinates2D>


>  <FragFp>
;fvfv8rNCuOJ99298s@9@WLFH2cV08BPS218048@ki41#Xs08V0oFHJe7FF1W1201!J09!F#c01#

>  <SkelSpheres>
!2+11,1$1#C.2!1!101$2//-2$2%2/)102)2/23&H$1%4(1/02)1////1)2#3+1#2&1!1*2/,1(2/!401//1(5/#2&1$2*201#12$1//!3/.1#101%1/#1(1//$1+1%1/1*3!1%2*4!2///%2!11/(2/.p,2/!1&2$1*1(2-1/$3/&3$27301#2/,5.1!1011.2011&2!1/&102#104+1/4-

>  <PathFp>
I18#940@02c!aFc!704244N1@28BW8mW20GC#6V881c!G150ckOV0F0JF10ZF10122G062Z40Y0D0F0

>  <Structure>
fcwI@@J\|tBRkNsZ{J{Jn|o\sTtuTtmUU@iBq\PqZ

>  <Atoms>
28

>  <Bonds>
29

>  <Total Molweight>
348

>  <cLogP>
4.5023

>  <H-Acceptors>
5

>  <H-Donors>
0

>  <Non-H Atoms>
28

>  <Non-C/H Atoms>
5

>  <Electronegative Atoms>
5

>  <Stereo Centers>
0

>  <Rotatable Bonds>
8

>  <Rings Closures>
2

>  <sp3-Atoms>
14

>  <Symmetric atoms>
2

>  <Total Surface Area>
65.59

>  <Relative PSA>
0.53758

>  <Polar Surface Area>
42.31

>  <Shape Index>
0.71429

>  <Molecular Flexibility>
0.46904

>  <Molecular Complexity>
0.71956

>  <Aromatic Rings>
0

>  <Aromatic Atoms>
0

$$$$

eCreator 1.02D

 30 29  0  0  0  0  0  0  0  0999 V2000
   10.3923   -3.5000   -0.0000 O   0  0  0  0  0  0  0  0  0  0  0  0
    9.5263   -3.0000   -0.0000 C   0  0  0  0  0  0  0  0  0  0  0  0
    8.6603   -3.5000   -0.0000 N   0  0  0  0  0  0  0  0  0  0  0  0
    9.5263   -2.0000   -0.0000 C   0  0  0  0  0  0  0  0  0  0  0  0
    8.6603   -1.5000   -0.0000 C   0  0  0  0  0  0  0  0  0  0  0  0
    8.6603   -0.5000   -0.0000 C   0  0  0  0  0  0  0  0  0  0  0  0
    9.5263   -0.0000   -0.0000 N   0  0  0  0  0  0  0  0  0  0  0  0
    7.7942   -0.0000   -0.0000 C   0  0  0  0  0  0  0  0  0  0  0  0
    9.5263    1.0000   -0.0000 N   0  0  0  0  0  0  0  0  0  0  0  0
   10.3923   -0.5000   -0.0000 C   0  0  0  0  0  0  0  0  0  0  0  0
    6.9282   -0.5000   -0.0000 N   0  0  0  0  0  0  0  0  0  0  0  0
   11.2583   -0.0000   -0.0000 C   0  0  0  0  0  0  0  0  0  0  0  0
   10.3923   -1.5000   -0.0000 C   0  0  0  0  0  0  0  0  0  0  0  0
    6.0622   -0.0000   -0.0000 C   0  0  0  0  0  0  0  0  0  0  0  0
    6.9282   -1.5000   -0.0000 C   0  0  0  0  0  0  0  0  0  0  0  0
   12.1244   -0.5000   -0.0000 C   0  0  0  0  0  0  0  0  0  0  0  0
    5.1962   -0.5000   -0.0000 C   0  0  0  0  0  0  0  0  0  0  0  0
    6.0622    1.0000   -0.0000 C   0  0  0  0  0  0  0  0  0  0  0  0
    7.7942   -2.0000   -0.0000 C   0  0  0  0  0  0  0  0  0  0  0  0
   12.1244   -1.5000   -0.0000 C   0  0  0  0  0  0  0  0  0  0  0  0
    4.3301   -0.0000   -0.0000 C   0  0  0  0  0  0  0  0  0  0  0  0
    5.1962    1.5000   -0.0000 C   0  0  0  0  0  0  0  0  0  0  0  0
    4.3301    1.0000   -0.0000 C   0  0  0  0  0  0  0  0  0  0  0  0
    3.4641    1.5000   -0.0000 N   0  0  0  0  0  0  0  0  0  0  0  0
    2.5981    1.0000   -0.0000 C   0  0  0  0  0  0  0  0  0  0  0  0
    3.4641    2.5000   -0.0000 C   0  0  0  0  0  0  0  0  0  0  0  0
    2.5981    0.0000   -0.0000 O   0  0  0  0  0  0  0  0  0  0  0  0
    1.7321    1.5000   -0.0000 C   0  0  0  0  0  0  0  0  0  0  0  0
    2.5981    3.0000   -0.0000 C   0  0  0  0  0  0  0  0  0  0  0  0
    2.5981    4.0000   -0.0000 C   0  0  0  0  0  0  0  0  0  0  0  0
  1  2  2  0  0  0  0
  2  3  1  0  0  0  0
  2  4  1  0  0  0  0
  4  5  1  0  0  0  0
  5  6  2  0  0  0  0
  6  7  1  0  0  0  0
  6  8  1  0  0  0  0
  7  9  1  0  0  0  0
  7 10  1  0  0  0  0
  8 11  1  0  0  0  0
 10 12  1  0  0  0  0
 10 13  2  0  0  0  0
 11 14  1  0  0  0  0
 11 15  1  0  0  0  0
 12 16  2  0  0  0  0
 14 17  1  0  0  0  0
 14 18  2  0  0  0  0
 15 19  1  0  0  0  0
 16 20  1  0  0  0  0
 17 21  2  0  0  0  0
 18 22  1  0  0  0  0
 21 23  1  0  0  0  0
 23 24  1  0  0  0  0
 24 25  1  0  0  0  0
 24 26  1  0  0  0  0
 25 27  2  0  0  0  0
 25 28  1  0  0  0  0
 26 29  1  0  0  0  0
 29 30  1  0  0  0  0
M  END
>  <idcoordinates2D>


>  <FragFp>
:UdztUgrJCwOottAC8mE8e8a9HI8V4O8Ht2Ad04N@oe40FX0XN1cV0p0B0eWGF7W020V8F501!F%1#

>  <SkelSpheres>
/(1*2#A.2/&1&1/01$2$4$4+2/!1#2.104)2%F/!3///$4/%2#1/,4-1///#1(31#2*3/+1!1$3*B&2/#7/1$302$2%201/)2/)221%6//1+1+1$1/!2!11!2%2/*3+12/+102/.2$104#2//01/0p/!103-1)101%1.1)12&1/)3/@03//!6/01/%11//+5!2.2%1023,1

>  <PathFp>
HF801F8018!d0Fa48083VFA8088O28BW4P0H0F4!FF0N01V0F$8l%FF10ZF1!Y!VZ240@10B440

>  <Structure>
fgwh`@DLDkhEyELeEEhhmDdceEDVijjZYijij@PbyCYX

>  <Atoms>
30

>  <Bonds>
29

>  <Total Molweight>
378

>  <cLogP>
3.6045

>  <H-Acceptors>
7

>  <H-Donors>
0

>  <Non-H Atoms>
30

>  <Non-C/H Atoms>
7

>  <Electronegative Atoms>
7

>  <Stereo Centers>
0

>  <Rotatable Bonds>
14

>  <Rings Closures>
0

>  <sp3-Atoms>
14

>  <Symmetric atoms>
0

>  <Total Surface Area>
66.36

>  <Relative PSA>
0.66049

>  <Polar Surface Area>
50.34

>  <Shape Index>
0.53333

>  <Molecular Flexibility>
0.76903

>  <Molecular Complexity>
0.73284

>  <Aromatic Rings>
0

>  <Aromatic Atoms>
0

$$$$

eCreator 1.02D

 30 29  0  0  0  0  0  0  0  0999 V2000
   20.7846    2.2500   -0.0000 O   0  0  0  0  0  0  0  0  0  0  0  0
   22.0836    1.5000   -0.0000 C   0  0  0  0  0  0  0  0  0  0  0  0
   22.0836   -0.0000   -0.0000 N   0  0  0  0  0  0  0  0  0  0  0  0
   23.3827    2.2500   -0.0000 C   0  0  0  0  0  0  0  0  0  0  0  0
   20.7846   -0.7500   -0.0000 C   0  0  0  0  0  0  0  0  0  0  0  0
   23.3827   -0.7500   -0.0000 C   0  0  0  0  0  0  0  0  0  0  0  0
   19.4856   -0.0000   -0.0000 C   0  0  0  0  0  0  0  0  0  0  0  0
   20.7846   -2.2500   -0.0000 C   0  0  0  0  0  0  0  0  0  0  0  0
   24.6817   -0.0000   -0.0000 C   0  0  0  0  0  0  0  0  0  0  0  0
   18.1865   -0.7500   -0.0000 C   0  0  0  0  0  0  0  0  0  0  0  0
   25.9808   -0.7500   -0.0000 C   0  0  0  0  0  0  0  0  0  0  0  0
   16.8875   -0.0000   -0.0000 C   0  0  0  0  0  0  0  0  0  0  0  0
   15.5885   -0.7500   -0.0000 N   0  0  0  0  0  0  0  0  0  0  0  0
   14.2894   -0.0000   -0.0000 C   0  0  0  0  0  0  0  0  0  0  0  0
   15.5885   -2.2500   -0.0000 C   0  0  0  0  0  0  0  0  0  0  0  0
   12.9904   -0.7500   -0.0000 C   0  0  0  0  0  0  0  0  0  0  0  0
   16.8875   -3.0000   -0.0000 C   0  0  0  0  0  0  0  0  0  0  0  0
   11.6913   -0.0000   -0.0000 C   0  0  0  0  0  0  0  0  0  0  0  0
   10.3923   -0.7500   -0.0000 C   0  0  0  0  0  0  0  0  0  0  0  0
    9.0933   -0.0000   -0.0000 N   0  0  0  0  0  0  0  0  0  0  0  0
   10.3923   -2.2500   -0.0000 C   0  0  0  0  0  0  0  0  0  0  0  0
    9.0933    1.5000   -0.0000 N   0  0  0  0  0  0  0  0  0  0  0  0
   11.6913   -3.0000   -0.0000 N   0  0  0  0  0  0  0  0  0  0  0  0
    7.7942    2.2500   -0.0000 C   0  0  0  0  0  0  0  0  0  0  0  0
    7.7942    3.7500   -0.0000 C   0  0  0  0  0  0  0  0  0  0  0  0
    6.4952    4.5000   -0.0000 C   0  0  0  0  0  0  0  0  0  0  0  0
    5.1962    3.7500   -0.0000 C   0  0  0  0  0  0  0  0  0  0  0  0
    3.8971    4.5000   -0.0000 O   0  0  0  0  0  0  0  0  0  0  0  0
    5.1962    2.2500   -0.0000 C   0  0  0  0  0  0  0  0  0  0  0  0
    2.5981    3.7500   -0.0000 C   0  0  0  0  0  0  0  0  0  0  0  0
  1  2  2  0  0  0  0
  2  3  1  0  0  0  0
  2  4  1  0  0  0  0
  3  5  1  0  0  0  0
  3  6  1  0  0  0  0
  5  7  2  0  0  0  0
  5  8  1  0  0  0  0
  6  9  1  0  0  0  0
  7 10  1  0  0  0  0
  9 11  1  0  0  0  0
 10 12  2  0  0  0  0
 12 13  1  0  0  0  0
 13 14  1  0  0  0  0
 13 15  1  0  0  0  0
 14 16  1  0  0  0  0
 15 17  1  0  0  0  0
 16 18  2  0  0  0  0
 18 19  1  0  0  0  0
 19 20  2  0  0  0  0
 19 21  1  0  0  0  0
 20 22  1  0  0  0  0
 21 23  1  0  0  0  0
 22 24  1  0  0  0  0
 24 25  1  0  0  0  0
 25 26  2  0  0  0  0
 26 27  1  0  0  0  0
 27 28  1  0  0  0  0
 27 29  2  0  0  0  0
 28 30  1  0  0  0  0
M  END
>  <idcoordinates2D>


>  <FragFp>
zyzjTbO0VkCk4J99180o08@V!F08V088It218#@k@410V02N08!o0N0e1FF1W120V!44#F%1#

>  <SkelSpheres>
!1/*1)D!1.1$2/%1#2/!2!402!203+2$11(1-1(11/0D+1%1/01*1,1)1/!1#3&1/%102!1-1)1/04$1.11%3.1-3%1)1/0@&1(1/+101!413$2(1/)2//!3/(2/+1)3/&1(1/+3&1*2/*3/,2/$1)23%1-1&20p!1)1/!1(11!1$1/-202//#1%1#1823%2#102*3#1$8*1#1011!3/!1/(3!1,10501/!1&3-

>  <PathFp>
I0N080841@02c!a08!5V034480@20BZ0FWH0GC01060N0GW!1140dlF$FF08ZF30822!Z2J40WVB4!

>  <Structure>
fgwh`@DFsUhMiLwKnrnrnkKUMTuTsUSS@iRUAdhv

>  <Atoms>
30

>  <Bonds>
29

>  <Total Molweight>
378

>  <cLogP>
3.3535

>  <H-Acceptors>
7

>  <H-Donors>
0

>  <Non-H Atoms>
30

>  <Non-C/H Atoms>
7

>  <Electronegative Atoms>
7

>  <Stereo Centers>
0

>  <Rotatable Bonds>
15

>  <Rings Closures>
0

>  <sp3-Atoms>
15

>  <Symmetric atoms>
0

>  <Total Surface Area>
71.28

>  <Relative PSA>
0.68392

>  <Polar Surface Area>
51.62

>  <Shape Index>
0.7

>  <Molecular Flexibility>
0.71284

>  <Molecular Complexity>
0.62778

>  <Aromatic Rings>
0

>  <Aromatic Atoms>
0

$$$$

eCreator 1.02D

 29 29  0  0  0  0  0  0  0  0999 V2000
    5.1962   -3.5000   -0.0000 O   0  0  0  0  0  0  0  0  0  0  0  0
    6.0622   -3.0000   -0.0000 C   0  0  0  0  0  0  0  0  0  0  0  0
    6.0622   -2.0000   -0.0000 N   0  0  0  0  0  0  0  0  0  0  0  0
    6.9282   -3.5000   -0.0000 C   0  0  0  0  0  0  0  0  0  0  0  0
    5.1962   -1.5000   -0.0000 C   0  0  0  0  0  0  0  0  0  0  0  0
    6.9282   -4.5000   -0.0000 C   0  0  0  0  0  0  0  0  0  0  0  0
    5.1962   -0.5000   -0.0000 C   0  0  0  0  0  0  0  0  0  0  0  0
    4.3301   -0.0000   -0.0000 C   0  0  0  0  0  0  0  0  0  0  0  0
    3.4641   -0.5000   -0.0000 C   0  0  0  0  0  0  0  0  0  0  0  0
    2.5981   -0.0000   -0.0000 N   0  0  0  0  0  0  0  0  0  0  0  0
    3.4641   -1.5000   -0.0000 C   0  0  0  0  0  0  0  0  0  0  0  0
    1.7321   -0.5000   -0.0000 C   0  0  0  0  0  0  0  0  0  0  0  0
    2.5981    1.0000   -0.0000 C   0  0  0  0  0  0  0  0  0  0  0  0
    4.3301   -2.0000   -0.0000 C   0  0  0  0  0  0  0  0  0  0  0  0
    0.8660   -0.0000   -0.0000 C   0  0  0  0  0  0  0  0  0  0  0  0
    0.0000   -0.5000   -0.0000 C   0  0  0  0  0  0  0  0  0  0  0  0
   -0.9135   -0.0933   -0.0000 C   0  0  0  0  0  0  0  0  0  0  0  0
   -0.1045   -1.4945   -0.0000 C   0  0  0  0  0  0  0  0  0  0  0  0
   -1.5827   -0.8364   -0.0000 N   0  0  0  0  0  0  0  0  0  0  0  0
   -1.1215    0.8849   -0.0000 C   0  0  0  0  0  0  0  0  0  0  0  0
   -1.0827   -1.7024   -0.0000 N   0  0  0  0  0  0  0  0  0  0  0  0
   -2.0725    1.1939   -0.0000 O   0  0  0  0  0  0  0  0  0  0  0  0
   -1.4894   -2.6160   -0.0000 C   0  0  0  0  0  0  0  0  0  0  0  0
   -0.9016   -3.4250   -0.0000 C   0  0  0  0  0  0  0  0  0  0  0  0
   -1.3084   -4.3385   -0.0000 C   0  0  0  0  0  0  0  0  0  0  0  0
   -0.7206   -5.1476   -0.0000 C   0  0  0  0  0  0  0  0  0  0  0  0
   -1.1273   -6.0611   -0.0000 O   0  0  0  0  0  0  0  0  0  0  0  0
    0.2739   -5.0430   -0.0000 C   0  0  0  0  0  0  0  0  0  0  0  0
    0.8617   -5.8520   -0.0000 C   0  0  0  0  0  0  0  0  0  0  0  0
  1  2  2  0  0  0  0
  2  3  1  0  0  0  0
  2  4  1  0  0  0  0
  3  5  1  0  0  0  0
  4  6  1  0  0  0  0
  5  7  1  0  0  0  0
  7  8  2  0  0  0  0
  8  9  1  0  0  0  0
  9 10  1  0  0  0  0
  9 11  2  0  0  0  0
 10 12  1  0  0  0  0
 10 13  1  0  0  0  0
 11 14  1  0  0  0  0
 12 15  1  0  0  0  0
 15 16  1  0  0  0  0
 16 17  1  0  0  0  0
 16 18  2  0  0  0  0
 17 19  2  0  0  0  0
 17 20  1  0  0  0  0
 18 21  1  0  0  0  0
 20 22  2  0  0  0  0
 21 23  1  0  0  0  0
 23 24  2  0  0  0  0
 24 25  1  0  0  0  0
 25 26  2  0  0  0  0
 26 27  1  0  0  0  0
 26 28  1  0  0  0  0
 28 29  2  0  0  0  0
 19 21  1  0  0  0  0
M  END
>  <idcoordinates2D>


>  <FragFp>
;j:vBrN5uOJ9dD98s29@WrFPGc!8BHp218048@kB450V0Xk08V0oFQ487GF1W180W!J49!F#801!V

>  <SkelSpheres>
//(9(1%2!1#1$2#5,1)1%101&304$4$1+111.11,21+2%K+1%1$4$2/#1$1.2/$2$1/,102/)2/+1//#2/!1&1.2$6&2.1,2,212#13+3/$21!11(1,2&22//%2$1///1(1*2)3/!1/01//(1/#1!22//!20n1!1(1&2$1$102$2&1%4/#1012/0131,3/!18401(101/%2/011%1$1)1/+11-4!2/)1-

>  <PathFp>
G3P2FH@4l438d0Jbc8k0I449Cc80@884V0H760JrhGV!9AFuJ01#8W458c8FG0JXHW0V2!NgLJ8I2VB1!

>  <Structure>
fkwI`@DRRTEUyEDedhhdUEEedeLdkUSSUTmLsS@Hqdmat

>  <Atoms>
29

>  <Bonds>
29

>  <Total Molweight>
368

>  <cLogP>
2.9873

>  <H-Acceptors>
7

>  <H-Donors>
0

>  <Non-H Atoms>
29

>  <Non-C/H Atoms>
7

>  <Electronegative Atoms>
7

>  <Stereo Centers>
0

>  <Rotatable Bonds>
12

>  <Rings Closures>
1

>  <sp3-Atoms>
9

>  <Symmetric atoms>
0

>  <Total Surface Area>
115.02

>  <Relative PSA>
0.55747

>  <Polar Surface Area>
78.67

>  <Shape Index>
0.68966

>  <Molecular Flexibility>
0.67791

>  <Molecular Complexity>
0.72768

>  <Aromatic Rings>
1

>  <Aromatic Atoms>
5

$$$$

eCreator 1.02D

 29 30  0  0  0  0  0  0  0  0999 V2000
   11.6913   -4.5000   -0.0000 O   0  0  0  0  0  0  0  0  0  0  0  0
   11.6913   -3.0000   -0.0000 C   0  0  0  0  0  0  0  0  0  0  0  0
   12.9904   -2.2500   -0.0000 N   0  0  0  0  0  0  0  0  0  0  0  0
   10.3923   -2.2500   -0.0000 C   0  0  0  0  0  0  0  0  0  0  0  0
   14.2894   -3.0000   -0.0000 C   0  0  0  0  0  0  0  0  0  0  0  0
   12.9904   -0.7500   -0.0000 C   0  0  0  0  0  0  0  0  0  0  0  0
   10.3923   -0.7500   -0.0000 C   0  0  0  0  0  0  0  0  0  0  0  0
   14.2894   -4.5000   -0.0000 C   0  0  0  0  0  0  0  0  0  0  0  0
   15.5885   -2.2500   -0.0000 C   0  0  0  0  0  0  0  0  0  0  0  0
   11.6913   -0.0000   -0.0000 C   0  0  0  0  0  0  0  0  0  0  0  0
    9.0933   -0.0000   -0.0000 C   0  0  0  0  0  0  0  0  0  0  0  0
   15.5885   -5.2500   -0.0000 C   0  0  0  0  0  0  0  0  0  0  0  0
    7.7942   -0.7500   -0.0000 N   0  0  0  0  0  0  0  0  0  0  0  0
    9.0933    1.5000   -0.0000 C   0  0  0  0  0  0  0  0  0  0  0  0
   15.5885   -6.7500   -0.0000 C   0  0  0  0  0  0  0  0  0  0  0  0
    7.7942   -2.2500   -0.0000 N   0  0  0  0  0  0  0  0  0  0  0  0
   16.8875   -7.5000   -0.0000 N   0  0  0  0  0  0  0  0  0  0  0  0
   14.2894   -7.5000   -0.0000 C   0  0  0  0  0  0  0  0  0  0  0  0
    6.4952   -3.0000   -0.0000 C   0  0  0  0  0  0  0  0  0  0  0  0
   18.1865   -6.7500   -0.0000 C   0  0  0  0  0  0  0  0  0  0  0  0
   16.8875   -9.0000   -0.0000 C   0  0  0  0  0  0  0  0  0  0  0  0
    6.4952   -4.5000   -0.0000 C   0  0  0  0  0  0  0  0  0  0  0  0
    5.1962   -2.2500   -0.0000 C   0  0  0  0  0  0  0  0  0  0  0  0
   19.4856   -7.5000   -0.0000 C   0  0  0  0  0  0  0  0  0  0  0  0
   18.1865   -9.7500   -0.0000 C   0  0  0  0  0  0  0  0  0  0  0  0
    5.1962   -5.2500   -0.0000 C   0  0  0  0  0  0  0  0  0  0  0  0
   19.4856   -9.0000   -0.0000 C   0  0  0  0  0  0  0  0  0  0  0  0
    5.1962   -6.7500   -0.0000 C   0  0  0  0  0  0  0  0  0  0  0  0
    6.4952   -7.5000   -0.0000 C   0  0  0  0  0  0  0  0  0  0  0  0
  1  2  2  0  0  0  0
  2  3  1  0  0  0  0
  2  4  1  0  0  0  0
  3  5  1  0  0  0  0
  3  6  1  0  0  0  0
  4  7  2  0  0  0  0
  5  8  2  0  0  0  0
  5  9  1  0  0  0  0
  6 10  1  0  0  0  0
  7 11  1  0  0  0  0
  8 12  1  0  0  0  0
 11 13  2  0  0  0  0
 11 14  1  0  0  0  0
 12 15  2  0  0  0  0
 13 16  1  0  0  0  0
 15 17  1  0  0  0  0
 15 18  1  0  0  0  0
 16 19  1  0  0  0  0
 17 20  1  0  0  0  0
 17 21  1  0  0  0  0
 19 22  2  0  0  0  0
 19 23  1  0  0  0  0
 20 24  1  0  0  0  0
 21 25  1  0  0  0  0
 22 26  1  0  0  0  0
 24 27  1  0  0  0  0
 26 28  2  0  0  0  0
 28 29  1  0  0  0  0
  7 10  1  0  0  0  0
 25 27  1  0  0  0  0
M  END
>  <idcoordinates2D>


>  <FragFp>
:Ufzfv8rNCuOJ99388s@9@WLFH2cV08BPx218048@ki410V0Xs08V0oFPJe7FF1W120W!J09!F#c01#

>  <SkelSpheres>
!3,1/!1#B/-1#1/1/#2#2$1%1/)1+1$2!4/E$3*1/+1#1-1!2&1///$6//02+1&1*1!1/#1&4/2/&1!@%11/#1$2*101$2$1*2/&3*2/#1!2/-1(1//$1+1/&1/!10203+2/!2!1/.2#1010201/42)101/!p,2-1#3&2/)2,2#2/03,1.3B501//03/$1/(1!2!1//4$5%1/405#2&

>  <PathFp>
I180@0940@02d!aFc!704244N1@20BW8mW20GC0106VN8Gc!F150clOV0F0JF14ZF10W22G0a2440Y0D0F0

>  <Structure>
fkoI@@DF|DFQQQJIHqKQJZIK[LdM[UKULuUMUMPJLmMhlm`

>  <Atoms>
29

>  <Bonds>
30

>  <Total Molweight>
360

>  <cLogP>
6.2511

>  <H-Acceptors>
5

>  <H-Donors>
0

>  <Non-H Atoms>
29

>  <Non-C/H Atoms>
5

>  <Electronegative Atoms>
5

>  <Stereo Centers>
0

>  <Rotatable Bonds>
7

>  <Rings Closures>
2

>  <sp3-Atoms>
13

>  <Symmetric atoms>
2

>  <Total Surface Area>
54.64

>  <Relative PSA>
0.64422

>  <Polar Surface Area>
39.15

>  <Shape Index>
0.68966

>  <Molecular Flexibility>
0.45706

>  <Molecular Complexity>
0.7659

>  <Aromatic Rings>
0

>  <Aromatic Atoms>
0

$$$$

eCreator 1.02D

 29 30  0  0  0  0  0  0  0  0999 V2000
    9.0933   -0.0000   -0.0000 O   0  0  0  0  0  0  0  0  0  0  0  0
    9.0933    1.5000   -0.0000 C   0  0  0  0  0  0  0  0  0  0  0  0
    7.7942    2.2500   -0.0000 N   0  0  0  0  0  0  0  0  0  0  0  0
   10.3923    2.2500   -0.0000 C   0  0  0  0  0  0  0  0  0  0  0  0
    7.7942    3.7500   -0.0000 C   0  0  0  0  0  0  0  0  0  0  0  0
    6.4952    1.5000   -0.0000 C   0  0  0  0  0  0  0  0  0  0  0  0
   10.3923    3.7500   -0.0000 C   0  0  0  0  0  0  0  0  0  0  0  0
    9.0933    4.5000   -0.0000 C   0  0  0  0  0  0  0  0  0  0  0  0
    6.4952   -0.0000   -0.0000 C   0  0  0  0  0  0  0  0  0  0  0  0
    5.1962   -0.7500   -0.0000 C   0  0  0  0  0  0  0  0  0  0  0  0
    3.8971   -0.0000   -0.0000 C   0  0  0  0  0  0  0  0  0  0  0  0
    2.5981   -0.7500   -0.0000 N   0  0  0  0  0  0  0  0  0  0  0  0
    3.8971    1.5000   -0.0000 C   0  0  0  0  0  0  0  0  0  0  0  0
    1.2990   -0.0000   -0.0000 C   0  0  0  0  0  0  0  0  0  0  0  0
    2.5981   -2.2500   -0.0000 C   0  0  0  0  0  0  0  0  0  0  0  0
    5.1962    2.2500   -0.0000 C   0  0  0  0  0  0  0  0  0  0  0  0
    0.0000   -0.7500   -0.0000 C   0  0  0  0  0  0  0  0  0  0  0  0
   -1.3703   -0.1399   -0.0000 N   0  0  0  0  0  0  0  0  0  0  0  0
   -0.1568   -2.2418   -0.0000 C   0  0  0  0  0  0  0  0  0  0  0  0
   -2.3740   -1.2546   -0.0000 N   0  0  0  0  0  0  0  0  0  0  0  0
   -1.6822    1.3273   -0.0000 C   0  0  0  0  0  0  0  0  0  0  0  0
   -1.6240   -2.5537   -0.0000 C   0  0  0  0  0  0  0  0  0  0  0  0
   -0.5675    2.3310   -0.0000 C   0  0  0  0  0  0  0  0  0  0  0  0
   -3.1088    1.7909   -0.0000 C   0  0  0  0  0  0  0  0  0  0  0  0
   -2.2341   -3.9240   -0.0000 C   0  0  0  0  0  0  0  0  0  0  0  0
   -0.8793    3.7982   -0.0000 C   0  0  0  0  0  0  0  0  0  0  0  0
   -4.2235    0.7872   -0.0000 C   0  0  0  0  0  0  0  0  0  0  0  0
   -1.3524   -5.1375   -0.0000 O   0  0  0  0  0  0  0  0  0  0  0  0
    0.2354    4.8019   -0.0000 C   0  0  0  0  0  0  0  0  0  0  0  0
  1  2  2  0  0  0  0
  2  3  1  0  0  0  0
  2  4  1  0  0  0  0
  3  5  1  0  0  0  0
  3  6  1  0  0  0  0
  4  7  1  0  0  0  0
  5  8  1  0  0  0  0
  6  9  1  0  0  0  0
  9 10  2  0  0  0  0
 10 11  1  0  0  0  0
 11 12  1  0  0  0  0
 11 13  2  0  0  0  0
 12 14  1  0  0  0  0
 12 15  1  0  0  0  0
 13 16  1  0  0  0  0
 14 17  1  0  0  0  0
 17 18  1  0  0  0  0
 17 19  2  0  0  0  0
 18 20  1  0  0  0  0
 18 21  1  0  0  0  0
 19 22  1  0  0  0  0
 21 23  2  0  0  0  0
 21 24  1  0  0  0  0
 22 25  1  0  0  0  0
 23 26  1  0  0  0  0
 24 27  2  0  0  0  0
 25 28  2  0  0  0  0
 26 29  2  0  0  0  0
  7  8  1  0  0  0  0
 20 22  2  0  0  0  0
M  END
>  <idcoordinates2D>


>  <FragFp>
:UfzvzgrJCyOottEC8m68ecb9PIcV4O8Px2A904N@o@45FY0XN1sV0p0RJeYGF7W120V8F501!F#V01!V

>  <SkelSpheres>
!2+1/&19.21/-11%5)1*4!1062+1+1/)1+2%M/1012$1//-1)1/1/,302/%31&1/.1(1/%3-1+2*1$3&2/1!1/(3!10201(2*1*21/%4$1%22/$3#1+1/&102#3%11#1#1//$601/%1-2/.1*2/!1203//!q#1(1&2(101!11(1(1*1+2/#1!1%2/%364/.10104/01/$11&1/02+1%4!2/&201-

>  <PathFp>
lMU0kF80t81Fd4or88k0IJ59hs818e3RV8N6@8oq05FOXOAGuJ8K1!8W508cNGF24XQX0WQ0H8iLoNH0dR1!

>  <Structure>
fkoH`@DZcdF|bbbRJTTRLTVbRRYsMVjjZZjZfiVPXDzZt

>  <Atoms>
29

>  <Bonds>
30

>  <Total Molweight>
364

>  <cLogP>
3.9002

>  <H-Acceptors>
6

>  <H-Donors>
0

>  <Non-H Atoms>
29

>  <Non-C/H Atoms>
6

>  <Electronegative Atoms>
6

>  <Stereo Centers>
0

>  <Rotatable Bonds>
10

>  <Rings Closures>
2

>  <sp3-Atoms>
9

>  <Symmetric atoms>
0

>  <Total Surface Area>
98.83

>  <Relative PSA>
0.51624

>  <Polar Surface Area>
58.44

>  <Shape Index>
0.55172

>  <Molecular Flexibility>
0.61307

>  <Molecular Complexity>
0.81719

>  <Aromatic Rings>
1

>  <Aromatic Atoms>
5

$$$$

eCreator 1.02D

 31 30  0  0  0  0  0  0  0  0999 V2000
   24.6817   -0.0000   -0.0000 O   0  0  0  0  0  0  0  0  0  0  0  0
   23.3827   -0.7500   -0.0000 C   0  0  0  0  0  0  0  0  0  0  0  0
   22.0836   -0.0000   -0.0000 N   0  0  0  0  0  0  0  0  0  0  0  0
   20.7846   -0.7500   -0.0000 C   0  0  0  0  0  0  0  0  0  0  0  0
   22.0836    1.5000   -0.0000 C   0  0  0  0  0  0  0  0  0  0  0  0
   19.4856   -0.0000   -0.0000 C   0  0  0  0  0  0  0  0  0  0  0  0
   20.7846    2.2500   -0.0000 C   0  0  0  0  0  0  0  0  0  0  0  0
   18.1865   -0.7500   -0.0000 C   0  0  0  0  0  0  0  0  0  0  0  0
   16.8875   -0.0000   -0.0000 C   0  0  0  0  0  0  0  0  0  0  0  0
   15.5885   -0.7500   -0.0000 N   0  0  0  0  0  0  0  0  0  0  0  0
   16.8875    1.5000   -0.0000 C   0  0  0  0  0  0  0  0  0  0  0  0
   14.2894   -0.0000   -0.0000 C   0  0  0  0  0  0  0  0  0  0  0  0
   15.5885    2.2500   -0.0000 C   0  0  0  0  0  0  0  0  0  0  0  0
   12.9904   -0.7500   -0.0000 C   0  0  0  0  0  0  0  0  0  0  0  0
   11.6913   -0.0000   -0.0000 C   0  0  0  0  0  0  0  0  0  0  0  0
   10.3923   -0.7500   -0.0000 C   0  0  0  0  0  0  0  0  0  0  0  0
   11.6913    1.5000   -0.0000 C   0  0  0  0  0  0  0  0  0  0  0  0
    9.0933   -0.0000   -0.0000 N   0  0  0  0  0  0  0  0  0  0  0  0
   10.3923   -2.2500   -0.0000 C   0  0  0  0  0  0  0  0  0  0  0  0
   12.9904    2.2500   -0.0000 C   0  0  0  0  0  0  0  0  0  0  0  0
    9.0933    1.5000   -0.0000 N   0  0  0  0  0  0  0  0  0  0  0  0
   11.6913   -3.0000   -0.0000 N   0  0  0  0  0  0  0  0  0  0  0  0
   12.9904    3.7500   -0.0000 O   0  0  0  0  0  0  0  0  0  0  0  0
    7.7942    2.2500   -0.0000 C   0  0  0  0  0  0  0  0  0  0  0  0
    7.7942    3.7500   -0.0000 C   0  0  0  0  0  0  0  0  0  0  0  0
    6.4952    4.5000   -0.0000 C   0  0  0  0  0  0  0  0  0  0  0  0
    6.4952    6.0000   -0.0000 C   0  0  0  0  0  0  0  0  0  0  0  0
    5.1962    6.7500   -0.0000 O   0  0  0  0  0  0  0  0  0  0  0  0
    7.7942    6.7500   -0.0000 C   0  0  0  0  0  0  0  0  0  0  0  0
    3.8971    6.0000   -0.0000 C   0  0  0  0  0  0  0  0  0  0  0  0
    7.7942    8.2500   -0.0000 C   0  0  0  0  0  0  0  0  0  0  0  0
  1  2  2  0  0  0  0
  2  3  1  0  0  0  0
  3  4  1  0  0  0  0
  3  5  1  0  0  0  0
  4  6  2  0  0  0  0
  5  7  1  0  0  0  0
  6  8  1  0  0  0  0
  8  9  2  0  0  0  0
  9 10  1  0  0  0  0
  9 11  1  0  0  0  0
 10 12  1  0  0  0  0
 11 13  2  0  0  0  0
 12 14  1  0  0  0  0
 14 15  1  0  0  0  0
 15 16  1  0  0  0  0
 15 17  2  0  0  0  0
 16 18  2  0  0  0  0
 16 19  1  0  0  0  0
 17 20  1  0  0  0  0
 18 21  1  0  0  0  0
 19 22  1  0  0  0  0
 20 23  2  0  0  0  0
 21 24  1  0  0  0  0
 24 25  2  0  0  0  0
 25 26  1  0  0  0  0
 26 27  2  0  0  0  0
 27 28  1  0  0  0  0
 27 29  1  0  0  0  0
 28 30  1  0  0  0  0
 29 31  2  0  0  0  0
M  END
>  <idcoordinates2D>


>  <FragFp>
;brbz8ltKvKJ89798w282WFGF0c040BIt2180408L8410V0Xk08V0oFP4850F0V5!W!J48!F#801#

>  <SkelSpheres>
!1)1/11(A05%2)1/%1/01!301*101206$1%2(11)1//%O&1#2/03#1/.1+1!1/!202/#1#1!1+11*4/(1(1%1#11!1/!1(8/#1-4&2%1)1/#101!421#13//-2#2%2/&1/+2/+1/)1/#2)2/,103//&1/.2*1.2&10s,1,1$1+3//$2)12%1/2-5560101&1,2)5$1+11+3#2$1/(3/115%1$13-2+1!

>  <PathFp>
I1N0@0940202c!XF8!304046N1@20B_8mW20GC01!V88lc!G1508lOV0F1JF18ZF10W20G0a2k482VD4F0

>  <Structure>
fooi`@DRbVhF{rIQIYQIYQQIIEIQIjZZfiZifZdCBWKrE{Sh

>  <Atoms>
31

>  <Bonds>
30

>  <Total Molweight>
394

>  <cLogP>
2.2542

>  <H-Acceptors>
8

>  <H-Donors>
0

>  <Non-H Atoms>
31

>  <Non-C/H Atoms>
8

>  <Electronegative Atoms>
8

>  <Stereo Centers>
0

>  <Rotatable Bonds>
16

>  <Rings Closures>
0

>  <sp3-Atoms>
9

>  <Symmetric atoms>
0

>  <Total Surface Area>
123.32

>  <Relative PSA>
0.50105

>  <Polar Surface Area>
68.69

>  <Shape Index>
0.64516

>  <Molecular Flexibility>
0.62474

>  <Molecular Complexity>
0.65645

>  <Aromatic Rings>
0

>  <Aromatic Atoms>
0

$$$$

eCreator 1.02D

 29 30  0  0  0  0  0  0  0  0999 V2000
    7.2154    3.4775   -0.0000 O   0  0  0  0  0  0  0  0  0  0  0  0
    7.8255    4.8478   -0.0000 C   0  0  0  0  0  0  0  0  0  0  0  0
    9.3173    5.0046   -0.0000 C   0  0  0  0  0  0  0  0  0  0  0  0
   10.0673    6.3037   -0.0000 N   0  0  0  0  0  0  0  0  0  0  0  0
   10.3210    3.8899   -0.0000 C   0  0  0  0  0  0  0  0  0  0  0  0
   11.5346    5.9918   -0.0000 N   0  0  0  0  0  0  0  0  0  0  0  0
   11.6913    4.5000   -0.0000 C   0  0  0  0  0  0  0  0  0  0  0  0
   12.6493    6.9955   -0.0000 C   0  0  0  0  0  0  0  0  0  0  0  0
   12.9904    3.7500   -0.0000 C   0  0  0  0  0  0  0  0  0  0  0  0
   12.3374    8.4627   -0.0000 C   0  0  0  0  0  0  0  0  0  0  0  0
   14.0759    6.5320   -0.0000 C   0  0  0  0  0  0  0  0  0  0  0  0
   12.9904    2.2500   -0.0000 N   0  0  0  0  0  0  0  0  0  0  0  0
   13.4521    9.4664   -0.0000 C   0  0  0  0  0  0  0  0  0  0  0  0
   11.6913    1.5000   -0.0000 C   0  0  0  0  0  0  0  0  0  0  0  0
   14.2894    1.5000   -0.0000 C   0  0  0  0  0  0  0  0  0  0  0  0
   14.8787    9.0029   -0.0000 C   0  0  0  0  0  0  0  0  0  0  0  0
   10.3923    2.2500   -0.0000 C   0  0  0  0  0  0  0  0  0  0  0  0
   11.6913   -0.0000   -0.0000 C   0  0  0  0  0  0  0  0  0  0  0  0
   15.9934   10.0066   -0.0000 O   0  0  0  0  0  0  0  0  0  0  0  0
    9.0933    1.5000   -0.0000 C   0  0  0  0  0  0  0  0  0  0  0  0
   10.3923   -0.7500   -0.0000 C   0  0  0  0  0  0  0  0  0  0  0  0
    9.0933   -0.0000   -0.0000 C   0  0  0  0  0  0  0  0  0  0  0  0
    7.7942   -0.7500   -0.0000 N   0  0  0  0  0  0  0  0  0  0  0  0
    6.4952   -0.0000   -0.0000 C   0  0  0  0  0  0  0  0  0  0  0  0
    5.1962   -0.7500   -0.0000 C   0  0  0  0  0  0  0  0  0  0  0  0
    3.8971   -0.0000   -0.0000 C   0  0  0  0  0  0  0  0  0  0  0  0
    2.5981   -0.7500   -0.0000 C   0  0  0  0  0  0  0  0  0  0  0  0
    1.2990   -0.0000   -0.0000 C   0  0  0  0  0  0  0  0  0  0  0  0
    0.0000   -0.7500   -0.0000 O   0  0  0  0  0  0  0  0  0  0  0  0
  1  2  2  0  0  0  0
  2  3  1  0  0  0  0
  3  4  2  0  0  0  0
  3  5  1  0  0  0  0
  4  6  1  0  0  0  0
  5  7  2  0  0  0  0
  6  8  1  0  0  0  0
  7  9  1  0  0  0  0
  8 10  1  0  0  0  0
  8 11  2  0  0  0  0
  9 12  1  0  0  0  0
 10 13  2  0  0  0  0
 12 14  1  0  0  0  0
 12 15  1  0  0  0  0
 13 16  1  0  0  0  0
 14 17  2  0  0  0  0
 14 18  1  0  0  0  0
 16 19  1  0  0  0  0
 17 20  1  0  0  0  0
 18 21  2  0  0  0  0
 20 22  2  0  0  0  0
 22 23  1  0  0  0  0
 23 24  1  0  0  0  0
 24 25  1  0  0  0  0
 25 26  1  0  0  0  0
 26 27  1  0  0  0  0
 27 28  1  0  0  0  0
 28 29  2  0  0  0  0
  6  7  1  0  0  0  0
 21 22  1  0  0  0  0
M  END
>  <idcoordinates2D>


>  <FragFp>
=vtxrJ5y1ovvP80k68ecbCPFdVBO0HG2A8X4HAo845FX0YN1d!S8J0dW5FIW9!VcF541!G101!1!V

>  <SkelSpheres>
-11/&2A$1,1#2!1/#3&1/$3!204,1#1&103/&1/!A/!1///$1)1/&1/$1302$2/41,2/)1(1/%4-1#11%1)11!102&2/.2,2$3!1#1*1(4%2//%1&1)1*4-12/21/2!2(2104$1*1(21)2%4$1$1)2!2/&2!1*2/0214/!2(1(n(1#1&1$1!101!1&801!2/,1/#1/.1043//0112!2-1/%3/)2+1%4&1)1)2-2

>  <PathFp>
WMU0sF80tc30cZZGg8k0HJ51dsAG0e2RV8F7@8kq05FOVAEFsF84#8V548081F24XPXV1I1L82HJHFVcD110

>  <Structure>
fkoI`@LTttBSiKJkKrvojjtXVkMMSMPPEUS@HZX

>  <Atoms>
29

>  <Bonds>
30

>  <Total Molweight>
368

>  <cLogP>
2.3339

>  <H-Acceptors>
7

>  <H-Donors>
0

>  <Non-H Atoms>
29

>  <Non-C/H Atoms>
7

>  <Electronegative Atoms>
7

>  <Stereo Centers>
0

>  <Rotatable Bonds>
13

>  <Rings Closures>
2

>  <sp3-Atoms>
8

>  <Symmetric atoms>
2

>  <Total Surface Area>
118.04

>  <Relative PSA>
0.54321

>  <Polar Surface Area>
78.67

>  <Shape Index>
0.68966

>  <Molecular Flexibility>
0.64587

>  <Molecular Complexity>
0.77309

>  <Aromatic Rings>
2

>  <Aromatic Atoms>
11

$$$$

eCreator 1.02D

 31 30  0  0  0  0  0  0  0  0999 V2000
    9.5263    1.0000   -0.0000 O   0  0  0  0  0  0  0  0  0  0  0  0
    9.5263   -0.0000   -0.0000 C   0  0  0  0  0  0  0  0  0  0  0  0
   10.3923   -0.5000   -0.0000 N   0  0  0  0  0  0  0  0  0  0  0  0
    8.6603   -0.5000   -0.0000 C   0  0  0  0  0  0  0  0  0  0  0  0
   11.2583   -0.0000   -0.0000 C   0  0  0  0  0  0  0  0  0  0  0  0
   10.3923   -1.5000   -0.0000 C   0  0  0  0  0  0  0  0  0  0  0  0
    7.7942   -0.0000   -0.0000 C   0  0  0  0  0  0  0  0  0  0  0  0
   12.1244   -0.5000   -0.0000 C   0  0  0  0  0  0  0  0  0  0  0  0
   11.2583    1.0000   -0.0000 C   0  0  0  0  0  0  0  0  0  0  0  0
   11.2583   -2.0000   -0.0000 C   0  0  0  0  0  0  0  0  0  0  0  0
    6.9282   -0.5000   -0.0000 C   0  0  0  0  0  0  0  0  0  0  0  0
   12.9904   -0.0000   -0.0000 C   0  0  0  0  0  0  0  0  0  0  0  0
    6.0622   -0.0000   -0.0000 N   0  0  0  0  0  0  0  0  0  0  0  0
    6.9282   -1.5000   -0.0000 C   0  0  0  0  0  0  0  0  0  0  0  0
   13.8564   -0.5000   -0.0000 C   0  0  0  0  0  0  0  0  0  0  0  0
    6.0622    1.0000   -0.0000 N   0  0  0  0  0  0  0  0  0  0  0  0
    7.7942   -2.0000   -0.0000 N   0  0  0  0  0  0  0  0  0  0  0  0
   14.7224   -0.0000   -0.0000 N   0  0  0  0  0  0  0  0  0  0  0  0
   13.8564   -1.5000   -0.0000 C   0  0  0  0  0  0  0  0  0  0  0  0
    5.1962    1.5000   -0.0000 C   0  0  0  0  0  0  0  0  0  0  0  0
   15.5885   -0.5000   -0.0000 C   0  0  0  0  0  0  0  0  0  0  0  0
   14.7224    1.0000   -0.0000 C   0  0  0  0  0  0  0  0  0  0  0  0
    5.1962    2.5000   -0.0000 C   0  0  0  0  0  0  0  0  0  0  0  0
   16.4545   -0.0000   -0.0000 C   0  0  0  0  0  0  0  0  0  0  0  0
   13.8564    1.5000   -0.0000 C   0  0  0  0  0  0  0  0  0  0  0  0
    4.3301    3.0000   -0.0000 C   0  0  0  0  0  0  0  0  0  0  0  0
   17.3205   -0.5000   -0.0000 C   0  0  0  0  0  0  0  0  0  0  0  0
    3.4641    2.5000   -0.0000 C   0  0  0  0  0  0  0  0  0  0  0  0
    2.5981    3.0000   -0.0000 O   0  0  0  0  0  0  0  0  0  0  0  0
    3.4641    1.5000   -0.0000 C   0  0  0  0  0  0  0  0  0  0  0  0
    1.7321    2.5000   -0.0000 C   0  0  0  0  0  0  0  0  0  0  0  0
  1  2  2  0  0  0  0
  2  3  1  0  0  0  0
  2  4  1  0  0  0  0
  3  5  1  0  0  0  0
  3  6  1  0  0  0  0
  4  7  2  0  0  0  0
  5  8  2  0  0  0  0
  5  9  1  0  0  0  0
  6 10  1  0  0  0  0
  7 11  1  0  0  0  0
  8 12  1  0  0  0  0
 11 13  2  0  0  0  0
 11 14  1  0  0  0  0
 12 15  2  0  0  0  0
 13 16  1  0  0  0  0
 14 17  1  0  0  0  0
 15 18  1  0  0  0  0
 15 19  1  0  0  0  0
 16 20  1  0  0  0  0
 18 21  1  0  0  0  0
 18 22  1  0  0  0  0
 20 23  1  0  0  0  0
 21 24  1  0  0  0  0
 22 25  1  0  0  0  0
 23 26  2  0  0  0  0
 24 27  1  0  0  0  0
 26 28  1  0  0  0  0
 28 29  1  0  0  0  0
 28 30  2  0  0  0  0
 29 31  1  0  0  0  0
M  END
>  <idcoordinates2D>


>  <FragFp>
zyzjTbO0VkCk4J99180o08@V!F28V088It218#@k@410V02N08!o0N0e1FF1W120V!44#F%1#

>  <SkelSpheres>
!2//2#E!1.1/+1#2/!2!402!203+4$1//01,1$C/!1(1/1!1$2)1!2#1/!1+1%1/04!1-1-1,3$1/1#1$102/(3&2!1#11,31!B&1(1!1&3/101!403$2//!2*2/&2/(2//%3/&1/!3(11&2&1*2/(2/.2/$1)41/01!1&20r,1/!1(12(1/)1020402/.1*1#294&2%2*2#1$8/01///3-1#5/$1&3-

>  <PathFp>
I0N0@0841@02d!a08!5V034480@20BZ0HWH0GC0106080GW!1140dlF$FF08ZF30c22!Z2J40WVB4!

>  <Structure>
fooh`@DF|FHCyEEDhdcDdhmLdemDuRuSMUUTuLBeIeimCX

>  <Atoms>
31

>  <Bonds>
30

>  <Total Molweight>
390

>  <cLogP>
4.5621

>  <H-Acceptors>
7

>  <H-Donors>
0

>  <Non-H Atoms>
31

>  <Non-C/H Atoms>
7

>  <Electronegative Atoms>
7

>  <Stereo Centers>
0

>  <Rotatable Bonds>
15

>  <Rings Closures>
0

>  <sp3-Atoms>
15

>  <Symmetric atoms>
0

>  <Total Surface Area>
68.19

>  <Relative PSA>
0.71491

>  <Polar Surface Area>
51.62

>  <Shape Index>
0.67742

>  <Molecular Flexibility>
0.62612

>  <Molecular Complexity>
0.67019

>  <Aromatic Rings>
0

>  <Aromatic Atoms>
0

$$$$

eCreator 1.02D

 30 30  0  0  0  0  0  0  0  0999 V2000
   11.6913   -0.0000   -0.0000 O   0  0  0  0  0  0  0  0  0  0  0  0
   10.3923   -0.7500   -0.0000 C   0  0  0  0  0  0  0  0  0  0  0  0
    9.0933   -0.0000   -0.0000 N   0  0  0  0  0  0  0  0  0  0  0  0
   10.3923   -2.2500   -0.0000 C   0  0  0  0  0  0  0  0  0  0  0  0
    7.7942   -0.7500   -0.0000 C   0  0  0  0  0  0  0  0  0  0  0  0
    9.0933    1.5000   -0.0000 C   0  0  0  0  0  0  0  0  0  0  0  0
   11.6058   -3.1317   -0.0000 N   0  0  0  0  0  0  0  0  0  0  0  0
    9.1788   -3.1317   -0.0000 C   0  0  0  0  0  0  0  0  0  0  0  0
    6.4952   -0.0000   -0.0000 C   0  0  0  0  0  0  0  0  0  0  0  0
    7.7942    2.2500   -0.0000 C   0  0  0  0  0  0  0  0  0  0  0  0
   11.1423   -4.5583   -0.0000 N   0  0  0  0  0  0  0  0  0  0  0  0
   13.0324   -2.6682   -0.0000 C   0  0  0  0  0  0  0  0  0  0  0  0
    9.6423   -4.5583   -0.0000 C   0  0  0  0  0  0  0  0  0  0  0  0
    5.1962   -0.7500   -0.0000 C   0  0  0  0  0  0  0  0  0  0  0  0
   14.1471   -3.6718   -0.0000 C   0  0  0  0  0  0  0  0  0  0  0  0
    8.7606   -5.7718   -0.0000 C   0  0  0  0  0  0  0  0  0  0  0  0
    5.1962   -2.2500   -0.0000 C   0  0  0  0  0  0  0  0  0  0  0  0
   15.5737   -3.2083   -0.0000 C   0  0  0  0  0  0  0  0  0  0  0  0
    7.2688   -5.6150   -0.0000 N   0  0  0  0  0  0  0  0  0  0  0  0
    3.8971   -3.0000   -0.0000 N   0  0  0  0  0  0  0  0  0  0  0  0
    6.4952   -3.0000   -0.0000 C   0  0  0  0  0  0  0  0  0  0  0  0
   15.8856   -1.7411   -0.0000 C   0  0  0  0  0  0  0  0  0  0  0  0
    2.5981   -2.2500   -0.0000 C   0  0  0  0  0  0  0  0  0  0  0  0
    3.8971   -4.5000   -0.0000 C   0  0  0  0  0  0  0  0  0  0  0  0
    7.7942   -2.2500   -0.0000 C   0  0  0  0  0  0  0  0  0  0  0  0
   17.3122   -1.2776   -0.0000 O   0  0  0  0  0  0  0  0  0  0  0  0
   14.7709   -0.7374   -0.0000 C   0  0  0  0  0  0  0  0  0  0  0  0
    2.5981   -0.7500   -0.0000 C   0  0  0  0  0  0  0  0  0  0  0  0
    2.5981   -5.2500   -0.0000 C   0  0  0  0  0  0  0  0  0  0  0  0
   17.6240    0.1896   -0.0000 C   0  0  0  0  0  0  0  0  0  0  0  0
  1  2  2  0  0  0  0
  2  3  1  0  0  0  0
  2  4  1  0  0  0  0
  3  5  1  0  0  0  0
  3  6  1  0  0  0  0
  4  7  1  0  0  0  0
  4  8  2  0  0  0  0
  5  9  1  0  0  0  0
  6 10  1  0  0  0  0
  7 11  1  0  0  0  0
  7 12  1  0  0  0  0
  8 13  1  0  0  0  0
  9 14  2  0  0  0  0
 12 15  1  0  0  0  0
 13 16  1  0  0  0  0
 14 17  1  0  0  0  0
 15 18  2  0  0  0  0
 16 19  1  0  0  0  0
 17 20  1  0  0  0  0
 17 21  2  0  0  0  0
 18 22  1  0  0  0  0
 20 23  1  0  0  0  0
 20 24  1  0  0  0  0
 21 25  1  0  0  0  0
 22 26  1  0  0  0  0
 22 27  2  0  0  0  0
 23 28  1  0  0  0  0
 24 29  1  0  0  0  0
 26 30  1  0  0  0  0
 11 13  2  0  0  0  0
M  END
>  <idcoordinates2D>


>  <FragFp>
;j:UgroCwSotOEC8qE8uca9HH8V4O0It2Ad!F@oe41F20Xs1sV0K0R0cWGF3W12VV8FK41!F%1!V

>  <SkelSpheres>
/(21)3#B!1+2!1#1%2*1$2/01(403!213!1(6(1/-2$1%2%E/!2///$2/$2$1(1/#2//(1/(1(1////!@&1/#8/$2402$2/,3+11$1-1#102/(2//%4)2(21!22!1//5/#1/1/1/1/3,1*1/1#1!21p,11%2*1,2(1/*6&1(1%1+1-7/*2%1!A*1%1//&1(3)3(5!2/01#2(1#1#

>  <PathFp>
lMU0VF80dV!dZobV8V0IJJ1ds@08e3RV0N688kq04FS09AFsG041!8_44808G024XOX0WI!8_3JJH0dR#

>  <Structure>
fgoh`@DLTgHIyEEEDeDbddhmDheeFZjZjZffjfiA`rErp

>  <Atoms>
30

>  <Bonds>
30

>  <Total Molweight>
378

>  <cLogP>
2.9747

>  <H-Acceptors>
7

>  <H-Donors>
0

>  <Non-H Atoms>
30

>  <Non-C/H Atoms>
7

>  <Electronegative Atoms>
7

>  <Stereo Centers>
0

>  <Rotatable Bonds>
13

>  <Rings Closures>
1

>  <sp3-Atoms>
14

>  <Symmetric atoms>
2

>  <Total Surface Area>
75.94

>  <Relative PSA>
0.67856

>  <Polar Surface Area>
53.84

>  <Shape Index>
0.56667

>  <Molecular Flexibility>
0.66895

>  <Molecular Complexity>
0.77687

>  <Aromatic Rings>
1

>  <Aromatic Atoms>
5

$$$$

eCreator 1.02D

 31 30  0  0  0  0  0  0  0  0999 V2000
    9.5263    1.0000   -0.0000 O   0  0  0  0  0  0  0  0  0  0  0  0
    9.5263   -0.0000   -0.0000 C   0  0  0  0  0  0  0  0  0  0  0  0
   10.3923   -0.5000   -0.0000 N   0  0  0  0  0  0  0  0  0  0  0  0
    8.6603   -0.5000   -0.0000 C   0  0  0  0  0  0  0  0  0  0  0  0
   11.2583   -0.0000   -0.0000 C   0  0  0  0  0  0  0  0  0  0  0  0
    7.7942   -0.0000   -0.0000 C   0  0  0  0  0  0  0  0  0  0  0  0
   12.1244   -0.5000   -0.0000 C   0  0  0  0  0  0  0  0  0  0  0  0
   11.2583    1.0000   -0.0000 C   0  0  0  0  0  0  0  0  0  0  0  0
    6.9282   -0.5000   -0.0000 C   0  0  0  0  0  0  0  0  0  0  0  0
    7.7942    1.0000   -0.0000 C   0  0  0  0  0  0  0  0  0  0  0  0
   12.9904   -0.0000   -0.0000 C   0  0  0  0  0  0  0  0  0  0  0  0
   10.3923    1.5000   -0.0000 C   0  0  0  0  0  0  0  0  0  0  0  0
    6.0622   -0.0000   -0.0000 N   0  0  0  0  0  0  0  0  0  0  0  0
    6.9282   -1.5000   -0.0000 C   0  0  0  0  0  0  0  0  0  0  0  0
    6.9282    1.5000   -0.0000 C   0  0  0  0  0  0  0  0  0  0  0  0
   13.8564   -0.5000   -0.0000 C   0  0  0  0  0  0  0  0  0  0  0  0
    6.0622    1.0000   -0.0000 N   0  0  0  0  0  0  0  0  0  0  0  0
   14.7224   -0.0000   -0.0000 N   0  0  0  0  0  0  0  0  0  0  0  0
    5.1962    1.5000   -0.0000 C   0  0  0  0  0  0  0  0  0  0  0  0
   15.5885   -0.5000   -0.0000 C   0  0  0  0  0  0  0  0  0  0  0  0
    5.1962    2.5000   -0.0000 C   0  0  0  0  0  0  0  0  0  0  0  0
    4.3301    1.0000   -0.0000 C   0  0  0  0  0  0  0  0  0  0  0  0
   16.4545   -0.0000   -0.0000 C   0  0  0  0  0  0  0  0  0  0  0  0
    4.3301    3.0000   -0.0000 C   0  0  0  0  0  0  0  0  0  0  0  0
   17.3205   -0.5000   -0.0000 C   0  0  0  0  0  0  0  0  0  0  0  0
    4.3301    4.0000   -0.0000 C   0  0  0  0  0  0  0  0  0  0  0  0
   18.1865   -0.0000   -0.0000 C   0  0  0  0  0  0  0  0  0  0  0  0
    3.4641    4.5000   -0.0000 O   0  0  0  0  0  0  0  0  0  0  0  0
    5.1962    4.5000   -0.0000 C   0  0  0  0  0  0  0  0  0  0  0  0
   19.0526   -0.5000   -0.0000 C   0  0  0  0  0  0  0  0  0  0  0  0
    3.4641    5.5000   -0.0000 C   0  0  0  0  0  0  0  0  0  0  0  0
  1  2  2  0  0  0  0
  2  3  1  0  0  0  0
  2  4  1  0  0  0  0
  3  5  1  0  0  0  0
  4  6  2  0  0  0  0
  5  7  2  0  0  0  0
  5  8  1  0  0  0  0
  6  9  1  0  0  0  0
  6 10  1  0  0  0  0
  7 11  1  0  0  0  0
  8 12  2  0  0  0  0
  9 13  2  0  0  0  0
  9 14  1  0  0  0  0
 10 15  1  0  0  0  0
 11 16  2  0  0  0  0
 13 17  1  0  0  0  0
 16 18  1  0  0  0  0
 17 19  1  0  0  0  0
 18 20  1  0  0  0  0
 19 21  2  0  0  0  0
 19 22  1  0  0  0  0
 20 23  1  0  0  0  0
 21 24  1  0  0  0  0
 23 25  1  0  0  0  0
 24 26  2  0  0  0  0
 25 27  1  0  0  0  0
 26 28  1  0  0  0  0
 26 29  1  0  0  0  0
 27 30  1  0  0  0  0
 28 31  1  0  0  0  0
M  END
>  <idcoordinates2D>


>  <FragFp>
zxzbrbt81s4P5J08080R282VFFF0c$Hl218$k8410V0X808V0JFN081FF0V1%4$F%1#

>  <SkelSpheres>
!201*1&1.H!1.1/$2/-4!2$203%1/&1/+1+F+1/1$1-1/1//!2/*3!1,2&2!11/-3(2/+7(3$1$1/&A&2/)21#1#1101!61%2/02/*3+1(1!201&11!2.1,1-1/110101&1#1/!1/$2(2$1/02#1/(2%7#4%1/02-1$101%20u,2$1&2$1&2/////!1(3A5/)2)1/$1)1/02*1(1$1)401&102-1&1(

>  <PathFp>
I1N0@0940@22d!aFc!704244N1@28BW8mW20GC0106V88Gc!1150clGV0F1JF10ZF!W22G0a2o0@WV4#

>  <Structure>
fooH`@DFCDF|bbRbbRbVJRbVRTRZejeijfjZj@peRtnlpz

>  <Atoms>
31

>  <Bonds>
30

>  <Total Molweight>
388

>  <cLogP>
6.7186

>  <H-Acceptors>
6

>  <H-Donors>
0

>  <Non-H Atoms>
31

>  <Non-C/H Atoms>
6

>  <Electronegative Atoms>
6

>  <Stereo Centers>
0

>  <Rotatable Bonds>
15

>  <Rings Closures>
0

>  <sp3-Atoms>
13

>  <Symmetric atoms>
0

>  <Total Surface Area>
77.15

>  <Relative PSA>
0.58587

>  <Polar Surface Area>
48.38

>  <Shape Index>
0.74194

>  <Molecular Flexibility>
0.46227

>  <Molecular Complexity>
0.6715

>  <Aromatic Rings>
0

>  <Aromatic Atoms>
0

$$$$

eCreator 1.02D

 30 30  0  0  0  0  0  0  0  0999 V2000
    9.5619   -3.4250   -0.0000 O   0  0  0  0  0  0  0  0  0  0  0  0
   10.1497   -2.6160   -0.0000 C   0  0  0  0  0  0  0  0  0  0  0  0
   11.1442   -2.7205   -0.0000 N   0  0  0  0  0  0  0  0  0  0  0  0
    9.7429   -1.7024   -0.0000 C   0  0  0  0  0  0  0  0  0  0  0  0
   10.2429   -0.8364   -0.0000 N   0  0  0  0  0  0  0  0  0  0  0  0
    8.7648   -1.4945   -0.0000 C   0  0  0  0  0  0  0  0  0  0  0  0
    9.5738   -0.0933   -0.0000 N   0  0  0  0  0  0  0  0  0  0  0  0
    8.6603   -0.5000   -0.0000 C   0  0  0  0  0  0  0  0  0  0  0  0
    8.0216   -2.1637   -0.0000 C   0  0  0  0  0  0  0  0  0  0  0  0
    9.7817    0.8849   -0.0000 C   0  0  0  0  0  0  0  0  0  0  0  0
    7.7942   -0.0000   -0.0000 C   0  0  0  0  0  0  0  0  0  0  0  0
    8.2295   -3.1418   -0.0000 C   0  0  0  0  0  0  0  0  0  0  0  0
   10.7328    1.1939   -0.0000 C   0  0  0  0  0  0  0  0  0  0  0  0
    9.0386    1.5540   -0.0000 C   0  0  0  0  0  0  0  0  0  0  0  0
    6.9282   -0.5000   -0.0000 N   0  0  0  0  0  0  0  0  0  0  0  0
   11.4759    0.5248   -0.0000 C   0  0  0  0  0  0  0  0  0  0  0  0
    9.2465    2.5322   -0.0000 C   0  0  0  0  0  0  0  0  0  0  0  0
    6.0622   -0.0000   -0.0000 C   0  0  0  0  0  0  0  0  0  0  0  0
   11.2680   -0.4534   -0.0000 C   0  0  0  0  0  0  0  0  0  0  0  0
    5.1962   -0.5000   -0.0000 C   0  0  0  0  0  0  0  0  0  0  0  0
    6.0622    1.0000   -0.0000 C   0  0  0  0  0  0  0  0  0  0  0  0
   12.0111   -1.1225   -0.0000 O   0  0  0  0  0  0  0  0  0  0  0  0
    4.3301   -0.0000   -0.0000 C   0  0  0  0  0  0  0  0  0  0  0  0
   11.8032   -2.1007   -0.0000 C   0  0  0  0  0  0  0  0  0  0  0  0
    3.4641   -0.5000   -0.0000 C   0  0  0  0  0  0  0  0  0  0  0  0
    2.5981   -0.0000   -0.0000 N   0  0  0  0  0  0  0  0  0  0  0  0
    3.4641   -1.5000   -0.0000 C   0  0  0  0  0  0  0  0  0  0  0  0
    1.7321   -0.5000   -0.0000 C   0  0  0  0  0  0  0  0  0  0  0  0
    0.8660   -0.0000   -0.0000 C   0  0  0  0  0  0  0  0  0  0  0  0
    0.0000   -0.5000   -0.0000 C   0  0  0  0  0  0  0  0  0  0  0  0
  1  2  2  0  0  0  0
  2  3  1  0  0  0  0
  2  4  1  0  0  0  0
  4  5  2  0  0  0  0
  4  6  1  0  0  0  0
  5  7  1  0  0  0  0
  6  8  2  0  0  0  0
  6  9  1  0  0  0  0
  7 10  1  0  0  0  0
  8 11  1  0  0  0  0
  9 12  1  0  0  0  0
 10 13  1  0  0  0  0
 10 14  2  0  0  0  0
 11 15  1  0  0  0  0
 13 16  2  0  0  0  0
 14 17  1  0  0  0  0
 15 18  1  0  0  0  0
 16 19  1  0  0  0  0
 18 20  2  0  0  0  0
 18 21  1  0  0  0  0
 19 22  1  0  0  0  0
 20 23  1  0  0  0  0
 22 24  1  0  0  0  0
 23 25  2  0  0  0  0
 25 26  1  0  0  0  0
 25 27  1  0  0  0  0
 26 28  1  0  0  0  0
 28 29  1  0  0  0  0
 29 30  1  0  0  0  0
  7  8  1  0  0  0  0
M  END
>  <idcoordinates2D>


>  <FragFp>
;jzvzgrw5ySodtDC8s68@crOPGcV488Il2A8048@o845FY0Xs0c!pFI0cWGF3W580W!K41!F%1!V

>  <SkelSpheres>
!2//$F/!1/+11/%4$102!1%1&1!2//-2%C1/01///$1)2//-6%2$1//&1&2/%1+403/&2/#B&1/&1/!4&2//301/)2(3*2*2)101#3/(21/&2%1*1/3!101,3/*2/1!4(2!4&1*2!1/%22-p01*1#1!1$2$102$1#4)1/.102)1(1&3%2(2B#1&2,22)2!1,21/(1+3!1#1!1/!5!2+1%1/$

>  <PathFp>
lMU8kF86ve1NdZoWc8k0IJKAhs@02eARV0N7@8krC5GO29AGuJ841408V45BcNGF2LXNY0WQ02NCIoRG0dR1!

>  <Structure>
fgoh`@DDXzXJiMrrkNkr{skNMMMULuMTuU@HZ\int

>  <Atoms>
30

>  <Bonds>
30

>  <Total Molweight>
378

>  <cLogP>
3.9546

>  <H-Acceptors>
7

>  <H-Donors>
0

>  <Non-H Atoms>
30

>  <Non-C/H Atoms>
7

>  <Electronegative Atoms>
7

>  <Stereo Centers>
0

>  <Rotatable Bonds>
13

>  <Rings Closures>
1

>  <sp3-Atoms>
14

>  <Symmetric atoms>
0

>  <Total Surface Area>
76.31

>  <Relative PSA>
0.67527

>  <Polar Surface Area>
53.84

>  <Shape Index>
0.6

>  <Molecular Flexibility>
0.58457

>  <Molecular Complexity>
0.85157

>  <Aromatic Rings>
1

>  <Aromatic Atoms>
5

$$$$

eCreator 1.02D

 30 30  0  0  0  0  0  0  0  0999 V2000
    6.9282   -1.5000   -0.0000 O   0  0  0  0  0  0  0  0  0  0  0  0
    6.9282   -0.5000   -0.0000 C   0  0  0  0  0  0  0  0  0  0  0  0
    6.0622   -0.0000   -0.0000 N   0  0  0  0  0  0  0  0  0  0  0  0
    7.7942   -0.0000   -0.0000 C   0  0  0  0  0  0  0  0  0  0  0  0
    5.1962   -0.5000   -0.0000 C   0  0  0  0  0  0  0  0  0  0  0  0
    6.0622    1.0000   -0.0000 C   0  0  0  0  0  0  0  0  0  0  0  0
    8.6603   -0.5000   -0.0000 C   0  0  0  0  0  0  0  0  0  0  0  0
    4.3301   -0.0000   -0.0000 C   0  0  0  0  0  0  0  0  0  0  0  0
    5.1962   -1.5000   -0.0000 C   0  0  0  0  0  0  0  0  0  0  0  0
    5.1962    1.5000   -0.0000 C   0  0  0  0  0  0  0  0  0  0  0  0
    3.4641   -0.5000   -0.0000 C   0  0  0  0  0  0  0  0  0  0  0  0
    2.5981   -0.0000   -0.0000 C   0  0  0  0  0  0  0  0  0  0  0  0
    1.7321   -0.5000   -0.0000 N   0  0  0  0  0  0  0  0  0  0  0  0
    2.5981    1.0000   -0.0000 C   0  0  0  0  0  0  0  0  0  0  0  0
    0.8660   -0.0000   -0.0000 C   0  0  0  0  0  0  0  0  0  0  0  0
    1.7321   -1.5000   -0.0000 C   0  0  0  0  0  0  0  0  0  0  0  0
    0.0000   -0.5000   -0.0000 C   0  0  0  0  0  0  0  0  0  0  0  0
   -0.9135   -0.0933   -0.0000 N   0  0  0  0  0  0  0  0  0  0  0  0
   -0.1045   -1.4945   -0.0000 C   0  0  0  0  0  0  0  0  0  0  0  0
   -1.5827   -0.8364   -0.0000 N   0  0  0  0  0  0  0  0  0  0  0  0
   -1.1215    0.8849   -0.0000 C   0  0  0  0  0  0  0  0  0  0  0  0
   -1.0827   -1.7024   -0.0000 C   0  0  0  0  0  0  0  0  0  0  0  0
    0.6386   -2.1637   -0.0000 C   0  0  0  0  0  0  0  0  0  0  0  0
   -2.0725    1.1939   -0.0000 C   0  0  0  0  0  0  0  0  0  0  0  0
   -0.3783    1.5540   -0.0000 C   0  0  0  0  0  0  0  0  0  0  0  0
   -1.4894   -2.6160   -0.0000 C   0  0  0  0  0  0  0  0  0  0  0  0
   -2.8157    0.5248   -0.0000 C   0  0  0  0  0  0  0  0  0  0  0  0
   -0.5862    2.5322   -0.0000 C   0  0  0  0  0  0  0  0  0  0  0  0
   -0.9016   -3.4250   -0.0000 O   0  0  0  0  0  0  0  0  0  0  0  0
   -2.6077   -0.4534   -0.0000 C   0  0  0  0  0  0  0  0  0  0  0  0
  1  2  2  0  0  0  0
  2  3  1  0  0  0  0
  2  4  1  0  0  0  0
  3  5  1  0  0  0  0
  3  6  1  0  0  0  0
  4  7  1  0  0  0  0
  5  8  2  0  0  0  0
  5  9  1  0  0  0  0
  6 10  1  0  0  0  0
  8 11  1  0  0  0  0
 11 12  2  0  0  0  0
 12 13  1  0  0  0  0
 12 14  1  0  0  0  0
 13 15  1  0  0  0  0
 13 16  1  0  0  0  0
 15 17  1  0  0  0  0
 17 18  1  0  0  0  0
 17 19  2  0  0  0  0
 18 20  1  0  0  0  0
 18 21  1  0  0  0  0
 19 22  1  0  0  0  0
 19 23  1  0  0  0  0
 21 24  1  0  0  0  0
 21 25  2  0  0  0  0
 22 26  1  0  0  0  0
 24 27  2  0  0  0  0
 25 28  1  0  0  0  0
 26 29  2  0  0  0  0
 27 30  1  0  0  0  0
 20 22  2  0  0  0  0
M  END
>  <idcoordinates2D>


>  <FragFp>
:UfzvzgrRCwOottEC8m68ecbOPG8V4O8Ht2A804N@o@41FX0XN1c!pFS0eW1F7W120V8FK01!F%1!V

>  <SkelSpheres>
!2!1-2*1&7/(1*1.2/(4$2+2//#1$4)2%G#1-2///$3)1*2/$1,60202//)3//-2*3)2/*E&2//*20302!201(3/)2(2*1!1(22+1(2+1/-1/!2/%1/3!10101/,104&1*1+101)1/012#4+1/#q,1&1*1031/!2+1*2!202,313.1.2C6!1.1/3/01/01#1/01/*4!2/(202+1

>  <PathFp>
lMU8sF86s@1Nd4ZWc8k0IJ59hs@02eARV0N7@8kr15FO29AGuJ841408W44BcNGF26XNW0WQ028gHoNG0dR1!

>  <Structure>
fgoH`@DFcdA|bbbTVJbftTTtVRVZmUMSUTuTsL`HrU]il

>  <Atoms>
30

>  <Bonds>
30

>  <Total Molweight>
376

>  <cLogP>
5.4735

>  <H-Acceptors>
6

>  <H-Donors>
0

>  <Non-H Atoms>
30

>  <Non-C/H Atoms>
6

>  <Electronegative Atoms>
6

>  <Stereo Centers>
0

>  <Rotatable Bonds>
10

>  <Rings Closures>
1

>  <sp3-Atoms>
12

>  <Symmetric atoms>
0

>  <Total Surface Area>
80.51

>  <Relative PSA>
0.63371

>  <Polar Surface Area>
58.44

>  <Shape Index>
0.53333

>  <Molecular Flexibility>
0.60725

>  <Molecular Complexity>
0.85267

>  <Aromatic Rings>
1

>  <Aromatic Atoms>
5

$$$$

eCreator 1.02D

 30 30  0  0  0  0  0  0  0  0999 V2000
   10.3923   -0.5000   -0.0000 O   0  0  0  0  0  0  0  0  0  0  0  0
    9.5263   -0.0000   -0.0000 C   0  0  0  0  0  0  0  0  0  0  0  0
    9.5263    1.0000   -0.0000 N   0  0  0  0  0  0  0  0  0  0  0  0
    8.6603   -0.5000   -0.0000 C   0  0  0  0  0  0  0  0  0  0  0  0
    8.6603    1.5000   -0.0000 C   0  0  0  0  0  0  0  0  0  0  0  0
   10.3923    1.5000   -0.0000 C   0  0  0  0  0  0  0  0  0  0  0  0
    7.7942   -0.0000   -0.0000 C   0  0  0  0  0  0  0  0  0  0  0  0
    7.7942    1.0000   -0.0000 C   0  0  0  0  0  0  0  0  0  0  0  0
   10.3923    2.5000   -0.0000 C   0  0  0  0  0  0  0  0  0  0  0  0
    6.9282   -0.5000   -0.0000 C   0  0  0  0  0  0  0  0  0  0  0  0
   11.2583    3.0000   -0.0000 C   0  0  0  0  0  0  0  0  0  0  0  0
    6.0622   -0.0000   -0.0000 N   0  0  0  0  0  0  0  0  0  0  0  0
    6.9282   -1.5000   -0.0000 C   0  0  0  0  0  0  0  0  0  0  0  0
   12.1244    2.5000   -0.0000 C   0  0  0  0  0  0  0  0  0  0  0  0
    6.0622    1.0000   -0.0000 N   0  0  0  0  0  0  0  0  0  0  0  0
   12.9904    3.0000   -0.0000 N   0  0  0  0  0  0  0  0  0  0  0  0
   12.1244    1.5000   -0.0000 C   0  0  0  0  0  0  0  0  0  0  0  0
    5.1962    1.5000   -0.0000 C   0  0  0  0  0  0  0  0  0  0  0  0
   13.8564    2.5000   -0.0000 C   0  0  0  0  0  0  0  0  0  0  0  0
   12.9904    4.0000   -0.0000 C   0  0  0  0  0  0  0  0  0  0  0  0
    5.1962    2.5000   -0.0000 C   0  0  0  0  0  0  0  0  0  0  0  0
    4.3301    1.0000   -0.0000 C   0  0  0  0  0  0  0  0  0  0  0  0
   14.7224    3.0000   -0.0000 C   0  0  0  0  0  0  0  0  0  0  0  0
   13.8564    4.5000   -0.0000 C   0  0  0  0  0  0  0  0  0  0  0  0
    4.3301    3.0000   -0.0000 C   0  0  0  0  0  0  0  0  0  0  0  0
   15.5885    2.5000   -0.0000 C   0  0  0  0  0  0  0  0  0  0  0  0
    4.3301    4.0000   -0.0000 C   0  0  0  0  0  0  0  0  0  0  0  0
    3.4641    4.5000   -0.0000 O   0  0  0  0  0  0  0  0  0  0  0  0
    5.1962    4.5000   -0.0000 C   0  0  0  0  0  0  0  0  0  0  0  0
    3.4641    5.5000   -0.0000 C   0  0  0  0  0  0  0  0  0  0  0  0
  1  2  2  0  0  0  0
  2  3  1  0  0  0  0
  2  4  1  0  0  0  0
  3  5  1  0  0  0  0
  3  6  1  0  0  0  0
  4  7  2  0  0  0  0
  5  8  1  0  0  0  0
  6  9  1  0  0  0  0
  7 10  1  0  0  0  0
  9 11  2  0  0  0  0
 10 12  2  0  0  0  0
 10 13  1  0  0  0  0
 11 14  1  0  0  0  0
 12 15  1  0  0  0  0
 14 16  1  0  0  0  0
 14 17  2  0  0  0  0
 15 18  1  0  0  0  0
 16 19  1  0  0  0  0
 16 20  1  0  0  0  0
 18 21  2  0  0  0  0
 18 22  1  0  0  0  0
 19 23  1  0  0  0  0
 20 24  1  0  0  0  0
 21 25  1  0  0  0  0
 23 26  1  0  0  0  0
 25 27  2  0  0  0  0
 27 28  1  0  0  0  0
 27 29  1  0  0  0  0
 28 30  1  0  0  0  0
  7  8  1  0  0  0  0
M  END
>  <idcoordinates2D>


>  <FragFp>
;jzjv8rsCuSJ99398w@9@WLFH2cV08BHx2180482ki41#Xs08V0oFP4e7FF1W1201!J09!F%1#

>  <SkelSpheres>
!101*1/!2#D/!1#2%1/1/01$21!22!203%1$2//1%1/!A/101/-1/%1/!1//$4&1(1/.1*3(2)103/+1/.A!4#1/0204$2*101!202#12//!3)3/01!1!2&1/%1(1//$101011#101#1/!1/$2//04!11/*2!7#4%1/02)101/20q,2&1*1&2$1//0202/)2/&2B101/&2)6/$1/!1(2301&2/(401!1%1*1$4-

>  <PathFp>
H1N02F941@22d!6Fc!7041B4N1@28BW8mV20GC#6VN81c!F110clOV0F1JF14ZF10V22G0X2o4@YVD0F0

>  <Structure>
fgoH`@DZ]xFtfYUvWenUegFjZejfijij`Ddj\tz

>  <Atoms>
30

>  <Bonds>
30

>  <Total Molweight>
376

>  <cLogP>
5.4986

>  <H-Acceptors>
6

>  <H-Donors>
0

>  <Non-H Atoms>
30

>  <Non-C/H Atoms>
6

>  <Electronegative Atoms>
6

>  <Stereo Centers>
0

>  <Rotatable Bonds>
12

>  <Rings Closures>
1

>  <sp3-Atoms>
14

>  <Symmetric atoms>
0

>  <Total Surface Area>
64.64

>  <Relative PSA>
0.69926

>  <Polar Surface Area>
48.38

>  <Shape Index>
0.7

>  <Molecular Flexibility>
0.54571

>  <Molecular Complexity>
0.73028

>  <Aromatic Rings>
0

>  <Aromatic Atoms>
0

$$$$

eCreator 1.02D

 31 31  0  0  0  0  0  0  0  0999 V2000
    6.0622   -2.0000   -0.0000 O   0  0  0  0  0  0  0  0  0  0  0  0
    6.9282   -1.5000   -0.0000 C   0  0  0  0  0  0  0  0  0  0  0  0
    6.9282   -0.5000   -0.0000 N   0  0  0  0  0  0  0  0  0  0  0  0
    6.0622   -0.0000   -0.0000 C   0  0  0  0  0  0  0  0  0  0  0  0
    7.7942   -0.0000   -0.0000 C   0  0  0  0  0  0  0  0  0  0  0  0
    5.1962   -0.5000   -0.0000 C   0  0  0  0  0  0  0  0  0  0  0  0
    8.6603   -0.5000   -0.0000 C   0  0  0  0  0  0  0  0  0  0  0  0
    4.3301   -0.0000   -0.0000 C   0  0  0  0  0  0  0  0  0  0  0  0
    9.5263   -0.0000   -0.0000 C   0  0  0  0  0  0  0  0  0  0  0  0
    3.4641   -0.5000   -0.0000 C   0  0  0  0  0  0  0  0  0  0  0  0
   10.3923   -0.5000   -0.0000 C   0  0  0  0  0  0  0  0  0  0  0  0
    2.5981   -0.0000   -0.0000 N   0  0  0  0  0  0  0  0  0  0  0  0
    3.4641   -1.5000   -0.0000 C   0  0  0  0  0  0  0  0  0  0  0  0
    1.7321   -0.5000   -0.0000 C   0  0  0  0  0  0  0  0  0  0  0  0
    0.8660   -0.0000   -0.0000 C   0  0  0  0  0  0  0  0  0  0  0  0
    0.0000   -0.5000   -0.0000 C   0  0  0  0  0  0  0  0  0  0  0  0
   -0.9135   -0.0933   -0.0000 C   0  0  0  0  0  0  0  0  0  0  0  0
   -0.1045   -1.4945   -0.0000 C   0  0  0  0  0  0  0  0  0  0  0  0
   -1.5827   -0.8364   -0.0000 N   0  0  0  0  0  0  0  0  0  0  0  0
   -1.1215    0.8849   -0.0000 C   0  0  0  0  0  0  0  0  0  0  0  0
   -1.0827   -1.7024   -0.0000 N   0  0  0  0  0  0  0  0  0  0  0  0
    0.6386   -2.1637   -0.0000 C   0  0  0  0  0  0  0  0  0  0  0  0
   -2.0725    1.1939   -0.0000 N   0  0  0  0  0  0  0  0  0  0  0  0
   -1.4894   -2.6160   -0.0000 C   0  0  0  0  0  0  0  0  0  0  0  0
   -0.9016   -3.4250   -0.0000 C   0  0  0  0  0  0  0  0  0  0  0  0
   -1.3084   -4.3385   -0.0000 C   0  0  0  0  0  0  0  0  0  0  0  0
   -2.3029   -4.4431   -0.0000 C   0  0  0  0  0  0  0  0  0  0  0  0
   -2.8907   -3.6341   -0.0000 O   0  0  0  0  0  0  0  0  0  0  0  0
   -2.7096   -5.3566   -0.0000 C   0  0  0  0  0  0  0  0  0  0  0  0
   -2.4839   -2.7205   -0.0000 C   0  0  0  0  0  0  0  0  0  0  0  0
   -2.1218   -6.1656   -0.0000 C   0  0  0  0  0  0  0  0  0  0  0  0
  1  2  2  0  0  0  0
  2  3  1  0  0  0  0
  3  4  1  0  0  0  0
  3  5  1  0  0  0  0
  4  6  2  0  0  0  0
  5  7  1  0  0  0  0
  6  8  1  0  0  0  0
  7  9  1  0  0  0  0
  8 10  2  0  0  0  0
  9 11  1  0  0  0  0
 10 12  1  0  0  0  0
 10 13  1  0  0  0  0
 12 14  1  0  0  0  0
 14 15  1  0  0  0  0
 15 16  1  0  0  0  0
 16 17  1  0  0  0  0
 16 18  2  0  0  0  0
 17 19  2  0  0  0  0
 17 20  1  0  0  0  0
 18 21  1  0  0  0  0
 18 22  1  0  0  0  0
 20 23  1  0  0  0  0
 21 24  1  0  0  0  0
 24 25  1  0  0  0  0
 25 26  2  0  0  0  0
 26 27  1  0  0  0  0
 27 28  1  0  0  0  0
 27 29  2  0  0  0  0
 28 30  1  0  0  0  0
 29 31  1  0  0  0  0
 19 21  1  0  0  0  0
M  END
>  <idcoordinates2D>


>  <FragFp>
;j;cltKvKo99798w28@WJGFFcV48BIx218040@q841FV0Xs08V0oFP4e7FF1W5!W!J48!F#801!V

>  <SkelSpheres>
!102/(1)F031$2$1#1%1/$1.3&4$201201!1*3&2-3-102)2%F+1%1*2*1/-1!1.1/1#1.4)1/0302//*1/&4(5!1,1/0@&11+111,1,41101!2&1(1.103/(2/$1/01!1%4/(1/%101/*1&21(1)1#2+1)1/!2+2/%1+1*1+10r,1$101$1$11*21#1-2/%101!2$1,1021.18101/&2)5/011/101!1(2//105%1/$11$11%1

>  <PathFp>
lMP@cH86WX!dVoWc8!IJJ3hc202e@BV8F3D8F_hKVS0GAFsF04W408W55808GF2JXNY0W10FFZ3J4O2cB#

>  <Structure>
foh`@DZRUhMyDhdddileEELbdhddkTuMUTmUSST@aHTMvp

>  <Atoms>
31

>  <Bonds>
31

>  <Total Molweight>
390

>  <cLogP>
3.121

>  <H-Acceptors>
7

>  <H-Donors>
0

>  <Non-H Atoms>
31

>  <Non-C/H Atoms>
7

>  <Electronegative Atoms>
7

>  <Stereo Centers>
0

>  <Rotatable Bonds>
14

>  <Rings Closures>
1

>  <sp3-Atoms>
15

>  <Symmetric atoms>
0

>  <Total Surface Area>
73.22

>  <Relative PSA>
0.70377

>  <Polar Surface Area>
53.84

>  <Shape Index>
0.67742

>  <Molecular Flexibility>
0.63297

>  <Molecular Complexity>
0.76043

>  <Aromatic Rings>
1

>  <Aromatic Atoms>
5

$$$$

eCreator 1.02D

 31 31  0  0  0  0  0  0  0  0999 V2000
   12.9904   -0.7500   -0.0000 O   0  0  0  0  0  0  0  0  0  0  0  0
   11.6913   -0.0000   -0.0000 C   0  0  0  0  0  0  0  0  0  0  0  0
   10.3923   -0.7500   -0.0000 N   0  0  0  0  0  0  0  0  0  0  0  0
   11.6913    1.5000   -0.0000 C   0  0  0  0  0  0  0  0  0  0  0  0
   10.3923   -2.2500   -0.0000 C   0  0  0  0  0  0  0  0  0  0  0  0
    9.0933   -0.0000   -0.0000 C   0  0  0  0  0  0  0  0  0  0  0  0
   12.9049    2.3817   -0.0000 N   0  0  0  0  0  0  0  0  0  0  0  0
   10.4778    2.3817   -0.0000 C   0  0  0  0  0  0  0  0  0  0  0  0
   11.6913   -3.0000   -0.0000 C   0  0  0  0  0  0  0  0  0  0  0  0
    9.0933   -3.0000   -0.0000 C   0  0  0  0  0  0  0  0  0  0  0  0
   12.4413    3.8083   -0.0000 N   0  0  0  0  0  0  0  0  0  0  0  0
   14.3315    1.9182   -0.0000 C   0  0  0  0  0  0  0  0  0  0  0  0
   10.9413    3.8083   -0.0000 C   0  0  0  0  0  0  0  0  0  0  0  0
    9.0512    1.9182   -0.0000 C   0  0  0  0  0  0  0  0  0  0  0  0
   11.6913   -4.5000   -0.0000 C   0  0  0  0  0  0  0  0  0  0  0  0
    9.0933   -4.5000   -0.0000 C   0  0  0  0  0  0  0  0  0  0  0  0
   15.4462    2.9218   -0.0000 C   0  0  0  0  0  0  0  0  0  0  0  0
   10.0597    5.0218   -0.0000 C   0  0  0  0  0  0  0  0  0  0  0  0
   12.9904   -5.2500   -0.0000 C   0  0  0  0  0  0  0  0  0  0  0  0
   15.1343    4.3891   -0.0000 C   0  0  0  0  0  0  0  0  0  0  0  0
    8.5679    4.8650   -0.0000 O   0  0  0  0  0  0  0  0  0  0  0  0
   12.9904   -6.7500   -0.0000 N   0  0  0  0  0  0  0  0  0  0  0  0
   13.7077    4.8526   -0.0000 C   0  0  0  0  0  0  0  0  0  0  0  0
   14.2894   -7.5000   -0.0000 C   0  0  0  0  0  0  0  0  0  0  0  0
   11.6913   -7.5000   -0.0000 C   0  0  0  0  0  0  0  0  0  0  0  0
   13.3959    6.3198   -0.0000 O   0  0  0  0  0  0  0  0  0  0  0  0
   15.5885   -6.7500   -0.0000 O   0  0  0  0  0  0  0  0  0  0  0  0
   14.2894   -9.0000   -0.0000 C   0  0  0  0  0  0  0  0  0  0  0  0
   11.6913   -9.0000   -0.0000 C   0  0  0  0  0  0  0  0  0  0  0  0
   11.9693    6.7833   -0.0000 C   0  0  0  0  0  0  0  0  0  0  0  0
   15.5885   -9.7500   -0.0000 C   0  0  0  0  0  0  0  0  0  0  0  0
  1  2  2  0  0  0  0
  2  3  1  0  0  0  0
  2  4  1  0  0  0  0
  3  5  1  0  0  0  0
  3  6  1  0  0  0  0
  4  7  1  0  0  0  0
  4  8  2  0  0  0  0
  5  9  2  0  0  0  0
  5 10  1  0  0  0  0
  7 11  1  0  0  0  0
  7 12  1  0  0  0  0
  8 13  1  0  0  0  0
  8 14  1  0  0  0  0
  9 15  1  0  0  0  0
 10 16  2  0  0  0  0
 12 17  1  0  0  0  0
 13 18  1  0  0  0  0
 15 19  2  0  0  0  0
 17 20  2  0  0  0  0
 18 21  2  0  0  0  0
 19 22  1  0  0  0  0
 20 23  1  0  0  0  0
 22 24  1  0  0  0  0
 22 25  1  0  0  0  0
 23 26  1  0  0  0  0
 24 27  2  0  0  0  0
 24 28  1  0  0  0  0
 25 29  1  0  0  0  0
 26 30  1  0  0  0  0
 28 31  1  0  0  0  0
 11 13  2  0  0  0  0
M  END
>  <idcoordinates2D>


>  <FragFp>
;jzvzgrw5wSottEC8m68ucbOPG8V4O8Ht2A904N@o841FX0Xs1sV0KFS0eWGF7W10VV8FK41!F%1!V

>  <SkelSpheres>
!1)1/1)A!1+2!1/+2(1-21#4$5!1(2$101-121-1/!F+1/01)1/+11)1)1!2-1*1(20202#1/!1!1#3///#2#2!1/(2/#8&3//)2213$4*3/!1#1#1*2)1(4!1//2/&3/(2!2&1/+3!1#2*31&1*4//#11%1/012/,1&s$4&1&1*11+1(2*1.2.31%4/2(1A4&1&2(52)3$1+11/%1/$1/#104/!1.1(

>  <PathFp>
lMU8sF86de0FcZZWV8V0IJ41hs@0@eARV8P7@8kr15FO09AGsG851408_44B0NGF26XOY01Q!8Z2JJI0dR#

>  <Structure>
foHP@DLUTAYkRYf[fW_UyY]QfjejjZUjijdFNTYK@

>  <Atoms>
31

>  <Bonds>
31

>  <Total Molweight>
396

>  <cLogP>
2.7369

>  <H-Acceptors>
8

>  <H-Donors>
0

>  <Non-H Atoms>
31

>  <Non-C/H Atoms>
8

>  <Electronegative Atoms>
8

>  <Stereo Centers>
0

>  <Rotatable Bonds>
12

>  <Rings Closures>
1

>  <sp3-Atoms>
10

>  <Symmetric atoms>
0

>  <Total Surface Area>
114.44

>  <Relative PSA>
0.64715

>  <Polar Surface Area>
84.74

>  <Shape Index>
0.58065

>  <Molecular Flexibility>
0.65801

>  <Molecular Complexity>
0.84127

>  <Aromatic Rings>
1

>  <Aromatic Atoms>
5

$$$$

eCreator 1.02D

 32 31  0  0  0  0  0  0  0  0999 V2000
   13.8564    1.5000   -0.0000 O   0  0  0  0  0  0  0  0  0  0  0  0
   12.9904    1.0000   -0.0000 C   0  0  0  0  0  0  0  0  0  0  0  0
   12.1244    1.5000   -0.0000 N   0  0  0  0  0  0  0  0  0  0  0  0
   12.9904   -0.0000   -0.0000 C   0  0  0  0  0  0  0  0  0  0  0  0
   13.8564   -0.5000   -0.0000 N   0  0  0  0  0  0  0  0  0  0  0  0
   12.1244   -0.5000   -0.0000 C   0  0  0  0  0  0  0  0  0  0  0  0
   13.8564   -1.5000   -0.0000 N   0  0  0  0  0  0  0  0  0  0  0  0
   11.2583   -0.0000   -0.0000 C   0  0  0  0  0  0  0  0  0  0  0  0
   14.7224   -2.0000   -0.0000 C   0  0  0  0  0  0  0  0  0  0  0  0
   10.3923   -0.5000   -0.0000 C   0  0  0  0  0  0  0  0  0  0  0  0
   14.7224   -3.0000   -0.0000 C   0  0  0  0  0  0  0  0  0  0  0  0
    9.5263   -0.0000   -0.0000 N   0  0  0  0  0  0  0  0  0  0  0  0
   15.5885   -3.5000   -0.0000 C   0  0  0  0  0  0  0  0  0  0  0  0
    9.5263    1.0000   -0.0000 C   0  0  0  0  0  0  0  0  0  0  0  0
    8.6603   -0.5000   -0.0000 C   0  0  0  0  0  0  0  0  0  0  0  0
   16.4545   -3.0000   -0.0000 C   0  0  0  0  0  0  0  0  0  0  0  0
   10.3923    1.5000   -0.0000 O   0  0  0  0  0  0  0  0  0  0  0  0
    8.6603    1.5000   -0.0000 C   0  0  0  0  0  0  0  0  0  0  0  0
    7.7942   -0.0000   -0.0000 C   0  0  0  0  0  0  0  0  0  0  0  0
   17.3205   -3.5000   -0.0000 O   0  0  0  0  0  0  0  0  0  0  0  0
   16.4545   -2.0000   -0.0000 C   0  0  0  0  0  0  0  0  0  0  0  0
    6.9282   -0.5000   -0.0000 C   0  0  0  0  0  0  0  0  0  0  0  0
   18.1865   -3.0000   -0.0000 C   0  0  0  0  0  0  0  0  0  0  0  0
    6.0622   -0.0000   -0.0000 C   0  0  0  0  0  0  0  0  0  0  0  0
    5.1962   -0.5000   -0.0000 N   0  0  0  0  0  0  0  0  0  0  0  0
    6.0622    1.0000   -0.0000 C   0  0  0  0  0  0  0  0  0  0  0  0
    4.3301   -0.0000   -0.0000 C   0  0  0  0  0  0  0  0  0  0  0  0
    3.4641   -0.5000   -0.0000 C   0  0  0  0  0  0  0  0  0  0  0  0
    2.5981   -0.0000   -0.0000 C   0  0  0  0  0  0  0  0  0  0  0  0
    1.7321   -0.5000   -0.0000 C   0  0  0  0  0  0  0  0  0  0  0  0
    0.8660   -0.0000   -0.0000 C   0  0  0  0  0  0  0  0  0  0  0  0
    0.0000   -0.5000   -0.0000 O   0  0  0  0  0  0  0  0  0  0  0  0
  1  2  2  0  0  0  0
  2  3  1  0  0  0  0
  2  4  1  0  0  0  0
  4  5  2  0  0  0  0
  4  6  1  0  0  0  0
  5  7  1  0  0  0  0
  6  8  1  0  0  0  0
  7  9  1  0  0  0  0
  8 10  1  0  0  0  0
  9 11  1  0  0  0  0
 10 12  1  0  0  0  0
 11 13  2  0  0  0  0
 12 14  1  0  0  0  0
 12 15  1  0  0  0  0
 13 16  1  0  0  0  0
 14 17  2  0  0  0  0
 14 18  1  0  0  0  0
 15 19  2  0  0  0  0
 16 20  1  0  0  0  0
 16 21  2  0  0  0  0
 19 22  1  0  0  0  0
 20 23  1  0  0  0  0
 22 24  2  0  0  0  0
 24 25  1  0  0  0  0
 24 26  1  0  0  0  0
 25 27  1  0  0  0  0
 27 28  1  0  0  0  0
 28 29  1  0  0  0  0
 29 30  1  0  0  0  0
 30 31  1  0  0  0  0
 31 32  2  0  0  0  0
M  END
>  <idcoordinates2D>


>  <FragFp>
;jzjzBrtKzSR8d7C8w28@Wb0P1cV48@nw218048@a8450W0aN0@!o0N4@3FF0V580V!J49F0F%1#

>  <SkelSpheres>
!1)1/1(2G!1.1/+2*1(1#1040101205/01/!11+11/01B$2%1%1/,1/&1!1-11/,1#1!2&21(1%1!1*1+1,1!102#3/$5//)106&3(1%1.2$101!211$4//301//206%1#1#1(2$103!2!2/&3/)1///%6$201//&2*12*1%1$2$1$1*1#11%20r$4&1,1$1$1!1!2%1////#101)1A43/(2#1$3+1$11$1,1!1,3*3/115/$1&1,2

>  <PathFp>
G4N080d413!V!kFc!3V0146012!4Z8F1H0FC01!VN8Gd!G150dlGV#FF0BVF28902F0a2K402VB4!

>  <Structure>
e`_jB@@DBFMA`@lolbfbRRRTRbTJvbrRSSUUMSLtuUR@QaZLTuP

>  <Atoms>
32

>  <Bonds>
31

>  <Total Molweight>
410

>  <cLogP>
2.3531

>  <H-Acceptors>
9

>  <H-Donors>
0

>  <Non-H Atoms>
32

>  <Non-C/H Atoms>
9

>  <Electronegative Atoms>
9

>  <Stereo Centers>
0

>  <Rotatable Bonds>
18

>  <Rings Closures>
0

>  <sp3-Atoms>
13

>  <Symmetric atoms>
0

>  <Total Surface Area>
97.36

>  <Relative PSA>
0.76859

>  <Polar Surface Area>
85.76

>  <Shape Index>
0.75

>  <Molecular Flexibility>
0.68401

>  <Molecular Complexity>
0.62778

>  <Aromatic Rings>
0

>  <Aromatic Atoms>
0

$$$$

eCreator 1.02D

 30 31  0  0  0  0  0  0  0  0999 V2000
    8.1725   -2.0540   -0.0000 O   0  0  0  0  0  0  0  0  0  0  0  0
    8.9157   -1.3849   -0.0000 C   0  0  0  0  0  0  0  0  0  0  0  0
    8.7078   -0.4067   -0.0000 C   0  0  0  0  0  0  0  0  0  0  0  0
    9.3769    0.3364   -0.0000 N   0  0  0  0  0  0  0  0  0  0  0  0
    7.7942   -0.0000   -0.0000 C   0  0  0  0  0  0  0  0  0  0  0  0
    8.8769    1.2024   -0.0000 N   0  0  0  0  0  0  0  0  0  0  0  0
    7.8988    0.9945   -0.0000 C   0  0  0  0  0  0  0  0  0  0  0  0
    6.9282   -0.5000   -0.0000 C   0  0  0  0  0  0  0  0  0  0  0  0
    9.2836    2.1160   -0.0000 C   0  0  0  0  0  0  0  0  0  0  0  0
    7.1556    1.6637   -0.0000 C   0  0  0  0  0  0  0  0  0  0  0  0
    6.0622   -0.0000   -0.0000 C   0  0  0  0  0  0  0  0  0  0  0  0
    8.6959    2.9250   -0.0000 C   0  0  0  0  0  0  0  0  0  0  0  0
    5.1962   -0.5000   -0.0000 N   0  0  0  0  0  0  0  0  0  0  0  0
    9.1026    3.8385   -0.0000 C   0  0  0  0  0  0  0  0  0  0  0  0
    4.3301   -0.0000   -0.0000 C   0  0  0  0  0  0  0  0  0  0  0  0
   10.0971    3.9431   -0.0000 C   0  0  0  0  0  0  0  0  0  0  0  0
    3.4641   -0.5000   -0.0000 C   0  0  0  0  0  0  0  0  0  0  0  0
   10.5039    4.8566   -0.0000 O   0  0  0  0  0  0  0  0  0  0  0  0
   10.6849    3.1341   -0.0000 C   0  0  0  0  0  0  0  0  0  0  0  0
    2.5981   -0.0000   -0.0000 C   0  0  0  0  0  0  0  0  0  0  0  0
   11.4984    4.9611   -0.0000 C   0  0  0  0  0  0  0  0  0  0  0  0
    1.7321   -0.5000   -0.0000 C   0  0  0  0  0  0  0  0  0  0  0  0
    0.8660   -0.0000   -0.0000 N   0  0  0  0  0  0  0  0  0  0  0  0
    1.7321   -1.5000   -0.0000 C   0  0  0  0  0  0  0  0  0  0  0  0
    0.0000   -0.5000   -0.0000 C   0  0  0  0  0  0  0  0  0  0  0  0
    0.8660    1.0000   -0.0000 C   0  0  0  0  0  0  0  0  0  0  0  0
    0.8660   -2.0000   -0.0000 C   0  0  0  0  0  0  0  0  0  0  0  0
   -0.8660   -0.0000   -0.0000 C   0  0  0  0  0  0  0  0  0  0  0  0
   -0.0000    1.5000   -0.0000 C   0  0  0  0  0  0  0  0  0  0  0  0
   -0.8660    1.0000   -0.0000 C   0  0  0  0  0  0  0  0  0  0  0  0
  1  2  2  0  0  0  0
  2  3  1  0  0  0  0
  3  4  2  0  0  0  0
  3  5  1  0  0  0  0
  4  6  1  0  0  0  0
  5  7  2  0  0  0  0
  5  8  1  0  0  0  0
  6  9  1  0  0  0  0
  7 10  1  0  0  0  0
  8 11  1  0  0  0  0
  9 12  1  0  0  0  0
 11 13  1  0  0  0  0
 12 14  2  0  0  0  0
 13 15  1  0  0  0  0
 14 16  1  0  0  0  0
 15 17  2  0  0  0  0
 16 18  1  0  0  0  0
 16 19  2  0  0  0  0
 17 20  1  0  0  0  0
 18 21  1  0  0  0  0
 20 22  2  0  0  0  0
 22 23  1  0  0  0  0
 22 24  1  0  0  0  0
 23 25  1  0  0  0  0
 23 26  1  0  0  0  0
 24 27  2  0  0  0  0
 25 28  1  0  0  0  0
 26 29  1  0  0  0  0
 28 30  1  0  0  0  0
  6  7  1  0  0  0  0
 29 30  1  0  0  0  0
M  END
>  <idcoordinates2D>


>  <FragFp>
;j:vcpsCuKo9d298w28@VpFNHcV08BPS218040@k@45FV0Xs08V0oFIJe3GF1W1@0W!J48!F#V01!V

>  <SkelSpheres>
101+1/#1#E!1)102!1#1/&1/*402!205!1/!2)102/1)1(F+1%2//.1$1/$2-1#1*1#3031)1-102/,1//$5//+3&2101)1%1%2.211$2/.1102/%1!1*11&1)1!2#1)1#1/!31/1$1#1//3!1.11#2+1#1/)1/#2,12/*101!1020s,1&2$3$1,1/#2/+1!31!3)1021.18501/&2)4////!3/!4$4.1$103$23&

>  <PathFp>
l7P2FH86Wa!cVoWV8V0GJ03hc@1@e@4V8H7D8FpCJkKV9AFsF8G1408V55808GF2JXFY0130FN62J4G2cB#

>  <Structure>
fgH`@LTLtDTeeeWUVWye^cCwYijjZYijfj`XL~bt

>  <Atoms>
30

>  <Bonds>
31

>  <Total Molweight>
376

>  <cLogP>
4.0626

>  <H-Acceptors>
6

>  <H-Donors>
0

>  <Non-H Atoms>
30

>  <Non-C/H Atoms>
6

>  <Electronegative Atoms>
6

>  <Stereo Centers>
0

>  <Rotatable Bonds>
12

>  <Rings Closures>
2

>  <sp3-Atoms>
13

>  <Symmetric atoms>
2

>  <Total Surface Area>
85.27

>  <Relative PSA>
0.56268

>  <Polar Surface Area>
50.6

>  <Shape Index>
0.66667

>  <Molecular Flexibility>
0.54284

>  <Molecular Complexity>
0.76113

>  <Aromatic Rings>
1

>  <Aromatic Atoms>
5

$$$$

eCreator 1.02D

 30 31  0  0  0  0  0  0  0  0999 V2000
    5.1614    2.7146   -0.0000 O   0  0  0  0  0  0  0  0  0  0  0  0
    5.8042    1.9485   -0.0000 C   0  0  0  0  0  0  0  0  0  0  0  0
    5.4622    1.0088   -0.0000 C   0  0  0  0  0  0  0  0  0  0  0  0
    5.9287    0.2008   -0.0000 N   0  0  0  0  0  0  0  0  0  0  0  0
    4.5513    0.6169   -0.0000 C   0  0  0  0  0  0  0  0  0  0  0  0
    5.1289   -0.5666   -0.0000 N   0  0  0  0  0  0  0  0  0  0  0  0
    3.5680    0.9765   -0.0000 C   0  0  0  0  0  0  0  0  0  0  0  0
    5.0225   -1.4848   -0.0000 C   0  0  0  0  0  0  0  0  0  0  0  0
    4.2629    0.0666   -0.0000 C   0  0  0  0  0  0  0  0  0  0  0  0
    3.0903    0.1431   -0.0000 C   0  0  0  0  0  0  0  0  0  0  0  0
    4.0225   -1.4848   -0.0000 C   0  0  0  0  0  0  0  0  0  0  0  0
    4.3415    1.0632   -0.0000 C   0  0  0  0  0  0  0  0  0  0  0  0
    3.8489   -0.5000   -0.0000 N   0  0  0  0  0  0  0  0  0  0  0  0
    3.4641    1.5000   -0.0000 C   0  0  0  0  0  0  0  0  0  0  0  0
    4.7679    0.0563   -0.0000 C   0  0  0  0  0  0  0  0  0  0  0  0
    2.5981    1.0000   -0.0000 C   0  0  0  0  0  0  0  0  0  0  0  0
    5.6222   -0.5262   -0.0000 C   0  0  0  0  0  0  0  0  0  0  0  0
    2.5981    0.0000   -0.0000 O   0  0  0  0  0  0  0  0  0  0  0  0
    1.7321    1.5000   -0.0000 C   0  0  0  0  0  0  0  0  0  0  0  0
    6.4469   -0.0000   -0.0000 C   0  0  0  0  0  0  0  0  0  0  0  0
    1.7321   -0.5000   -0.0000 C   0  0  0  0  0  0  0  0  0  0  0  0
    7.3130   -0.5000   -0.0000 C   0  0  0  0  0  0  0  0  0  0  0  0
    8.1790    0.0000   -0.0000 N   0  0  0  0  0  0  0  0  0  0  0  0
    7.3130   -1.5000   -0.0000 C   0  0  0  0  0  0  0  0  0  0  0  0
    9.0450   -0.5000   -0.0000 C   0  0  0  0  0  0  0  0  0  0  0  0
    8.1790    1.0000   -0.0000 C   0  0  0  0  0  0  0  0  0  0  0  0
    8.1790   -2.0000   -0.0000 C   0  0  0  0  0  0  0  0  0  0  0  0
    9.9110   -0.0000   -0.0000 C   0  0  0  0  0  0  0  0  0  0  0  0
    9.0450    1.5000   -0.0000 C   0  0  0  0  0  0  0  0  0  0  0  0
    9.9110    1.0000   -0.0000 C   0  0  0  0  0  0  0  0  0  0  0  0
  1  2  2  0  0  0  0
  2  3  1  0  0  0  0
  3  4  2  0  0  0  0
  3  5  1  0  0  0  0
  4  6  1  0  0  0  0
  5  7  1  0  0  0  0
  6  8  1  0  0  0  0
  6  9  1  0  0  0  0
  7 10  1  0  0  0  0
  8 11  1  0  0  0  0
  9 12  1  0  0  0  0
 10 13  1  0  0  0  0
 12 14  2  0  0  0  0
 13 15  1  0  0  0  0
 14 16  1  0  0  0  0
 15 17  2  0  0  0  0
 16 18  1  0  0  0  0
 16 19  2  0  0  0  0
 17 20  1  0  0  0  0
 18 21  1  0  0  0  0
 20 22  2  0  0  0  0
 22 23  1  0  0  0  0
 22 24  1  0  0  0  0
 23 25  1  0  0  0  0
 23 26  1  0  0  0  0
 24 27  2  0  0  0  0
 25 28  1  0  0  0  0
 26 29  1  0  0  0  0
 28 30  1  0  0  0  0
 11 13  1  0  0  0  0
 29 30  1  0  0  0  0
M  END
>  <idcoordinates2D>


>  <FragFp>
;j;crxxnUwtt2A0y68eVb2T2cV0N8NS238050@V@45H202N18!k0JJeXFF3W1@$J49!F#V01#

>  <SkelSpheres>
101+1-1$1#H#1(102101#11/%2(1+1$403!205//11201-1,1$F+1!1!101+1&2/-1/*1/,102%1101.1$1/)1/(1+5/01+1#1(1&1/#1/%212$2//!3%1$1/)1&3&1#12-1+1*31/%1(1/+3!1)1(103$1%1/%1/01)2-2/02(1&20s,1&1*1,1/#2//#3/+1144/1(2%1!6!3+1!1!2/!1/(3/104$4.1&6$13!1!1

>  <PathFp>
G4N!Fd413!V!qFc803VFA4401Q016ZBP1H0FC#Fk881d0FG150dlGV#FF!VF281X2F062K482VB4!

>  <Structure>
fgH`@LTLtDTeeYUuVWye]QcwYjjjZYijfj`DQF_QZ

>  <Atoms>
30

>  <Bonds>
31

>  <Total Molweight>
376

>  <cLogP>
3.7418

>  <H-Acceptors>
6

>  <H-Donors>
0

>  <Non-H Atoms>
30

>  <Non-C/H Atoms>
6

>  <Electronegative Atoms>
6

>  <Stereo Centers>
0

>  <Rotatable Bonds>
9

>  <Rings Closures>
2

>  <sp3-Atoms>
15

>  <Symmetric atoms>
2

>  <Total Surface Area>
64.64

>  <Relative PSA>
0.69926

>  <Polar Surface Area>
48.38

>  <Shape Index>
0.6

>  <Molecular Flexibility>
0.53307

>  <Molecular Complexity>
0.69969

>  <Aromatic Rings>
0

>  <Aromatic Atoms>
0

$$$$

eCreator 1.02D

 31 31  0  0  0  0  0  0  0  0999 V2000
   19.4856   -0.0000   -0.0000 O   0  0  0  0  0  0  0  0  0  0  0  0
   19.4856    1.5000   -0.0000 C   0  0  0  0  0  0  0  0  0  0  0  0
   18.1865    2.2500   -0.0000 N   0  0  0  0  0  0  0  0  0  0  0  0
   20.7846    2.2500   -0.0000 C   0  0  0  0  0  0  0  0  0  0  0  0
   16.8875    1.5000   -0.0000 C   0  0  0  0  0  0  0  0  0  0  0  0
   18.1865    3.7500   -0.0000 C   0  0  0  0  0  0  0  0  0  0  0  0
   20.7846    3.7500   -0.0000 C   0  0  0  0  0  0  0  0  0  0  0  0
   16.8875   -0.0000   -0.0000 C   0  0  0  0  0  0  0  0  0  0  0  0
   15.5885    2.2500   -0.0000 C   0  0  0  0  0  0  0  0  0  0  0  0
   19.4856    4.5000   -0.0000 C   0  0  0  0  0  0  0  0  0  0  0  0
   15.5885   -0.7500   -0.0000 C   0  0  0  0  0  0  0  0  0  0  0  0
   14.2894   -0.0000   -0.0000 C   0  0  0  0  0  0  0  0  0  0  0  0
   12.9904   -0.7500   -0.0000 N   0  0  0  0  0  0  0  0  0  0  0  0
   12.9904   -2.2500   -0.0000 C   0  0  0  0  0  0  0  0  0  0  0  0
   11.6913   -0.0000   -0.0000 C   0  0  0  0  0  0  0  0  0  0  0  0
   14.2894   -3.0000   -0.0000 O   0  0  0  0  0  0  0  0  0  0  0  0
   10.3923   -0.7500   -0.0000 C   0  0  0  0  0  0  0  0  0  0  0  0
    9.0933   -0.0000   -0.0000 C   0  0  0  0  0  0  0  0  0  0  0  0
    7.7942   -0.7500   -0.0000 C   0  0  0  0  0  0  0  0  0  0  0  0
    9.0933    1.5000   -0.0000 C   0  0  0  0  0  0  0  0  0  0  0  0
    6.4952   -0.0000   -0.0000 N   0  0  0  0  0  0  0  0  0  0  0  0
   10.3923    2.2500   -0.0000 C   0  0  0  0  0  0  0  0  0  0  0  0
    5.1962   -0.7500   -0.0000 C   0  0  0  0  0  0  0  0  0  0  0  0
   11.6913    1.5000   -0.0000 O   0  0  0  0  0  0  0  0  0  0  0  0
   10.3923    3.7500   -0.0000 N   0  0  0  0  0  0  0  0  0  0  0  0
    3.8971   -0.0000   -0.0000 C   0  0  0  0  0  0  0  0  0  0  0  0
    5.1962   -2.2500   -0.0000 C   0  0  0  0  0  0  0  0  0  0  0  0
    2.5981   -0.7500   -0.0000 C   0  0  0  0  0  0  0  0  0  0  0  0
    2.5981   -2.2500   -0.0000 C   0  0  0  0  0  0  0  0  0  0  0  0
    3.8971   -3.0000   -0.0000 O   0  0  0  0  0  0  0  0  0  0  0  0
    1.2990   -3.0000   -0.0000 C   0  0  0  0  0  0  0  0  0  0  0  0
  1  2  2  0  0  0  0
  2  3  1  0  0  0  0
  2  4  1  0  0  0  0
  3  5  1  0  0  0  0
  3  6  1  0  0  0  0
  4  7  1  0  0  0  0
  5  8  1  0  0  0  0
  5  9  2  0  0  0  0
  6 10  1  0  0  0  0
  8 11  2  0  0  0  0
 11 12  1  0  0  0  0
 12 13  1  0  0  0  0
 13 14  1  0  0  0  0
 13 15  1  0  0  0  0
 14 16  2  0  0  0  0
 15 17  1  0  0  0  0
 17 18  1  0  0  0  0
 18 19  2  0  0  0  0
 18 20  1  0  0  0  0
 19 21  1  0  0  0  0
 20 22  1  0  0  0  0
 21 23  1  0  0  0  0
 22 24  2  0  0  0  0
 22 25  1  0  0  0  0
 23 26  1  0  0  0  0
 23 27  2  0  0  0  0
 26 28  2  0  0  0  0
 28 29  1  0  0  0  0
 29 30  1  0  0  0  0
 29 31  2  0  0  0  0
  7 10  1  0  0  0  0
M  END
>  <idcoordinates2D>


>  <FragFp>
;jzjzBrOSzOR9dCC8k29@9p9H3cV08Dux298#2kD440W0Xs0HV0oFAJe7GF1W020W!44#F#V%

>  <SkelSpheres>
/*1,E(2)1/+1#1,1(202$9///#1%4+A/114-103/1/!6///&64+2.3,1#1+1/%201(3#3/*1/2&301-12,1$1$302$4*2)101*2(2!101)1!2%5&1(1/1$2/$2%1(1#1!101!1/&3/,1$1#2)2#2-1/(1/,1&1/30q/1)1/!1/#1%1$3-2#1#1/)2#D301)1/!1#4/01#3&2!2$11$1//&402!1/$202-

>  <PathFp>
FJ808F801#c!q48083!38289820DV8F020F5!F0VN!V!G#BW1$FF04VF30130FVa2442!D0J0

>  <Structure>
foHP@DFJLGnwrJJIQXiQKJIIQPyQdfjifjZZiiZXFILY[@

>  <Atoms>
31

>  <Bonds>
31

>  <Total Molweight>
396

>  <cLogP>
3.1788

>  <H-Acceptors>
8

>  <H-Donors>
0

>  <Non-H Atoms>
31

>  <Non-C/H Atoms>
8

>  <Electronegative Atoms>
8

>  <Stereo Centers>
0

>  <Rotatable Bonds>
13

>  <Rings Closures>
1

>  <sp3-Atoms>
10

>  <Symmetric atoms>
0

>  <Total Surface Area>
112.35

>  <Relative PSA>
0.59119

>  <Polar Surface Area>
84.4

>  <Shape Index>
0.6129

>  <Molecular Flexibility>
0.69034

>  <Molecular Complexity>
0.71096

>  <Aromatic Rings>
0

>  <Aromatic Atoms>
0

$$$$

eCreator 1.02D

 31 31  0  0  0  0  0  0  0  0999 V2000
    7.7942    3.0000   -0.0000 O   0  0  0  0  0  0  0  0  0  0  0  0
    8.6603    2.5000   -0.0000 C   0  0  0  0  0  0  0  0  0  0  0  0
    8.6603    1.5000   -0.0000 N   0  0  0  0  0  0  0  0  0  0  0  0
    9.5263    3.0000   -0.0000 C   0  0  0  0  0  0  0  0  0  0  0  0
    7.7942    1.0000   -0.0000 C   0  0  0  0  0  0  0  0  0  0  0  0
    9.5263    1.0000   -0.0000 C   0  0  0  0  0  0  0  0  0  0  0  0
    9.5263    4.0000   -0.0000 C   0  0  0  0  0  0  0  0  0  0  0  0
    7.7942   -0.0000   -0.0000 C   0  0  0  0  0  0  0  0  0  0  0  0
    6.9282    1.5000   -0.0000 C   0  0  0  0  0  0  0  0  0  0  0  0
   10.3923    4.5000   -0.0000 C   0  0  0  0  0  0  0  0  0  0  0  0
    6.9282   -0.5000   -0.0000 C   0  0  0  0  0  0  0  0  0  0  0  0
    6.0622   -0.0000   -0.0000 C   0  0  0  0  0  0  0  0  0  0  0  0
    5.1962   -0.5000   -0.0000 N   0  0  0  0  0  0  0  0  0  0  0  0
    5.1962   -1.5000   -0.0000 C   0  0  0  0  0  0  0  0  0  0  0  0
    4.3301   -0.0000   -0.0000 C   0  0  0  0  0  0  0  0  0  0  0  0
    6.0622   -2.0000   -0.0000 O   0  0  0  0  0  0  0  0  0  0  0  0
    3.4641   -0.5000   -0.0000 C   0  0  0  0  0  0  0  0  0  0  0  0
    2.5981   -0.0000   -0.0000 C   0  0  0  0  0  0  0  0  0  0  0  0
    2.5981    1.0000   -0.0000 C   0  0  0  0  0  0  0  0  0  0  0  0
    1.7321   -0.5000   -0.0000 C   0  0  0  0  0  0  0  0  0  0  0  0
    1.7321    1.5000   -0.0000 N   0  0  0  0  0  0  0  0  0  0  0  0
    0.8660   -0.0000   -0.0000 C   0  0  0  0  0  0  0  0  0  0  0  0
    1.7321    2.5000   -0.0000 C   0  0  0  0  0  0  0  0  0  0  0  0
    0.8660    1.0000   -0.0000 O   0  0  0  0  0  0  0  0  0  0  0  0
    0.0000   -0.5000   -0.0000 N   0  0  0  0  0  0  0  0  0  0  0  0
    0.8660    3.0000   -0.0000 C   0  0  0  0  0  0  0  0  0  0  0  0
    2.5981    3.0000   -0.0000 C   0  0  0  0  0  0  0  0  0  0  0  0
    0.8660    4.0000   -0.0000 C   0  0  0  0  0  0  0  0  0  0  0  0
    2.5981    4.0000   -0.0000 C   0  0  0  0  0  0  0  0  0  0  0  0
    1.7321    4.5000   -0.0000 C   0  0  0  0  0  0  0  0  0  0  0  0
    1.7321    5.5000   -0.0000 O   0  0  0  0  0  0  0  0  0  0  0  0
  1  2  2  0  0  0  0
  2  3  1  0  0  0  0
  2  4  1  0  0  0  0
  3  5  1  0  0  0  0
  3  6  1  0  0  0  0
  4  7  1  0  0  0  0
  5  8  1  0  0  0  0
  5  9  2  0  0  0  0
  7 10  1  0  0  0  0
  8 11  2  0  0  0  0
 11 12  1  0  0  0  0
 12 13  1  0  0  0  0
 13 14  1  0  0  0  0
 13 15  1  0  0  0  0
 14 16  2  0  0  0  0
 15 17  1  0  0  0  0
 17 18  1  0  0  0  0
 18 19  2  0  0  0  0
 18 20  1  0  0  0  0
 19 21  1  0  0  0  0
 20 22  1  0  0  0  0
 21 23  1  0  0  0  0
 22 24  2  0  0  0  0
 22 25  1  0  0  0  0
 23 26  2  0  0  0  0
 23 27  1  0  0  0  0
 26 28  1  0  0  0  0
 27 29  2  0  0  0  0
 28 30  2  0  0  0  0
 30 31  1  0  0  0  0
 29 30  1  0  0  0  0
M  END
>  <idcoordinates2D>


>  <FragFp>
;vzfzCrOKzORAdSC8k29@9p9H1cV0@Dmx2C8V022kB440W0Xk0HV0oFA4e7Kk1W#WV04$F*

>  <SkelSpheres>
//01%D(2)1/+1/01$4$4$501/)1&2.1%4+7/20101)2/(3.1&1+2,1/%202/)3*4/!1/%201(3/-11$2$1$5&3/02,1$1$3031#4*2)1%2%1(210103)2!201#6&1(1*1(304//%2$1!1!1(4/#2*1+1/#23!2&1%1)1/!1///#q2$2$1#1)101-801//2+202+2/%2#9!1/,2#3/02#3/01$1//$204$1&1.1-

>  <PathFp>
FJ808F801#c!L08083441928G8!BVNF921F50FF0VN!V!F#BW5$FF04VH30131K0a246H!D0G0

>  <Structure>
foHP@DFJLGnorJJISHiQKJIIQPiX}vjifjZZi`@`BILZ

>  <Atoms>
31

>  <Bonds>
31

>  <Total Molweight>
396

>  <cLogP>
2.7465

>  <H-Acceptors>
8

>  <H-Donors>
0

>  <Non-H Atoms>
31

>  <Non-C/H Atoms>
8

>  <Electronegative Atoms>
8

>  <Stereo Centers>
0

>  <Rotatable Bonds>
13

>  <Rings Closures>
1

>  <sp3-Atoms>
9

>  <Symmetric atoms>
2

>  <Total Surface Area>
115.37

>  <Relative PSA>
0.57571

>  <Polar Surface Area>
84.4

>  <Shape Index>
0.64516

>  <Molecular Flexibility>
0.69892

>  <Molecular Complexity>
0.67534

>  <Aromatic Rings>
1

>  <Aromatic Atoms>
6

$$$$

eCreator 1.02D

 32 31  0  0  0  0  0  0  0  0999 V2000
    8.6603   -1.5000   -0.0000 O   0  0  0  0  0  0  0  0  0  0  0  0
    8.6603   -0.5000   -0.0000 C   0  0  0  0  0  0  0  0  0  0  0  0
    7.7942   -0.0000   -0.0000 N   0  0  0  0  0  0  0  0  0  0  0  0
    9.5263   -0.0000   -0.0000 C   0  0  0  0  0  0  0  0  0  0  0  0
    6.9282   -0.5000   -0.0000 C   0  0  0  0  0  0  0  0  0  0  0  0
    7.7942    1.0000   -0.0000 C   0  0  0  0  0  0  0  0  0  0  0  0
   10.3923   -0.5000   -0.0000 N   0  0  0  0  0  0  0  0  0  0  0  0
    6.0622   -0.0000   -0.0000 C   0  0  0  0  0  0  0  0  0  0  0  0
    6.9282    1.5000   -0.0000 C   0  0  0  0  0  0  0  0  0  0  0  0
   11.2583   -0.0000   -0.0000 C   0  0  0  0  0  0  0  0  0  0  0  0
    5.1962   -0.5000   -0.0000 C   0  0  0  0  0  0  0  0  0  0  0  0
    6.9282    2.5000   -0.0000 C   0  0  0  0  0  0  0  0  0  0  0  0
   12.1244   -0.5000   -0.0000 C   0  0  0  0  0  0  0  0  0  0  0  0
    5.1962   -1.5000   -0.0000 C   0  0  0  0  0  0  0  0  0  0  0  0
    6.0622    3.0000   -0.0000 C   0  0  0  0  0  0  0  0  0  0  0  0
   12.9904   -0.0000   -0.0000 C   0  0  0  0  0  0  0  0  0  0  0  0
    4.3301   -2.0000   -0.0000 N   0  0  0  0  0  0  0  0  0  0  0  0
    6.0622   -2.0000   -0.0000 C   0  0  0  0  0  0  0  0  0  0  0  0
    5.1962    2.5000   -0.0000 N   0  0  0  0  0  0  0  0  0  0  0  0
    6.0622    4.0000   -0.0000 C   0  0  0  0  0  0  0  0  0  0  0  0
   13.8564   -0.5000   -0.0000 C   0  0  0  0  0  0  0  0  0  0  0  0
    3.4641   -1.5000   -0.0000 C   0  0  0  0  0  0  0  0  0  0  0  0
    4.3301   -3.0000   -0.0000 C   0  0  0  0  0  0  0  0  0  0  0  0
    5.1962    4.5000   -0.0000 O   0  0  0  0  0  0  0  0  0  0  0  0
   14.7224   -0.0000   -0.0000 O   0  0  0  0  0  0  0  0  0  0  0  0
   13.8564   -1.5000   -0.0000 C   0  0  0  0  0  0  0  0  0  0  0  0
    3.4641   -0.5000   -0.0000 O   0  0  0  0  0  0  0  0  0  0  0  0
    3.4641   -3.5000   -0.0000 C   0  0  0  0  0  0  0  0  0  0  0  0
   15.5885   -0.5000   -0.0000 C   0  0  0  0  0  0  0  0  0  0  0  0
   14.7224   -2.0000   -0.0000 C   0  0  0  0  0  0  0  0  0  0  0  0
    3.4641   -4.5000   -0.0000 C   0  0  0  0  0  0  0  0  0  0  0  0
    2.5981   -5.0000   -0.0000 C   0  0  0  0  0  0  0  0  0  0  0  0
  1  2  2  0  0  0  0
  2  3  1  0  0  0  0
  2  4  1  0  0  0  0
  3  5  1  0  0  0  0
  3  6  1  0  0  0  0
  4  7  1  0  0  0  0
  5  8  1  0  0  0  0
  6  9  1  0  0  0  0
  7 10  1  0  0  0  0
  8 11  2  0  0  0  0
  9 12  1  0  0  0  0
 10 13  2  0  0  0  0
 11 14  1  0  0  0  0
 12 15  1  0  0  0  0
 13 16  1  0  0  0  0
 14 17  1  0  0  0  0
 14 18  2  0  0  0  0
 15 19  2  0  0  0  0
 15 20  1  0  0  0  0
 16 21  2  0  0  0  0
 17 22  1  0  0  0  0
 17 23  1  0  0  0  0
 20 24  2  0  0  0  0
 21 25  1  0  0  0  0
 21 26  1  0  0  0  0
 22 27  2  0  0  0  0
 23 28  1  0  0  0  0
 25 29  1  0  0  0  0
 26 30  2  0  0  0  0
 28 31  1  0  0  0  0
 31 32  1  0  0  0  0
M  END
>  <idcoordinates2D>


>  <FragFp>
;jzjzBrxxzUJ9tEA8RA8@9bAP2cV488Hx29@0582Ze440X!F0s!o0N4eXFF1W1@VV!549!F*

>  <SkelSpheres>
,1!1/&G$110201%11/+1.301$4!402!208//$1-1.2!G#1&1%11*1*1/&1$1//*1(12!2021$1/!3///$2,105(6//!3&3%11)20102#1.212$4/1/02/%101!1%201$1/.2+3(2-1%1#1$31/!12/,1$3-2#2//01/01%2!1/.10s$31011!2#1!1$1/031/!2.1+2//%174/)2$1#5*2/0102(1//+14)2&2(102(3$

>  <PathFp>
F4N08FO412!V!q0@!3!AB081T!4V8P020F5#FkN!V0FG1408W1V!1FF0BVF201X0F0a2K4@0VB4!

>  <Structure>
e`_bB@@DF@d`NaelbbbRRRRRbbTJbVVKUUSMTlttttAaHzVU@

>  <Atoms>
32

>  <Bonds>
31

>  <Total Molweight>
408

>  <cLogP>
2.3139

>  <H-Acceptors>
8

>  <H-Donors>
0

>  <Non-H Atoms>
32

>  <Non-C/H Atoms>
8

>  <Electronegative Atoms>
8

>  <Stereo Centers>
0

>  <Rotatable Bonds>
18

>  <Rings Closures>
0

>  <sp3-Atoms>
12

>  <Symmetric atoms>
0

>  <Total Surface Area>
106.32

>  <Relative PSA>
0.67043

>  <Polar Surface Area>
82.52

>  <Shape Index>
0.59375

>  <Molecular Flexibility>
0.73313

>  <Molecular Complexity>
0.65055

>  <Aromatic Rings>
0

>  <Aromatic Atoms>
0

$$$$

eCreator 1.02D

 30 31  0  0  0  0  0  0  0  0999 V2000
    6.9282   -1.5000   -0.0000 O   0  0  0  0  0  0  0  0  0  0  0  0
    6.9282   -0.5000   -0.0000 C   0  0  0  0  0  0  0  0  0  0  0  0
    6.0622   -0.0000   -0.0000 N   0  0  0  0  0  0  0  0  0  0  0  0
    7.7942   -0.0000   -0.0000 C   0  0  0  0  0  0  0  0  0  0  0  0
    6.0622    1.0000   -0.0000 C   0  0  0  0  0  0  0  0  0  0  0  0
    5.1962   -0.5000   -0.0000 C   0  0  0  0  0  0  0  0  0  0  0  0
    8.7453   -0.3090   -0.0000 N   0  0  0  0  0  0  0  0  0  0  0  0
    7.7942    1.0000   -0.0000 C   0  0  0  0  0  0  0  0  0  0  0  0
    6.9282    1.5000   -0.0000 C   0  0  0  0  0  0  0  0  0  0  0  0
    4.3301   -0.0000   -0.0000 C   0  0  0  0  0  0  0  0  0  0  0  0
    9.3331    0.5000   -0.0000 N   0  0  0  0  0  0  0  0  0  0  0  0
    9.0543   -1.2601   -0.0000 C   0  0  0  0  0  0  0  0  0  0  0  0
    8.7453    1.3090   -0.0000 C   0  0  0  0  0  0  0  0  0  0  0  0
    3.4641   -0.5000   -0.0000 C   0  0  0  0  0  0  0  0  0  0  0  0
   10.0324   -1.4680   -0.0000 C   0  0  0  0  0  0  0  0  0  0  0  0
    9.0543    2.2601   -0.0000 C   0  0  0  0  0  0  0  0  0  0  0  0
    3.4641   -1.5000   -0.0000 C   0  0  0  0  0  0  0  0  0  0  0  0
   10.3415   -2.4190   -0.0000 C   0  0  0  0  0  0  0  0  0  0  0  0
    8.3852    3.0032   -0.0000 N   0  0  0  0  0  0  0  0  0  0  0  0
    2.5981   -2.0000   -0.0000 N   0  0  0  0  0  0  0  0  0  0  0  0
    4.3301   -2.0000   -0.0000 C   0  0  0  0  0  0  0  0  0  0  0  0
    9.6723   -3.1622   -0.0000 C   0  0  0  0  0  0  0  0  0  0  0  0
    1.7321   -1.5000   -0.0000 C   0  0  0  0  0  0  0  0  0  0  0  0
    2.5981   -3.0000   -0.0000 C   0  0  0  0  0  0  0  0  0  0  0  0
    5.1962   -1.5000   -0.0000 C   0  0  0  0  0  0  0  0  0  0  0  0
    9.9814   -4.1132   -0.0000 O   0  0  0  0  0  0  0  0  0  0  0  0
    8.6942   -2.9543   -0.0000 C   0  0  0  0  0  0  0  0  0  0  0  0
    1.7321   -0.5000   -0.0000 C   0  0  0  0  0  0  0  0  0  0  0  0
    1.7321   -3.5000   -0.0000 C   0  0  0  0  0  0  0  0  0  0  0  0
    9.3122   -4.8564   -0.0000 C   0  0  0  0  0  0  0  0  0  0  0  0
  1  2  2  0  0  0  0
  2  3  1  0  0  0  0
  2  4  1  0  0  0  0
  3  5  1  0  0  0  0
  3  6  1  0  0  0  0
  4  7  1  0  0  0  0
  4  8  2  0  0  0  0
  5  9  1  0  0  0  0
  6 10  1  0  0  0  0
  7 11  1  0  0  0  0
  7 12  1  0  0  0  0
  8 13  1  0  0  0  0
 10 14  2  0  0  0  0
 12 15  1  0  0  0  0
 13 16  1  0  0  0  0
 14 17  1  0  0  0  0
 15 18  2  0  0  0  0
 16 19  1  0  0  0  0
 17 20  1  0  0  0  0
 17 21  2  0  0  0  0
 18 22  1  0  0  0  0
 20 23  1  0  0  0  0
 20 24  1  0  0  0  0
 21 25  1  0  0  0  0
 22 26  1  0  0  0  0
 22 27  2  0  0  0  0
 23 28  1  0  0  0  0
 24 29  1  0  0  0  0
 26 30  1  0  0  0  0
  8  9  1  0  0  0  0
 11 13  2  0  0  0  0
M  END
>  <idcoordinates2D>


>  <FragFp>
;j;grxxzUwtOEE8yE9udqQLHcV4OBnx2Af05N@qi41F2Fas1sV0pFT4ebGF3W52VW8FK49F0F%1!V

>  <SkelSpheres>
/(1*3#C!1+2!1#1%1/2%1*1(403!203!11&4$1/!3-202)21#1C/!2%2//%1$102/*1(1&1(1!2/.1/////+1/08!1#1/#6/$2402$2+1/3$1/+1%2/(2-1/&41/011!22101/,1!5/#1!1,2///103,1/+1&20p,1&2*1)1!2#1#1*1!1+4&1(1(1&1.19!1/&2%1!@/01//2.3/015!21/1!1#1$1&1

>  <PathFp>
lMU@VH82fZ!dZobc8V0IJJ3ds@0@eARV0N6D8kqhJkS0OAFsG04W!8_45808GF2LXOY0WI!N_3JJI0dR#

>  <Structure>
fgh`@DLTgHIiLsJszjsrrAJLuTuTuMMUMT`pYByX

>  <Atoms>
30

>  <Bonds>
31

>  <Total Molweight>
378

>  <cLogP>
2.7522

>  <H-Acceptors>
7

>  <H-Donors>
0

>  <Non-H Atoms>
30

>  <Non-C/H Atoms>
7

>  <Electronegative Atoms>
7

>  <Stereo Centers>
0

>  <Rotatable Bonds>
11

>  <Rings Closures>
2

>  <sp3-Atoms>
14

>  <Symmetric atoms>
2

>  <Total Surface Area>
76.31

>  <Relative PSA>
0.67527

>  <Polar Surface Area>
53.84

>  <Shape Index>
0.56667

>  <Molecular Flexibility>
0.59347

>  <Molecular Complexity>
0.86889

>  <Aromatic Rings>
1

>  <Aromatic Atoms>
5

$$$$

eCreator 1.02D

 31 31  0  0  0  0  0  0  0  0999 V2000
   14.8569   -3.0810   -0.0000 O   0  0  0  0  0  0  0  0  0  0  0  0
   15.9716   -2.0773   -0.0000 C   0  0  0  0  0  0  0  0  0  0  0  0
   17.3982   -2.5409   -0.0000 N   0  0  0  0  0  0  0  0  0  0  0  0
   15.6597   -0.6101   -0.0000 C   0  0  0  0  0  0  0  0  0  0  0  0
   16.6634    0.5046   -0.0000 N   0  0  0  0  0  0  0  0  0  0  0  0
   14.2894   -0.0000   -0.0000 C   0  0  0  0  0  0  0  0  0  0  0  0
   15.9134    1.8037   -0.0000 N   0  0  0  0  0  0  0  0  0  0  0  0
   14.4462    1.4918   -0.0000 C   0  0  0  0  0  0  0  0  0  0  0  0
   12.9904   -0.7500   -0.0000 C   0  0  0  0  0  0  0  0  0  0  0  0
   16.5235    3.1740   -0.0000 C   0  0  0  0  0  0  0  0  0  0  0  0
   11.6913   -0.0000   -0.0000 C   0  0  0  0  0  0  0  0  0  0  0  0
   15.6419    4.3875   -0.0000 C   0  0  0  0  0  0  0  0  0  0  0  0
   10.3923   -0.7500   -0.0000 N   0  0  0  0  0  0  0  0  0  0  0  0
   16.2520    5.7578   -0.0000 C   0  0  0  0  0  0  0  0  0  0  0  0
    9.0933   -0.0000   -0.0000 C   0  0  0  0  0  0  0  0  0  0  0  0
   10.3923   -2.2500   -0.0000 C   0  0  0  0  0  0  0  0  0  0  0  0
   15.3703    6.9713   -0.0000 C   0  0  0  0  0  0  0  0  0  0  0  0
    7.7942   -0.7500   -0.0000 C   0  0  0  0  0  0  0  0  0  0  0  0
    9.0933    1.5000   -0.0000 C   0  0  0  0  0  0  0  0  0  0  0  0
   15.9804    8.3417   -0.0000 O   0  0  0  0  0  0  0  0  0  0  0  0
   13.8785    6.8145   -0.0000 C   0  0  0  0  0  0  0  0  0  0  0  0
    6.4952   -0.0000   -0.0000 C   0  0  0  0  0  0  0  0  0  0  0  0
    7.7942    2.2500   -0.0000 C   0  0  0  0  0  0  0  0  0  0  0  0
   12.9968    8.0281   -0.0000 C   0  0  0  0  0  0  0  0  0  0  0  0
    6.4952    1.5000   -0.0000 C   0  0  0  0  0  0  0  0  0  0  0  0
    5.1962    2.2500   -0.0000 N   0  0  0  0  0  0  0  0  0  0  0  0
    5.1962    3.7500   -0.0000 C   0  0  0  0  0  0  0  0  0  0  0  0
    3.8971    1.5000   -0.0000 C   0  0  0  0  0  0  0  0  0  0  0  0
    6.4952    4.5000   -0.0000 O   0  0  0  0  0  0  0  0  0  0  0  0
    3.8971    4.5000   -0.0000 C   0  0  0  0  0  0  0  0  0  0  0  0
    3.8971    6.0000   -0.0000 C   0  0  0  0  0  0  0  0  0  0  0  0
  1  2  2  0  0  0  0
  2  3  1  0  0  0  0
  2  4  1  0  0  0  0
  4  5  2  0  0  0  0
  4  6  1  0  0  0  0
  5  7  1  0  0  0  0
  6  8  2  0  0  0  0
  6  9  1  0  0  0  0
  7 10  1  0  0  0  0
  9 11  1  0  0  0  0
 10 12  2  0  0  0  0
 11 13  1  0  0  0  0
 12 14  1  0  0  0  0
 13 15  1  0  0  0  0
 13 16  1  0  0  0  0
 14 17  2  0  0  0  0
 15 18  1  0  0  0  0
 15 19  2  0  0  0  0
 17 20  1  0  0  0  0
 17 21  1  0  0  0  0
 18 22  2  0  0  0  0
 19 23  1  0  0  0  0
 21 24  2  0  0  0  0
 22 25  1  0  0  0  0
 25 26  1  0  0  0  0
 26 27  1  0  0  0  0
 26 28  1  0  0  0  0
 27 29  2  0  0  0  0
 27 30  1  0  0  0  0
 30 31  1  0  0  0  0
  7  8  1  0  0  0  0
M  END
>  <idcoordinates2D>


>  <FragFp>
;j;BrOKzOR9dEC8s29@WrOPGc048Dnp218048@qB450W0ak0@V0oFQ4c7GF1W580W!J49F0F#801!V

>  <SkelSpheres>
/.1(8(1%2!1-1,1)1&1*6$402,1/#21,21+2%I!1(1%1$4$1/#101/!2,3,1/,1/+2/+1//#214/(11!1*2$9&2/,21+214$3*33.3#321!1)1,1&62,1)1-1//.1%1/#2)3/$1$1)104//%1/&2//#20q1!1(1&2*102$1$1(4/#1014/#1//1A201%1/*3/231%1,2011+3-1.5!2/)2-

>  <PathFp>
GIP@kH@4l438d0Jbc8k0I4J9Cc80@88BV0H760JrhGV809AFuJ05V!8W458c8FG0JXPW0V2!NgLJ8I2VB1!

>  <Structure>
foi`@DDXZXLgrJZIQYIJISQKHjJEgFffijfZYjfhAEWjLU`

>  <Atoms>
31

>  <Bonds>
31

>  <Total Molweight>
394

>  <cLogP>
2.4078

>  <H-Acceptors>
8

>  <H-Donors>
0

>  <Non-H Atoms>
31

>  <Non-C/H Atoms>
8

>  <Electronegative Atoms>
8

>  <Stereo Centers>
0

>  <Rotatable Bonds>
12

>  <Rings Closures>
1

>  <sp3-Atoms>
10

>  <Symmetric atoms>
0

>  <Total Surface Area>
115.48

>  <Relative PSA>
0.58599

>  <Polar Surface Area>
81.91

>  <Shape Index>
0.64516

>  <Molecular Flexibility>
0.68734

>  <Molecular Complexity>
0.75255

>  <Aromatic Rings>
1

>  <Aromatic Atoms>
5

$$$$

eCreator 1.02D

 32 32  0  0  0  0  0  0  0  0999 V2000
   12.9904    1.0000   -0.0000 O   0  0  0  0  0  0  0  0  0  0  0  0
   12.9904    0.0000   -0.0000 C   0  0  0  0  0  0  0  0  0  0  0  0
   12.1244   -0.5000   -0.0000 N   0  0  0  0  0  0  0  0  0  0  0  0
   13.8564   -0.5000   -0.0000 C   0  0  0  0  0  0  0  0  0  0  0  0
   11.2583   -0.0000   -0.0000 C   0  0  0  0  0  0  0  0  0  0  0  0
   12.1244   -1.5000   -0.0000 C   0  0  0  0  0  0  0  0  0  0  0  0
   13.8564   -1.5000   -0.0000 C   0  0  0  0  0  0  0  0  0  0  0  0
   10.3923   -0.5000   -0.0000 C   0  0  0  0  0  0  0  0  0  0  0  0
   12.9904   -2.0000   -0.0000 C   0  0  0  0  0  0  0  0  0  0  0  0
    9.5263   -0.0000   -0.0000 C   0  0  0  0  0  0  0  0  0  0  0  0
    8.6603   -0.5000   -0.0000 C   0  0  0  0  0  0  0  0  0  0  0  0
    7.7942   -0.0000   -0.0000 N   0  0  0  0  0  0  0  0  0  0  0  0
    8.6603   -1.5000   -0.0000 C   0  0  0  0  0  0  0  0  0  0  0  0
    6.9282   -0.5000   -0.0000 C   0  0  0  0  0  0  0  0  0  0  0  0
    9.5263   -2.0000   -0.0000 C   0  0  0  0  0  0  0  0  0  0  0  0
    6.9282   -1.5000   -0.0000 O   0  0  0  0  0  0  0  0  0  0  0  0
    6.0622   -0.0000   -0.0000 C   0  0  0  0  0  0  0  0  0  0  0  0
    5.1962   -0.5000   -0.0000 N   0  0  0  0  0  0  0  0  0  0  0  0
    6.0622    1.0000   -0.0000 C   0  0  0  0  0  0  0  0  0  0  0  0
    4.3301   -0.0000   -0.0000 C   0  0  0  0  0  0  0  0  0  0  0  0
    5.1962    1.5000   -0.0000 C   0  0  0  0  0  0  0  0  0  0  0  0
    6.9282    1.5000   -0.0000 C   0  0  0  0  0  0  0  0  0  0  0  0
    3.4641   -0.5000   -0.0000 C   0  0  0  0  0  0  0  0  0  0  0  0
    4.3301    1.0000   -0.0000 C   0  0  0  0  0  0  0  0  0  0  0  0
    7.7942    1.0000   -0.0000 C   0  0  0  0  0  0  0  0  0  0  0  0
    2.5981   -0.0000   -0.0000 C   0  0  0  0  0  0  0  0  0  0  0  0
    3.4641    1.5000   -0.0000 N   0  0  0  0  0  0  0  0  0  0  0  0
    1.7321   -0.5000   -0.0000 C   0  0  0  0  0  0  0  0  0  0  0  0
    0.8660   -0.0000   -0.0000 O   0  0  0  0  0  0  0  0  0  0  0  0
    1.7321   -1.5000   -0.0000 C   0  0  0  0  0  0  0  0  0  0  0  0
    0.8660    1.0000   -0.0000 C   0  0  0  0  0  0  0  0  0  0  0  0
    0.8660   -2.0000   -0.0000 C   0  0  0  0  0  0  0  0  0  0  0  0
  1  2  2  0  0  0  0
  2  3  1  0  0  0  0
  2  4  1  0  0  0  0
  3  5  1  0  0  0  0
  3  6  1  0  0  0  0
  4  7  1  0  0  0  0
  5  8  2  0  0  0  0
  6  9  1  0  0  0  0
  8 10  1  0  0  0  0
 10 11  2  0  0  0  0
 11 12  1  0  0  0  0
 11 13  1  0  0  0  0
 12 14  1  0  0  0  0
 13 15  2  0  0  0  0
 14 16  2  0  0  0  0
 14 17  1  0  0  0  0
 17 18  1  0  0  0  0
 17 19  2  0  0  0  0
 18 20  1  0  0  0  0
 19 21  1  0  0  0  0
 19 22  1  0  0  0  0
 20 23  2  0  0  0  0
 21 24  1  0  0  0  0
 22 25  1  0  0  0  0
 23 26  1  0  0  0  0
 24 27  1  0  0  0  0
 26 28  2  0  0  0  0
 28 29  1  0  0  0  0
 28 30  1  0  0  0  0
 29 31  1  0  0  0  0
 30 32  2  0  0  0  0
  7  9  1  0  0  0  0
M  END
>  <idcoordinates2D>


>  <FragFp>
;jzjtBls5y5J8dEB8o28@8p9F1cV488Px298040@o8440W0Xs0sV0oF@F@YGF0V10VW!44(V%

>  <SkelSpheres>
!1)2/1)I*2%11)1/,1#3&2$1!206-1.1/+11*H+2#1%1$1!301/.1/&1*2&2-1#2!1%1/02%1/+101!3#1&1.3&58//!4&2%1)2)1.65101!3*2%2/1+1/%4$1/-1!4//$12)1$1!1/3//!1%2&2(2/*2&1+1/1/(10v$1/$2/03/$2//#1)1/!29402-3(2(13/011+3&101#2#1//104/*201-

>  <PathFp>
GJN080N40@02c!q4@!3!@4081T28BV8P120F5010FVN0FV0F15408W1#1FF0BZF30WY0FVa2J4@1VB440

>  <Structure>
e`PRL@@DMHe`OClbbbRvTRTLRbRRvbS@cUSSTmMSUMS@TLTeEURu@

>  <Atoms>
32

>  <Bonds>
32

>  <Total Molweight>
404

>  <cLogP>
4.25

>  <H-Acceptors>
7

>  <H-Donors>
0

>  <Non-H Atoms>
32

>  <Non-C/H Atoms>
7

>  <Electronegative Atoms>
7

>  <Stereo Centers>
0

>  <Rotatable Bonds>
13

>  <Rings Closures>
1

>  <sp3-Atoms>
12

>  <Symmetric atoms>
0

>  <Total Surface Area>
97.83

>  <Relative PSA>
0.51395

>  <Polar Surface Area>
56.33

>  <Shape Index>
0.5625

>  <Molecular Flexibility>
0.497

>  <Molecular Complexity>
0.74806

>  <Aromatic Rings>
0

>  <Aromatic Atoms>
0

$$$$

eCreator 1.02D

 32 32  0  0  0  0  0  0  0  0999 V2000
    6.0622   -2.0000   -0.0000 O   0  0  0  0  0  0  0  0  0  0  0  0
    6.9282   -1.5000   -0.0000 C   0  0  0  0  0  0  0  0  0  0  0  0
    6.9282   -0.5000   -0.0000 N   0  0  0  0  0  0  0  0  0  0  0  0
    6.0622   -0.0000   -0.0000 C   0  0  0  0  0  0  0  0  0  0  0  0
    7.7942   -0.0000   -0.0000 C   0  0  0  0  0  0  0  0  0  0  0  0
    5.1962   -0.5000   -0.0000 C   0  0  0  0  0  0  0  0  0  0  0  0
    6.0622    1.0000   -0.0000 C   0  0  0  0  0  0  0  0  0  0  0  0
    8.6603   -0.5000   -0.0000 C   0  0  0  0  0  0  0  0  0  0  0  0
    4.3301   -0.0000   -0.0000 C   0  0  0  0  0  0  0  0  0  0  0  0
    9.5263   -0.0000   -0.0000 C   0  0  0  0  0  0  0  0  0  0  0  0
    3.4641   -0.5000   -0.0000 C   0  0  0  0  0  0  0  0  0  0  0  0
   10.3923   -0.5000   -0.0000 C   0  0  0  0  0  0  0  0  0  0  0  0
    2.5981   -0.0000   -0.0000 N   0  0  0  0  0  0  0  0  0  0  0  0
    3.4641   -1.5000   -0.0000 C   0  0  0  0  0  0  0  0  0  0  0  0
    1.7321   -0.5000   -0.0000 C   0  0  0  0  0  0  0  0  0  0  0  0
    0.8660   -0.0000   -0.0000 C   0  0  0  0  0  0  0  0  0  0  0  0
    0.0000   -0.5000   -0.0000 C   0  0  0  0  0  0  0  0  0  0  0  0
   -0.9135   -0.0933   -0.0000 C   0  0  0  0  0  0  0  0  0  0  0  0
   -0.1045   -1.4945   -0.0000 C   0  0  0  0  0  0  0  0  0  0  0  0
   -1.5827   -0.8364   -0.0000 N   0  0  0  0  0  0  0  0  0  0  0  0
   -1.1215    0.8849   -0.0000 C   0  0  0  0  0  0  0  0  0  0  0  0
   -1.0827   -1.7024   -0.0000 N   0  0  0  0  0  0  0  0  0  0  0  0
    0.6386   -2.1637   -0.0000 C   0  0  0  0  0  0  0  0  0  0  0  0
   -2.0725    1.1939   -0.0000 N   0  0  0  0  0  0  0  0  0  0  0  0
   -1.4894   -2.6160   -0.0000 C   0  0  0  0  0  0  0  0  0  0  0  0
   -0.9016   -3.4250   -0.0000 C   0  0  0  0  0  0  0  0  0  0  0  0
   -1.3084   -4.3385   -0.0000 C   0  0  0  0  0  0  0  0  0  0  0  0
   -2.3029   -4.4431   -0.0000 C   0  0  0  0  0  0  0  0  0  0  0  0
   -2.8907   -3.6341   -0.0000 O   0  0  0  0  0  0  0  0  0  0  0  0
   -2.7096   -5.3566   -0.0000 C   0  0  0  0  0  0  0  0  0  0  0  0
   -2.4839   -2.7205   -0.0000 C   0  0  0  0  0  0  0  0  0  0  0  0
   -2.1218   -6.1656   -0.0000 C   0  0  0  0  0  0  0  0  0  0  0  0
  1  2  2  0  0  0  0
  2  3  1  0  0  0  0
  3  4  1  0  0  0  0
  3  5  1  0  0  0  0
  4  6  2  0  0  0  0
  4  7  1  0  0  0  0
  5  8  1  0  0  0  0
  6  9  1  0  0  0  0
  8 10  1  0  0  0  0
  9 11  2  0  0  0  0
 10 12  1  0  0  0  0
 11 13  1  0  0  0  0
 11 14  1  0  0  0  0
 13 15  1  0  0  0  0
 15 16  1  0  0  0  0
 16 17  1  0  0  0  0
 17 18  1  0  0  0  0
 17 19  2  0  0  0  0
 18 20  2  0  0  0  0
 18 21  1  0  0  0  0
 19 22  1  0  0  0  0
 19 23  1  0  0  0  0
 21 24  1  0  0  0  0
 22 25  1  0  0  0  0
 25 26  1  0  0  0  0
 26 27  2  0  0  0  0
 27 28  1  0  0  0  0
 28 29  1  0  0  0  0
 28 30  2  0  0  0  0
 29 31  1  0  0  0  0
 30 32  1  0  0  0  0
 20 22  1  0  0  0  0
M  END
>  <idcoordinates2D>


>  <FragFp>
;j;cptKvKo99798w28@WJGFFcV48BIx218040@q841FV0Xs08V0oFP4e7FF1W5!W!J48!F#801!V

>  <SkelSpheres>
!202//!F!1$2$1#1%1/$1.3&4$201201!1!1&3&2-3-102(12%E/!1///$1//#1#1!2(3!6)1/0202/,1(1#1/&4(501$1(1/0B&11+1.1,40101!2&1(1.103*1.1/!1/01101%2/(1/%101/*1&21(1)1#2+1)1/!2+2/%1$2/11+10t$3!1#1&1$1$1+21#1-2)2+101!2$1,1021.2@201/&2(15/01//2//!5%1*2)11$11%1

>  <PathFp>
lMP@cH86WX!dVoWc8!IJJ3hc202e@BV8F3D8F_hKVS0GAFsF0JW408W55808GF2JXNY0W10FFZ3J4O2cB#

>  <Structure>
e`PZD@@DCLjn`ClbTTRrRfrTTTrJRbVUSTuSUUKUTtu@DDTeLgL

>  <Atoms>
32

>  <Bonds>
32

>  <Total Molweight>
402

>  <cLogP>
4.3296

>  <H-Acceptors>
7

>  <H-Donors>
0

>  <Non-H Atoms>
32

>  <Non-C/H Atoms>
7

>  <Electronegative Atoms>
7

>  <Stereo Centers>
0

>  <Rotatable Bonds>
14

>  <Rings Closures>
1

>  <sp3-Atoms>
16

>  <Symmetric atoms>
0

>  <Total Surface Area>
70.13

>  <Relative PSA>
0.73478

>  <Polar Surface Area>
53.84

>  <Shape Index>
0.65625

>  <Molecular Flexibility>
0.63952

>  <Molecular Complexity>
0.77309

>  <Aromatic Rings>
1

>  <Aromatic Atoms>
5

$$$$

eCreator 1.02D

 31 32  0  0  0  0  0  0  0  0999 V2000
    4.3301   -3.0000   -0.0000 O   0  0  0  0  0  0  0  0  0  0  0  0
    3.4641   -3.5000   -0.0000 C   0  0  0  0  0  0  0  0  0  0  0  0
    2.5981   -3.0000   -0.0000 N   0  0  0  0  0  0  0  0  0  0  0  0
    3.4641   -4.5000   -0.0000 C   0  0  0  0  0  0  0  0  0  0  0  0
    2.5981   -2.0000   -0.0000 C   0  0  0  0  0  0  0  0  0  0  0  0
    1.7321   -3.5000   -0.0000 C   0  0  0  0  0  0  0  0  0  0  0  0
    4.3301   -5.0000   -0.0000 C   0  0  0  0  0  0  0  0  0  0  0  0
    1.7321   -1.5000   -0.0000 C   0  0  0  0  0  0  0  0  0  0  0  0
    3.4641   -1.5000   -0.0000 C   0  0  0  0  0  0  0  0  0  0  0  0
    0.8660   -3.0000   -0.0000 C   0  0  0  0  0  0  0  0  0  0  0  0
    1.7321   -0.5000   -0.0000 C   0  0  0  0  0  0  0  0  0  0  0  0
    0.8660   -0.0000   -0.0000 C   0  0  0  0  0  0  0  0  0  0  0  0
    0.8660    1.0000   -0.0000 N   0  0  0  0  0  0  0  0  0  0  0  0
    0.0000   -0.5000   -0.0000 C   0  0  0  0  0  0  0  0  0  0  0  0
    1.7321    1.5000   -0.0000 C   0  0  0  0  0  0  0  0  0  0  0  0
    0.0000    1.5000   -0.0000 C   0  0  0  0  0  0  0  0  0  0  0  0
    1.7321    2.5000   -0.0000 C   0  0  0  0  0  0  0  0  0  0  0  0
   -0.0000    2.5000   -0.0000 C   0  0  0  0  0  0  0  0  0  0  0  0
    2.4752    3.1691   -0.0000 N   0  0  0  0  0  0  0  0  0  0  0  0
    0.8660    3.0000   -0.0000 C   0  0  0  0  0  0  0  0  0  0  0  0
    2.0685    4.0827   -0.0000 N   0  0  0  0  0  0  0  0  0  0  0  0
    3.4533    2.9612   -0.0000 C   0  0  0  0  0  0  0  0  0  0  0  0
    1.0739    3.9781   -0.0000 C   0  0  0  0  0  0  0  0  0  0  0  0
    4.1225    3.7044   -0.0000 C   0  0  0  0  0  0  0  0  0  0  0  0
    3.7624    2.0102   -0.0000 C   0  0  0  0  0  0  0  0  0  0  0  0
    0.4048    4.7213   -0.0000 C   0  0  0  0  0  0  0  0  0  0  0  0
    3.8135    4.6554   -0.0000 C   0  0  0  0  0  0  0  0  0  0  0  0
    4.7405    1.8023   -0.0000 C   0  0  0  0  0  0  0  0  0  0  0  0
   -0.5733    4.5134   -0.0000 O   0  0  0  0  0  0  0  0  0  0  0  0
    2.8353    4.8633   -0.0000 C   0  0  0  0  0  0  0  0  0  0  0  0
    2.5263    5.8144   -0.0000 O   0  0  0  0  0  0  0  0  0  0  0  0
  1  2  2  0  0  0  0
  2  3  1  0  0  0  0
  2  4  1  0  0  0  0
  3  5  1  0  0  0  0
  3  6  1  0  0  0  0
  4  7  1  0  0  0  0
  5  8  2  0  0  0  0
  5  9  1  0  0  0  0
  6 10  1  0  0  0  0
  8 11  1  0  0  0  0
 11 12  2  0  0  0  0
 12 13  1  0  0  0  0
 12 14  1  0  0  0  0
 13 15  1  0  0  0  0
 13 16  1  0  0  0  0
 15 17  1  0  0  0  0
 16 18  1  0  0  0  0
 17 19  1  0  0  0  0
 17 20  2  0  0  0  0
 19 21  1  0  0  0  0
 19 22  1  0  0  0  0
 20 23  1  0  0  0  0
 22 24  1  0  0  0  0
 22 25  2  0  0  0  0
 23 26  1  0  0  0  0
 24 27  2  0  0  0  0
 25 28  1  0  0  0  0
 26 29  2  0  0  0  0
 27 30  1  0  0  0  0
 30 31  1  0  0  0  0
 18 20  1  0  0  0  0
 21 23  2  0  0  0  0
M  END
>  <idcoordinates2D>


>  <FragFp>
;jzvzgrSxzQwttEE8uE9edrQTIcV4OBHx2Ac05N@oi45HX0Xs1cV0pFU4ebGF7W1@0W8FK49!F#801!V

>  <SkelSpheres>
!2//1#B/!1/+3#2/(3$2+201,2//0102%E0101-1/)1/%2#1#1$1*2/-1#602$1!1/!1.3//-2*3)2$1&1)1!A&2/#1/%202$3*3/01$301(2-1(2/%2)201#1/(11%1/!10102*1,1!32010101/(1#204%21//!1/!12#4+1/#r%101#1&1$201!1021/!2/*202,313.2.2A6011!101/*4//(1/)1)1(4!2/)1-

>  <PathFp>
lMU@sH86vi1NdZoWc8k0IJ5Ahs@02eARV0N7D8krhKkO29AGuJ841408W45BcNGF2LXNW0WQ02NgHoNG2dR1!

>  <Structure>
eo`RL@@DCDb`CglbbbTVJbfRfbtRRQbrJZZjZfjjZifZd@abTnjY`

>  <Atoms>
31

>  <Bonds>
32

>  <Total Molweight>
392

>  <cLogP>
4.2987

>  <H-Acceptors>
7

>  <H-Donors>
0

>  <Non-H Atoms>
31

>  <Non-C/H Atoms>
7

>  <Electronegative Atoms>
7

>  <Stereo Centers>
0

>  <Rotatable Bonds>
9

>  <Rings Closures>
2

>  <sp3-Atoms>
13

>  <Symmetric atoms>
0

>  <Total Surface Area>
93.61

>  <Relative PSA>
0.68497

>  <Polar Surface Area>
78.67

>  <Shape Index>
0.54839

>  <Molecular Flexibility>
0.49719

>  <Molecular Complexity>
0.89827

>  <Aromatic Rings>
1

>  <Aromatic Atoms>
5

$$$$

eCreator 1.02D

 32 32  0  0  0  0  0  0  0  0999 V2000
   10.5347   -1.8546   -0.0000 O   0  0  0  0  0  0  0  0  0  0  0  0
   11.4857   -2.1637   -0.0000 C   0  0  0  0  0  0  0  0  0  0  0  0
   12.2289   -1.4945   -0.0000 C   0  0  0  0  0  0  0  0  0  0  0  0
   13.2070   -1.7024   -0.0000 N   0  0  0  0  0  0  0  0  0  0  0  0
   12.1244   -0.5000   -0.0000 C   0  0  0  0  0  0  0  0  0  0  0  0
   13.7070   -0.8364   -0.0000 N   0  0  0  0  0  0  0  0  0  0  0  0
   13.0379   -0.0933   -0.0000 C   0  0  0  0  0  0  0  0  0  0  0  0
   11.2583   -0.0000   -0.0000 C   0  0  0  0  0  0  0  0  0  0  0  0
   14.7016   -0.7319   -0.0000 C   0  0  0  0  0  0  0  0  0  0  0  0
   13.2458    0.8849   -0.0000 C   0  0  0  0  0  0  0  0  0  0  0  0
   10.3923   -0.5000   -0.0000 C   0  0  0  0  0  0  0  0  0  0  0  0
   15.1083    0.1817   -0.0000 C   0  0  0  0  0  0  0  0  0  0  0  0
   12.5027    1.5540   -0.0000 O   0  0  0  0  0  0  0  0  0  0  0  0
    9.5263   -0.0000   -0.0000 N   0  0  0  0  0  0  0  0  0  0  0  0
   16.1028    0.2862   -0.0000 C   0  0  0  0  0  0  0  0  0  0  0  0
    8.6603   -0.5000   -0.0000 C   0  0  0  0  0  0  0  0  0  0  0  0
   16.6906   -0.5228   -0.0000 C   0  0  0  0  0  0  0  0  0  0  0  0
    7.7942   -0.0000   -0.0000 C   0  0  0  0  0  0  0  0  0  0  0  0
   17.6851   -0.4183   -0.0000 O   0  0  0  0  0  0  0  0  0  0  0  0
   16.2839   -1.4364   -0.0000 C   0  0  0  0  0  0  0  0  0  0  0  0
    6.9282   -0.5000   -0.0000 C   0  0  0  0  0  0  0  0  0  0  0  0
   18.2729   -1.2273   -0.0000 C   0  0  0  0  0  0  0  0  0  0  0  0
    6.0622   -0.0000   -0.0000 C   0  0  0  0  0  0  0  0  0  0  0  0
    5.1962   -0.5000   -0.0000 N   0  0  0  0  0  0  0  0  0  0  0  0
    6.0622    1.0000   -0.0000 C   0  0  0  0  0  0  0  0  0  0  0  0
    4.3301   -0.0000   -0.0000 C   0  0  0  0  0  0  0  0  0  0  0  0
    5.1962    1.5000   -0.0000 C   0  0  0  0  0  0  0  0  0  0  0  0
    3.4641   -0.5000   -0.0000 C   0  0  0  0  0  0  0  0  0  0  0  0
    2.5981   -0.0000   -0.0000 C   0  0  0  0  0  0  0  0  0  0  0  0
    1.7321   -0.5000   -0.0000 C   0  0  0  0  0  0  0  0  0  0  0  0
    0.8660   -0.0000   -0.0000 C   0  0  0  0  0  0  0  0  0  0  0  0
    0.0000   -0.5000   -0.0000 O   0  0  0  0  0  0  0  0  0  0  0  0
  1  2  2  0  0  0  0
  2  3  1  0  0  0  0
  3  4  2  0  0  0  0
  3  5  1  0  0  0  0
  4  6  1  0  0  0  0
  5  7  2  0  0  0  0
  5  8  1  0  0  0  0
  6  9  1  0  0  0  0
  7 10  1  0  0  0  0
  8 11  1  0  0  0  0
  9 12  1  0  0  0  0
 10 13  2  0  0  0  0
 11 14  1  0  0  0  0
 12 15  2  0  0  0  0
 14 16  1  0  0  0  0
 15 17  1  0  0  0  0
 16 18  2  0  0  0  0
 17 19  1  0  0  0  0
 17 20  2  0  0  0  0
 18 21  1  0  0  0  0
 19 22  1  0  0  0  0
 21 23  2  0  0  0  0
 23 24  1  0  0  0  0
 23 25  1  0  0  0  0
 24 26  1  0  0  0  0
 25 27  2  0  0  0  0
 26 28  1  0  0  0  0
 28 29  1  0  0  0  0
 29 30  1  0  0  0  0
 30 31  1  0  0  0  0
 31 32  2  0  0  0  0
  6  7  1  0  0  0  0
M  END
>  <idcoordinates2D>


>  <FragFp>
;bzrvcls5uKo9d298w28PVlFNFcV08BHG218040@k845FV0Xs08V0oFI4c1GF1W18VW!J48!F%1!V

>  <SkelSpheres>
!1//#2E!1.1#1)1,1/(1040101217!1///1)1%10J&1#1%101,1/.1$1)1*2&2%11/!2021#2&1(1!1//$1+1$3)1!5(3//101&5101/&1#2*21%4/.1/)1!1*1(2#1$1!2#1!2#102#101/31/1$1#1-2/%1-51#1+1#1///+16/*1111#20u,1&1$4$1$1!11!1///#31&2(1.17601/!1#2)3+1/!1/02/3/!4)1*1$12%2&2

>  <PathFp>
l7P2FH86Wa!cVolV8V0IJ03hc@1@e@4V8H7D8FpCJkKV9AFsG8G1408Z55808GF2JXFY0130FN62J4G2cB#

>  <Structure>
e`PRB@@LJKN`CDodeeeUWUe~UuZFFZZjYiffijf@plPjj`

>  <Atoms>
32

>  <Bonds>
32

>  <Total Molweight>
408

>  <cLogP>
2.883

>  <H-Acceptors>
8

>  <H-Donors>
0

>  <Non-H Atoms>
32

>  <Non-C/H Atoms>
8

>  <Electronegative Atoms>
8

>  <Stereo Centers>
0

>  <Rotatable Bonds>
18

>  <Rings Closures>
1

>  <sp3-Atoms>
11

>  <Symmetric atoms>
0

>  <Total Surface Area>
126.95

>  <Relative PSA>
0.58338

>  <Polar Surface Area>
84.74

>  <Shape Index>
0.71875

>  <Molecular Flexibility>
0.61086

>  <Molecular Complexity>
0.77749

>  <Aromatic Rings>
1

>  <Aromatic Atoms>
5

$$$$

eCreator 1.02D

 31 32  0  0  0  0  0  0  0  0999 V2000
    8.6603   -0.5000   -0.0000 O   0  0  0  0  0  0  0  0  0  0  0  0
    7.7942   -0.0000   -0.0000 C   0  0  0  0  0  0  0  0  0  0  0  0
    6.9282   -0.5000   -0.0000 C   0  0  0  0  0  0  0  0  0  0  0  0
    6.0622   -0.0000   -0.0000 N   0  0  0  0  0  0  0  0  0  0  0  0
    6.9282   -1.5000   -0.0000 C   0  0  0  0  0  0  0  0  0  0  0  0
    5.1962   -0.5000   -0.0000 N   0  0  0  0  0  0  0  0  0  0  0  0
    7.7942   -2.0000   -0.0000 C   0  0  0  0  0  0  0  0  0  0  0  0
    4.3301   -0.0000   -0.0000 C   0  0  0  0  0  0  0  0  0  0  0  0
    5.1962   -1.5000   -0.0000 C   0  0  0  0  0  0  0  0  0  0  0  0
    3.4641   -0.5000   -0.0000 C   0  0  0  0  0  0  0  0  0  0  0  0
    6.0622   -2.0000   -0.0000 C   0  0  0  0  0  0  0  0  0  0  0  0
    2.5981   -0.0000   -0.0000 C   0  0  0  0  0  0  0  0  0  0  0  0
    6.0622   -3.0000   -0.0000 N   0  0  0  0  0  0  0  0  0  0  0  0
    2.5981    1.0000   -0.0000 C   0  0  0  0  0  0  0  0  0  0  0  0
    5.1962   -3.5000   -0.0000 C   0  0  0  0  0  0  0  0  0  0  0  0
    6.9282   -3.5000   -0.0000 C   0  0  0  0  0  0  0  0  0  0  0  0
    3.4641    1.5000   -0.0000 O   0  0  0  0  0  0  0  0  0  0  0  0
    1.7321    1.5000   -0.0000 C   0  0  0  0  0  0  0  0  0  0  0  0
    4.3301   -3.0000   -0.0000 C   0  0  0  0  0  0  0  0  0  0  0  0
    5.1962   -4.5000   -0.0000 C   0  0  0  0  0  0  0  0  0  0  0  0
    4.3301    1.0000   -0.0000 C   0  0  0  0  0  0  0  0  0  0  0  0
    0.8660    1.0000   -0.0000 C   0  0  0  0  0  0  0  0  0  0  0  0
    3.4641   -3.5000   -0.0000 C   0  0  0  0  0  0  0  0  0  0  0  0
    4.3301   -5.0000   -0.0000 C   0  0  0  0  0  0  0  0  0  0  0  0
    3.4641   -4.5000   -0.0000 C   0  0  0  0  0  0  0  0  0  0  0  0
    2.5981   -5.0000   -0.0000 N   0  0  0  0  0  0  0  0  0  0  0  0
    1.7321   -4.5000   -0.0000 C   0  0  0  0  0  0  0  0  0  0  0  0
    2.5981   -6.0000   -0.0000 C   0  0  0  0  0  0  0  0  0  0  0  0
    0.8660   -5.0000   -0.0000 C   0  0  0  0  0  0  0  0  0  0  0  0
    1.7321   -6.5000   -0.0000 C   0  0  0  0  0  0  0  0  0  0  0  0
    0.8660   -6.0000   -0.0000 C   0  0  0  0  0  0  0  0  0  0  0  0
  1  2  2  0  0  0  0
  2  3  1  0  0  0  0
  3  4  2  0  0  0  0
  3  5  1  0  0  0  0
  4  6  1  0  0  0  0
  5  7  1  0  0  0  0
  6  8  1  0  0  0  0
  6  9  1  0  0  0  0
  8 10  1  0  0  0  0
  9 11  1  0  0  0  0
 10 12  2  0  0  0  0
 11 13  1  0  0  0  0
 12 14  1  0  0  0  0
 13 15  1  0  0  0  0
 13 16  1  0  0  0  0
 14 17  1  0  0  0  0
 14 18  2  0  0  0  0
 15 19  2  0  0  0  0
 15 20  1  0  0  0  0
 17 21  1  0  0  0  0
 18 22  1  0  0  0  0
 19 23  1  0  0  0  0
 20 24  2  0  0  0  0
 23 25  2  0  0  0  0
 25 26  1  0  0  0  0
 26 27  1  0  0  0  0
 26 28  1  0  0  0  0
 27 29  1  0  0  0  0
 28 30  1  0  0  0  0
 29 31  1  0  0  0  0
 24 25  1  0  0  0  0
 30 31  1  0  0  0  0
M  END
>  <idcoordinates2D>


>  <FragFp>
=UttMw5m5ZvvH80o68eVb4P0dV8N8NS038X029V841F203N18!N8JFfXJFIW9010V0J41!G101V01#

>  <SkelSpheres>
$2//!G/!1/+2.3,404201-3/01/!1(1!21$A/!1&1/#1/(1.1(101&2/&23/-1//%1+1+4(5(2#1&1&1$60102!1)1+2%1+1403$2&2,1%4%4%1$1,1/#1&1/,2/$1,2201+4/)1/&2$3%1!2/!1&2/.2!2/03&1(10s)1!1&1*1*801!4/2+1/&3/+2022/)2!3%5!@-1#1///.4/,5$1101$

>  <PathFp>
14N08Fc019!W1F64c803VF9141GN016ZBN1HFFB040FV@01d!1010dlK%F!VH2c023J062K6N0VD410

>  <Structure>
eo`RD@@LJCI`@lbTRTrRRbbfRQrbRzFn^YjjfjdJ@jjHCABTPf

>  <Atoms>
31

>  <Bonds>
32

>  <Total Molweight>
388

>  <cLogP>
4.0443

>  <H-Acceptors>
6

>  <H-Donors>
0

>  <Non-H Atoms>
31

>  <Non-C/H Atoms>
6

>  <Electronegative Atoms>
6

>  <Stereo Centers>
0

>  <Rotatable Bonds>
12

>  <Rings Closures>
2

>  <sp3-Atoms>
14

>  <Symmetric atoms>
4

>  <Total Surface Area>
64.57

>  <Relative PSA>
0.70002

>  <Polar Surface Area>
48.38

>  <Shape Index>
0.58065

>  <Molecular Flexibility>
0.72009

>  <Molecular Complexity>
0.69646

>  <Aromatic Rings>
1

>  <Aromatic Atoms>
6

$$$$

eCreator 1.02D

 31 32  0  0  0  0  0  0  0  0999 V2000
    4.3301   -2.0000   -0.0000 O   0  0  0  0  0  0  0  0  0  0  0  0
    5.1962   -1.5000   -0.0000 C   0  0  0  0  0  0  0  0  0  0  0  0
    6.0622   -2.0000   -0.0000 N   0  0  0  0  0  0  0  0  0  0  0  0
    5.1962   -0.5000   -0.0000 C   0  0  0  0  0  0  0  0  0  0  0  0
    6.9282   -1.5000   -0.0000 C   0  0  0  0  0  0  0  0  0  0  0  0
    6.0622   -3.0000   -0.0000 C   0  0  0  0  0  0  0  0  0  0  0  0
    4.3301   -0.0000   -0.0000 N   0  0  0  0  0  0  0  0  0  0  0  0
    6.0622   -0.0000   -0.0000 C   0  0  0  0  0  0  0  0  0  0  0  0
    6.9282   -0.5000   -0.0000 C   0  0  0  0  0  0  0  0  0  0  0  0
    5.1962   -3.5000   -0.0000 C   0  0  0  0  0  0  0  0  0  0  0  0
    4.3301    1.0000   -0.0000 C   0  0  0  0  0  0  0  0  0  0  0  0
    6.0622    1.0000   -0.0000 C   0  0  0  0  0  0  0  0  0  0  0  0
    5.1962   -4.5000   -0.0000 C   0  0  0  0  0  0  0  0  0  0  0  0
    3.4641    1.5000   -0.0000 C   0  0  0  0  0  0  0  0  0  0  0  0
    5.1962    1.5000   -0.0000 C   0  0  0  0  0  0  0  0  0  0  0  0
    6.9282    1.5000   -0.0000 C   0  0  0  0  0  0  0  0  0  0  0  0
    6.0622   -5.0000   -0.0000 C   0  0  0  0  0  0  0  0  0  0  0  0
    3.4641    2.5000   -0.0000 C   0  0  0  0  0  0  0  0  0  0  0  0
    5.1962    2.5000   -0.0000 C   0  0  0  0  0  0  0  0  0  0  0  0
    7.7942    1.0000   -0.0000 O   0  0  0  0  0  0  0  0  0  0  0  0
    6.9282    2.5000   -0.0000 N   0  0  0  0  0  0  0  0  0  0  0  0
    6.9282   -4.5000   -0.0000 N   0  0  0  0  0  0  0  0  0  0  0  0
    6.0622   -6.0000   -0.0000 C   0  0  0  0  0  0  0  0  0  0  0  0
    2.5981    3.0000   -0.0000 C   0  0  0  0  0  0  0  0  0  0  0  0
    7.7942   -5.0000   -0.0000 C   0  0  0  0  0  0  0  0  0  0  0  0
    6.9282   -3.5000   -0.0000 C   0  0  0  0  0  0  0  0  0  0  0  0
    2.5981    4.0000   -0.0000 O   0  0  0  0  0  0  0  0  0  0  0  0
    7.7942   -6.0000   -0.0000 O   0  0  0  0  0  0  0  0  0  0  0  0
    8.6603   -4.5000   -0.0000 C   0  0  0  0  0  0  0  0  0  0  0  0
    7.7942   -3.0000   -0.0000 C   0  0  0  0  0  0  0  0  0  0  0  0
    8.6603   -3.5000   -0.0000 C   0  0  0  0  0  0  0  0  0  0  0  0
  1  2  2  0  0  0  0
  2  3  1  0  0  0  0
  2  4  1  0  0  0  0
  3  5  1  0  0  0  0
  3  6  1  0  0  0  0
  4  7  1  0  0  0  0
  4  8  2  0  0  0  0
  5  9  1  0  0  0  0
  6 10  1  0  0  0  0
  7 11  1  0  0  0  0
  8 12  1  0  0  0  0
 10 13  2  0  0  0  0
 11 14  2  0  0  0  0
 11 15  1  0  0  0  0
 12 16  1  0  0  0  0
 13 17  1  0  0  0  0
 14 18  1  0  0  0  0
 15 19  2  0  0  0  0
 16 20  2  0  0  0  0
 16 21  1  0  0  0  0
 17 22  1  0  0  0  0
 17 23  2  0  0  0  0
 18 24  2  0  0  0  0
 22 25  1  0  0  0  0
 22 26  1  0  0  0  0
 24 27  1  0  0  0  0
 25 28  2  0  0  0  0
 25 29  1  0  0  0  0
 26 30  1  0  0  0  0
 29 31  1  0  0  0  0
  8  9  1  0  0  0  0
 30 31  1  0  0  0  0
M  END
>  <idcoordinates2D>


>  <FragFp>
;fzfzBrSxzQR9tEE8kA9@9rAH3cV49Dux29@05N2oi440YFXs0uV0oFAJebGF1W12VW8F501F0F#V%

>  <SkelSpheres>
011/02/!D-1#1/+1#101#1%1*2$7///#1%5!2(D$2%3#101#1+3!2,1/!1/,2/)54.12&1/$1/%1+1*4#3(3)11/!1#2!1#3/1201/$23021#4*2%2$1*2(1/!3%7%21/.2//$1#11#12//,1.1#2)2#2/,1//(2%1/!s/$2$1-1#1&1$1%1%1/,1$1/02$2C201%1!1#1/!4$1$1%1,202$11//%2%4/(10202-

>  <PathFp>
FJ809FN41@02c!q4@083!AB289T28BV8P020F5!FFkN0FV0FG440BW9$FF0BZF30WY0FVa2Z4@10D4L0

>  <Structure>
eo`RB@@DFBj`LemlbbbbRVTRRTTUfTQxDn^ZjZiZiZVijhCCQLfj

>  <Atoms>
31

>  <Bonds>
32

>  <Total Molweight>
396

>  <cLogP>
2.1554

>  <H-Acceptors>
8

>  <H-Donors>
0

>  <Non-H Atoms>
31

>  <Non-C/H Atoms>
8

>  <Electronegative Atoms>
8

>  <Stereo Centers>
0

>  <Rotatable Bonds>
10

>  <Rings Closures>
2

>  <sp3-Atoms>
10

>  <Symmetric atoms>
0

>  <Total Surface Area>
112.35

>  <Relative PSA>
0.59119

>  <Polar Surface Area>
84.4

>  <Shape Index>
0.54839

>  <Molecular Flexibility>
0.55472

>  <Molecular Complexity>
0.81997

>  <Aromatic Rings>
0

>  <Aromatic Atoms>
0

$$$$

eCreator 1.02D

 31 32  0  0  0  0  0  0  0  0999 V2000
    5.1962    1.5000   -0.0000 O   0  0  0  0  0  0  0  0  0  0  0  0
    6.0622    1.0000   -0.0000 C   0  0  0  0  0  0  0  0  0  0  0  0
    6.0622   -0.0000   -0.0000 N   0  0  0  0  0  0  0  0  0  0  0  0
    6.9282    1.5000   -0.0000 C   0  0  0  0  0  0  0  0  0  0  0  0
    6.9282   -0.5000   -0.0000 C   0  0  0  0  0  0  0  0  0  0  0  0
    5.1962   -0.5000   -0.0000 C   0  0  0  0  0  0  0  0  0  0  0  0
    7.7942    1.0000   -0.0000 C   0  0  0  0  0  0  0  0  0  0  0  0
    7.7942   -0.0000   -0.0000 C   0  0  0  0  0  0  0  0  0  0  0  0
    4.3301   -0.0000   -0.0000 C   0  0  0  0  0  0  0  0  0  0  0  0
    8.6603    1.5000   -0.0000 C   0  0  0  0  0  0  0  0  0  0  0  0
    3.4641   -0.5000   -0.0000 C   0  0  0  0  0  0  0  0  0  0  0  0
    9.5263    1.0000   -0.0000 N   0  0  0  0  0  0  0  0  0  0  0  0
    8.6603    2.5000   -0.0000 C   0  0  0  0  0  0  0  0  0  0  0  0
    3.4641   -1.5000   -0.0000 C   0  0  0  0  0  0  0  0  0  0  0  0
    9.5263    0.0000   -0.0000 N   0  0  0  0  0  0  0  0  0  0  0  0
    7.7942    3.0000   -0.0000 O   0  0  0  0  0  0  0  0  0  0  0  0
    9.5263    3.0000   -0.0000 N   0  0  0  0  0  0  0  0  0  0  0  0
    2.5981   -2.0000   -0.0000 N   0  0  0  0  0  0  0  0  0  0  0  0
    4.3301   -2.0000   -0.0000 C   0  0  0  0  0  0  0  0  0  0  0  0
   10.3923   -0.5000   -0.0000 C   0  0  0  0  0  0  0  0  0  0  0  0
    1.7321   -1.5000   -0.0000 C   0  0  0  0  0  0  0  0  0  0  0  0
    2.5981   -3.0000   -0.0000 C   0  0  0  0  0  0  0  0  0  0  0  0
    5.1962   -1.5000   -0.0000 C   0  0  0  0  0  0  0  0  0  0  0  0
   10.3923   -1.5000   -0.0000 C   0  0  0  0  0  0  0  0  0  0  0  0
   11.2583    0.0000   -0.0000 C   0  0  0  0  0  0  0  0  0  0  0  0
    1.7321   -0.5000   -0.0000 O   0  0  0  0  0  0  0  0  0  0  0  0
    1.7321   -3.5000   -0.0000 C   0  0  0  0  0  0  0  0  0  0  0  0
   11.2583   -2.0000   -0.0000 C   0  0  0  0  0  0  0  0  0  0  0  0
   12.1244   -0.5000   -0.0000 C   0  0  0  0  0  0  0  0  0  0  0  0
   12.1244   -1.5000   -0.0000 C   0  0  0  0  0  0  0  0  0  0  0  0
   12.9904   -2.0000   -0.0000 O   0  0  0  0  0  0  0  0  0  0  0  0
  1  2  2  0  0  0  0
  2  3  1  0  0  0  0
  2  4  1  0  0  0  0
  3  5  1  0  0  0  0
  3  6  1  0  0  0  0
  4  7  2  0  0  0  0
  5  8  1  0  0  0  0
  6  9  1  0  0  0  0
  7 10  1  0  0  0  0
  9 11  2  0  0  0  0
 10 12  2  0  0  0  0
 10 13  1  0  0  0  0
 11 14  1  0  0  0  0
 12 15  1  0  0  0  0
 13 16  2  0  0  0  0
 13 17  1  0  0  0  0
 14 18  1  0  0  0  0
 14 19  2  0  0  0  0
 15 20  1  0  0  0  0
 18 21  1  0  0  0  0
 18 22  1  0  0  0  0
 19 23  1  0  0  0  0
 20 24  2  0  0  0  0
 20 25  1  0  0  0  0
 21 26  2  0  0  0  0
 22 27  1  0  0  0  0
 24 28  1  0  0  0  0
 25 29  2  0  0  0  0
 28 30  2  0  0  0  0
 30 31  1  0  0  0  0
  7  8  1  0  0  0  0
 29 30  1  0  0  0  0
M  END
>  <idcoordinates2D>


>  <FragFp>
;vzfzCrOSzORAdMS8s@9@WrGP3cV4@Dnx258V4@@qi450W0as0DV0oFQ4e7Gk1W5@0WV0J09F0F%1#

>  <SkelSpheres>
//(7(2#102!1#2%1/1/01*3$301)2.2/1%1+2%C/101+201//%1/!12%1%1/%102/)2)24/,1/.1(1/.6023#3/#1/101$2#14/+2#302)5#2,1%6/,1&301/&1-3#11!1%1$401/02#3%1+1+1(3!2!11//)1/*3/%p$52%1&1*1(10801(1/(202(2021,2#1/#@101(1/(5/01/#2/3/-5!201$11$301!1$1-

>  <PathFp>
H480fFd01@V2d0FyF8V03!18681828BZ8LW20GB0G06kN81c!F0108lSV#FF0BZI38V20K0a2C6HY0D4IF

>  <Structure>
eo`ZB@@DMG@h`OIglbbbRVTRTTQbTRrNXxNnZijViij`XB`CBQTXf

>  <Atoms>
31

>  <Bonds>
32

>  <Total Molweight>
398

>  <cLogP>
3.0908

>  <H-Acceptors>
9

>  <H-Donors>
0

>  <Non-H Atoms>
31

>  <Non-C/H Atoms>
9

>  <Electronegative Atoms>
9

>  <Stereo Centers>
0

>  <Rotatable Bonds>
9

>  <Rings Closures>
2

>  <sp3-Atoms>
7

>  <Symmetric atoms>
2

>  <Total Surface Area>
137.77

>  <Relative PSA>
0.56565

>  <Polar Surface Area>
96.76

>  <Shape Index>
0.6129

>  <Molecular Flexibility>
0.56015

>  <Molecular Complexity>
0.77436

>  <Aromatic Rings>
1

>  <Aromatic Atoms>
6

$$$$

eCreator 1.02D

 33 32  0  0  0  0  0  0  0  0999 V2000
    7.7942    1.0000   -0.0000 O   0  0  0  0  0  0  0  0  0  0  0  0
    7.7942   -0.0000   -0.0000 C   0  0  0  0  0  0  0  0  0  0  0  0
    6.9282   -0.5000   -0.0000 N   0  0  0  0  0  0  0  0  0  0  0  0
    8.6603   -0.5000   -0.0000 C   0  0  0  0  0  0  0  0  0  0  0  0
    6.0622   -0.0000   -0.0000 C   0  0  0  0  0  0  0  0  0  0  0  0
    6.9282   -1.5000   -0.0000 C   0  0  0  0  0  0  0  0  0  0  0  0
    9.5263   -0.0000   -0.0000 N   0  0  0  0  0  0  0  0  0  0  0  0
    8.6603   -1.5000   -0.0000 C   0  0  0  0  0  0  0  0  0  0  0  0
    5.1962   -0.5000   -0.0000 C   0  0  0  0  0  0  0  0  0  0  0  0
    6.0622    1.0000   -0.0000 C   0  0  0  0  0  0  0  0  0  0  0  0
    9.5263    1.0000   -0.0000 C   0  0  0  0  0  0  0  0  0  0  0  0
    9.5263   -2.0000   -0.0000 C   0  0  0  0  0  0  0  0  0  0  0  0
    7.7942   -2.0000   -0.0000 C   0  0  0  0  0  0  0  0  0  0  0  0
    4.3301   -0.0000   -0.0000 C   0  0  0  0  0  0  0  0  0  0  0  0
    5.1962    1.5000   -0.0000 C   0  0  0  0  0  0  0  0  0  0  0  0
   10.3923    1.5000   -0.0000 C   0  0  0  0  0  0  0  0  0  0  0  0
    8.6603    1.5000   -0.0000 C   0  0  0  0  0  0  0  0  0  0  0  0
    9.5263   -3.0000   -0.0000 N   0  0  0  0  0  0  0  0  0  0  0  0
   10.3923   -1.5000   -0.0000 C   0  0  0  0  0  0  0  0  0  0  0  0
    3.4641   -0.5000   -0.0000 C   0  0  0  0  0  0  0  0  0  0  0  0
   10.3923    2.5000   -0.0000 C   0  0  0  0  0  0  0  0  0  0  0  0
   11.2583   -2.0000   -0.0000 O   0  0  0  0  0  0  0  0  0  0  0  0
    2.5981   -0.0000   -0.0000 N   0  0  0  0  0  0  0  0  0  0  0  0
    9.5263    3.0000   -0.0000 C   0  0  0  0  0  0  0  0  0  0  0  0
    1.7321   -0.5000   -0.0000 C   0  0  0  0  0  0  0  0  0  0  0  0
    2.5981    1.0000   -0.0000 C   0  0  0  0  0  0  0  0  0  0  0  0
    9.5263    4.0000   -0.0000 O   0  0  0  0  0  0  0  0  0  0  0  0
    8.6603    2.5000   -0.0000 C   0  0  0  0  0  0  0  0  0  0  0  0
    1.7321   -1.5000   -0.0000 O   0  0  0  0  0  0  0  0  0  0  0  0
    0.8660   -0.0000   -0.0000 C   0  0  0  0  0  0  0  0  0  0  0  0
    1.7321    1.5000   -0.0000 C   0  0  0  0  0  0  0  0  0  0  0  0
    8.6603    4.5000   -0.0000 C   0  0  0  0  0  0  0  0  0  0  0  0
    0.0000   -0.5000   -0.0000 C   0  0  0  0  0  0  0  0  0  0  0  0
  1  2  2  0  0  0  0
  2  3  1  0  0  0  0
  2  4  1  0  0  0  0
  3  5  1  0  0  0  0
  3  6  1  0  0  0  0
  4  7  1  0  0  0  0
  4  8  2  0  0  0  0
  5  9  2  0  0  0  0
  5 10  1  0  0  0  0
  7 11  1  0  0  0  0
  8 12  1  0  0  0  0
  8 13  1  0  0  0  0
  9 14  1  0  0  0  0
 10 15  2  0  0  0  0
 11 16  1  0  0  0  0
 11 17  2  0  0  0  0
 12 18  2  0  0  0  0
 12 19  1  0  0  0  0
 14 20  2  0  0  0  0
 16 21  2  0  0  0  0
 19 22  2  0  0  0  0
 20 23  1  0  0  0  0
 21 24  1  0  0  0  0
 23 25  1  0  0  0  0
 23 26  1  0  0  0  0
 24 27  1  0  0  0  0
 24 28  2  0  0  0  0
 25 29  2  0  0  0  0
 25 30  1  0  0  0  0
 26 31  1  0  0  0  0
 27 32  1  0  0  0  0
 30 33  1  0  0  0  0
M  END
>  <idcoordinates2D>


>  <FragFp>
;jzjvBrw5wSJ9tEC8J28@8bOP18V498Ht2A804N@o84!X0XN0sV0JFO0eWGF3W10VV8F541!F*

>  <SkelSpheres>
!1)1#1+1)9%1&12!1//&1.603!20@+2/&21/01!1+E+1%2#1%1//1(2/01+1&1(1&1402)3.1&3///01%2011//01*8&3!1+2)3.2413$4*3/+1/-4!1/1.2!1%1,3203*1,2/!2/3!1#2/.4*4//.1#2/*4&20w$4&2,1%1/!1!2/(32/&4.1)1F4/(12)2/011/%1/(3/104&2*1&1/

>  <PathFp>
G4N0AF841@02V!a4@08380A4088T28DV0PY20F501GJ080FV0F11408W102!FF08ZF20VY!VZ2p4@WVB460

>  <Structure>
ehPRB@@DFHf`JeclbbbbfTRTTvJVbbbQZjVjfVUjiZh@abxdkI`

>  <Atoms>
33

>  <Bonds>
32

>  <Total Molweight>
420

>  <cLogP>
3.9671

>  <H-Acceptors>
8

>  <H-Donors>
0

>  <Non-H Atoms>
33

>  <Non-C/H Atoms>
8

>  <Electronegative Atoms>
8

>  <Stereo Centers>
0

>  <Rotatable Bonds>
14

>  <Rings Closures>
0

>  <sp3-Atoms>
8

>  <Symmetric atoms>
0

>  <Total Surface Area>
134.43

>  <Relative PSA>
0.53024

>  <Polar Surface Area>
82.52

>  <Shape Index>
0.54545

>  <Molecular Flexibility>
0.70055

>  <Molecular Complexity>
0.79048

>  <Aromatic Rings>
0

>  <Aromatic Atoms>
0

$$$$

eCreator 1.02D

 31 32  0  0  0  0  0  0  0  0999 V2000
    6.4952    4.5000   -0.0000 O   0  0  0  0  0  0  0  0  0  0  0  0
    7.7942    3.7500   -0.0000 C   0  0  0  0  0  0  0  0  0  0  0  0
    9.0933    4.5000   -0.0000 N   0  0  0  0  0  0  0  0  0  0  0  0
    7.7942    2.2500   -0.0000 C   0  0  0  0  0  0  0  0  0  0  0  0
    6.4952    1.5000   -0.0000 N   0  0  0  0  0  0  0  0  0  0  0  0
    9.0933    1.5000   -0.0000 C   0  0  0  0  0  0  0  0  0  0  0  0
    9.0933   -0.0000   -0.0000 C   0  0  0  0  0  0  0  0  0  0  0  0
   10.3923    2.2500   -0.0000 C   0  0  0  0  0  0  0  0  0  0  0  0
    7.7942   -0.7500   -0.0000 N   0  0  0  0  0  0  0  0  0  0  0  0
   10.3923   -0.7500   -0.0000 C   0  0  0  0  0  0  0  0  0  0  0  0
   11.6913    1.5000   -0.0000 C   0  0  0  0  0  0  0  0  0  0  0  0
    6.4952   -0.0000   -0.0000 C   0  0  0  0  0  0  0  0  0  0  0  0
   11.6913   -0.0000   -0.0000 N   0  0  0  0  0  0  0  0  0  0  0  0
    5.1962   -0.7500   -0.0000 C   0  0  0  0  0  0  0  0  0  0  0  0
   12.9904   -0.7500   -0.0000 C   0  0  0  0  0  0  0  0  0  0  0  0
    3.8971   -0.0000   -0.0000 C   0  0  0  0  0  0  0  0  0  0  0  0
   12.9904   -2.2500   -0.0000 C   0  0  0  0  0  0  0  0  0  0  0  0
   14.2894   -0.0000   -0.0000 C   0  0  0  0  0  0  0  0  0  0  0  0
    2.5981   -0.7500   -0.0000 C   0  0  0  0  0  0  0  0  0  0  0  0
   14.2894   -3.0000   -0.0000 C   0  0  0  0  0  0  0  0  0  0  0  0
   15.5885   -0.7500   -0.0000 C   0  0  0  0  0  0  0  0  0  0  0  0
    1.2990   -0.0000   -0.0000 O   0  0  0  0  0  0  0  0  0  0  0  0
    2.5981   -2.2500   -0.0000 C   0  0  0  0  0  0  0  0  0  0  0  0
   15.5885   -2.2500   -0.0000 C   0  0  0  0  0  0  0  0  0  0  0  0
    1.2990   -3.0000   -0.0000 C   0  0  0  0  0  0  0  0  0  0  0  0
   16.8875   -3.0000   -0.0000 N   0  0  0  0  0  0  0  0  0  0  0  0
   16.8875   -4.5000   -0.0000 C   0  0  0  0  0  0  0  0  0  0  0  0
   18.1865   -2.2500   -0.0000 C   0  0  0  0  0  0  0  0  0  0  0  0
   15.5885   -5.2500   -0.0000 O   0  0  0  0  0  0  0  0  0  0  0  0
   18.1865   -5.2500   -0.0000 C   0  0  0  0  0  0  0  0  0  0  0  0
   18.1865   -0.7500   -0.0000 C   0  0  0  0  0  0  0  0  0  0  0  0
  1  2  2  0  0  0  0
  2  3  1  0  0  0  0
  2  4  1  0  0  0  0
  4  5  2  0  0  0  0
  4  6  1  0  0  0  0
  6  7  2  0  0  0  0
  6  8  1  0  0  0  0
  7  9  1  0  0  0  0
  7 10  1  0  0  0  0
  8 11  1  0  0  0  0
  9 12  1  0  0  0  0
 10 13  1  0  0  0  0
 12 14  2  0  0  0  0
 13 15  1  0  0  0  0
 14 16  1  0  0  0  0
 15 17  2  0  0  0  0
 15 18  1  0  0  0  0
 16 19  2  0  0  0  0
 17 20  1  0  0  0  0
 18 21  2  0  0  0  0
 19 22  1  0  0  0  0
 19 23  1  0  0  0  0
 20 24  2  0  0  0  0
 23 25  2  0  0  0  0
 24 26  1  0  0  0  0
 26 27  1  0  0  0  0
 26 28  1  0  0  0  0
 27 29  2  0  0  0  0
 27 30  1  0  0  0  0
 28 31  1  0  0  0  0
 11 13  1  0  0  0  0
 21 24  1  0  0  0  0
M  END
>  <idcoordinates2D>


>  <FragFp>
=jzSrSpzQRAvUE8s29@9rMP1hVB9Dnx278X5H3qB442Y0as0fV0JNQ4fYKkIWC81WcF459!G1F1&

>  <SkelSpheres>
#1/%3,7%1#2%11)1/01*1/02$5+2/&1//!9+1$5%4/%1/!1/)1#1/%1(1!1!1/$1/+1/!3/.1/)123$6&2%1!1,1!1/12$3&2#3(12$4#301)13/&6%1/(1&101/+1,22(1#64-2//(2$31!201/)1%13%1/,1/(20q,2,1!1$1&8!104$3!1+1*2/-1/!1C231-1/!4!4#1)1/%1-3/#1)5+1$201&11-

>  <PathFp>
kJ8090O40@02c!q48083848529GP!BV8Pf2FN404FJk@0Fc0Fl540BWCV2!FF08ZH3V0Y1JVa256NW0D450

>  <Structure>
eo`ZL@@DBACI`JclbffbbRrRbRTQVbbTLJzZYjjZABajZ`A@rbh

>  <Atoms>
31

>  <Bonds>
32

>  <Total Molweight>
394

>  <cLogP>
1.1721

>  <H-Acceptors>
8

>  <H-Donors>
0

>  <Non-H Atoms>
31

>  <Non-C/H Atoms>
8

>  <Electronegative Atoms>
8

>  <Stereo Centers>
0

>  <Rotatable Bonds>
9

>  <Rings Closures>
2

>  <sp3-Atoms>
7

>  <Symmetric atoms>
2

>  <Total Surface Area>
129.44

>  <Relative PSA>
0.50131

>  <Polar Surface Area>
79.69

>  <Shape Index>
0.54839

>  <Molecular Flexibility>
0.51101

>  <Molecular Complexity>
0.80446

>  <Aromatic Rings>
1

>  <Aromatic Atoms>
6

$$$$

eCreator 1.02D

 33 32  0  0  0  0  0  0  0  0999 V2000
   15.5885   -5.2500   -0.0000 O   0  0  0  0  0  0  0  0  0  0  0  0
   16.8875   -4.5000   -0.0000 C   0  0  0  0  0  0  0  0  0  0  0  0
   18.1865   -5.2500   -0.0000 N   0  0  0  0  0  0  0  0  0  0  0  0
   16.8875   -3.0000   -0.0000 C   0  0  0  0  0  0  0  0  0  0  0  0
   18.1865   -2.2500   -0.0000 N   0  0  0  0  0  0  0  0  0  0  0  0
   18.1865   -0.7500   -0.0000 N   0  0  0  0  0  0  0  0  0  0  0  0
   16.8875   -0.0000   -0.0000 C   0  0  0  0  0  0  0  0  0  0  0  0
   19.4856   -0.0000   -0.0000 C   0  0  0  0  0  0  0  0  0  0  0  0
   16.8875    1.5000   -0.0000 C   0  0  0  0  0  0  0  0  0  0  0  0
   15.5885   -0.7500   -0.0000 C   0  0  0  0  0  0  0  0  0  0  0  0
   20.7846   -0.7500   -0.0000 C   0  0  0  0  0  0  0  0  0  0  0  0
   19.4856    1.5000   -0.0000 C   0  0  0  0  0  0  0  0  0  0  0  0
   15.5885    2.2500   -0.0000 O   0  0  0  0  0  0  0  0  0  0  0  0
   14.2894   -0.0000   -0.0000 C   0  0  0  0  0  0  0  0  0  0  0  0
   22.0836   -0.0000   -0.0000 C   0  0  0  0  0  0  0  0  0  0  0  0
   20.7846    2.2500   -0.0000 C   0  0  0  0  0  0  0  0  0  0  0  0
   12.9904   -0.7500   -0.0000 C   0  0  0  0  0  0  0  0  0  0  0  0
   22.0836    1.5000   -0.0000 C   0  0  0  0  0  0  0  0  0  0  0  0
   11.6913   -0.0000   -0.0000 N   0  0  0  0  0  0  0  0  0  0  0  0
   23.3827    2.2500   -0.0000 O   0  0  0  0  0  0  0  0  0  0  0  0
   10.3923   -0.7500   -0.0000 C   0  0  0  0  0  0  0  0  0  0  0  0
    9.0933   -0.0000   -0.0000 C   0  0  0  0  0  0  0  0  0  0  0  0
    7.7942   -0.7500   -0.0000 C   0  0  0  0  0  0  0  0  0  0  0  0
    6.4952   -0.0000   -0.0000 C   0  0  0  0  0  0  0  0  0  0  0  0
    5.1962   -0.7500   -0.0000 N   0  0  0  0  0  0  0  0  0  0  0  0
    6.4952    1.5000   -0.0000 C   0  0  0  0  0  0  0  0  0  0  0  0
    5.1962   -2.2500   -0.0000 C   0  0  0  0  0  0  0  0  0  0  0  0
    3.8971   -0.0000   -0.0000 C   0  0  0  0  0  0  0  0  0  0  0  0
    5.1962    2.2500   -0.0000 C   0  0  0  0  0  0  0  0  0  0  0  0
    6.4952   -3.0000   -0.0000 O   0  0  0  0  0  0  0  0  0  0  0  0
    2.5981   -0.7500   -0.0000 C   0  0  0  0  0  0  0  0  0  0  0  0
    1.2990   -0.0000   -0.0000 C   0  0  0  0  0  0  0  0  0  0  0  0
    0.0000   -0.7500   -0.0000 C   0  0  0  0  0  0  0  0  0  0  0  0
  1  2  2  0  0  0  0
  2  3  1  0  0  0  0
  2  4  1  0  0  0  0
  4  5  2  0  0  0  0
  5  6  1  0  0  0  0
  6  7  1  0  0  0  0
  6  8  1  0  0  0  0
  7  9  1  0  0  0  0
  7 10  2  0  0  0  0
  8 11  1  0  0  0  0
  8 12  2  0  0  0  0
  9 13  2  0  0  0  0
 10 14  1  0  0  0  0
 11 15  2  0  0  0  0
 12 16  1  0  0  0  0
 14 17  1  0  0  0  0
 15 18  1  0  0  0  0
 17 19  1  0  0  0  0
 18 20  1  0  0  0  0
 19 21  1  0  0  0  0
 21 22  2  0  0  0  0
 22 23  1  0  0  0  0
 23 24  2  0  0  0  0
 24 25  1  0  0  0  0
 24 26  1  0  0  0  0
 25 27  1  0  0  0  0
 25 28  1  0  0  0  0
 26 29  2  0  0  0  0
 27 30  2  0  0  0  0
 28 31  1  0  0  0  0
 31 32  1  0  0  0  0
 32 33  1  0  0  0  0
M  END
>  <idcoordinates2D>


>  <FragFp>
;hzttVpF5k1o99180k28PV40FFcV08BHx218#@k841FV02N08V0o0N4e3FF1W10VV!44#F%1#

>  <SkelSpheres>
!1/(1+C012$2%2!1-1,302/#241#2$5/+3/.1#2%O+1%1/.2&1&1$1/1/1)1!1$2!3!1%1,1#3%1//*1/!4/$2(1,6&4/)12)1%11$6/1!1(1$3/%1+3011!2!11!1&2)2!1&1//$1-2%1/$9201.2$2/$1&1#2//+2-3/%v$3!2+1#11$1)4+2)2/&1#2/$1/167&1/#2&2/11/1%1&2/*1(5!2-2(101$1(

>  <PathFp>
IG8080c41302d0Fq4@!1V434488D28D_8m1H0FC01#N0lW!G540hlO$JF1BZF18d3XFVZ2_42!B4J0

>  <Structure>
ehPZB@@DBJDa`CLklbfRbbbRVVRrRbbRJZZiefjifjVhAcBDeJqJfj

>  <Atoms>
33

>  <Bonds>
32

>  <Total Molweight>
422

>  <cLogP>
2.6217

>  <H-Acceptors>
9

>  <H-Donors>
0

>  <Non-H Atoms>
33

>  <Non-C/H Atoms>
9

>  <Electronegative Atoms>
9

>  <Stereo Centers>
0

>  <Rotatable Bonds>
17

>  <Rings Closures>
0

>  <sp3-Atoms>
10

>  <Symmetric atoms>
0

>  <Total Surface Area>
128.57

>  <Relative PSA>
0.60613

>  <Polar Surface Area>
96.76

>  <Shape Index>
0.60606

>  <Molecular Flexibility>
0.67984

>  <Molecular Complexity>
0.72141

>  <Aromatic Rings>
0

>  <Aromatic Atoms>
0

$$$$

eCreator 1.02D

 11 10  0  0  0  0  0  0  0  0999 V2000
    6.0622   -2.0000   -0.0000 N   0  0  0  0  0  0  0  0  0  0  0  0
    5.1962   -1.5000   -0.0000 C   0  0  0  0  0  0  0  0  0  0  0  0
    6.0622   -3.0000   -0.0000 C   0  0  0  0  0  0  0  0  0  0  0  0
    6.9282   -1.5000   -0.0000 C   0  0  0  0  0  0  0  0  0  0  0  0
    5.1962   -0.5000   -0.0000 C   0  0  0  0  0  0  0  0  0  0  0  0
    4.3301   -0.0000   -0.0000 C   0  0  0  0  0  0  0  0  0  0  0  0
    3.4641   -0.5000   -0.0000 C   0  0  0  0  0  0  0  0  0  0  0  0
    2.5981   -0.0000   -0.0000 N   0  0  0  0  0  0  0  0  0  0  0  0
    1.7321   -0.5000   -0.0000 C   0  0  0  0  0  0  0  0  0  0  0  0
    0.8660   -0.0000   -0.0000 C   0  0  0  0  0  0  0  0  0  0  0  0
    0.0000   -0.5000   -0.0000 N   0  0  0  0  0  0  0  0  0  0  0  0
  1  2  1  0  0  0  0
  1  3  1  0  0  0  0
  1  4  1  0  0  0  0
  2  5  1  0  0  0  0
  5  6  2  0  0  0  0
  6  7  1  0  0  0  0
  7  8  1  0  0  0  0
  8  9  1  0  0  0  0
  9 10  1  0  0  0  0
 10 11  1  0  0  0  0
M  END
>  <idcoordinates2D>


>  <FragFp>
vrM1H1G01F1F!11080F0820V#8$F1!8%8/!VFF11/(

>  <SkelSpheres>
//(6//.3,1)2$3/03//&2/!4///$1//01//,1///!1//*4//+3//&2,3,1-2&2/#1//02/$2*1//////1(1////%12//%10I/*1/!4/&1+3/////(7/03$1///-3//+

>  <PathFp>
!8*V!608%9!808!4V0F#F$F,8W*V$2$24$44!

>  <Structure>
dmW@@@y\dbJRRjfj``f

>  <Atoms>
11

>  <Bonds>
10

>  <Total Molweight>
138

>  <cLogP>
-0.9639

>  <H-Acceptors>
3

>  <H-Donors>
0

>  <Non-H Atoms>
11

>  <Non-C/H Atoms>
3

>  <Electronegative Atoms>
3

>  <Stereo Centers>
0

>  <Rotatable Bonds>
6

>  <Rings Closures>
0

>  <sp3-Atoms>
9

>  <Symmetric atoms>
1

>  <Total Surface Area>
1.53

>  <Relative PSA>
6.9608

>  <Polar Surface Area>
9.72

>  <Shape Index>
0.90909

>  <Molecular Flexibility>
0.7121

>  <Molecular Complexity>
0.35835

>  <Aromatic Rings>
0

>  <Aromatic Atoms>
0

$$$$

eCreator 1.02D

 11 10  0  0  0  0  0  0  0  0999 V2000
    5.1962   -0.5000   -0.0000 N   0  0  0  0  0  0  0  0  0  0  0  0
    4.3301   -0.0000   -0.0000 C   0  0  0  0  0  0  0  0  0  0  0  0
    6.0622   -0.0000   -0.0000 C   0  0  0  0  0  0  0  0  0  0  0  0
    3.4641   -0.5000   -0.0000 C   0  0  0  0  0  0  0  0  0  0  0  0
    6.9282   -0.5000   -0.0000 C   0  0  0  0  0  0  0  0  0  0  0  0
    2.5981   -0.0000   -0.0000 C   0  0  0  0  0  0  0  0  0  0  0  0
    7.7942   -0.0000   -0.0000 C   0  0  0  0  0  0  0  0  0  0  0  0
    1.7321   -0.5000   -0.0000 C   0  0  0  0  0  0  0  0  0  0  0  0
    8.6603   -0.5000   -0.0000 C   0  0  0  0  0  0  0  0  0  0  0  0
    0.8660   -0.0000   -0.0000 N   0  0  0  0  0  0  0  0  0  0  0  0
    0.0000   -0.5000   -0.0000 C   0  0  0  0  0  0  0  0  0  0  0  0
  1  2  1  0  0  0  0
  1  3  1  0  0  0  0
  2  4  2  0  0  0  0
  3  5  1  0  0  0  0
  4  6  1  0  0  0  0
  5  7  2  0  0  0  0
  6  8  2  0  0  0  0
  7  9  1  0  0  0  0
  8 10  1  0  0  0  0
 10 11  1  0  0  0  0
M  END
>  <idcoordinates2D>


>  <FragFp>
uJP1219!F4F%8#82,F018$V84/&1%4/

>  <SkelSpheres>
//#1#4//////#1//,4(B*12//$2///,1/$7&3/2/////-2/!3//!3/2/+3//#1-3/-2//////.2///*1#1.1//)J/*3.2////)1///%1/01!1////202/#1#1/

>  <PathFp>
G08#8!2!V!X08!1!24080@204!F#F*V$408V%F#V)424$4#

>  <Structure>
[truncated: 540,822 more chars]
