# Supplementary material for: Limits of Prediction for Machine Learning in Drug Discovery
Source: Front Pharmacol. 2022 Mar 10;13:832120. doi: 10.3389/fphar.2022.832120 (PMC8960959; doi:10.3389/fphar.2022.832120)
Supplement: Supplementary file 1 [file DataSheet1.ZIP › supportingInformation/publication/molecules_apixaban03.dwar]

<datawarrior-fileinfo>
<version="3.3">
<rowcount="0000000300">
<application="DWARFileHandler">
</datawarrior-fileinfo>
<column properties>
<columnName="idcoordinates2D">
<columnProperty="parent	Structure">
<columnProperty="specialType	idcoordinates2D">
<columnName="FragFp">
<columnProperty="parent	Structure">
<columnProperty="specialType	FragFp">
<columnProperty="version	1.2.1">
<columnName="SkelSpheres">
<columnProperty="parent	Structure">
<columnProperty="specialType	SkelSpheres">
<columnProperty="version	1.1">
<columnName="PathFp">
<columnProperty="parent	Structure">
<columnProperty="specialType	PathFp">
<columnProperty="version	1.1">
<columnName="Structure">
<columnProperty="specialType	idcode">
</column properties>
idcoordinates2D	FragFp	SkelSpheres	PathFp	Structure	Atoms	Bonds	Total Molweight	cLogP	H-Acceptors	H-Donors	Non-H Atoms	Non-C/H Atoms	Electronegative Atoms	Stereo Centers	Rotatable Bonds	Rings Closures	sp3-Atoms	Symmetric atoms	Total Surface Area	Relative PSA	Polar Surface Area	Shape Index	Molecular Flexibility	Molecular Complexity	Aromatic Rings	Aromatic Atoms
	;CzOOcMJ5k1ZtO380k68eVa0208V0N0Ht038#8V841FX!F1#40R0XW0F311!V!441)1#	/$1(2)@03%2)1+102,4&2.2$4$1/+2%102-1)2$1!E+2/02*1////2!1//.4//01&1-1//*1,6&1$1(2/,23$2/-2#4+1+3/$1!1#1,2/+1)2/(2//1/)1/,1$2)2!1$2/,1.2)c2/#1*1,2/%1/2&2+2//+1/#4/01#1(1#1$5,1$1/(4/*205$1&1	G080808!2!V!a08801VF944!Q016V4N1H0FC010F0N0GW0F1040dlF$FF!V$X2!Z2408!44!	fnmH`@DJ]xCTeeUv]eWVijZjiihABPhMe`	23	22	292	0.4818	6	0	23	6	6	0	12	0	12	0	58.17	0.83032	59.38	0.73913	0.68842	0.55002	0	0
	zrUdztUgrJ5wOkdODC8k68Pca1H08V490Hl23904F8Z841FX02k0cV0J0N0cWGF2W10V!FJ01!F%1#	//(7//05,4#1(1$1#2$1$2/01+1/$304#1$2%F/!1//&1,1)1/!2#1/%1!3%1/!1/+1#1/%1+3(3+2(1,7&2//(2)2/(1)1+201/#5/!1&1(2//////+1(2/-2/01$1.1.1!3&1+20b/$11#2$1!1$14!101.1//$1/.63#1/.5/01#1/!1.2/$2%5!2*1.1#1&2	G0808Fc011!W0Fa0@801VFA8480O094Z4N0F0FB010F0N0GV0F1#dlF$F!8VF088XX!Z2_0@!44!	fnmh`@DDihhEIMkJskZzmMULuKUPBXmOhK@	23	22	294	0.3687	7	0	23	7	7	0	11	0	8	0	72.55	0.71385	59.46	0.65217	0.7576	0.61487	0	0
	zrUdztUcrJCkOktO290mE8eVa0HF8V0N02O23c048@Ve41F2!F18!J0J0VW!6W120V!401)1#	!1)2/2$2#4//01/.101(5$3+2///#2#10G+4//1/%2$2//1/%3,2-4/01&1/////&8&1/#3/&14$1(1/$1/*2/.1!3///&3+1)2!102/05$1.1/(1,1/&1&4*2#2//f!101)1$1$1$1///02///0134//#5.3022/%5!1+1/)104!2#2/$2-	G18#c403!V!k088010J@44!Q014W4s0F0FB#F0801V0F1140dlF$J010VF080X2!42108!44!	fnmI@@LDLTFQIJJIIFJIEJLuSMTuMPBHnSiM@	23	22	288	2.3667	5	0	23	5	5	0	11	0	10	1	57.58	0.61132	39.15	0.6087	0.77042	0.63126	0	0
	zxUYrYtBlF4R1J0c@80F282801N0c0408HG21804!o84!V0X!c!o0F48W1F0V1%4$F*	!1/!1/0A%1&2//,1*4&1!6//.3*4+C&1#1/%1/.1.1/!2/*5021+1+1/2//1.1!4(3/!1.4&2+1-1.31%1*1//2,1-1(1!221/%2-1$4/////#1$2/%1!1//,1%2!1$1/+f,2,3-1//!1$1!1)2//2!174//#2+1(3)1$3$11.1/)4)1/12.	G08090840@02V!X4808380@4088P20BV8PY20F5!FJ08!V0FG1408V102!FF!ZF!1Y0FV42508W0B440	fnmI@@LLdDFQJYQIQEIQIYLsUMLuMPLDSSj	23	22	288	2.3883	5	0	23	5	5	0	13	0	8	0	73.18	0.48101	39.15	0.69565	0.58486	0.58251	0	0
	vxUYnWvBlF4TGJ08@80F2828V1F0c0408HG21804!o84$X!c!o0F48W1F0V1%4$F*	!1/!2/0C%1&1!1//(31&1!4!4#1!5//&1/!1*1D+1///%1(1.1//$5!2/$2!2/1//+2&7/+1*1#6&1/*1(101$1/01//-1$1#2#1(1!211.1%2/$3/+1///%1$1/%4/!2+2/1)1/!1$1(g,3,3/02/.1$1!1)2/&1+185//#2+1/)1#1//*4/*1/	G08080840@02V!X48!180@4089P20BV8NY20F5#JV8!V0FF1408W102!FF!ZF!1Y0FV62408W0B440	fnmH@@@TDEIgeY_V]UijiefjjAcBZ]P	23	22	284	3.9817	4	0	23	4	4	0	13	0	10	0	49.25	0.44995	22.08	0.73913	0.59205	0.57248	0	0
	;hzdvBrJ5wOJ9tDC8F28@8_1H1cV490Ht238!F8Z84!W0VF0c!4#VW1F211#8F44.	/$1(1%3!D/!101!2#1#3,4/&4!20101!1)102.2/&1#1&2%D+2#2!1/-2///$1/(1!1/1$102$1)1/!2///!1*2.7&1/01(1/21$201/!1,2.2/!201-3.2%4$1/)1/(3//+1!1//-1/012,1/*1-d/*3(101//+2101!101)1!1&2/#3!2/#1,4.1%3/011#1+1/*3//+	G480808!2!V!a08!3!A4080P206V8N120F5010F080FV0F!408W1$FF!V#1X0F042408!44!	fnmp`@DJ|AjSJkkJvnkUMMUSTt@eHUzrp	23	22	290	2.0716	5	0	23	5	5	0	12	0	12	0	51.37	0.71618	47.02	0.78261	0.64625	0.55886	0	0
	;CvOtcKJ5k1ZdO280k68@Va#cV080FK038#8V841F202F&F0VX0F311%J41)1#	/$1(1)E/!1+101,4/1%4$3//02%102!1*1.1!B+2/////%12%1!1,2(4/(2//01-1&1+4#1/#2$1,5//!1/22$1/1#11&2#3+1)1-2(2(1+41/01(1)2/#1#2-2/#1+1$2//!1$1/!2///&c1$1*1!101!101!1,1/!2!1/1&1+2/.1+1*1(6/02#1-1#2//+5/*102$2(	G08#8!2!V!a08801VF944!Q016ZBN1H0FC#F0801W0F1040dlG$FF08V#9X2F042408!44!	fnmi@@JLtZHDeUeU]UgZZijifjhADOJuz`	23	22	290	-0.3407	6	0	23	6	6	0	14	0	15	0	40.88	0.94936	45.55	0.78261	0.62574	0.51193	0	0
	zxUYrYvBlF4RGJ0c@C8F2828V1N0c04!HG21804!o84!V0X!cV0J0F08W1F0V1%4$F*	!1/!1/0A%1&2///(4&1!6//.3*4+C+1/%1/.1.1/!2/*5021/(1#1&1#2///1104#1#3/!1.4&2+1-1#2*31%1//+2,1-1&1101201/%2#1.4/$1///-1$2/%1/01//$2(1/+f,2,3/!1///02/*1$2!174//#2+1(3)1$3$12.1/)4)1/12%1(	G08090840@02V!a4808380@4088P28BV8PY20F5!FJ08!V0F11408W102!FF!ZF!1Y0FV42508W04440	fnmI@@LLddFQJYQIQFIKIILsUMMKUPLDSPZ	23	22	288	2.3883	5	0	23	5	5	0	13	0	8	0	73.18	0.48101	39.15	0.69565	0.61952	0.60895	0	0
	vzUdvtOgrJ5w1otO@80k68e8a9HF804O02G2A804F@Z840F20VF1c!K040VW102W1!V8F501)1#	/!2*2)6)1///,2$6//#13#24/4)4!1!K+2$22//+1(3#1///#2/&2#2//022////-A,2//%24//(2///)2/-1/031,2$1$2/*3/%1&1//!2)3/%1//)e/$2-1/*1$3/2/#4)2/2/2/#2/02/%13//$1%4!2/(23,2	G08#8!2!W!a08!1VF@4080Q204W4N1H0F1#F#1V0F04408l%FF10VF#X!V42408!4440	fnmH@@@PtgIIhhddcMdeEjiYjjYjhEBUGbzCP	23	22	284	3.0917	4	0	23	4	4	0	10	0	13	0	33.49	0.42401	12.96	0.69565	0.71887	0.64123	0	0
	zrUdztUgrJ5wOktOEC8m68uca92F8V4O0Hl2A9!F@Z801F202k1kV0K0R0VWGF3W!VV0FK01)1#	/*30201(5(2/(1,5/,5$412+2/%4-404/D!2//.1//#2+2%1/2$2!3/(2/01//&1.1/#2*1&5&2//)4!4$2/-2+2/$2$2/%1)2!2///#2&11/$1///////)1/(b$2.1$102!1,301/-201+2/$1/04)2%2(2*7/03%1/1/,3-5#1/-11&	G18#8$2V!60@801VFA8480N294_4N0F0FB#F0N0lV!1#dlF$J!8V#82X!V2Z02!44!	fnmh`@DLeEHFyEEEEiddddeBuTuKTuT`piu^X	23	22	294	0.1432	7	0	23	7	7	0	10	0	9	0	72.55	0.71385	59.46	0.65217	0.77663	0.65353	0	0
	;hvdvBrJ5wOJ9O@C8F28@8Z1H0cV490FS238!F8o84$XF0c&VX0F311#8F44.	/$1(2)H/!1$2/%4/&4$301,102.2(2101*1#1*1!B+2///////$1$1/%2.1/01//!3/1*1.8,1+1/!3%23$1/1/03.2/-2$1!1+6%1$1/)2/#1#3//.1$2//(2.2!22%2$1//)g$11/1!2(1/,201-2102!101)1#2/*1!2,1%1+15.101#3/012//+3/,1-	G08#8!@!V!a08!1!A4088P20DV8N120F1#F$V0F!408W1$FF!Z#1Y0F0424081044!	fa}q@@JJRAIUVU[WV]ijZjffjhADKFtF`	24	23	298	3.1421	4	0	24	4	4	0	14	0	16	0	24.35	0.97536	29.95	0.75	0.71078	0.57758	0	0
	zxUYrWv8lN4HGJ08080F282V0FF0c#8Hk218$k8410V02808!oFF4810F0V1%4$F%1#	!1//$B/$2&1#1-1!1-11!4!2#101102/!1//!2$2(C!1(1///%3(1.1//$2!4,1&2!2/(2(1%1/+7//&1#@&2+3,31(1112#1%101-1///$2*1!21/1%1/+1/$1/)2//01#3,2#11+1$2+22!1%1//!2$1!1$f,3#1(2$1&2#2////*1+1@//$1+1/)1//$1)4//&1#	I180@0840@02c!X08!30424481@20BW8mW20GC0106V80Gc!F1508lGV#JF10ZF!W!G0624!W0B#	fa}I@@DJlxBSJlmoKjzuKTsUSUPJDjTgUF`	24	23	300	3.8689	5	0	24	5	5	0	11	0	10	0	54.49	0.64599	39.15	0.83333	0.43012	0.57248	0	0
	zxzYnYv8ls4PGJ08298s282WFFF0c#BHG21804!F841#2c08V0oFH485FF0V1%J08!F#801#	!1%1%1/01$@/!1/1*1/!1!22&1!2%1*2//01+2%F&11022%1/-1/2$1/*102/*3!3&1#11//01/01#1/&1#1#3-22/!8*11/$2*101*11//01)1#2/.1%1+102%2//$12//!1/-3,1//-2#1,12)2/1-f,4,3$1!1#2/(1.1//,2$19!1/&2)2/01!1/1*2#2/(2#104!2!1//$	H1N!F941222d0FaFc!704144N1@!BW8k120FC$V881c!F010ckGV0F1JF10VF10122G062Z482VD0F0	fa}I@@FB|tFRKIQYQPiJIKJfZffjej`TQDaLYK@	24	23	300	3.8821	5	0	24	5	5	0	12	0	12	0	59.25	0.54278	31.31	0.79167	0.71883	0.58251	0	0
	;hvttcpJ5k1odO280k68@Va0F0cV088FK238#@V841F202F08!V0F4VX0F311%J41)1#	!1/03/!E/!1+10101*4/&4$3//02%1/1/!A+1//(1,1/.12%1!1,2$2!4)1-1///1&1+4#1/#2$1,7&2/*1-2012$1(1&1$1&2#3+1)1,21#1/)41/01/,1-2-2/#1+1$2//!1/(2/%2//e101!1-1$101!1,1/!2!1)2-1//$1122!1(2-1(6/02#1-1#1!1//(501/(102$2(	G08#8402!V!a08801VF944!Q016ZBN1H0FC#F0801W0FG140dlG$FF08VF!9X2F042408!B4!	fa}i@@JLtZHDeUeU]V[vfjZjYjj`DP|kWj	24	23	302	0.8679	6	0	24	6	6	0	14	0	16	0	37.79	1.027	45.55	0.75	0.60051	0.54695	0	0
	:UYznv8lN5mGJ1d290N28@VW0NFc!88HG21804080845#2F$o0F481FF1W180V!J08!F%1#	/!1%1(1$9//.2(1!2$1(20401!3+2//&104/F*11%1/%201,1-1+1/%1#1,1!202/)1$1/%1//(3!1/&2!1,6&1(1/.2!12$1/,2///#1#32%1101)105/$2!1/%1//,2/1///$1/(2/02/!f,1&2#14$1&1$1/-1$2/$1#1!1+1(32(1/*5!3&11$2/&1%1/$4.4#2/*5+	F58!Fd412!V!LF8!304144N18!4W8k020FC$V881c!F1508kGV0F0JF10VF28120F0625!20B#	fa}I@@LTtTFQJIJIYIJIEJIfjijYfj`DQRkLV	24	23	300	2.3831	5	0	24	5	5	0	13	0	11	0	54.49	0.64599	39.15	0.79167	0.70074	0.54695	0	0
	zyubL_O!F5k0F01180k082V!F08$Hl218#8k8410V!N08V0J0F0810F0V1!V!44#F%1#	!1/*1)4!1$2)1)2/01/!1)202!5/02//01/!J+1%2$2(11,1!1&3+4)11&1(22/*1!1-1)3/&1(1&1/.2$3/)1(4$101(1,1-1014!22$2////)3//#1///*1.3*2/03//#1&1-1/!11%111/-31g,2,1$11(1(101//%12//%165/-1$2&1)11+1)1/,1+1040101#1)1(2.	I08080841@02c!a08!5V034480@28BZ0HVF0GB0106080GW!1140dlF$FF!ZF#22!424!W04#	fa}H`@DB}DCTegVUugUYjYjYfjZPTILcSgK@	24	23	304	2.6147	6	0	24	6	6	0	11	0	7	0	101.88	0.47409	59.38	0.79167	0.66773	0.53051	0	0
	;hvtOcrJ5k1otO280k68eVa0HF8V0N8HG238040@V841F2!F18!o0J0cW0F3W1!V!441!F%1#	!1/02(1)9/!1-201*3&1.2$5$2/+2(2/(2$2!B01)1%1//01%2+11.1/2/!1!4,1-1//01///#1/*9,1(2#1+1*214$101%1,1+4//#2/01,2/+1)2/(2/,2*102/,2.1.2!1/$1%2//f!101!1%1$1$1$11//,2/*2/)142+3!1/#3/021/$24//)105/*225-	G18#8412!V!a08801VF944!Q016W4N1H0FC#F0801W0F1140dlF$JF!VF#X2!42408!B4!	fa}I@@J\LdBRkMj|zs_SSSUSMUPBHQShM@	24	23	300	3.0334	5	0	24	5	5	0	12	0	14	0	46.75	0.75422	42.31	0.70833	0.66956	0.60067	0	0
	zxUnrYtSlF4R1J2eP80F282801N0W0B!HF218X421o84!V0X!d!48F09W5FF09#V04$F!1&	/%1/0A%1&2//$1.1!4(104/01)2/!3*4+4//////*2/$240301//!8$2///#5/!22&1.4&1+1/-31%1/!1(4.2.1,1!1#1!201#2/01/#4%2/2.4///02.2%1///&2(1)4/0d,2,3/8///#2//2#62//!12/$3.3$11.1/)4&1//#	k0809$802V!X48083808109NN!BV8NY2FN404FJ0@!c!V#8V502!FF!Z20V0W1JV6252NW0D450	fn}I@@LLddFQJYQIQFIKIIAbsMTt@EU@HDX	23	23	288	2.4172	5	0	23	5	5	0	11	1	6	2	76.2	0.46194	39.15	0.69565	0.68636	0.626	1	6
	;hzdvBrJ5wOJ9tDC8F28@8_1H1cV490Ht238!F8o84!W0XF0c!4#VW1F311#8F44.	/$1(1%3!H/!101!2#1#3,4/&4!20101!1)102.2)1,1#1-B+2#2!1/////#1/(1!101/#102$1)1////%1*1.7&1/01(1)3%21$201/!1,2.2/!201-1.6%4$1/)1/(3//+1!1//-1.20122%2$1/*1-f$11/#3(1/.1-2101!101)1!1&2/#3!2/#1,4.1%3/011//+3//+	G480808!@!V!a08!3!A4088P20DV8N120F5010F080FV0F!408W1$FF!Z#1Y0F0424081044!	fa}p`@DJ|CjSJkkJvjzuSSUTuSPBTaWhk@	24	23	302	2.526	5	0	24	5	5	0	13	0	13	0	48.28	0.76201	47.02	0.75	0.65451	0.58006	0	0
	zrUdztUgrJ5wOktOAC8m68eca92F8V4O0Hl2A904N@Z801F202F1VV0K0R0VWGF3W#V0FK01)1#	/)1$2(5//01,2/,8$503/-1/!204/B/!2.1//$3-2+2%1)1%2$4!3/!2///$3/)1/#2$1,7&1*1(2/(4$1/-31//%3/1.22$2,1)1/!1//&3.2/)2#2/01!2/*1/#1(1/0f$1-11$1$1!1)2//5///%703&1/&2!7/03&1-11/+3.5/+2.	G18#8%V!608801VFA8480N294_4N0F0FB#F080WV!1#dlF$J!8VF!8X2!V240@!4440	fa}i@@DRmyhDf[uYymeujijjZYf`XXabl	24	23	302	1.8925	6	0	24	6	6	0	11	0	11	0	61.13	0.63389	42.39	0.625	0.77031	0.66348	0	0
	:UfrftBnJ5y1J9t@80F2828b1P0c0410HG23804F8o8440X0XF0c!J0F0cW1F3W1#8F401!F*	/%1&1(2@%1&11//*3$1)402$7//$2/$1(1!F+2$2//)1////$3022#2/1!3/1(1&1!1/&2&4/+1,101&2/1)1#3+22$2/$1/%2&1$1-2&11$1.2*1.54///%1/+5!101/%1/01)1/*4(1%1+1(i,2#12&2(1///01/#2/1)54.1/#2/01!3.3!11//+4/*1&1&2	G480908!@02V!m4808380@4089P20BV8NY20F5!FJV8!V0F!408W102!FF!Z0201Y0FV62508W04440	ficH`@LLdd@|bTrbRbbqRRRRYfjfefjiA`bzCP	25	24	316	0.7616	6	0	25	6	6	0	15	0	8	0	90.93	0.53052	56.22	0.72	0.67433	0.60895	0	0
	:UdztzgrJ5wOodODC8k68PcZ1HFcV498Hp23904N@Z841F#k0cV0J0N4VYFF3W10VV0F4$F%1#	!2)2+1-A/,1#3,2/01$401!3$6.1/01$1*12/10H+3//+1/-1*201$1%2*1#1,2$11//#1//!1$3.1/%1$3&2.1/,2$5/1,1#1.1%6+2/1$2/3$1//$1//&103/!1$2//%1/(1!2%1#21/01/0i$1.1$2$1!1$1#1+2%2//&1#2.1%332//#5/01$1/02.2+2.4&2/$1-	F18#c!3!V!q0@8010JAB4N0R094WBs0H0FB#F0N0GV0FG040dlG!F0JF18VF080XXF0Z2_0@!B4!	ficH`@DTyDB\bbRTRTRRRVarZjiVjYZjA`SJUP	25	24	316	1.9603	6	0	25	6	6	0	14	0	9	0	75.33	0.64038	56.22	0.68	0.78471	0.64283	0	0
	:UYzYtBlN5y1J9dAB8k28@8l0F1c0480Hl2180402k8440W0Xs0cV0JFA0cWGF1W1!1!4$F*	/$2&102(@/,2/01+2$1(20201!603///01%4+B+3%1//(1+1/(1/.3!1/(1//(2%3/4/,2*1&6&2!1/&101,722$2///)4$2%6/&11+102,1&2+1,1//!3///1&1/&1$1&1/$1/*g/*2/!1+1/0105*1/%1101/A03&2&4!3*1#3/02&1/1//*4/#1/&	FJ801F801@!c!q48083!9B080N28BV8N#F4!FFV80FV0F04408W1$FF!ZF1!Y!Va240@104440	ficH`@D\tTG\bfTTRVRTRJTTZfjijUjfA`cjbp	25	24	316	2.6141	6	0	25	6	6	0	12	0	9	0	75.17	0.53585	47.1	0.6	0.67033	0.6593	0	0
	;hztOcrJ5k1otO380k68eVa0HF8V0N8Ht238040@V841FX!F18!o0R0eW0F3W1!V!441!F%1#	!1+1-1)9(2)1-2,3&1.2$4$3/+2!1$2/(2$2!D01)1%1///$11.1/2)3+4/+3//01//-1$1/*8&1$1(2/1*213$201%1,1+4///%1,2/+1)2/(2/,2*102/,2.1.2!1/+2//g!104!1%1$1$2$11//)2&2)2+2/)142.1/!13/011/$24//)105&1)2(225-	G180808412!V!a08801VF944!Q016W4N1H0FC010F0N0GW0F1140dlF$JF!VF#X2!Z2408!B4!	ficH`@DZ|D@|bTTRrrbrbTRJZfjZjifZ@PeJcUX	25	24	316	2.7193	6	0	25	6	6	0	12	0	12	0	67.59	0.7146	59.38	0.68	0.69055	0.62778	0	0
	:Udzdv8KFCmGJ91190F08@V#2cV088Px218#2V@41$F!V0J0NJX3FF1W12$4$F#V01#	//(C%1!1$1/.3/!1)2$3%1!202)2)2/!2/!G$2%4////*2#1-1/)1,1*1/&1/(1/#401&1*2!201+1#2&1/#3/!1#2204!1,1/2#2/%4$1%21//$1/)2!1*1012/!1/+1/!2#1-2%1///!11//$f/$1*1)1!2,101#2%1%302/1!4/-2*3/)8/////%4#11/#1!311)10	2180208$2c!608!1041B4N18284W8mV20GB#6V801V!F#8lG!F04F10V$20G0X2402V0B#	facI@@DZlxBSLjnjljnUkUMRuUMTpBTiJfM@	24	24	300	2.3258	5	0	24	5	5	0	10	1	10	2	54.49	0.64599	39.15	0.79167	0.55557	0.5406	0	0
	zrUdztUgrJ5wOktOEC8m68uca92F8V4O0Hl2A904N@Z801F202k1kV0K0R0VWGF3W!VV0FK01)1#	/.3(4//01,2/,8$605+2/01/!204/B!1.2/,2/&3-2+2%1)1%2$4!3/!2&1//,3)1.1/#2$101!1&7&2*1/-4!4$2/-2//02$5/%1)2///#1!2//03.2/-2///1)1/!1/0f$2.1&1!101*2//7///%903&2%2/#6/03&1.1//+5)1%1*2.	G18#8$2V!60@801VFA8480R294_4N0F0FB#F0N0lV!1#dlF$J!8VF!8XX!V2Z0@!4440	fich`@DLdgHNyEEEEidhdldhXuTuKMMULCBgTE`	25	24	318	1.5429	7	0	25	7	7	0	10	0	9	0	81.97	0.63182	59.46	0.6	0.7778	0.70389	0	0
	:UfztzcrJ5kOodt290k68@VZ0PFcV088HK239048@V841F#N08!J0F4VYFF3W1!V!4$F%1#	!2%1.1-B/-1/4,1)401!3$5,1//#312/!G///$1//01*2.1)11!1021/*1!1/01//&1$5//%1$5&13-1.1,2$4(1&1$1&1#3.1%4/,1$2/2$1///(1/#103/!1$2//!1/(1,1#21//010j$1&2&1$2$1,1+204#2#1//&2.1%334//#6/01$1/)1)1)2.4/,2-	F18#c!3!V!q088030JA44N0N014WBs0H0FB#F0801V0FG040dlG!F0JF10VF080X2F042508!B4!	ficI@@LTmdBRssJkzkNluSTsSUU@pbyAX	25	24	312	2.8503	5	0	25	5	5	0	15	0	12	0	51.4	0.68482	39.15	0.68	0.78193	0.62953	0	0
	;fzft0pNCk1499380k29@V6!2cV08BHx018$k@41#2F!V0JFP4e7FF1112$J01!F%1#	(1/(3#10C%102%1!1/+3+2*2!202$3+2)1)1,1$2)2(E+4/*2//1-2#2-1%1/!101*3*3/&1/(3%1///)5&1)1/#11&1#12$2$101,201%2#33&2!1(1//%1-1/+1,2///1,1)1#2//(12/)1/*1*g/%1)1,201/-2102*2$1/%1#2%4!1&11/(8/%3/&1/01/$4$1#1/!5-	218#9!202c!6F8!3041B4N0@!BW8k020FB%N81c!F0108lGV0F04F14V01!20G0V2Z4220D0F0	ficH`@DFlD@teeUY^UWuZjZfZjif@QbYKMh	25	24	316	1.7745	6	0	25	6	6	0	14	0	12	0	67.59	0.7146	59.38	0.8	0.78264	0.53731	0	0
	:UYznv8lN5mGJ1d290N28@VW0NFc!88HG21804080845#2F$o0F481FF1W180V!J08!F%1#	/!1%1(1$9//.2(1!2$1(20401!5+2//&1/!H*11%1/%201,1-1+1/%1#1,1!202/)1$1/%1//!1$3!1/&2!1,4&1!1$1/.2!12$1/,2/+4/&1#32%11011(108/$2201/%1//,1/1///$1/(2/02/!h,1&2$4$1&1$1/-1$2/)1!1+1(32(1/*5!3&11$2/&1%1/$4.4/.7+	F58!Fd412!V!LF8!304144N18!4W8m020FC$V881c!G1508kGV0F0JF10VF28120F0625!20B#	ficI@@LTuTBRrlnjr{lluUMSLmU@HbeVXl	25	24	312	2.652	5	0	25	5	5	0	14	0	10	0	67	0.52537	39.15	0.8	0.69514	0.55303	0	0
	:UdzdQBrJCwOF9OEC8FA8@8a9H28V490Ht2A804N@oe4!X0XF0sV0J080cW1F3W12VV8F501-	!1/*1)9-1//$2/(3#11+402$1/5.14#2$2$1G+1%2///2#3/,2/*4#3*1+1/03.2&1//#4//!C&1$1/.3!32013$1%101)1/&1/01(2//4//$1/02//+1////)2/)2//i!1/&1///&422/$301/&173.1*1(4/011&2$2(1//)103!2//01%	G08080840@02W!a4@!1!@4088T28BV0N#F4010F080FV0F05408W%F!8ZF!VY!VZ2Z08104440	ficq@@DLJCHhhhhddXdeeifjejjYZj`TY\gPZK@	25	24	310	5.4356	4	0	25	4	4	0	10	0	12	0	44.6	0.53117	26.79	0.6	0.75003	0.71194	0	0
	vzUfvfz8rOSvOR99698s29@WLGH2c048BlS2180482qD41#as!V0kFH486FF1W52$J09F0F#801#	//(B!1//*22!1(1$1*3$6+4&1/.22/0C&1*1/*101/&1/.2%11/2*1%1///!1&5&2///(6/1(2)1!1$101!203)1)1/#1-1&4,2%1/.1$3//2!3$1-2/%2$1,2/(2/-1/%1#2//%j!1)3&2$1$101!1!1#1$1&1#1-2!4///!7!1//0B/02&1-1/)3/!5/$2$101051*	I08!F901202c!6Fc!7V0106818!BZ8F0H0FC$V881c!G010dkGV#FF08VF10922F02244020D4F0	fesh@@@PeZjTllojw^lluSSTuKUTCDFRe`	26	25	322	3.3152	5	0	26	5	5	0	15	0	14	2	46.62	0.55148	25.32	0.73077	0.76083	0.60693	0	0
	zxUYrYvBlF4TGJ0c@C8F2828V1N0c04!HG21804!o84!V0X!cV0J0F08W1F0V1%4$F*	!1/!1/0C%1&1///(4!2#1!6///%4#1+I+1%2.1/.1$3)1/!2/*4122,1&2!1#1+2//+1#1107(3/!1.4&2#1/%1#2#1&1%1//+2,1-1&1101201/%2#1.4202*1%1///-2$1/%1/01//$2(1/!1(l,2$1&3/!1)3//&1/*1(164//#2+1(3)1$3$11.1/)4)1/12%1(	G08090840@02V!a4808380@4089P28BV8PY20F5!FJV8!V0F11408W102!FF!ZF!1Y0FV62508W04440	fesI@@LLdTBRvrloJ~jkLuTruKUT@aDsZSP	26	25	324	3.4993	5	0	26	5	5	0	15	0	9	0	79.51	0.44271	39.15	0.69231	0.61287	0.63466	0	0
	;bzbv8lN5uGJ99398s28@WFFF0cV08BHt21804!k841#2k08V0oFP4c5FF1W1%J08!F#801#	$3#1/-8(2)1/+1/01#2%101!3$1%2(11)1/!1+5%H&1#1%1&1//&2$1+3/2/*1!1&1#11%1#3/(1.1#1/1%1#1#3//!9&2!11/$2*101#11$2/1/01(3!202/.1%1/$2/+11(2(1%2//*1%1)2!1//%1/)1/+1+30i,4,1$1&2$1/!1.12*2//%4@!1/,1#5/%5///&12#104!2!1//$	H18!F941202d0FaF8!3041B4N1@!BW8k120FC$V881c!F1108lGV0F0JF10VF10120G0a2Z4220D0F0	fesH`@DRcd@tee]e]f}UfjffjejYhEFLdJV[P	26	25	328	3.8129	6	0	26	6	6	0	12	0	11	0	80.1	0.603	59.38	0.73077	0.72824	0.58491	0	0
	vzUdvtUgrJ5wOotO@C8m68eca9HF8V4O0HG2A804N@Z841F202F1c!K0J0VW1F6W1!V0FK01)1#	!1.202(1)8013%1/&101/+1%2$5$2/*1)2/4)2%G01)1%2///$3/*2%1(11%201!5!3/!21#1#1/,1//&1/#2$1,A,1$1//24-1/$1#2/+1&2/$2)22/!1/03/#1/01-3//&2//#2/.2//j!1/01*1!1//*2/*2!1/%152.1/2!4/031/$12/1/(105!2/(242+2	G18#8402!W!a08801VJ@4480Q214_4s1H0FC#F080WV0F1140dlF$JF18VF!8X20V42408!4440	fesh@@@PUZjTrsJw^l|uRtuTtuTBdIdiCYh	26	25	322	4.0522	5	0	26	5	5	0	12	0	14	0	46.62	0.55148	25.32	0.61538	0.70819	0.69426	0	0
	:UdztUgrJ5wOodtEC8k68P8X9HG80490Ht29804F@o840FX0Xs0cV0K080cWGF0W10VV0F501!F%1#	!1/01(11(605%2/)1!1(1/,3#15*12/01&1&2$12$1+G+1/03)1///!1//$3!1/(3/+1//#3/#1(101/6%13(1$1/1$1$311$3&1///04#2&5#2////!2%2$1%3////01//+1!20104,1/1/)g/2#2$1/02101/02+2!2*2+1/1(18/.2$3/011/201!2#2//$105,3/05!1$1!	IF809F841@02c!a0@083VF@4088Q28B_4P0F0F401FF080GV0F01408l%FF18ZF10VY#Z2Z08104420	fesi`@DTdgHHcrJIQQQHiIQHqIMTmUTkURpBTfSks@	26	25	334	0.5483	8	0	26	8	8	0	11	0	7	0	102.65	0.55402	67.41	0.61538	0.60074	0.6909	0	0
	;jzjv8rN5uOJ99298s29@WLFH0c!8BHp2180482kB41#2k08V0oFP487FF1W1%J49!F#801#	//(6/!1/+1!1(1%1&102$7$1+10121)1!1.1-1#F&1#1%1$4/.1)1$1/#1(1(1/02!1&1$1*1/(1.1.2///!2$6&2.202&2*101!312$2+3#1+3$1-2*2(32%1/.5$2/%1)2.1/#2/,1)2&1%2/*1!1/&1//&20i!1)4,1$101$2-3)1,201///!1C201/,1#2/0101$1-1//)1!4/$2&101+	H18!F941202c!6F8!3041B4N1@!BW8m020FC$V881c!G1108lGV0F0JF10VF10120G0X2Z4220D0F0	fesH`@DBBdGTf]V[v[uVvjZZjVifdAJOgMV`	26	25	328	3.6586	6	0	26	6	6	0	12	0	9	0	95.7	0.5047	59.38	0.76923	0.68638	0.59634	0	0
	:UdztUcrKxlQwtO2A0mE8eVa0LF8V0N82O23c058@Ve41H2!F18!o0J0XW!6W120V!401)1#	!1(12/1$1#9//01/.101!2$4$1+2/(4/4)2#20I+4%2/)1/%2#32//1/%3#3(2-1//02/102///+A&1$1-1*1+13$1%101)1.2/%2/.1!2////-1/&3/$1/(1,101,2.2*2#2)3/$1j!101)1$1$1$1///02/&3/)132.1/#5/011$2/2!1+1/!1%104!2#2/#25!1)1	G18#c403!W!q08801VJ@44!Q014W4s1H0FC#FF801V0F1140dlF$JF10VF080X2!42508!B4!	fesI@@LDLtBRkLjo\n{KMTsUSUMTBbKeI}Eh	26	25	324	3.6151	5	0	26	5	5	0	13	0	13	0	48.31	0.72863	39.15	0.57692	0.76909	0.66348	0	0
	zrUdztUgrJ5wOktOEC8m68uca9HF8V4O0Hl2A904N@Z841FX!k1sV0K0R0cWGF7W10VV0F501!F%1#	,2/02(2.2/01,4/02*5$503+2%1-2.304)2#10H+3#101)1//*1/02(1%1/%3,2///%1&3////08&3//)4!4$3/)1/2-2+5/(1*2/1//012(1/(303&2/$1///-2*2//$h$1.1$1$1,201%1,2)501/(2%101/0803&2.3*3/02%11.1/*1/4!21!2/*1(	G1808Fc01102W0Fq0@801VFA8480O294W4N0F0FB010F0N0GV0F1#dlF$J!8VF080XX!Z2_0@!44!	fesI`@DLUdAQyEEEEMLdeddeCFjfZYjYjXAAVfuE`	26	25	332	2.1161	7	0	26	7	7	0	10	0	7	0	96.17	0.6372	73.29	0.57692	0.82429	0.72141	0	0
	;fzft0pNCk1J99380k29@V60F2cV08BHx218#2ke41#2N!V0oFP4e7FF1W1201!J01!F%1#	(1/(2!110C%1!1$1101(1/!3/&2$2$1+2)1)1,1$2)2(E+4/*2//1-2/!1%1/!101*3*1+1*1/&13//1/%2(5!3#1/#1/!1#12#12(1+2#2!12#33/*1%2//&1/#1&1,21#1//*1/&1#2)2!11/)12-1*1//%g/$1*1,202/1-202/1(2)1&2%4!1&11/(8!1///,1.1$4)1/!5-	2180209!@02c!6F8!3041B4N0@28BW8mV20GB#60N81c!F0108lOV0F04F14Z010V20G0V2Z42Y0D0F0	fisH`@DZlx@tfYUuUYU_YqjfiZjfjZ@RRicMh	25	25	316	1.0842	6	0	25	6	6	0	11	1	11	0	67.59	0.7146	59.38	0.8	0.61168	0.655	0	0
	:UdztUgrJCwOkttEC8mE8u8a9HH8V4O0Ht2Ac04N@oe40FX0Xk1sV0K0B0cW1F7W12VV8F501)1#	!1/)11(24(2/,1#1(2+101)5#15+2/#1!21.14%1)G+1%2%1/%1*3!2(3///(5/3*3/0322/$1/-2/#1(3*8&3//$1!42013$3(1/1+1/.2!3&1/$2///&2(2/01/3$21/,2//$1+2(2#3-1.10h!1/02///,222(2//%172//#2/011/%2//)104(1/!2.	I08090840@02V!a4@083VF@4088U28BW4N0F0F401FF080GV0F01408l%F018ZF!VY!VZ2Z08104460	fesI`@DLuTAYyEEEEDheXdleifjejjfUjdAFWJLe`	26	25	332	2.1099	7	0	26	7	7	0	10	0	8	0	96.01	0.55536	64.17	0.57692	0.73424	0.75032	0	0
	;fzdv8rsCmOJ99390N@8@V60H2cV088Hx2180482Ve41#2F$o0N4e3FF1W12$J09!F%1#	//(G*1&1/2011&1+2$1!104!20101!3(1+11)1#1-101/A*23%1+1*11/+1+1//+2!4$1&2%1#1/(1.1%3&1,5/(2/!7&1/#4&1(101#11$2/$3,1/&20101!1!3)11!22(1&2#102/$2%1-2#1///-3#1///2///1,k&1$2&1$1$1,1/,21//&2)1%703&1/2$1#4*11/01,1#101!2-1/4/,2,1	F1N!F9012!V!6F8!3041B4N1@!4W8k020FC$VN81c!F0108lGV0F1JF14VF!120F0X2Z0@2VB#	fmkH`@DF]DDtf[UUf_UWUjjZiZjff`DxvRwZ	27	26	340	3.5032	6	0	27	6	6	0	15	0	14	0	58.31	0.77517	48.38	0.81481	0.69953	0.58491	0	0
	zrUdztUgrJ5wOktOEC8m68uca9HF8V4O0Hl2A904N@Z841FX!k1sV0K0R0cWGF7W!VV0F501!F%1#	/.2(1.2/02,1/01*7$803+2/01!2.1)202%I/!2)1(2)2)1,2/02(1%2)1+5/.1//#1&3///#1,8&2-2*1.4!4$2///)4+5/(1/+1//012#2/,303&2//#2//(2///&k/$1*101*1(1,201&501/(2#101/1!@03&1.1!1&2/02&1#1*3/*1/4!2%2%1*2!5+	G1808F801!2W0Fa0@801VFA8480S294_4N0F0FB010F0N0GV0F1#dlF$J!8VF#XX!Z2Z0@!4440	fmkH`@DLTTDtfYf{Ug_YYjiffYije`DEZ[RV	27	26	340	4.5529	6	0	27	6	6	0	10	0	7	0	100.35	0.48072	56.22	0.59259	0.79164	0.75032	0	0
	zxUnrYtSlF4T1J2eP80F2828V1N0d0B!HG218X421o84!V0X!d!J8F09W5FFV9#V04$F!1&	/%1/0C%1&1//$1/!4!2$104/01)2/)4#1+@/!2///$3//02/$23131,1&2-8$2)1//01&8/!12&1.4&1#1/*1#1&1%1/!1(4.2.1,1!1#1!201#2/01/#4202!2&1(2.4$1//+1.2%1///&2(1)4(1(j,2,3/8+3//&1//$52//!12/$3.3$1/1/)4&1//#	k080908!802V!a4808380@109ON20BV8NY2FN404FJV@!c!V#8W502!FF!ZH0V0Y1JV6252NW0D450	fekI@@LLdTBRvrloJ~jj\lsUSHPEUPAADs@	26	26	324	3.5282	5	0	26	5	5	0	13	1	7	2	82.53	0.42651	39.15	0.69231	0.67729	0.65055	1	6
	zyUfTWO0VFCk0J99180F08@V!F08V088Ht218#@k@410V!N08!o0N0e10F1W120V!4$F%1#	!3)1/1$2#@/#1(2//%1!2$2$3%1!104///1#1$F$2%1!1(2%1,1/%2/%11(2,1-4!1/01%1#1/.1#1)102///01$1#B&1/#3/101#22$1(1/)2)2+4)102/%1&1$2(1#1//(1$1&103%1!1///#2/.2!2#1/&22/.l!104&2/!1&202//$204///0482//#5/!101/#1&3//0104/,3%1&	I180@0840@02c!a08!504244N0@20BW0mW20GC0106080GV#140clF!F0JF10ZF!V2210Z24!W0B#	fmkI@@DZ]xBSLjoKrwJ~uRuLuUMUHJTfRduf`	27	26	336	5.1768	5	0	27	5	5	0	12	0	11	0	60.82	0.57876	39.15	0.7037	0.56868	0.62054	0	0
	zyUfTYO0WFCk0J99180k08@V!F28V088Gt218#2k@41#2N!V0k0N0e0FF1W12$4$F%1#	//#2#C!1//#1&4/01!102$2$3+2%1//304/E$2,1/,1,1)1/!2!1(1/(2!1#1%1!1///!1%3$3)1-3-201/09&1(1(208/101!20301!2//!2/+1%3&1///%1/#2#2//$2/!2/(201/,2/$1/01/(k,1&1*1)1!2$2/-2)1/&3*1$603%2%2/$@*1%1)1+1/#2+1+501/&1!3,1	I08!F801802c!608!5V018480828BZ0FVH0GB#60N01V!1#dlF$FF08ZF10822!V2402W0B4!	fmki@@DZsUhDf[U^[WYWUjjZfjYji`Dxadhv	27	26	338	2.8843	6	0	27	6	6	0	14	0	14	0	51.86	0.7472	42.39	0.7037	0.71954	0.61292	0	0
	:Uf79t01N5k0J9918!282V4FF0c$Ho018#@k8410V02N08!JFF0c30F1W1!V!4$F%1#	!1,1,2)8///*1+4$4#11%1/-2!1,402*1!G+2/%1-11$102$102///-2/+202!2/#1&1%1#1.1&3//+B&1$1%2,2*101#24$1*2$1/01/*1&2*2%101)1//(2$1-101/!103,1/#2/!2!1*1%2,2#1%1/02/)102!l,2)1(1&2/(2-2$2/0202/)1@/1%1,1/02!1/#2#1!2/1/!4/%1%105+	I180@0840@02d!X0c!704244N0@20B18mW20GC0106080Gc#150clGV0F0JF10ZF!W02G0424!W04#	fmkI@@DZ]xBSLoK[kL~juRuLuTuSPFTfRdtfzp	27	26	336	4.6041	5	0	27	5	5	0	11	0	11	0	60.82	0.57876	39.15	0.77778	0.56925	0.62239	0	0
	zyzjTWO0Vk5k4J99180k08@V!F08V088Ht218#@k8410V!N08!Z0N0e1FF111!V!44#F%1#	!1+1-1%1!C!1$2)1$2#2/02#1/!4$201!1+2%11*1*1(1/!F+1+2+1*1!1/.1&1(2.3+2!1-1)3/01/$11//&1+2/#9$101(1,1-101#32$2(101/&3.3////!1///201/)1/!5///(2/$1)22/.k!103&2,1$1)1!1$1/&2%22)2/,2(142+1+23(16&1!1#1!1!3/!1/$1%1,10401$1)2*3-	I08080841@02c!a08!5V034480@20BV0FWH0GC01060N0GW!1140dlF$FF!ZF2!22!Z2J40WVB#	fmkH`@DZRTDtefW]e]gUUjZijifjZ`TIRoTUk@	27	26	340	3.2783	6	0	27	6	6	0	14	0	14	0	58.31	0.77517	48.38	0.77778	0.70425	0.57505	0	0
	zyubTbt!NCP0F11080s08@VFFF28!80Ht218$k@410V0X8!V0JFN080FF1W12$44#F%1#	/(1.B!1.11/#2%2/01!1$401$5+4$3+1/$2%101)A/!3/,1/&5///(2/01//01/1&5)1/(1$1/&9&1(1/2*101!401$2//*1/*2/(1/#3.2-1$3$101/(3*2#1#2(2/&2#1/(2$1+1%1#2/01!1-30k,2%1%201!11%2$1$1#2/#1$4///!A6/-2$7)1//01/)1.4+2-11.	I080@F901802c!6Fc!7V018480828BZ0HVF0GB#6V881d!1010dlG$FF!ZF!V22!V2402W04#	fmkH`@DZ|DD|bbRbbtRQRbRQTZfZVjjjfdABTeRu`	27	26	340	4.2446	6	0	27	6	6	0	13	0	11	2	77.01	0.62719	59.38	0.7037	0.54384	0.63126	0	0
	:UdzdQBrJCwOJ9tEC8FA8@8a9H28V490Ht2A804N@oe4!X0XF0sV0J080eW1F3W12VV8F501-	!1/)11(2@03%2$1//$2!2.2$2#15+2/(1+1!1$1$2$1I+1/02*1/)1//03/*4.13*3/03/&2//#6//!8&3//$1#2012$3(1/)2/(31(2//2$1///02/3/*3&1///)202$1+2(2#3%1/)m!1/&1%1///222(2-2/&1751//!3/!1&2(1$1,1*1/103!2/)3-	G08090840@02V!a4@083!@4088T28BV0N120F501FF0N0FV0F05408W%FF08ZF!VY!VZ2Z08104460	fmkq`@DLj@h|bbbbbRQbRRUbVZjVjiefihAFWItF`	27	26	342	4.0492	6	0	27	6	6	0	12	0	9	0	86.28	0.57684	60.93	0.55556	0.74992	0.71863	0	0
	zrUdztUcrJCkOktO390mE8eVa0HH8V0N0Ht23d048@Ve41F2!F18!J0R0cWFF7W020V!401!F%1#	/(1*2#7.2/02,1/01*3$5+5//&1)202!2!I/!2/!2//021.1$3#1%2/%3////+3//%1&1*1&@&1-2$9$1/202$101///&4$21$3/!1//+1/!3#1//$3-2%1/%2.1+1+2!2///#l$1)2$2$101!11+1(1/*4&1//*603//!8(201/!1*3!1//01%4!2/(2205+	G18!F801#W0Fa08801VFA8480O014_4N0F0FB#F0801V0F1#dlF$J#VF#X2!Z240@!44!	fmkI@@DJbdFQQSIYQQI[QJIEMUSSUUSLr@gESfzp	27	26	336	4.6862	5	0	27	5	5	0	13	0	12	0	60.82	0.57876	39.15	0.59259	0.74521	0.67407	0	0
	;jzjv8rN5uOJ99398s29@WLFH0cV08BHx218048@kB41#2s08V0oFP4c7FF1W1%J09!F#801#	!103*1/&7(2%2!1/+2!1(1$1(104$3%1$2(1/,11+5%G(11(1/-1/%1+3-1/,3*1/2/.2(2*1//+1/B&1/)2!2&101$3$21//21(3!202/!202/,1(1//$12(1%2/!1*3+1%1///+3#1/(2/,30m#1(4/!101$3$1(1)1,2!2*2//%5B!1//05/01!15!1/&2/+1&4!2/)1!1*	H18!F941202d0FaFc!7041B4N1@!BW8k120FC$V881c!F110clGV0F0JF10VF10122G0a2Z4220D0F0	fc{H`@DRRTB|bTRVTTRJbfrbrcUSSUTmSSPJLYLVlN`	28	27	352	5.288	6	0	28	6	6	0	12	0	13	0	73.92	0.65341	59.38	0.67857	0.75888	0.64751	0	0
	;fvft0pNCk1J99280k29@V60F2cV08BHS218#@ke41#2N08V0oFH4e7FF0W1201!J01!F#801#	!2+1-1$1#B%2(3201!102/%1/&2$2$2%1$2/%2*1.2(I$1%4(1/02(2/&1//11/03#3+1#2&1!1///2/%1//1(7/!1(1/101#12$1/,2$3//%1//#101//,1(1/1*3!1//#1//#2!2!11/(2(1!1/!n%1&1(1(1,1/!1/2//+3$25201#2/!1)6!1+1!1!4!1+2011#3!2+1,1!21!104/,4-	I18#940@02c!aFc!704244N0@28BW8mW20GC#60881c!G150ckOV0F0JF10ZF10122G042Z40Y0D0F0	fm{I@@J\]TBRkNlklklkYtsTsUSRuUPJPlWGuf`	27	27	336	4.0959	5	0	27	5	5	0	11	1	13	0	68.68	0.5134	42.31	0.74074	0.5448	0.68393	0	0
	;jzhtBpR5w1J9tAB8k28@8b0F1cV490Ht23804F2k84!Y0XN0cV0JFA0cWGF3W1!18F441!F*	/&1/7(201%11)1/01/01*3$6+2$1/01.1%4+F+1%1$4//)1$1+3&1#1&1$1&2)3!1!1/$3///(2&3#1//#102$7&2/02(11-313$3+3/.3!2.2%32%1//#3//*1%1(2*2/%1%1,1#1%2-1#1(2*1/,2/(20l/*1(1)1(3!101/02!2!2&2/!1%101%1!1B2/1/!5/02#5/02//$1&4//%1$	FJ801FN41@!c!a48083!9B080P28BV8P#F4!FF080FV0F15408W1$FF!ZF1!Y!VZ240@104440	fc{I`@D\UtFUiMlvkK[soJuMUMTkTuL@aETFbp	28	27	356	2.9516	7	0	28	7	7	0	13	0	10	0	97.69	0.54642	67.33	0.60714	0.66814	0.67534	0	0
	;hztUgrJ5wOottEC8m68eca9HG8V4O8Hl2A804N@Z841FX!F1c!p0R0cW1F7W1!V0F541!F%1#	!2/02/!7012.1$1(201*3/1#1&5$3+1.2&2)1.202%E/!11///#1%1/*2(11201(7/.11///+2/01!2,1,C&1-2/+204$2*3/!1#2*2-101%22/$2)22///)12!2,2-32//%6%1///,4*3/$m(1+1*1!1/!2/&2/#3%2!1/%294/!1,2!1/02/%13/1/*4!2/*2+1	G180808412!W0Fa08803VJA4480Q216W4s1H0FC010F080GW0F1140dlF$JF10VF#X20VZ2408!B440	fc{H`@DZBdF|bbbTNTTvbfTRVsUSSUTtsMPJLiVZmu`	28	27	352	5.309	6	0	28	6	6	0	11	0	13	0	73.92	0.65341	59.38	0.60714	0.70825	0.73536	0	0
	;fvftBpoCw1J9O@B8k38@860F2cV490IS23804F@ke4!20XN0c!J0F0cYGF3112!8F401!F*	!1/!1&1$2#E%1+1%1!1//%1!4!404$1+2/(2!1+1/0C01(54)1/%1+1)2///,3!4,1*2+2/$1)1/$1!3/(2!1.9,1-3%1.223$1(1&1#3,1/.1-2$1!1+2//%2/#1//2/01%2!1/!1/-1$1/&2$1/*m!1)2)1!1(1,1.202-2#3%1+2$11,1$152!1+1)3)6+1$21/$12+2/!1)115/,1-	GFN#N40@02c!a48!180@4080P20BV8NY20F5#J080FV0F05408V10201FF08ZF101Y0FV42408WV4440	fc{i@@FZLEhLdVRRbRbfTVJTVULtuMTuMUPJHbWDLV`	28	27	350	1.7615	6	0	28	6	6	0	15	0	15	0	53.53	0.6671	34.55	0.67857	0.6609	0.65205	0	0
	;jzhvBrN5yOJ9dE90s28@c79H1c!88Hp2980482V8410W02N0F!o0N4c2GF1W#V!J49!F%1#	/&1/D!1.1/2*1/&4$4$7(1(201.21-101/9/204/#1(1$103*1#6&1/01+1%1*4(1(1$2/+1/1.2+1//2$1$7&1(1(4/!10101!4$2*2/&1/&212#1#22(1/01*4/%1.2//#3*2*1%2$1-2#4&1/)2/!1//#1#30m4+2/!11/01/&2!2/*2*1.A3/-1$2/02/*1//(4/$2&1-	G4808F9012!V!6Fc!3V0184818!4Z8F0H0FC$V881d!G010dlGV#FF!VF!122F0X240220B#	fc{H`@DFsTB|bbbTrJbfrTVRRcUTsSUSUMHLRToV	28	27	352	5.2339	6	0	28	6	6	0	14	0	13	0	73.92	0.65341	59.38	0.75	0.68752	0.62953	0	0
	:UdztUgrJCsOottE90mE8eVa8HG8V0N82t23c048@Ve41FX!F18!o0R0VW!6W120V!401)1#	!2)2/%2#8//01/.1!1&4$2+2/&2)1&4)2#10H+3%21/(1/%2#32$1/*1*2*5,2//1//-2/01!2!1/#1!C&2/#3*1*203$2*3/!1.2*2!1(2/!1!2////-1$2/03/$1/04%1,101/,2*2#4)33/$m$1)1$1$1$1///02/3%2/)274//#5/01/&1!1+1/!1(4!2#2/#22,1	G18080c403!W!q08803VJ@44!Q014W4s1H0FC010F080GV0F1140dlF$JF10VF080X2!Z2508!B4!	fc{H`@DZbdB|bbbTNTTrVbTRRSUSSUUTsLpJLiVZmu`	28	27	352	4.4741	6	0	28	6	6	0	12	0	12	0	66.06	0.73025	56.22	0.57143	0.7478	0.69969	0	0
	:UfztzgrJ5wOottEC8m68uca9PFcV4O8Hp2A904N@Z841FX!s1sV0J0R4cYGF7W10VV0F501!F%1#	!2/%1-9+101#1,1-2/01!104!105$8,1&1-2,311/!G/!1///$1/)2/-4021/-1+1//,1$3/)1%2$1$6&23/2/*4$5+1#1/03%1.401)2&1(1$2/2/$2/2(102//103/(2-2#2//+1-21//#o$1&2#1!1$1#11!1$1#1+204#2//(2!2.1%374//#4/02/%1(1/#2.4/,1-	F1808Fc013!V!q0@8030JAB4N0S094WBs0H0FB#F0N0GV0FG040dlG!F0JF18VF080XXF0Z2_0@!B4!	fc{H`@DLdTE\bbbTtVTRbRVtNSUTtkUSKUPLJ]Qj	28	27	352	3.7961	6	0	28	6	6	0	14	0	10	0	81.66	0.59074	56.22	0.60714	0.8157	0.72049	0	0
	:UdztUgrJ5wOotOEC8m68u8a9HF804O0Ht2A804N@o840FX0Xs1sV0K0B0eWGF7W10VV8F501!F%1#	!1/*1)903%2$2,1)1/2(1#104$5#16*2/(41//0G+1%1*2&2!1%1*1!2(1/)2/!2*5/+3//)1///!1(2*7&2/)101(1#2013$2(1&1$1+2/%403%1!2/1////&2(2//)1#3/(2/.4$1!2/%3%3/&10m!1/02+1///&2#2+2/)172/+2&3/021*1$101!2,1/+105/+2305+	IF808F841@02c!a4@!1VF@4088U28B_4P1H0F5010F0N0GV0F11408l%FF18ZF10VY!VZ2Z08104440	fc{h`@DLUdhIyEEEEMDcDedmDdVjejjYZjV`DY\`tV	28	27	354	2.6477	7	0	28	7	7	0	12	0	10	0	88.14	0.49728	50.34	0.60714	0.72312	0.74882	0	0
	zyUfTYO0WFCk0J9d180k08@V!N28V088Ht218#2k@410V!N!V0o0N0e1FF1W12$4$F%1#	//!22#@/+1*1&1/01$2!212$6%1$2%1/1.104/G1#2,3/(1/+4/!2!1//04021#1%1///%1%3$3///+8&2/0208/101$201!3//!2/+11$31%1/)1/,2/!2#1///$1/+2%1/(2&1/012!1/*2%m%1%1&1*1)1!2&1/+2)1/&3$1*823/$3,7*1$2*1+1/#2/(404/&1!3,1	I1801Fc01902c!L08!7V018480828BW0FVH0GB#60N01V!1#dlF$JF!ZF0802210V2502W0B#	fc{H`@DZsTCTf[U^[WYWgZjfijfZZV@SbFRsX	28	27	352	4.0987	6	0	28	6	6	0	14	0	10	0	81.66	0.59074	56.22	0.67857	0.69086	0.62953	0	0
	;jzvzgrJ5yOott@C8m68ecb9PFcV4O8HG2A904N@o845FX0XN1cV0p0J4cWGF3W1!V8F541!F%1!V	-11)1,2B/!1#2!1/#4&1#2$1%1020301106,1+102/&2/!E/!2/(1/+2)101//+502$2/41/(1-2(1/!1!4-1/&1!102&2/.2,2$3!1.1.2//-1#11&101$4#103/$2#2/1#1(2/,21/4$1/!2/$2$1*2-1#14/+1(l(1#101$1$110101!1)1#1/)1/%1//063(1/(104*11$1/%3&1/02!2(1%4/+2-2	lMU0kF80tV10cZZMc8k0HJ51ds@18e3RV8N6@8kr05FOV9AFsF8J1!8V54808GF24XOX01I0H82HJFF0dR1!	fcgI`@LTtTD]iKJkKr{lzkQcMMSMUMMULAFfK@	28	28	356	2.1141	7	0	28	7	7	0	15	1	11	0	102.51	0.6255	78.67	0.71429	0.64077	0.7473	1	5
	;hztzgrJCyOottEC8m68ecb9HGcV0N8Px2A8048@V@45FY02F1N!o0RJeY1F7W120V!J41!F#V01#	!2/02/!C1/01$1(101*3#1!1/$4$31/*2//&2!@/101///$11/)2%1/2#56!3//*1///!3#1+31%2/!7&1)1%1-1%3#103$2*2-1(31)2/&22/01$1&4%1/%1-1/!2/,2%1/1#1)2#2-11//.4//l$1!1%1$1$102!11//1+2$2/01,1.284+2(1+105/02.2$121//+6/*223%1&	G580808412!W!q08803VFA4401Q016_BN1H0FC010FVN0lW0FG140dlG$JF0BVF209X2F0a2408!B4!	fcgh`@DFbfXMyEEDhlUEMeDheefRZjZfjjfYj`DYJlwV	28	28	354	2.6236	7	0	28	7	7	0	11	1	15	0	64.96	0.79818	62.62	0.60714	0.58995	0.72141	0	0
	:Ufzdv8pFCmGJ99180F28@V40F0cV088Px218#@k@410V!N08!o0NJe30F1W120V!4$F#V01#	!2)1/1$1#A/#1(2//%1(2$1%1!102/#1/$4%1)H$5%1!1(2%1,1/!1!2&1-11(2,1-4!1/01%1$2/#1)1#1/#1&4//01$1#@&1/#1/101#22$1(102/&2&1/(102/-1$2(1//,1$1/1!1//2/!2//!2#1#2/!22/.n!104&2-1#1&202/&2,202/#3/,282//#4/!101/#1#1!2//0104$4/&305#1&	I180@0840@02d!a08!504244N1@20BW8mW20GC0106V80GV!F140clG!F0JF10ZF!W22G0a24!W0B#	fcgI@@DZ]xBSLjoKrwJ}fuRuLuUMUM@YRYJSVZ[@	28	28	348	5.4305	5	0	28	5	5	0	9	1	12	2	57.73	0.60973	39.15	0.71429	0.48729	0.63634	0	0
	zyzjT_O40FCs0J9dC80k08@V08F38V088Ht218#@k@410V!N08V0J0N0e10F1W120V!44#F%1#	!1)101-1$2#A!1+2!1)2/01/#1(201!5+4$21.2/1/!H+1%201!2$1/01!1/#4*1%11(2/+1101-1)1&3.1/1/&2!1//,9$101(1*401-101!222$3*4/+1/-2!1//2/&3//%1.3)3201.2/#4/)1+1/!1//(30q$4&2/!11(1!1$1/-4)1//&185/-1$7&1!1&1/%1//)10401&2(1&1/	I08080841@02c!a08!7V034480@28BZ0HWH0GC0106080GW!1140dlF$FF!ZF#22!Z24!W0B#	fkgH`@DZJtFtfYWvYWv]UfjffjZYjfdEFTjMeFp	29	28	364	4.519	6	0	29	6	6	0	14	0	12	0	86.43	0.55883	59.38	0.68966	0.69307	0.62778	0	0
	;jzjzBrOKzOR9d7C8s29@1rGP1cV48Dnx2180482qB440W0ak0@V0oFQ4c7GF1W5801!449F0F#8%	//(7%102(11/+1/02*3$7!101%2&101,1.1/!F+1$51$402//&1$1+3&1/01/0201101*1*4/01!1!1/$1)2%1//+2$5&2#1,2(11(1%13$3+3/#302(3032+1)32%1/.1/(1,1(1%1/#2/%1%1/01%2-1.1///.20m!1)2,1&1*1(3/&2!2*2/-1#1!1A201!3/-5/020105!1-1-3$1$1*1&5/$2&1-	FJ8!FO41202c!L48083801B281@!BV8H220F5!F0V80FV!G540BW1V2!FF08VF30130FVa2542!D0J0	fkgi`@DDEhXB{R[nUUemyweZYjijeZfi`DhzhrV	29	28	370	0.7454	8	0	29	8	8	0	14	0	8	0	117	0.55462	79.69	0.65517	0.63653	0.655	0	0
	;hztzgrJ5wOottEC8m68ecb9HGcV4O8Hp2A804N@Z841FY02F1s!p0R4cY1F7W1!V0FK41!F%1#	!2/02*1&A/!1$1(101*3&1(1#104$7$5/+2#1!2/%1+@/2011$1/1,3.1%1$1-2%1(112$2$8!3/!2)1////$1+2&2$1&1$@&1*1(1/(4$2*2/!11!2*2-101%22/.42$3///(2/,2//%4#2&1///&4*2/$o2&1+1*1!1//*2/*2/)2@4/!1,2!3/03/%31/1*1.5/+202,	G580808412!W!a08803VFA4480Q216_BN1H0FC010F080lW0FG140dlG$JF08VF!9X2F0Z2408!B440	fkgh`@DFceXCyEEDidUEMhieDlluTuMUSSLu@HrUEal	29	28	366	4.0512	7	0	29	7	7	0	13	0	14	0	77.47	0.66929	62.62	0.62069	0.6859	0.73028	0	0
	:Ufzfv8pNCuGJ89080N28@VJFF0cV088Pw218#@k@410V0XN08!oFFJ@3FF0V12$4$F#V01#	!2,1&1*1#D/,1#1%2//0201$1%1/)1/$4/F!103%1//1#1-1012&1///$4!1/(11#2/#1&1%1/1!1&4-1/,@%12/#1$21)101!411$101%102/&2&1/&1!2/-1//,11+1/&1/$2-2/02#1,1/022!2#201/22/.n!1)2,11#1&2/)2//#3/,2@5//#2/$1/(1!2/#1$1)4$4%2$11)305&1#	I180@0940@02d!XFc!704244N1@20BW8mW20GC0106V88Gc!F150clGV0F0JF10ZF!W02G0624!W0B#	fcgI@@DJ]xFQQIJIQIFISQI[[lviZffjijihCBUJRZsSX	28	28	348	5.8185	5	0	28	5	5	0	9	1	12	2	57.73	0.60973	39.15	0.71429	0.37918	0.65353	0	0
	:UvrftSnJ5y1JAvP80F2828b5P0d0B10HG238X4H1o8440X0XF0d!J8F0dW5FIW9#cF401!G101&	/%1/2@%1&11/01//(202!105/01)1/)4#1+B-1#2///$3//01/$13021#2/1-2$1(1*1/&1&4/!11#1!1,103&2#1/*3,2$2&1/#4.2/,1&1!101#1*2.2*4202!1&1(2!2+4$1)11/#2%4$1$1)2%1/#2//204(1!1%2(1(m,2,2(1&801!2%3/%1///#1052/#1-12!2-1!3.3!1//,4&1)1/(2	k480908!802V!q4808380@109ON20BV8NY2FN404FJV@!c!V#8W502!FF!ZH2V0Y1JV6252NW0D450	fcgH`@LLeTFtemeYgm_UUrUfZjZP`Jjd@`cY`	28	28	352	2.6386	6	0	28	6	6	0	14	1	7	2	100.28	0.48105	56.22	0.67857	0.70394	0.68511	1	6
	;jzhtBpR5w1J9tAB8k28@8b0F1cV490Ht23804F2k84!Y0XN0cV0JFA0cWGF3W1!W8F441!F*	/&1/6(201%11)1//.3$8+2$1/01/!1!4(3!E+1%21!14//)1$2/#1#1&1!301&2)5!1!1/$3///(2&3#1//#102$7&2&1)4(1.313$3+3///202%32//*3/01/.1(2*2//*1#1%4/!1(2*1/,2/(20n2#5/$1(1/!3!101/02!2!2&2/!1%101!1!1!1D2/1/!3/02/%1//,4/03/#1$	FJ809FN41@!c!a48083!9B080P28BV8P#F4!FF080FV0F15408W1$FF!ZF1!Y!VZ240@104440	fkgI`@D\UtF]iMlvkK[smvmSUSUJuLtpBDUPZK@	29	28	368	3.9805	7	0	29	7	7	0	13	0	9	0	110.2	0.48439	67.33	0.58621	0.63918	0.69315	0	0
	;jzhvBrNCyOJ9dEC8s28@cb9H3cV088Nx2980482V@450102N0N!k0NJe2FF1W02$J49!F#V01#	$2//01F!1.1/2*21%5)1*3$3(1(101/1-201)2%C2.1022#4-1(1$1,1#2/01&1+1/02(1(1$2/+1/1+1!2+4//+6&1(1&1201&1(10101!3$2*23/%2/&2#1%22%101/,2//$11#13!1///01%2$2-2#21#1/+1/!1&3/+1#20m!1)2&1*1,1$1-1(2!2/&1/-8/.1$5/01!1/011#1//(4/$2$202-	G48!F9012!W0FLFc!3V0184818!4Z8F0H0FC$VN81d!G010dlGV#FF04VF20122F0X240220B#	fcgH`@DZRTD|bbbRJTTvRbrRTsNMUTtuTuSSPBBXkV[@	28	28	352	4.194	6	0	28	6	6	0	12	1	15	0	58.32	0.82819	59.38	0.75	0.65241	0.62953	0	0
	:Ufzfv8rNCuOJ9d398s29@WrFP2cV08BHx2180482kD450V02s!V0oFQ4e6GF1W1@0V!J09!F#801#	,1)1/@!1#1//&1!12$101*2$3$8/#1/01*20104/G&1*2/,1/$302/,2(11/402.1&1/#4/01#1%3(21///&7&2(102%4/!101$301!2//013/)2(32/-1&1/%1.2/$101//)5)2-402/&2#12(1+1$2&1/,q2+4/!101/1&1/!2//)1+B231)1/&3/01&1//)3)1&4/$2&417+	I4808Fd01302d0FLFc!7V0184818!BZ8F0H0FC$VN81c!G010dlGV#FF!VF38122F0X254220D0F0	fgwH`@DFJtGTf[ewf}fuuUjifijiZZY`DDyYnv	30	29	376	5.0221	6	0	30	6	6	0	15	0	10	0	91.08	0.52964	56.22	0.7	0.71102	0.67908	0	0
	=vtxpw5w5ofvUB8k68Pcb4N09VB90Ht078X0H9V841FX03s0VV0R8N0YVKkI191VVVFJ41!11F1!1#	#2//1!E(2)1!1*2#1(3#2!1.4$2$3/#101$1%1/1+1%9/1!1/*1/1/#1-1%1/(2/)2$1$2$1/1/%1/-2$2%1,5&3/%2/#201!134&1/1!401#3+1!2*1&2//#2//.2(3!1024//+3(101)2/01(1&2/)12/032!1!101(m,1&1#1101!1!1$10801!2//&2#2/,2)32/&122!3%3!7/!1//!2$1.1%4/,3$1(	148080c019!V1064e803VJ9141FN096V4N9HFFB040F0N0G9!1010dlK%F08V22c02Y40a2p6F0VD410	fkwHP@DTDdFQsrJIJJIIKQIIJEI[SfjB`Xifjfh@cTE`	29	29	372	1.6387	8	0	29	8	8	0	13	1	10	2	103.01	0.69197	82.52	0.62069	0.74416	0.70075	1	6
	;hzhvBroCwSJ9tEC8oA8@8_9H3cV490Hx2A804N@o@4!W0XN0sV0J080cYGF3W12VV8F54#F*	011/*1%1!F/!1/+11!2/!6!40301204+2$1/!1-11/0B+1#201/(1-2,1!1//,2&3.1+1/03/&1//#1/,1$9&2//$1#2213!106(103&1//*1&4/(2!1*4$1/03/#12!2-1/,1*4/#2/!1/3$1/1(31$2.1&20p201/&1//)101*222#2-2/01)1@3/%1!2)51/21&2*1!1/(3/104/$1/%	GJN08F841@02c!a0@!3!A4088P28DV8N120F5010F080FV0F01408W1$FF08ZF30WY0F0Z2o481V44!	fgwI`@DLSdGYyEEEEDdbddehhicfjejjejjVj@Qer}AX	30	29	380	3.7838	7	0	30	7	7	0	14	0	14	0	72.81	0.69056	56.33	0.63333	0.73451	0.70389	0	0
	;jzvzgrxpzUwttEE8m69e8rALGcV4OBHx2A805N@oB40HY0Xs1sV0KF64eYGF3W1!W8F541!F%1#	/-2)G/!1$1/1$1(1!1*6$5$1/02/02/+2%D+2#201//&2,1//*1,2.1+2//(2/!11/01,2-11!29&1//*523$5*2/&2!1/&1&2!1/102/4/*2/121)22/01(3/013#1.2%1+1#102/%1/01#1/,o2/1!2-1/!1,301-2/02/012)6!1(1$3&22(12.101#2/013)1*1*1*4!2/2(1,1	IJ8080801@!d0Fa48!3VFA4089Q20DWBP1H0F5011Fk80GW0FF440Bl9$FF10ZF301Y0FV62J481VB4J0	fkwH`@DZBdFtfY]ue[ge__QZjZZjfjYjhAFTjmu`	29	29	364	3.0539	6	0	29	6	6	0	11	1	16	0	51.97	0.71657	39.26	0.65517	0.59669	0.79273	0	0
	;hztUgrJCwOotOEC8mE8uca9HH8V4O0Ht2Ad04N@Ze41FX02k1sV0K0R0cW1F7W12VV0FK41!F%1#	!1.2*1)A012%1$2!1$1(1,3#2/!2$4$5+202,2(2/*2%I01)1%1/2$1%2/&1/*2%1)1!1!2!104!3/!201!1/03.1//&1/#2$1,9$101*1/-4013$2%1/+4/#11,2!1/!2)4/#1/03/2!1#2/*16201//01!1#11/,2/)2$1//r(1+1*101/#2/*2/&2/)162)1$1/#7/021/%2//)105!2/)3-	G18080841202W0Fa0@801VJA4480U296_4u1H0FC010F0N0lW0F1140dlF$JF18VF!8XX0VZ2Z0@!4440	fgwh`@DLtwhMyEEEEDieeEddeidVjejiYYjjjASdzCQll	30	29	378	3.4511	7	0	30	7	7	0	14	0	13	0	89.98	0.57624	62.62	0.56667	0.76269	0.78295	0	0
	;jzfz8rtKvSR99798s29@WLGH0cV48Bnx218048@qB410V0as08V0oFP4e7FF0W5!V!J49F%801#	!1/*1%1!G!1$2%2!1$2/$22!11&1*5$2$5*12&1/.1/!F+1//010102///$2/#1#1+1$1)3/01/%1&2//+2/#6&1$1!101/)101!222$4%1&1/#4-13/%1*1/(1//%2/02%1/$5!1.5*1//,2/$1//*r$3&31%2*1$1,1+1/02*2/,2(16201/%2201&9.1011!3!1.1#3/1!3/105/02*5!1*	I08080941202c!VFc!7V014601@!BZ8H1H0FC01!VN8Gd!G150dlGV#FF0BVF30922F0a2J422VD4F0	fgwh`@DN}dhCiKLjoK\jozkTuLsMUUTu@HRUNYl	30	29	378	2.8958	7	0	30	7	7	0	17	0	15	0	71.28	0.68392	51.62	0.7	0.78015	0.66621	0	0
	=vttWN5m1ZAfH80s28@V_4N0dV888NS018V429V845F!2N$F8FFX2JFG19810V0J48!11!V01#	/$1/!I/021+1.5#2#1/#204101/01)3#101/1(1)7//)2$1/$1/-1%12#1.1!23/-1$2-1/-2+6/0111)1&1$3&1//,1$2&1,1%402#4+1/)1&1#2$101(2%1/(101!1!1)2!2(2!4///03$1)2//$1%2/02/022/0m)1!1&1$1$1*801!2+1#2,102/#3/-12//!16!5/!3#102///(4&1,1&3$1!1$	148080W!A!V!LJc!3V01141G8!6V8F1H0FB$V@819!1010dkKV$F!V22c023J02252F20D010	fcwH`@LTLtBTeeYU]YWvUKU^vZjjf``Jjb@aDY`	28	29	352	2.4048	6	0	28	6	6	0	12	2	13	4	61.34	0.78741	59.38	0.71429	0.67745	0.64904	1	6
	;jzjvBrN5uOJ9dE98s29@WrNP1c!8BHp218048@kB450V02k08V0oFQ4c7GF1W18$J49!F#801#	,1/01(9&1&2!1/+2!1(1$1*5$602!1.11)1!1,211+2%J+1%1$4//)1$1,3%1%1/,1021,1*1/(1.1&1.21/-1*2$7&2#1%2/02&101!21401!3*33.3$21//!22/&1-1/+1)2(1%1$1-2)3/!301&1&104/-21/.2//!20p#1(3/!101$1$1(4/&41///#1@401%1,1,3/0201$1$1*1//*4!2/)2-	H58!Fd41202d0FqF8!3041B4N1@!BW8m120FC$V881c!G1108lGV0F0JF10VF38120G0a2_4220D0F0	fgwI`@DJsTC]yEEDbeEDbhidldifjiijjVfYiASbiR}it	30	29	380	3.6282	7	0	30	7	7	0	14	0	10	0	107.27	0.57183	76.45	0.7	0.73443	0.655	0	0
	;YzYvBlF5yGJ9WCC8k08@c11N1c!88Hl218#2k8450W!N08V0J0N4c1FF1W1!V!4$F%1#	011.101,2$A.1!1$2!11#2#1&21/!1#4!212$7$11*1/0201,1)2(K$1%3#101&1+2/1)1$1/!2)1!1/&302102*2/.1/#1/+5(31/%2%1#4&3.102/!201$2$4///+1(24&1/.2#11/.1//&1)1/1/(4/$1-2!1-1#2!1&1/!2!1!q,1*101$1)2//$2(2/2/#2$184(10101(3,1/12,2%201//%201#4//+	H580AFc41902c!L08!7041B4N1@28BW8mVH0GB#6V801V!G#dlG!F0JF10ZF08V22G0X2_02W0B020	fgwHP@DZ\DGjgRYemyU]fW]VjYejZfZYjAReITiit	30	29	384	2.8601	8	0	30	8	8	0	14	0	7	0	131.2	0.56692	93.52	0.73333	0.61611	0.65055	0	0
	;jTYt0WsCs4J99580k08@V0FF2cV488It218#2k@410V0XN!V0oFP0e0FF1W520W!44#F%1#	//#21!D!1.1/*12#1/!4$3$5+2&1.2.1/!A/!2/,101-1%2/(1%211*1*4$201)1/+101/#11(102//&2(2*9&1(1!2$403/101!213$2/!1.3-13%1012(2$2/!1/!1//$1-1/!2(2/!5/(6!1/+2-1%1/1/)p2+1/!3$1,1/+202/&2/2)A/&1022)6/0201/-3)321!3/!5$1/&3-	I080@F801802c!60c!7V018480828BZ8HVH0GC#60801d!1010dlG$FF08ZF30c22!V2J42WVB4!	fgwh`@DF|FHCiLrwOZl}jokULtmUMUSU@IRTzQl	30	29	378	3.6145	7	0	30	7	7	0	15	0	14	0	71.28	0.68392	51.62	0.7	0.61495	0.68745	0	0
	;bzrvcls5uKo9d298w28@VlFNFcV08BHG218040@k845FV0Xs08V0oFI4c1GF1W180W!J48!F%1!V	!1//$G!1.1#1/&1/&4!40101205!1/!2/,1)1(F&1#1%2.1/.1$1)1*2&2%1#1*1#3031)101(2!102//.1.1!8(3/-1#5&2101)1,1(1%21%2/.11/(1!1*1(2!21$1!2#1)2#1/!31/1$1#1//$1-11#1+1#1/)1//012/*111!1020s,1&2$4$1(1#1///1!31,1021.18401/&2)3+1/!1//!3/!4)1*1$12%2(	l7P2FH86Wa!cVoWV8V0GJ03hc@1@e@4V8H7D8FpCJkKV9AFsF8G1408V55808GF2JXFY0130FN62J4G2cB#	fgoH`@LTLtDTeeeWUVWyWVcFZZjffZZfj`XL~bt	30	30	376	4.4326	6	0	30	6	6	0	16	1	13	0	85.27	0.56268	50.6	0.73333	0.60512	0.74882	1	5
	:UfztUgrJCwOottEC8mE8uca9P38V4O8It2Ad!F@Ze41FX02s1sV0o0R0eWFF3W12VV0FK01!F%1#	.1/1&@&12#10201/,3)1#1!102!2$3$3+2//&204)2%K/1011/*1!3/!301/*102,1*301-2,2$1///!1//*1!3)A&3(1!5&301/%2$3//302+1.11$5&2/#1/(1&201&1*2#1//$3//&2/%11+2#1/%1,12.1%q$3&2&2*1!1$1#2(1/*22)2//&8/,1%17/01#1//3/-5!2-201(307!1(	G0808Fc011!W0Fa0@803VFA8480N094Z4N1H0FC010F0N0GV!1#dlF$FF08VF0882X!Z2_02!B4!	fooi`@DDX[hMGrJZKQIQZIIKKQQIEijjYjiZfihELQeKezp	31	30	394	2.6453	8	0	31	8	8	0	14	0	11	0	87.36	0.7421	76.53	0.58065	0.83366	0.6909	0	0
	;jzvzgrR5yOodtDC8s68@crOPGcV488Il2A8048@o845FY0Xs0c!pFQ0cWGF3W580W!K41!F%1!V	!2//$D/!1,14,31/)30101!2-1,201.2+1$2%C1/01///$1)2%1//&6%2$1//&13%2/%1)204/(1/$B&2/&1/!6&3//302/)2(501/#2)201#2/(21/&1%2*1/320101//(1/#2+4&1*2!12/$2.o01%1#1&1$2$102$1#4)2!1/+1+1(1&3%1(2D#1&1/(1!1,21/(1+3!1&1/!5!2+1/+	lMU8sF86ve1NdZoWc8k0IJKAhs@02eARV0N7@8krC5FO29AGuJ841408W45BcNGF2LXNW0WQ02NhIoNG0dR1!	fgoi`@DDXxXJ{rJZIQIJKIKQHjKSLxttuTsTuMST@airf[P	30	30	382	3.1771	8	0	30	8	8	0	11	1	11	0	103.34	0.65483	81.91	0.56667	0.55918	0.85267	1	5
	;jzhv8rsCmSJ99390R@8@V60H2cV088Px2180482Ve41#2N08!o0NJe3FF1W12$J09!F#V01#	!101/-1#G/!1/2!1&1/01#1%2!203%101/&1#1-101/9/!1+1&1//1/!1//$4!1#11&1%1.2/#3(2%3$1.5//+9&1/0205&1(101!202$2//!3)3,20101%3&101/#1(1//&1!5#1%1/!1/.1#3/!2//017#4#2/#2/,20q,2$101*1,1/#2(2/*3,2.2A03/(2$1#5/$1/!1(2*2&1(1&401!4/&4,1	F1N!F941220W!6Fc!3041B4N1@!4W8k020FC$VN81c!F110clGV0F1JF14VF!122F0X2o0@2VB#	fgoH`@DF\dFtf[UUf[u^}dkVjijejjiij`DxvVtz	30	30	376	6.0048	6	0	30	6	6	0	12	1	17	2	49.04	0.9217	48.38	0.7	0.63102	0.64283	0	0
	;jvjvBroCwSJ9O@B8oA8@861H2cV498IS23804N@oe4!20XN0c!o0F4cYGF3112!8F401!F*	!301.21,2#E1$1&11!1$11)1+1/%4!403!201+2//02%1$1+@*3//01&1#1)2///,7/1/&2,1$3//$3/2*1+1!E&1/#3/$2403$1*1$1,1#1)32/(2$1)11//(1)1)1-1/-2,1*2/%1/.6#3/&4/-20s,2,1(1(2/#202*2!2#3%1/01/#4A4&1#2,2!1%6/02.1%1#1/+1+5*1/01-	GFN080N40@22d!a48!180@4088P20BV8NY20F5#J080FV0FF5408V10201FF08ZF101Y0FV42J08WVB440	fooi@@NV\dXLdTvTVbRbfTVJbfriijZfjZfjjAQERdift	31	30	386	5.3873	6	0	31	6	6	0	15	0	18	0	44.26	0.80682	34.55	0.6129	0.63698	0.70697	0	0
	:UfzvUgrJCwOottAC8mE8eca9PI8V4O8It2Ad04N@oe41FX0XN1cV0p0R0eWGF7W120V8FK01!F%1!V	-1)1*2#@.2&3.1&1$2+1$2$3!104+21//!1!104)2%G/!3///$4(11/1/,4-1/.1/(40113$2///%1$A&2/#7/(2$2!1,11-302/)201%6//1&1/%102/2#1//$3*102+1#1%1%2/*1#2+2,1$2-1/0p01*1$102*1!1)1&11/*2&1(1/3)1%A03//106/01/%1-3/-5!2/%1023,1	lMU0kF80t81Fd4obc8k0IJK1ds@08e3RV0N6@8kq05FO0OAGsF841!8W4580NGF24XOV0WQ028_IJFH0dR1!	fgoh`@DDX[hEyEMDdeDmDhlmeEDV\ZZZfZifjfjA`sFrp	30	30	378	3.5422	7	0	30	7	7	0	12	1	11	0	86.78	0.62883	61.68	0.53333	0.66912	0.80083	1	5
	;jzvzgrxpzUwttDE8m69e8rALGcV4OBHx2A805N@oB44HY0Xs1cV0pFE4eYGF3W1!W8F541!F%1#	!1/*1(2H#1(1$1$1(2&1$1&1#1*6!203$41/2+102!2)2+1+A$1%1#101/%1,1/1/!1,1)1,5.1+1//(1/#1&5)1,3(2%1!16&2//$1$111$3/.1!2//0222&1*1+2%2/-1/)22//-3#1/#2$1&2$1(1%2#3#1(1$3!1/-1!p/$2$1(1(2,1/#1)2+1/$3(19!1-1&22)2.1!1!2$2)1022)1#1$11)1)104/02)21-	IJ8090841@!c!q48083VFA4089Q20DWBP1H0F501GFk80GW0FF140Bl9$FF10ZF301Y0FVa2J481VB4J0	fgoI`@DFcdBsiLkKnrmsr{hTmTuSUTuSKU@qRUCX	30	30	380	2.9237	7	0	30	7	7	0	13	1	15	0	72.81	0.69056	56.33	0.66667	0.52241	0.79105	0	0
	;j;grxxzUwtOEE8yE9udqQLHcV4OBHx2Af05N@oi41F2FXs1sV0pFT4ebGF3W12VW8FK49!F%1!V	/(1*3#A!1+2!1#1%1/2%1*1(403!203!1(4$1//02%1$2$1C/!2%2/*1*1$102/*1(1!1#1(1!2/.1//////!2*9!1#1&1+6/$2302$2+1/3$1/+1%2/(2&2%1/&41/011!22201/,1!3!1/1/2///!3,1/+1&20o,2&2*1(1#2(1*1.4#1!1(1(1&1.1@!1/&2%1!8$2///,3/!4!2/01201#1$1(	lMU@VH82fZ!dZobc8V0IJ43ds@0@eARV0N6D8kqhJkS0OAFsG041!8_45808GF2LXOY0VI!NZ2JJI0dR#	fkoH`@DLTd@tfYeY}Weee~BTYjijijYjijdFCHUK@	29	30	364	4.0912	6	0	29	6	6	0	10	2	13	2	72.76	0.65943	50.6	0.58621	0.59293	0.85376	1	5
	;j:vBrN5uOJ9dE98s29@WrNPGc!8BHp218048@kB450V0Xk08V0oFQ4c7GF1W180W!J49!F#801!V	/.1(8(1%2!1#1)1,1)1&1*6$402/01.11,21+2%K+1%1$4$2/#1/$2,3&2$1/,102/)2/+1//#21/01&1#1*2$7&2/,2,214$3*33.3$21!1)1,2&22/&1-1//.1%1(1*2)3/$1.104//%1/&22//!20p1!1(1&2*102$2$101%4/#1014/0131//18401%1#1/%3/021%1$1)11/*11-4!2/)2-	G3P2FH@4l438d0Jbc8k0I449Cc80@884V0H760JrhGV!9AFuJ01#8W458c8FG0JXHW0V2!NgLJ8I2VB1!	fgoI`@DJsTC]yEEDbeEDbhhlldiluZjffjiZYff@Sbi{Sh	30	30	380	3.2538	7	0	30	7	7	0	12	1	10	0	111.93	0.57286	78.67	0.66667	0.6962	0.73618	1	5
	;jzjvBrsCuSJ9dE98w09@WnNP3cV08BHx2180402kD450V02s08!oFQ4e6GF1W1@0V!J49!F%1#	$2&1#1!1#1-D!1(1%1/1*2!12&1!301(103!206+203!1/#1*202+2%E#1-2/,1/&2/)2/-202.1/+3$1!11+1/1%2,5//!8&2(102%2/!101!40301!3*3/#1013//!2&1(1/%3//%2!1$1+1/)1/05)2)4#2/)2-1+1$2//!10r,3/101,1$1/-2/03/#1#1&@201)103*2#1$6/11/%1/,2%11&4/,1%1&	I4N08Fd01302d0FLFc!7V0184818!BZ8F0H0FC$V881d!G010dlGV#FF!VF38022F0X2K4@2VD#	fooI`@DFsTC]yEEDhlThlhidldhduULuURtttt@deJMvp	31	30	392	4.2544	7	0	31	7	7	0	16	0	13	0	85.48	0.68133	65.45	0.67742	0.76403	0.65788	0	0
	;j;grxxzUwtOEE8yE9udqQLHcV4OBHx2Af05N@oi41F2FXs1sV0pFT4ebGF3W12VW8FK49!F%1!V	/(1*2#D!1+2!1#1%1/2%1*1$2!403!203!1(2$1//02%1$2$1C/!2%2/*1*1$102/*1(1!1#1(1!2/.1//.102///2*9!1#1&1+4/$2302$2+1/%3/+1%2/(2&2%1/&41/01#22201!1/)1!3!1/1/2//%2+2,1/+1&20q,2&2*1(1#2(1*1.2#1!1(1(1&1.1@!1/&2)7$2!3//%1/!3+1%4!2/01201#4$1(	lMU@VH82fZ!dZobc8V0IJ43ds@0@eARV0N7D8krhJkS0OAFsG041!8_45808GF2LXOY0VI!NZ2JJI0dR#	fgH`@DLTd@tfYeY}Weee`eFZjZjZfZjZjPXLaTl	30	31	376	4.5456	6	0	30	6	6	0	11	2	14	0	69.67	0.68868	50.6	0.6	0.60562	0.85664	1	5
	;fzfv8rsCuOJ99398s@9@WLFH2cV08BPx218048@ki410V0Xs08V0oFPJe7FF1W120W!J09!F#c01#	!2,1,2#1$D.2!1$1$1/$1/#1#201!3%1/)1+1$2+3&G*23#1//1/2///02+3!3(1#1*1*2%1.1%1/+4/(2/!5&1/)2*101#12$2//!3)1/$1!2!1%1/#102$11//$1+1%1/1)13!1%203(4!2/!2101/.2#1%1*2%2)101/!s,2/!3!1#2/1(2,21/$3/&2$29301/&2)3.1!1011.1!1&2!12/%1%104$1%1/4-	I1N0@0940@22c!aFc!704244N1@28BW8mW20GC0106VN8Gc!G150clOV0F1JF14ZF10W22G0a2Z4@YVD0F0	fgH`@DVCDAtfYYUy}Ye_udakZiZiYjijij`TYFWQY]@	30	31	376	4.364	6	0	30	6	6	0	9	2	12	2	80.24	0.56331	48.38	0.7	0.49395	0.76921	0	0
	zrzhzxUgrJCwOktOEC8mE8uca9HH8V4O0Ht2Ad04N@Ze41FX02k1sV0K0R0cWGF7W12VV0FK41!F%1#	/*1,5.2!1$1(1,10202,1#1%5$9+402/01/!1+2%D/!4/2+2/$106/%3#1%1)1+5)1/(1*4$1/&3//02(2(1$101$@&3/#6/$4!2$4///(1%21$8///.1/!3#12/)3)3//$1%2+102.1/!1/&3/#30r2/#2*10101$4!1(1/*4/1//0F63//!8/01+2*1//+5!2%1%1*2.	G1808Fc01102W0Fq0@801VFA8480S296_4N0F0FB010F0N0lW0F1#dlF$J!8VF088XX!Z2_0@!4440	e`_jB@@DFMJn`FmklbbbbbTrrbrrbTLTSUSMSLtsURt@PIFKedp	32	31	410	3.5247	9	0	32	9	9	0	13	0	8	0	131.66	0.5919	96.76	0.5	0.80897	0.78531	0	0
	;hzhvBroCySJ9tEC8oA8@8_9H3cV498Px2A804N@o@440W0XN0sV0o08JeYGF3W12VV8F54#F#V%	012//01!G/!1/+11!3/!2!40201204+2$1//01/!A/101/(1/+1///2%55.1/-4/&1/*3(1&2/*8&2/1/#13!2202$3*3&1.1*2/&4/(2!1*2$1/13,1*2-1/,2*4$1-2//#3$1/1(51$2.1&20r/*1//&1.224#2,1,2.2B5/$11!2)61+1#1(2%2#11/*3/!4/$1$201%1&	GJN08F841@02d!q0@!3!A4089P28DV8N120F5010FVN0FV0FF1408W1$FF0BZF30WY0F0a2o481VB4!	foI`@DFrl@SyEEDhlUEMEidddmDrSUSTuSTuSTt@cIUfFp	31	31	392	4.5937	7	0	31	7	7	0	12	1	15	0	69.72	0.72117	56.33	0.58065	0.66255	0.76657	0	0
	zyvx6KOK0F5s0J@dS80V090V0BFG90804Ho058V02AF8410V02F08V040F0814kFV910VV045#G1F#1#	/(1+1!7/!1-1//*5$4/%1,2//!D+1+4/!31$1/(1/-1#1/$1%1-1!2)1&1)2/)2)2&1/021,102$6#2!2+1!2/!1&214$3&2!33&1#1!4%1-1/#5//-102/%2#1$102$1#1$4-2/2+1%1!12%1042/0201%2)1/$2/03(1*20q#1/1*1)481#4$3/&1!1%1$1$3/&1%1175//#1!4*1!31/%3/-1,5/,1-	2G8080s408!c!F48!304054GF2!B_0m920FB%80lc!1540BlJ!F0JF18VH1c0114V62W6F!D450	foi`@DDhFXGGrJYJIIIJKJZYKJJGhvfiZZih@Jf`ALWHUj`	31	31	394	2.1437	8	0	31	8	8	0	12	1	7	2	129.44	0.50131	79.69	0.64516	0.71672	0.68153	1	6
	;xzxUxro5wSovQQC8q68ecaC2F9VBO8Ht2E8X0HAZ841FX03F1W!x8R0fWKkIW801VVFK41!G1F1!1#	1//&C&1*1#1)1,1/&2!603!2051*2//&1)2%106/!1/+1$1/!2#1/#102%1/2$2!31////&3/)1/#2+22$8&1/$1/$202$2&2,3%4!1!2/#3#1)3!1/$2%222&1.1$3%1,2201)144/*1/+2$21022//!2/,1/(1&20r$1#1*1$102!1!1&801!4//2/#1/-703/&12)7!4-1&1-11/(3/!5/01!1&3$1(	l1N08F8018!V10648801VJA149FN216_4N9HFNB040F0N0Wd!1#dlJ$JF08VH2V82340a2J6F0VD410	foh`@DVRUXCyEEMDddUDeMLddmDhsUAAEUSSSTpAEX[@	31	31	390	3.8923	7	0	31	7	7	0	14	1	13	2	86.81	0.56157	51.62	0.58065	0.72124	0.74806	1	6
	:UfzvUgrJCwOottEC8mE8uca9PI8V4O8It2Ad!F@oe41FX0Xs1sV0p0R0eWGF3W12VV8FK01!F%1!V	.1(1.9!1$2#102#1)2*1$2$2#1&1$2$3$3!1(2//&204)2%M/!1/.3/!302/*102%11$1#1(2/*12//*4!1///!1$1)9&3(1*3/$2!2$3//3021%1.1#11$5///.1&1*2#12//#3-1$1//01/1#2/)11#2)2/1#1q$3&11%2*1,2&11/*22)2$1%1+1-8/,1&6*1%1/)1*3/-5!2-201$2!307!1#1#	lMU0sF80d#d4obV8V0IJJ1ds@08e3RV8N7@8kr05FS0OAFsG841!8_44808GF24XOV0WI!8_34FH0dR#	foi`@DLUdhD{rJJJIJIEIJJHqIKYQfjfjfiZZiZdACHTkM`	31	31	394	2.9176	8	0	31	8	8	0	12	1	9	0	107.62	0.62823	78.75	0.58065	0.66536	0.80291	1	5
	;jzjQBroCwSJ9tAC8oA8@8X1P38V498It21804F@oe4!X0XN0cV0o0N0eWGF1W120V8F401!F*	!101)1%101.B%102#113!1/01&2011/1$2$2!203+2//02$1#301$2%F!1%1(1#3/*3/$1/*1/,4/1*2/)1$3/3*1//$1.B&2//*202$3*1/$302)3/!1$3/11///!1)102$11$1/-3$1&1//02!5/(2206#3#1,11-2/#20s$3&2,1(1(21(1/*22)2//%2A/*2011%6/01/%1-3/$1#1#5!2&1%201(4-	FFN09FN41@22d0Fa48083809B088P08BV0NY20F501FJ0N0FV0F05408W!201FF08ZF1!Y!VZ2K0@WVB440	e`_jL@@DBNEA`BklbffTRTTVRVbVfbRKSMTuUKUSTtAQPjTTdcL	32	31	406	3.5092	8	0	32	8	8	0	15	0	13	0	89.03	0.69404	68.69	0.5625	0.73332	0.70285	0	0
	;jzvzgrxpzUwttEE8m69e8rALGcV4OBHx2A805N@oB44HY0Xs1sV0pFE4eYGF3W1!W8F541!F%1#	!1/*101%2E,1$1$1/1$1*11(106$5$2/02-2!4%1/$2%E$1%1#201/%11,3!1+1%1//#102*4.1+1//(1/#1/01(1#2-11!19&2//*113$3(102/&2!1/.2201/102)2%4///(22/*3/!3#1.2%1$1$2$1(1*3#1-2!12!1&2/$r201-1!2-1/!1,2//$2/2(18201(1$1&22)2.1011!2/012)1*1)1)104!2/2(1,1	IJ8090841@!d0Fq48083VFA4089Q20DWBP1H0F501GFk80GW0FF540Bl9$FF10ZF301Y0FVa2J481VB4J0	foI`@DFcdF{yEEDidThdihmDddTEKUSTuUMTsMT@cITvFp	31	31	392	3.1235	7	0	31	7	7	0	12	1	16	0	69.72	0.72117	56.33	0.6129	0.6112	0.81145	0	0
	zyzjTbO40kCs4J9dC80o08@V08N38V088Ht218#@k@410V!N08V0J0N0e1FF1W120V!44#F%1#	!1)1/1#2$B!1+2!1/*11#2/%412!207+4$1//01/!J+1%1*1/01$2)1&1/011//01!1021-1)1&3)301!1/1#1/!2!1//(1#7&3(1/+101!412$4*3(1/!1/-4!1/$21)2/&3!3//&1,1%13!1.2/#4#21///#1#22$1/$1!2#20u1!14&1*1&1(1202%1/+204/.1/0184/%3!2#1$5/!1/%1/(3-10104/!101/01#	I0N0A0c41A02c!a08!7V034480@28BZ0HWH0GC0106080GW!1140dlF$FF!ZF28V22!Z2K42WVB020	e`_bB@@DK@d`HnkdfYYUyu^VW~VjVjVYjiijXBbbXcErfX	32	31	408	3.4583	8	0	32	8	8	0	15	0	9	0	121.92	0.58465	82.52	0.65625	0.64854	0.68393	0	0
	;vzfzSrSxzQRAvQE8kA9@9r3H3hVBADmx258X1HAki440Y0Xs0eV0wNA4fbKk1W830WcF401!F!1&	/$2/!E(2#102!1!1/(1/01$4$201!2/+1#1/!1$14$201#@%1!1(1+2/!2/$1/#2%1%1#1-2!202,1+3*4#1/(1%111$1(4#301//$1#6&2//*302$3/1*2%2-2,2%3//1#301//)101!1+4/#2#3$11%1*2.3&1#2+1/01!2-11-2/%r$3202-1!111%1&801(1!1%2/+2//&7!1-2#1%2&5/21/%1//*204!2-201(2-	FJ809F8018!d0Fq08083449928GN08BVNN92GF50KFFkN!c!F#BWC$FF04ZH3V131K0a246H10D410	eo`RL@@DNMF`BmlbfTTRVbRRrVbbRJdtBRZfjhHHZfij`AAIZX	31	32	392	3.5334	7	0	31	7	7	0	11	2	12	2	91.44	0.58377	67.33	0.58065	0.61716	0.75973	1	6
	;j;grSxzQRttEE8uA9edrQTIcV4ODnx2Ad05N@qi452Y0as1eV0pFU4ebGF7W5@0W8FK49F0F#801!V	01/%1%1#1#9.2!1/+1/01*401!402//0101,1*12%H&1#1%1$401/&1/$1,3,1/(1#2/+1/(1!1,1&1-214+1/#1&2$7&2/#1/%213$3*33.3#301/)101%5/(1%1&1/(1!1/!1#101/#2%1!3!1-1011*1!1204//%1!1%2)2011/1/!20q,1&1*1!1!2%1(4/&2*1(1/11-1B201#102/*4/221*1)111+3/-5!2+1%1%2-	GIT@kH@4vB3Nd4Jbc8k0I4K9Cs80@89RV0P760JrhGk829AGuJ05W!8W45BcNFG2LXQW0WQ02NhLoNI2WR1!	eo`ZL@@DBFKI`LclbfbTRRVRTTRrJbaXxtlZZZijYifjZh@cR|hhi`	31	32	394	2.1275	8	0	31	8	8	0	9	2	10	0	115.85	0.58412	81.91	0.58065	0.52606	0.86692	1	5
	;j:xgroCw5JttAB8q38eca8PIcV4O8Ix2Ad04F@oe410X0XN1cV0K0R4eYGF7W120V8FK01!F%1!V	01/01#1*2#C(2%2!1/&1#1$2!1(1$4$301302+21//%1%1$201#H)101%1/.1/$2(1/01/,2/1*31/*101+4011(1,3)1/)1&@&2(101%103/%212$3/11-301(230101*201%3//1/!2//!1%1/-3#1%1&1$2+1//01&4#3#2,1$2/1,20s*101$101*1!1)1#1!11)2,2!2&1!2$1/*1$18/*2)6/011!3.2011,3/#1)5!2/)1+10	GIT0kF@4t83Fd4Ja88k0I4K9Cs80@81RV8N620Jq01F82O1GuJ0J1!8W558cOFG24XQV0WQ0H8hLoNP0WR1!	e`PZL@@DBFMI`LclbfbRRRTRbTRvJbVSGCSSSULuMUSU@DRSdEEL	32	32	406	3.0869	8	0	32	8	8	0	14	1	13	0	93.69	0.68919	70.91	0.59375	0.6579	0.78175	1	5
	;hzxUgrJCwOotOEC8mE8uca9HH8V4O8Ht2Ad04N@Ze41FX02k1sV0p0R0eWGF7W12VV0FK41!F%1#	/*1,8.2!1$1(1$1&10202,1#12$5$9+202/01/!1+2%D/!4/2+2/$106/*1%1)1+5)1#1/#1*4$1/&3$2/+2(2(1&1$@&3/#4/$4!2$4//!2/$1%1%8///.1/!2#12/)3)3//$1%2+102.12/01/&3/#30t2/#2*10101$4!1(1/*2/1/3/F63//!7/01+2*1//+5!2%1%1(1023,1	G1808Fc01102W0Fq0@801VFA8480S296_4N0H0FB010F0N0lW0F1#dlF$JF08VF088XX!Z2_0@!B440	ehPZB@@DFMJn`FmklbbbbbTrrbrrbTLTSZjYjYffZjVh@`RLWKI`	33	32	422	3.9791	9	0	33	9	9	0	14	0	9	0	128.57	0.60613	96.76	0.51515	0.81259	0.78821	0	0
	;jzjv8rsCuSJ99398w@9@WLFH2cV08BPx218048@ki410V0Xs08V0oFPJe7FF1W120W!J09!F#c01#	!201*1,2)D.2!1$1$1/$1/#1#201203%1/)1+1$2+3&F+1#1//1////!2+3+1#1*1*2%1,301%2/+4//+7&1/)2*101!212$2//!3)3/$1!2!1%1/#1&11//$101)1#101/1)13!1%203(4!2/!2101/.7#4%1*2%2)101/20u,2/!3&2/1(2,2/%3/,3A301/&2)3.1!1011/!1&2!1/&1%10401!1%1/4-	I1N0@0940@22d!aFc!704244N1@28BW8mW20GC0106VN8Gc!G150clOV0F1JF14ZF10W22G0a2o4@YVD0F0	eo`RD@@DK@h`CdfYYUy}Ye_yXdFVZiZiYjijijhBabLWHjVh	31	32	388	5.5726	6	0	31	6	6	0	9	2	13	2	77.15	0.58587	48.38	0.67742	0.47774	0.77309	0	0
	;jzvzgrxxzUwttDE8mE9e9rALIcV4OBHx2Ac05N@oi44HY0Xs1cV0pFE4ebGF7W120W8F541!F#801#	!2//1!2H/!1-2,1%1/6!203$21/2+102!2)2+1$2%D01!1*101/%1!1/%2#1/1.1/!1#6*1#1-1/&1$1(1/!1(5/1%2.1!1@!1#2)1)1/1&1$3//!2!1&1/%22201/!2)2%2//-1)12/*3/!3#1/%1*2$1(1%2#3/!3!12!1,1.t/01!2$1(1(2)1!1)2)1#1$2//03(2@201#1#1$1&22)2/%1$2+11-1$11)1+4!2/2(1(1#1	IJ8090841@!d0Fq48083VFA4089Q20DWBP1H0F501GFk80GW0FF540Bl9$FF10ZF301Y0FVa2J481VD4J0	e`PRL@@DCDb`CglbbRbVVbfRfbtRRQTVSUMTuUSULsU@DTReuSL	32	32	404	4.52	7	0	32	7	7	0	13	1	17	0	66.63	0.75461	56.33	0.625	0.53245	0.82714	0	0
	;jzjv8rsCuSJ99398w@9@WLFH2cV08BPx2180482ki410V0Xs08V0oFPJe7FF1W120W!J09!F#c01#	!101*1/!1#D/!1*1/$1/#1#2!205%1/)1+1$2/#A/102/-1/$12///(6&1(1/%1%1,3(2/+402//)7&1*1%401$2*101!202$2//103)3.2$1!2/-11&1//$101!3%1#1/!1%1-203+2#2-6!1/.7#4#201/02)101/20s2+2/!3&2/)2,2/%3/,2D101)1,2)3/#11/#1&2!1&2/1&401!5%1/4-	H1N0@F941@22d!6Fc!7041B4N1@28BW8mV20GC#6VN81c!G110clOV0F1JF14ZF10W22G0X2o4@YVD0F0	eo`RD@@DCO@`ClbbbTRQbVbTtRVvbXdFVZifejfijijh@aQtRiZ`	31	32	388	6.3935	6	0	31	6	6	0	9	2	13	2	77.15	0.58587	48.38	0.67742	0.44468	0.77117	0	0
	;rbrzxWt5z5J@fRC8Z2828G1FGh0804Hk058V02AF8440W0Xs08V0JN2!15kFV910WV045#F%1#	02#3/)1&I/!1!1*22/+3&6!202!203/01)2/,1%1%9+1#1//01&2//-13&2)1!12/+1!1&6/1+1/+6(5*1%2/7&1%1/!2*1$21!1102/+4/!1-1%22#1%1$1#1,1#5/$1$1/2)11#4)2#3*1/-2(2/$1,2/.1-4.10t!1/02#1201#1)83//+2/1/01&17203-1(2(13/011+2!1%2&2/,1%5&102//0	HJN080N40@!c!m48!3040521G2!BW8H920F4$V@0Gc!1540BlC!F1FF10ZH1V011JV62k6N0VD050	e`PZD@@DKLfa`ClbbRbRRJRTTRfvRbRacUAAETuUSMR@XAPtmP	32	32	402	4.1365	7	0	32	7	7	0	15	1	14	2	83.56	0.48815	42.5	0.6875	0.66878	0.70075	1	6
	;fzvUgroCwOottEC8mE8uca9PI8V4O8It2Ad04N@oe41FX0Xs1sV0p0R0eWGF3W12VV8FK01!F%1!V	!1/$2)12#C.2!1*2/1$2+1$2$3$2+4//&1+2%F*22%1//.2$1)1/1/,4!3,1/,1%10101,4!1#102//(2/!B&2/#6/$2!2$3(3/&302&1*1(1%5//2/-101/2#12%1#1/(301&1#1.1/&1/1#2+2,1$2/.1s(1#1&2(101,1&11.2*4&1(1/!1&1$1@2/)2)711%3(1$1/#1!1%231/%1%5!2/1$2!3)1#	lMT0kF@4t030d4Jb88k0I4K9hs80@c3RV8N7@0or01F9299FuKB41!8W418c9FF24XQV0WI028hMoNP0dR1V0	e`PZL@@DFEBj`LmlbbbbRbQbRtTQbRVRacUSURuSRuUT`DFMeTmT	32	32	406	3.4145	8	0	32	8	8	0	13	1	13	0	93.69	0.68919	70.91	0.5625	0.62866	0.83186	1	5
	;jzjzBrxxzUJ9tEE8RA8@9bAP3cV4882x2A@058@ZX442XF0F0s!o0N4XY102W1@VV!509-	!201&1/1)E%1%102!1//1-2$1040201206+2!1/$1%1/*E+1/01//+1.1//%302%1&1*1&3)1$1&3//20111%1//$9&3//*412$4*3)1,1#1$3*1!11(4!1//2!3#1.32/01)1!31/$1&13!1&1,1-6$1/$2*16#3/022/(1)20w$4#1!2#1(1/02/$1.2//,1#3A4*1-2!1%4*2&1/%1//)104&1*1)1(3$	G4N080O40220W!k0@!3!@4!1T!4V8P120F5010FkN0FV0FG1408W1V!1FF0BVF201X0F0a2l0@0VB4!	ehPRB@@DFLb`IeclbbbTRRRbrrbTrbbqZjZifZfZZZh@abloJj`	33	32	420	3.378	8	0	33	8	8	0	16	0	13	0	103.23	0.6905	82.52	0.54545	0.73479	0.71485	0	0
	zxUWrWOBkF4R0F!BB8F082801F#4!Fl218$J84$X!c!F#8V0F0V!V#4/	//(9////&2&2401////&2////////01////////-5&1//$3$2&1/,2//(2//4%3/-1&4////2///.2///*I/*3+3/////-41//#2/01(1$2,3//3%21//*	F08#8!802V!X0@!1!8#8N20BV0N#F4#F08!V&8W%F!8Z#V1#42Z!1044!	dmUH@DhDfVuVjZhHj`	11	10	140	0.9589	3	0	11	3	3	0	4	0	6	0	18.82	1.0701	23.55	0.63636	0.643	0.6089	0	0
	zpQ161O!F4$828#8&8$2k01(4!V(4$W$1%4/	//(5*1)2//*1%2*1/%2///8*12/////$1/*2&2,3*2////$3/*1/1&1/*2/2%1/$22.1/!1-3/-2//1////-1/&2///(2//(H/*2////!2///!1/1(3/01////#3/*1&2&2	G080808!2!V!V08!1#4#2%F$4010F#FV0F!408W%F#V$V#42%44!	dmWH@DyPRUUUZYj`SJj	11	10	142	-1.7851	4	0	11	4	4	0	5	0	4	0	41.06	0.57696	26.79	1	0.48937	0.35835	0	0
	vpUW3WO41F4R0F08@8!2828$804#F018$V04(V(V$1%4/	//(5(1/#2#4///2//.2%4/9+1/.1///(1/+2!1/(1///////03//!1.21/01//-1-1//$1/1/////&1/////&1//0J/*3////,1(3/#2//$1/01)1-1/$2-1%2#2/%4#5+	F08#8402!V!V08!1!24080N!4!F#F$F$V0F01408V%F#VF#V#42!8!44!	dmU@@@YJUY^fiZADnX	11	10	136	1.331	2	0	11	2	2	0	5	0	5	0	26.09	0.27213	6.48	0.90909	0.55664	0.41589	0	0
	vpU131O01F4$828!28&8%F018&4/0V$1%4/	//(6////&2*2////&A+1///////(1/(1+1,11//)4//01)1//!1#2+1/,3//!5-1&1#2,1)13/%2/////01///////)J/(103////////&1(2/01//-1-2%2/*1#7!1(	F08#8402!V!V08!1#4#F!4!H)F$V0F11408V%F#VF#V#42!8!44!	dmU@@@YJUU^fiiADfX	11	10	136	0.571	2	0	11	2	2	0	6	0	5	0	26.09	0.27213	6.48	1	0.52326	0.35835	0	0
	vrM9v9G8KJ1F101G080F08@0V#8!80F1!8%8/!V0F11/(	/)1-7//-14/!1#201!3///(13/!4/////&1*2////////3//+3///$2/+2&2///(101,2%2/////!1/////&2///&I/*2/!1+4%2//////)6/0301/*1/%2(2%3/,1-	!8*V!608%9!80N!4V0N#F$F,8W*V$2$24$44!	dmW@@@yTjWUZjZhHi`	11	10	138	-0.9639	3	0	11	3	3	0	6	0	9	0	1.53	6.9608	9.72	0.90909	0.79544	0.43944	0	0
	uoPWHWO!F4F0F#80F082%8$FG208$V84)V0F#80FF0V&4$F*	//(5//.1+2%1#2!2#1!4/02(2/(1/!8/!1///$1/*1/,2///////)2/#1////%1///02//01&2%1/$2//+1/.1%6////.4)1/.J/*3/*1#2/01///(2)1/*2/01/!1//)2%2//+	F08!F801#V!608%1!808084V0F#F*V&8V%F#VF#2$24$4#	dmU@@@eJY]viejBJX	11	10	136	1.3919	2	0	11	2	2	0	6	0	5	0	26.09	0.27213	6.48	0.90909	0.59297	0.43944	0	0
	vrU9vOOcKJ5F1VWO280k68@0X#8!8!101*F2-V#1&401)1#	//(4///-1-2$202#1///%12(9//////!4+1/$3/(1////$1//+3//!2//-1/!2/-1/-2///)1/.1(1+1/)1-1/////I/$2$3.2!3+3//////01$1(3//)1/+2.3/,1$4(	F08*V!V08!10F8$O#V4N0F0F$F#1V0F$8l%F#V$X#42!8!44!	dmW@@@cdju]ZjZXHF`	11	10	138	-0.7579	3	0	11	3	3	0	6	0	7	0	17.13	0.62172	9.72	0.90909	0.64203	0.43944	0	0
	vpU131O01F4$828!28&8%F01(4/0V$1%4/	//(4/////!202///*12(B+3///////(4/(2+1///(2/(2/!2//!3#2+2/,2//!5-2&1///&1////-2///////)J/(202.2////)1//,2(2////2/$2/*2&3(	F08#8!2!V!V08!1#4#F%F)F$V0F!408V%F#V$V#42!8!44!	dmU@@@YJUUvfifADah	11	10	136	0.5287	2	0	11	2	2	0	6	0	5	0	26.09	0.27213	6.48	1	0.61955	0.35835	0	0
	vpQ121O!F4$828#8&8%F01(4/0V$1%4/	//(7////1%4////(1)6*22///////(2/(2////$3//+3//!2/2/+22.1/!2-5///.1////-4/////2//(I/#1%2.2///////&1(5/01///,2%3/*3&2&2	G08#8!2!V!V08!1#4#2%F)F$V0F!408V%F#V$V#42%44!	dmW@@@XTiU]ZZfhDRZ`	11	10	138	-1.0647	3	0	11	3	3	0	6	0	7	0	17.13	0.62172	9.72	1	0.51602	0.35835	0	0
	uJP1219!F4F0F#8#82#F(F018$V04(8,V1%4/	!1//$2+2////%4/,1//)C+1+4//)1/)1/01/02!1&2/1-1/////,2$1&1(3/01/1+1///#1-1/-2//////,104////.2//)L/*1/%1$3!2///-1*122//#1/01////#2/*1/	G08#8402!V!V08!1!24080@!4!H#F*V!11408V%F#VF(42%4#	dmU@@@EJUWnfeiADfh	11	10	136	1.2484	2	0	11	2	2	0	5	0	3	0	41.69	0.1703	6.48	0.90909	0.51567	0.41589	0	0
	;jzvzgrSxzQwttEE8uE9edrQTIcV4ODnx2Ac05N@qi45HY0as1eV0pFU4ebGF7W5@0W8FK49F0F#801!V	!2//2#B/!1/+3#2/(3$2#1&201,2)1/)2$1C0101-1/)1/%2#1)1//)1#6&1!1/!1.3//-204(3)21#1&1)1!B&2/#1/%202$3*3/$303*2-1(5/%2)201#1/(11%1/&2*1,1!3201#1*1,1#204%21///!2!1$4*11/#s01%1#1&1*1021/!2/*202-13.2.2D4011!101/*4/21+1)1-3!1&1/!5!2+1,1-	lMU@sH86vi1NdZoWc8k0IJKAhs@02eARV0N7D8krhKkO29AGuJ84W408W45BcNGF2LXNW0WQ02NhIoNG2dR1!	e`XZL@@DBFGA`JclbfbTRRbrRtRJbfbsGFccSSUSMSTuSUPAAdxiSU@	32	33	406	3.4527	8	0	32	8	8	0	9	2	13	0	97.16	0.69648	81.91	0.53125	0.48226	0.89586	1	5
	;vzvxxrR5w1JvvUR8m28ucbSPGd0BQ0It2E9X4HAo841FY0Xs1xV0SNU0fWKk7WC5VWcFK01!G1F1!1!V	!1/*3)603%2%2!1,1/%2*2#2#14$5/0101.21//0B!1(1/022)1///!2/*1(202)1.3!1//1$1&1/4/$1/(7&3/#1/$2013$4%1/$2#302-2)3)5!1//03/.2-12!2*4/#2#4!1!12/%1)3/3/02/)1%1#11/#1$t%22$1&1*12)9$4$2#1//02$1%4/)1B2.2(1*1$1*221/1$1,4!1/(105/*103-	GnT8s086c@4Jc45W08Z0I4J0CsN0Pc9TV8Tb20Fr3Gk80O9GsG0C1408l40B0sFF26XQY0WQ058b20HI4YR010	e`XZB@@DFENa`FcklbbbbfbbVbvRbUbRJaeTsURuUHRCQTt`BGDeP	32	33	410	1.8671	9	0	32	9	9	0	9	2	6	2	155.31	0.51967	98.98	0.53125	0.57127	0.87774	2	11
	;jzjzBrxxzUR9tEE8oA9@9rAH3cV49Dux2A@05N@oi442YFXs0uV0oFAJebGF3W12VW8F541F0F#c%	!2-1!2-1#F-1#1//1%1,10602!206//1/)5+8$3,2#11/#1/%2#2!2//!1/17+3!1/-1/%1/&40104/201/#11!601$2/#1/$2502$3,1/$3*2/2%5%2$1&1/!1/$203*1,2//+1#1+2///.2)1(4/%1&20t/*11!11(1-2!1%2%1*21#2+3)1!1$1)2F401-1(2)3$1+1/&1/(3/!4$4/&4-	GJN09F841@02d!q4@083!A4289T28DV8N120F501GFkN0FV0FG140BW9$FF0BZF30WY0FVa2o481VD4L0	e`XRL@@DFBj`LelbbbbbRQbRtTQfbRwBewsURuULkUUMUPFGDEQL	32	33	404	5.1181	7	0	32	7	7	0	10	2	14	2	82.23	0.61146	56.33	0.5625	0.50324	0.83186	0	0
	;fzfzBrxxzQR9tEE8sA9@9rQP3cV49Dnx29@05N2qi440YFas0uV0oFQ4ebGF1W5@V18F509F0F*	!1/&3&1#2E%1&1#1/+1!1!1#2%1#201#101!4+1#1/,2$1%1$2#10E&1!22$51#1//*2$1.1,2/01(4!3#2&11&1//(1/.4!201!3.2/106011#3/#2!1&2)2!1$4//302(103$10101%1%5*1#101,14%2#101/%1,1#12//(1-4$1//1/1#2/01$2*2*1$1(t,2&1$2(1$1!21/(1//$1/01$2C!1/&2)4+1$1/#1.23/-5!2&1,1#1,3	FJN0AFO41@22d0Fq4@08380AB289T28BV8NY20F5!FJkN0FV0FF440BW9V201FF0BZF30WY0FVa2_4@WVD4L0	ehXZB@@DFOBj`Le`\bbbbRVTTRLTQRVVRxDZjZiYjZVjjf@HtSJiZh	33	33	422	1.0473	9	0	33	9	9	0	15	1	12	0	109.87	0.68108	85.76	0.63636	0.62428	0.82801	0	0
	;jzjzBrxxzUR9tEE8wA9@9rQH3cV49Bvx2A805N2qi442Y0as0sV0oFPJebGF3W520W8F449F0F#c%	,1/%1#F%1*1101&1/%1%1#3,2!208,1//(1/C#1&1#102/3/1,11#2/(1/*2!55!1!11*1(1/01$1#2/%1/03(5/*1&2&1%1)1401!1!1#1*412$2*2+1%1#2/)2(2%1/(2&2/*1)14.1/#2)2/(1#2)2#4/(1-1/,1$1.3!10t2+2,1(1(3,1&1#1/.1)1/!1B201#1$1#1(2(15%31)101*202$11/#2-1$1#5/*202-	FJN08FO41@02c!q48!3809B281P28BV8PX20F5#JkN0FV0FG540BW9V201FF0BZF301Y0FVa2J4@WVD4J0	e`XZD@@DCDne`ClbbbTVJbfRfRTVVbSDdVSUTsSUSRuMSPFDcUKT	32	33	402	3.076	7	0	32	7	7	0	11	2	12	0	96.3	0.50623	51.62	0.5625	0.4185	0.81578	0	0
	;j;gpO5z1o9d7C8s28PWpGNGcV48DIx218040@q845FW0Xs0@V0oFQ4e3GF0W58VW!J08!F%1!V	!203/%1+A(2%2!1///#4$2$5////3%H+1//%2.2.1//*2!4!1/#1#3%1,11/*1101!3*404)1%2/*8&4101/&2)1%11$6(21%1-1301/%1*23011&1!1%1&1)1#1/#11.1+2(1/$3011.11#2/1///(2!12//!30v01!3!1#1&1$1$1//2$2/%2$1&2(1*1#6C601*102+11%201-21/.2!103!1/*5.102(101$1(	lMP@s2@6k638d0JWc8k0I4K@hc80@c@BV8H7D0JrCGk92OAFuKBKW408W558c8FG2JXPW0W30FNgMF8I2cB1V0	ehXZB@@DBFOA`GBklbfbTRRbRJRbJbbRJXxZZZifiZfjVj@HthiJZh	33	33	422	3.3577	9	0	33	9	9	0	14	1	10	0	133.6	0.60412	98.98	0.60606	0.5772	0.84087	1	5
	>txrw5w5ovvUB8o68ucbBP09VBO8Ht2E8X0HAV841FX03s1sV0w8R0fVKkIW91WVVFK41!G1F1!1#	$2/!1.C&1*1/+2-131%2$4!203-3//$1+2%A/1011%1/21/!11%1/*1/.2/.1*1/!1*3%201/$5(2+1%2%@&3/%2%1,403$4&2/#4!1!4+101$3-5/+1!2)1.1!2)2)102!1*44/)1$2/&2$21022//!2/*2/03&1(10u)1!1&1*1!1$10801!4/////#723/%102!3%3!9-1#1&102///$4/01*3$11&	14N08Fc019!W1F64e803VJ9141FN096Z4N9HFFB040F0N0Gd!1010dlK%F08VH2c02Y40a2p6N0VD410	ehXRB@@DFIL`BimlbbbTtRRVbRRTLTRQL|ZjB`Xifjejh@pLhfY`	33	33	420	3.6755	8	0	33	8	8	0	13	1	12	2	106.25	0.67087	82.52	0.54545	0.78555	0.74654	1	6
	;jzjzBrtKzSR8d7C8w28@Wb0P1cV48@nx218048@a8450W0aN0@!o0N4@3FF0V580V!J49F0F%1#	!102&1/1(2G!1.1/1*2.3(1#101205-3!1/!11+11+2$1J$201#1%1.1,1/&1)1&1*2/!1#1!1&211$101%1!1*1+1,1!102#301/!5(8//106&3(1/%2$101!211$4//303//206%1#1#1-102!2!2/////%1!1-6$201///!1+1%1$2*1/1%10x$4&1,1$1$1!1)1//(1/+11)1963/(2#1$3+1$11$1%1)1,3/+115/+21%1%2	G4N080d413!W0FkFc!3V014601@!4Z8H1H0FC01!VN8Gd!G150dlGV#FF0BVF28922F0a2K482VB4!	edXZB@@DBFMI`@lh\bfbRRRTRbTJRLRVRSSUUMSLuMSUHEFEhqVSuP	34	33	434	3.0097	9	0	34	9	9	0	19	0	13	0	106.78	0.70079	85.76	0.70588	0.68179	0.64441	0	0
	;fzvzgrSxzQwttEE8uE9udrQTHcV4OBHx2Af05N@oi45HXFXs1sV0pFU4ebGF7W1@VW8FK09!F#801!V	!1//$9.2101/#1&1#1,1#12$3$5/02+1/$1)302%L$1%401#1/#2/+1#1)1*2$1/,302+202-1&1%1/,3$2/+2/.7&3/#4/$2013!104//!301/)1%5/%2/1/&111#2+2#12//1!6!201%1/(1/)1*12/)12/,1&u,1&2$2$2,1(1/&2&1*31$1*4#1$2$1A431/$1+4,101//$1)1.2%4012/%1!4,1	lMU@sH@6vB3Nd4obc8k0IJ5Ahs80@eARV8P7D8orhKkO2OAGuKB51!8_41BcNGF2LXQW0WQ02NgLoNI2dR1V0	e`XRB@@DFMN`FmclbbbbbTRQbVRRLRboBfecUSMTsUKMSUHA@eX~WU@	32	33	408	3.5294	8	0	32	8	8	0	10	2	9	0	130.05	0.59331	95.74	0.53125	0.60774	0.92373	1	5
	;hzxxgroCy5JttEB8q38u8b9HIcV4O0Ht2Ad04F@oe44FX0Xs1sV0K0B0cWGF7W12VV8F541!F%1#	101/,1%2D.2!1.1!1,2*3,3!217)102//(1&2%1!L+2,1)2-1&2&1///)1#2!1#2/1!2!1-32$1!1(1/*3#4(5&2)1-105&4%1)1)2#4$1#2521$4///&111#3&5011%11/$2*1//$1%202!1/#2)3!1.5$1/#1//#104/022#1/&1%10x/!102$1/03//$2//(1(284/)2#2$3/011+2)2&2/$2-5/*1&1&2	IJN090N40@02c!q4@0830F@4081U28BWBP120F501FFV80GV0F15408l1!F1FF18ZF30WY0FVa2o4@1V4460	edXZB@@DFMJf`Bih\bbbbbTRQRrbQTRRJSURuUKLtuTuHECEq^TTuP	34	33	434	2.231	9	0	34	9	9	0	18	0	12	0	122.22	0.54713	76.64	0.61765	0.69988	0.76387	0	0
	zyU9T1O01F5k0499180k09@%8V08BFh01%k&2F!V#80X$1&4/	*1(1/#6(2////#12#3////&9///02//!2//.4/$1!3///&1///)1&1/*2/01$1//!1(2//*1.4,1////$1/+1/-1/////*K/!1&2/!3+2/#3!1%1#201/$2///$4/01#3/,1/)1&2/,1-	0F8#8%c$8!1(8!8V0F020F4%F!V&BW%FF!V01!3#Z2042!D0F0	dcuH@DTDeeWUjif``Z	12	11	152	0.3212	3	0	12	3	3	0	6	0	5	0	31.33	0.64283	23.55	0.83333	0.82028	0.49698	0	0
	zpUWrWQBlF4RGF08DB8F282801F0804!2l21804!Z$V$c!J08!W1!V!V#4/	//(4/&1//.2&2!3/-1/+1$2%4!2///////-4/,3/////#1*2/6$121///!1,1///(2/+1*3//%401//&2/////#4///,N/*2/03/////(6//$2/$1/(2//2%2!2/+1+	F080808$2V!V0@!1!@!80N!4V0N#F4010F08!V0F$8W%F!8V$X#Z2V08!44!	dcuH@DhDfVY}jej`aj	12	11	152	1.9397	3	0	12	3	3	0	4	0	5	0	31.33	0.64283	23.55	0.75	0.58671	0.61821	0	0
	vxUWnWOBlF4R1F08@B8F2828V0F0804!FG21804!k8%X!cV0F$V0F0V&4/	//(8////*4#1!4&1//&2/&8////////13//1!1/,1///+2.3//,3$2/////.3.4%2/$3/.3/,1////#1,302#2///%N$1/$3///.1//*32//#1/01/(1//*2//+	F08#8!8!V!608!1!8!80N28BV0N#F$F$V&8W%F#Z$Y#424081044!	dcu@@@yJY^wjYfhHz`	12	11	148	2.6063	2	0	12	2	2	0	6	0	6	0	23	0.3087	6.48	0.75	0.72091	0.54161	0	0
	uwH1H1G!F0F%80F082%8$F1!8$F8*V(FF/*	//(@//#1*2#11&1)2%2///(2/!8/////#1$1)1%1#1/$7/////-1/&2/#3//////-3///#4////(1$1/-105////.4//&10L/*3/////*2///#13/01$2///&2%201//1(	!8&8!V!608%1!80808BV0F#F/!8V*Z$2$24!104#	dcu@@@eJUUUjejhDIj`	12	11	148	1.2051	2	0	12	2	2	0	7	0	8	0	7.4	0.95946	6.48	1	0.69094	0.35835	0	0
	zpUWrWQBlF4RGF08DB8F282801F0804!2l21804!Z8#V0V!c!J08!V1!V!V#4/	//(4//01//$2&2!3/01+2/3*4$2%4/!3//////-4/#1//*2/&2/,2/(6&1//*3&1////%2//&3//%2////2///////*K.3*2//////*83//#2/*1/!2//2%2//+	F080808$2V!a0@!1!8!80N204V0N#F4#F08!V&8W%F!8V$X#Z2Z08!44!	dcuH@DhLbbTTRKUKUAET	12	11	152	1.9397	3	0	12	3	3	0	4	0	5	0	31.33	0.64283	23.55	0.66667	0.61712	0.64378	0	0
	vxM1n1l0GF0F14#80F082%c#8F1!8%8/4!FF/*	//(C//,102,2)6///.2/!4////////$3/$2#1////#8//+4//&1///)1+2/-1!2//////2//3$2///,1+2//&30L/*2//&1!1//////$5/&2/#1//!2%2//*2	!8*V!608%1!808!4V8F020F-F#8V1%F!V$20F!24$B#	dcu@@@eJUU]jfjhHI`	12	11	148	1.4092	2	0	12	2	2	0	8	0	10	0	-8.2	-0.86585	6.48	1	0.67138	0.38918	0	0
	vpUWHWO4WF4J0F082B0F0820V#8$FG208$V84)V0F#8VFF0V&4$F*	//(5,1//01+2%1#2!2#1!4/02//01/!6/!1///$1/*1/,5///////)2/#2///!3//////&1-5/$2/////!3/*1///#2)1/.K/*3//.201,1//*5)1/*2/02/!1$2//#2%3,3(1/$	F08!F801#V!608%9!808084V0F#F$F$V&8W%F#VF#X$24$44!	dcw@@@y\dTRtQUSLuAEL	12	11	150	0.8274	3	0	12	3	3	0	6	0	6	0	29.64	0.35931	9.72	0.83333	0.5911	0.49698	0	0
	vpUW31O01F4!F0828!28!V0F08%F018&4(8(V$1%4+1#	!1//$7////&2///*2#2/!5+1///%1/(1//$2!1/(1+1///(4//+4&1/*1#2&2!21/,1/%3+1$1(1&1#2///(1)1///#2)1///+4///,J/*3(1(3////#1/!12/+1(2/01$1-2!1//+4/*1&1(	G08#8402!V!V08!10F04#3!404F)F#1V0F01408k%F#VF#V#42%44!	dct`@@`iRmUVZjYjAJnh	12	11	152	-1.0265	4	0	12	4	4	0	6	0	8	0	20.68	0.68665	12.96	0.91667	0.55043	0.43944	0	0
	zpUWLWO4WF4R0F!BB0F0820V#804!Fl208$Z8*V0F08!VFF0V!V#4/	//(5//.2#1/!2*3///#2/!4!3///$1//*1/,3/.1/////)2/#2&1.1//!1//3/03/!2//&1$1!2/,5/(1)1/*1!4///$1/)3//)J03/(3//////*5//$2/02$2/%3//2%3//+	!8#8$2V!608%980808084V0F#F4#F08!V&8W)8V$2#V2402!44!	dcwH@DiPrJIQEIMTsTD\p	12	11	154	-0.5511	4	0	12	4	4	0	5	0	5	0	37.97	0.62391	26.79	0.83333	0.69631	0.49698	0	0
	zpUWrWOBlF4R1F!BB8F0828V1!804!Fl208$Z8)VV0F08!V0F0V!V#4/	//(6//.4/,1$3//.2#3/!4///(1///&1/2//+1//////02&1.1/*2&1*1//&2/!2//2%1$1!1/,6/(1)1%3/&1////02&1$1//)M/*3/.2%1/!3///4//$3/02$1/%2//&3//+	!8#8$2V!60@%98080N084V0N#F4#F08!V&8W%F!8V$2#V2402!44!	dcwH@DkPRYY_VjZZBAX	12	11	154	-0.5511	4	0	12	4	4	0	5	0	5	0	37.97	0.62391	26.79	0.83333	0.69671	0.54161	0	0
	;fzvzgrw5yOottEC8m68ucbOPGcV4O8Il2A804N@o845FY0Xs1sV0pFU4cWGF7W50VW8FK01!F%1!V	!3/*2#1#2@/!1//.211!1!1301!5%1*1/02//!F*23///%2.1.3/!2*6!3#2(1&1%1/+1$1!1/)404/1%12/109%13/#1*2)2012!104!1/,3,1/#1!5*1#1%2)5%1$1/#1#2-2!21//!3!1#1*4$1/(1,1!2*12/%12#2/111#1(x01*1&1$1$101)2)2#1/*1+1%2,1!1!1$3F4.2)2)1$1%1#22.1/#23!1/*5//*2	lMU8s0@6s@3Nd4Zl88k0IJK8hs812eARV8P7@8or15FOX9AGuKBK1408_51BcOGF26XPY0WQ0H8jMkNO0dR1V0	edTZB@@DFEFn`Jmh\bbbbfbbLVRTTUrRrRacURuUMLmSUUJ@QqNTTMP	34	34	434	3.478	9	0	34	9	9	0	14	1	11	0	127.41	0.60914	87.98	0.61765	0.60513	0.8934	1	5
	;jzvzgrxpzUwttEE8m69u9rALGcV4ODmx2A@05N@oB44HYFXs1uV0pFE4eYGF3W10VW8F541F0F%1#	!1)1&2(1(2F+1%1/+1/&21#301!5/02/02*1*401!2%I&1#1%1.1//$1)1&1*2&1/!3&201$2(1!1//$1!1(1-4#4(3-2.10105#2!3/.2)2311$4//!2!101+1)2%5*1#1%2)2!1!2//$1*21%12/*3#1*1107$1/!201-201/(1-2/+1(x$1+1!2!101-1)1!1,2/&1/101*2(1@201%2&1&22&102$1%1$11+1%1!2/$1/#105!2/(21,3	IJ8090841@02d0Fq4@083VFA4289U28DWBP1H0F501GFkN0GW0FG540Bl9$FF1BZF30WY0FVa2o481VB4L0	edTZB@@DFEJf`Bmh\bbbbRbQbRRbbjRrrWDcURuULluTuUL@QqNPUDp	34	34	434	1.6896	9	0	34	9	9	0	16	1	14	0	106.62	0.62718	76.64	0.61765	0.58044	0.85267	0	0
	;vzfzSrxpzQR@vU78N2881bD@1_VB@@Yw260X5236!42Y04F020FR8N43X4VHVB91VV0409!11F1&	)1/-F%1+1///)2#13&1#2$1)1(1//$3/(301$1*1%2)1/+1,4)1*1)1/(1$7///$2#2/#101-21$6&2#2)1011!1/$202$3&2!3)11#27#301-2/#5/!101$3+101/01%1!1&51#34,48///01$2#12!44//$1/1//)3!u,2,1/F$4//4)2/!102/!7/(202(15!4-1//$3/+205/03*2-	0480809!@!V!F48!2448121GF#V8892F040J0Fke048!F#8W5Z$F28W22V!1K0a212F0VD410	ehTZL@@DBA@l`EolbffRTTRRVRbbRbQv|bfnZZj``b`hFbh@@H	33	34	418	2.0852	8	0	33	8	8	0	14	2	11	4	107.58	0.57436	68.69	0.54545	0.69032	0.72323	2	12
	;fzvzgrxxzQwttEE8uE9udrQTIcV4ODnx2Af05N@qi45FYFas1uV0pFU4ebGF3W5@VW8FK09F0F%1!V	!1(1/%1#2D/!1/+1%1*1#201#201!3/02//011*2$1F&1!22%1%2//(2$1)1$1,2-1+4!3#2&11#1!1%1//01/,404(3.2/106!1#31&1*1*2)2101$4(3!1/#302/1*1%5*1#101*1!4%2/(11!1,1#12/.11$101$1(4$1+1/.1/+12!12/%1$1!1$t01*1&2$1!101,101/%201/)1(1&1)1$2B201/&2)41*1#21//#23!1/*5012+1(1#1,2	lMT@kH@6v438d4Jrc8k0I4KAhs81@cARV8N7D0orhGk9XOAFuKBJW!8W518c9FF2LXQY0WI0HNjMoNQ0dR1V0	ehTZB@@DFEBj`Le`\bbbbRbvbRtTQRVVRxDTLZjZjVjZVjjfPBCFrjVj	33	34	422	2.289	9	0	33	9	9	0	13	2	12	0	114.9	0.67546	87.98	0.63636	0.566	0.91047	1	5
	;vrvzxltKzGJ@dUS8s282dpSNGd0B2DIp2C8V42@L8450W0Xs0TVFoFI487KkFVCB0WV0J08!11F0801!V	!1/*1)B/!1#1//.4$301!4/#1///!@&1#1#2/011/02#2/&1)1(2#3+2)3.1+102(3/(1(1#1/401(3/#1(1$7&21/#1/%12!106%1#2/2#3/2&2#1&5*11/2)5,1*1/!22-4/$1//01(23/21,1/)2!1$11/)1$w2%1$1&1$1$1*8$2)1(101*2)3%1#3*21$1)1A201/$302)1/221+1)1,3#11/%105%3(102(12.	GrT@s286V644c4JWc8Z0I4J0CcN0Pc8DV8Tb60FrjGk80tAKsF05W408l55B0sFF2LYPY0W30KN6202G6XB010	ehTZL@@DBFGE`JklbfbTRRfRRtRRQTTJXxBRZZZhHHZfZfj@DDhZ`	33	34	418	2.6429	8	0	33	8	8	0	12	2	10	2	125.19	0.51578	70.91	0.63636	0.56354	0.82225	2	11
	;vzfzSYt5z1R@fMS8s298WrKP1hVB@DIw250V423LB450W0ak06VFoNQ0@35kFVC81VV0J19!11F#1#	(1#2/*A&1*1/.1(1*2$4$401/)2//*1//0101/02//%1#1(4///-5/,1%3/(1#1-1)2#2%70202!2//$101$3$3&2/!26!1305!1%5#2$3-7/.2&101%2(1/#2$3)1#48///&21#21!4.2%1#2&2/&2//(u)1!3/!1*F$4/,1!2)201//#10B031-1%202)2014-2//$3/$1(5*1%3*4-	2480c0d!@V2c!NJ8V03040169G#8Z8J92!B0F!ku858$108lKZ$F28W33c!1K0X296F2VD41F	ehTZL@@DBFKE`JklbfbTVTRRbtrRQTTQ|RzfZZZ``hBBJfh@HLJ	33	34	418	5.0111	8	0	33	8	8	0	12	2	9	4	123.18	0.50162	68.69	0.63636	0.66922	0.73864	2	12
	?xrxpzUwvQUE8y69udqULFdVBOBPx2E@X5PAoB41HXFYs1tV0xNTJfYKkIW91WWcFK19!G1F1V01!V	!101//!C/!1/1//(304201/02-1#1/&1)5/)1/$1//!1/(2#1*1$3!3%1%1-1!1/(2//$4*1$1.2#21$7&1//)2202$2&22+1%4%3)3/(2//2%101/%11#1,22!2$1#14/!101$11,1&2$2$11!2/!1!1$1)4#3/01/,1!11020s)1!2#1!1*1*801!4#1+2#2%1-1%3!3,1.2A201/&2)3!4021/%1///(402.1#1%4(1$	WMT@c2@6uB38d4J1g8k0I4K@hs9G2cARV8NED0ZqhGk9XQEFuK44#8W558c90G2LXPWVVI1LNeLkPOVdT1W0	eodRD@@DFMJ`IlbbbbbTRQbVJTTRVxTtl|rN^ZjPj`ZJZjjd`DOJj`	31	34	388	4.9454	6	0	31	6	6	0	5	4	12	4	85.2	0.56315	50.6	0.58065	0.3937	0.90501	2	11
	;vzvzxro5yGJvvUS8m28ucbCPGd0BQ8Il2E9X0HAo845FX0Xs1xVFx8R4dWKkIW95VVcFK01!G1F1!1!V	/.1&2B+1$11/+1$2+1#201#301!302///01+2%C&2*1/1%2*2/01.1#1$1!21!3/%2&2&1(1-3,1*11$4!1/%4(3//105&3/.2)2!2$4%1/$2#301-2&2%2#15(101#101#1)2%1/(1#1-1!12*5/,1)1#4$1$2)2/2,1/)1#12#21/1$1!1$t(1#1&1$1$1*801!2#1$1/!3!2)201#1/!1-8)1-202)3+1$2/)1*3.1-5!2!2*2/01!1!2	GrT0sF82d044d4Kq08Z0I4J19sN1Nc1TV8Rb20Fr2Fk8Vt9KsG0R1!8l5480sFF26YQX0WI0K8b24HH4WR010	ehTZB@@DFIBj`Le`\bbbbtRtRRTTURVVRdtRzZjZiB`ZRjje@DMFi`	33	34	422	1.796	9	0	33	9	9	0	13	2	10	2	133.15	0.58288	87.98	0.63636	0.59611	0.8218	2	11
	;j;grxxzUwtOEE8yE9udqQLHcV4OBnx2Af05N@qi41HXFas1sV0pFT4ebGF7W52VW8FK49F0F#801!V	//(C.2!1#2.1&1#1,101022!403!206/02&1*3-102)2#10D/!3///1#3)1(1&1/,4+201/1-1/,3$2)1%1*2/.8&2/#4/$2402$3!1%1/(3/+1%5//&1&1.4111.2#12//1!5)101/(1%2+1/012)1+1!1/01)101$20u1+1&2*2,1(2/&2/#1$1*4/D031/$102)6.101//2+1!3/015012/%1024,2	lMU@cH82vg1NdZobc8k0IJK3ds@0@eARV0N7D8krhKlS0OAGsG05W!8_45B8NGF2LXOY0WQ02N_IJJI2dR1V0	ehTZL@@DFMJf`EclbbbbbTRQbVrVbbbUxTtlZjYjfffjiZjPLAJqrX	33	34	418	3.8498	8	0	33	8	8	0	11	2	12	0	106.57	0.60589	70.91	0.54545	0.59752	0.91784	1	5
	?xrxpzUwvvUE8y69udqULGhVBOBnx2E@X5PAqB41HXFbs1tV0xNT4fYKkIWC1WWcFK59F0G1F1!1!V	//(D!1.1#1%1$1*1/*403!204!11&2$1/!4-102*1$5/!1*1//&101//#1/1!1/.1///,2/-1*4%6&2-1/*2602!103&2!3/4%1//!4/(203+102/$31/!2!12101%44/!101!2/#1!1%2$32042/%1/%1(1%1/+11$320s,1&1*1*801!41!1+1!1&1#2)1%3-101$1*@!1!1/#2)6!4-1//2.3/015/02!1&1$1&1	WMU@cH82fg20cZo1g8V0HJJ3dsAF2eARV0NED8kqhJkS0OEFsG04V!8_458081F2LXPYVWG14NY3JLGVdT010	e`TZL@@DFMBj`ImlbbbbbTRQRrRtTTROBfegbSURETECUTmUHA@dp	32	34	406	2.4756	8	0	32	8	8	0	9	3	11	2	112.68	0.57304	70.91	0.5625	0.53619	0.89906	2	11
	uRP1219!F4F%8#82+FF018$k84/#F!1%4/	//(9//#1//!2%2////01)@*22//////!1/$8&2/2///////04//!2/2/+2//#201+5/-4////(1//%5///.1.2//)N/#1%2.2////*2///$3/$1///)2%201/#1#3/	G08#8!@!V!X08!1!24080@20B!F#F*V$408V%F#Z)424!104#	dkM@@@eJUUUzZVj`qJij	13	12	160	1.3708	2	0	13	2	2	0	7	0	7	0	19.91	0.3566	6.48	1	0.56262	0.29863	0	0
	vrU9n9O8IJ5V108O280F28!40208%F03$8!4%F*V!201%4/	/-1)7////&2$2//*2/-1!6+2//$2/////!3/(2/&201&1//!4/(2/!4//!2,1!22/*21*1//#101(1!2#11+2/+1%1!2///////&1,1///*20M/*3///*1/#2)1//01/#4/02/&1//$2%3/*101-	G08#8!2!V!V08!1!84#H#V0N)F$V0F!408V%F#V$V#42!8!44!	dkO@@@yTjWUUjZfjALnh	13	12	162	-0.4467	3	0	13	3	3	0	7	0	9	0	10.95	0.9726	9.72	0.92308	0.67511	0.38376	0	0
	vzQ921O!J5V048928#8&8%F03$8!4%F*V$1%4/	/!2*1)9////1%4$2//*2/-1!6+2///////(1/(2//01/)1(3//+4//!1/22/*1//#1-2(2&2/(1(1&1#1$3////(1//-1)2!1/#2//(M/01(1///*1/#2//+1/#4/02/&1/&1/#3/*103$2&2	G08#8!2!V!V08!1#4#2%F12!1#F$V0F!408V%FF!V$V#42%44!	dkO@@@zTjWWUjZfjALnh	13	12	162	-0.3438	3	0	13	3	3	0	7	0	9	0	10.95	0.9726	9.72	0.92308	0.61085	0.34657	0	0
	vpUW3WO41F4R0F08@8!2828!F0804#F018$V04(c(V#V1%4/	!1//$4/,2#4///4//.2/&9+1+4/!1/%1/)1&1/+4!1/(1-1/////,2$2&1(3/01.21+1$1//-1-1//$1/1/////$101////,1)1//0O/*3/+3///)3/!142//#1/02)1-1//*3/*4/	G08#8402!V!V08!1!24080P!4!H#F$F$V0F11408V%F#VF#V#42!8!44!	dkO@@@Y\dRRbVaijViADnh	13	12	162	1.0354	3	0	13	3	3	0	6	0	5	0	42.15	0.25267	9.72	0.84615	0.54499	0.39965	0	0
	yJPW619!F4F0F#8#82+2k018$V84!V(4$1$1%4/	//#1#3/,2#2/!2/,1/1//,4(B*12//////!1/$5&3)1%2///////04&1/*2.32%101/!2&3/+1+303////////-3///.14-1//)M/*2.2/////*3/*1)1/$1////202/#1#1/	G080808!2!V!X08!1!24080@204!F#F401#80FV$408W%F#V)424$4#	dkMH@DDDf]UUZfZfCBfeh	13	12	164	0.5668	3	0	13	3	3	0	5	0	4	0	43.84	0.4594	23.55	0.92308	0.45834	0.34657	0	0
	zpUWrWQBlF4RGF!BC8F0828V1!804!FW208$Z8)V$8!VFF$V/$	//(9.1,1#2#1&22#1/!4*1.1/&1+21/04/&1!1/,1//*1///////.3/&2/#3&1.1//!1///!3/022//&2$1/////.1!4,1////03//&20L)1/4///-2//+2//$5/01$2//02/$4%3//+	!8#8%V!60@%98080N!4V0N#F4#F08*8W)8V$2#V2Z02!44!	dkOH@DkPRYUUujjZhHy`	13	12	166	-0.8222	4	0	13	4	4	0	7	0	8	0	19.28	1.2287	26.79	0.92308	0.70501	0.39965	0	0
	zpUWrWSBlF4R1F08D80k282cV1!804!Hl20904!Z8410V!V0V!J0N08V1F0V!V#4$F%1#	//(5%1-1&2#2,3/*2&4/01+101/!2%1+6/!1///$1///(2/02/01////&1//01&1.1/&1*1%2///%2(2/(2$104%1/$2////2/03/.1/////)K*101,1$2/&202/01)1//-4//$3/01)2/,2/+5/!1/(	F08080801#V!6088#FA84809!4V4F#FB#F080GV&cl%F!8VF#XV!V2402!44!	dkLh@DhSAIeY]vjfV``V	13	12	168	-0.2242	5	0	13	5	5	0	6	0	4	0	57.28	0.61453	39.15	0.84615	0.58861	0.48173	0	0
	vrUdntSgnJ5w1FcO@B8F282cZ82F804!H10@9#24801$F0VV050F!V1F2$V!5+1#	/*1,5%1//(4,1(1%3$3///#3/!6///*4////%2!1$1/!2//!1*1/%1//(1!2///*3//+3%2//(1*42$1//////(1/#2)1/(3)2,1&1/.10L/$2$1$2/)2&1////!3//$4/02$1/!1//*4//+	!8*V!6088#FA0480N084W4N#FB#F#1V&cl%J#V$2$24$44!	dkL`@@ccrQSPiIJZZihHe`	13	12	164	0.1624	4	0	13	4	4	0	7	0	7	0	33.35	0.66447	22.08	0.84615	0.70645	0.45134	0	0
	zpUW7WO41F4R0F08D8!2828$804!2k01(4!V$V!4$W1#10V#4/	//$3!7/,1#3//$4*1///,1)6*12///////(2/01#102///////03&1/*2/2%101/!2&1/+1+204//$3/.1////$1!3////1//)1-L)2)1%4+1!2////%2/#2/*1)3/01//&2/$4%3/*2/	G080808!2!V!V0@!1#4#H%F$4010F080FV0F!408W%F!8V$V#42!8!44!	dkOH@DiPRYU]UjffhDjF`	13	12	166	-1.0628	4	0	13	4	4	0	6	0	6	0	34.88	0.67919	26.79	0.92308	0.45943	0.38376	0	0
	vxQW2WO40F4J0F0828#82#F08$FF018$k84$2!8(V0F!1%4/	//(8/////////*8*12//$2//!1!1//(2!4/(2////*1/!2,1$4+1/%302%33%2/01)3//#1#2)3/-6%1//////(1!1///$101202/(1//0M/*3///#1//$1/2//$1/02/(1//*3/*1/	G08#8!@!V!X08!1!24080@20B!F#F$F$V0F!408V%F#Z$W#424!1044!	dkO@@@YTiUgUijVjCDfnh	13	12	162	0.4	3	0	13	3	3	0	6	0	7	0	26.55	0.40113	9.72	0.92308	0.54593	0.3662	0	0
	?xWt5z5oAfUC8w28PdpSFGhVB8BQx2C8V42Aq845FW0Xs0NV0oNPFe3KkGWC1WWV0J58!G1F0V01!V	$2//!F!1-11/+1.3,2!212!1*3201)1(3-102!1%2%A/20101///!1//0101/!11//&2/)1!1#1)3,4(5*1$1/04&31.108)1,401$301$1!2/4%3//!2#1%1)1&1)201/%101)1%2!3*14%2/021/101#1$1$11022%1///%12/!2.10u11!21%1&1$1$1*801!21.1//1!1#2(1&1(7201/!1#2(15!2-1/$1)22&1/#1%5&1)1(201$11%1	WMP@cH82Wg!dVoGg8V0IJJ3dcAG2e@BV8FED8FoCJkSVQAFsG04V!8_558081F2JXPYVW11JNX3J6O0cD010	eh\ZL@@DKLji`AklbbbTVVrRTTTRrJTRXdtLrjZjB@jfiiiijHAAYnX	33	35	418	2.3605	8	0	33	8	8	0	11	3	12	2	109.59	0.5892	70.91	0.60606	0.5965	0.82405	2	11
	;vzvzxrxxzQRvvUU8uA8udbETIhVBQ@vx2EfX5PAae45HY0as1z0Fw8RJfYKkMWCDVVVFK09F0G1F1V01#	01//%G.2!1/+2#3,11!1$13$2/%1)1#1-1+2%9(11(1/1/02/0101/01%1%3/%2(1&1/1$3%1/-1/#5+2(2/%4$1022//+204013/$1%2#303$1(2&2)205.1/&1#2/2/#101!1+4/(3$1$1,3$1(22/2/1!1/01$1/1.1$u,1&2*1!1#110801!2$1!1!1#2#1*2)2)3/!1(1074)3,205)6/02%1,1/3-1-15!2-2*4+10	F480cFd01AV0W0FyFec034FA968GO014ZBR12FFC0K0Hks8Kc0FF010clKZ#FF2BWI2c9XYK1a2C2P2VB41F	eh\ZL@@DFEFa`NclbbbTRbRRbJRTVaRR\|jf^AZjfiiB`fJjjHCCbtWF	33	35	418	3.1894	8	0	33	8	8	0	7	3	14	4	88.96	0.69458	68.69	0.54545	0.54377	0.80188	1	6
	;vzfzSrxpzQR@vU78N28@9bE@1_VB@@Yw2D2X5@3a!42Y04F0n0Fw8N43X5VHVB9WVV0509F011F1&	//(E%1+1///)2#14+21-1(1//$3*1,301$1/02)1/+1,4+1(1!1%1+1/07-1//%2#2/#101-4%6&3#2)1/(1!202$4&2!3.26#301(1$2/#7/$1$3+202/!2$1*5$3-58//*2%1$2!103!641//#1/101//&3!v)1!2,1/F$4/%1)4)2/$1/!9/(212)4!4-1#1//3/+205*1%4*1-	0480809!@!V!F4@!2448121GF#V8892F040J0Hku048!F#8W5Z$F2BW22V!1K1a212F0VD410	ed\ZB@@DBAHb`KM`\bffRTTTRrrTTRTRNpRRssSUTCAEAPMEP@@P	34	35	434	1.7356	9	0	34	9	9	0	13	2	10	4	128.42	0.5827	85.76	0.52941	0.68241	0.75032	2	12
	;vzvzxrxxzQRvvUU8u29udrUTIhVBQBHx2E@X5PAoD45HX0Xs1xVFxNU4fYKkIW9EVWcFK09!G1F1!1!V	!1)1/1)A+1!2101/.22/(3$5+21#1+1/.1(B!11&1&1-11/02//#1012+301/#202/)1!1&3$13/01,1-2!1//,5$103,1/(1!2212#14%1#3/3%101+2&2+4!1//1!1/(1/!1#21)4/$1013!101)1-1%1042#1+3/3/*32$1/)1$w$1&1&1$2$1*8$2)1/%4)2$313.1.19401%1-202&103$1,1/%11.1/(104%2*201(1*1!	GnT@s286eD4Jc4KWc8Z0I440CsN0Pc9TV8Tb60FrjGk80tAKsG0C1408l45B0sFF2LYPY0WQ05Na20HI6YR010	eh\RB@@DFEJ`BmclbbbbRbQbRRTQbRbvxdTLrzZjVj`dFbfZjPACbBh	33	35	420	3.1995	8	0	33	8	8	0	9	3	8	2	142.48	0.51979	84.74	0.54545	0.45861	0.90037	2	11
	;vzvzxrSpzQwvvUE8u69udrULGhVBOBvx2E@X5PAqB45HYFbs1tV0xNTJfYKkIWC1WWcFK19F0G1F1V01!V	!1//$B/!1/1//(3$4.202(1)4/2&2%10A$1%4#21&1,2//*1(1//$2/2-1////03//$4%2&2/108/%2212!103&2!2/4%2//!4/%2/202$1/11#2%1%2#2)24/!101!5!2-1%1$2$21022/%2/%1.1/,1(u,1&1*1*8$4#11)11*1(1$1%3!1,1#11#2$19201//04!4-1/$1*2&1/#2$1501.2(202,1	WMU@c2@6uB38c4oGg8k0IJK@hs9G2eARV8PED8oqhKkOXQEFuK45V!8_518c81F2LXPYVWI1LNfMkPGVdT1W0	e`\ZL@@DFMFn`MclbbbbbTRQbVRRLRbOBfegfSwsURETCQMMSUI@H^WU@	32	35	406	1.6726	8	0	32	8	8	0	6	4	9	2	131.38	0.51507	81.91	0.53125	0.42364	0.93067	2	11
	;jzvzgrxpzUwttEE8u69udrQTGcV4ODnx2A@05N@qB45HYFas1uV0pFU4eYGF3W58VW8FK49F0F%1!V	!1)1/1(2D/!1/+1102/#21!1201!5,1#4//-2%J%11#2%1.1//$1)2&1*2/#1%3&201$1$1!1!1!1//01+1/404(3-2/0104&3(1#1/02)2011$4//302//!5*1#1%2)2!1!2/(11/%2101#1/(1!3#1*1!7$1+1(1,1!1//!2!12/+1(x01!1&1#1!1$1$102%1%1%1/01,1$1%1/1%2(1A2011$1.22&102$1%1#211+1)1%1%3!1#1/#105012+1#1&21,2	lMU@sH86vi1NdZolc8k0IJKAhs@1@eARV8P7D8krhKlOXOAGuKBKW408_55BcNGF2LXNY0WQ0HNjIoRG2dR1V0	ed\ZB@@DFEJf`Bmh\bbbbRbQbRRbbjRrrWDbacURuULluTuUL`D\SdEQL	34	35	434	2.5579	9	0	34	9	9	0	14	2	11	0	127.41	0.60914	87.98	0.61765	0.48457	0.92462	1	5
	<b:xWt5z5JAfMC8g28HWpKNGh0B06Iw058V42Aq845FW0Xs0@V0JNQ0e3KkFWC8VWV0J58!G1F#1!V	01/%1&1&C(2)1/#101)2!1&3&4$201205/01#1$1)1/!1,D+1//%1///&1/01!11/+3*2(1#1!101/(4*404(52)1/&4&31$1/$1-211#3401$1(1*4#301/*11%3#1%1)1&1)1/(101/2!2$21$4%2&2#1.1-2$1)2//!1/%2!22!1.2.10v,1&1$1$1%1#83#2.2/&2#2$1&2(1&1&18401/&2(12!2&2$211+2)1&2$3+1/15&1&1,1$1(	1IP@s2@4kB38c0J1g8k0I4K8Cc9F288BV8HE60JqCGk82QAFuK45V!8W558c90G2JXPWVW31JNeLFDO0VD1W0	ed\ZB@@DBFGM`KBglbfbTRRRVRbbRRjbVSGGRsSSUKTaPRUMT@HZPU@	34	35	434	2.8785	9	0	34	9	9	0	14	2	8	2	146.03	0.53147	87.98	0.61765	0.60666	0.83016	2	11
	;fzvzgrxxzQwttEE8uE9udrQTIcV4ODvx2Af05N@qi45HYFas1uV0pFUJebGF7W5@VW8FK09F0F#c01!V	!1/.11#C,1$1//1%1/03$8/02-1!1//!D%1#23%2//.2$2)1//-6!3#1(1#1)1&1%1+1//#404/%102/!2&2(1(401/$2012!103//303/)2(5-1&2(12%1/(110102+3$2//1!3!1(1+2#2&1%4/!1/(2!1%2!1/(1$1&w21*1&1*2.1/02%1$2&1+1!3,1%1101$1D201)1,2)3/2101/$1+23!102/1&501!4)1,4-	lMU@sH@6vB3Nc4o7c8k0IJKAhs81@eARV8P6D8orhKkOXOAGuKBKW!8_51Bc9GF2LXQW0WQ0HNfMoNQ2dR1V0	eh\ZL@@DFMFn`JclbbbbbTRlRRTTUfRRxTtl^AZjYjejeiZjjXCBq\aj	33	35	418	3.9681	8	0	33	8	8	0	9	3	10	2	122.17	0.52853	70.91	0.54545	0.3978	0.93668	1	5
	;vzvzxWt5z1oAfUC8s28PdpSNGhVB86Ip2C8V42Aq845FW0Xs0PV0JNI0c3KkFWC9VWV0J18!G1F#1!V	!1(1+1)1$B/!1///#4$3$5/011(1/,1,B*23#2/*21/$2.1/&1/$12!3,1/2$203#101)1/&23*401)1)1#2,1$5&31//*12!10401$1012/4#3//$5#1%1)12%1!2%4/(111!2*112!2+4/(3!1!2/&1(2201///&2!12/!2#1,x22*1&1$1$2*8$2///01&2#1#1%11011#1@401,2)2(11!2,22/.2!123!1/*5&1&1/)10	WMP@s2@6kB38c0o1g8k0IJK@hc9F2e@BV8HED8JqCKkO2AAFuKB5V!8_518c91F2JXPWVW31JN@MF@O0cD1W0	ed\ZB@@DBFOM`GFglbfbTRRbRVVbRRJbaSG@rsSSULtrDDUMT@HZRU@	34	35	434	2.8222	9	0	34	9	9	0	13	2	8	2	146.03	0.53147	87.98	0.61765	0.62431	0.86458	2	11
	;vzvzCrtKzORAdMS8s29@WrKPGcV4@Dvx258V4@@qB450W0ak0DVFoFQJe75kFW5B0WV0J09F011F0c01!V	!1.1*1)C(21$2!1$1/%11$1/1$3$4*1/$11!1/)3&C+1/01$1-2012//%1,3/%1+1,104*5$1%1%1//#404//+2&2/(1/!12$5%1/$2#303&1%201$2#1&3!1%1#1/(1//+1(2!1014!1/$3!1/04!301!101&2/2//+2//1$w1#3&1&2*1*8$2&1(2(11$2)22$1!3/,17201/$20201&3.1211!1/201,3/$1%105.104*5-	GIT@s286V644c4JWc8Z0I4J0CcN1Pc8DV8Tb60FrjGV8VtAKsF05W408l55B0sFF2JYPY0W20KNa202I6XB010	eh\ZL@@DBFKM`JflbfbTVTRRbtRRrJbRXx|R~AZZZ``hYifjjHAAJfh	33	35	418	2.3649	8	0	33	8	8	0	10	3	10	4	124.82	0.5173	70.91	0.60606	0.57931	0.79493	2	11
	vxUWnWt0lF4F0J08080F282#F0c#80F218$V04(8!V!4&1%4/	!1//$@+2///&1!4&1!2/,1//)9+1///%1(1+1!1/!1/02!1&2/1////$4//+4&1/*1*1$1////1$1(1(1!22/3%1///01///%4$2//)2+2/!2/*1-P/*2/02#1(2///-1*12//$2+1/)1$1//)2/*1/	G08#8402!V!V08!1!24080@!4V8F120F1)V!F1408V1$FF!VF!1!F042%B#	dgm@@@UJY]WVfjZiADnh	14	13	172	2.6461	2	0	14	2	2	0	8	0	8	0	16.82	0.42212	6.48	0.92857	0.55565	0.41415	0	0
	zpUWrWOBlF4R0F08D80F282801F0804!2k21804!404!V$c!408!W1#10V#4/	!1//$7//02//$4*1+1/01.2+101)5+1///%1/(1//$2!1/(1///////05&2/*1/1%1///)1$1%202//$3//////(3/-1/,2/&1.1/$N)2/4+1!202//02//02#1$1(14//$3/01)3)1-1#2/$4%3/*2/	G080808402!V!V0@!1!84#H!4V0N$4010F080FV0F01408W%F!8VF#V#Z2!8!44!	dgoH@DkPrJIJIEIMTuMPIUM@	14	13	178	0.1458	4	0	14	4	4	0	6	0	7	0	31.79	0.7452	26.79	0.85714	0.47659	0.49074	0	0
	vrU9vOOcKJ5k1VdO280k68@Va#8V08!G03$8V041F2!F&F0VV!211%401)1#	//(4//02//*1$4///-2(D+3////(2,1&2/)1/(1///1&1+1/(2/!2/%2+1/2/,1//!5-1/-21/011+1////01+1//(1////%2)O3/#1$101!1,3+2)1/(1/%1//,1(3/%1/!3//+3/*201#13&1	F08#8!2!V!V088010F844!O010V4N0F0FB#F0801V0F1040dlF$F#V$X2!42!8!44!	dgo@@@bTie]uYjiidDbV`	14	13	174	0.9751	3	0	14	3	3	0	8	0	6	0	39.22	0.4745	18.84	0.78571	0.62739	0.4621	0	0
	vyU9P1O01F1F0411080k09@%8!8BH5018$F8%2%4$10F11&4/	/)1-7,1$202/)401/&1!31#2///#3(1)9///02//$1*2//02,3!1#1!3//////.102+2/%1/02//#2#1///#1&1&4%2%1/&1////)1//%1/*2///&O/!1&1)1(1+2/&1%1//#1//,5/02/,1/%2.3/,1-	0F8*c!648!1!1!808!BV0F020F*V&BV%FF!V01!3!V4244#D040	dgo@@@WTjWUWZjZZdDiF`	14	13	174	-0.0749	3	0	14	3	3	0	8	0	8	0	23.46	0.45396	9.72	0.92857	0.77681	0.41415	0	0
	zpUWrWQBlF4RGF!BC8F0828V1!804!FW208$Z8)V$8!VFF$V/$	//(@.1,1#2#1&22,1)4*1.1/&1+21/04/&1!1/,1////+2/)1////#6//+4&1.1//!1///!2/022//&2$1////01/,1!2,1////02//&40N)1/3//&1/%2//+2//$7/&2//02/$4%3//*2	!8#8%V!60@%98080N!4V0N#F4#F08*8W)8V$2#V2Z02!44!	dgoH@DkPRYUUuZjfj`cf	14	13	178	-0.4159	4	0	14	4	4	0	8	0	9	0	16.19	1.4632	26.79	0.92857	0.70546	0.41415	0	0
	vpUWn1O8GF4F1F08280F2820V0F08%G018&4(8(V$1%4/	!1//$7//.1//!2//.2/&9+1///%1/(1//$2!1/$1!11////#3//+3&1/1)1#3*21/,2/%3+1$1(1&1/%2//%1)1///-5///+4/!2//&10O/!1$10401%1(3,2////)12/+1(3/01/#2//.3/*1&1&2	G08#8402!V!V08!1!84#P!4V0N#F$F$V0F01408W%F#VF#X#42!8!44!	dgo@@@ZTiUUezZfjdDRZ`	14	13	174	0.7643	3	0	14	3	3	0	8	0	8	0	23.46	0.45396	9.72	0.92857	0.5938	0.3662	0	0
	vpUWnWO8GF401F08280F28$F08%F218&4(8(V$1%4/	!1//$9////&4&2////*5+1///%1/(1//$2!1/$2!1/)1//*5//+6&1/1)1#1%1$1/,2//!1$1(1&1#2/(3//)1&1///%2//.3+2//-2+20O/!1$10301.2/////&12/+1(6//%1//(4!1!3/*1&1(	G08#8402!V!V08!1!84#H!4V0N)F$V0F01408V%F#VF#V#42!8!44!	dgo@@@G\dTRJRRUMSUTBIMP	14	13	174	0.9017	3	0	14	3	3	0	8	0	10	0	7.86	1.355	9.72	0.92857	0.54388	0.38376	0	0
	vrU9vOOcKJ5V1kcO280F688Va0F08V08!F038&4102!F08$F!V!201%401)1#	!2//$5%1////%1$1////3%7+1///%2-1/1/-3!1/(3///4&3+1+1/.5&1/*1/1/,1//!1-1/-21/02/,1/1//1+1//(1/////N/$1$1$2///02*1/&1-43/+1(4/01#5%2///02%4!3/&101$1(	G08#8402!V!V088010F844!I!4V4N$B#F#1V0F0140ck%F#VF#V#42!8!44!	dgl`@@ccRfuuVfjif`PYZ	14	13	176	0.5078	4	0	14	4	4	0	7	0	8	0	30.26	0.73232	22.08	0.78571	0.56698	0.42749	0	0
	zpUW7WO41F4R0F08D8!2828$804!2k01%V04!V$V!J$W1!V10V#4/	//(6/,1#1//$2*3%1//(2,1)6*12///////$2!2/(2/////1//3&1.1*2.22%101%3+2//#1+204////+6//)3/&3////1///(N!1/1%4.3)1+1/!3///4/*1)2/01/+2//2%3/*2/	G080808!202V!V0@!1!24080P%F#F4010F080FV0F!408W%F!8V$V#42!8!44!	dgoH@DkPRYY_UZiZZ`QjZ	14	13	178	-0.0339	4	0	14	4	4	0	6	0	5	0	47.39	0.49989	26.79	0.85714	0.46268	0.4621	0	0
	yLPW619!F5k0F8118#82+2k018#@V84!V!F$4$1$1!V!4/	/-1$1#2////,2$1/1//,4(B+2//-5///#1/$4&3/2//.3///3/5&1/*1/22$1/$1//#1#2&302////////-2//&1%1/1.1//)O/01(1.2//*1/03&1#1/303//!1/01!1/#1//+202!1/1#1/	G080808!2!V!X08!1!24080@204!F#F401#80FV$408W%F#V)424$4#	dgmH@DdDf[uUVjYjXLjzv`	14	13	176	0.8333	3	0	14	3	3	0	5	0	5	0	40.75	0.49423	23.55	0.85714	0.56431	0.42749	0	0
	;vzvzxrSpzQRvvUU8u29udrUTGhVBQDnx2E@X5PAqB45HY0bs1zV0xNU4fYKkIWCCWWcFK19F0G1F1!1!V	//(9+1%1/1//(3$3+2$101/1//01!1/*12///,2//#102/!1)1//1,2-204-1/(4%6&3-1/&1!2202$4%12!3&1(6#301-2/#7/*3)30102*1*1#2-3#2)48/!121)1/&3$31045/2$1/.1!2!1%1/%1!103!t%2%1&1*1*F#18#1$1/01#2)1%3-101!1,A!1-1/!3!4,21//$3!1/*5.202(101-	1nT@s282eB64c4K1g8Z0H4J09sOFFcAPV8Bj6!qjFk80OEGNG0BV!8l41B0s0F2LX@YVWG15Nb20HGZYT010	ehRZB@@DFMNa`FcklbbbbbTRQbVRbUbTQxTtl|rjfZjPj`B@ZJfjP@@`	33	36	422	1.8761	9	0	33	9	9	0	6	4	7	4	155.24	0.5199	98.98	0.51515	0.43947	0.92703	3	17
	=jzSrtKzSRAfUC8w29@drSP1hVB8Dvx2C8V4@3qB450W0as0QV0oNQJe3KkGWC91WV0J59F0G1F0V01#	$2//!D!1.1*1$4*1.3,2!203-320101&2/1%1+2%A/301/&1$1$1/01/!1///&1//01/1/+3!1$5/+4%5&3(1&108!2-101!202$4&2!2/4#304)4/(702//$202//!1%2-24/!3%1/13$1$2$2!22!2!1/%1/#1%1/$1/!10v,1/!1*8$402*1!1,2/%1/01+A101(1-2#1$3!4-1/#21.3!1/*5$1%1$2(202%1&	Y4N0A0d01A02d0FLJc!7V41169G820BZ8HdH0OB#6VP81d!l010dlSV$F0BZH3cc23J0X2K6NYVD4I0	edRZB@@DK@dl`HaglbbbTRRtVTRLRbVvbSDagbqsUHTCDuUMMSTPFAbloL	34	36	434	2.1742	9	0	34	9	9	0	9	3	10	2	125.4	0.59673	85.76	0.61765	0.51729	0.81905	1	6
	;vzvzxrxpzQwvvUE8u69udrUTGdVBOBPx2E@X5PAoB45HYFYs1tV0xNUJfYKkIW99WWcFK19!G1F1V01!V	!1/%1(1$B/101/1//(3$5.202+1%1/(1(B*23#2(1//(2.1*2//!2023*101-1&1///)3/(2+4%1&3/108/%2013!104&2!2/4%201//4/%2)2%202/%11#2%1%2#2)24/!101!301101+1%1$2$21022/%2//%12/&1#1(w,1&1$2$1*8$4#1+1*1(1$1$33!1,1%1!1$19401/&2)2!4//#1,12#1/*401.2(202-	WMU@s2@6uB38c4oGg8k0IJK@hs9G2eARV8PED8oqhKkOXQEFuKB5#8_518c91F2LXPYVWI1LNeLkPOVdT1W0	ehRRB@@DFMN`FmclbbbbbTRQbVRRLRbVxTtl|r^AZjPj`ZIYjZjR@P|nj	33	36	420	3.0289	8	0	33	8	8	0	7	4	8	2	142.48	0.51979	84.74	0.54545	0.43231	0.93152	2	11
	;vzvzxrSpzQwvvUE8u69udrUTGhVBODvx2E@X5PAqB45HYFbs1vV0xNUJfYKkIWC9WWcFK19F0G1F1V01!V	!1//$@/!1/1//(3$5.202/!1/(2(A$11$4#2(1,2//*1//-2/2#1)1/*1/!1/403//$4%2&3(1&108/%2012!104&2!2/4#302//!7/%2/202/%11#2%1%2#2)24/!101!3!2-1%1$2$21022/%2//!2!1*1/01(v01*1&1*1*8#14#1+1%1#1(1$1%3!1,1#1$2$1B201//02!4,21/$1.3!2/#2%501,102(202-	WMU@s2@6uB38c4oGg8k0IJK@hs9G2eARV8PED8oqhKkOXQEFuKB5V!8_518c81F2LXPYVWI1LNfMkPGVdT1W0	ehRZB@@DFMNa`FcklbbbbbTRQbVRbUbTQxTtl|r~AZjPj`ZIZZfjR@P|aj	33	36	422	1.755	9	0	33	9	9	0	6	4	7	2	152.22	0.53022	98.98	0.51515	0.4108	0.94496	2	11
	?xrSpzQwvvUE8u69udrUTGhVBODvx2E@X5PAqB45HYFbs1vV0xNUJfYKkIWC9WWcFK59F0G1F1V01!V	/*1,@/!1#2+1/.1(3$7.202/!1//05/203%1//-5)1//-3/$1&101,1//1!1)1!403//$4%2&3(1&108/%2!2$4!1#2!2/4#302//!7//&202/%11*1%2#2)24-3#101/$1%1$2$21022!2+1%1//!2!1/01*1%30t21*1&1*1*8#14#1+1%1#1-1%3!1,1/F301//02!4,21+2(1.3!2/*501,103(222-	WMU@sH82vg38cZoGg8k0HJK3dsAG2eARV8NED8kqhKkSVQEFsG85V!8_558881F2LXPYVWI1LNYIJHGVdT1W0	ehRZB@@DFMFn`JmklbbbbbTRQbVtRLTTUxTtl|r~AZjPj`fEjjVjR@`rX	33	36	422	2.5759	9	0	33	9	9	0	6	4	7	2	152.22	0.53022	98.98	0.51515	0.41009	0.9387	2	11
	;vzfzCrtSzORAdUS8s@9@drOP3cV4@Dvx2C8V4@@qi450W0as0TVFoFQJe7GkGW5@0WV0J09F0F#c01#	!1)3/2)C.2!1*1/$1/(301!501/)2/1/)B+1#2/101/02//#111,4!1%2+1/+1*5%1.1!1!1/*13!1#5//#202$3/1/#101#42$4*2.22#303)5#2/#8!1/)1%1012//$1%1)1!10401/$13!1(3%1$1%1&22!21012//)1*2//%x$1&1/!3*8/%1,202)201&1/,1B301(1+202)2/011+2%2101,3/+105$1$11$2(202-	I480f0d40@V2c!yF8V03!24681@28BZ8LW20GC0G06ks8Kc!G1508lSZ#FF2B_I38W20K0a2C6HYVD4IF	edRZB@@DK@dl`Hi`\bbbTRRtVTRLTTRVqSDfsuwsUKUKLuTCPQU@FCDXnT	34	36	434	3.6614	9	0	34	9	9	0	9	3	8	2	141	0.53071	85.76	0.61765	0.45685	0.8153	1	6
	=vzxrxpzUwvvUE8u69udrUTGhVBODvx2E@X5PAqB45HYFbs1vV0xNUJfYKkIWC9WWcFK59F0G1F1V01!V	//(D/!1/1*11/%2$304!2/04-1#1/&1!2%9%1$1%1%1/$1/(1)1/(2/$2!3/01)1//-1/404/&2,21$4&2(1//2!2$3&2,1%4#304//!5/%2/101/%11#1,22!2&1014/!101!3/!3$2$2$11!2$1,1!2//!2!1*1/01(u01&1!1#1!1*102(8#14#11*2%1#1(1$1%3!3,1%2)@!11/$22)3!4,21/-1%3!1#1/%5012+101*4(1$	WMU@sH82vg38dZo1g8k0IJKAdsAG2eARV8NED8kqhKlOXQEFuKB4V!8_558c81F2LXPYVWI1LNfIoTGVdT1W0	ehRZL@@DFMNa`FclbbbbbTRQbVRbUbRRxTtl|r^AZjPj`fFZjjjR@PBlf	33	36	418	2.9288	8	0	33	8	8	0	7	4	11	4	109.59	0.5892	70.91	0.54545	0.42804	0.9385	2	11
	;vzvzxrxpzQwvvUE8u69udrUTGhVBODnx2E@X5PAqB45HYFbs1vV0xNU4fYKkIWC9WWcFK19F0G1F1!1!V	!1/.1#2C/!1/1//(2!105/03)1(1//0B%1#23,1//(2.1/&1/$12!3#2(1#1!1%1&2/!1%1+1/404/!11#2/102&3(1/%2)2011!104&1/#4#301//!5!1&1)12)4%101/%111!2,2!22)14$1*10101!3!1.4$1$1$11!2/%2//!2!12)1(2#1#2(x01!2&1&1$1$1*8#12#1/!1#1(1$1%3/1%1!1$1@201/&2(12!2,21//#23!1/*501$1&101*1,2	WMU@s2@6uB38c4oGg8k0IJK@hs9G2eARV8PED8oqhKkOXQEFuKB5V!8_518c91F2LXPYVWI1LNfMkPOVdT1W0	edRZB@@DFMNa`Fmh\bbbbbTRQbVRbURRrWBfegfSURETCQKSUUL`BGdMP	34	36	434	2.1936	9	0	34	9	9	0	12	3	8	2	146.03	0.53147	87.98	0.61765	0.50285	0.93464	2	11
	;vzvtxWw5y1JfvUR8s28PcbBNGdVBA8Qw2E0X0HAZ845FY0Ys0p0Fw8NFfYKkHWCCWVVFJ01!11F1V01#	#2/-1$G/!1!1*2#1(1#2/!4$2$3.2%1$1//#1%1(1&2/!1/02/-1#1!1,4/%1//01$5///)3-1/,4$1033.108/)1!114&1!2/6#301*1!2&2)207//#2!40101//1%3-18//*301#1$2$1!24/21/!2/01/%1!2+1!10v$2&1&2#1101!1!1$10F#14/1.2)2)1/-84/&202)2!2-1/#11.3021/1!1%5/03(201-	0480c0d!9V0V10NJec034J0141GF010ZBJ92F0B0J0Hku8K8$10clK4$F2BW32c80YK1a292F0VD41F	edRZB@@DKHdc`OM`\bbbTVVrTrbTTRTRjsDfabssUPPEMTaPMET@DFU@	34	36	434	2.5633	9	0	34	9	9	0	10	3	10	4	128.42	0.5827	85.76	0.52941	0.59429	0.79048	2	12
	;v7vtpWw5y0JfvUR0c28HcrRNGd0B30Io0E8X0HAo845FY0Ys0x0FSNI0dYKkHWCCVWVFK01!G1F1!1!V	#2&1&1#1.C/!1!1%1(1/)2%4$3$3+2$101&101//(1!1,2/!1&21(2/1.1$1,4$1/1/.102$503#1/01,1#2+4//(1$7&3//*40201104%11!2/6#3%1)2&2+7//&3/(2,2!113.8/.2$1/02(24-102//(2!1%1,2+1$v21*1&1$101!1*F$4)1/%2)21$1/3/A/(202,2,22.1+2(3!1$1-1%5%2(102(1/	1rT8s082e864c451g8Z0H4J09sOFFc@PV8Bj2!qEFk80vEKNG0B#8l54B0s0F2LY@YVWG1KN720HGZXD010	edRZB@@DJINa`FcklbbTTTTRtRVRfUbTvtfcfUTsUHUPAPCQTuR@@D	34	36	434	2.7226	9	0	34	9	9	0	9	3	8	4	149.05	0.5207	87.98	0.55882	0.49304	0.88894	3	17
	vpUWnWOBGF4R1F08@80F282801F0804#F218$Z04(c(V$1%4/	!1//$8/,1#2+3/(4&4!2////&5+1/.1/%1/(1//$4!1/(1///////06&1,1!1)1*1$1/01+1//01$1(1//$7/1//1/$1//1//.3+2/1)1/!2-Q/*3/02//*1/(2/!14//$5//%1#1//#4!1!3/*3/	G08#8402!V!V08!1!@4080P!4V0N#F$F$V0F01408V%F#VF#V#42!8!44!	do_@@@[TiguV^fjYj`SjZ	15	14	186	1.9306	3	0	15	3	3	0	8	0	9	0	20.37	0.52283	9.72	0.86667	0.55141	0.37701	0	0
	zpz5n1O8GF4F1F08280F2820V0F08$FG018%84(8(V0F!1%44.	!2/01/!7/!1/)105,1///02/&1#1&3%9+1///%2///-3!2/$1!1////$3//+4&1/1)1#2+1%1/%2+2.2%1-1&1/%2///1-201//,2////02,1//&10P/!1$10201//$1!1//.1-43/+1(3/01///,2%3!3/&1&1(	G08#8402!V!a08!1!94#P!6V0N#F$F$V0F01408W%F#VF#X#42408!44!	do_H@JFpRUUUUjZjfZCDYmh	15	14	190	-0.1262	4	0	15	4	4	0	8	0	9	0	36.56	0.64962	29.95	0.93333	0.61372	0.31389	0	0
	vrU9vOOcKJ5k1VdO280k68@Va#8V08!G03$8V041F2!F&F0VV!211%401)1#	//(4//02/-1+1$202///+4(D+4////(201*1&2/)1/(3///1&1+1//+3/%2+1/3/+21//!1-2/-21/011////-1+1-2/)1////%2)P3/!11$101!1,3+2)1/(1////#1(3/01#1/!3//+4/*101#13&1	G08#8!2!V!V088010F844!Q010V4N0F0FB#F0801V0F1040dlF$F#V$X2!42!8!44!	do\`@@bWRfUwUYjiifCHech	15	14	188	-0.4103	4	0	15	4	4	0	8	0	7	0	42.77	0.51812	22.08	0.8	0.61285	0.40474	0	0
	vrU9n9O8IJ5k108O280F2820Z0208%G03$8!4%F*V!201%4/	/-3)4//#1*1/,5$2//$2/-1!@+2/////////051/%101&1//!2/.1+3,1/)2+25/+1*1/+1/!1&11+2//!1!2////(3//-2,1+2%2//&10Q/*1/.2/*3/#2//+1/#3.303/&5//+3/*101,2	G08#8!2!V!V08!1!84#P#V0N#F$F$V0F!408W%F#V$X#42!8!44!	do_@@@yTjWUUfijZjPSKj	15	14	186	0.0887	3	0	15	3	3	0	8	0	9	1	20.37	0.52283	9.72	0.86667	0.70388	0.35499	0	0
	vxUWnWt0lF4!J08280F28$F0c#80F218&4(8!V!40V$1%4/	!1//$C////#1!6&1////*5+1///%1(1+1!1//$2!1/(1+1,1//*8//+5&1/*1#2%1$1/,3//!1$1(1&11!42/1%1//)1&1///%1$2//)2+2//-1-Q/(104/02/////&12/+1(3+1$1/#1$1//!2%3/*1&1(	G08#8402!V!V08!1#4#H!4V8F12!1#F$V0FF1408V1$FF!VF!1V0F042!8!B4!	do_@@@Vtieu]VfjZj`QKj	15	14	186	1.4042	3	0	15	3	3	0	9	0	11	0	4.77	2.2327	9.72	0.93333	0.56336	0.35499	0	0
	vxUWHWO4VF4J0J08280F082#F08#80F218$V84(8!V$V$1%4/	!1//$8////&2&1////#2%9+1/$1//1(1+1!1//$4!1/(1//!2-1/!3//+7&1#2/%1*1$1/01//-1#31(1(2/$1%2///01///%1/*1/#2(3!6/1)1/!5-Q/*2/02//+2//*14//$2/01/#1#1//*3/%1#1/	G08#8402!V!X08!1!24080@204V0F120F1#F$V0F01408V%FF!VF#V#424$B4!	do_@@@dtiewUnfjZi`qKhz	15	14	186	2.0149	3	0	15	3	3	0	7	0	9	0	20.37	0.52283	9.72	0.86667	0.51955	0.36642	0	0
	zrU97OOV1J5k!cO28!28!a!F8$2k03$8084!X!F$4$W!201%401)1#	//(4*1)2//*1+2$102/#2-2!1/$2(C*12/////$11/)2&22$1%3*3/+2//%101/*1/3&1/*2/2%1/$21//!1-4(1/$21//$3///+1+1/&2/1/////O$1.2$2////!2#1//-1/1(2//)4//)204/*101$1(	G080808!2!V!V08!10F04#I#14F$4010F#GV0F!408l%F010V$V#42!8!44!	do\h@Dy]AIUUUmZYjjXLrjN`	15	14	192	-1.8979	5	0	15	5	5	0	7	0	6	0	50.94	0.53475	30.03	0.93333	0.56564	0.34256	0	0
	vxQW2WO40F4J0J0828#82#F08$FF018$k84$2!8(V0F!1%4/	//(B////1%2/////!8*22////(1!1//(2!2/(2////$3$1//1$5+1/%202%33%2/01)2//#2#2)4(2/$4%1#1/$1////-2!1///$3!202/(1//0Q/*2///#1///%2//$2/01/(1/%1/#3/*2&2&2	G08#8!@!V!X08!1!24080@20B!F120F1#F$V0F!408V%FF!Z$W#424!1044!	do_@@@YTiUgUvfiZj`qIkj	15	14	186	1.2607	3	0	15	3	3	0	8	0	9	0	20.37	0.52283	9.72	0.93333	0.5464	0.32894	0	0
	vrU93OOV1J5V!cO28!280Va#8%F03$8!4102!F&F!V!201%401)1#	/!3*1)5%1///)1+4$1+2/(8//08+2/////%1#1/,13/&4//02/3*1#101//+4//!1/22+1-11//!1-2(2/$21/*1////%1+1//(1$1////*P/01!2$1$2//1-102!1/#3//+1*1(4/02/&1//+4/*101$1(	G08#8!2!V!V088010F044!I$4F$B#F#1V0F!40ck%F#V$V#42!8!44!	do\`@@amRf}UVYjifjANih	15	14	188	-0.0828	4	0	15	4	4	0	8	0	9	0	27.17	0.81561	22.08	0.86667	0.59915	0.34256	0	0
	vrUdvtUcrJ5kOktO290m68e0a02F8!N0FG229048208!F2!F1#F04!V0F3W&401)1#	/)1(1$5//.4/)1!5$4///#31/08/////&1*2/-2////////#1)3*1*1/-2/.1#2//+2+101,2%2/////01//.4.1/(2///&R/$2/(1+2/#2///%22//#6%1*231/$1$1/%2$1)4/$3$132-	F08#8%V!608$FA!80N!4W4N0F0F$F#1V&8l%F#V$X$2408!44!	do\`@@`WRke~]ZifjZBMX	15	14	188	-0.3384	4	0	15	4	4	0	8	0	9	0	27.01	0.52573	12.96	0.8	0.79304	0.44793	0	0
	vrUdvtUcrJ5FOkWO290k68@0X0208!80FG20904#840F2(F#8VFF1W&401!F%1#	//(5/&1/&1+2$1(20501!4+3/(1-1/!8/!1//$1.1+1,3)101/02//////01//+3///$3*1/1/!2///$1$102!2101&1,2/)2//!1//.1-1/////S/$2$3/!7+3/01$3///!2)1+1-6*1%2/&1/+2.4/,1$2(	F08!F801#V!608$FA!80O!4V4N0F0F$F#1V&8l%F#VF#X$2408!44!	f`~H@@@PyYJmWYujjZej`PTp	16	15	200	0.0131	4	0	16	4	4	0	9	0	10	1	23.92	0.59365	12.96	0.8125	0.66082	0.42796	0	0
	zrUdztUgrJ5wOkdODC8k68Pca1208V490Hl22904F0Z841FX!k0V!J0N0cVGF2W!V!F401!F%1#	/.1(7%1/*4,1/!1#2!201$4/03+101/!1%1+6/!1///$1/*1/,2/+2//01/%3//#2/#3&1//$1,1/(2//,2/(1&201.1)2/////!3/.1//.2)1)3/$Q/$1$3$2!1$1-2/#1$2#1//-4//$4/01#5%2/+2/#12%4-1/,	F0808F801#V!60@8#FA8480O!4V4N#FB#F080GV&cl%F!8VF#XV!V2Z0@!44!	f`~I@@DTDxFQQIQQYHijiiZhDIL	16	15	204	0.5706	5	0	16	5	5	0	8	0	7	0	48.01	0.73318	39.15	0.75	0.55433	0.51193	0	0
	vrU9vOOcKJ5k1VdO280k68@Va#8V08!G038#8V841F2!F&F0VV!211%401)1#	//(5//02,3/,1///)208&2(H+1/////%1&2/)1,1*1///1&1+1/-1,6/%2+1/1/,1/(2)1-1/.10201,1////.1+1//(1////%2)S2/#1$101!1,101/#1/(1)1///)1(3/%1/!3)1+2-1%3#2/%10105!2&1	G08#8402!V!a08801VF844!O014V4N0F0FB#F0801V0F1140dlF$F#VF#X2!42408!44!	f`~p@@@PdeLkjzluTuLpBPnNjs@	16	15	198	1.7505	3	0	16	3	3	0	8	0	8	0	33.04	0.56326	18.84	0.8125	0.587	0.43493	0	0
	zrUdrtSgnJ5w1FWODB8k28H8X9HF80410Hl29904F2Z840FX!k0cV0K0808WGF0W!V!F501!F%1#	//(4//#1*1-1#1#2$3$3-3!2+1/$1%1$2%8/!1///$1/*102&1/!3///$1/%3/-3-2/#5&1!1/01/!25(1//!1//032////-2////03(3///1/$2/*1-Q/$3$3#1//////%5//$1/02&3.1#2#1/+2%4!2/*1,	F0808F801!2W0Fa0@!10FA8080O084W4N#F4010F080GV0F$8l%F!8VF#X#Z240@!44!	f`~I@@DTdxFQQJJJYGIjfZZhBNRf	16	15	204	0.1384	5	0	16	5	5	0	6	0	7	0	47.85	0.56928	30.03	0.6875	0.62817	0.56718	0	0
	vrUdvdQ8rJ5FOF1O290F28@0X0208!80FG20804#8#2(F$VFF1W&401-	/)1-8//.2,1$1#20140201!4//$1,12/!8///$1!1/-1*2)1.1#2!2/)1/*1//(4//+3///$2/+1&1/#1//#101/#3/$3/.3/,1/$1////.1//&20V/01(2/!1+1&1////!22//#7*2%101!1//-2(2%3/,1,2	F08#8%V!608%9!80N!4V0N#F$F$V&8W%F#V$X$2408!44!	f`~p@@@\TeRzjr}UMULpHTX	16	15	198	1.498	3	0	16	3	3	0	10	0	10	0	17.28	0.61632	9.72	0.875	0.78926	0.39608	0	0
	vzUdndO8nJ5V1J8O280F28!40H08#80F238#8!4%F08!V$V!201%4/	!1/*1)A////&4$201//(2//0501)1///.1.1//$2/+1/&201&1//!7//+7/&1/+12/+1*1//#1*3!2#11+1%1/+1!2/01/////01/#2(2!3.1/-2+20S/*2/02//+2/2/)12/1/#5/011/!1!1//$2#103/%1#101-	G08#8402!V!V08!1!84#H!4V0N12!1#F$V0F01408V%FF!VF#V#42!8!B4!	f`~p@@@\UddRrRTRJjZfjj@cEr`	16	15	198	1.6226	3	0	16	3	3	0	9	0	12	0	1.68	6.3393	9.72	0.875	0.63519	0.40474	0	0
	zrUW7WO41F5w0F89A8!2828!F0804!2k018#@V84!V0VF0c!4$W$1!V!4/	/-1)4///+2/2$1//.2/2%@+2//-5////%1!1/(2//!2+3/*1/$33.6&1/*1.222$1*1)1//#1#2&302-5/%1//////(1//&1%1//(1//0R/01(3///#1!1!2&3)3&1#1/403//!1/02/&11//*3$1(1+1/	G080808!2!V!X08!1!24080P204!F#F4010F080FV0F!408W%F#V$V#42408!44!	f`~q@@DRLAIf}UYVjYjf`Xi\cT	16	15	202	0.6203	4	0	16	4	4	0	6	0	7	0	41.21	0.57486	26.79	0.75	0.56361	0.41291	0	0
	zrUdrtSgIJ5w1FdOD80k28HcZ12080410Fl239!F8Z841F#k0V$N0VVFF2110V!F,1#	//(6/,1#3,2#1,1$2$2$2.1/$201+2/018+3$2//%1//&1!1%1%2/,2///2/2//)2/#2!1#2.1//!2///!3%2)102/+1*1$1/////.1!4//+1/+2%3#2)1/*P#1/2$3$1!11#1/////+2//$3/02$2/02.2/$2%4&2//#	!8#c!1!V!60@8010FA8480N014V4N#FB#F0N0G(clF(8V!802X!V2502!44!	f`~H`@DTyXCdfUY]UZjiZf@`SJ`	16	15	208	-1.982	6	0	16	6	6	0	8	0	6	0	56.34	0.85623	56.22	0.875	0.76489	0.44793	0	0
	zpUWrWQBlF4RGF08DC8F2828V1!804!Hl20804!Z84!V$VV0J0808VGF0V!V#4$F*	/.1(8!1/#1/&1#1(1$1#4!2#2!5/02+1/$1%1+4!2.1///$1///(4!2/)1////#3/*2/4&1&1//*1/+1//)2/(1!1*3/$2/401//&2/&1////.1//&20U/*3/,2/#1/.1/(6//$5/$1/(2/&1(4%3/.1*2	F0808F801!2V!60@%98080N084V0N#F4#F08!V&8W%F!8VF#X#V2Z0@!44!	f`~q@@DTlAIef_]VjYfj`Pdp	16	15	202	1.6419	4	0	16	4	4	0	8	0	7	0	41.21	0.57486	26.79	0.8125	0.55063	0.50791	0	0
	vrUWnWOBGF5w1F09@80F2828V1!804#G218#8Z84%F0V(V$1%4/	/-2)4/,2#2#1&23/,301!2/!1//214/B+2/.1///&1/,2!1/(5/)1////!2/#4//!1,1!23/1)101//01-2//$2$2*1///%1//2//-1/)2%1&1//0S/01(2#1//.1%2//.2/&1,2.302/&41//*3/*3/	G08#8!2!V!a08!1!@4080P204V0N#F$F$V0F!408W%F#V$X#42408!44!	f`~p@@@\UddQRRTVRjYjffAcERlp	16	15	198	1.2388	3	0	16	3	3	0	8	0	8	1	32.88	0.32391	9.72	0.875	0.61752	0.37701	0	0
	;vzvzxrxxzQRvvUU8uA9udrUTIhVBQDvx2EfX5PAqi45HY0as1zVFxNUJfbKkMWCEVWcFK09F0G1F1c01!V	!1)1/1#1!10B+1!2!1//1%1/03$5/0101///!@!1(1#1/!1/02,1/%101,3!1/!2/$1%1!1&3%1/01101)1/413&5//#2&3/1/$1!2042$4%1#2&1(2#302-2&2+7!1//1!2/(1+1%1#2(104/$1013!1(1+1$1%1022#1!2(2//(2!3%1/&101$x$1&1&1*2*8#12)1%1+2!2)2%1!1,1!1+1B201-1%302)2.1211/#101,3!1/(105%2$1!202(302-	GrT@s286eD4Jc4Klc8Z0I4J0CsN1Pc9TV8Tb60FrjGk8VtAKsG0CW408l55B0sFF2LYQY0WQ0KNb20HI6YR010	edZZB@@DFMNa`FcklbbbbbTRQbVRbUbTRwBfeeTwtKURuUHRCQTuTd@aqIT	34	37	434	2.0029	9	0	34	9	9	0	7	4	8	2	146.03	0.53147	87.98	0.52941	0.40494	0.92854	2	11
	;vzvzxrxpzQRvvUU8m29u9rELGhVBQDux2E@X1PAoB44HY0Ys1zVFxNEJfYKkIW85WWcF511F011F1V01#	(1%1#12+1%D*2&1/1//(4$3.2/$1/$4/,2/!101%1(2,1/(1,3/%1.1/02$3/+11/$104#3/+1(401#3&3/108/%2302$4&2!2/6%2,22&2$2%7//&202//!1$23#2)28/!1+21)1%1$3$2!24/2!2////%1!1$v/$2/%F$601-1.2)3)1/,1@!1%1&1%202)2!4-1/#1101)1%1.1*5/04(202-	XJ80908!802c10L4@V834J@129GN20BWRT92GN40JFHku0Kc!k#BlC4#FF3B_23VV31K1a2B6F1VD4IF	edZZB@@DFMNa`FcklbbbbbTRQbVRbUbTRwBgfUTwtKURET@PCQTuTD@A@	34	37	434	1.2592	9	0	34	9	9	0	7	4	10	4	128.26	0.52136	76.64	0.52941	0.47545	0.87682	2	12
	;vzvzxrxpzQRvvUU8u29udrULGhVBQBvx2E@X5PAqB45HY0bs1xVFxNTJfYKkIWC5WWcFK19F0G1F1V01!V	/!1/$D+1%1/1//(3$2.201/!4/2-101!1,2/!1/02//%1,3/%1-1/1&301!1/!1,1/!3+1/(4%2&2/108/!1!2202$3%12!2/6%2-2&2+4//&202/%1+1%3#2)28/!101102/01%1$3$21024/2$1/%1.1%1/%1!1$u(1#1&1*1*F$6#1$1%1*1#2)3%3!1,1$1*8!1/$202)4!4-1/$1*2&2/)15%2*4(202,1	1rT@c282eB64c4KGg8Z0H4J09sOGFcAPV8Bj6!qjFk8VvEKNG0BV!8l55B0s0F2LY@YVWG1KNb20HGVYT010	ehZZL@@DFMFn`MclbbbbbTRQbVRRLRbVxTtl|rjF^AZjPj`B@hjZjP`@H	33	37	418	1.5224	8	0	33	8	8	0	5	5	10	4	128.21	0.50363	70.91	0.54545	0.40139	0.91807	3	17
	=vzxrxpzUwvvUE8u69udrUTGhVBODvx2E@X5PAqB45HYFbs1vV0xNUJfYKkIWC9WWcFK59F0G1F1V01!V	//(C/!1/1*11/%2$3$3.204/!1/*2%9%1$1#201%1//-1)1//-2/$1)1//-1/403/&2,4%4&3(1&108/%2!2$4&2!2/4#303//!7/%2/202/%11*1%2#2&1024/!101!3/013$1$2$21022$1,1!2//!2!1*1/01(v01*1#1!1*102(8#14#11*1%1#1(1$1%3!1,1%2)B!11/$22)2!4,21/$1(1%3!2#1/%5012+102(202-	WMU@sH82vg38dZoGg8k0IJKAdsAG2eARV8NED8kqhKlOXQEFuKB4V!8_558c81F2LXPYVWI1LNfIoTGVdT1W0	edZZB@@DFMNa`FcklbbbbbTRQbVRbUbTRwBfegfWtKURETDpsUTuTd@`EYL	34	37	434	2.3626	9	0	34	9	9	0	7	4	10	2	130.43	0.59503	87.98	0.52941	0.43247	0.94572	2	11
	;vzvzSYt5z1R@fUS8s298drSPGhVB@DQw2C0V42ALB450W0ak0LVFoNQF@35kFVCC1WV0J19!11F0V01!V	/!1/$B(2)1/+11$11/01!3$31-2%1*1!1//04/2,1$1/12//%1,4///!3*3$1%1%1//#403//$2%2&3/108$1/#2#34&2!2/6#302&1%201$2#2&5//&201//!1%32&4$28//*1%201!301!1!24/2//+3//1$v1+1&2*1*F$6/1(11$2%2!22$1!1*1/!8!1/$202)2!4,21/$3.3!1/01(5.103(202-	1MT@s282VB44c4JGg8Z0H4J09cOGFc8@V8Bj6!qEFV8VvAKNF04V!8l55B0s0F2JY@YVV01KNa202G4XD010	edZZB@@DKJni`@a`\bbbTVVrbVTTVbLRVSDfaeWSwsUPPESTmM@ATP@A@	34	37	434	1.597	9	0	34	9	9	0	8	4	8	4	148.68	0.52199	87.98	0.58824	0.55771	0.83354	3	17
	;vzvzxrxpzQRvvUU8u29udrUTGhVBQDnx2E@X5PAqB45HY0bs1zVFxNU4fYKkIWCCWWcFK19F0G1F1!1!V	//(@&1#1%1/1//!2$3$3/0101/1//01!1//1/02//%1,3/%1/$1)1&3/(1*302/4-1/(4%6&3//%1!2!2$4%12*1(6!1303-2$302+8/.2&102*1#1%1/!3#2)58/!101//03$31!4/2$1+2/%2!1%1/%1!1$v)1!1&1*1*F#16#1$1/01#2)3%3/1!1,B031-1%202)2!4,21//$3!1/*5%2(204(104-	1nT@s282eB64c4K1g8Z0H4J09sOFFcAPV8Bj6!qjFk80tEKNG0BV!8l45B0s0F2LY@YVWG15Nb20HGZYT010	edZZB@@DFMNa`FcklbbbbbTRQbVRbUbTROBfegfUTsURET@PCQTuT`@A@	34	37	434	2.1518	9	0	34	9	9	0	7	4	8	4	149.05	0.5207	87.98	0.52941	0.44805	0.92811	3	17
	?xrxpzUwvvUE8y69udrUTGhVBODvx2E@X5PAqB45HYFbs1vV0xNUJfYKkIWC9WWcFK19F0G1F1V01!V	!101//!B/!1/1//(3!203.202+1%1.1/05/2(1///(1//-3/1#1)1!1/(2/01/403*1$1/#4%6&3(1&108/%2202$4&2202/4#302)3/(7//&202/%11*1%2#2$1#24/!111$1-11%1$2$21022/%1$1)4#3-2!1/,1!11020v01*1&1*1*8#14#1+1#201#1-1%3!1,1.2E201/&2)2!4,21/$1.3!2/*501,102(202-	WMT@s2@6uB38d4JGg8k0I4K@hs9G2cARV8NED0ZqhGk9XQEFuKB4V!8W558c90G2LXPYVWI1LNfMkPOVdT1W0	edZZB@@DFMFn`JmklbbbbbTRQbVtRLTTROBfegfWtKURETCQMMTuTd@ay]T	34	37	434	3.1226	9	0	34	9	9	0	6	4	10	2	130.43	0.59503	87.98	0.52941	0.39125	0.93969	2	11
	;vzvzxrxxzQRvvUU8uA9udrUTIhVBQDvx2EfX5PAqi45HY0as1zVFxNUJfbKkMWCEVWcFK09F0G1F1c01!V	//&1C+1!2!1/+11!1!5!1%1#1%3$3/0101/.1+2%9!1,1012.1/02,1#1/#1%1%3/%2/$1)1&3%1/01!1)1/403+2/.4&3/1!1/01!2!2$4%1#2&1(2#302-2&2$1%7//&2/&11+11#11!12*4/$1!3+1+1$1%1022/2/1/&2!1!3!1/&101$v,1&2*2*801012$1#1%1+2!2)2%1!101*1!1,B!1-1%302)4.121/$1.3!1#1/%5!2!2$1!202(302-	GrT@sH82fB4Jd4Krc8Z0I4J19sN1Nc9TV8Rb60FrjGk8VtAKsG0RW!8l55B0sFF2LYQY0WQ0KNb24HI6YR010	edZZB@@DFMNa`FcklbbbbbTRQbVRbUbTRwBfeeTwtKUSMTpTCQTuTd@`IVL	34	37	434	2.1826	9	0	34	9	9	0	7	4	10	2	130.43	0.59503	87.98	0.52941	0.48141	0.92854	2	11
	;vzvzxrxpzQRvvUU8u29udrUTGhVBQDnx2E@X5PAqB45HY0bs1zVFxNU4fYKkIWCCWWcFK19F0G1F1!1!V	//(A+1%1/1//(3$3+2$101/1//01!1/*1$1/02//%1,3/%1/$1)1&3/(1,2-204-1/(4%6&3-1/&1!2202$4%12!3&1(6#301-2&2+7/*3+102*1*1/!3#2)48/!101//03$31044/2$1/.1!2!1%1/%1!103!v,1&1*1*F#16#1$1/01#4)3%3-101!1,A!1-1%202)3!4,21//$3!1/*5%2(204(101-	1nT@s282eB64c4K1g8Z0H4J09sOFFcAPV8Bj6!qjFk80tEKNG0BV!8l45B0s0F2LY@YVWG15Nb20HGZYT010	edZZB@@DFMNa`FcklbbbbbTRQbVRbUbTRwBfegfUTsURET@PCQTuT`@A@	34	37	434	2.1518	9	0	34	9	9	0	7	4	8	4	149.05	0.5207	87.98	0.52941	0.44685	0.92876	3	17
	;tztzxrp_z3RvvUU8m29ucbCLGhVBQBPx2E@X1HAo845HY0Ys1xVFx8RFfY5kHW95WVcFK11!11F1V01#	$1/.1!B/!1-1//%1#3#13,102/$2/)1&4/2/!1/02//%2,4/%1)1/,3&1/1/%1)31/1!2.4%2&3/108/01#2!2!104&2!2(1&6%2-2&2+7//%1102/%1+1%3#2)28//*11$1$3!202!24/22//01/(3,1!1!20v#3/1*101&4F$6/1.2#201!3)1$1.1(83#1/!202$1#2!4-1/$101/101/(5/04#1#202-	XK80c0c!902c10P4@c034J@149GN21B_Ry92GNB0J0Hku0pc!V#glS4#JF3B_33cc3YK1a2C6F1VD4GF	edZZB@@DFMFa`NcklbbbbbTrrbrRTVaTRwBcbUTwtKUREPHDDqTuTDA@yP	34	37	434	1.8287	9	0	34	9	9	0	7	4	8	4	144.02	0.51958	85.76	0.52941	0.47756	0.85009	2	12
	zrUdztOcpJ5k1kcO280F6880a0FF8!802k238040@084!X!F08!4$W!201%401)1#	//(4/,2#2+3%2*1+2$11///.2%@*12/////%1/-2!2/01%2////$1//)107&2/*2-132%101%3+21%3/+1+30302/,1////*1/%11*2//(1/&4///(S/$2$2///#2///%54+3,11(2//#1$1//+4!2/&101$1(	G080808!2!V!V08!10F84#I!4W4N$4010F080GV0F!408l%F010V$V#42!8!44!	fhaI@@DBtXBSNjjwKTsUTtCAIeZ`	17	16	216	-0.3185	5	0	17	5	5	0	7	0	8	0	44.76	0.60858	30.03	0.82353	0.54233	0.42063	0	0
	vzU9v9t0KF5k1489280F288V6#cV088HR01$8!41#2F$40F423$1%J01)1#	/-1)@.1(2/%2/,1$2+2///*@+2&11/+2//#1+1#1!1(1/5,3$1$4/$2!3//+1/(2/!3/!1.2+11!21/01(2,1*1#1/$1/-4/!1*1#2#1/&1//.1$1//(1////*T/*2$1///02!1(1/$1+1//%1!3.101#3/!1#2*2/+4/,1)1#	G18#9!2!V!VF8!3#44!2#W8F12!C%881c!F0508kGV#JF!V#1!F042#20B#	fhaH@@@PEyJU]YWVZZjZZAbBjmP	17	16	212	0.6309	4	0	17	4	4	0	10	0	9	0	36.59	0.60563	22.08	0.88235	0.66122	0.42796	0	0
	vxUWIWO4WF4R0J08@80F2828!F0804080F218$V84$V!c!V0F!V$1%4$F*	!1//$@%1///$1*2&1!1//.2/&9+1///%1(1.1-2/%3021/(1////!103/+2.5&1/*1*1#21/01//-3$1(101%2$3.1%2///01/.2/%1/*1/#2(2!2/1)1/!2-T/*4/02//$1!1!2//*43/$1.2/011.3!1#1//*42/$1#1/	G08#840202V!X08!18024080P204V0FY20F5#J08!V0F01408V%FF!VF#V#42408V0B4!	fhaH@@@DxYIVWUYufjfZjAaBJUP	17	16	212	0.8284	4	0	17	4	4	0	9	0	8	0	36.59	0.60563	22.08	0.82353	0.54046	0.42796	0	0
	zxUW7WO41F4R0J0cD8!2828!F1804!Hk018$k84!V0X!c!4$W0F!1%4/	//(C/,1#5/)1-3&1&1//&2/&8*12/////+1/(1!2/(2//03/-2//2.5&1/(102)3$42%101(1)2/#1.1+203-3.4%1/.1////$2!1///+3020102/#1//0T$1/$4///#1!1!1//.3/*1!1%1,1#1/(1//*3/*1/	G080808!@!V!X08!3!24080P20B!F120F5010F080FV0F!408W%FF!Z$W#424081044!	fhaq@@DRLAIe]UY]jfZijAberMP	17	16	214	1.2626	4	0	17	4	4	0	8	0	8	0	38.12	0.62146	26.79	0.82353	0.51696	0.41291	0	0
	vrUdvtUgrJ5wOkdO@C8k68@cZ92F8V480H12A9#@Z801F#F0VV050F0VWGF21#V!5+1#	/*1,7//02,2#1(1)2$1$4///#2)2(A/.1//(3/1&101%2/%2201$1////01/%1/&2/1!3/%2///*101/(13%2//01*22$1////&1/+2#4/#2///*3//&10T$1.1$4$1,3+2//%1//#3//$4/01$2/031//#2%4//!2(	F18*V!6088010FA0480N094W4N0F0FB#F0801V!1#dlF$J#V$22#24$44!	fhaH@@@Pe{IEDhbeddijZffhBHQf	17	16	212	1.2107	4	0	17	4	4	0	10	0	9	0	36.59	0.60563	22.08	0.76471	0.70108	0.50377	0	0
	vyUdP1O01F5F0J11080k09@%8!8BH5018$F8%2%4$1FF11&4/	/)1-6&1//&201!2*1(1!51#2+3//!3#2(1)7/%2////2*2/)1#3!2/1#1!1///////05//!1.305//#3#1/.1/#1/!2!2%11//////1//%1#1/$4/,2/*U/!1&1)1(5//#4%101//01&3//$6/03///#2.3/,1-	FF8*c!a48!1!1!888!BV0F020F*V&BV%FF!V01!3!V4244#D040	fhap@@@JuddRrRRTQeUMMULAEDU@	17	16	210	1.7517	3	0	17	3	3	0	9	0	11	1	14.19	0.75053	9.72	0.82353	0.78227	0.38686	0	0
	zrUdrtSgnJ5w1FcO@B8F282ca82F804!Hl2A9040@Z84102!F0VV0K0N08WGF2V#V!501!F%1#	//(4+2/$2,1+2%1&20201!5.101//01)2(@01/1//&2,1//02/02#4////+1///2/3&1-2//1!3//+201///1&22$2/$2/&3///*4)1)2#101//%2$1&1&1//0S/$2$2$11&1)2/1&1,1!2//&4)1/*2/01/!1#31//*4//!1(	F18!F801#V!6088010FA8480O094W4N#FB#F0801V&clF$J#VF#X2!V240@!44!	fhaI@@D\uXBRjl{M{TtuMLAAEu@	17	16	216	1.2503	5	0	17	5	5	0	8	0	6	0	60.52	0.58163	39.15	0.82353	0.66875	0.4995	0	0
	vxUWnWt4lF4J0J08280F282#F0c#80F218$V84(8!V0F40V$1%4$F*	!1//$@%1///*101!4&1!1////&9+1///%1(1+2!1-2/%4!1/(1////$4//+5&1#1/%1*1$1/01//02+3#21(1(1!22/1%2///01/&1&2/%1$2//)5(1!4/1)1/!1-T/*2/02///+1/*44//$2+1$1/#101011//)42/)1/	G08#840202V!X08!1!24080@204V8FY20F5#J08!V0FF1408V1$FF!VF!1V0F0424!V0B4!	fhaH@@@DYiIVuUgUfjYjjAaCreP	17	16	212	0.9313	4	0	17	4	4	0	9	0	8	0	36.59	0.60563	22.08	0.88235	0.52449	0.41291	0	0
	vxUWnWOBGF4R1F08@80F282801F0804!FF218$o84$X!c!F$V0F0V1%4/	!1)1/*A///+1*2&2!2//.2/&A+1/%1/.1//!3/*2!1/(1///-2.5/!1.5&1/*1)3$21/01//%1&1-1-1.4%4//////(1///-2#2)1)1//0W$1/$4/03/#1)1%1!1/.1-122//#3/01,2*1-1$3.2%3)1/1/	G08#840@!V!X08!1!@4088P20BV0P#F$F$V0F11408V%F#ZF#W#424081044!	fhap@@@\leLknkKSUTsT`paeZh	17	16	210	2.6353	3	0	17	3	3	0	9	0	9	0	29.79	0.3575	9.72	0.70588	0.57864	0.44793	0	0
	zrUdztOgpJ5w1kcO@80F68@ca90F8V4802k2A!402Z0410X!F0V!50F!W10201!V!501)1#	/!3/$3%1#1)2///&1$6/%2///@*12/////$1/!3&2#5!2,3*4//.3/-1/01!6,2&1/*2/3%1*1)2*3/(1*3!3/1#1(42$1+1/////+1/#2!2///.1/&1)S/$1$2$2//-1-2//&5*1/)1//*1//*4/*1(1&	G080808!2!V!V088010F@4480Q#W4N#FB010F#GV0F!40cl%J#V$V#42!8!4440	fhaI@@D\TXBRjjlvsSMTtlAFJe@	17	16	216	1.3944	5	0	17	5	5	0	8	0	4	0	76.12	0.46243	39.15	0.76471	0.6117	0.50377	0	0
	vxUYYWtB1F4L1J0828!282#F0c$FF018$k84$2!8$F08V0F!1%4$F*	/%2/0B%1///)1%4*1////&A*22////+1//(2!2/$2!2/!1///07//+5+1/%2#1#1&2/01)2//#2#2)4&11!2/(1#1//%1///,3$1/%4/+1!2/*1/(1(V,302!1&2/1/%1+1/-3,1)53//#2/01/(1//*4/*2&1(	G08#8!@02V!X08!1!24081@20B08FY20F5#JV8!V0F!408V1$FF!Z#1W0F0624!W044!	fdqH@@@TxYIgmUUUZZifjhFLHiU@	18	17	224	0.7175	4	0	18	4	4	0	10	0	9	0	33.5	0.66149	22.08	0.88889	0.53028	0.40474	0	0
	zrUdztOcpJ5k1kdO280k68@0a0FF8!802l23804020840FX!F08!J08!W!2W1%401)1#	!1//$4////,2$32///$4/C+1%2//1-1$3,1$1%2/)2#4!1/(1//(2.3+101//)502$2/*1-101%1/%1/%1+1$1(102/+21//.1///01%2$1/(2.1/!2#3//%1/0U/$2$2/02//02-2//%14/+1(2%1/,101!1&3//#4*1)2$121$1!1$	G080808402!V!a08!1VF84#Q!4W4N0F0F4010F#GV0F01408l%F#VF#X#Z2408!44!	fdqI@@DBtXBRlzjwNttuURpLXfWf	18	17	228	0.7882	5	0	18	5	5	0	8	0	7	0	57.27	0.47564	30.03	0.83333	0.55768	0.45984	0	0
	zrUdztUgrJ5wOkdODC8k68P8X9HF80490Hl29904F2Z840FX!k0cV0K080cWGF0W!V!F501!F%1#	//(5//#1*11,1#1#2$2$5-2!2+1/$1%1$2%B/!1///$1/*102&1/!3//////*3-2/#4&1/$1/!22(1//!1#1/(3$2#2/+2//,2)2)1/&2/$3///)1/$2/*1-U/$2#13#1-3$1%2/#2///%5//$2/01&2.1#2#1/+2%4!2/01(1#2(	F0808F801!2W0Fa0@!10FA8080O084W4N0F0F4010F080GV0F$8l%F!8VF#X#Z2Z0@!44!	fdqI@@DTdDBSKLv{nuSMMSPD\eL	18	17	228	0.8136	5	0	18	5	5	0	8	0	7	0	57.27	0.47564	30.03	0.72222	0.64488	0.60487	0	0
	zrUdztUgrJ5wOkdODC8k68PcZ1208V490FW229!F0Z801F#k0VV#N0VVFF21!V!F,1#	//(8%1/%1#2,5,1)2$1$2.1/&1+404/B///(1///(2/!2/(21/(1&1/%2+3/-1,41%3.1//!1/(1/%2!2/!2//2!2!1$1//*1/%1/,1!2//(1!1//!2//&20U/$1$2$2!1$1#101/01////!2//$6/%32/01.2/$2%4//!1#1!2	108#8%V!60@8!VFA8480N084V4N0F0FB#F080G#1#cl)8V$2V!V2Z02!44!	fdqI@@DTxxBSJljznuURtuPDBSL	18	17	228	0.6046	5	0	18	5	5	0	10	0	9	0	41.83	0.8415	39.15	0.83333	0.68774	0.49511	0	0
	vrUdvtUcrJ5kOkdO290k68@VZ02F8V080HG2290482V801F#F$J0F0VVFF3W#V!4+1#	/)1-7%1/&1/3,1.3$5+2//&2/!@///$1//01/$3%1(11!2!1/(2/&1//,2//+3/-3(1,2-1,1&1/#1%11/+2.2%3$1///(1//)1/(4.1//%1//&10X$3.1$6$2,1/&1+2/)1!1/$22//#7/01$1/&1/%4.4/+31-	F08#8%V!6088#FA0480N!4W4N0F0FB#F#1V!1#cl%J#V$X$2408!44!	fdqH@@@PdyJ[e}UYfifijhDML	18	17	224	1.8619	4	0	18	4	4	0	11	0	10	0	33.5	0.66149	22.08	0.77778	0.72765	0.46544	0	0
	zrUd7OOV1J5k0FcO28!280Va!F8$2k03$808410X!F$40F!W!201!V!401)1#	//(401/03(2#4/!2*1+1$102///+4(D*12///+1/)1&2/)2/01%3,1-2)1/-1//+6&1-2+2.32%101/!21%3,1-1+303/.1$1/%1////$1+2*1/,1/&4//#1/#U/$1$2$1////+1/(3/*11(2//)6//+4,4,101$1(	G180808!2!V!V088010J044!I01014k$B010F080GV0F!40clF$J010V$V2!42!8!44!	fdqI@@DBtXBSNjjrjuLuUKPBDfUiu@	18	17	228	-0.063	5	0	18	5	5	0	8	0	7	0	57.43	0.61292	39.15	0.77778	0.55747	0.43493	0	0
	vzUdndOBIJ5w1F9O@80F282841H080410FF238!F8o84$XF0c&VV0F311#8F4/	/-2)@////&2$402.2/(61/,1!8+2$2/////$1/)1#3/&2//03/+2//!1.8,2/.3%24+1/////1.4%3//////+1//*2)1$2#2%3/)1/$W$1,1&1(1//-2!2/#5/*1.1201/05/02/%12.1/$2%3//+	G08#8!@!V!X08!1!@4088P20BV0N#F$F$V0F!408V%F#Z$W#424081044!	fdqp@@@\MddRrbRRRajZejjhFLWHU@	18	17	222	2.0971	3	0	18	3	3	0	9	0	12	0	11.1	0.95946	9.72	0.72222	0.68994	0.49511	0	0
	vrUdvtUcrJ5kOktO290m68e0a02F8!N0FG229048208!F2!F1#F04!VFF3W&401)1#	/)1(1$7//.2,1)201!4$21///!214/@/!2//01/!3,11*2/)1#2!2/)1///&3+3//+6*1*1/-2/.1#1/#101/$2+101/#2//////!2$1/(2.1//%1/&1.20V/$2$1/!1/#1+2///%2//$7%1*101!1/01/+2$1!2%4/$2$122,2	F08#8%V!608#VFA!80N!4W4N0F0F$F#1V&8l%F#VF#X$2408!44!	fdqH@@@PEyJnWV}UjfZjZhBFIf	18	17	224	0.8071	4	0	18	4	4	0	10	0	12	0	17.74	0.80045	12.96	0.83333	0.74007	0.48589	0	0
	zpUWrWQBlF4RGF08DC8F2828V1F0804!2l21804!Z84!V0V!cV0J08!W1!V10V#4/	!1//$6/,1#1//$2&1!3+1$1+1#1!1&2+101!2%C+1%2//.1/(1//$3!1/(1//!2///01/+6%12/*1/1%1/!1/+1)1!201%202/-2%1//%201///.6///+2/!2//)V.2*3.202(1#2///*1$1(173//#32//$1&2//2%3/*2/	G08080840202V!a0@!1!@4080P284V0N#F4010F080FV0F01408W%F!8VF#X#Z2Z08!44!	fdqq@@DT|AIefU}]ZiZjVhFJSHu@	18	17	226	2.2376	4	0	18	4	4	0	8	0	7	0	50.63	0.4679	26.79	0.77778	0.53968	0.56169	0	0
	vzUfvdt0pN5F1411080k09@#F0c!8BF5018$k8%28%F2406FF11#1!4/	/$1#1-@+2//!2,1)201!2$2/-1/$2/!9///$1//01)12/)1&22/&11//01//03//+5/2/*21&2/01/01#1.1(1+1-1.2%3////,1/*5//+1.2/!3/(1-20W/*2!1.1!1(2&1///*1&4!1//07-101101!1*1//!2#1#2%3/,1,2	FF8*c!a08!1!3!888!BV8F020F*V!F#BV1$FF!V01!30F04244#D#	fdqp@@@ZLeRzlnkuTtuURAEDU@	18	17	222	1.7379	3	0	18	3	3	0	11	0	12	0	11.1	0.95946	9.72	0.88889	0.76813	0.44793	0	0
	vzUfvfv8rN5PO411098k09@1F0H0c!8BF5018$FB%Xc%F2406FF11#1!4/	/$1#2-D/.1.2/&201!4/02//%22/!5/////!1#2*2///*1/-101///-11/8//,1$404//#2#1/(1+2-6/%6//////(3//*2/2//!2/)Y/2)4!1.2//#2/(1#1,1&2!1//09/12/,1#1/06(2%3%1/%1-	FF8*c!a08!1!1!898!BV8F020F%V#V!F#BV1$FF!V01!30F06244#D#	flip@@@ZLeRzljs}UMMUUPDTQT	19	18	234	2.1899	3	0	19	3	3	0	11	0	15	0	-7.59	-1.4032	9.72	0.78947	0.79587	0.48104	0	0
	zrUdztOcpJ5k1kdO380k68@0a0FF8!802l238040@0840FX!F08!J08!W!2W1!V!401)1#	!1/,1&3(2////#4$32///$4/C+1%2//&4&1$3,1+2/-4!1/(3.3//(3+1//+6&2/*1-1012$1(1,1//!1-102/,1//.1///01%2$1/(2.1/03/*102,31/0W!1/02$1//.1#2-2//$1142/*1(2%1*1/01$1//+4/$2$131$1!1$	G080808402!V!a08!1VF84#Q!4W4N0F0F4010F#GV0F01408l%F#VF#X#Z2408!44!	fliI@@DRMXBRs^jmsmSSUUK@pRyAX	19	18	240	1.0547	5	0	19	5	5	0	8	0	8	0	54.18	0.50277	30.03	0.78947	0.59332	0.49057	0	0
	zrUdzdO8IJ5k1F8O380F28@0Z0H08V0802t238#@084!V!F08!408!W!201!V!4/	!1/*1)6(2/$1/4,1.3$1+2/(2-204/C01)1/////&1/,2!2/(3/&1)1//!21/%2&1+7&1$1/)1+13$1&11,1*1//.1&11//.1!2///#3/#1///+1&1*1(2/-10X!105/$1///3%2*2+2/)122.1/!15/011/%1//)103&1)3(101-	G080808402!V!a08!1!84#P!4V0N#F4010F#FV0F01408W%F#VF#X#Z2408!44!	fliq@@DJ\CHeEDbeEddfijZji`XIB`l	19	18	238	1.7772	4	0	19	4	4	0	9	0	10	0	31.94	0.7417	26.79	0.78947	0.68871	0.49057	0	0
	vzU1v1t0GF5F1411280k08@V$c!88F1018$V801#2(F4!FF11&F+1#	/)1*1!B!1+1/,207,1&1&2/02%1//404/B///$1//01+1!1!1(1(1&2-1#101////(31/%2/#5/(1-2&1$2/!1/1&1+3/-1$2/%3//1//%1//4$1///,1*11//&10X/*4$1,1$3/02+2/,1///*7/01$1/&1)1+4.4//+	108#1!2!V!6Fc!3V0104808!4V8F0H0FB%8818!G010dkGV$F!V$22F!24!20B#	fliH@@@PUyJUUWUVYjfjfj`X`lSL	19	18	236	1.7078	4	0	19	4	4	0	12	0	13	0	14.81	1.4963	22.08	0.94737	0.67775	0.36642	0	0
	vxUYnYv8lN4PGJ#98k0821F0F0c#BHG018$F84$Xc08!4F24050F!1!1!4/	/1/&C/,2/04,1.1///)304/C!1(102/////+1+2)2!2/(1%1//02/+21//*7//201#1*411//+1+2/-1#1/2%1/////*1,1/$1,2&102/!1201*1-1/(10Y(1/02/.2&1!1//01(1/#4!1-3/!4&1)1$1//(2/$3#2/*5+	FF8#8402!c!a48!1!140818!BV8F020F%V!FV!F540BV9$FF!ZF1!30FV6244#D040	flip@@@FReLmjnzmLuTuSPBHbRgs@	19	18	234	2.9723	3	0	19	3	3	0	10	0	11	0	23.61	0.45108	9.72	0.84211	0.65741	0.51966	0	0
	zRP3619!F4F%80V082V!F&Hk018$k8410V!8$40F0810F!1%4$F%1#	//(5!1&1)2&2/03/$1)1!1/%2/,204/I*12+2/&1!1(1/%1&1$1!2%1!1,2&3&2$31)2//(1///#2!1&1(4$101(1,1#2)101#3%1/$2//#1-3/-2/,1//#1//,4/&2+1/*1-11//)W,2,2$1)1(201//&2//&2*1/)2&1,1////401/#1#1/	I080808!@02c!X08!5V024480@20B!FVF0GB0106080GV!1040dlF$FF!Z%2!424!W04#	fliI@@D\LxBRjjjsjmLuLuS@ibiRmHV	19	18	240	0.7685	5	0	19	5	5	0	9	0	6	0	69.94	0.50329	39.15	0.94737	0.60949	0.41291	0	0
	vrUWvWOBlF5w1F99@B8F28@8V#80480HG218#2084%F0VV0J#8WGF1W1%4$F*	/+1(2!7/,1#2,1,1$1)2$4#1&2$1//0104+1#C+1%1///$1//!1!1/04!2/%101/%1//03+1#1//#1!5/)2(1/12//-1)1/0103%1,1/01//////$1!1&1/2/#1/!1-1-1&1/10Y/*2//.1#4012/$1(1/#4//$4/013/$101/$2/$3#2/%2#5+	F08!F8412!V!a08!1!94080N084V0N#F$F#FV0F01408W%F#VF#X!V42408!4440	flip@@@RMddTVJRTVRUTsUSLpLLWPV	19	18	234	3.1226	3	0	19	3	3	0	10	0	9	0	39.21	0.27161	9.72	0.84211	0.61497	0.44793	0	0
	:U9r9O8IJ5k148O380F2820Z0208$2t038#8084!V!F$40802W!201!V!4/	/-2)903%2/$1/4&2$1)2$3$1//$2-204,1!D+2/02*1///)1//2/(4/&1)1&1/*2/&2&1+5&1$1/)1+23$1&1-1*12/(3/$1!1#11//.1!2///)1-1//-2)2!1/!1.1/&10X/*1///*2&2+2//+1/#4/01/01$2,1/-3/*104-	G080808!2!V!a08!1!84#P!4V0N120F5010F0F0FV0F!408W%FF!V$X#Z2408!44!	fliq@@DJ\AIYU]gUVijZji`XIB`l	19	18	238	1.023	4	0	19	4	4	0	10	0	10	0	31.94	0.7417	26.79	0.84211	0.69003	0.44793	0	0
	vzU9v9t0KF5F1411280k08@V2#c!88F5018$V801#2(F402FF11&F01)1#	/)1*1!B!1+1/.7,1&10201!2+1+1/.1404/B///$1//01*31!1!1(1&11&3-1#1%1/&1//%1$41/%2/#5//.1$2//#1#1*1#3//#1/%2//1//%1//4$1////(11//&20X/*1$1,1$3%1&1///*1//,7/01$1//01+2(2%4/,1,2	108#1!2!V!6Fc!3V0104808!4V8F0H0FB%8818!G010dkGV$F!V$22F!24!20B#	fliH@@@PTEJUUWgUYjfjij`X`l[L	19	18	236	1.7078	4	0	19	4	4	0	12	0	13	0	14.81	1.4963	22.08	0.94737	0.71779	0.40474	0	0
	:UWrWOBGF5w1J89A80k282801F0804!Hk218#@o84!V0XN0c!4$WFF!1!V!4/	/-1)9///+1*4$202!1///!2/#8+2//-5////%1!1/(2//.3-2//031.6&1/*1%1!1%22$1*1)1/+1&1#2&302-1/%4-1/////)4//&1%1)2$1/(1&2/)W/01(2///#1!1!2!2-3&1#11.403//!5/02/#1!11-1$2.2%4$2/$1/	GF80808!@!c!X08!1!@4088P20BV0N#F4010F080FV0F!408W%FF!Z01!W#424081044!	fliI@@DRLdBSMzjrkmTsUMU@qRyFh	19	18	240	0.1565	5	0	19	5	5	0	9	0	10	0	38.58	0.70607	30.03	0.73684	0.60614	0.48104	0	0
	;hzWO8lF5k1J89380F28@0V0F08V088Ht218#@084!V!F08!Z0802W0F!1!V!44.	!1+1$1/!B(2)1/)105,1)2$1$1/+2!1/#1#1-A+1///%1///03+2!2/$1!3////$3*1//5&2/1)1#2+11$2(1,2+4.2%1-1&1/%2///1-2//.2///(2(2,1(2/-10Y!113,1$10301//$1!1$2&2)2//$1122/*1&14/////%3/02(103$1(	G080808402!V!a08!1!94#P!6V0N120F5010F0F0FV0F01408W%FF!VF#X#Z2408!B4!	fbyp`@DZ\CJRsKnjjkTuSUTtCAJTE`	20	19	254	1.0384	5	0	20	5	5	0	11	0	11	0	45.04	0.81683	47.02	0.85	0.6347	0.49057	0	0
	vxUWnWOBlF4R1F08@B8F2828V0F0804!HG218$F84$X!cV0J#8WGF0V1%4$F*	.1/&1B/,1/01+31$1#2!2#2!2/01)1/&104/E+1%1///01!1/-1/)3!2-1)1/%1//-1//%101!6.1/1011(3%1/*2////!1#1!1&4%4/$2/.2-2-1/$1//,1/!102+1,11*1,10_/*3/1//1/*1(1+1&3)1/*4//$1$1/$2-2%3#2/*5+	F08!F841@!V!a48!1!94080N08BV0N#F$F#FV0F05408W%F#ZF#Y!V42408104440	fbyp@@@\BeLjjz{OSMUMMM@HbIJ[L	20	19	246	3.6982	3	0	20	3	3	0	11	0	10	0	36.12	0.29485	9.72	0.8	0.61528	0.49057	0	0
	zrUdztUcMJ5kOkdO290k68@VZ0208V080FW239#8V801F!2F&N0VVFF21&F+1#	//(9/-1!1,6,1.1$1///#404/B.1//(1//*2%1/2(4,1/*1&1/(1&1+2#11/!2$1,5&1.2.1*3&1/%1%3/02!2)2(3//2!2!4$2%1///01(3/,1!2//(1//%2//&10X1$1-1$2$1,101/#11///.3#1//7/01#12,1#1//(1!5/,1$1(	108#8%V!608801VFA8480N014Z4N0F0FB#F0801#1#dlF(8V#822!V2402!44!	fbyi@@DBtYHDf]UUeUVjZjiihFJMhK@	20	19	254	-0.6983	6	0	20	6	6	0	11	0	11	0	42.29	0.91629	42.39	0.75	0.67063	0.48104	0	0
	zrUdztOgKJ5w1kdOA80k68@ca90F8V4802t2A$@Z041FX!F0V!50N0VW10211!V!501)1#	1+2/1)5%1////%2$7+2///*B+2////-1//%2201.1(4/)1/$3/-1//!4&1/*1/21$1*1)1!1/(1&3!1(302/-4203!1+1/////&3#1/#2/)1/01/%1/&1)Y$9+1!1$3$2#1(3+2/#1!2!1//.503//!4//)11.3/*4/*1&2(	G080808!2!V!V088010F@4480Q#W4N0F0FB010F080GV0F1040cl%J#V$X#Z2!8!44!	fbyI@@DJmxBSMkjlv{UMMTtrAEHU@	20	19	252	1.678	5	0	20	5	5	0	10	0	7	0	66.85	0.52655	39.15	0.7	0.62834	0.52698	0	0
	zrUdztUcrJCkOktO390mE8e0a0H28V0N0Ft23d048@V@40F2!F18!F0B0cVFF7W02$401!F%1#	/(10302%2#6(2#102/.1+1$1*5$3+3/(4-1+2%D/!1/.1/$1.1)31*1/01/+2/01//)1///$6&1/#3/(3$1//)2//.1,2///%1//$3/$1//%1/+2//(1*Y/$2$201/4(1!2/&2&1!2//&1/%1-7(2&11/&1!1/(23#1!1%4!2/)2$2(	F08!F801#W0Fa08!10FA8080O!4V4N0F0F4#F#1V0F$8l%F#VF#X#Z240@!44!	fbyI@@DB|DBRskLk}kUMMUURAEDS@	20	19	252	0.7595	5	0	20	5	5	0	10	0	11	0	35.49	0.76754	30.03	0.7	0.76368	0.58251	0	0
	zrUdztUgrJ5wOkdODC8k68PcZ92F8V490Hl2A9!F@Z801F!2k0VV0K0N0VWGF2W!VV0FK+1#	//$1!7+2/$1,2/,1$61%1%2//$2/!B01///%1//*2%1$2*22#2203//////!1/#2/!1&2.1/)2(2/(1/)2/!2//601#1$1!1/,2$1+1%1)1/*1!5///$1+2,2//#1$W$1.1$302!1,3$2%2//!2/$1/04//$5/01$2/01#2//&5#2%2%2/3(	F18#8$2V!60@8010FA8480N094_4N0F0FB#F0N0lV!1#dlF$J!8V#82X!V2Z02!44!	fbyh`@DTDFHLiLlmjjomTuKTuHDRUT	20	19	258	-0.7775	7	0	20	7	7	0	10	0	6	0	81.82	0.63297	59.46	0.75	0.72605	0.60279	0	0
	vrUdvtUcrJCkOktO290mE8e0a0H28V0N0FO23d048@0@40F2!F18!F0408VFF7W02$401!F%1#	/(1*2#6,102/.4/01*6/06//&304)2%D/!1///$1/)21/,1/////(1///$9*1/3/(4//.2//,201-104*1//&2//$3/$1//%1/+2//(1*Z/$2&1/501%1/*5&1#1//%1/%1-8(2(2/&1!1/(2$1!1%4!2/)2$101%	F08!F801#W0Fa08!1VFA!80O!4V4N0F0F$F#1V0F$8l%F#VF#X#42408!44!	fbyH@@@PyEJmU[e_ZjfjfZjAbcjlp	20	19	248	1.4613	4	0	20	4	4	0	10	0	14	1	11.56	1.2284	12.96	0.7	0.742	0.58006	0	0
	zrUdztUgrJ5wOktOAC8H68eca92F8V4O0Hl2A9!F@Z84102!F1VV050R0VWGF311!V0F501)1#	,21*1302*5(2/(1,2/01(305$4//$4-2/10@+3/%1.101//02/!1/%2,2-2/01/////.4&2//,4$2/-2/*2/,1/2$2,1%2!1/!1/////02/%1!2/)2*2/.1$X$4-11$2#11!1)2//!12*2//&2//$7/02*2*11/+23-4&2/+1&	F18#c!1!V!L088010FA8480N094W4N#FB#F0801V&clF$J#V!8022!V2502!44!	fbyH`@DBLxFTegUgfuvjZjffdBJOj	20	19	256	0.0217	6	0	20	6	6	0	10	0	8	0	59.58	0.80967	56.22	0.75	0.79971	0.56985	0	0
	vrUdvtOcMJ5k1ktO280k68eVa0H08V0N!G238#@V841F2!F18$J0VV!211%401)1#	!1/03(1)5%1/,1)33/,5$1+2/(2-204/C01)1///////01!2/+3/%1*1/%2/*1.1,8,1//%15-1//%2/&3)1!1#1,2!2/(1)2#1////.1/,1/!1/+2//Z!1/01*2,101#1/)6!2/&2/)122.1/#5/021!3/!1/!1/%104/*202$1(	G08#8402!V!a08801VF844!Q!4V4N0F0FB#F#1V0F1140cl%F#VF#X#42408!44!	fbyH@@@PEyJ[UV}YnZijfZjAacjmP	20	19	248	2.4552	4	0	20	4	4	0	10	0	12	0	27.32	0.81113	22.08	0.75	0.66427	0.51585	0	0
	zrUdztUgrJ5wOkdO@C8k68@cZ92F8V480HW2A9#@Z801F!2F0VV050N0VWGF21#V!K+1#	-1+1)1!8+2/$1,5,1.1$31///!404/D01/,1#1//#1/(102%1/22#2!41#1////01/%1#1/#2.1!3&1///!1///012%2//01*4202!1//+1,1,1//5/#2//,2,2//&10X$1.1$302!1,101!2//)2!1//#3/)2*6/01$2/011//*5//!2(	G18#8%V!608801VFA8480N294_4N0F0FB#F080WV!1#dlF$J!8V#822!V2402!44!	fbyi@@D\TYHDeUUYmUVijiiihFBMhK@	20	19	254	-0.0402	6	0	20	6	6	0	11	0	9	0	57.89	0.66937	42.39	0.75	0.69657	0.55002	0	0
	yoPWLWO!F4F0F#80F082%8$2l208$V8#V(J08&V&4/	/&2/1///*2.2&3/-2/3*4!4(6////////03/01///////&2#4#1!1//*3&1////%2//////////(2//////0F/*1.3/////*5#4.1//////&1//+	F080808$2V!608)808204V0F#F4%8!V&8W%F#V$2#V24$4#	diFH@DAIeYZehHJ`	9	8	114	1.7464	2	0	9	2	2	0	2	0	2	0	33.96	0.48852	20.31	0.77778	0.26263	0.57565	0	0
	mFP0219$F0F#8#8$F(F018&4(8,V1%4/	!1//$2/////!2////&9+1+4/(2/2/)2//#2!3/(1/////-2,2$2&1(3/02/1+1//////02//////,1///////+H/*2/+3///,1.122///%2////#2//+	108#84$V$8!1#4#2!4!H#F*V!114!V%F#VF(42%4#	diE@@@YJ][ifdDRJ`	9	8	112	0.5732	2	0	9	2	2	0	3	0	3	0	32.27	0.22002	6.48	0.88889	0.43856	0.48648	0	0
	vpUWnWOBGF4R1F!8!F0828V1$4#12&Z*V(V+4/	//(5/,2#2+3/(2&1!4///$1/04//////$1/+2////////-1/////!1//$2//)2%4//////(3////.2//)F/*3/*1#2/,2/(2/#2//$2/01/(2//#2%2/*2/	F08*V$8%8!80N#V0N#F$F$V&8W%F#V$2$2%44!	diE@@@YJYuijX@`	9	8	112	0.7353	2	0	9	2	2	0	5	0	5	0	16.67	0.42591	6.48	0.88889	0.7435	0.48648	0	0
	vpU1n1O8GF4F1!82!F2820V*1/,V+4/	//(5//.1//!4////&6///02//////(1!21////#3////$1-4//)2.1//02/-4//////.8////.2//&10F/(10201/,2///////3/////%2//*4	F08*V$8%8$N#V0N#F$F$V&8W%F#V$X$2!8!44!	diE@@@iJWUijd@`	9	8	112	-0.067	2	0	9	2	2	0	6	0	5	0	16.67	0.42591	6.48	1	0.72691	0.40236	0	0
	vyM9P1G01F1F0411080F08@%8!8801!8%8/&1/(	/)1-6//.3/&2$2///)204/6//////!3//////////,5///$2//(2///#2/!2!2&1/////////)2////G//-1///2/-1//,3/01///#2.101,2,3-	!8*V!608+8!4V0F020F/!8V&F!V$2$24$B#	diF@@@Ri]ZjZBJX	9	8	110	1.788	1	0	9	1	1	0	4	0	7	0	-5.57	-0.63734	3.24	0.88889	0.77577	0.44794	0	0
	vpQ121O!F4$828#8&8%F018&4/0V$1%4/	//(5////&2////04/9+1///////(1/(1////$3//+3//!1/1/,2.1/!1-1//#1/*1////-1/////2//(F/*1////,1///)1(3/01//-2-1%2#2/%1#5!2&2	F08#8402!V!V08!1#4&4!F)F$V0F01408V%F#VF#V#42%44!	diE@@@YJUWijXDRY`	9	8	112	-0.0494	2	0	9	2	2	0	4	0	5	0	16.67	0.42591	6.48	1	0.50742	0.40236	0	0
	vpUWnWO8lF4F1F082!F2820V*G2#4/0F$V#V&4/	//(5//%2//2!4#1!4////&4///(1///-1)2///%1//*4//+1/////03///-22/&1/$3/.3/,1////////.H/*3//////*22//#2*2%1///,2%2//+	F08#8%V$8%8$N#V0N#F$F$V&8W%F#V$X$2!8!44!	diE@@@yJY_jYh@`	9	8	112	0.7353	2	0	9	2	2	0	5	0	5	0	16.67	0.42591	6.48	0.88889	0.76281	0.48648	0	0
	vpUWnWS8lF4F1F082!F2820V*G20104/0F$V#V&4+1#	//(5//%2//2!4#1!4///#2/!4///(1////(2//////04//+1//.2//01///-22/&1/$3/.3/,1*2////!1////G/*1/////%1/#22//#2*2/-1//+3//+	F08#8%V$8$F@$9#V4F#F$F#1V&8l%F#V$X$2%44!	diG@@@`dkUfjiPB	9	8	114	-0.3803	3	0	9	3	3	0	5	0	5	0	23.31	0.45689	9.72	0.88889	0.79675	0.48648	0	0
	LFP0609!F(8#8,2k01(4!V(4$1$1%4/	//(3*1)2///,1/%2///8+2//$2//.1/*2&4,3*2/////-201/1&1/*3/2%1/$3///!2/-4////////&2//!1///-E/*3////!2/%1/+1//+1////#2//+	1#808%V$8!1#4#2%F$401%FV$4!W%F#V)42%4#	diEH@DxDeUUif`SJj	9	8	116	-0.8669	3	0	9	3	3	0	3	0	2	0	40.6	0.49606	23.55	1	0.39596	0.40236	0	0
	HHP0209#1V#108#8-F01$8!4%F/1%4/	/-2)2////,3////,6+2//$2/////!3/(5/)1////#2/!3//!2,2!23/*2///!1/-2/////////-1/)2///F/*2///*2/-1////%303/&4//+2//+	1%8%V$8!1#4#2%F.V$4!V%F#V)42%4#	diE@@@{IHbdjfZALjh	9	8	112	-0.2863	2	0	9	2	2	0	3	0	5	1	16.67	0.42591	6.48	0.88889	0.49072	0.40236	0	0
	zpUW7WO41F4R0F08D8!2828$804!2k01(4!V$V!4$W1#10V#4/	//$3!4/,2#3//$2*3////&7+3///////(1/01#101/////-2/!1&1/*1/2%101/*1/+4+2//&3//////$1////#1//)1-G)2/3+1////)2!1/2/-1%1/01//&2/$2%2//+	F080808!2!V!V0@!1#4#F%F$4010F080FV0F!408W%F!8V$V#42!8!44!	deeH@DhDfUWZiiBJh	10	9	128	-0.4352	3	0	10	3	3	0	4	0	3	0	37.51	0.53692	23.55	0.9	0.49162	0.54931	0	0
	zpUWrWOBlF4R1F08D48F2828V%4!2W-V$VV04$V1%V#4/	//$3!4//04//(1&5////&6/&1/&102//////$1%21//2//!2///#1///!1////$12/$2*4%1//////(3//&1/(3-2//&10G)1/2/.2/%1///#2//$2///)2/+2//*2	F080808%V$@%8$N080V0N#F4#F08!V&8W%F!8V$X$2V08!44!	deeH@DhDfU]Zii@H	10	9	128	-0.4166	3	0	10	3	3	0	5	0	3	0	37.51	0.53692	23.55	0.9	0.69864	0.54931	0	0
	vxUWnWOBkF0R0F!8B8F0828!F0804!F1018$F8%X!c(V0F)4/	/-2)@////&2/!1//&2/&2////////01,1/////#3/+2.5//,3$2/////.3.4%1(2*1/////////302#2///#20H$1/$3///-2//+1//$3/01/(1//#2%2//+	!8&8!V!608!1!8$N!BV0N#F$F$V&8V%F#Z$3#424!1044!	dee@@@iJUmzjZ`bj	10	9	124	1.3085	2	0	10	2	2	0	5	0	8	0	-2.02	-3.5149	6.48	0.8	0.64951	0.57565	0	0
	vpUWnWQ8lF4FGF08210F2820V*12#4/&V+4/	//(5//.1/(1%2!4//.3/&4///////&1)3/(1#1/(1//*3//&1#2//&2*3/-2///.2/2%4//////(4////.2//&10H/*201/,2/-2//+3//$3/////%2//*2	F08*V$8%8$N#V0N#F$F$V&8W%F#V$X$2!8!44!	dee@@@[IEDTeSUR@P	10	9	124	1.1416	2	0	10	2	2	0	6	0	6	0	13.58	0.52283	6.48	0.9	0.75076	0.48648	0	0
	vrU93OOV1J5#VO28!28!X#8%F01(4!2-V$1%401)1#	//(3////,3$2////&7+3/////%2//01/(1////$1/(2/!2//!1/2/,1//!5(1$1/.1/.1/(1//(1+1//(2/////G/$3$1//%2/3//01//,1(2/01*3+1//+3/*204$1(	F08#8!2!V!V08!10F04#G$4F)F#1V0F!408k%F#V$V#42!8!44!	deg@@@bdj}UjjYBFh	10	9	126	-1.1642	3	0	10	3	3	0	5	0	6	0	20.22	0.52671	9.72	0.9	0.60292	0.48648	0	0
	vxUYnWl0lN0F14#80k082#F0c#B0101%F&2&F2404(1!4/	//(5/)2///(2////2%6/////(1//,3/&21////#2//+3)1/,2///)1//*1#1/2%1//////(3///+4/!2/*5+10H(1%1*1/1-2////*4!1//02/01+1///&2//*2	!8*c$8!1(8!8V8F020F*V!F#BV1%F!V01!30F!204#D#	dee@@@eJU^Zif`aj	10	9	124	0.6237	2	0	10	2	2	0	5	0	6	0	13.58	0.52283	6.48	0.9	0.7423	0.51986	0	0
	vwU1H1O01F0F04#80k082%8#BF101%F&2/(4/	*1/,7///$1.1(2#2////&7///02/////!4/(11////#2//+1//!2#3///)1//*1+1(4,1///!1//-4////.2//&10H/!1&3/.2/-1/+2+1//(2/01//-1/$2//!1&2	0F8*c$8!1(8!8V0F020F*V&BV%FF!V01!3#4204#D#	dee@@@EJU]Zif`aj	10	9	124	0.3688	2	0	10	2	2	0	6	0	6	0	13.58	0.52283	6.48	1	0.72971	0.44794	0	0
	yoP1L1O!F4F%80F082%8$FW!8$V8.8#FF/*	//$1!6+2//!2,1)2*1///#2/!601///////*2&2/)1////#3//+2&1///!1///!2///#2///!1/*1//5////02,2//&20G/*2/(2-1/*2////,4/&2///&2%2//!1&2	!8#8%V!608%180808!4V0F#F4/08W*V$2#V2402!4#	deeH@DxDeUUZfjBBX	10	9	128	-0.22	3	0	10	3	3	0	5	0	5	0	21.91	0.91921	23.55	1	0.68362	0.44794	0	0
	zxUW7W94#R0F!B8#828!F#4!Fk018$F84$X!c!F#8V0F0V!V#4/	//(8/////!1//.2/&2////////01////////-4&1//$301!4&1/,2//(2//4//$1&4////////2///*G/*4+3///04//+53///%2-2,3//1%2//+	!8#8!802V!20@!1(N20B!F#F4#F08!V&8W%F!8Z#V1#424!1044!	deeH@DhDfVwZijBJh	10	9	128	0.5526	3	0	10	3	3	0	3	0	5	0	21.91	0.91921	23.55	0.7	0.63547	0.69315	0	0
	vpUWnWOBGF4R1F08@80F282801!804$21%Z*V(V+4/	//(5/,1#2+3/(2&2!202///*12(5//+1/////$2!3/(1///////04/$1,2//!1+1///1//$4////&1//1/////&2//0H/*2.2//,1/(2/#2//$3/+1-1//#2%2/*2/	F08*V!V08!1!@!80N#V0N#F$F$V0F$8V%F#V$V#42!8!44!	dee@@@YJY}ZZi`cj	10	9	124	1.0807	2	0	10	2	2	0	5	0	6	0	13.58	0.52283	6.48	0.9	0.65069	0.51986	0	0
	vzU9v9t0KF5F1411280k08@V2#c!88F5018$V801#2(F402FF11&F01)1#	/)2*1!D!1+1/.7/$10202!4+1+1/.1404/B/////&2*61!1!1(1&1(1-1#1/-1//%1$11/%2/#6//.1$4//#2#3*1#2//#2/%4//1//%1//3$1//$2,2/$1//*a//1,2$3%1//#1/-2//,7/02//&1+4.401,2,4-	108#1!2!V!6Fc!3V0104808!4V8F0H0FB%8818!G010dkGV$F!V$22F!24!20B#	fjeH@@@PTEJUUWgUgfjZjfjhFHKFs@	21	20	260	2.4287	4	0	21	4	4	0	13	0	15	0	8.63	2.5678	22.08	0.90476	0.7479	0.43493	0	0
	vzUdv9t0KF5k1J89280F288V60F0cV088HR018#80841#2F08!40F423F#1%J01!F%1#	!2/*1)A.1(2/%2/&2$1$2%1$2///1)D+2&1101/.1-1.1+1#1!1(1,2!2/!1$2/(1//+1//+6/!1.1+1#21/*1,1)21#1%5-3/#1/!1)1*1(1.1&1/1/-4$1//(1,2#1/(2/.a/0101%1$1)2//&2!1/(1/01!32//01!5.1$13/!1#2!3+1/2%4/*201-	G18#9!2!V!VFc!304044F02!4W8k12!C%881c!F050ckGV0F0JF10VF!102F042#20B#	fjeH@@@PteJUeuyWUffjZffhAHIJtF`	21	20	260	2.9024	4	0	21	4	4	0	12	0	11	0	39.83	0.55636	22.08	0.85714	0.6451	0.47083	0	0
	vxUYnWtBlN4R1F08@B8F2828V0F0804!HG218$F84$X80cV0JF!8WGF0V1%4$F*	/+1&1#B/,1/01+31!301#2!2#2!2/01//0104/C+1%1///$1/(1$1.4)3!2/(1&1-2//-1//#1#1!8.1/!1.41.3/////!1!1-4/$2/.2%1/%1/$1//*101/!1-1-1*1!1)10b,1,3/.1/01(2/01(1/#7)1&1/!4//$1$1/$2-2%3#2/*5+	F08!F841@!V!a48!1!94080N08BV0N#F$F#FV0F05408W1$F#ZF#Y!V42408104440	fjep@@@BbeLlknnstsUTttt@bHei\p	21	20	258	4.3046	3	0	21	3	3	0	11	0	11	0	33.03	0.32243	9.72	0.7619	0.60936	0.54695	0	0
	zrUdztUgrJ5wOkdODC8k68PcZ92F8V490Hl2A9!F@Z801F!2k0VV0K0N0VWGF2W!VV0FK+1#	//(7//01,2/,1$61%1%2//$2/!@///(2//*2%1$2*2$2203//(1///)1/#2/!3&2.3/)23&2/(1#3/$2)2(5//401#5$3!1/,2/01%1)1/*2!2///$1/)2//#1$Y$1.1$302!1,3+2///(1/07//$5/01$2/01#2//#1!5#2%2%2/2(	F18#8$2V!60@8010FA8480N094_4N0F0FB#F0N0lV!1#dlF$J!8V#82X!V2Z02!44!	fjeh`@DTDFHLiLlmjjosUMRuMS@QIUP	21	20	270	-0.4067	7	0	21	7	7	0	10	0	7	0	78.73	0.65782	59.46	0.71429	0.71403	0.60693	0	0
	vzUdndOBnJ5w1J9O@80F2828a1H0804102G23804F8Z84!20VF0c!J#VW102W1#8F401-	/,21)8-1-1//!1%2$2/#2/%2/4#1$4!1!J+2$22///$3/,2/*2!1/(2//012//03(3/!2.9//!1,3!22/*1%1-1-1-2(2$3/*1/1#1////-1!1//*1)3/,1,1/$b/011&2(1///01/#2/*2/1*1(2/01/%11/&1/#3!2#1!1&1&1$102&2	G08#8!2!W!a08!1!@4080P204V0N120F1#F$V0F04408W%FF!VF#X!V42408!4440	fjep@@@\LeR{JkZkuMRuSMTBfKdJm^X	21	20	258	3.9038	3	0	21	3	3	0	10	0	11	0	33.03	0.32243	9.72	0.7619	0.69783	0.57505	0	0
	zxzbr_tBlN4R1F08@B8F2828V0F0804!Hl018$k84$X80cV04F8!WGF!1%4/	$3/%1&11!@+2$11)1/02,1/$1///#2+3%A01)1///01#2/-1$1.4$2#1!2!1/1#1&102//#1/%1//#1#1!7&1/*1.41%2(3//)2//(1*2%1//+1)2$1*1//5//*1/$12,2-1/(41_/*3/(2%1/*4&2/!1/!48/01/!3/&2/!1//#2%3//!1(	F08#N40@!V!a48!1!9B080P08BV0N#F4#F#FV0F05408W1$F#ZF#Y!VZ240@104440	fjep`@D\TCJRjjlloluMUMSSPBDUSjM@	21	20	266	2.3886	5	0	21	5	5	0	10	0	10	0	57.55	0.63927	47.02	0.7619	0.64315	0.54381	0	0
	vzUfvfv8rN5uOJ91098k09@1F0H0c!8BHK218#2FB4$Xs$JF2487FF1W#1!4$F*	/$1#101+A+1//!1/01(104$4#1&2//!3#1/!5/!1///$1)1.2+1/05/01)1/-1/)3/1/%1/8/)2)1(1$704//(1/(102(3%1(4/%3//.1/////02//!2#4/,2/*b/2)1!1.1//5!2$1)2/*1&7!1//05/123/$1*1/02.3%1/%1-	FF8!F801#c!a48!1!1!898!BV8F020F%V#V!F#BV1$FF!VF1!30FV6244#D040	fjep@@@RCddTVJTVTRVeTsUTuS@PqmP	21	20	258	4.2477	3	0	21	3	3	0	11	0	13	0	17.43	0.61102	9.72	0.71429	0.74834	0.53395	0	0
	zxUWrWOBlF4R1J0c@80F282801F080408HG21804!o84!V0X!c!o$W1F0V1%4/	!1/)1)2B-2//,2*2&1!5//.3*4+C&1#1/%1/.1.1/!2/*5!1+23*1///01!2+1!3(3,1$1-14&2+1-1)1$31%102(1//-11,1(2$1.2%2/////,2*1/*1/,2$1+201%2!1//0c/*3///&1!1!2)1/,2!152//#2/.1*1//*3)1/12.	G08010840@!V!X48083!@4088P20BV0P120F5!FF08!V0F11408V%FF!ZF#Y!V4240810B440	fjeq@@JB|CHdeDeDTeDeffjZYjZAcCjmP	21	20	262	3.3859	4	0	21	4	4	0	12	0	9	0	56.96	0.41591	26.79	0.71429	0.61221	0.53395	0	0
	zxUWrWOBlF4R1J08@B8k2828V0F0804!Hl218$k84!V0X80cV0J0808WGF0V1%4$F*	/)1#11(9/,2/01*201$1#2!2&5/02+2/#21%4+C+3%1!1//&1(11///(3!2)1-1/%1//-1/(2!1+1!3&1&1&1*1)1$32%1/,3/+4+3/1#1!1-1-1%2/////!4/1//&2#1101-1+1012/&20_/*3/,3/#1+2/&1!1/6//$401.1/#2!11//*4//+	FF808F801@!c!a48!1!9B080N08BV0N#F4#F080FV0F04408W%FF!ZF1!Y!VZ240@104440	fjeI@@DRMdBSONjrjjuRuTtuHLLSWj	21	20	264	1.6364	5	0	21	5	5	0	11	0	8	0	63.6	0.4283	30.03	0.71429	0.6092	0.51585	0	0
	vzUfvfv8rN5uOJ11098k09@1F0H0c!8BHK018#2kB4$Xs$JF2487FF1W#1!4$F*	/$1#1-9+1(1/)1/01(505$6///#1/!9/!1/*1/)1)1.3/-4/+1/-1/3/)1/%1/5/)3/!1$405//(1/(1/01(4/2$3/$3%1/!1///!301/+5/)1(2#1/,1/*d/2)1!1.1)3/%1/!1/*1&6201//03/13/%2*1/02.3%1&3-1-	FF8!F801#c!a48!1!3!898!BV8F020F%V#V!F#BV1$FF!VF1!30FV6244#D040	fjep@@@ZmddRrRbbRflUUMMMUR`QQEP	21	20	258	4.1103	3	0	21	3	3	0	11	0	11	1	33.03	0.32243	9.72	0.71429	0.75549	0.5406	0	0
	vzUdvtOgpJ5w1kdO@80k68@8a9FF80480HG2A8040@o840F20XF0c!K#VW1F2W1!V!501!F%1#	/-1)8///*1/04$4+2/!1#25/!1-F+2%1/!2//0101/#2#1!1/)3!13/&2//02#1///%1(2*6%1/*11)3%23+1#1)1,1/%5-2/+104%1/$1/(1!2&2//-1/(2/$1.2!2/$1#1/,c/01!2$1///#1!2!1/#3/*3/1/#3/01+1*21*2/.4/*12!5+	I08!F801@!V!a48!1VF@4088Q20B_4N0F0F$F#1V0F10408l%F010ZF#Y!V42408104440	ffuH@@@PTeJnYuU}VZiYjiYj`Dh|WPZ	22	21	272	2.7064	4	0	22	4	4	0	11	0	10	0	52.18	0.27213	12.96	0.72727	0.61758	0.61095	0	0
	vxUYnWtBGF4T1J08@80F2828V1F0c04!FG218$o84$X!c$F08V0F!1%4$F*	/%2/0D%1%1//03+1#1%4&1!1//&1+204/G*22/////&1/,1!2/$2!2////$701/$2#1.6(1/1(2#1#1&2/01)2)1-2*2)2#4&11!201/%2#12////*1/&4$1/%4///!1&1/(1(c,3$1&4///#1!1!1//$1)43/%1,3//*1//*4/*2&1(	G080808!@02V!a08!180@4089P20BV8NY20F5#JV8!V0F!408W1$FF!Z#1Y0F062408W044!	ffuH@@@TDEIgeUUuUVfjiZZj`Dpj]Sj	22	21	272	2.1319	4	0	22	4	4	0	13	0	11	0	36.74	0.60316	22.08	0.81818	0.60682	0.51585	0	0
	:UdrdtBGF5w1J8dE80k2828_9F1c04!Hp298#@o84!W0XN0s!4$YGF!1!V!4/	/-1)D///+1*6$201!3///!2/#B+2#2//)2////%1!1/(2////&1/)1)1$4&1/01(1)1%22$4*3)1/+1&1!21&202-1.2%5-1/,121///)7*1(2/!1%1)2$1/2&1&2/)b2/1(4/*1#2)101&1!1!2!2-2&1$1#1*3//$4/02/#1!11/#1/%4$1/$1/	GJ80808!@!c!X08!3!@4088P20BV8N120F5010F080FV0F!408W1$FF!Z0101Y0F0424081044!	ffuI@@DZ]TBSLnzkJjmUMMTuS@preNh	22	21	276	1.3342	5	0	22	5	5	0	12	0	11	0	44.91	0.60655	30.03	0.72727	0.63011	0.53051	0	0
	zxUWb1t81F4H1J0808!282V!F0c$2k018$V8410V$8!J0F!1#V1%4$F%1#	//(B.101*1#1,1/1%4!2&1%1!1///%2%F!1&13////%11/$11/%2!2/$2!2//01/#1-7/*1+1#603$1.2*2#1#1!1#2%101&2!1&2//#1+203&11!2/&1!201//!1//1/.2$1/02//#4#2/!1$3!1/!1(b/!1&2$1)1#1#1&1)1///$1)4/*1)1///-1/&4!2/&1#1011(	I180@08!202c!X08!50424481@20418mW20GC0106V80GV$40clG$JF10V#102G0624!V04#	ffuI@@DRtXBSJjjjr~mRtmTuU@hRiBYSj	22	21	276	2.7221	5	0	22	5	5	0	11	0	8	0	60.67	0.58019	39.15	0.90909	0.3709	0.44793	0	0
	vyPYPWO!FCk0F91080k08@V!F28V080FO218#@k@41$N08$F0c!F1112$4$F%1#	!1/*2$2#5!1/)2/03/#21&401.2%1//204/F+1+2/#2!1!1.2.1&1(2/+2!1-1)4/)1-1///!12/1!@$1*1*301-101#24$1!1$101///////)1//#1+2//2////1&2$1)2//c!1)2/!1)1!1$2/-2)1//&142//#5&1!1#3022/%4//)10401//)	I08#840@02c!a08!5V024480@20BV0FVF0GB#60801V!1140dkF$FF!ZF#22!424!W04#	ffuH@@@PugIDhedehhdTiMTmUMSTBdEeqmQh	22	21	272	3.2305	4	0	22	4	4	0	10	0	12	1	36.74	0.60316	22.08	0.77273	0.68851	0.54695	0	0
	vzUdv9t0KF5k1J89280F288V60F0cV088HR018#80841#2F08!40F423F#1%J01!F%1#	!2/*1)D.1(2/%2/1%2$1$2%1$2///*D+2&1101/.1-1.1+1#1!1(1,2!2/!1$2/(1//+4//+6/!1.1+1#21/*1,1)21#1%5-2(2*1/!101&1*101%1.1&1/1/-2$1//(1)2!2#1/(2/.c/01(1$1///02!1/(1/01!32//01!4.1$13/!1#2!3+1!1/#4/*101$2&2	G18#9!2!V!VFc!304044F02!4W8k12!C%881c!F050ckGV0F0JF10VF!102F042#20B#	ffuH@@@PteJUeuyWUYijfiij`D`dkPZ	22	21	272	3.3568	4	0	22	4	4	0	13	0	12	0	36.74	0.60316	22.08	0.86364	0.64775	0.47603	0	0
	vzUYvYt0lNCF1J19280k28@V#2c!8BFO218$k@41#2#V0kFH484FF1W12$J$F#801#	//(A!1+1/.5+4$1!1$40101!4+4$1/+1$304/D%1+1/(1/+2+2%2&1%1/%2/01///&1!5/#1/&2/#6//.1$1/%1////1,2+102$3.2/#3$1//*1#1(2///%1/&1#2/*1*c/#1%2$1(1#1$3/(1$4//&1*6!1%1/*8*2/)1/#1/+4%1/#1/	I08!F901202c!6Fc!7V0104808!BV8F0H0FC%881c!G010dkGV#FF!VF10122F!244020D0F0	ffuH@@@PuEJUYuv]YYjYjiZj`X`|WL	22	21	272	3.5639	4	0	22	4	4	0	13	0	12	2	36.74	0.60316	22.08	0.81818	0.72637	0.49057	0	0
	vrUdvtUgrJ5wOktO@C8m68eca9HF8V4O0HG2A904N@Z841F2!F1cV0K0J0cWGF7W#V0F501!F%1#	/)1-5.2/02,1/11(205$42*2//&1)202%E/!1*1/%1/!4/1&101%2/%32*1/#1//1///*1/8/1$2/-4/-1(2/*1)2.2.22$3//.1.1/$3-2/(2//////$c#11.1$4$1!11(4(1!2/#2!2/,11/#3//$6/02/%13/+4.4!2/.2(	F18!F801#W0Fa088010FA0480O094W4N0F0FB#F0801V0F1#dlF$J#VF#X2!42408!44!	ffuH@@@PdgIEDhbeMLeeEMSTuKUTCDJty`	22	21	272	3.5666	4	0	22	4	4	0	11	0	12	0	36.74	0.60316	22.08	0.63636	0.76903	0.63799	0	0
	vxUYY1t81F4H1J0808!282V!F0c$HF018$k841$808!40F0810F!1%4$F%1#	//(C/,2//!1%4/01/%1//!2%E*22+2/*1(1/-1(2%1!1!1-2!3&2,2!2//#1#1/+7//!1(803!1/,2#1#1101#3/+2//#2-4&11!2.1,1///#1//.4$1/-1/&4!11-1)3!1/!1(c,2$1&2$1)1*1////$1)4//$2/$3////4012/011#2&1(	I18#8!@02c!X08!50424481@20B18kW20GC#6V801V$40ckG$JF10Z#102G0624!W04#	ffuH@@@PtEJVYUUUYjYjfZj`T`tnQiu@	22	21	272	3.6121	4	0	22	4	4	0	12	0	12	0	36.74	0.60316	22.08	0.90909	0.59643	0.45984	0	0
	zrUdztUcrJ5kOktO390m68eVa0H08V0N0Fl239048@V841F2!F18!F0R0cVFF7W&401!F%1#	/.2(4%1(2/.4/01*6$203///0304)2%F/!1///$1/*1/,1%1/$2/%1/(3(2//&1!1,8&1/,2.5$1/)1&201(102/%32)1&1$1&2!2/1/%1*1//!303/-1/,1/+1///#b#1/1*2,201%1/&9///%403&1/*5/02#3!1/01//)4!2/)2$1(	G08!F801#W0Fa08801VFA8480O!4V4N0F0FB#F0801V0F1#cl%F#VF#X#Z240@!44!	ffuI@@DR|DFQQSYJJIEQKIjiijjfXFFLgK@	22	21	276	2.5542	5	0	22	5	5	0	10	0	11	0	45.07	0.78101	39.15	0.68182	0.75328	0.59634	0	0
<datawarrior properties>
<columnWidth_Table_Structure="250">
<detailView="height[Data]=0.5;height[Structure]=0.5">
<mainView="Table">
<mainViewCount="5">
<mainViewDockInfo0="root">
<mainViewDockInfo1="Table	center">
<mainViewDockInfo2="2D View	center">
<mainViewDockInfo3="3D View	center">
<mainViewDockInfo4="Structures	center">
<mainViewName0="Table">
<mainViewName1="2D View">
<mainViewName2="3D View">
<mainViewName3="Structures">
<mainViewType0="tableView">
<mainViewType1="2Dview">
<mainViewType2="3Dview">
<mainViewType3="structureView">
<structureGridColumn_Structures="Structure">
<structureGridColumns_Structures="6">
<rowHeight_Table="120">
</datawarrior properties>
