# Supplementary material for: Limits of Prediction for Machine Learning in Drug Discovery
Source: Front Pharmacol. 2022 Mar 10;13:832120. doi: 10.3389/fphar.2022.832120 (PMC8960959; doi:10.3389/fphar.2022.832120)
Supplement: Supplementary file 1 [file DataSheet1.ZIP › supportingInformation/publication/molecules_apixaban03.sdf]

eCreator 1.02D

 23 22  0  0  0  0  0  0  0  0999 V2000
   12.1244    1.5000   -0.0000 O   0  0  0  0  0  0  0  0  0  0  0  0
   11.2583    1.0000   -0.0000 C   0  0  0  0  0  0  0  0  0  0  0  0
   11.2583   -0.0000   -0.0000 N   0  0  0  0  0  0  0  0  0  0  0  0
   10.3923   -0.5000   -0.0000 C   0  0  0  0  0  0  0  0  0  0  0  0
   12.1244   -0.5000   -0.0000 C   0  0  0  0  0  0  0  0  0  0  0  0
    9.5263   -0.0000   -0.0000 C   0  0  0  0  0  0  0  0  0  0  0  0
   12.9904   -0.0000   -0.0000 C   0  0  0  0  0  0  0  0  0  0  0  0
    8.6603   -0.5000   -0.0000 C   0  0  0  0  0  0  0  0  0  0  0  0
   13.8564   -0.5000   -0.0000 C   0  0  0  0  0  0  0  0  0  0  0  0
    7.7942   -0.0000   -0.0000 C   0  0  0  0  0  0  0  0  0  0  0  0
    6.9282   -0.5000   -0.0000 N   0  0  0  0  0  0  0  0  0  0  0  0
    6.0622   -0.0000   -0.0000 C   0  0  0  0  0  0  0  0  0  0  0  0
    6.9282   -1.5000   -0.0000 C   0  0  0  0  0  0  0  0  0  0  0  0
    5.1962   -0.5000   -0.0000 C   0  0  0  0  0  0  0  0  0  0  0  0
    4.3301   -0.0000   -0.0000 N   0  0  0  0  0  0  0  0  0  0  0  0
    4.3301    1.0000   -0.0000 N   0  0  0  0  0  0  0  0  0  0  0  0
    3.4641   -0.5000   -0.0000 C   0  0  0  0  0  0  0  0  0  0  0  0
    5.1962    1.5000   -0.0000 C   0  0  0  0  0  0  0  0  0  0  0  0
    2.5981   -0.0000   -0.0000 C   0  0  0  0  0  0  0  0  0  0  0  0
    5.1962    2.5000   -0.0000 C   0  0  0  0  0  0  0  0  0  0  0  0
    1.7321   -0.5000   -0.0000 C   0  0  0  0  0  0  0  0  0  0  0  0
    1.7321   -1.5000   -0.0000 C   0  0  0  0  0  0  0  0  0  0  0  0
    0.8660   -2.0000   -0.0000 O   0  0  0  0  0  0  0  0  0  0  0  0
  1  2  2  0  0  0  0
  2  3  1  0  0  0  0
  3  4  1  0  0  0  0
  3  5  1  0  0  0  0
  4  6  2  0  0  0  0
  5  7  1  0  0  0  0
  6  8  1  0  0  0  0
  7  9  1  0  0  0  0
  8 10  2  0  0  0  0
 10 11  1  0  0  0  0
 11 12  1  0  0  0  0
 11 13  1  0  0  0  0
 12 14  1  0  0  0  0
 14 15  1  0  0  0  0
 15 16  1  0  0  0  0
 15 17  1  0  0  0  0
 16 18  2  0  0  0  0
 17 19  1  0  0  0  0
 18 20  1  0  0  0  0
 19 21  2  0  0  0  0
 21 22  1  0  0  0  0
 22 23  1  0  0  0  0
M  END
>  <idcoordinates2D>


>  <FragFp>
;CzOOcMJ5k1ZtO380k68eVa0208V0N0Ht038#8V841FX!F1#40R0XW0F311!V!441)1#

>  <SkelSpheres>
/$1(2)@03%2)1+102,4&2.2$4$1/+2%102-1)2$1!E+2/02*1////2!1//.4//01&1-1//*1,6&1$1(2/,23$2/-2#4+1+3/$1!1#1,2/+1)2/(2//1/)1/,1$2)2!1$2/,1.2)c2/#1*1,2/%1/2&2+2//+1/#4/01#1(1#1$5,1$1/(4/*205$1&1

>  <PathFp>
G080808!2!V!a08801VF944!Q016V4N1H0FC010F0N0GW0F1040dlF$FF!V$X2!Z2408!44!

>  <Structure>
fnmH`@DJ]xCTeeUv]eWVijZjiihABPhMe`

>  <Atoms>
23

>  <Bonds>
22

>  <Total Molweight>
292

>  <cLogP>
0.4818

>  <H-Acceptors>
6

>  <H-Donors>
0

>  <Non-H Atoms>
23

>  <Non-C/H Atoms>
6

>  <Electronegative Atoms>
6

>  <Stereo Centers>
0

>  <Rotatable Bonds>
12

>  <Rings Closures>
0

>  <sp3-Atoms>
12

>  <Symmetric atoms>
0

>  <Total Surface Area>
58.17

>  <Relative PSA>
0.83032

>  <Polar Surface Area>
59.38

>  <Shape Index>
0.73913

>  <Molecular Flexibility>
0.68842

>  <Molecular Complexity>
0.55002

>  <Aromatic Rings>
0

>  <Aromatic Atoms>
0

$$$$

eCreator 1.02D

 23 22  0  0  0  0  0  0  0  0999 V2000
   12.1244   -0.5000   -0.0000 O   0  0  0  0  0  0  0  0  0  0  0  0
   11.2583   -0.0000   -0.0000 C   0  0  0  0  0  0  0  0  0  0  0  0
   11.2583    1.0000   -0.0000 N   0  0  0  0  0  0  0  0  0  0  0  0
   10.3923   -0.5000   -0.0000 C   0  0  0  0  0  0  0  0  0  0  0  0
    9.5263   -0.0000   -0.0000 N   0  0  0  0  0  0  0  0  0  0  0  0
    8.6603   -0.5000   -0.0000 N   0  0  0  0  0  0  0  0  0  0  0  0
    7.7942   -0.0000   -0.0000 C   0  0  0  0  0  0  0  0  0  0  0  0
    8.6603   -1.5000   -0.0000 C   0  0  0  0  0  0  0  0  0  0  0  0
    6.9282   -0.5000   -0.0000 C   0  0  0  0  0  0  0  0  0  0  0  0
    9.5263   -2.0000   -0.0000 C   0  0  0  0  0  0  0  0  0  0  0  0
    6.9282   -1.5000   -0.0000 O   0  0  0  0  0  0  0  0  0  0  0  0
    6.0622   -0.0000   -0.0000 N   0  0  0  0  0  0  0  0  0  0  0  0
    9.5263   -3.0000   -0.0000 C   0  0  0  0  0  0  0  0  0  0  0  0
    5.1962   -0.5000   -0.0000 C   0  0  0  0  0  0  0  0  0  0  0  0
    8.6603   -3.5000   -0.0000 C   0  0  0  0  0  0  0  0  0  0  0  0
    4.3301   -0.0000   -0.0000 C   0  0  0  0  0  0  0  0  0  0  0  0
    5.1962   -1.5000   -0.0000 C   0  0  0  0  0  0  0  0  0  0  0  0
    3.4641   -0.5000   -0.0000 C   0  0  0  0  0  0  0  0  0  0  0  0
    4.3301   -2.0000   -0.0000 C   0  0  0  0  0  0  0  0  0  0  0  0
    3.4641   -1.5000   -0.0000 C   0  0  0  0  0  0  0  0  0  0  0  0
    2.5981   -2.0000   -0.0000 N   0  0  0  0  0  0  0  0  0  0  0  0
    2.5981   -3.0000   -0.0000 C   0  0  0  0  0  0  0  0  0  0  0  0
    1.7321   -3.5000   -0.0000 C   0  0  0  0  0  0  0  0  0  0  0  0
  1  2  2  0  0  0  0
  2  3  1  0  0  0  0
  2  4  1  0  0  0  0
  4  5  2  0  0  0  0
  5  6  1  0  0  0  0
  6  7  1  0  0  0  0
  6  8  1  0  0  0  0
  7  9  1  0  0  0  0
  8 10  1  0  0  0  0
  9 11  2  0  0  0  0
  9 12  1  0  0  0  0
 10 13  2  0  0  0  0
 12 14  1  0  0  0  0
 13 15  1  0  0  0  0
 14 16  1  0  0  0  0
 14 17  2  0  0  0  0
 16 18  2  0  0  0  0
 17 19  1  0  0  0  0
 18 20  1  0  0  0  0
 20 21  1  0  0  0  0
 21 22  1  0  0  0  0
 22 23  1  0  0  0  0
M  END
>  <idcoordinates2D>


>  <FragFp>
zrUdztUgrJ5wOkdODC8k68Pca1H08V490Hl23904F8Z841FX02k0cV0J0N0cWGF2W10V!FJ01!F%1#

>  <SkelSpheres>
//(7//05,4#1(1$1#2$1$2/01+1/$304#1$2%F/!1//&1,1)1/!2#1/%1!3%1/!1/+1#1/%1+3(3+2(1,7&2//(2)2/(1)1+201/#5/!1&1(2//////+1(2/-2/01$1.1.1!3&1+20b/$11#2$1!1$14!101.1//$1/.63#1/.5/01#1/!1.2/$2%5!2*1.1#1&2

>  <PathFp>
G0808Fc011!W0Fa0@801VFA8480O094Z4N0F0FB010F0N0GV0F1#dlF$F!8VF088XX!Z2_0@!44!

>  <Structure>
fnmh`@DDihhEIMkJskZzmMULuKUPBXmOhK@

>  <Atoms>
23

>  <Bonds>
22

>  <Total Molweight>
294

>  <cLogP>
0.3687

>  <H-Acceptors>
7

>  <H-Donors>
0

>  <Non-H Atoms>
23

>  <Non-C/H Atoms>
7

>  <Electronegative Atoms>
7

>  <Stereo Centers>
0

>  <Rotatable Bonds>
11

>  <Rings Closures>
0

>  <sp3-Atoms>
8

>  <Symmetric atoms>
0

>  <Total Surface Area>
72.55

>  <Relative PSA>
0.71385

>  <Polar Surface Area>
59.46

>  <Shape Index>
0.65217

>  <Molecular Flexibility>
0.7576

>  <Molecular Complexity>
0.61487

>  <Aromatic Rings>
0

>  <Aromatic Atoms>
0

$$$$

eCreator 1.02D

 23 22  0  0  0  0  0  0  0  0999 V2000
   11.2583   -0.0000   -0.0000 O   0  0  0  0  0  0  0  0  0  0  0  0
   10.3923   -0.5000   -0.0000 C   0  0  0  0  0  0  0  0  0  0  0  0
    9.5263   -0.0000   -0.0000 C   0  0  0  0  0  0  0  0  0  0  0  0
    8.6603   -0.5000   -0.0000 N   0  0  0  0  0  0  0  0  0  0  0  0
    7.7942   -0.0000   -0.0000 N   0  0  0  0  0  0  0  0  0  0  0  0
    7.7942    1.0000   -0.0000 C   0  0  0  0  0  0  0  0  0  0  0  0
    6.9282   -0.5000   -0.0000 C   0  0  0  0  0  0  0  0  0  0  0  0
    8.6603    1.5000   -0.0000 C   0  0  0  0  0  0  0  0  0  0  0  0
    6.9282    1.5000   -0.0000 C   0  0  0  0  0  0  0  0  0  0  0  0
    6.0622   -0.0000   -0.0000 C   0  0  0  0  0  0  0  0  0  0  0  0
    9.5263    1.0000   -0.0000 C   0  0  0  0  0  0  0  0  0  0  0  0
    6.9282    2.5000   -0.0000 C   0  0  0  0  0  0  0  0  0  0  0  0
    5.1962   -0.5000   -0.0000 N   0  0  0  0  0  0  0  0  0  0  0  0
    4.3301   -0.0000   -0.0000 C   0  0  0  0  0  0  0  0  0  0  0  0
    5.1962   -1.5000   -0.0000 C   0  0  0  0  0  0  0  0  0  0  0  0
    3.4641   -0.5000   -0.0000 C   0  0  0  0  0  0  0  0  0  0  0  0
    4.3301    1.0000   -0.0000 C   0  0  0  0  0  0  0  0  0  0  0  0
    6.0622   -2.0000   -0.0000 C   0  0  0  0  0  0  0  0  0  0  0  0
    2.5981   -0.0000   -0.0000 C   0  0  0  0  0  0  0  0  0  0  0  0
    1.7321   -0.5000   -0.0000 C   0  0  0  0  0  0  0  0  0  0  0  0
    0.8660   -0.0000   -0.0000 N   0  0  0  0  0  0  0  0  0  0  0  0
    0.8660    1.0000   -0.0000 C   0  0  0  0  0  0  0  0  0  0  0  0
    0.0000   -0.5000   -0.0000 C   0  0  0  0  0  0  0  0  0  0  0  0
  1  2  2  0  0  0  0
  2  3  1  0  0  0  0
  3  4  2  0  0  0  0
  4  5  1  0  0  0  0
  5  6  1  0  0  0  0
  5  7  1  0  0  0  0
  6  8  1  0  0  0  0
  6  9  2  0  0  0  0
  7 10  1  0  0  0  0
  8 11  2  0  0  0  0
  9 12  1  0  0  0  0
 10 13  1  0  0  0  0
 13 14  1  0  0  0  0
 13 15  1  0  0  0  0
 14 16  2  0  0  0  0
 14 17  1  0  0  0  0
 15 18  1  0  0  0  0
 16 19  1  0  0  0  0
 19 20  2  0  0  0  0
 20 21  1  0  0  0  0
 21 22  1  0  0  0  0
 21 23  1  0  0  0  0
M  END
>  <idcoordinates2D>


>  <FragFp>
zrUdztUcrJCkOktO290mE8eVa0HF8V0N02O23c048@Ve41F2!F18!J0J0VW!6W120V!401)1#

>  <SkelSpheres>
!1)2/2$2#4//01/.101(5$3+2///#2#10G+4//1/%2$2//1/%3,2-4/01&1/////&8&1/#3/&14$1(1/$1/*2/.1!3///&3+1)2!102/05$1.1/(1,1/&1&4*2#2//f!101)1$1$1$1///02///0134//#5.3022/%5!1+1/)104!2#2/$2-

>  <PathFp>
G18#c403!V!k088010J@44!Q014W4s0F0FB#F0801V0F1140dlF$J010VF080X2!42108!44!

>  <Structure>
fnmI@@LDLTFQIJJIIFJIEJLuSMTuMPBHnSiM@

>  <Atoms>
23

>  <Bonds>
22

>  <Total Molweight>
288

>  <cLogP>
2.3667

>  <H-Acceptors>
5

>  <H-Donors>
0

>  <Non-H Atoms>
23

>  <Non-C/H Atoms>
5

>  <Electronegative Atoms>
5

>  <Stereo Centers>
0

>  <Rotatable Bonds>
11

>  <Rings Closures>
0

>  <sp3-Atoms>
10

>  <Symmetric atoms>
1

>  <Total Surface Area>
57.58

>  <Relative PSA>
0.61132

>  <Polar Surface Area>
39.15

>  <Shape Index>
0.6087

>  <Molecular Flexibility>
0.77042

>  <Molecular Complexity>
0.63126

>  <Aromatic Rings>
0

>  <Aromatic Atoms>
0

$$$$

eCreator 1.02D

 23 22  0  0  0  0  0  0  0  0999 V2000
   12.1244    1.5000   -0.0000 O   0  0  0  0  0  0  0  0  0  0  0  0
   11.2583    1.0000   -0.0000 C   0  0  0  0  0  0  0  0  0  0  0  0
   11.2583   -0.0000   -0.0000 C   0  0  0  0  0  0  0  0  0  0  0  0
   12.1244   -0.5000   -0.0000 N   0  0  0  0  0  0  0  0  0  0  0  0
   10.3923   -0.5000   -0.0000 C   0  0  0  0  0  0  0  0  0  0  0  0
    9.5263   -0.0000   -0.0000 C   0  0  0  0  0  0  0  0  0  0  0  0
    9.5263    1.0000   -0.0000 N   0  0  0  0  0  0  0  0  0  0  0  0
    8.6603   -0.5000   -0.0000 C   0  0  0  0  0  0  0  0  0  0  0  0
    8.6603    1.5000   -0.0000 C   0  0  0  0  0  0  0  0  0  0  0  0
    7.7942   -0.0000   -0.0000 N   0  0  0  0  0  0  0  0  0  0  0  0
    7.7942    1.0000   -0.0000 C   0  0  0  0  0  0  0  0  0  0  0  0
    8.6603    2.5000   -0.0000 C   0  0  0  0  0  0  0  0  0  0  0  0
    6.9282   -0.5000   -0.0000 C   0  0  0  0  0  0  0  0  0  0  0  0
    6.0622   -0.0000   -0.0000 C   0  0  0  0  0  0  0  0  0  0  0  0
    5.1962   -0.5000   -0.0000 C   0  0  0  0  0  0  0  0  0  0  0  0
    4.3301   -0.0000   -0.0000 C   0  0  0  0  0  0  0  0  0  0  0  0
    3.4641   -0.5000   -0.0000 N   0  0  0  0  0  0  0  0  0  0  0  0
    4.3301    1.0000   -0.0000 C   0  0  0  0  0  0  0  0  0  0  0  0
    2.5981   -0.0000   -0.0000 C   0  0  0  0  0  0  0  0  0  0  0  0
    3.4641    1.5000   -0.0000 C   0  0  0  0  0  0  0  0  0  0  0  0
    1.7321   -0.5000   -0.0000 C   0  0  0  0  0  0  0  0  0  0  0  0
    0.8660   -0.0000   -0.0000 C   0  0  0  0  0  0  0  0  0  0  0  0
    0.0000   -0.5000   -0.0000 C   0  0  0  0  0  0  0  0  0  0  0  0
  1  2  2  0  0  0  0
  2  3  1  0  0  0  0
  3  4  2  0  0  0  0
  3  5  1  0  0  0  0
  5  6  2  0  0  0  0
  6  7  1  0  0  0  0
  6  8  1  0  0  0  0
  7  9  1  0  0  0  0
  8 10  1  0  0  0  0
  9 11  2  0  0  0  0
  9 12  1  0  0  0  0
 10 13  1  0  0  0  0
 13 14  2  0  0  0  0
 14 15  1  0  0  0  0
 15 16  2  0  0  0  0
 16 17  1  0  0  0  0
 16 18  1  0  0  0  0
 17 19  1  0  0  0  0
 18 20  2  0  0  0  0
 19 21  1  0  0  0  0
 21 22  1  0  0  0  0
 22 23  1  0  0  0  0
M  END
>  <idcoordinates2D>


>  <FragFp>
zxUYrYtBlF4R1J0c@80F282801N0c0408HG21804!o84!V0X!c!o0F48W1F0V1%4$F*

>  <SkelSpheres>
!1/!1/0A%1&2//,1*4&1!6//.3*4+C&1#1/%1/.1.1/!2/*5021+1+1/2//1.1!4(3/!1.4&2+1-1.31%1*1//2,1-1(1!221/%2-1$4/////#1$2/%1!1//,1%2!1$1/+f,2,3-1//!1$1!1)2//2!174//#2+1(3)1$3$11.1/)4)1/12.

>  <PathFp>
G08090840@02V!X4808380@4088P20BV8PY20F5!FJ08!V0FG1408V102!FF!ZF!1Y0FV42508W0B440

>  <Structure>
fnmI@@LLdDFQJYQIQEIQIYLsUMLuMPLDSSj

>  <Atoms>
23

>  <Bonds>
22

>  <Total Molweight>
288

>  <cLogP>
2.3883

>  <H-Acceptors>
5

>  <H-Donors>
0

>  <Non-H Atoms>
23

>  <Non-C/H Atoms>
5

>  <Electronegative Atoms>
5

>  <Stereo Centers>
0

>  <Rotatable Bonds>
13

>  <Rings Closures>
0

>  <sp3-Atoms>
8

>  <Symmetric atoms>
0

>  <Total Surface Area>
73.18

>  <Relative PSA>
0.48101

>  <Polar Surface Area>
39.15

>  <Shape Index>
0.69565

>  <Molecular Flexibility>
0.58486

>  <Molecular Complexity>
0.58251

>  <Aromatic Rings>
0

>  <Aromatic Atoms>
0

$$$$

eCreator 1.02D

 23 22  0  0  0  0  0  0  0  0999 V2000
   11.2583   -3.0000   -0.0000 N   0  0  0  0  0  0  0  0  0  0  0  0
   11.2583   -2.0000   -0.0000 C   0  0  0  0  0  0  0  0  0  0  0  0
   10.3923   -1.5000   -0.0000 C   0  0  0  0  0  0  0  0  0  0  0  0
   12.1244   -1.5000   -0.0000 C   0  0  0  0  0  0  0  0  0  0  0  0
   10.3923   -0.5000   -0.0000 C   0  0  0  0  0  0  0  0  0  0  0  0
   11.2583   -0.0000   -0.0000 N   0  0  0  0  0  0  0  0  0  0  0  0
    9.5263   -0.0000   -0.0000 C   0  0  0  0  0  0  0  0  0  0  0  0
   11.2583    1.0000   -0.0000 C   0  0  0  0  0  0  0  0  0  0  0  0
    8.6603   -0.5000   -0.0000 N   0  0  0  0  0  0  0  0  0  0  0  0
   10.3923    1.5000   -0.0000 C   0  0  0  0  0  0  0  0  0  0  0  0
   12.1244    1.5000   -0.0000 C   0  0  0  0  0  0  0  0  0  0  0  0
    7.7942   -0.0000   -0.0000 C   0  0  0  0  0  0  0  0  0  0  0  0
   10.3923    2.5000   -0.0000 C   0  0  0  0  0  0  0  0  0  0  0  0
    6.9282   -0.5000   -0.0000 C   0  0  0  0  0  0  0  0  0  0  0  0
    6.0622   -0.0000   -0.0000 C   0  0  0  0  0  0  0  0  0  0  0  0
    5.1962   -0.5000   -0.0000 C   0  0  0  0  0  0  0  0  0  0  0  0
    4.3301   -0.0000   -0.0000 N   0  0  0  0  0  0  0  0  0  0  0  0
    5.1962   -1.5000   -0.0000 C   0  0  0  0  0  0  0  0  0  0  0  0
    3.4641   -0.5000   -0.0000 C   0  0  0  0  0  0  0  0  0  0  0  0
    2.5981   -0.0000   -0.0000 C   0  0  0  0  0  0  0  0  0  0  0  0
    1.7321   -0.5000   -0.0000 C   0  0  0  0  0  0  0  0  0  0  0  0
    0.8660   -0.0000   -0.0000 C   0  0  0  0  0  0  0  0  0  0  0  0
    0.0000   -0.5000   -0.0000 C   0  0  0  0  0  0  0  0  0  0  0  0
  1  2  2  0  0  0  0
  2  3  1  0  0  0  0
  2  4  1  0  0  0  0
  3  5  2  0  0  0  0
  5  6  1  0  0  0  0
  5  7  1  0  0  0  0
  6  8  1  0  0  0  0
  7  9  1  0  0  0  0
  8 10  1  0  0  0  0
  8 11  2  0  0  0  0
  9 12  1  0  0  0  0
 10 13  2  0  0  0  0
 12 14  2  0  0  0  0
 14 15  1  0  0  0  0
 15 16  2  0  0  0  0
 16 17  1  0  0  0  0
 16 18  1  0  0  0  0
 17 19  1  0  0  0  0
 19 20  1  0  0  0  0
 20 21  1  0  0  0  0
 21 22  1  0  0  0  0
 22 23  1  0  0  0  0
M  END
>  <idcoordinates2D>


>  <FragFp>
vxUYnWvBlF4TGJ08@80F2828V1F0c0408HG21804!o84$X!c!o0F48W1F0V1%4$F*

>  <SkelSpheres>
!1/!2/0C%1&1!1//(31&1!4!4#1!5//&1/!1*1D+1///%1(1.1//$5!2/$2!2/1//+2&7/+1*1#6&1/*1(101$1/01//-1$1#2#1(1!211.1%2/$3/+1///%1$1/%4/!2+2/1)1/!1$1(g,3,3/02/.1$1!1)2/&1+185//#2+1/)1#1//*4/*1/

>  <PathFp>
G08080840@02V!X48!180@4089P20BV8NY20F5#JV8!V0FF1408W102!FF!ZF!1Y0FV62408W0B440

>  <Structure>
fnmH@@@TDEIgeY_V]UijiefjjAcBZ]P

>  <Atoms>
23

>  <Bonds>
22

>  <Total Molweight>
284

>  <cLogP>
3.9817

>  <H-Acceptors>
4

>  <H-Donors>
0

>  <Non-H Atoms>
23

>  <Non-C/H Atoms>
4

>  <Electronegative Atoms>
4

>  <Stereo Centers>
0

>  <Rotatable Bonds>
13

>  <Rings Closures>
0

>  <sp3-Atoms>
10

>  <Symmetric atoms>
0

>  <Total Surface Area>
49.25

>  <Relative PSA>
0.44995

>  <Polar Surface Area>
22.08

>  <Shape Index>
0.73913

>  <Molecular Flexibility>
0.59205

>  <Molecular Complexity>
0.57248

>  <Aromatic Rings>
0

>  <Aromatic Atoms>
0

$$$$

eCreator 1.02D

 23 22  0  0  0  0  0  0  0  0999 V2000
   12.1244   -1.5000   -0.0000 O   0  0  0  0  0  0  0  0  0  0  0  0
   12.1244   -0.5000   -0.0000 C   0  0  0  0  0  0  0  0  0  0  0  0
   11.2583   -0.0000   -0.0000 N   0  0  0  0  0  0  0  0  0  0  0  0
   12.9904   -0.0000   -0.0000 C   0  0  0  0  0  0  0  0  0  0  0  0
   10.3923   -0.5000   -0.0000 C   0  0  0  0  0  0  0  0  0  0  0  0
   13.8564   -0.5000   -0.0000 C   0  0  0  0  0  0  0  0  0  0  0  0
    9.5263   -0.0000   -0.0000 C   0  0  0  0  0  0  0  0  0  0  0  0
   14.7224   -0.0000   -0.0000 C   0  0  0  0  0  0  0  0  0  0  0  0
    8.6603   -0.5000   -0.0000 C   0  0  0  0  0  0  0  0  0  0  0  0
    7.7942   -0.0000   -0.0000 C   0  0  0  0  0  0  0  0  0  0  0  0
    6.9282   -0.5000   -0.0000 N   0  0  0  0  0  0  0  0  0  0  0  0
    6.0622   -0.0000   -0.0000 C   0  0  0  0  0  0  0  0  0  0  0  0
    6.9282   -1.5000   -0.0000 C   0  0  0  0  0  0  0  0  0  0  0  0
    5.1962   -0.5000   -0.0000 C   0  0  0  0  0  0  0  0  0  0  0  0
    7.7942   -2.0000   -0.0000 C   0  0  0  0  0  0  0  0  0  0  0  0
    4.3301   -0.0000   -0.0000 N   0  0  0  0  0  0  0  0  0  0  0  0
    5.1962   -1.5000   -0.0000 C   0  0  0  0  0  0  0  0  0  0  0  0
    3.4641   -0.5000   -0.0000 C   0  0  0  0  0  0  0  0  0  0  0  0
    4.3301   -2.0000   -0.0000 C   0  0  0  0  0  0  0  0  0  0  0  0
    2.5981   -0.0000   -0.0000 C   0  0  0  0  0  0  0  0  0  0  0  0
    1.7321   -0.5000   -0.0000 C   0  0  0  0  0  0  0  0  0  0  0  0
    1.7321   -1.5000   -0.0000 C   0  0  0  0  0  0  0  0  0  0  0  0
    0.8660   -2.0000   -0.0000 O   0  0  0  0  0  0  0  0  0  0  0  0
  1  2  2  0  0  0  0
  2  3  1  0  0  0  0
  2  4  1  0  0  0  0
  3  5  1  0  0  0  0
  4  6  1  0  0  0  0
  5  7  2  0  0  0  0
  6  8  1  0  0  0  0
  7  9  1  0  0  0  0
  9 10  2  0  0  0  0
 10 11  1  0  0  0  0
 11 12  1  0  0  0  0
 11 13  1  0  0  0  0
 12 14  1  0  0  0  0
 13 15  1  0  0  0  0
 14 16  1  0  0  0  0
 14 17  2  0  0  0  0
 16 18  1  0  0  0  0
 17 19  1  0  0  0  0
 18 20  1  0  0  0  0
 20 21  2  0  0  0  0
 21 22  1  0  0  0  0
 22 23  1  0  0  0  0
M  END
>  <idcoordinates2D>


>  <FragFp>
;hzdvBrJ5wOJ9tDC8F28@8_1H1cV490Ht238!F8Z84!W0VF0c!4#VW1F211#8F44.

>  <SkelSpheres>
/$1(1%3!D/!101!2#1#3,4/&4!20101!1)102.2/&1#1&2%D+2#2!1/-2///$1/(1!1/1$102$1)1/!2///!1*2.7&1/01(1/21$201/!1,2.2/!201-3.2%4$1/)1/(3//+1!1//-1/012,1/*1-d/*3(101//+2101!101)1!1&2/#3!2/#1,4.1%3/011#1+1/*3//+

>  <PathFp>
G480808!2!V!a08!3!A4080P206V8N120F5010F080FV0F!408W1$FF!V#1X0F042408!44!

>  <Structure>
fnmp`@DJ|AjSJkkJvnkUMMUSTt@eHUzrp

>  <Atoms>
23

>  <Bonds>
22

>  <Total Molweight>
290

>  <cLogP>
2.0716

>  <H-Acceptors>
5

>  <H-Donors>
0

>  <Non-H Atoms>
23

>  <Non-C/H Atoms>
5

>  <Electronegative Atoms>
5

>  <Stereo Centers>
0

>  <Rotatable Bonds>
12

>  <Rings Closures>
0

>  <sp3-Atoms>
12

>  <Symmetric atoms>
0

>  <Total Surface Area>
51.37

>  <Relative PSA>
0.71618

>  <Polar Surface Area>
47.02

>  <Shape Index>
0.78261

>  <Molecular Flexibility>
0.64625

>  <Molecular Complexity>
0.55886

>  <Aromatic Rings>
0

>  <Aromatic Atoms>
0

$$$$

eCreator 1.02D

 23 22  0  0  0  0  0  0  0  0999 V2000
   13.8564    1.5000   -0.0000 O   0  0  0  0  0  0  0  0  0  0  0  0
   12.9904    1.0000   -0.0000 C   0  0  0  0  0  0  0  0  0  0  0  0
   12.9904   -0.0000   -0.0000 C   0  0  0  0  0  0  0  0  0  0  0  0
   12.1244   -0.5000   -0.0000 C   0  0  0  0  0  0  0  0  0  0  0  0
   11.2583   -0.0000   -0.0000 C   0  0  0  0  0  0  0  0  0  0  0  0
   10.3923   -0.5000   -0.0000 N   0  0  0  0  0  0  0  0  0  0  0  0
   10.3923   -1.5000   -0.0000 N   0  0  0  0  0  0  0  0  0  0  0  0
    9.5263   -0.0000   -0.0000 C   0  0  0  0  0  0  0  0  0  0  0  0
   11.2583   -2.0000   -0.0000 C   0  0  0  0  0  0  0  0  0  0  0  0
    8.6603   -0.5000   -0.0000 C   0  0  0  0  0  0  0  0  0  0  0  0
   11.2583   -3.0000   -0.0000 C   0  0  0  0  0  0  0  0  0  0  0  0
    7.7942   -0.0000   -0.0000 N   0  0  0  0  0  0  0  0  0  0  0  0
   12.1244   -3.5000   -0.0000 N   0  0  0  0  0  0  0  0  0  0  0  0
    6.9282   -0.5000   -0.0000 C   0  0  0  0  0  0  0  0  0  0  0  0
    6.0622   -0.0000   -0.0000 C   0  0  0  0  0  0  0  0  0  0  0  0
    5.1962   -0.5000   -0.0000 C   0  0  0  0  0  0  0  0  0  0  0  0
    4.3301   -0.0000   -0.0000 C   0  0  0  0  0  0  0  0  0  0  0  0
    3.4641   -0.5000   -0.0000 N   0  0  0  0  0  0  0  0  0  0  0  0
    2.5981   -0.0000   -0.0000 C   0  0  0  0  0  0  0  0  0  0  0  0
    3.4641   -1.5000   -0.0000 C   0  0  0  0  0  0  0  0  0  0  0  0
    1.7321   -0.5000   -0.0000 C   0  0  0  0  0  0  0  0  0  0  0  0
    0.8660   -0.0000   -0.0000 C   0  0  0  0  0  0  0  0  0  0  0  0
    0.0000   -0.5000   -0.0000 C   0  0  0  0  0  0  0  0  0  0  0  0
  1  2  1  0  0  0  0
  2  3  1  0  0  0  0
  3  4  2  0  0  0  0
  4  5  1  0  0  0  0
  5  6  1  0  0  0  0
  6  7  1  0  0  0  0
  6  8  1  0  0  0  0
  7  9  2  0  0  0  0
  8 10  1  0  0  0  0
  9 11  1  0  0  0  0
 10 12  1  0  0  0  0
 11 13  1  0  0  0  0
 12 14  1  0  0  0  0
 14 15  2  0  0  0  0
 15 16  1  0  0  0  0
 16 17  2  0  0  0  0
 17 18  1  0  0  0  0
 18 19  1  0  0  0  0
 18 20  1  0  0  0  0
 19 21  1  0  0  0  0
 21 22  1  0  0  0  0
 22 23  1  0  0  0  0
M  END
>  <idcoordinates2D>


>  <FragFp>
;CvOtcKJ5k1ZdO280k68@Va#cV080FK038#8V841F202F&F0VX0F311%J41)1#

>  <SkelSpheres>
/$1(1)E/!1+101,4/1%4$3//02%102!1*1.1!B+2/////%12%1!1,2(4/(2//01-1&1+4#1/#2$1,5//!1/22$1/1#11&2#3+1)1-2(2(1+41/01(1)2/#1#2-2/#1+1$2//!1$1/!2///&c1$1*1!101!101!1,1/!2!1/1&1+2/.1+1*1(6/02#1-1#2//+5/*102$2(

>  <PathFp>
G08#8!2!V!a08801VF944!Q016ZBN1H0FC#F0801W0F1040dlG$FF08V#9X2F042408!44!

>  <Structure>
fnmi@@JLtZHDeUeU]UgZZijifjhADOJuz`

>  <Atoms>
23

>  <Bonds>
22

>  <Total Molweight>
290

>  <cLogP>
-0.3407

>  <H-Acceptors>
6

>  <H-Donors>
0

>  <Non-H Atoms>
23

>  <Non-C/H Atoms>
6

>  <Electronegative Atoms>
6

>  <Stereo Centers>
0

>  <Rotatable Bonds>
14

>  <Rings Closures>
0

>  <sp3-Atoms>
15

>  <Symmetric atoms>
0

>  <Total Surface Area>
40.88

>  <Relative PSA>
0.94936

>  <Polar Surface Area>
45.55

>  <Shape Index>
0.78261

>  <Molecular Flexibility>
0.62574

>  <Molecular Complexity>
0.51193

>  <Aromatic Rings>
0

>  <Aromatic Atoms>
0

$$$$

eCreator 1.02D

 23 22  0  0  0  0  0  0  0  0999 V2000
   12.1244    1.5000   -0.0000 O   0  0  0  0  0  0  0  0  0  0  0  0
   11.2583    1.0000   -0.0000 C   0  0  0  0  0  0  0  0  0  0  0  0
   11.2583   -0.0000   -0.0000 C   0  0  0  0  0  0  0  0  0  0  0  0
   12.1244   -0.5000   -0.0000 N   0  0  0  0  0  0  0  0  0  0  0  0
   10.3923   -0.5000   -0.0000 C   0  0  0  0  0  0  0  0  0  0  0  0
    9.5263   -0.0000   -0.0000 C   0  0  0  0  0  0  0  0  0  0  0  0
    9.5263    1.0000   -0.0000 N   0  0  0  0  0  0  0  0  0  0  0  0
    8.6603   -0.5000   -0.0000 C   0  0  0  0  0  0  0  0  0  0  0  0
    8.6603    1.5000   -0.0000 C   0  0  0  0  0  0  0  0  0  0  0  0
    7.7942   -0.0000   -0.0000 N   0  0  0  0  0  0  0  0  0  0  0  0
    7.7942    1.0000   -0.0000 C   0  0  0  0  0  0  0  0  0  0  0  0
    8.6603    2.5000   -0.0000 C   0  0  0  0  0  0  0  0  0  0  0  0
    6.9282   -0.5000   -0.0000 C   0  0  0  0  0  0  0  0  0  0  0  0
    6.0622   -0.0000   -0.0000 C   0  0  0  0  0  0  0  0  0  0  0  0
    6.9282   -1.5000   -0.0000 C   0  0  0  0  0  0  0  0  0  0  0  0
    5.1962   -0.5000   -0.0000 C   0  0  0  0  0  0  0  0  0  0  0  0
    7.7942   -2.0000   -0.0000 C   0  0  0  0  0  0  0  0  0  0  0  0
    4.3301   -0.0000   -0.0000 C   0  0  0  0  0  0  0  0  0  0  0  0
    3.4641   -0.5000   -0.0000 N   0  0  0  0  0  0  0  0  0  0  0  0
    2.5981   -0.0000   -0.0000 C   0  0  0  0  0  0  0  0  0  0  0  0
    1.7321   -0.5000   -0.0000 C   0  0  0  0  0  0  0  0  0  0  0  0
    0.8660   -0.0000   -0.0000 C   0  0  0  0  0  0  0  0  0  0  0  0
    0.0000   -0.5000   -0.0000 C   0  0  0  0  0  0  0  0  0  0  0  0
  1  2  2  0  0  0  0
  2  3  1  0  0  0  0
  3  4  2  0  0  0  0
  3  5  1  0  0  0  0
  5  6  2  0  0  0  0
  6  7  1  0  0  0  0
  6  8  1  0  0  0  0
  7  9  1  0  0  0  0
  8 10  1  0  0  0  0
  9 11  2  0  0  0  0
  9 12  1  0  0  0  0
 10 13  1  0  0  0  0
 13 14  2  0  0  0  0
 13 15  1  0  0  0  0
 14 16  1  0  0  0  0
 15 17  2  0  0  0  0
 16 18  2  0  0  0  0
 18 19  1  0  0  0  0
 19 20  1  0  0  0  0
 20 21  1  0  0  0  0
 21 22  1  0  0  0  0
 22 23  1  0  0  0  0
M  END
>  <idcoordinates2D>


>  <FragFp>
zxUYrYvBlF4RGJ0c@C8F2828V1N0c04!HG21804!o84!V0X!cV0J0F08W1F0V1%4$F*

>  <SkelSpheres>
!1/!1/0A%1&2///(4&1!6//.3*4+C+1/%1/.1.1/!2/*5021/(1#1&1#2///1104#1#3/!1.4&2+1-1#2*31%1//+2,1-1&1101201/%2#1.4/$1///-1$2/%1/01//$2(1/+f,2,3/!1///02/*1$2!174//#2+1(3)1$3$12.1/)4)1/12%1(

>  <PathFp>
G08090840@02V!a4808380@4088P28BV8PY20F5!FJ08!V0F11408W102!FF!ZF!1Y0FV42508W04440

>  <Structure>
fnmI@@LLddFQJYQIQFIKIILsUMMKUPLDSPZ

>  <Atoms>
23

>  <Bonds>
22

>  <Total Molweight>
288

>  <cLogP>
2.3883

>  <H-Acceptors>
5

>  <H-Donors>
0

>  <Non-H Atoms>
23

>  <Non-C/H Atoms>
5

>  <Electronegative Atoms>
5

>  <Stereo Centers>
0

>  <Rotatable Bonds>
13

>  <Rings Closures>
0

>  <sp3-Atoms>
8

>  <Symmetric atoms>
0

>  <Total Surface Area>
73.18

>  <Relative PSA>
0.48101

>  <Polar Surface Area>
39.15

>  <Shape Index>
0.69565

>  <Molecular Flexibility>
0.61952

>  <Molecular Complexity>
0.60895

>  <Aromatic Rings>
0

>  <Aromatic Atoms>
0

$$$$

eCreator 1.02D

 23 22  0  0  0  0  0  0  0  0999 V2000
    9.5263   -0.0000   -0.0000 N   0  0  0  0  0  0  0  0  0  0  0  0
    9.5263    1.0000   -0.0000 N   0  0  0  0  0  0  0  0  0  0  0  0
   10.3923   -0.5000   -0.0000 C   0  0  0  0  0  0  0  0  0  0  0  0
    8.6603   -0.5000   -0.0000 C   0  0  0  0  0  0  0  0  0  0  0  0
   11.2583   -0.0000   -0.0000 C   0  0  0  0  0  0  0  0  0  0  0  0
   10.3923   -1.5000   -0.0000 C   0  0  0  0  0  0  0  0  0  0  0  0
    8.6603   -1.5000   -0.0000 C   0  0  0  0  0  0  0  0  0  0  0  0
    7.7942   -0.0000   -0.0000 C   0  0  0  0  0  0  0  0  0  0  0  0
   12.1244   -0.5000   -0.0000 C   0  0  0  0  0  0  0  0  0  0  0  0
   11.2583   -2.0000   -0.0000 C   0  0  0  0  0  0  0  0  0  0  0  0
    9.5263   -2.0000   -0.0000 C   0  0  0  0  0  0  0  0  0  0  0  0
    6.9282   -0.5000   -0.0000 N   0  0  0  0  0  0  0  0  0  0  0  0
   12.1244   -1.5000   -0.0000 C   0  0  0  0  0  0  0  0  0  0  0  0
    6.0622   -0.0000   -0.0000 C   0  0  0  0  0  0  0  0  0  0  0  0
    6.9282   -1.5000   -0.0000 C   0  0  0  0  0  0  0  0  0  0  0  0
    5.1962   -0.5000   -0.0000 C   0  0  0  0  0  0  0  0  0  0  0  0
    4.3301   -0.0000   -0.0000 C   0  0  0  0  0  0  0  0  0  0  0  0
    3.4641   -0.5000   -0.0000 C   0  0  0  0  0  0  0  0  0  0  0  0
    2.5981   -0.0000   -0.0000 N   0  0  0  0  0  0  0  0  0  0  0  0
    1.7321   -0.5000   -0.0000 C   0  0  0  0  0  0  0  0  0  0  0  0
    2.5981    1.0000   -0.0000 C   0  0  0  0  0  0  0  0  0  0  0  0
    0.8660   -0.0000   -0.0000 C   0  0  0  0  0  0  0  0  0  0  0  0
    0.0000   -0.5000   -0.0000 C   0  0  0  0  0  0  0  0  0  0  0  0
  1  2  1  0  0  0  0
  1  3  1  0  0  0  0
  1  4  1  0  0  0  0
  3  5  1  0  0  0  0
  3  6  2  0  0  0  0
  4  7  2  0  0  0  0
  4  8  1  0  0  0  0
  5  9  2  0  0  0  0
  6 10  1  0  0  0  0
  7 11  1  0  0  0  0
  8 12  1  0  0  0  0
  9 13  1  0  0  0  0
 12 14  1  0  0  0  0
 12 15  1  0  0  0  0
 14 16  2  0  0  0  0
 16 17  1  0  0  0  0
 17 18  2  0  0  0  0
 18 19  1  0  0  0  0
 19 20  1  0  0  0  0
 19 21  1  0  0  0  0
 20 22  1  0  0  0  0
 22 23  1  0  0  0  0
M  END
>  <idcoordinates2D>


>  <FragFp>
vzUdvtOgrJ5w1otO@80k68e8a9HF804O02G2A804F@Z840F20VF1c!K040VW102W1!V8F501)1#

>  <SkelSpheres>
/!2*2)6)1///,2$6//#13#24/4)4!1!K+2$22//+1(3#1///#2/&2#2//022////-A,2//%24//(2///)2/-1/031,2$1$2/*3/%1&1//!2)3/%1//)e/$2-1/*1$3/2/#4)2/2/2/#2/02/%13//$1%4!2/(23,2

>  <PathFp>
G08#8!2!W!a08!1VF@4080Q204W4N1H0F1#F#1V0F04408l%FF10VF#X!V42408!4440

>  <Structure>
fnmH@@@PtgIIhhddcMdeEjiYjjYjhEBUGbzCP

>  <Atoms>
23

>  <Bonds>
22

>  <Total Molweight>
284

>  <cLogP>
3.0917

>  <H-Acceptors>
4

>  <H-Donors>
0

>  <Non-H Atoms>
23

>  <Non-C/H Atoms>
4

>  <Electronegative Atoms>
4

>  <Stereo Centers>
0

>  <Rotatable Bonds>
10

>  <Rings Closures>
0

>  <sp3-Atoms>
13

>  <Symmetric atoms>
0

>  <Total Surface Area>
33.49

>  <Relative PSA>
0.42401

>  <Polar Surface Area>
12.96

>  <Shape Index>
0.69565

>  <Molecular Flexibility>
0.71887

>  <Molecular Complexity>
0.64123

>  <Aromatic Rings>
0

>  <Aromatic Atoms>
0

$$$$

eCreator 1.02D

 23 22  0  0  0  0  0  0  0  0999 V2000
   10.3923   -2.2500   -0.0000 O   0  0  0  0  0  0  0  0  0  0  0  0
   10.3923   -0.7500   -0.0000 C   0  0  0  0  0  0  0  0  0  0  0  0
    9.0933   -0.0000   -0.0000 N   0  0  0  0  0  0  0  0  0  0  0  0
   11.6913   -0.0000   -0.0000 C   0  0  0  0  0  0  0  0  0  0  0  0
    7.7942   -0.7500   -0.0000 C   0  0  0  0  0  0  0  0  0  0  0  0
    9.0933    1.5000   -0.0000 C   0  0  0  0  0  0  0  0  0  0  0  0
   12.9904   -0.7500   -0.0000 N   0  0  0  0  0  0  0  0  0  0  0  0
   11.6913    1.5000   -0.0000 C   0  0  0  0  0  0  0  0  0  0  0  0
    6.4952   -0.0000   -0.0000 C   0  0  0  0  0  0  0  0  0  0  0  0
   14.2894   -0.0000   -0.0000 N   0  0  0  0  0  0  0  0  0  0  0  0
   12.9904   -2.2500   -0.0000 C   0  0  0  0  0  0  0  0  0  0  0  0
    5.1962   -0.7500   -0.0000 C   0  0  0  0  0  0  0  0  0  0  0  0
   15.5885   -0.7500   -0.0000 C   0  0  0  0  0  0  0  0  0  0  0  0
   14.2894   -3.0000   -0.0000 C   0  0  0  0  0  0  0  0  0  0  0  0
    5.1962   -2.2500   -0.0000 C   0  0  0  0  0  0  0  0  0  0  0  0
   16.8875   -0.0000   -0.0000 C   0  0  0  0  0  0  0  0  0  0  0  0
   14.2894   -4.5000   -0.0000 C   0  0  0  0  0  0  0  0  0  0  0  0
    3.8971   -3.0000   -0.0000 N   0  0  0  0  0  0  0  0  0  0  0  0
   18.1865   -0.7500   -0.0000 N   0  0  0  0  0  0  0  0  0  0  0  0
   12.9904   -5.2500   -0.0000 C   0  0  0  0  0  0  0  0  0  0  0  0
    3.8971   -4.5000   -0.0000 C   0  0  0  0  0  0  0  0  0  0  0  0
    2.5981   -2.2500   -0.0000 C   0  0  0  0  0  0  0  0  0  0  0  0
    2.5981   -5.2500   -0.0000 O   0  0  0  0  0  0  0  0  0  0  0  0
  1  2  2  0  0  0  0
  2  3  1  0  0  0  0
  2  4  1  0  0  0  0
  3  5  1  0  0  0  0
  3  6  1  0  0  0  0
  4  7  1  0  0  0  0
  4  8  2  0  0  0  0
  5  9  1  0  0  0  0
  7 10  1  0  0  0  0
  7 11  1  0  0  0  0
  9 12  2  0  0  0  0
 10 13  2  0  0  0  0
 11 14  1  0  0  0  0
 12 15  1  0  0  0  0
 13 16  1  0  0  0  0
 14 17  2  0  0  0  0
 15 18  1  0  0  0  0
 16 19  1  0  0  0  0
 17 20  1  0  0  0  0
 18 21  1  0  0  0  0
 18 22  1  0  0  0  0
 21 23  2  0  0  0  0
M  END
>  <idcoordinates2D>


>  <FragFp>
zrUdztUgrJ5wOktOEC8m68uca92F8V4O0Hl2A9!F@Z801F202k1kV0K0R0VWGF3W!VV0FK01)1#

>  <SkelSpheres>
/*30201(5(2/(1,5/,5$412+2/%4-404/D!2//.1//#2+2%1/2$2!3/(2/01//&1.1/#2*1&5&2//)4!4$2/-2+2/$2$2/%1)2!2///#2&11/$1///////)1/(b$2.1$102!1,301/-201+2/$1/04)2%2(2*7/03%1/1/,3-5#1/-11&

>  <PathFp>
G18#8$2V!60@801VFA8480N294_4N0F0FB#F0N0lV!1#dlF$J!8V#82X!V2Z02!44!

>  <Structure>
fnmh`@DLeEHFyEEEEiddddeBuTuKTuT`piu^X

>  <Atoms>
23

>  <Bonds>
22

>  <Total Molweight>
294

>  <cLogP>
0.1432

>  <H-Acceptors>
7

>  <H-Donors>
0

>  <Non-H Atoms>
23

>  <Non-C/H Atoms>
7

>  <Electronegative Atoms>
7

>  <Stereo Centers>
0

>  <Rotatable Bonds>
10

>  <Rings Closures>
0

>  <sp3-Atoms>
9

>  <Symmetric atoms>
0

>  <Total Surface Area>
72.55

>  <Relative PSA>
0.71385

>  <Polar Surface Area>
59.46

>  <Shape Index>
0.65217

>  <Molecular Flexibility>
0.77663

>  <Molecular Complexity>
0.65353

>  <Aromatic Rings>
0

>  <Aromatic Atoms>
0

$$$$

eCreator 1.02D

 24 23  0  0  0  0  0  0  0  0999 V2000
   13.8564    1.5000   -0.0000 O   0  0  0  0  0  0  0  0  0  0  0  0
   12.9904    1.0000   -0.0000 C   0  0  0  0  0  0  0  0  0  0  0  0
   12.9904   -0.0000   -0.0000 C   0  0  0  0  0  0  0  0  0  0  0  0
   12.1244   -0.5000   -0.0000 C   0  0  0  0  0  0  0  0  0  0  0  0
   11.2583   -0.0000   -0.0000 C   0  0  0  0  0  0  0  0  0  0  0  0
   10.3923   -0.5000   -0.0000 N   0  0  0  0  0  0  0  0  0  0  0  0
    9.5263   -0.0000   -0.0000 C   0  0  0  0  0  0  0  0  0  0  0  0
    9.5263    1.0000   -0.0000 C   0  0  0  0  0  0  0  0  0  0  0  0
    8.6603   -0.5000   -0.0000 C   0  0  0  0  0  0  0  0  0  0  0  0
   10.3923    1.5000   -0.0000 C   0  0  0  0  0  0  0  0  0  0  0  0
    7.7942   -0.0000   -0.0000 N   0  0  0  0  0  0  0  0  0  0  0  0
   10.3923    2.5000   -0.0000 C   0  0  0  0  0  0  0  0  0  0  0  0
    6.9282   -0.5000   -0.0000 C   0  0  0  0  0  0  0  0  0  0  0  0
    7.7942    1.0000   -0.0000 C   0  0  0  0  0  0  0  0  0  0  0  0
    6.0622   -0.0000   -0.0000 C   0  0  0  0  0  0  0  0  0  0  0  0
    6.9282    1.5000   -0.0000 C   0  0  0  0  0  0  0  0  0  0  0  0
    5.1962   -0.5000   -0.0000 C   0  0  0  0  0  0  0  0  0  0  0  0
    4.3301   -0.0000   -0.0000 C   0  0  0  0  0  0  0  0  0  0  0  0
    3.4641   -0.5000   -0.0000 N   0  0  0  0  0  0  0  0  0  0  0  0
    2.5981   -0.0000   -0.0000 C   0  0  0  0  0  0  0  0  0  0  0  0
    3.4641   -1.5000   -0.0000 C   0  0  0  0  0  0  0  0  0  0  0  0
    1.7321   -0.5000   -0.0000 C   0  0  0  0  0  0  0  0  0  0  0  0
    0.8660   -0.0000   -0.0000 C   0  0  0  0  0  0  0  0  0  0  0  0
    0.0000   -0.5000   -0.0000 C   0  0  0  0  0  0  0  0  0  0  0  0
  1  2  1  0  0  0  0
  2  3  1  0  0  0  0
  3  4  2  0  0  0  0
  4  5  1  0  0  0  0
  5  6  1  0  0  0  0
  6  7  1  0  0  0  0
  7  8  2  0  0  0  0
  7  9  1  0  0  0  0
  8 10  1  0  0  0  0
  9 11  1  0  0  0  0
 10 12  1  0  0  0  0
 11 13  1  0  0  0  0
 11 14  1  0  0  0  0
 13 15  2  0  0  0  0
 14 16  1  0  0  0  0
 15 17  1  0  0  0  0
 17 18  2  0  0  0  0
 18 19  1  0  0  0  0
 19 20  1  0  0  0  0
 19 21  1  0  0  0  0
 20 22  1  0  0  0  0
 22 23  1  0  0  0  0
 23 24  1  0  0  0  0
M  END
>  <idcoordinates2D>


>  <FragFp>
;hvdvBrJ5wOJ9O@C8F28@8Z1H0cV490FS238!F8o84$XF0c&VX0F311#8F44.

>  <SkelSpheres>
/$1(2)H/!1$2/%4/&4$301,102.2(2101*1#1*1!B+2///////$1$1/%2.1/01//!3/1*1.8,1+1/!3%23$1/1/03.2/-2$1!1+6%1$1/)2/#1#3//.1$2//(2.2!22%2$1//)g$11/1!2(1/,201-2102!101)1#2/*1!2,1%1+15.101#3/012//+3/,1-

>  <PathFp>
G08#8!@!V!a08!1!A4088P20DV8N120F1#F$V0F!408W1$FF!Z#1Y0F0424081044!

>  <Structure>
fa}q@@JJRAIUVU[WV]ijZjffjhADKFtF`

>  <Atoms>
24

>  <Bonds>
23

>  <Total Molweight>
298

>  <cLogP>
3.1421

>  <H-Acceptors>
4

>  <H-Donors>
0

>  <Non-H Atoms>
24

>  <Non-C/H Atoms>
4

>  <Electronegative Atoms>
4

>  <Stereo Centers>
0

>  <Rotatable Bonds>
14

>  <Rings Closures>
0

>  <sp3-Atoms>
16

>  <Symmetric atoms>
0

>  <Total Surface Area>
24.35

>  <Relative PSA>
0.97536

>  <Polar Surface Area>
29.95

>  <Shape Index>
0.75

>  <Molecular Flexibility>
0.71078

>  <Molecular Complexity>
0.57758

>  <Aromatic Rings>
0

>  <Aromatic Atoms>
0

$$$$

eCreator 1.02D

 24 23  0  0  0  0  0  0  0  0999 V2000
    9.5263    1.0000   -0.0000 O   0  0  0  0  0  0  0  0  0  0  0  0
    9.5263   -0.0000   -0.0000 C   0  0  0  0  0  0  0  0  0  0  0  0
    8.6603   -0.5000   -0.0000 N   0  0  0  0  0  0  0  0  0  0  0  0
   10.3923   -0.5000   -0.0000 C   0  0  0  0  0  0  0  0  0  0  0  0
    7.7942   -0.0000   -0.0000 C   0  0  0  0  0  0  0  0  0  0  0  0
   11.2583   -0.0000   -0.0000 C   0  0  0  0  0  0  0  0  0  0  0  0
    6.9282   -0.5000   -0.0000 C   0  0  0  0  0  0  0  0  0  0  0  0
   12.1244   -0.5000   -0.0000 C   0  0  0  0  0  0  0  0  0  0  0  0
   11.2583    1.0000   -0.0000 C   0  0  0  0  0  0  0  0  0  0  0  0
    6.0622   -0.0000   -0.0000 C   0  0  0  0  0  0  0  0  0  0  0  0
   12.9904   -0.0000   -0.0000 N   0  0  0  0  0  0  0  0  0  0  0  0
   12.1244   -1.5000   -0.0000 C   0  0  0  0  0  0  0  0  0  0  0  0
    5.1962   -0.5000   -0.0000 C   0  0  0  0  0  0  0  0  0  0  0  0
   12.9904    1.0000   -0.0000 N   0  0  0  0  0  0  0  0  0  0  0  0
    4.3301   -0.0000   -0.0000 N   0  0  0  0  0  0  0  0  0  0  0  0
    5.1962   -1.5000   -0.0000 C   0  0  0  0  0  0  0  0  0  0  0  0
   13.8564    1.5000   -0.0000 C   0  0  0  0  0  0  0  0  0  0  0  0
    3.4641   -0.5000   -0.0000 C   0  0  0  0  0  0  0  0  0  0  0  0
   13.8564    2.5000   -0.0000 C   0  0  0  0  0  0  0  0  0  0  0  0
    2.5981   -0.0000   -0.0000 C   0  0  0  0  0  0  0  0  0  0  0  0
   14.7224    3.0000   -0.0000 C   0  0  0  0  0  0  0  0  0  0  0  0
    1.7321   -0.5000   -0.0000 C   0  0  0  0  0  0  0  0  0  0  0  0
    0.8660   -0.0000   -0.0000 C   0  0  0  0  0  0  0  0  0  0  0  0
    0.0000   -0.5000   -0.0000 C   0  0  0  0  0  0  0  0  0  0  0  0
  1  2  2  0  0  0  0
  2  3  1  0  0  0  0
  2  4  1  0  0  0  0
  3  5  1  0  0  0  0
  4  6  2  0  0  0  0
  5  7  2  0  0  0  0
  6  8  1  0  0  0  0
  6  9  1  0  0  0  0
  7 10  1  0  0  0  0
  8 11  2  0  0  0  0
  8 12  1  0  0  0  0
 10 13  2  0  0  0  0
 11 14  1  0  0  0  0
 13 15  1  0  0  0  0
 13 16  1  0  0  0  0
 14 17  1  0  0  0  0
 15 18  1  0  0  0  0
 17 19  2  0  0  0  0
 18 20  1  0  0  0  0
 19 21  1  0  0  0  0
 20 22  1  0  0  0  0
 22 23  1  0  0  0  0
 23 24  1  0  0  0  0
M  END
>  <idcoordinates2D>


>  <FragFp>
zxUYrWv8lN4HGJ08080F282V0FF0c#8Hk218$k8410V02808!oFF4810F0V1%4$F%1#

>  <SkelSpheres>
!1//$B/$2&1#1-1!1-11!4!2#101102/!1//!2$2(C!1(1///%3(1.1//$2!4,1&2!2/(2(1%1/+7//&1#@&2+3,31(1112#1%101-1///$2*1!21/1%1/+1/$1/)2//01#3,2#11+1$2+22!1%1//!2$1!1$f,3#1(2$1&2#2////*1+1@//$1+1/)1//$1)4//&1#

>  <PathFp>
I180@0840@02c!X08!30424481@20BW8mW20GC0106V80Gc!F1508lGV#JF10ZF!W!G0624!W0B#

>  <Structure>
fa}I@@DJlxBSJlmoKjzuKTsUSUPJDjTgUF`

>  <Atoms>
24

>  <Bonds>
23

>  <Total Molweight>
300

>  <cLogP>
3.8689

>  <H-Acceptors>
5

>  <H-Donors>
0

>  <Non-H Atoms>
24

>  <Non-C/H Atoms>
5

>  <Electronegative Atoms>
5

>  <Stereo Centers>
0

>  <Rotatable Bonds>
11

>  <Rings Closures>
0

>  <sp3-Atoms>
10

>  <Symmetric atoms>
0

>  <Total Surface Area>
54.49

>  <Relative PSA>
0.64599

>  <Polar Surface Area>
39.15

>  <Shape Index>
0.83333

>  <Molecular Flexibility>
0.43012

>  <Molecular Complexity>
0.57248

>  <Aromatic Rings>
0

>  <Aromatic Atoms>
0

$$$$

eCreator 1.02D

 24 23  0  0  0  0  0  0  0  0999 V2000
   12.1244    4.5000   -0.0000 O   0  0  0  0  0  0  0  0  0  0  0  0
   11.2583    4.0000   -0.0000 C   0  0  0  0  0  0  0  0  0  0  0  0
   12.1244    5.5000   -0.0000 C   0  0  0  0  0  0  0  0  0  0  0  0
   11.2583    3.0000   -0.0000 C   0  0  0  0  0  0  0  0  0  0  0  0
   10.3923    2.5000   -0.0000 C   0  0  0  0  0  0  0  0  0  0  0  0
   10.3923    1.5000   -0.0000 C   0  0  0  0  0  0  0  0  0  0  0  0
    9.5263    1.0000   -0.0000 N   0  0  0  0  0  0  0  0  0  0  0  0
   11.2583    1.0000   -0.0000 C   0  0  0  0  0  0  0  0  0  0  0  0
    9.5263   -0.0000   -0.0000 N   0  0  0  0  0  0  0  0  0  0  0  0
    8.6603   -0.5000   -0.0000 C   0  0  0  0  0  0  0  0  0  0  0  0
    7.7942   -0.0000   -0.0000 C   0  0  0  0  0  0  0  0  0  0  0  0
    8.6603   -1.5000   -0.0000 C   0  0  0  0  0  0  0  0  0  0  0  0
    7.7942    1.0000   -0.0000 C   0  0  0  0  0  0  0  0  0  0  0  0
    6.9282   -0.5000   -0.0000 C   0  0  0  0  0  0  0  0  0  0  0  0
    6.0622   -0.0000   -0.0000 C   0  0  0  0  0  0  0  0  0  0  0  0
    5.1962   -0.5000   -0.0000 N   0  0  0  0  0  0  0  0  0  0  0  0
    4.3301   -0.0000   -0.0000 C   0  0  0  0  0  0  0  0  0  0  0  0
    3.4641   -0.5000   -0.0000 C   0  0  0  0  0  0  0  0  0  0  0  0
    4.3301    1.0000   -0.0000 C   0  0  0  0  0  0  0  0  0  0  0  0
    2.5981   -0.0000   -0.0000 C   0  0  0  0  0  0  0  0  0  0  0  0
    3.4641    1.5000   -0.0000 C   0  0  0  0  0  0  0  0  0  0  0  0
    2.5981    1.0000   -0.0000 C   0  0  0  0  0  0  0  0  0  0  0  0
    1.7321    1.5000   -0.0000 N   0  0  0  0  0  0  0  0  0  0  0  0
    1.7321    2.5000   -0.0000 C   0  0  0  0  0  0  0  0  0  0  0  0
  1  2  1  0  0  0  0
  1  3  1  0  0  0  0
  2  4  2  0  0  0  0
  4  5  1  0  0  0  0
  5  6  2  0  0  0  0
  6  7  1  0  0  0  0
  6  8  1  0  0  0  0
  7  9  1  0  0  0  0
  9 10  2  0  0  0  0
 10 11  1  0  0  0  0
 10 12  1  0  0  0  0
 11 13  2  0  0  0  0
 11 14  1  0  0  0  0
 14 15  1  0  0  0  0
 15 16  1  0  0  0  0
 16 17  1  0  0  0  0
 17 18  1  0  0  0  0
 17 19  2  0  0  0  0
 18 20  2  0  0  0  0
 19 21  1  0  0  0  0
 20 22  1  0  0  0  0
 22 23  1  0  0  0  0
 23 24  1  0  0  0  0
M  END
>  <idcoordinates2D>


>  <FragFp>
zxzYnYv8ls4PGJ08298s282WFFF0c#BHG21804!F841#2c08V0oFH485FF0V1%J08!F#801#

>  <SkelSpheres>
!1%1%1/01$@/!1/1*1/!1!22&1!2%1*2//01+2%F&11022%1/-1/2$1/*102/*3!3&1#11//01/01#1/&1#1#3-22/!8*11/$2*101*11//01)1#2/.1%1+102%2//$12//!1/-3,1//-2#1,12)2/1-f,4,3$1!1#2/(1.1//,2$19!1/&2)2/01!1/1*2#2/(2#104!2!1//$

>  <PathFp>
H1N!F941222d0FaFc!704144N1@!BW8k120FC$V881c!F010ckGV0F1JF10VF10122G062Z482VD0F0

>  <Structure>
fa}I@@FB|tFRKIQYQPiJIKJfZffjej`TQDaLYK@

>  <Atoms>
24

>  <Bonds>
23

>  <Total Molweight>
300

>  <cLogP>
3.8821

>  <H-Acceptors>
5

>  <H-Donors>
0

>  <Non-H Atoms>
24

>  <Non-C/H Atoms>
5

>  <Electronegative Atoms>
5

>  <Stereo Centers>
0

>  <Rotatable Bonds>
12

>  <Rings Closures>
0

>  <sp3-Atoms>
12

>  <Symmetric atoms>
0

>  <Total Surface Area>
59.25

>  <Relative PSA>
0.54278

>  <Polar Surface Area>
31.31

>  <Shape Index>
0.79167

>  <Molecular Flexibility>
0.71883

>  <Molecular Complexity>
0.58251

>  <Aromatic Rings>
0

>  <Aromatic Atoms>
0

$$$$

eCreator 1.02D

 24 23  0  0  0  0  0  0  0  0999 V2000
   13.8564    1.5000   -0.0000 O   0  0  0  0  0  0  0  0  0  0  0  0
   12.9904    1.0000   -0.0000 C   0  0  0  0  0  0  0  0  0  0  0  0
   12.9904   -0.0000   -0.0000 C   0  0  0  0  0  0  0  0  0  0  0  0
   12.1244   -0.5000   -0.0000 C   0  0  0  0  0  0  0  0  0  0  0  0
   11.2583   -0.0000   -0.0000 C   0  0  0  0  0  0  0  0  0  0  0  0
   10.3923   -0.5000   -0.0000 N   0  0  0  0  0  0  0  0  0  0  0  0
   10.3923   -1.5000   -0.0000 N   0  0  0  0  0  0  0  0  0  0  0  0
    9.5263   -0.0000   -0.0000 C   0  0  0  0  0  0  0  0  0  0  0  0
   11.2583   -2.0000   -0.0000 C   0  0  0  0  0  0  0  0  0  0  0  0
    8.6603   -0.5000   -0.0000 C   0  0  0  0  0  0  0  0  0  0  0  0
   11.2583   -3.0000   -0.0000 C   0  0  0  0  0  0  0  0  0  0  0  0
    7.7942   -0.0000   -0.0000 N   0  0  0  0  0  0  0  0  0  0  0  0
   12.1244   -3.5000   -0.0000 N   0  0  0  0  0  0  0  0  0  0  0  0
    6.9282   -0.5000   -0.0000 C   0  0  0  0  0  0  0  0  0  0  0  0
    6.0622   -0.0000   -0.0000 C   0  0  0  0  0  0  0  0  0  0  0  0
    5.1962   -0.5000   -0.0000 C   0  0  0  0  0  0  0  0  0  0  0  0
    4.3301   -0.0000   -0.0000 C   0  0  0  0  0  0  0  0  0  0  0  0
    3.4641   -0.5000   -0.0000 N   0  0  0  0  0  0  0  0  0  0  0  0
    4.3301    1.0000   -0.0000 C   0  0  0  0  0  0  0  0  0  0  0  0
    2.5981   -0.0000   -0.0000 C   0  0  0  0  0  0  0  0  0  0  0  0
    3.4641   -1.5000   -0.0000 C   0  0  0  0  0  0  0  0  0  0  0  0
    1.7321   -0.5000   -0.0000 C   0  0  0  0  0  0  0  0  0  0  0  0
    0.8660   -0.0000   -0.0000 C   0  0  0  0  0  0  0  0  0  0  0  0
    0.0000   -0.5000   -0.0000 C   0  0  0  0  0  0  0  0  0  0  0  0
  1  2  1  0  0  0  0
  2  3  1  0  0  0  0
  3  4  2  0  0  0  0
  4  5  1  0  0  0  0
  5  6  1  0  0  0  0
  6  7  1  0  0  0  0
  6  8  1  0  0  0  0
  7  9  2  0  0  0  0
  8 10  1  0  0  0  0
  9 11  1  0  0  0  0
 10 12  1  0  0  0  0
 11 13  1  0  0  0  0
 12 14  1  0  0  0  0
 14 15  2  0  0  0  0
 15 16  1  0  0  0  0
 16 17  2  0  0  0  0
 17 18  1  0  0  0  0
 17 19  1  0  0  0  0
 18 20  1  0  0  0  0
 18 21  1  0  0  0  0
 20 22  1  0  0  0  0
 22 23  1  0  0  0  0
 23 24  1  0  0  0  0
M  END
>  <idcoordinates2D>


>  <FragFp>
;hvttcpJ5k1odO280k68@Va0F0cV088FK238#@V841F202F08!V0F4VX0F311%J41)1#

>  <SkelSpheres>
!1/03/!E/!1+10101*4/&4$3//02%1/1/!A+1//(1,1/.12%1!1,2$2!4)1-1///1&1+4#1/#2$1,7&2/*1-2012$1(1&1$1&2#3+1)1,21#1/)41/01/,1-2-2/#1+1$2//!1/(2/%2//e101!1-1$101!1,1/!2!1)2-1//$1122!1(2-1(6/02#1-1#1!1//(501/(102$2(

>  <PathFp>
G08#8402!V!a08801VF944!Q016ZBN1H0FC#F0801W0FG140dlG$FF08VF!9X2F042408!B4!

>  <Structure>
fa}i@@JLtZHDeUeU]V[vfjZjYjj`DP|kWj

>  <Atoms>
24

>  <Bonds>
23

>  <Total Molweight>
302

>  <cLogP>
0.8679

>  <H-Acceptors>
6

>  <H-Donors>
0

>  <Non-H Atoms>
24

>  <Non-C/H Atoms>
6

>  <Electronegative Atoms>
6

>  <Stereo Centers>
0

>  <Rotatable Bonds>
14

>  <Rings Closures>
0

>  <sp3-Atoms>
16

>  <Symmetric atoms>
0

>  <Total Surface Area>
37.79

>  <Relative PSA>
1.027

>  <Polar Surface Area>
45.55

>  <Shape Index>
0.75

>  <Molecular Flexibility>
0.60051

>  <Molecular Complexity>
0.54695

>  <Aromatic Rings>
0

>  <Aromatic Atoms>
0

$$$$

eCreator 1.02D

 24 23  0  0  0  0  0  0  0  0999 V2000
   15.5885    2.2500   -0.0000 O   0  0  0  0  0  0  0  0  0  0  0  0
   14.2894    1.5000   -0.0000 C   0  0  0  0  0  0  0  0  0  0  0  0
   14.2894   -0.0000   -0.0000 C   0  0  0  0  0  0  0  0  0  0  0  0
   15.5885   -0.7500   -0.0000 N   0  0  0  0  0  0  0  0  0  0  0  0
   12.9904   -0.7500   -0.0000 C   0  0  0  0  0  0  0  0  0  0  0  0
   15.5885   -2.2500   -0.0000 N   0  0  0  0  0  0  0  0  0  0  0  0
   11.6913   -0.0000   -0.0000 C   0  0  0  0  0  0  0  0  0  0  0  0
   16.8875   -3.0000   -0.0000 C   0  0  0  0  0  0  0  0  0  0  0  0
   14.2894   -3.0000   -0.0000 C   0  0  0  0  0  0  0  0  0  0  0  0
   10.3923   -0.7500   -0.0000 C   0  0  0  0  0  0  0  0  0  0  0  0
   16.8875   -4.5000   -0.0000 C   0  0  0  0  0  0  0  0  0  0  0  0
    9.0933   -0.0000   -0.0000 N   0  0  0  0  0  0  0  0  0  0  0  0
   18.1865   -5.2500   -0.0000 C   0  0  0  0  0  0  0  0  0  0  0  0
    7.7942   -0.7500   -0.0000 C   0  0  0  0  0  0  0  0  0  0  0  0
   18.1865   -6.7500   -0.0000 C   0  0  0  0  0  0  0  0  0  0  0  0
    6.4952   -0.0000   -0.0000 C   0  0  0  0  0  0  0  0  0  0  0  0
    7.7942   -2.2500   -0.0000 C   0  0  0  0  0  0  0  0  0  0  0  0
   16.8875   -7.5000   -0.0000 C   0  0  0  0  0  0  0  0  0  0  0  0
    5.1962   -0.7500   -0.0000 C   0  0  0  0  0  0  0  0  0  0  0  0
    5.1962   -2.2500   -0.0000 C   0  0  0  0  0  0  0  0  0  0  0  0
    3.8971   -3.0000   -0.0000 N   0  0  0  0  0  0  0  0  0  0  0  0
    3.8971   -4.5000   -0.0000 C   0  0  0  0  0  0  0  0  0  0  0  0
    2.5981   -2.2500   -0.0000 C   0  0  0  0  0  0  0  0  0  0  0  0
    2.5981   -5.2500   -0.0000 C   0  0  0  0  0  0  0  0  0  0  0  0
  1  2  2  0  0  0  0
  2  3  1  0  0  0  0
  3  4  2  0  0  0  0
  3  5  1  0  0  0  0
  4  6  1  0  0  0  0
  5  7  1  0  0  0  0
  6  8  1  0  0  0  0
  6  9  1  0  0  0  0
  7 10  1  0  0  0  0
  8 11  2  0  0  0  0
 10 12  1  0  0  0  0
 11 13  1  0  0  0  0
 12 14  1  0  0  0  0
 13 15  2  0  0  0  0
 14 16  1  0  0  0  0
 14 17  2  0  0  0  0
 15 18  1  0  0  0  0
 16 19  2  0  0  0  0
 19 20  1  0  0  0  0
 20 21  1  0  0  0  0
 21 22  1  0  0  0  0
 21 23  1  0  0  0  0
 22 24  1  0  0  0  0
M  END
>  <idcoordinates2D>


>  <FragFp>
:UYznv8lN5mGJ1d290N28@VW0NFc!88HG21804080845#2F$o0F481FF1W180V!J08!F%1#

>  <SkelSpheres>
/!1%1(1$9//.2(1!2$1(20401!3+2//&104/F*11%1/%201,1-1+1/%1#1,1!202/)1$1/%1//(3!1/&2!1,6&1(1/.2!12$1/,2///#1#32%1101)105/$2!1/%1//,2/1///$1/(2/02/!f,1&2#14$1&1$1/-1$2/$1#1!1+1(32(1/*5!3&11$2/&1%1/$4.4#2/*5+

>  <PathFp>
F58!Fd412!V!LF8!304144N18!4W8k020FC$V881c!F1508kGV0F0JF10VF28120F0625!20B#

>  <Structure>
fa}I@@LTtTFQJIJIYIJIEJIfjijYfj`DQRkLV

>  <Atoms>
24

>  <Bonds>
23

>  <Total Molweight>
300

>  <cLogP>
2.3831

>  <H-Acceptors>
5

>  <H-Donors>
0

>  <Non-H Atoms>
24

>  <Non-C/H Atoms>
5

>  <Electronegative Atoms>
5

>  <Stereo Centers>
0

>  <Rotatable Bonds>
13

>  <Rings Closures>
0

>  <sp3-Atoms>
11

>  <Symmetric atoms>
0

>  <Total Surface Area>
54.49

>  <Relative PSA>
0.64599

>  <Polar Surface Area>
39.15

>  <Shape Index>
0.79167

>  <Molecular Flexibility>
0.70074

>  <Molecular Complexity>
0.54695

>  <Aromatic Rings>
0

>  <Aromatic Atoms>
0

$$$$

eCreator 1.02D

 24 23  0  0  0  0  0  0  0  0999 V2000
   23.3827   -0.7500   -0.0000 O   0  0  0  0  0  0  0  0  0  0  0  0
   22.0836   -0.0000   -0.0000 C   0  0  0  0  0  0  0  0  0  0  0  0
   20.7846   -0.7500   -0.0000 N   0  0  0  0  0  0  0  0  0  0  0  0
   19.4856   -0.0000   -0.0000 C   0  0  0  0  0  0  0  0  0  0  0  0
   20.7846   -2.2500   -0.0000 C   0  0  0  0  0  0  0  0  0  0  0  0
   18.1865   -0.7500   -0.0000 C   0  0  0  0  0  0  0  0  0  0  0  0
   16.8875   -0.0000   -0.0000 C   0  0  0  0  0  0  0  0  0  0  0  0
   15.5885   -0.7500   -0.0000 C   0  0  0  0  0  0  0  0  0  0  0  0
   14.2894   -0.0000   -0.0000 N   0  0  0  0  0  0  0  0  0  0  0  0
   15.5885   -2.2500   -0.0000 C   0  0  0  0  0  0  0  0  0  0  0  0
   12.9904   -0.7500   -0.0000 C   0  0  0  0  0  0  0  0  0  0  0  0
   16.8875   -3.0000   -0.0000 C   0  0  0  0  0  0  0  0  0  0  0  0
   11.6913   -0.0000   -0.0000 C   0  0  0  0  0  0  0  0  0  0  0  0
   10.3923   -0.7500   -0.0000 C   0  0  0  0  0  0  0  0  0  0  0  0
    9.0933   -0.0000   -0.0000 C   0  0  0  0  0  0  0  0  0  0  0  0
    7.7942   -0.7500   -0.0000 N   0  0  0  0  0  0  0  0  0  0  0  0
    9.0933    1.5000   -0.0000 C   0  0  0  0  0  0  0  0  0  0  0  0
    7.7942   -2.2500   -0.0000 N   0  0  0  0  0  0  0  0  0  0  0  0
    6.4952   -3.0000   -0.0000 C   0  0  0  0  0  0  0  0  0  0  0  0
    6.4952   -4.5000   -0.0000 C   0  0  0  0  0  0  0  0  0  0  0  0
    5.1962   -5.2500   -0.0000 C   0  0  0  0  0  0  0  0  0  0  0  0
    3.8971   -4.5000   -0.0000 C   0  0  0  0  0  0  0  0  0  0  0  0
    3.8971   -3.0000   -0.0000 O   0  0  0  0  0  0  0  0  0  0  0  0
    2.5981   -5.2500   -0.0000 C   0  0  0  0  0  0  0  0  0  0  0  0
  1  2  2  0  0  0  0
  2  3  1  0  0  0  0
  3  4  1  0  0  0  0
  3  5  1  0  0  0  0
  4  6  2  0  0  0  0
  6  7  1  0  0  0  0
  7  8  2  0  0  0  0
  8  9  1  0  0  0  0
  8 10  1  0  0  0  0
  9 11  1  0  0  0  0
 10 12  2  0  0  0  0
 11 13  1  0  0  0  0
 13 14  2  0  0  0  0
 14 15  1  0  0  0  0
 15 16  2  0  0  0  0
 15 17  1  0  0  0  0
 16 18  1  0  0  0  0
 18 19  1  0  0  0  0
 19 20  1  0  0  0  0
 20 21  2  0  0  0  0
 21 22  1  0  0  0  0
 22 23  1  0  0  0  0
 22 24  2  0  0  0  0
M  END
>  <idcoordinates2D>


>  <FragFp>
zyubL_O!F5k0F01180k082V!F08$Hl218#8k8410V!N08V0J0F0810F0V1!V!44#F%1#

>  <SkelSpheres>
!1/*1)4!1$2)1)2/01/!1)202!5/02//01/!J+1%2$2(11,1!1&3+4)11&1(22/*1!1-1)3/&1(1&1/.2$3/)1(4$101(1,1-1014!22$2////)3//#1///*1.3*2/03//#1&1-1/!11%111/-31g,2,1$11(1(101//%12//%165/-1$2&1)11+1)1/,1+1040101#1)1(2.

>  <PathFp>
I08080841@02c!a08!5V034480@28BZ0HVF0GB0106080GW!1140dlF$FF!ZF#22!424!W04#

>  <Structure>
fa}H`@DB}DCTegVUugUYjYjYfjZPTILcSgK@

>  <Atoms>
24

>  <Bonds>
23

>  <Total Molweight>
304

>  <cLogP>
2.6147

>  <H-Acceptors>
6

>  <H-Donors>
0

>  <Non-H Atoms>
24

>  <Non-C/H Atoms>
6

>  <Electronegative Atoms>
6

>  <Stereo Centers>
0

>  <Rotatable Bonds>
11

>  <Rings Closures>
0

>  <sp3-Atoms>
7

>  <Symmetric atoms>
0

>  <Total Surface Area>
101.88

>  <Relative PSA>
0.47409

>  <Polar Surface Area>
59.38

>  <Shape Index>
0.79167

>  <Molecular Flexibility>
0.66773

>  <Molecular Complexity>
0.53051

>  <Aromatic Rings>
0

>  <Aromatic Atoms>
0

$$$$

eCreator 1.02D

 24 23  0  0  0  0  0  0  0  0999 V2000
   12.9904   -2.0000   -0.0000 O   0  0  0  0  0  0  0  0  0  0  0  0
   12.1244   -1.5000   -0.0000 C   0  0  0  0  0  0  0  0  0  0  0  0
   12.1244   -0.5000   -0.0000 C   0  0  0  0  0  0  0  0  0  0  0  0
   11.2583   -0.0000   -0.0000 C   0  0  0  0  0  0  0  0  0  0  0  0
   10.3923   -0.5000   -0.0000 C   0  0  0  0  0  0  0  0  0  0  0  0
    9.5263   -0.0000   -0.0000 N   0  0  0  0  0  0  0  0  0  0  0  0
   10.3923   -1.5000   -0.0000 C   0  0  0  0  0  0  0  0  0  0  0  0
    9.5263    1.0000   -0.0000 N   0  0  0  0  0  0  0  0  0  0  0  0
    8.6603   -0.5000   -0.0000 C   0  0  0  0  0  0  0  0  0  0  0  0
   10.3923    1.5000   -0.0000 C   0  0  0  0  0  0  0  0  0  0  0  0
    7.7942   -0.0000   -0.0000 C   0  0  0  0  0  0  0  0  0  0  0  0
   10.3923    2.5000   -0.0000 C   0  0  0  0  0  0  0  0  0  0  0  0
    6.9282   -0.5000   -0.0000 N   0  0  0  0  0  0  0  0  0  0  0  0
    6.0622   -0.0000   -0.0000 C   0  0  0  0  0  0  0  0  0  0  0  0
    6.9282   -1.5000   -0.0000 C   0  0  0  0  0  0  0  0  0  0  0  0
    5.1962   -0.5000   -0.0000 C   0  0  0  0  0  0  0  0  0  0  0  0
    4.3301   -0.0000   -0.0000 C   0  0  0  0  0  0  0  0  0  0  0  0
    3.4641   -0.5000   -0.0000 C   0  0  0  0  0  0  0  0  0  0  0  0
    2.5981   -0.0000   -0.0000 N   0  0  0  0  0  0  0  0  0  0  0  0
    3.4641   -1.5000   -0.0000 C   0  0  0  0  0  0  0  0  0  0  0  0
    1.7321   -0.5000   -0.0000 C   0  0  0  0  0  0  0  0  0  0  0  0
    2.5981    1.0000   -0.0000 C   0  0  0  0  0  0  0  0  0  0  0  0
    0.8660   -0.0000   -0.0000 C   0  0  0  0  0  0  0  0  0  0  0  0
    0.0000   -0.5000   -0.0000 C   0  0  0  0  0  0  0  0  0  0  0  0
  1  2  1  0  0  0  0
  2  3  1  0  0  0  0
  3  4  2  0  0  0  0
  4  5  1  0  0  0  0
  5  6  1  0  0  0  0
  5  7  2  0  0  0  0
  6  8  1  0  0  0  0
  6  9  1  0  0  0  0
  8 10  2  0  0  0  0
  9 11  1  0  0  0  0
 10 12  1  0  0  0  0
 11 13  1  0  0  0  0
 13 14  1  0  0  0  0
 13 15  1  0  0  0  0
 14 16  2  0  0  0  0
 16 17  1  0  0  0  0
 17 18  2  0  0  0  0
 18 19  1  0  0  0  0
 18 20  1  0  0  0  0
 19 21  1  0  0  0  0
 19 22  1  0  0  0  0
 21 23  1  0  0  0  0
 23 24  1  0  0  0  0
M  END
>  <idcoordinates2D>


>  <FragFp>
;hvtOcrJ5k1otO280k68eVa0HF8V0N8HG238040@V841F2!F18!o0J0cW0F3W1!V!441!F%1#

>  <SkelSpheres>
!1/02(1)9/!1-201*3&1.2$5$2/+2(2/(2$2!B01)1%1//01%2+11.1/2/!1!4,1-1//01///#1/*9,1(2#1+1*214$101%1,1+4//#2/01,2/+1)2/(2/,2*102/,2.1.2!1/$1%2//f!101!1%1$1$1$11//,2/*2/)142+3!1/#3/021/$24//)105/*225-

>  <PathFp>
G18#8412!V!a08801VF944!Q016W4N1H0FC#F0801W0F1140dlF$JF!VF#X2!42408!B4!

>  <Structure>
fa}I@@J\LdBRkMj|zs_SSSUSMUPBHQShM@

>  <Atoms>
24

>  <Bonds>
23

>  <Total Molweight>
300

>  <cLogP>
3.0334

>  <H-Acceptors>
5

>  <H-Donors>
0

>  <Non-H Atoms>
24

>  <Non-C/H Atoms>
5

>  <Electronegative Atoms>
5

>  <Stereo Centers>
0

>  <Rotatable Bonds>
12

>  <Rings Closures>
0

>  <sp3-Atoms>
14

>  <Symmetric atoms>
0

>  <Total Surface Area>
46.75

>  <Relative PSA>
0.75422

>  <Polar Surface Area>
42.31

>  <Shape Index>
0.70833

>  <Molecular Flexibility>
0.66956

>  <Molecular Complexity>
0.60067

>  <Aromatic Rings>
0

>  <Aromatic Atoms>
0

$$$$

eCreator 1.02D

 23 23  0  0  0  0  0  0  0  0999 V2000
    5.1962    1.5000   -0.0000 O   0  0  0  0  0  0  0  0  0  0  0  0
    4.3301    1.0000   -0.0000 C   0  0  0  0  0  0  0  0  0  0  0  0
    4.3301   -0.0000   -0.0000 C   0  0  0  0  0  0  0  0  0  0  0  0
    5.1962   -0.5000   -0.0000 N   0  0  0  0  0  0  0  0  0  0  0  0
    3.4641   -0.5000   -0.0000 C   0  0  0  0  0  0  0  0  0  0  0  0
    2.5981   -0.0000   -0.0000 C   0  0  0  0  0  0  0  0  0  0  0  0
    2.5981    1.0000   -0.0000 N   0  0  0  0  0  0  0  0  0  0  0  0
    1.7321   -0.5000   -0.0000 C   0  0  0  0  0  0  0  0  0  0  0  0
    1.7321    1.5000   -0.0000 C   0  0  0  0  0  0  0  0  0  0  0  0
    0.8660   -0.0000   -0.0000 N   0  0  0  0  0  0  0  0  0  0  0  0
    0.8660    1.0000   -0.0000 C   0  0  0  0  0  0  0  0  0  0  0  0
    1.7321    2.5000   -0.0000 C   0  0  0  0  0  0  0  0  0  0  0  0
    0.0000   -0.5000   -0.0000 C   0  0  0  0  0  0  0  0  0  0  0  0
   -0.8660    0.0000   -0.0000 C   0  0  0  0  0  0  0  0  0  0  0  0
   -0.0000   -1.5000   -0.0000 C   0  0  0  0  0  0  0  0  0  0  0  0
   -1.7321   -0.5000   -0.0000 C   0  0  0  0  0  0  0  0  0  0  0  0
   -0.8660   -2.0000   -0.0000 C   0  0  0  0  0  0  0  0  0  0  0  0
   -1.7321   -1.5000   -0.0000 C   0  0  0  0  0  0  0  0  0  0  0  0
   -2.5981   -2.0000   -0.0000 N   0  0  0  0  0  0  0  0  0  0  0  0
   -3.4641   -1.5000   -0.0000 C   0  0  0  0  0  0  0  0  0  0  0  0
   -4.3301   -2.0000   -0.0000 C   0  0  0  0  0  0  0  0  0  0  0  0
   -5.1962   -1.5000   -0.0000 C   0  0  0  0  0  0  0  0  0  0  0  0
   -6.0622   -2.0000   -0.0000 C   0  0  0  0  0  0  0  0  0  0  0  0
  1  2  2  0  0  0  0
  2  3  1  0  0  0  0
  3  4  2  0  0  0  0
  3  5  1  0  0  0  0
  5  6  2  0  0  0  0
  6  7  1  0  0  0  0
  6  8  1  0  0  0  0
  7  9  1  0  0  0  0
  8 10  1  0  0  0  0
  9 11  2  0  0  0  0
  9 12  1  0  0  0  0
 10 13  1  0  0  0  0
 13 14  2  0  0  0  0
 13 15  1  0  0  0  0
 14 16  1  0  0  0  0
 15 17  2  0  0  0  0
 16 18  2  0  0  0  0
 18 19  1  0  0  0  0
 19 20  1  0  0  0  0
 20 21  1  0  0  0  0
 21 22  1  0  0  0  0
 22 23  1  0  0  0  0
 17 18  1  0  0  0  0
M  END
>  <idcoordinates2D>


>  <FragFp>
zxUnrYtSlF4R1J2eP80F282801N0W0B!HF218X421o84!V0X!d!48F09W5FF09#V04$F!1&

>  <SkelSpheres>
/%1/0A%1&2//$1.1!4(104/01)2/!3*4+4//////*2/$240301//!8$2///#5/!22&1.4&1+1/-31%1/!1(4.2.1,1!1#1!201#2/01/#4%2/2.4///02.2%1///&2(1)4/0d,2,3/8///#2//2#62//!12/$3.3$11.1/)4&1//#

>  <PathFp>
k0809$802V!X48083808109NN!BV8NY2FN404FJ0@!c!V#8V502!FF!Z20V0W1JV6252NW0D450

>  <Structure>
fn}I@@LLddFQJYQIQFIKIIAbsMTt@EU@HDX

>  <Atoms>
23

>  <Bonds>
23

>  <Total Molweight>
288

>  <cLogP>
2.4172

>  <H-Acceptors>
5

>  <H-Donors>
0

>  <Non-H Atoms>
23

>  <Non-C/H Atoms>
5

>  <Electronegative Atoms>
5

>  <Stereo Centers>
0

>  <Rotatable Bonds>
11

>  <Rings Closures>
1

>  <sp3-Atoms>
6

>  <Symmetric atoms>
2

>  <Total Surface Area>
76.2

>  <Relative PSA>
0.46194

>  <Polar Surface Area>
39.15

>  <Shape Index>
0.69565

>  <Molecular Flexibility>
0.68636

>  <Molecular Complexity>
0.626

>  <Aromatic Rings>
1

>  <Aromatic Atoms>
6

$$$$

eCreator 1.02D

 24 23  0  0  0  0  0  0  0  0999 V2000
   12.1244   -1.5000   -0.0000 O   0  0  0  0  0  0  0  0  0  0  0  0
   12.1244   -0.5000   -0.0000 C   0  0  0  0  0  0  0  0  0  0  0  0
   11.2583   -0.0000   -0.0000 N   0  0  0  0  0  0  0  0  0  0  0  0
   12.9904   -0.0000   -0.0000 C   0  0  0  0  0  0  0  0  0  0  0  0
   10.3923   -0.5000   -0.0000 C   0  0  0  0  0  0  0  0  0  0  0  0
   13.8564   -0.5000   -0.0000 C   0  0  0  0  0  0  0  0  0  0  0  0
    9.5263   -0.0000   -0.0000 C   0  0  0  0  0  0  0  0  0  0  0  0
   14.7224   -0.0000   -0.0000 C   0  0  0  0  0  0  0  0  0  0  0  0
    8.6603   -0.5000   -0.0000 C   0  0  0  0  0  0  0  0  0  0  0  0
    7.7942   -0.0000   -0.0000 C   0  0  0  0  0  0  0  0  0  0  0  0
    6.9282   -0.5000   -0.0000 N   0  0  0  0  0  0  0  0  0  0  0  0
    6.0622   -0.0000   -0.0000 C   0  0  0  0  0  0  0  0  0  0  0  0
    6.9282   -1.5000   -0.0000 C   0  0  0  0  0  0  0  0  0  0  0  0
    5.1962   -0.5000   -0.0000 C   0  0  0  0  0  0  0  0  0  0  0  0
    7.7942   -2.0000   -0.0000 C   0  0  0  0  0  0  0  0  0  0  0  0
    4.3301   -0.0000   -0.0000 N   0  0  0  0  0  0  0  0  0  0  0  0
    5.1962   -1.5000   -0.0000 C   0  0  0  0  0  0  0  0  0  0  0  0
    3.4641   -0.5000   -0.0000 C   0  0  0  0  0  0  0  0  0  0  0  0
    4.3301   -2.0000   -0.0000 C   0  0  0  0  0  0  0  0  0  0  0  0
    2.5981   -0.0000   -0.0000 C   0  0  0  0  0  0  0  0  0  0  0  0
    4.3301   -3.0000   -0.0000 C   0  0  0  0  0  0  0  0  0  0  0  0
    1.7321   -0.5000   -0.0000 C   0  0  0  0  0  0  0  0  0  0  0  0
    1.7321   -1.5000   -0.0000 C   0  0  0  0  0  0  0  0  0  0  0  0
    0.8660   -2.0000   -0.0000 O   0  0  0  0  0  0  0  0  0  0  0  0
  1  2  2  0  0  0  0
  2  3  1  0  0  0  0
  2  4  1  0  0  0  0
  3  5  1  0  0  0  0
  4  6  1  0  0  0  0
  5  7  2  0  0  0  0
  6  8  1  0  0  0  0
  7  9  1  0  0  0  0
  9 10  2  0  0  0  0
 10 11  1  0  0  0  0
 11 12  1  0  0  0  0
 11 13  1  0  0  0  0
 12 14  1  0  0  0  0
 13 15  1  0  0  0  0
 14 16  1  0  0  0  0
 14 17  2  0  0  0  0
 16 18  1  0  0  0  0
 17 19  1  0  0  0  0
 18 20  1  0  0  0  0
 19 21  1  0  0  0  0
 20 22  2  0  0  0  0
 22 23  1  0  0  0  0
 23 24  1  0  0  0  0
M  END
>  <idcoordinates2D>


>  <FragFp>
;hzdvBrJ5wOJ9tDC8F28@8_1H1cV490Ht238!F8o84!W0XF0c!4#VW1F311#8F44.

>  <SkelSpheres>
/$1(1%3!H/!101!2#1#3,4/&4!20101!1)102.2)1,1#1-B+2#2!1/////#1/(1!101/#102$1)1////%1*1.7&1/01(1)3%21$201/!1,2.2/!201-1.6%4$1/)1/(3//+1!1//-1.20122%2$1/*1-f$11/#3(1/.1-2101!101)1!1&2/#3!2/#1,4.1%3/011//+3//+

>  <PathFp>
G480808!@!V!a08!3!A4088P20DV8N120F5010F080FV0F!408W1$FF!Z#1Y0F0424081044!

>  <Structure>
fa}p`@DJ|CjSJkkJvjzuSSUTuSPBTaWhk@

>  <Atoms>
24

>  <Bonds>
23

>  <Total Molweight>
302

>  <cLogP>
2.526

>  <H-Acceptors>
5

>  <H-Donors>
0

>  <Non-H Atoms>
24

>  <Non-C/H Atoms>
5

>  <Electronegative Atoms>
5

>  <Stereo Centers>
0

>  <Rotatable Bonds>
13

>  <Rings Closures>
0

>  <sp3-Atoms>
13

>  <Symmetric atoms>
0

>  <Total Surface Area>
48.28

>  <Relative PSA>
0.76201

>  <Polar Surface Area>
47.02

>  <Shape Index>
0.75

>  <Molecular Flexibility>
0.65451

>  <Molecular Complexity>
0.58006

>  <Aromatic Rings>
0

>  <Aromatic Atoms>
0

$$$$

eCreator 1.02D

 24 23  0  0  0  0  0  0  0  0999 V2000
   10.3923   -3.5000   -0.0000 O   0  0  0  0  0  0  0  0  0  0  0  0
    9.5263   -3.0000   -0.0000 C   0  0  0  0  0  0  0  0  0  0  0  0
    9.5263   -2.0000   -0.0000 N   0  0  0  0  0  0  0  0  0  0  0  0
    8.6603   -3.5000   -0.0000 C   0  0  0  0  0  0  0  0  0  0  0  0
    8.6603   -1.5000   -0.0000 C   0  0  0  0  0  0  0  0  0  0  0  0
   10.3923   -1.5000   -0.0000 C   0  0  0  0  0  0  0  0  0  0  0  0
    8.6603   -0.5000   -0.0000 C   0  0  0  0  0  0  0  0  0  0  0  0
    7.7942   -0.0000   -0.0000 C   0  0  0  0  0  0  0  0  0  0  0  0
    6.9282   -0.5000   -0.0000 C   0  0  0  0  0  0  0  0  0  0  0  0
    6.0622   -0.0000   -0.0000 N   0  0  0  0  0  0  0  0  0  0  0  0
    5.1962   -0.5000   -0.0000 C   0  0  0  0  0  0  0  0  0  0  0  0
    6.0622    1.0000   -0.0000 C   0  0  0  0  0  0  0  0  0  0  0  0
    4.3301   -0.0000   -0.0000 C   0  0  0  0  0  0  0  0  0  0  0  0
    3.4641   -0.5000   -0.0000 N   0  0  0  0  0  0  0  0  0  0  0  0
    4.3301    1.0000   -0.0000 C   0  0  0  0  0  0  0  0  0  0  0  0
    3.4641   -1.5000   -0.0000 N   0  0  0  0  0  0  0  0  0  0  0  0
    2.5981   -0.0000   -0.0000 C   0  0  0  0  0  0  0  0  0  0  0  0
    4.3301   -2.0000   -0.0000 C   0  0  0  0  0  0  0  0  0  0  0  0
    1.7321   -0.5000   -0.0000 C   0  0  0  0  0  0  0  0  0  0  0  0
    2.5981    1.0000   -0.0000 C   0  0  0  0  0  0  0  0  0  0  0  0
    4.3301   -3.0000   -0.0000 C   0  0  0  0  0  0  0  0  0  0  0  0
    0.8660   -0.0000   -0.0000 C   0  0  0  0  0  0  0  0  0  0  0  0
    5.1962   -3.5000   -0.0000 N   0  0  0  0  0  0  0  0  0  0  0  0
    0.8660    1.0000   -0.0000 C   0  0  0  0  0  0  0  0  0  0  0  0
  1  2  2  0  0  0  0
  2  3  1  0  0  0  0
  2  4  1  0  0  0  0
  3  5  1  0  0  0  0
  3  6  1  0  0  0  0
  5  7  1  0  0  0  0
  7  8  2  0  0  0  0
  8  9  1  0  0  0  0
  9 10  1  0  0  0  0
 10 11  1  0  0  0  0
 10 12  1  0  0  0  0
 11 13  1  0  0  0  0
 13 14  1  0  0  0  0
 13 15  2  0  0  0  0
 14 16  1  0  0  0  0
 14 17  1  0  0  0  0
 16 18  2  0  0  0  0
 17 19  1  0  0  0  0
 17 20  2  0  0  0  0
 18 21  1  0  0  0  0
 19 22  2  0  0  0  0
 21 23  1  0  0  0  0
 22 24  1  0  0  0  0
M  END
>  <idcoordinates2D>


>  <FragFp>
zrUdztUgrJ5wOktOAC8m68eca92F8V4O0Hl2A904N@Z801F202F1VV0K0R0VWGF3W#V0FK01)1#

>  <SkelSpheres>
/)1$2(5//01,2/,8$503/-1/!204/B/!2.1//$3-2+2%1)1%2$4!3/!2///$3/)1/#2$1,7&1*1(2/(4$1/-31//%3/1.22$2,1)1/!1//&3.2/)2#2/01!2/*1/#1(1/0f$1-11$1$1!1)2//5///%703&1/&2!7/03&1-11/+3.5/+2.

>  <PathFp>
G18#8%V!608801VFA8480N294_4N0F0FB#F080WV!1#dlF$J!8VF!8X2!V240@!4440

>  <Structure>
fa}i@@DRmyhDf[uYymeujijjZYf`XXabl

>  <Atoms>
24

>  <Bonds>
23

>  <Total Molweight>
302

>  <cLogP>
1.8925

>  <H-Acceptors>
6

>  <H-Donors>
0

>  <Non-H Atoms>
24

>  <Non-C/H Atoms>
6

>  <Electronegative Atoms>
6

>  <Stereo Centers>
0

>  <Rotatable Bonds>
11

>  <Rings Closures>
0

>  <sp3-Atoms>
11

>  <Symmetric atoms>
0

>  <Total Surface Area>
61.13

>  <Relative PSA>
0.63389

>  <Polar Surface Area>
42.39

>  <Shape Index>
0.625

>  <Molecular Flexibility>
0.77031

>  <Molecular Complexity>
0.66348

>  <Aromatic Rings>
0

>  <Aromatic Atoms>
0

$$$$

eCreator 1.02D

 25 24  0  0  0  0  0  0  0  0999 V2000
   20.7846    2.2500   -0.0000 O   0  0  0  0  0  0  0  0  0  0  0  0
   19.4856    1.5000   -0.0000 C   0  0  0  0  0  0  0  0  0  0  0  0
   18.1865    2.2500   -0.0000 C   0  0  0  0  0  0  0  0  0  0  0  0
   18.1865    3.7500   -0.0000 N   0  0  0  0  0  0  0  0  0  0  0  0
   16.8875    1.5000   -0.0000 C   0  0  0  0  0  0  0  0  0  0  0  0
   16.8875   -0.0000   -0.0000 C   0  0  0  0  0  0  0  0  0  0  0  0
   18.1865   -0.7500   -0.0000 N   0  0  0  0  0  0  0  0  0  0  0  0
   15.5885   -0.7500   -0.0000 C   0  0  0  0  0  0  0  0  0  0  0  0
   18.1865   -2.2500   -0.0000 C   0  0  0  0  0  0  0  0  0  0  0  0
   14.2894   -0.0000   -0.0000 N   0  0  0  0  0  0  0  0  0  0  0  0
   19.4856   -3.0000   -0.0000 C   0  0  0  0  0  0  0  0  0  0  0  0
   16.8875   -3.0000   -0.0000 C   0  0  0  0  0  0  0  0  0  0  0  0
   12.9904   -0.7500   -0.0000 C   0  0  0  0  0  0  0  0  0  0  0  0
   14.2894    1.5000   -0.0000 C   0  0  0  0  0  0  0  0  0  0  0  0
   19.4856   -4.5000   -0.0000 C   0  0  0  0  0  0  0  0  0  0  0  0
   11.6913   -0.0000   -0.0000 C   0  0  0  0  0  0  0  0  0  0  0  0
   10.3923   -0.7500   -0.0000 C   0  0  0  0  0  0  0  0  0  0  0  0
    9.0933   -0.0000   -0.0000 C   0  0  0  0  0  0  0  0  0  0  0  0
    7.7942   -0.7500   -0.0000 N   0  0  0  0  0  0  0  0  0  0  0  0
    6.4952   -0.0000   -0.0000 C   0  0  0  0  0  0  0  0  0  0  0  0
    5.1962   -0.7500   -0.0000 C   0  0  0  0  0  0  0  0  0  0  0  0
    3.8971   -0.0000   -0.0000 C   0  0  0  0  0  0  0  0  0  0  0  0
    2.5981   -0.7500   -0.0000 C   0  0  0  0  0  0  0  0  0  0  0  0
    1.2990   -0.0000   -0.0000 C   0  0  0  0  0  0  0  0  0  0  0  0
    0.0000   -0.7500   -0.0000 O   0  0  0  0  0  0  0  0  0  0  0  0
  1  2  2  0  0  0  0
  2  3  1  0  0  0  0
  3  4  2  0  0  0  0
  3  5  1  0  0  0  0
  5  6  2  0  0  0  0
  6  7  1  0  0  0  0
  6  8  1  0  0  0  0
  7  9  1  0  0  0  0
  8 10  1  0  0  0  0
  9 11  1  0  0  0  0
  9 12  2  0  0  0  0
 10 13  1  0  0  0  0
 10 14  1  0  0  0  0
 11 15  2  0  0  0  0
 13 16  2  0  0  0  0
 16 17  1  0  0  0  0
 17 18  2  0  0  0  0
 18 19  1  0  0  0  0
 19 20  1  0  0  0  0
 20 21  1  0  0  0  0
 21 22  1  0  0  0  0
 22 23  1  0  0  0  0
 23 24  1  0  0  0  0
 24 25  2  0  0  0  0
M  END
>  <idcoordinates2D>


>  <FragFp>
:UfrftBnJ5y1J9t@80F2828b1P0c0410HG23804F8o8440X0XF0c!J0F0cW1F3W1#8F401!F*

>  <SkelSpheres>
/%1&1(2@%1&11//*3$1)402$7//$2/$1(1!F+2$2//)1////$3022#2/1!3/1(1&1!1/&2&4/+1,101&2/1)1#3+22$2/$1/%2&1$1-2&11$1.2*1.54///%1/+5!101/%1/01)1/*4(1%1+1(i,2#12&2(1///01/#2/1)54.1/#2/01!3.3!11//+4/*1&1&2

>  <PathFp>
G480908!@02V!m4808380@4089P20BV8NY20F5!FJV8!V0F!408W102!FF!Z0201Y0FV62508W04440

>  <Structure>
ficH`@LLdd@|bTrbRbbqRRRRYfjfefjiA`bzCP

>  <Atoms>
25

>  <Bonds>
24

>  <Total Molweight>
316

>  <cLogP>
0.7616

>  <H-Acceptors>
6

>  <H-Donors>
0

>  <Non-H Atoms>
25

>  <Non-C/H Atoms>
6

>  <Electronegative Atoms>
6

>  <Stereo Centers>
0

>  <Rotatable Bonds>
15

>  <Rings Closures>
0

>  <sp3-Atoms>
8

>  <Symmetric atoms>
0

>  <Total Surface Area>
90.93

>  <Relative PSA>
0.53052

>  <Polar Surface Area>
56.22

>  <Shape Index>
0.72

>  <Molecular Flexibility>
0.67433

>  <Molecular Complexity>
0.60895

>  <Aromatic Rings>
0

>  <Aromatic Atoms>
0

$$$$

eCreator 1.02D

 25 24  0  0  0  0  0  0  0  0999 V2000
   12.9904   -2.2500   -0.0000 O   0  0  0  0  0  0  0  0  0  0  0  0
   12.9904   -0.7500   -0.0000 C   0  0  0  0  0  0  0  0  0  0  0  0
   11.6913   -0.0000   -0.0000 N   0  0  0  0  0  0  0  0  0  0  0  0
   14.2894   -0.0000   -0.0000 C   0  0  0  0  0  0  0  0  0  0  0  0
   10.3923   -0.7500   -0.0000 C   0  0  0  0  0  0  0  0  0  0  0  0
   15.5885   -0.7500   -0.0000 N   0  0  0  0  0  0  0  0  0  0  0  0
    9.0933   -0.0000   -0.0000 C   0  0  0  0  0  0  0  0  0  0  0  0
   16.8875   -0.0000   -0.0000 N   0  0  0  0  0  0  0  0  0  0  0  0
   15.5885   -2.2500   -0.0000 C   0  0  0  0  0  0  0  0  0  0  0  0
    7.7942   -0.7500   -0.0000 C   0  0  0  0  0  0  0  0  0  0  0  0
   18.1865   -0.7500   -0.0000 C   0  0  0  0  0  0  0  0  0  0  0  0
   14.2894   -3.0000   -0.0000 C   0  0  0  0  0  0  0  0  0  0  0  0
   16.8875   -3.0000   -0.0000 C   0  0  0  0  0  0  0  0  0  0  0  0
    7.7942   -2.2500   -0.0000 C   0  0  0  0  0  0  0  0  0  0  0  0
   19.4856   -0.0000   -0.0000 C   0  0  0  0  0  0  0  0  0  0  0  0
   14.2894   -4.5000   -0.0000 C   0  0  0  0  0  0  0  0  0  0  0  0
   18.1865   -2.2500   -0.0000 C   0  0  0  0  0  0  0  0  0  0  0  0
    6.4952   -3.0000   -0.0000 N   0  0  0  0  0  0  0  0  0  0  0  0
   20.7846   -0.7500   -0.0000 O   0  0  0  0  0  0  0  0  0  0  0  0
   12.9904   -5.2500   -0.0000 C   0  0  0  0  0  0  0  0  0  0  0  0
    6.4952   -4.5000   -0.0000 C   0  0  0  0  0  0  0  0  0  0  0  0
    5.1962   -2.2500   -0.0000 C   0  0  0  0  0  0  0  0  0  0  0  0
    5.1962   -5.2500   -0.0000 C   0  0  0  0  0  0  0  0  0  0  0  0
    5.1962   -6.7500   -0.0000 C   0  0  0  0  0  0  0  0  0  0  0  0
    3.8971   -7.5000   -0.0000 C   0  0  0  0  0  0  0  0  0  0  0  0
  1  2  2  0  0  0  0
  2  3  1  0  0  0  0
  2  4  1  0  0  0  0
  3  5  1  0  0  0  0
  4  6  1  0  0  0  0
  5  7  1  0  0  0  0
  6  8  1  0  0  0  0
  6  9  1  0  0  0  0
  7 10  2  0  0  0  0
  8 11  2  0  0  0  0
  9 12  2  0  0  0  0
  9 13  1  0  0  0  0
 10 14  1  0  0  0  0
 11 15  1  0  0  0  0
 12 16  1  0  0  0  0
 13 17  2  0  0  0  0
 14 18  1  0  0  0  0
 15 19  2  0  0  0  0
 16 20  2  0  0  0  0
 18 21  1  0  0  0  0
 18 22  1  0  0  0  0
 21 23  1  0  0  0  0
 23 24  1  0  0  0  0
 24 25  1  0  0  0  0
M  END
>  <idcoordinates2D>


>  <FragFp>
:UdztzgrJ5wOodODC8k68PcZ1HFcV498Hp23904N@Z841F#k0cV0J0N4VYFF3W10VV0F4$F%1#

>  <SkelSpheres>
!2)2+1-A/,1#3,2/01$401!3$6.1/01$1*12/10H+3//+1/-1*201$1%2*1#1,2$11//#1//!1$3.1/%1$3&2.1/,2$5/1,1#1.1%6+2/1$2/3$1//$1//&103/!1$2//%1/(1!2%1#21/01/0i$1.1$2$1!1$1#1+2%2//&1#2.1%332//#5/01$1/02.2+2.4&2/$1-

>  <PathFp>
F18#c!3!V!q0@8010JAB4N0R094WBs0H0FB#F0N0GV0FG040dlG!F0JF18VF080XXF0Z2_0@!B4!

>  <Structure>
ficH`@DTyDB\bbRTRTRRRVarZjiVjYZjA`SJUP

>  <Atoms>
25

>  <Bonds>
24

>  <Total Molweight>
316

>  <cLogP>
1.9603

>  <H-Acceptors>
6

>  <H-Donors>
0

>  <Non-H Atoms>
25

>  <Non-C/H Atoms>
6

>  <Electronegative Atoms>
6

>  <Stereo Centers>
0

>  <Rotatable Bonds>
14

>  <Rings Closures>
0

>  <sp3-Atoms>
9

>  <Symmetric atoms>
0

>  <Total Surface Area>
75.33

>  <Relative PSA>
0.64038

>  <Polar Surface Area>
56.22

>  <Shape Index>
0.68

>  <Molecular Flexibility>
0.78471

>  <Molecular Complexity>
0.64283

>  <Aromatic Rings>
0

>  <Aromatic Atoms>
0

$$$$

eCreator 1.02D

 25 24  0  0  0  0  0  0  0  0999 V2000
   15.5885    2.2500   -0.0000 O   0  0  0  0  0  0  0  0  0  0  0  0
   14.2894    1.5000   -0.0000 C   0  0  0  0  0  0  0  0  0  0  0  0
   14.2894   -0.0000   -0.0000 N   0  0  0  0  0  0  0  0  0  0  0  0
   12.9904    2.2500   -0.0000 C   0  0  0  0  0  0  0  0  0  0  0  0
   11.6913    1.5000   -0.0000 C   0  0  0  0  0  0  0  0  0  0  0  0
   11.6913   -0.0000   -0.0000 C   0  0  0  0  0  0  0  0  0  0  0  0
   10.3923    2.2500   -0.0000 C   0  0  0  0  0  0  0  0  0  0  0  0
   12.9904   -0.7500   -0.0000 N   0  0  0  0  0  0  0  0  0  0  0  0
   10.3923   -0.7500   -0.0000 C   0  0  0  0  0  0  0  0  0  0  0  0
    9.0933    1.5000   -0.0000 C   0  0  0  0  0  0  0  0  0  0  0  0
   12.9904   -2.2500   -0.0000 C   0  0  0  0  0  0  0  0  0  0  0  0
    9.0933   -0.0000   -0.0000 N   0  0  0  0  0  0  0  0  0  0  0  0
   14.2894   -3.0000   -0.0000 C   0  0  0  0  0  0  0  0  0  0  0  0
    7.7942   -0.7500   -0.0000 C   0  0  0  0  0  0  0  0  0  0  0  0
   14.2894   -4.5000   -0.0000 C   0  0  0  0  0  0  0  0  0  0  0  0
    6.4952   -0.0000   -0.0000 C   0  0  0  0  0  0  0  0  0  0  0  0
    7.7942   -2.2500   -0.0000 C   0  0  0  0  0  0  0  0  0  0  0  0
   15.5885   -5.2500   -0.0000 C   0  0  0  0  0  0  0  0  0  0  0  0
    5.1962   -0.7500   -0.0000 C   0  0  0  0  0  0  0  0  0  0  0  0
    5.1962   -2.2500   -0.0000 C   0  0  0  0  0  0  0  0  0  0  0  0
    3.8971   -3.0000   -0.0000 N   0  0  0  0  0  0  0  0  0  0  0  0
    3.8971   -4.5000   -0.0000 C   0  0  0  0  0  0  0  0  0  0  0  0
    2.5981   -2.2500   -0.0000 C   0  0  0  0  0  0  0  0  0  0  0  0
    5.1962   -5.2500   -0.0000 O   0  0  0  0  0  0  0  0  0  0  0  0
    2.5981   -5.2500   -0.0000 C   0  0  0  0  0  0  0  0  0  0  0  0
  1  2  2  0  0  0  0
  2  3  1  0  0  0  0
  2  4  1  0  0  0  0
  4  5  1  0  0  0  0
  5  6  2  0  0  0  0
  5  7  1  0  0  0  0
  6  8  1  0  0  0  0
  6  9  1  0  0  0  0
  7 10  1  0  0  0  0
  8 11  1  0  0  0  0
  9 12  1  0  0  0  0
 11 13  2  0  0  0  0
 12 14  1  0  0  0  0
 13 15  1  0  0  0  0
 14 16  1  0  0  0  0
 14 17  2  0  0  0  0
 15 18  2  0  0  0  0
 16 19  2  0  0  0  0
 19 20  1  0  0  0  0
 20 21  1  0  0  0  0
 21 22  1  0  0  0  0
 21 23  1  0  0  0  0
 22 24  2  0  0  0  0
 22 25  1  0  0  0  0
M  END
>  <idcoordinates2D>


>  <FragFp>
:UYzYtBlN5y1J9dAB8k28@8l0F1c0480Hl2180402k8440W0Xs0cV0JFA0cWGF1W1!1!4$F*

>  <SkelSpheres>
/$2&102(@/,2/01+2$1(20201!603///01%4+B+3%1//(1+1/(1/.3!1/(1//(2%3/4/,2*1&6&2!1/&101,722$2///)4$2%6/&11+102,1&2+1,1//!3///1&1/&1$1&1/$1/*g/*2/!1+1/0105*1/%1101/A03&2&4!3*1#3/02&1/1//*4/#1/&

>  <PathFp>
FJ801F801@!c!q48083!9B080N28BV8N#F4!FFV80FV0F04408W1$FF!ZF1!Y!Va240@104440

>  <Structure>
ficH`@D\tTG\bfTTRVRTRJTTZfjijUjfA`cjbp

>  <Atoms>
25

>  <Bonds>
24

>  <Total Molweight>
316

>  <cLogP>
2.6141

>  <H-Acceptors>
6

>  <H-Donors>
0

>  <Non-H Atoms>
25

>  <Non-C/H Atoms>
6

>  <Electronegative Atoms>
6

>  <Stereo Centers>
0

>  <Rotatable Bonds>
12

>  <Rings Closures>
0

>  <sp3-Atoms>
9

>  <Symmetric atoms>
0

>  <Total Surface Area>
75.17

>  <Relative PSA>
0.53585

>  <Polar Surface Area>
47.1

>  <Shape Index>
0.6

>  <Molecular Flexibility>
0.67033

>  <Molecular Complexity>
0.6593

>  <Aromatic Rings>
0

>  <Aromatic Atoms>
0

$$$$

eCreator 1.02D

 25 24  0  0  0  0  0  0  0  0999 V2000
   12.1244    1.5000   -0.0000 O   0  0  0  0  0  0  0  0  0  0  0  0
   11.2583    1.0000   -0.0000 C   0  0  0  0  0  0  0  0  0  0  0  0
   11.2583   -0.0000   -0.0000 N   0  0  0  0  0  0  0  0  0  0  0  0
   10.3923   -0.5000   -0.0000 C   0  0  0  0  0  0  0  0  0  0  0  0
   12.1244   -0.5000   -0.0000 C   0  0  0  0  0  0  0  0  0  0  0  0
    9.5263   -0.0000   -0.0000 C   0  0  0  0  0  0  0  0  0  0  0  0
   10.3923   -1.5000   -0.0000 C   0  0  0  0  0  0  0  0  0  0  0  0
   12.9904   -0.0000   -0.0000 C   0  0  0  0  0  0  0  0  0  0  0  0
    8.6603   -0.5000   -0.0000 C   0  0  0  0  0  0  0  0  0  0  0  0
   13.8564   -0.5000   -0.0000 C   0  0  0  0  0  0  0  0  0  0  0  0
    7.7942   -0.0000   -0.0000 C   0  0  0  0  0  0  0  0  0  0  0  0
    6.9282   -0.5000   -0.0000 N   0  0  0  0  0  0  0  0  0  0  0  0
    6.0622   -0.0000   -0.0000 C   0  0  0  0  0  0  0  0  0  0  0  0
    6.9282   -1.5000   -0.0000 C   0  0  0  0  0  0  0  0  0  0  0  0
    5.1962   -0.5000   -0.0000 C   0  0  0  0  0  0  0  0  0  0  0  0
    4.3301   -0.0000   -0.0000 N   0  0  0  0  0  0  0  0  0  0  0  0
    4.3301    1.0000   -0.0000 N   0  0  0  0  0  0  0  0  0  0  0  0
    3.4641   -0.5000   -0.0000 C   0  0  0  0  0  0  0  0  0  0  0  0
    5.1962    1.5000   -0.0000 C   0  0  0  0  0  0  0  0  0  0  0  0
    2.5981   -0.0000   -0.0000 C   0  0  0  0  0  0  0  0  0  0  0  0
    3.4641   -1.5000   -0.0000 C   0  0  0  0  0  0  0  0  0  0  0  0
    5.1962    2.5000   -0.0000 C   0  0  0  0  0  0  0  0  0  0  0  0
    1.7321   -0.5000   -0.0000 C   0  0  0  0  0  0  0  0  0  0  0  0
    1.7321   -1.5000   -0.0000 C   0  0  0  0  0  0  0  0  0  0  0  0
    0.8660   -2.0000   -0.0000 O   0  0  0  0  0  0  0  0  0  0  0  0
  1  2  2  0  0  0  0
  2  3  1  0  0  0  0
  3  4  1  0  0  0  0
  3  5  1  0  0  0  0
  4  6  2  0  0  0  0
  4  7  1  0  0  0  0
  5  8  1  0  0  0  0
  6  9  1  0  0  0  0
  8 10  1  0  0  0  0
  9 11  2  0  0  0  0
 11 12  1  0  0  0  0
 12 13  1  0  0  0  0
 12 14  1  0  0  0  0
 13 15  1  0  0  0  0
 15 16  1  0  0  0  0
 16 17  1  0  0  0  0
 16 18  1  0  0  0  0
 17 19  2  0  0  0  0
 18 20  1  0  0  0  0
 18 21  2  0  0  0  0
 19 22  1  0  0  0  0
 20 23  2  0  0  0  0
 23 24  1  0  0  0  0
 24 25  1  0  0  0  0
M  END
>  <idcoordinates2D>


>  <FragFp>
;hztOcrJ5k1otO380k68eVa0HF8V0N8Ht238040@V841FX!F18!o0R0eW0F3W1!V!441!F%1#

>  <SkelSpheres>
!1+1-1)9(2)1-2,3&1.2$4$3/+2!1$2/(2$2!D01)1%1///$11.1/2)3+4/+3//01//-1$1/*8&1$1(2/1*213$201%1,1+4///%1,2/+1)2/(2/,2*102/,2.1.2!1/+2//g!104!1%1$1$2$11//)2&2)2+2/)142.1/!13/011/$24//)105&1)2(225-

>  <PathFp>
G180808412!V!a08801VF944!Q016W4N1H0FC010F0N0GW0F1140dlF$JF!VF#X2!Z2408!B4!

>  <Structure>
ficH`@DZ|D@|bTTRrrbrbTRJZfjZjifZ@PeJcUX

>  <Atoms>
25

>  <Bonds>
24

>  <Total Molweight>
316

>  <cLogP>
2.7193

>  <H-Acceptors>
6

>  <H-Donors>
0

>  <Non-H Atoms>
25

>  <Non-C/H Atoms>
6

>  <Electronegative Atoms>
6

>  <Stereo Centers>
0

>  <Rotatable Bonds>
12

>  <Rings Closures>
0

>  <sp3-Atoms>
12

>  <Symmetric atoms>
0

>  <Total Surface Area>
67.59

>  <Relative PSA>
0.7146

>  <Polar Surface Area>
59.38

>  <Shape Index>
0.68

>  <Molecular Flexibility>
0.69055

>  <Molecular Complexity>
0.62778

>  <Aromatic Rings>
0

>  <Aromatic Atoms>
0

$$$$

eCreator 1.02D

 24 24  0  0  0  0  0  0  0  0999 V2000
   11.6913    1.5000   -0.0000 O   0  0  0  0  0  0  0  0  0  0  0  0
   11.6913   -0.0000   -0.0000 C   0  0  0  0  0  0  0  0  0  0  0  0
   12.9904   -0.7500   -0.0000 N   0  0  0  0  0  0  0  0  0  0  0  0
   10.3923   -0.7500   -0.0000 C   0  0  0  0  0  0  0  0  0  0  0  0
   14.2894   -0.0000   -0.0000 C   0  0  0  0  0  0  0  0  0  0  0  0
   12.9904   -2.2500   -0.0000 C   0  0  0  0  0  0  0  0  0  0  0  0
    9.0933   -0.0000   -0.0000 C   0  0  0  0  0  0  0  0  0  0  0  0
   15.5885   -0.7500   -0.0000 C   0  0  0  0  0  0  0  0  0  0  0  0
   14.2894   -3.0000   -0.0000 C   0  0  0  0  0  0  0  0  0  0  0  0
    7.7942   -0.7500   -0.0000 C   0  0  0  0  0  0  0  0  0  0  0  0
   16.8875   -0.0000   -0.0000 C   0  0  0  0  0  0  0  0  0  0  0  0
    6.4952   -0.0000   -0.0000 N   0  0  0  0  0  0  0  0  0  0  0  0
   16.8875    1.5000   -0.0000 C   0  0  0  0  0  0  0  0  0  0  0  0
    6.4952    1.5000   -0.0000 N   0  0  0  0  0  0  0  0  0  0  0  0
   18.1865    2.2500   -0.0000 N   0  0  0  0  0  0  0  0  0  0  0  0
    5.1962    2.2500   -0.0000 C   0  0  0  0  0  0  0  0  0  0  0  0
   18.1865    3.7500   -0.0000 C   0  0  0  0  0  0  0  0  0  0  0  0
   19.4856    1.5000   -0.0000 C   0  0  0  0  0  0  0  0  0  0  0  0
    5.1962    3.7500   -0.0000 C   0  0  0  0  0  0  0  0  0  0  0  0
   19.4856    4.5000   -0.0000 C   0  0  0  0  0  0  0  0  0  0  0  0
   20.7846    2.2500   -0.0000 C   0  0  0  0  0  0  0  0  0  0  0  0
    3.8971    4.5000   -0.0000 C   0  0  0  0  0  0  0  0  0  0  0  0
   20.7846    3.7500   -0.0000 C   0  0  0  0  0  0  0  0  0  0  0  0
    3.8971    6.0000   -0.0000 C   0  0  0  0  0  0  0  0  0  0  0  0
  1  2  2  0  0  0  0
  2  3  1  0  0  0  0
  2  4  1  0  0  0  0
  3  5  1  0  0  0  0
  3  6  1  0  0  0  0
  4  7  2  0  0  0  0
  5  8  1  0  0  0  0
  6  9  1  0  0  0  0
  7 10  1  0  0  0  0
  8 11  2  0  0  0  0
 10 12  2  0  0  0  0
 11 13  1  0  0  0  0
 12 14  1  0  0  0  0
 13 15  1  0  0  0  0
 14 16  1  0  0  0  0
 15 17  1  0  0  0  0
 15 18  1  0  0  0  0
 16 19  2  0  0  0  0
 17 20  1  0  0  0  0
 18 21  1  0  0  0  0
 19 22  1  0  0  0  0
 20 23  1  0  0  0  0
 22 24  2  0  0  0  0
 21 23  1  0  0  0  0
M  END
>  <idcoordinates2D>


>  <FragFp>
:Udzdv8KFCmGJ91190F08@V#2cV088Px218#2V@41$F!V0J0NJX3FF1W12$4$F#V01#

>  <SkelSpheres>
//(C%1!1$1/.3/!1)2$3%1!202)2)2/!2/!G$2%4////*2#1-1/)1,1*1/&1/(1/#401&1*2!201+1#2&1/#3/!1#2204!1,1/2#2/%4$1%21//$1/)2!1*1012/!1/+1/!2#1-2%1///!11//$f/$1*1)1!2,101#2%1%302/1!4/-2*3/)8/////%4#11/#1!311)10

>  <PathFp>
2180208$2c!608!1041B4N18284W8mV20GB#6V801V!F#8lG!F04F10V$20G0X2402V0B#

>  <Structure>
facI@@DZlxBSLjnjljnUkUMRuUMTpBTiJfM@

>  <Atoms>
24

>  <Bonds>
24

>  <Total Molweight>
300

>  <cLogP>
2.3258

>  <H-Acceptors>
5

>  <H-Donors>
0

>  <Non-H Atoms>
24

>  <Non-C/H Atoms>
5

>  <Electronegative Atoms>
5

>  <Stereo Centers>
0

>  <Rotatable Bonds>
10

>  <Rings Closures>
1

>  <sp3-Atoms>
10

>  <Symmetric atoms>
2

>  <Total Surface Area>
54.49

>  <Relative PSA>
0.64599

>  <Polar Surface Area>
39.15

>  <Shape Index>
0.79167

>  <Molecular Flexibility>
0.55557

>  <Molecular Complexity>
0.5406

>  <Aromatic Rings>
0

>  <Aromatic Atoms>
0

$$$$

eCreator 1.02D

 25 24  0  0  0  0  0  0  0  0999 V2000
    6.9282   -1.5000   -0.0000 O   0  0  0  0  0  0  0  0  0  0  0  0
    6.9282   -0.5000   -0.0000 C   0  0  0  0  0  0  0  0  0  0  0  0
    6.0622   -0.0000   -0.0000 N   0  0  0  0  0  0  0  0  0  0  0  0
    7.7942   -0.0000   -0.0000 C   0  0  0  0  0  0  0  0  0  0  0  0
    5.1962   -0.5000   -0.0000 C   0  0  0  0  0  0  0  0  0  0  0  0
    6.0622    1.0000   -0.0000 C   0  0  0  0  0  0  0  0  0  0  0  0
    8.6603   -0.5000   -0.0000 N   0  0  0  0  0  0  0  0  0  0  0  0
    7.7942    1.0000   -0.0000 C   0  0  0  0  0  0  0  0  0  0  0  0
    4.3301   -0.0000   -0.0000 C   0  0  0  0  0  0  0  0  0  0  0  0
    9.5263   -0.0000   -0.0000 N   0  0  0  0  0  0  0  0  0  0  0  0
    8.6603   -1.5000   -0.0000 C   0  0  0  0  0  0  0  0  0  0  0  0
    3.4641   -0.5000   -0.0000 C   0  0  0  0  0  0  0  0  0  0  0  0
   10.3923   -0.5000   -0.0000 C   0  0  0  0  0  0  0  0  0  0  0  0
    9.5263   -2.0000   -0.0000 C   0  0  0  0  0  0  0  0  0  0  0  0
    7.7942   -2.0000   -0.0000 C   0  0  0  0  0  0  0  0  0  0  0  0
    3.4641   -1.5000   -0.0000 C   0  0  0  0  0  0  0  0  0  0  0  0
   11.2583   -0.0000   -0.0000 C   0  0  0  0  0  0  0  0  0  0  0  0
    9.5263   -3.0000   -0.0000 C   0  0  0  0  0  0  0  0  0  0  0  0
    2.5981   -2.0000   -0.0000 N   0  0  0  0  0  0  0  0  0  0  0  0
   12.1244   -0.5000   -0.0000 N   0  0  0  0  0  0  0  0  0  0  0  0
    8.6603   -3.5000   -0.0000 C   0  0  0  0  0  0  0  0  0  0  0  0
    2.5981   -3.0000   -0.0000 C   0  0  0  0  0  0  0  0  0  0  0  0
    1.7321   -1.5000   -0.0000 C   0  0  0  0  0  0  0  0  0  0  0  0
    3.4641   -3.5000   -0.0000 O   0  0  0  0  0  0  0  0  0  0  0  0
    1.7321   -3.5000   -0.0000 C   0  0  0  0  0  0  0  0  0  0  0  0
  1  2  2  0  0  0  0
  2  3  1  0  0  0  0
  2  4  1  0  0  0  0
  3  5  1  0  0  0  0
  3  6  1  0  0  0  0
  4  7  1  0  0  0  0
  4  8  2  0  0  0  0
  5  9  1  0  0  0  0
  7 10  1  0  0  0  0
  7 11  1  0  0  0  0
  9 12  2  0  0  0  0
 10 13  2  0  0  0  0
 11 14  1  0  0  0  0
 11 15  2  0  0  0  0
 12 16  1  0  0  0  0
 13 17  1  0  0  0  0
 14 18  2  0  0  0  0
 16 19  1  0  0  0  0
 17 20  1  0  0  0  0
 18 21  1  0  0  0  0
 19 22  1  0  0  0  0
 19 23  1  0  0  0  0
 22 24  2  0  0  0  0
 22 25  1  0  0  0  0
M  END
>  <idcoordinates2D>


>  <FragFp>
zrUdztUgrJ5wOktOEC8m68uca92F8V4O0Hl2A904N@Z801F202k1kV0K0R0VWGF3W!VV0FK01)1#

>  <SkelSpheres>
/.3(4//01,2/,8$605+2/01/!204/B!1.2/,2/&3-2+2%1)1%2$4!3/!2&1//,3)1.1/#2$101!1&7&2*1/-4!4$2/-2//02$5/%1)2///#1!2//03.2/-2///1)1/!1/0f$2.1&1!101*2//7///%903&2%2/#6/03&1.1//+5)1%1*2.

>  <PathFp>
G18#8$2V!60@801VFA8480R294_4N0F0FB#F0N0lV!1#dlF$J!8VF!8XX!V2Z0@!4440

>  <Structure>
fich`@DLdgHNyEEEEidhdldhXuTuKMMULCBgTE`

>  <Atoms>
25

>  <Bonds>
24

>  <Total Molweight>
318

>  <cLogP>
1.5429

>  <H-Acceptors>
7

>  <H-Donors>
0

>  <Non-H Atoms>
25

>  <Non-C/H Atoms>
7

>  <Electronegative Atoms>
7

>  <Stereo Centers>
0

>  <Rotatable Bonds>
10

>  <Rings Closures>
0

>  <sp3-Atoms>
9

>  <Symmetric atoms>
0

>  <Total Surface Area>
81.97

>  <Relative PSA>
0.63182

>  <Polar Surface Area>
59.46

>  <Shape Index>
0.6

>  <Molecular Flexibility>
0.7778

>  <Molecular Complexity>
0.70389

>  <Aromatic Rings>
0

>  <Aromatic Atoms>
0

$$$$

eCreator 1.02D

 25 24  0  0  0  0  0  0  0  0999 V2000
   13.8564   -0.5000   -0.0000 O   0  0  0  0  0  0  0  0  0  0  0  0
   12.9904   -0.0000   -0.0000 C   0  0  0  0  0  0  0  0  0  0  0  0
   12.1244   -0.5000   -0.0000 C   0  0  0  0  0  0  0  0  0  0  0  0
   11.2583   -0.0000   -0.0000 N   0  0  0  0  0  0  0  0  0  0  0  0
   12.1244   -1.5000   -0.0000 C   0  0  0  0  0  0  0  0  0  0  0  0
   10.3923   -0.5000   -0.0000 N   0  0  0  0  0  0  0  0  0  0  0  0
   10.3923   -1.5000   -0.0000 C   0  0  0  0  0  0  0  0  0  0  0  0
    9.5263   -0.0000   -0.0000 C   0  0  0  0  0  0  0  0  0  0  0  0
    9.5263   -2.0000   -0.0000 C   0  0  0  0  0  0  0  0  0  0  0  0
   11.2583   -2.0000   -0.0000 C   0  0  0  0  0  0  0  0  0  0  0  0
    8.6603   -0.5000   -0.0000 C   0  0  0  0  0  0  0  0  0  0  0  0
    9.5263   -3.0000   -0.0000 C   0  0  0  0  0  0  0  0  0  0  0  0
   11.2583   -3.0000   -0.0000 C   0  0  0  0  0  0  0  0  0  0  0  0
    7.7942   -0.0000   -0.0000 N   0  0  0  0  0  0  0  0  0  0  0  0
    8.6603   -3.5000   -0.0000 C   0  0  0  0  0  0  0  0  0  0  0  0
    6.9282   -0.5000   -0.0000 C   0  0  0  0  0  0  0  0  0  0  0  0
    6.0622   -0.0000   -0.0000 C   0  0  0  0  0  0  0  0  0  0  0  0
    5.1962   -0.5000   -0.0000 C   0  0  0  0  0  0  0  0  0  0  0  0
    5.1962   -1.5000   -0.0000 C   0  0  0  0  0  0  0  0  0  0  0  0
    4.3301   -2.0000   -0.0000 N   0  0  0  0  0  0  0  0  0  0  0  0
    4.3301   -3.0000   -0.0000 C   0  0  0  0  0  0  0  0  0  0  0  0
    3.4641   -1.5000   -0.0000 C   0  0  0  0  0  0  0  0  0  0  0  0
    3.4641   -3.5000   -0.0000 C   0  0  0  0  0  0  0  0  0  0  0  0
    3.4641   -4.5000   -0.0000 C   0  0  0  0  0  0  0  0  0  0  0  0
    2.5981   -5.0000   -0.0000 C   0  0  0  0  0  0  0  0  0  0  0  0
  1  2  2  0  0  0  0
  2  3  1  0  0  0  0
  3  4  2  0  0  0  0
  3  5  1  0  0  0  0
  4  6  1  0  0  0  0
  6  7  1  0  0  0  0
  6  8  1  0  0  0  0
  7  9  2  0  0  0  0
  7 10  1  0  0  0  0
  8 11  1  0  0  0  0
  9 12  1  0  0  0  0
 10 13  2  0  0  0  0
 11 14  1  0  0  0  0
 12 15  2  0  0  0  0
 14 16  1  0  0  0  0
 16 17  1  0  0  0  0
 17 18  2  0  0  0  0
 18 19  1  0  0  0  0
 19 20  1  0  0  0  0
 20 21  1  0  0  0  0
 20 22  1  0  0  0  0
 21 23  1  0  0  0  0
 23 24  1  0  0  0  0
 24 25  1  0  0  0  0
M  END
>  <idcoordinates2D>


>  <FragFp>
:UfztzcrJ5kOodt290k68@VZ0PFcV088HK239048@V841F#N08!J0F4VYFF3W1!V!4$F%1#

>  <SkelSpheres>
!2%1.1-B/-1/4,1)401!3$5,1//#312/!G///$1//01*2.1)11!1021/*1!1/01//&1$5//%1$5&13-1.1,2$4(1&1$1&1#3.1%4/,1$2/2$1///(1/#103/!1$2//!1/(1,1#21//010j$1&2&1$2$1,1+204#2#1//&2.1%334//#6/01$1/)1)1)2.4/,2-

>  <PathFp>
F18#c!3!V!q088030JA44N0N014WBs0H0FB#F0801V0FG040dlG!F0JF10VF080X2F042508!B4!

>  <Structure>
ficI@@LTmdBRssJkzkNluSTsSUU@pbyAX

>  <Atoms>
25

>  <Bonds>
24

>  <Total Molweight>
312

>  <cLogP>
2.8503

>  <H-Acceptors>
5

>  <H-Donors>
0

>  <Non-H Atoms>
25

>  <Non-C/H Atoms>
5

>  <Electronegative Atoms>
5

>  <Stereo Centers>
0

>  <Rotatable Bonds>
15

>  <Rings Closures>
0

>  <sp3-Atoms>
12

>  <Symmetric atoms>
0

>  <Total Surface Area>
51.4

>  <Relative PSA>
0.68482

>  <Polar Surface Area>
39.15

>  <Shape Index>
0.68

>  <Molecular Flexibility>
0.78193

>  <Molecular Complexity>
0.62953

>  <Aromatic Rings>
0

>  <Aromatic Atoms>
0

$$$$

eCreator 1.02D

 25 24  0  0  0  0  0  0  0  0999 V2000
   10.3923    1.5000   -0.0000 O   0  0  0  0  0  0  0  0  0  0  0  0
    9.5263    1.0000   -0.0000 C   0  0  0  0  0  0  0  0  0  0  0  0
    9.5263   -0.0000   -0.0000 N   0  0  0  0  0  0  0  0  0  0  0  0
   10.3923   -0.5000   -0.0000 C   0  0  0  0  0  0  0  0  0  0  0  0
    8.6603   -0.5000   -0.0000 C   0  0  0  0  0  0  0  0  0  0  0  0
   11.2583   -0.0000   -0.0000 C   0  0  0  0  0  0  0  0  0  0  0  0
    7.7942   -0.0000   -0.0000 C   0  0  0  0  0  0  0  0  0  0  0  0
   12.1244   -0.5000   -0.0000 C   0  0  0  0  0  0  0  0  0  0  0  0
    6.9282   -0.5000   -0.0000 C   0  0  0  0  0  0  0  0  0  0  0  0
   12.1244   -1.5000   -0.0000 C   0  0  0  0  0  0  0  0  0  0  0  0
    6.0622   -0.0000   -0.0000 C   0  0  0  0  0  0  0  0  0  0  0  0
    6.9282   -1.5000   -0.0000 C   0  0  0  0  0  0  0  0  0  0  0  0
   12.9904   -2.0000   -0.0000 N   0  0  0  0  0  0  0  0  0  0  0  0
    5.1962   -0.5000   -0.0000 N   0  0  0  0  0  0  0  0  0  0  0  0
   12.9904   -3.0000   -0.0000 C   0  0  0  0  0  0  0  0  0  0  0  0
   13.8564   -1.5000   -0.0000 C   0  0  0  0  0  0  0  0  0  0  0  0
    5.1962   -1.5000   -0.0000 N   0  0  0  0  0  0  0  0  0  0  0  0
   13.8564   -3.5000   -0.0000 C   0  0  0  0  0  0  0  0  0  0  0  0
   14.7224   -2.0000   -0.0000 C   0  0  0  0  0  0  0  0  0  0  0  0
    4.3301   -2.0000   -0.0000 C   0  0  0  0  0  0  0  0  0  0  0  0
   13.8564   -4.5000   -0.0000 C   0  0  0  0  0  0  0  0  0  0  0  0
    4.3301   -3.0000   -0.0000 C   0  0  0  0  0  0  0  0  0  0  0  0
    3.4641   -3.5000   -0.0000 C   0  0  0  0  0  0  0  0  0  0  0  0
    3.4641   -4.5000   -0.0000 C   0  0  0  0  0  0  0  0  0  0  0  0
    2.5981   -5.0000   -0.0000 O   0  0  0  0  0  0  0  0  0  0  0  0
  1  2  2  0  0  0  0
  2  3  1  0  0  0  0
  3  4  1  0  0  0  0
  3  5  1  0  0  0  0
  4  6  1  0  0  0  0
  5  7  1  0  0  0  0
  6  8  2  0  0  0  0
  7  9  1  0  0  0  0
  8 10  1  0  0  0  0
  9 11  1  0  0  0  0
  9 12  2  0  0  0  0
 10 13  1  0  0  0  0
 11 14  2  0  0  0  0
 13 15  1  0  0  0  0
 13 16  1  0  0  0  0
 14 17  1  0  0  0  0
 15 18  1  0  0  0  0
 16 19  1  0  0  0  0
 17 20  1  0  0  0  0
 18 21  1  0  0  0  0
 20 22  2  0  0  0  0
 22 23  1  0  0  0  0
 23 24  2  0  0  0  0
 24 25  1  0  0  0  0
M  END
>  <idcoordinates2D>


>  <FragFp>
;fzft0pNCk1499380k29@V6!2cV08BHx018$k@41#2F!V0JFP4e7FF1112$J01!F%1#

>  <SkelSpheres>
(1/(3#10C%102%1!1/+3+2*2!202$3+2)1)1,1$2)2(E+4/*2//1-2#2-1%1/!101*3*3/&1/(3%1///)5&1)1/#11&1#12$2$101,201%2#33&2!1(1//%1-1/+1,2///1,1)1#2//(12/)1/*1*g/%1)1,201/-2102*2$1/%1#2%4!1&11/(8/%3/&1/01/$4$1#1/!5-

>  <PathFp>
218#9!202c!6F8!3041B4N0@!BW8k020FB%N81c!F0108lGV0F04F14V01!20G0V2Z4220D0F0

>  <Structure>
ficH`@DFlD@teeUY^UWuZjZfZjif@QbYKMh

>  <Atoms>
25

>  <Bonds>
24

>  <Total Molweight>
316

>  <cLogP>
1.7745

>  <H-Acceptors>
6

>  <H-Donors>
0

>  <Non-H Atoms>
25

>  <Non-C/H Atoms>
6

>  <Electronegative Atoms>
6

>  <Stereo Centers>
0

>  <Rotatable Bonds>
14

>  <Rings Closures>
0

>  <sp3-Atoms>
12

>  <Symmetric atoms>
0

>  <Total Surface Area>
67.59

>  <Relative PSA>
0.7146

>  <Polar Surface Area>
59.38

>  <Shape Index>
0.8

>  <Molecular Flexibility>
0.78264

>  <Molecular Complexity>
0.53731

>  <Aromatic Rings>
0

>  <Aromatic Atoms>
0

$$$$

eCreator 1.02D

 25 24  0  0  0  0  0  0  0  0999 V2000
   10.3923    1.5000   -0.0000 O   0  0  0  0  0  0  0  0  0  0  0  0
    9.5263    1.0000   -0.0000 C   0  0  0  0  0  0  0  0  0  0  0  0
    9.5263   -0.0000   -0.0000 C   0  0  0  0  0  0  0  0  0  0  0  0
   10.3923   -0.5000   -0.0000 N   0  0  0  0  0  0  0  0  0  0  0  0
    8.6603   -0.5000   -0.0000 C   0  0  0  0  0  0  0  0  0  0  0  0
   10.3923   -1.5000   -0.0000 N   0  0  0  0  0  0  0  0  0  0  0  0
    7.7942   -0.0000   -0.0000 C   0  0  0  0  0  0  0  0  0  0  0  0
   11.2583   -2.0000   -0.0000 C   0  0  0  0  0  0  0  0  0  0  0  0
    9.5263   -2.0000   -0.0000 C   0  0  0  0  0  0  0  0  0  0  0  0
    6.9282   -0.5000   -0.0000 C   0  0  0  0  0  0  0  0  0  0  0  0
   11.2583   -3.0000   -0.0000 C   0  0  0  0  0  0  0  0  0  0  0  0
    6.0622   -0.0000   -0.0000 N   0  0  0  0  0  0  0  0  0  0  0  0
   12.1244   -3.5000   -0.0000 C   0  0  0  0  0  0  0  0  0  0  0  0
    5.1962   -0.5000   -0.0000 C   0  0  0  0  0  0  0  0  0  0  0  0
   12.1244   -4.5000   -0.0000 C   0  0  0  0  0  0  0  0  0  0  0  0
    4.3301   -0.0000   -0.0000 C   0  0  0  0  0  0  0  0  0  0  0  0
    5.1962   -1.5000   -0.0000 C   0  0  0  0  0  0  0  0  0  0  0  0
   11.2583   -5.0000   -0.0000 C   0  0  0  0  0  0  0  0  0  0  0  0
    3.4641   -0.5000   -0.0000 C   0  0  0  0  0  0  0  0  0  0  0  0
   11.2583   -6.0000   -0.0000 C   0  0  0  0  0  0  0  0  0  0  0  0
    3.4641   -1.5000   -0.0000 C   0  0  0  0  0  0  0  0  0  0  0  0
    2.5981   -2.0000   -0.0000 N   0  0  0  0  0  0  0  0  0  0  0  0
    2.5981   -3.0000   -0.0000 C   0  0  0  0  0  0  0  0  0  0  0  0
    1.7321   -1.5000   -0.0000 C   0  0  0  0  0  0  0  0  0  0  0  0
    1.7321   -3.5000   -0.0000 C   0  0  0  0  0  0  0  0  0  0  0  0
  1  2  2  0  0  0  0
  2  3  1  0  0  0  0
  3  4  2  0  0  0  0
  3  5  1  0  0  0  0
  4  6  1  0  0  0  0
  5  7  1  0  0  0  0
  6  8  1  0  0  0  0
  6  9  1  0  0  0  0
  7 10  1  0  0  0  0
  8 11  2  0  0  0  0
 10 12  1  0  0  0  0
 11 13  1  0  0  0  0
 12 14  1  0  0  0  0
 13 15  2  0  0  0  0
 14 16  1  0  0  0  0
 14 17  2  0  0  0  0
 15 18  1  0  0  0  0
 16 19  2  0  0  0  0
 18 20  2  0  0  0  0
 19 21  1  0  0  0  0
 21 22  1  0  0  0  0
 22 23  1  0  0  0  0
 22 24  1  0  0  0  0
 23 25  1  0  0  0  0
M  END
>  <idcoordinates2D>


>  <FragFp>
:UYznv8lN5mGJ1d290N28@VW0NFc!88HG21804080845#2F$o0F481FF1W180V!J08!F%1#

>  <SkelSpheres>
/!1%1(1$9//.2(1!2$1(20401!5+2//&1/!H*11%1/%201,1-1+1/%1#1,1!202/)1$1/%1//!1$3!1/&2!1,4&1!1$1/.2!12$1/,2/+4/&1#32%11011(108/$2201/%1//,1/1///$1/(2/02/!h,1&2$4$1&1$1/-1$2/)1!1+1(32(1/*5!3&11$2/&1%1/$4.4/.7+

>  <PathFp>
F58!Fd412!V!LF8!304144N18!4W8m020FC$V881c!G1508kGV0F0JF10VF28120F0625!20B#

>  <Structure>
ficI@@LTuTBRrlnjr{lluUMSLmU@HbeVXl

>  <Atoms>
25

>  <Bonds>
24

>  <Total Molweight>
312

>  <cLogP>
2.652

>  <H-Acceptors>
5

>  <H-Donors>
0

>  <Non-H Atoms>
25

>  <Non-C/H Atoms>
5

>  <Electronegative Atoms>
5

>  <Stereo Centers>
0

>  <Rotatable Bonds>
14

>  <Rings Closures>
0

>  <sp3-Atoms>
10

>  <Symmetric atoms>
0

>  <Total Surface Area>
67

>  <Relative PSA>
0.52537

>  <Polar Surface Area>
39.15

>  <Shape Index>
0.8

>  <Molecular Flexibility>
0.69514

>  <Molecular Complexity>
0.55303

>  <Aromatic Rings>
0

>  <Aromatic Atoms>
0

$$$$

eCreator 1.02D

 25 24  0  0  0  0  0  0  0  0999 V2000
    6.9282   -1.5000   -0.0000 O   0  0  0  0  0  0  0  0  0  0  0  0
    6.9282   -0.5000   -0.0000 C   0  0  0  0  0  0  0  0  0  0  0  0
    6.0622   -0.0000   -0.0000 N   0  0  0  0  0  0  0  0  0  0  0  0
    7.7942   -0.0000   -0.0000 C   0  0  0  0  0  0  0  0  0  0  0  0
    5.1962   -0.5000   -0.0000 C   0  0  0  0  0  0  0  0  0  0  0  0
    6.0622    1.0000   -0.0000 C   0  0  0  0  0  0  0  0  0  0  0  0
    8.6603   -0.5000   -0.0000 N   0  0  0  0  0  0  0  0  0  0  0  0
    7.7942    1.0000   -0.0000 C   0  0  0  0  0  0  0  0  0  0  0  0
    4.3301   -0.0000   -0.0000 C   0  0  0  0  0  0  0  0  0  0  0  0
    5.1962   -1.5000   -0.0000 C   0  0  0  0  0  0  0  0  0  0  0  0
    5.1962    1.5000   -0.0000 C   0  0  0  0  0  0  0  0  0  0  0  0
    9.5263   -0.0000   -0.0000 C   0  0  0  0  0  0  0  0  0  0  0  0
    8.6603    1.5000   -0.0000 C   0  0  0  0  0  0  0  0  0  0  0  0
    3.4641   -0.5000   -0.0000 C   0  0  0  0  0  0  0  0  0  0  0  0
   10.3923   -0.5000   -0.0000 C   0  0  0  0  0  0  0  0  0  0  0  0
    9.5263    1.0000   -0.0000 C   0  0  0  0  0  0  0  0  0  0  0  0
    8.6603    2.5000   -0.0000 C   0  0  0  0  0  0  0  0  0  0  0  0
    2.5981   -0.0000   -0.0000 C   0  0  0  0  0  0  0  0  0  0  0  0
   11.2583   -0.0000   -0.0000 C   0  0  0  0  0  0  0  0  0  0  0  0
   10.3923    1.5000   -0.0000 C   0  0  0  0  0  0  0  0  0  0  0  0
    1.7321   -0.5000   -0.0000 N   0  0  0  0  0  0  0  0  0  0  0  0
   11.2583    1.0000   -0.0000 C   0  0  0  0  0  0  0  0  0  0  0  0
    0.8660   -0.0000   -0.0000 C   0  0  0  0  0  0  0  0  0  0  0  0
    1.7321   -1.5000   -0.0000 C   0  0  0  0  0  0  0  0  0  0  0  0
    0.0000   -0.5000   -0.0000 C   0  0  0  0  0  0  0  0  0  0  0  0
  1  2  2  0  0  0  0
  2  3  1  0  0  0  0
  2  4  1  0  0  0  0
  3  5  1  0  0  0  0
  3  6  1  0  0  0  0
  4  7  1  0  0  0  0
  4  8  2  0  0  0  0
  5  9  2  0  0  0  0
  5 10  1  0  0  0  0
  6 11  1  0  0  0  0
  7 12  1  0  0  0  0
  8 13  1  0  0  0  0
  9 14  1  0  0  0  0
 12 15  1  0  0  0  0
 12 16  2  0  0  0  0
 13 17  1  0  0  0  0
 14 18  2  0  0  0  0
 15 19  2  0  0  0  0
 16 20  1  0  0  0  0
 18 21  1  0  0  0  0
 19 22  1  0  0  0  0
 21 23  1  0  0  0  0
 21 24  1  0  0  0  0
 23 25  1  0  0  0  0
M  END
>  <idcoordinates2D>


>  <FragFp>
:UdzdQBrJCwOF9OEC8FA8@8a9H28V490Ht2A804N@oe4!X0XF0sV0J080cW1F3W12VV8F501-

>  <SkelSpheres>
!1/*1)9-1//$2/(3#11+402$1/5.14#2$2$1G+1%2///2#3/,2/*4#3*1+1/03.2&1//#4//!C&1$1/.3!32013$1%101)1/&1/01(2//4//$1/02//+1////)2/)2//i!1/&1///&422/$301/&173.1*1(4/011&2$2(1//)103!2//01%

>  <PathFp>
G08080840@02W!a4@!1!@4088T28BV0N#F4010F080FV0F05408W%F!8ZF!VY!VZ2Z08104440

>  <Structure>
ficq@@DLJCHhhhhddXdeeifjejjYZj`TY\gPZK@

>  <Atoms>
25

>  <Bonds>
24

>  <Total Molweight>
310

>  <cLogP>
5.4356

>  <H-Acceptors>
4

>  <H-Donors>
0

>  <Non-H Atoms>
25

>  <Non-C/H Atoms>
4

>  <Electronegative Atoms>
4

>  <Stereo Centers>
0

>  <Rotatable Bonds>
10

>  <Rings Closures>
0

>  <sp3-Atoms>
12

>  <Symmetric atoms>
0

>  <Total Surface Area>
44.6

>  <Relative PSA>
0.53117

>  <Polar Surface Area>
26.79

>  <Shape Index>
0.6

>  <Molecular Flexibility>
0.75003

>  <Molecular Complexity>
0.71194

>  <Aromatic Rings>
0

>  <Aromatic Atoms>
0

$$$$

eCreator 1.02D

 26 25  0  0  0  0  0  0  0  0999 V2000
   10.3923   -0.5000   -0.0000 N   0  0  0  0  0  0  0  0  0  0  0  0
   10.3923   -1.5000   -0.0000 N   0  0  0  0  0  0  0  0  0  0  0  0
    9.5263   -0.0000   -0.0000 C   0  0  0  0  0  0  0  0  0  0  0  0
   11.2583   -2.0000   -0.0000 C   0  0  0  0  0  0  0  0  0  0  0  0
    8.6603   -0.5000   -0.0000 C   0  0  0  0  0  0  0  0  0  0  0  0
    9.5263    1.0000   -0.0000 C   0  0  0  0  0  0  0  0  0  0  0  0
   11.2583   -3.0000   -0.0000 C   0  0  0  0  0  0  0  0  0  0  0  0
    8.6603   -1.5000   -0.0000 C   0  0  0  0  0  0  0  0  0  0  0  0
    7.7942   -0.0000   -0.0000 C   0  0  0  0  0  0  0  0  0  0  0  0
    8.6603    1.5000   -0.0000 N   0  0  0  0  0  0  0  0  0  0  0  0
   12.1244   -3.5000   -0.0000 C   0  0  0  0  0  0  0  0  0  0  0  0
    6.9282   -0.5000   -0.0000 C   0  0  0  0  0  0  0  0  0  0  0  0
   12.9904   -3.0000   -0.0000 C   0  0  0  0  0  0  0  0  0  0  0  0
    6.0622   -0.0000   -0.0000 N   0  0  0  0  0  0  0  0  0  0  0  0
   13.8564   -3.5000   -0.0000 C   0  0  0  0  0  0  0  0  0  0  0  0
    5.1962   -0.5000   -0.0000 C   0  0  0  0  0  0  0  0  0  0  0  0
    6.0622    1.0000   -0.0000 C   0  0  0  0  0  0  0  0  0  0  0  0
    4.3301   -0.0000   -0.0000 C   0  0  0  0  0  0  0  0  0  0  0  0
    5.1962   -1.5000   -0.0000 C   0  0  0  0  0  0  0  0  0  0  0  0
    3.4641   -0.5000   -0.0000 C   0  0  0  0  0  0  0  0  0  0  0  0
    3.4641   -1.5000   -0.0000 C   0  0  0  0  0  0  0  0  0  0  0  0
    2.5981   -2.0000   -0.0000 N   0  0  0  0  0  0  0  0  0  0  0  0
    1.7321   -1.5000   -0.0000 C   0  0  0  0  0  0  0  0  0  0  0  0
    2.5981   -3.0000   -0.0000 C   0  0  0  0  0  0  0  0  0  0  0  0
    1.7321   -0.5000   -0.0000 C   0  0  0  0  0  0  0  0  0  0  0  0
    1.7321   -3.5000   -0.0000 C   0  0  0  0  0  0  0  0  0  0  0  0
  1  2  1  0  0  0  0
  1  3  2  0  0  0  0
  2  4  1  0  0  0  0
  3  5  1  0  0  0  0
  3  6  1  0  0  0  0
  4  7  1  0  0  0  0
  5  8  2  0  0  0  0
  5  9  1  0  0  0  0
  6 10  1  0  0  0  0
  7 11  2  0  0  0  0
  9 12  1  0  0  0  0
 11 13  1  0  0  0  0
 12 14  1  0  0  0  0
 13 15  2  0  0  0  0
 14 16  1  0  0  0  0
 14 17  1  0  0  0  0
 16 18  1  0  0  0  0
 16 19  2  0  0  0  0
 18 20  2  0  0  0  0
 20 21  1  0  0  0  0
 21 22  1  0  0  0  0
 22 23  1  0  0  0  0
 22 24  1  0  0  0  0
 23 25  1  0  0  0  0
 24 26  1  0  0  0  0
M  END
>  <idcoordinates2D>


>  <FragFp>
vzUfvfz8rOSvOR99698s29@WLGH2c048BlS2180482qD41#as!V0kFH486FF1W52$J09F0F#801#

>  <SkelSpheres>
//(B!1//*22!1(1$1*3$6+4&1/.22/0C&1*1/*101/&1/.2%11/2*1%1///!1&5&2///(6/1(2)1!1$101!203)1)1/#1-1&4,2%1/.1$3//2!3$1-2/%2$1,2/(2/-1/%1#2//%j!1)3&2$1$101!1!1#1$1&1#1-2!4///!7!1//0B/02&1-1/)3/!5/$2$101051*

>  <PathFp>
I08!F901202c!6Fc!7V0106818!BZ8F0H0FC$V881c!G010dkGV#FF08VF10922F02244020D4F0

>  <Structure>
fesh@@@PeZjTllojw^lluSSTuKUTCDFRe`

>  <Atoms>
26

>  <Bonds>
25

>  <Total Molweight>
322

>  <cLogP>
3.3152

>  <H-Acceptors>
5

>  <H-Donors>
0

>  <Non-H Atoms>
26

>  <Non-C/H Atoms>
5

>  <Electronegative Atoms>
5

>  <Stereo Centers>
0

>  <Rotatable Bonds>
15

>  <Rings Closures>
0

>  <sp3-Atoms>
14

>  <Symmetric atoms>
2

>  <Total Surface Area>
46.62

>  <Relative PSA>
0.55148

>  <Polar Surface Area>
25.32

>  <Shape Index>
0.73077

>  <Molecular Flexibility>
0.76083

>  <Molecular Complexity>
0.60693

>  <Aromatic Rings>
0

>  <Aromatic Atoms>
0

$$$$

eCreator 1.02D

 26 25  0  0  0  0  0  0  0  0999 V2000
   12.9904   -2.0000   -0.0000 O   0  0  0  0  0  0  0  0  0  0  0  0
   12.1244   -1.5000   -0.0000 C   0  0  0  0  0  0  0  0  0  0  0  0
   11.2583   -2.0000   -0.0000 C   0  0  0  0  0  0  0  0  0  0  0  0
   11.2583   -3.0000   -0.0000 N   0  0  0  0  0  0  0  0  0  0  0  0
   10.3923   -1.5000   -0.0000 C   0  0  0  0  0  0  0  0  0  0  0  0
   10.3923   -0.5000   -0.0000 C   0  0  0  0  0  0  0  0  0  0  0  0
   11.2583   -0.0000   -0.0000 N   0  0  0  0  0  0  0  0  0  0  0  0
    9.5263   -0.0000   -0.0000 C   0  0  0  0  0  0  0  0  0  0  0  0
   11.2583    1.0000   -0.0000 C   0  0  0  0  0  0  0  0  0  0  0  0
    8.6603   -0.5000   -0.0000 N   0  0  0  0  0  0  0  0  0  0  0  0
   12.1244    1.5000   -0.0000 C   0  0  0  0  0  0  0  0  0  0  0  0
   10.3923    1.5000   -0.0000 C   0  0  0  0  0  0  0  0  0  0  0  0
    7.7942   -0.0000   -0.0000 C   0  0  0  0  0  0  0  0  0  0  0  0
   12.1244    2.5000   -0.0000 C   0  0  0  0  0  0  0  0  0  0  0  0
    6.9282   -0.5000   -0.0000 C   0  0  0  0  0  0  0  0  0  0  0  0
    7.7942    1.0000   -0.0000 C   0  0  0  0  0  0  0  0  0  0  0  0
   11.2583    3.0000   -0.0000 C   0  0  0  0  0  0  0  0  0  0  0  0
    6.0622   -0.0000   -0.0000 C   0  0  0  0  0  0  0  0  0  0  0  0
    6.9282    1.5000   -0.0000 C   0  0  0  0  0  0  0  0  0  0  0  0
    5.1962   -0.5000   -0.0000 C   0  0  0  0  0  0  0  0  0  0  0  0
    4.3301   -0.0000   -0.0000 N   0  0  0  0  0  0  0  0  0  0  0  0
    3.4641   -0.5000   -0.0000 C   0  0  0  0  0  0  0  0  0  0  0  0
    2.5981   -0.0000   -0.0000 C   0  0  0  0  0  0  0  0  0  0  0  0
    1.7321   -0.5000   -0.0000 C   0  0  0  0  0  0  0  0  0  0  0  0
    0.8660   -0.0000   -0.0000 C   0  0  0  0  0  0  0  0  0  0  0  0
    0.0000   -0.5000   -0.0000 C   0  0  0  0  0  0  0  0  0  0  0  0
  1  2  2  0  0  0  0
  2  3  1  0  0  0  0
  3  4  2  0  0  0  0
  3  5  1  0  0  0  0
  5  6  2  0  0  0  0
  6  7  1  0  0  0  0
  6  8  1  0  0  0  0
  7  9  1  0  0  0  0
  8 10  1  0  0  0  0
  9 11  1  0  0  0  0
  9 12  2  0  0  0  0
 10 13  1  0  0  0  0
 11 14  2  0  0  0  0
 13 15  2  0  0  0  0
 13 16  1  0  0  0  0
 14 17  1  0  0  0  0
 15 18  1  0  0  0  0
 16 19  2  0  0  0  0
 18 20  2  0  0  0  0
 20 21  1  0  0  0  0
 21 22  1  0  0  0  0
 22 23  1  0  0  0  0
 23 24  1  0  0  0  0
 24 25  1  0  0  0  0
 25 26  1  0  0  0  0
M  END
>  <idcoordinates2D>


>  <FragFp>
zxUYrYvBlF4TGJ0c@C8F2828V1N0c04!HG21804!o84!V0X!cV0J0F08W1F0V1%4$F*

>  <SkelSpheres>
!1/!1/0C%1&1///(4!2#1!6///%4#1+I+1%2.1/.1$3)1/!2/*4122,1&2!1#1+2//+1#1107(3/!1.4&2#1/%1#2#1&1%1//+2,1-1&1101201/%2#1.4202*1%1///-2$1/%1/01//$2(1/!1(l,2$1&3/!1)3//&1/*1(164//#2+1(3)1$3$11.1/)4)1/12%1(

>  <PathFp>
G08090840@02V!a4808380@4089P28BV8PY20F5!FJV8!V0F11408W102!FF!ZF!1Y0FV62508W04440

>  <Structure>
fesI@@LLdTBRvrloJ~jkLuTruKUT@aDsZSP

>  <Atoms>
26

>  <Bonds>
25

>  <Total Molweight>
324

>  <cLogP>
3.4993

>  <H-Acceptors>
5

>  <H-Donors>
0

>  <Non-H Atoms>
26

>  <Non-C/H Atoms>
5

>  <Electronegative Atoms>
5

>  <Stereo Centers>
0

>  <Rotatable Bonds>
15

>  <Rings Closures>
0

>  <sp3-Atoms>
9

>  <Symmetric atoms>
0

>  <Total Surface Area>
79.51

>  <Relative PSA>
0.44271

>  <Polar Surface Area>
39.15

>  <Shape Index>
0.69231

>  <Molecular Flexibility>
0.61287

>  <Molecular Complexity>
0.63466

>  <Aromatic Rings>
0

>  <Aromatic Atoms>
0

$$$$

eCreator 1.02D

 26 25  0  0  0  0  0  0  0  0999 V2000
   20.7846   -5.2500   -0.0000 O   0  0  0  0  0  0  0  0  0  0  0  0
   19.4856   -4.5000   -0.0000 C   0  0  0  0  0  0  0  0  0  0  0  0
   19.4856   -3.0000   -0.0000 N   0  0  0  0  0  0  0  0  0  0  0  0
   18.1865   -2.2500   -0.0000 C   0  0  0  0  0  0  0  0  0  0  0  0
   20.7846   -2.2500   -0.0000 C   0  0  0  0  0  0  0  0  0  0  0  0
   18.1865   -0.7500   -0.0000 C   0  0  0  0  0  0  0  0  0  0  0  0
   22.0836   -3.0000   -0.0000 C   0  0  0  0  0  0  0  0  0  0  0  0
   16.8875   -0.0000   -0.0000 C   0  0  0  0  0  0  0  0  0  0  0  0
   15.5885   -0.7500   -0.0000 C   0  0  0  0  0  0  0  0  0  0  0  0
   14.2894   -0.0000   -0.0000 N   0  0  0  0  0  0  0  0  0  0  0  0
   15.5885   -2.2500   -0.0000 C   0  0  0  0  0  0  0  0  0  0  0  0
   12.9904   -0.7500   -0.0000 C   0  0  0  0  0  0  0  0  0  0  0  0
   16.8875   -3.0000   -0.0000 C   0  0  0  0  0  0  0  0  0  0  0  0
   11.6913   -0.0000   -0.0000 C   0  0  0  0  0  0  0  0  0  0  0  0
   10.3923   -0.7500   -0.0000 C   0  0  0  0  0  0  0  0  0  0  0  0
    9.0933   -0.0000   -0.0000 C   0  0  0  0  0  0  0  0  0  0  0  0
   10.3923   -2.2500   -0.0000 C   0  0  0  0  0  0  0  0  0  0  0  0
    7.7942   -0.7500   -0.0000 N   0  0  0  0  0  0  0  0  0  0  0  0
    9.0933    1.5000   -0.0000 C   0  0  0  0  0  0  0  0  0  0  0  0
    7.7942   -2.2500   -0.0000 N   0  0  0  0  0  0  0  0  0  0  0  0
    6.4952   -3.0000   -0.0000 C   0  0  0  0  0  0  0  0  0  0  0  0
    6.4952   -4.5000   -0.0000 C   0  0  0  0  0  0  0  0  0  0  0  0
    5.1962   -5.2500   -0.0000 C   0  0  0  0  0  0  0  0  0  0  0  0
    5.1962   -6.7500   -0.0000 C   0  0  0  0  0  0  0  0  0  0  0  0
    3.8971   -7.5000   -0.0000 O   0  0  0  0  0  0  0  0  0  0  0  0
    6.4952   -7.5000   -0.0000 C   0  0  0  0  0  0  0  0  0  0  0  0
  1  2  2  0  0  0  0
  2  3  1  0  0  0  0
  3  4  1  0  0  0  0
  3  5  1  0  0  0  0
  4  6  1  0  0  0  0
  5  7  1  0  0  0  0
  6  8  2  0  0  0  0
  8  9  1  0  0  0  0
  9 10  1  0  0  0  0
  9 11  2  0  0  0  0
 10 12  1  0  0  0  0
 11 13  1  0  0  0  0
 12 14  1  0  0  0  0
 14 15  1  0  0  0  0
 15 16  1  0  0  0  0
 15 17  2  0  0  0  0
 16 18  2  0  0  0  0
 16 19  1  0  0  0  0
 18 20  1  0  0  0  0
 20 21  1  0  0  0  0
 21 22  2  0  0  0  0
 22 23  1  0  0  0  0
 23 24  2  0  0  0  0
 24 25  1  0  0  0  0
 24 26  1  0  0  0  0
M  END
>  <idcoordinates2D>


>  <FragFp>
;bzbv8lN5uGJ99398s28@WFFF0cV08BHt21804!k841#2k08V0oFP4c5FF1W1%J08!F#801#

>  <SkelSpheres>
$3#1/-8(2)1/+1/01#2%101!3$1%2(11)1/!1+5%H&1#1%1&1//&2$1+3/2/*1!1&1#11%1#3/(1.1#1/1%1#1#3//!9&2!11/$2*101#11$2/1/01(3!202/.1%1/$2/+11(2(1%2//*1%1)2!1//%1/)1/+1+30i,4,1$1&2$1/!1.12*2//%4@!1/,1#5/%5///&12#104!2!1//$

>  <PathFp>
H18!F941202d0FaF8!3041B4N1@!BW8k120FC$V881c!F1108lGV0F0JF10VF10120G0a2Z4220D0F0

>  <Structure>
fesH`@DRcd@tee]e]f}UfjffjejYhEFLdJV[P

>  <Atoms>
26

>  <Bonds>
25

>  <Total Molweight>
328

>  <cLogP>
3.8129

>  <H-Acceptors>
6

>  <H-Donors>
0

>  <Non-H Atoms>
26

>  <Non-C/H Atoms>
6

>  <Electronegative Atoms>
6

>  <Stereo Centers>
0

>  <Rotatable Bonds>
12

>  <Rings Closures>
0

>  <sp3-Atoms>
11

>  <Symmetric atoms>
0

>  <Total Surface Area>
80.1

>  <Relative PSA>
0.603

>  <Polar Surface Area>
59.38

>  <Shape Index>
0.73077

>  <Molecular Flexibility>
0.72824

>  <Molecular Complexity>
0.58491

>  <Aromatic Rings>
0

>  <Aromatic Atoms>
0

$$$$

eCreator 1.02D

 26 25  0  0  0  0  0  0  0  0999 V2000
   15.5885   -0.7500   -0.0000 N   0  0  0  0  0  0  0  0  0  0  0  0
   14.2894   -0.0000   -0.0000 N   0  0  0  0  0  0  0  0  0  0  0  0
   16.8875   -0.0000   -0.0000 C   0  0  0  0  0  0  0  0  0  0  0  0
   14.2894    1.5000   -0.0000 C   0  0  0  0  0  0  0  0  0  0  0  0
   12.9904   -0.7500   -0.0000 C   0  0  0  0  0  0  0  0  0  0  0  0
   18.1865   -0.7500   -0.0000 C   0  0  0  0  0  0  0  0  0  0  0  0
   15.5885    2.2500   -0.0000 C   0  0  0  0  0  0  0  0  0  0  0  0
   12.9904    2.2500   -0.0000 C   0  0  0  0  0  0  0  0  0  0  0  0
   12.9904   -2.2500   -0.0000 C   0  0  0  0  0  0  0  0  0  0  0  0
   11.6913   -0.0000   -0.0000 C   0  0  0  0  0  0  0  0  0  0  0  0
   19.4856   -0.0000   -0.0000 N   0  0  0  0  0  0  0  0  0  0  0  0
   15.5885    3.7500   -0.0000 C   0  0  0  0  0  0  0  0  0  0  0  0
   12.9904    3.7500   -0.0000 C   0  0  0  0  0  0  0  0  0  0  0  0
   10.3923   -0.7500   -0.0000 N   0  0  0  0  0  0  0  0  0  0  0  0
   14.2894    4.5000   -0.0000 C   0  0  0  0  0  0  0  0  0  0  0  0
    9.0933   -0.0000   -0.0000 C   0  0  0  0  0  0  0  0  0  0  0  0
   10.3923   -2.2500   -0.0000 C   0  0  0  0  0  0  0  0  0  0  0  0
    7.7942   -0.7500   -0.0000 C   0  0  0  0  0  0  0  0  0  0  0  0
    9.0933    1.5000   -0.0000 C   0  0  0  0  0  0  0  0  0  0  0  0
    6.4952   -0.0000   -0.0000 C   0  0  0  0  0  0  0  0  0  0  0  0
    5.1962   -0.7500   -0.0000 C   0  0  0  0  0  0  0  0  0  0  0  0
    3.8971   -0.0000   -0.0000 N   0  0  0  0  0  0  0  0  0  0  0  0
    2.5981   -0.7500   -0.0000 C   0  0  0  0  0  0  0  0  0  0  0  0
    3.8971    1.5000   -0.0000 C   0  0  0  0  0  0  0  0  0  0  0  0
    1.2990   -0.0000   -0.0000 C   0  0  0  0  0  0  0  0  0  0  0  0
    0.0000   -0.7500   -0.0000 C   0  0  0  0  0  0  0  0  0  0  0  0
  1  2  1  0  0  0  0
  1  3  2  0  0  0  0
  2  4  1  0  0  0  0
  2  5  1  0  0  0  0
  3  6  1  0  0  0  0
  4  7  1  0  0  0  0
  4  8  2  0  0  0  0
  5  9  2  0  0  0  0
  5 10  1  0  0  0  0
  6 11  1  0  0  0  0
  7 12  2  0  0  0  0
  8 13  1  0  0  0  0
 10 14  1  0  0  0  0
 12 15  1  0  0  0  0
 14 16  1  0  0  0  0
 14 17  1  0  0  0  0
 16 18  2  0  0  0  0
 16 19  1  0  0  0  0
 18 20  1  0  0  0  0
 20 21  2  0  0  0  0
 21 22  1  0  0  0  0
 22 23  1  0  0  0  0
 22 24  1  0  0  0  0
 23 25  1  0  0  0  0
 25 26  1  0  0  0  0
M  END
>  <idcoordinates2D>


>  <FragFp>
vzUdvtUgrJ5wOotO@C8m68eca9HF8V4O0HG2A804N@Z841F202F1c!K0J0VW1F6W1!V0FK01)1#

>  <SkelSpheres>
!1.202(1)8013%1/&101/+1%2$5$2/*1)2/4)2%G01)1%2///$3/*2%1(11%201!5!3/!21#1#1/,1//&1/#2$1,A,1$1//24-1/$1#2/+1&2/$2)22/!1/03/#1/01-3//&2//#2/.2//j!1/01*1!1//*2/*2!1/%152.1/2!4/031/$12/1/(105!2/(242+2

>  <PathFp>
G18#8402!W!a08801VJ@4480Q214_4s1H0FC#F080WV0F1140dlF$JF18VF!8X20V42408!4440

>  <Structure>
fesh@@@PUZjTrsJw^l|uRtuTtuTBdIdiCYh

>  <Atoms>
26

>  <Bonds>
25

>  <Total Molweight>
322

>  <cLogP>
4.0522

>  <H-Acceptors>
5

>  <H-Donors>
0

>  <Non-H Atoms>
26

>  <Non-C/H Atoms>
5

>  <Electronegative Atoms>
5

>  <Stereo Centers>
0

>  <Rotatable Bonds>
12

>  <Rings Closures>
0

>  <sp3-Atoms>
14

>  <Symmetric atoms>
0

>  <Total Surface Area>
46.62

>  <Relative PSA>
0.55148

>  <Polar Surface Area>
25.32

>  <Shape Index>
0.61538

>  <Molecular Flexibility>
0.70819

>  <Molecular Complexity>
0.69426

>  <Aromatic Rings>
0

>  <Aromatic Atoms>
0

$$$$

eCreator 1.02D

 26 25  0  0  0  0  0  0  0  0999 V2000
    6.9282   -1.5000   -0.0000 O   0  0  0  0  0  0  0  0  0  0  0  0
    6.9282   -0.5000   -0.0000 C   0  0  0  0  0  0  0  0  0  0  0  0
    6.0622   -0.0000   -0.0000 N   0  0  0  0  0  0  0  0  0  0  0  0
    7.7942   -0.0000   -0.0000 C   0  0  0  0  0  0  0  0  0  0  0  0
    5.1962   -0.5000   -0.0000 C   0  0  0  0  0  0  0  0  0  0  0  0
    8.6603   -0.5000   -0.0000 N   0  0  0  0  0  0  0  0  0  0  0  0
    7.7942    1.0000   -0.0000 C   0  0  0  0  0  0  0  0  0  0  0  0
    4.3301   -0.0000   -0.0000 C   0  0  0  0  0  0  0  0  0  0  0  0
    5.1962   -1.5000   -0.0000 C   0  0  0  0  0  0  0  0  0  0  0  0
    8.6603   -1.5000   -0.0000 N   0  0  0  0  0  0  0  0  0  0  0  0
    9.5263   -0.0000   -0.0000 C   0  0  0  0  0  0  0  0  0  0  0  0
    8.6603    1.5000   -0.0000 C   0  0  0  0  0  0  0  0  0  0  0  0
    3.4641   -0.5000   -0.0000 C   0  0  0  0  0  0  0  0  0  0  0  0
   10.3923   -0.5000   -0.0000 C   0  0  0  0  0  0  0  0  0  0  0  0
    8.6603    2.5000   -0.0000 C   0  0  0  0  0  0  0  0  0  0  0  0
    2.5981   -0.0000   -0.0000 C   0  0  0  0  0  0  0  0  0  0  0  0
   11.2583   -0.0000   -0.0000 C   0  0  0  0  0  0  0  0  0  0  0  0
    7.7942    3.0000   -0.0000 O   0  0  0  0  0  0  0  0  0  0  0  0
    9.5263    3.0000   -0.0000 N   0  0  0  0  0  0  0  0  0  0  0  0
    1.7321   -0.5000   -0.0000 N   0  0  0  0  0  0  0  0  0  0  0  0
   11.2583    1.0000   -0.0000 C   0  0  0  0  0  0  0  0  0  0  0  0
    1.7321   -1.5000   -0.0000 C   0  0  0  0  0  0  0  0  0  0  0  0
    0.8660   -0.0000   -0.0000 C   0  0  0  0  0  0  0  0  0  0  0  0
   12.1244    1.5000   -0.0000 C   0  0  0  0  0  0  0  0  0  0  0  0
    2.5981   -2.0000   -0.0000 O   0  0  0  0  0  0  0  0  0  0  0  0
    0.0000   -0.5000   -0.0000 C   0  0  0  0  0  0  0  0  0  0  0  0
  1  2  2  0  0  0  0
  2  3  1  0  0  0  0
  2  4  1  0  0  0  0
  3  5  1  0  0  0  0
  4  6  1  0  0  0  0
  4  7  2  0  0  0  0
  5  8  2  0  0  0  0
  5  9  1  0  0  0  0
  6 10  1  0  0  0  0
  6 11  1  0  0  0  0
  7 12  1  0  0  0  0
  8 13  1  0  0  0  0
 11 14  1  0  0  0  0
 12 15  1  0  0  0  0
 13 16  2  0  0  0  0
 14 17  2  0  0  0  0
 15 18  2  0  0  0  0
 15 19  1  0  0  0  0
 16 20  1  0  0  0  0
 17 21  1  0  0  0  0
 20 22  1  0  0  0  0
 20 23  1  0  0  0  0
 21 24  2  0  0  0  0
 22 25  2  0  0  0  0
 23 26  1  0  0  0  0
M  END
>  <idcoordinates2D>


>  <FragFp>
:UdztUgrJ5wOodtEC8k68P8X9HG80490Ht29804F@o840FX0Xs0cV0K080cWGF0W10VV0F501!F%1#

>  <SkelSpheres>
!1/01(11(605%2/)1!1(1/,3#15*12/01&1&2$12$1+G+1/03)1///!1//$3!1/(3/+1//#3/#1(101/6%13(1$1/1$1$311$3&1///04#2&5#2////!2%2$1%3////01//+1!20104,1/1/)g/2#2$1/02101/02+2!2*2+1/1(18/.2$3/011/201!2#2//$105,3/05!1$1!

>  <PathFp>
IF809F841@02c!a0@083VF@4088Q28B_4P0F0F401FF080GV0F01408l%FF18ZF10VY#Z2Z08104420

>  <Structure>
fesi`@DTdgHHcrJIQQQHiIQHqIMTmUTkURpBTfSks@

>  <Atoms>
26

>  <Bonds>
25

>  <Total Molweight>
334

>  <cLogP>
0.5483

>  <H-Acceptors>
8

>  <H-Donors>
0

>  <Non-H Atoms>
26

>  <Non-C/H Atoms>
8

>  <Electronegative Atoms>
8

>  <Stereo Centers>
0

>  <Rotatable Bonds>
11

>  <Rings Closures>
0

>  <sp3-Atoms>
7

>  <Symmetric atoms>
0

>  <Total Surface Area>
102.65

>  <Relative PSA>
0.55402

>  <Polar Surface Area>
67.41

>  <Shape Index>
0.61538

>  <Molecular Flexibility>
0.60074

>  <Molecular Complexity>
0.6909

>  <Aromatic Rings>
0

>  <Aromatic Atoms>
0

$$$$

eCreator 1.02D

 26 25  0  0  0  0  0  0  0  0999 V2000
   14.7224    3.0000   -0.0000 O   0  0  0  0  0  0  0  0  0  0  0  0
   13.8564    2.5000   -0.0000 C   0  0  0  0  0  0  0  0  0  0  0  0
   13.8564    1.5000   -0.0000 N   0  0  0  0  0  0  0  0  0  0  0  0
   12.9904    3.0000   -0.0000 C   0  0  0  0  0  0  0  0  0  0  0  0
   12.9904    1.0000   -0.0000 C   0  0  0  0  0  0  0  0  0  0  0  0
   12.9904   -0.0000   -0.0000 C   0  0  0  0  0  0  0  0  0  0  0  0
   12.1244   -0.5000   -0.0000 C   0  0  0  0  0  0  0  0  0  0  0  0
   11.2583   -0.0000   -0.0000 C   0  0  0  0  0  0  0  0  0  0  0  0
   10.3923   -0.5000   -0.0000 N   0  0  0  0  0  0  0  0  0  0  0  0
   11.2583    1.0000   -0.0000 C   0  0  0  0  0  0  0  0  0  0  0  0
    9.5263   -0.0000   -0.0000 C   0  0  0  0  0  0  0  0  0  0  0  0
   10.3923   -1.5000   -0.0000 C   0  0  0  0  0  0  0  0  0  0  0  0
    8.6603   -0.5000   -0.0000 C   0  0  0  0  0  0  0  0  0  0  0  0
    7.7942   -0.0000   -0.0000 C   0  0  0  0  0  0  0  0  0  0  0  0
    6.9282   -0.5000   -0.0000 C   0  0  0  0  0  0  0  0  0  0  0  0
    7.7942    1.0000   -0.0000 C   0  0  0  0  0  0  0  0  0  0  0  0
    6.0622   -0.0000   -0.0000 N   0  0  0  0  0  0  0  0  0  0  0  0
    6.9282   -1.5000   -0.0000 C   0  0  0  0  0  0  0  0  0  0  0  0
    6.0622    1.0000   -0.0000 N   0  0  0  0  0  0  0  0  0  0  0  0
    5.1962    1.5000   -0.0000 C   0  0  0  0  0  0  0  0  0  0  0  0
    5.1962    2.5000   -0.0000 C   0  0  0  0  0  0  0  0  0  0  0  0
    4.3301    3.0000   -0.0000 C   0  0  0  0  0  0  0  0  0  0  0  0
    4.3301    4.0000   -0.0000 C   0  0  0  0  0  0  0  0  0  0  0  0
    3.4641    4.5000   -0.0000 O   0  0  0  0  0  0  0  0  0  0  0  0
    5.1962    4.5000   -0.0000 C   0  0  0  0  0  0  0  0  0  0  0  0
    5.1962    5.5000   -0.0000 C   0  0  0  0  0  0  0  0  0  0  0  0
  1  2  2  0  0  0  0
  2  3  1  0  0  0  0
  2  4  1  0  0  0  0
  3  5  1  0  0  0  0
  5  6  1  0  0  0  0
  6  7  2  0  0  0  0
  7  8  1  0  0  0  0
  8  9  1  0  0  0  0
  8 10  2  0  0  0  0
  9 11  1  0  0  0  0
  9 12  1  0  0  0  0
 11 13  1  0  0  0  0
 13 14  1  0  0  0  0
 14 15  1  0  0  0  0
 14 16  2  0  0  0  0
 15 17  2  0  0  0  0
 15 18  1  0  0  0  0
 17 19  1  0  0  0  0
 19 20  1  0  0  0  0
 20 21  2  0  0  0  0
 21 22  1  0  0  0  0
 22 23  2  0  0  0  0
 23 24  1  0  0  0  0
 23 25  1  0  0  0  0
 25 26  2  0  0  0  0
M  END
>  <idcoordinates2D>


>  <FragFp>
;jzjv8rN5uOJ99298s29@WLFH0c!8BHp2180482kB41#2k08V0oFP487FF1W1%J49!F#801#

>  <SkelSpheres>
//(6/!1/+1!1(1%1&102$7$1+10121)1!1.1-1#F&1#1%1$4/.1)1$1/#1(1(1/02!1&1$1*1/(1.1.2///!2$6&2.202&2*101!312$2+3#1+3$1-2*2(32%1/.5$2/%1)2.1/#2/,1)2&1%2/*1!1/&1//&20i!1)4,1$101$2-3)1,201///!1C201/,1#2/0101$1-1//)1!4/$2&101+

>  <PathFp>
H18!F941202c!6F8!3041B4N1@!BW8m020FC$V881c!G1108lGV0F0JF10VF10120G0X2Z4220D0F0

>  <Structure>
fesH`@DBBdGTf]V[v[uVvjZZjVifdAJOgMV`

>  <Atoms>
26

>  <Bonds>
25

>  <Total Molweight>
328

>  <cLogP>
3.6586

>  <H-Acceptors>
6

>  <H-Donors>
0

>  <Non-H Atoms>
26

>  <Non-C/H Atoms>
6

>  <Electronegative Atoms>
6

>  <Stereo Centers>
0

>  <Rotatable Bonds>
12

>  <Rings Closures>
0

>  <sp3-Atoms>
9

>  <Symmetric atoms>
0

>  <Total Surface Area>
95.7

>  <Relative PSA>
0.5047

>  <Polar Surface Area>
59.38

>  <Shape Index>
0.76923

>  <Molecular Flexibility>
0.68638

>  <Molecular Complexity>
0.59634

>  <Aromatic Rings>
0

>  <Aromatic Atoms>
0

$$$$

eCreator 1.02D

 26 25  0  0  0  0  0  0  0  0999 V2000
   18.1865   -0.7500   -0.0000 O   0  0  0  0  0  0  0  0  0  0  0  0
   16.8875   -0.0000   -0.0000 C   0  0  0  0  0  0  0  0  0  0  0  0
   15.5885   -0.7500   -0.0000 C   0  0  0  0  0  0  0  0  0  0  0  0
   14.2894   -0.0000   -0.0000 N   0  0  0  0  0  0  0  0  0  0  0  0
   12.9904   -0.7500   -0.0000 N   0  0  0  0  0  0  0  0  0  0  0  0
   12.9904   -2.2500   -0.0000 C   0  0  0  0  0  0  0  0  0  0  0  0
   11.6913   -0.0000   -0.0000 C   0  0  0  0  0  0  0  0  0  0  0  0
   11.6913   -3.0000   -0.0000 C   0  0  0  0  0  0  0  0  0  0  0  0
   14.2894   -3.0000   -0.0000 C   0  0  0  0  0  0  0  0  0  0  0  0
   10.3923   -0.7500   -0.0000 C   0  0  0  0  0  0  0  0  0  0  0  0
   11.6913   -4.5000   -0.0000 C   0  0  0  0  0  0  0  0  0  0  0  0
   14.2894   -4.5000   -0.0000 C   0  0  0  0  0  0  0  0  0  0  0  0
    9.0933   -0.0000   -0.0000 N   0  0  0  0  0  0  0  0  0  0  0  0
   12.9904   -5.2500   -0.0000 C   0  0  0  0  0  0  0  0  0  0  0  0
    7.7942   -0.7500   -0.0000 C   0  0  0  0  0  0  0  0  0  0  0  0
    9.0933    1.5000   -0.0000 C   0  0  0  0  0  0  0  0  0  0  0  0
    6.4952   -0.0000   -0.0000 C   0  0  0  0  0  0  0  0  0  0  0  0
    7.7942   -2.2500   -0.0000 C   0  0  0  0  0  0  0  0  0  0  0  0
   10.3923    2.2500   -0.0000 C   0  0  0  0  0  0  0  0  0  0  0  0
    5.1962   -0.7500   -0.0000 C   0  0  0  0  0  0  0  0  0  0  0  0
   10.3923    3.7500   -0.0000 C   0  0  0  0  0  0  0  0  0  0  0  0
    3.8971   -0.0000   -0.0000 C   0  0  0  0  0  0  0  0  0  0  0  0
    2.5981   -0.7500   -0.0000 N   0  0  0  0  0  0  0  0  0  0  0  0
    1.2990   -0.0000   -0.0000 C   0  0  0  0  0  0  0  0  0  0  0  0
    2.5981   -2.2500   -0.0000 C   0  0  0  0  0  0  0  0  0  0  0  0
    0.0000   -0.7500   -0.0000 C   0  0  0  0  0  0  0  0  0  0  0  0
  1  2  2  0  0  0  0
  2  3  1  0  0  0  0
  3  4  2  0  0  0  0
  4  5  1  0  0  0  0
  5  6  1  0  0  0  0
  5  7  1  0  0  0  0
  6  8  1  0  0  0  0
  6  9  2  0  0  0  0
  7 10  1  0  0  0  0
  8 11  2  0  0  0  0
  9 12  1  0  0  0  0
 10 13  1  0  0  0  0
 11 14  1  0  0  0  0
 13 15  1  0  0  0  0
 13 16  1  0  0  0  0
 15 17  2  0  0  0  0
 15 18  1  0  0  0  0
 16 19  1  0  0  0  0
 17 20  1  0  0  0  0
 19 21  1  0  0  0  0
 20 22  2  0  0  0  0
 22 23  1  0  0  0  0
 23 24  1  0  0  0  0
 23 25  1  0  0  0  0
 24 26  1  0  0  0  0
M  END
>  <idcoordinates2D>


>  <FragFp>
:UdztUcrKxlQwtO2A0mE8eVa0LF8V0N82O23c058@Ve41H2!F18!o0J0XW!6W120V!401)1#

>  <SkelSpheres>
!1(12/1$1#9//01/.101!2$4$1+2/(4/4)2#20I+4%2/)1/%2#32//1/%3#3(2-1//02/102///+A&1$1-1*1+13$1%101)1.2/%2/.1!2////-1/&3/$1/(1,101,2.2*2#2)3/$1j!101)1$1$1$1///02/&3/)132.1/#5/011$2/2!1+1/!1%104!2#2/#25!1)1

>  <PathFp>
G18#c403!W!q08801VJ@44!Q014W4s1H0FC#FF801V0F1140dlF$JF10VF080X2!42508!B4!

>  <Structure>
fesI@@LDLtBRkLjo\n{KMTsUSUMTBbKeI}Eh

>  <Atoms>
26

>  <Bonds>
25

>  <Total Molweight>
324

>  <cLogP>
3.6151

>  <H-Acceptors>
5

>  <H-Donors>
0

>  <Non-H Atoms>
26

>  <Non-C/H Atoms>
5

>  <Electronegative Atoms>
5

>  <Stereo Centers>
0

>  <Rotatable Bonds>
13

>  <Rings Closures>
0

>  <sp3-Atoms>
13

>  <Symmetric atoms>
0

>  <Total Surface Area>
48.31

>  <Relative PSA>
0.72863

>  <Polar Surface Area>
39.15

>  <Shape Index>
0.57692

>  <Molecular Flexibility>
0.76909

>  <Molecular Complexity>
0.66348

>  <Aromatic Rings>
0

>  <Aromatic Atoms>
0

$$$$

eCreator 1.02D

 26 25  0  0  0  0  0  0  0  0999 V2000
    6.9282   -1.5000   -0.0000 O   0  0  0  0  0  0  0  0  0  0  0  0
    6.9282   -0.5000   -0.0000 C   0  0  0  0  0  0  0  0  0  0  0  0
    6.0622   -0.0000   -0.0000 N   0  0  0  0  0  0  0  0  0  0  0  0
    7.7942   -0.0000   -0.0000 C   0  0  0  0  0  0  0  0  0  0  0  0
    5.1962   -0.5000   -0.0000 C   0  0  0  0  0  0  0  0  0  0  0  0
    6.0622    1.0000   -0.0000 C   0  0  0  0  0  0  0  0  0  0  0  0
    8.6603   -0.5000   -0.0000 N   0  0  0  0  0  0  0  0  0  0  0  0
    7.7942    1.0000   -0.0000 C   0  0  0  0  0  0  0  0  0  0  0  0
    4.3301   -0.0000   -0.0000 C   0  0  0  0  0  0  0  0  0  0  0  0
    5.1962   -1.5000   -0.0000 C   0  0  0  0  0  0  0  0  0  0  0  0
    9.5263   -0.0000   -0.0000 N   0  0  0  0  0  0  0  0  0  0  0  0
    8.6603   -1.5000   -0.0000 C   0  0  0  0  0  0  0  0  0  0  0  0
    3.4641   -0.5000   -0.0000 C   0  0  0  0  0  0  0  0  0  0  0  0
    4.3301   -2.0000   -0.0000 C   0  0  0  0  0  0  0  0  0  0  0  0
   10.3923   -0.5000   -0.0000 C   0  0  0  0  0  0  0  0  0  0  0  0
    9.5263   -2.0000   -0.0000 C   0  0  0  0  0  0  0  0  0  0  0  0
    3.4641   -1.5000   -0.0000 C   0  0  0  0  0  0  0  0  0  0  0  0
   11.2583   -0.0000   -0.0000 C   0  0  0  0  0  0  0  0  0  0  0  0
    9.5263   -3.0000   -0.0000 C   0  0  0  0  0  0  0  0  0  0  0  0
    2.5981   -2.0000   -0.0000 N   0  0  0  0  0  0  0  0  0  0  0  0
   12.1244   -0.5000   -0.0000 O   0  0  0  0  0  0  0  0  0  0  0  0
    8.6603   -3.5000   -0.0000 C   0  0  0  0  0  0  0  0  0  0  0  0
    2.5981   -3.0000   -0.0000 C   0  0  0  0  0  0  0  0  0  0  0  0
    1.7321   -1.5000   -0.0000 C   0  0  0  0  0  0  0  0  0  0  0  0
    3.4641   -3.5000   -0.0000 O   0  0  0  0  0  0  0  0  0  0  0  0
    1.7321   -3.5000   -0.0000 C   0  0  0  0  0  0  0  0  0  0  0  0
  1  2  2  0  0  0  0
  2  3  1  0  0  0  0
  2  4  1  0  0  0  0
  3  5  1  0  0  0  0
  3  6  1  0  0  0  0
  4  7  1  0  0  0  0
  4  8  2  0  0  0  0
  5  9  1  0  0  0  0
  5 10  2  0  0  0  0
  7 11  1  0  0  0  0
  7 12  1  0  0  0  0
  9 13  2  0  0  0  0
 10 14  1  0  0  0  0
 11 15  2  0  0  0  0
 12 16  1  0  0  0  0
 13 17  1  0  0  0  0
 15 18  1  0  0  0  0
 16 19  2  0  0  0  0
 17 20  1  0  0  0  0
 18 21  2  0  0  0  0
 19 22  1  0  0  0  0
 20 23  1  0  0  0  0
 20 24  1  0  0  0  0
 23 25  2  0  0  0  0
 23 26  1  0  0  0  0
M  END
>  <idcoordinates2D>


>  <FragFp>
zrUdztUgrJ5wOktOEC8m68uca9HF8V4O0Hl2A904N@Z841FX!k1sV0K0R0cWGF7W10VV0F501!F%1#

>  <SkelSpheres>
,2/02(2.2/01,4/02*5$503+2%1-2.304)2#10H+3#101)1//*1/02(1%1/%3,2///%1&3////08&3//)4!4$3/)1/2-2+5/(1*2/1//012(1/(303&2/$1///-2*2//$h$1.1$1$1,201%1,2)501/(2%101/0803&2.3*3/02%11.1/*1/4!21!2/*1(

>  <PathFp>
G1808Fc01102W0Fq0@801VFA8480O294W4N0F0FB010F0N0GV0F1#dlF$J!8VF080XX!Z2_0@!44!

>  <Structure>
fesI`@DLUdAQyEEEEMLdeddeCFjfZYjYjXAAVfuE`

>  <Atoms>
26

>  <Bonds>
25

>  <Total Molweight>
332

>  <cLogP>
2.1161

>  <H-Acceptors>
7

>  <H-Donors>
0

>  <Non-H Atoms>
26

>  <Non-C/H Atoms>
7

>  <Electronegative Atoms>
7

>  <Stereo Centers>
0

>  <Rotatable Bonds>
10

>  <Rings Closures>
0

>  <sp3-Atoms>
7

>  <Symmetric atoms>
0

>  <Total Surface Area>
96.17

>  <Relative PSA>
0.6372

>  <Polar Surface Area>
73.29

>  <Shape Index>
0.57692

>  <Molecular Flexibility>
0.82429

>  <Molecular Complexity>
0.72141

>  <Aromatic Rings>
0

>  <Aromatic Atoms>
0

$$$$

eCreator 1.02D

 25 25  0  0  0  0  0  0  0  0999 V2000
    7.7942    1.0000   -0.0000 O   0  0  0  0  0  0  0  0  0  0  0  0
    7.7942    0.0000   -0.0000 C   0  0  0  0  0  0  0  0  0  0  0  0
    6.9282   -0.5000   -0.0000 N   0  0  0  0  0  0  0  0  0  0  0  0
    8.6603   -0.5000   -0.0000 C   0  0  0  0  0  0  0  0  0  0  0  0
    6.9282   -1.5000   -0.0000 C   0  0  0  0  0  0  0  0  0  0  0  0
    6.0622   -0.0000   -0.0000 C   0  0  0  0  0  0  0  0  0  0  0  0
    8.6603   -1.5000   -0.0000 C   0  0  0  0  0  0  0  0  0  0  0  0
    7.7942   -2.0000   -0.0000 C   0  0  0  0  0  0  0  0  0  0  0  0
    5.1962   -0.5000   -0.0000 C   0  0  0  0  0  0  0  0  0  0  0  0
    9.5263   -2.0000   -0.0000 C   0  0  0  0  0  0  0  0  0  0  0  0
    4.3301   -0.0000   -0.0000 C   0  0  0  0  0  0  0  0  0  0  0  0
   10.3923   -1.5000   -0.0000 N   0  0  0  0  0  0  0  0  0  0  0  0
    4.3301    1.0000   -0.0000 C   0  0  0  0  0  0  0  0  0  0  0  0
   10.3923   -0.5000   -0.0000 N   0  0  0  0  0  0  0  0  0  0  0  0
    3.4641    1.5000   -0.0000 N   0  0  0  0  0  0  0  0  0  0  0  0
   11.2583    0.0000   -0.0000 C   0  0  0  0  0  0  0  0  0  0  0  0
    3.4641    2.5000   -0.0000 C   0  0  0  0  0  0  0  0  0  0  0  0
    2.5981    1.0000   -0.0000 C   0  0  0  0  0  0  0  0  0  0  0  0
   11.2583    1.0000   -0.0000 C   0  0  0  0  0  0  0  0  0  0  0  0
    2.5981    3.0000   -0.0000 C   0  0  0  0  0  0  0  0  0  0  0  0
    1.7321    1.5000   -0.0000 C   0  0  0  0  0  0  0  0  0  0  0  0
   12.1244    1.5000   -0.0000 C   0  0  0  0  0  0  0  0  0  0  0  0
    2.5981    4.0000   -0.0000 C   0  0  0  0  0  0  0  0  0  0  0  0
   12.1244    2.5000   -0.0000 C   0  0  0  0  0  0  0  0  0  0  0  0
   12.9904    3.0000   -0.0000 O   0  0  0  0  0  0  0  0  0  0  0  0
  1  2  2  0  0  0  0
  2  3  1  0  0  0  0
  2  4  1  0  0  0  0
  3  5  1  0  0  0  0
  3  6  1  0  0  0  0
  4  7  2  0  0  0  0
  5  8  1  0  0  0  0
  6  9  1  0  0  0  0
  7 10  1  0  0  0  0
  9 11  2  0  0  0  0
 10 12  2  0  0  0  0
 11 13  1  0  0  0  0
 12 14  1  0  0  0  0
 13 15  1  0  0  0  0
 14 16  1  0  0  0  0
 15 17  1  0  0  0  0
 15 18  1  0  0  0  0
 16 19  2  0  0  0  0
 17 20  1  0  0  0  0
 18 21  1  0  0  0  0
 19 22  1  0  0  0  0
 20 23  1  0  0  0  0
 22 24  2  0  0  0  0
 24 25  1  0  0  0  0
  7  8  1  0  0  0  0
M  END
>  <idcoordinates2D>


>  <FragFp>
;fzft0pNCk1J99380k29@V60F2cV08BHx218#2ke41#2N!V0oFP4e7FF1W1201!J01!F%1#

>  <SkelSpheres>
(1/(2!110C%1!1$1101(1/!3/&2$2$1+2)1)1,1$2)2(E+4/*2//1-2/!1%1/!101*3*1+1*1/&13//1/%2(5!3#1/#1/!1#12#12(1+2#2!12#33/*1%2//&1/#1&1,21#1//*1/&1#2)2!11/)12-1*1//%g/$1*1,202/1-202/1(2)1&2%4!1&11/(8!1///,1.1$4)1/!5-

>  <PathFp>
2180209!@02c!6F8!3041B4N0@28BW8mV20GB#60N81c!F0108lOV0F04F14Z010V20G0V2Z42Y0D0F0

>  <Structure>
fisH`@DZlx@tfYUuUYU_YqjfiZjfjZ@RRicMh

>  <Atoms>
25

>  <Bonds>
25

>  <Total Molweight>
316

>  <cLogP>
1.0842

>  <H-Acceptors>
6

>  <H-Donors>
0

>  <Non-H Atoms>
25

>  <Non-C/H Atoms>
6

>  <Electronegative Atoms>
6

>  <Stereo Centers>
0

>  <Rotatable Bonds>
11

>  <Rings Closures>
1

>  <sp3-Atoms>
11

>  <Symmetric atoms>
0

>  <Total Surface Area>
67.59

>  <Relative PSA>
0.7146

>  <Polar Surface Area>
59.38

>  <Shape Index>
0.8

>  <Molecular Flexibility>
0.61168

>  <Molecular Complexity>
0.655

>  <Aromatic Rings>
0

>  <Aromatic Atoms>
0

$$$$

eCreator 1.02D

 26 25  0  0  0  0  0  0  0  0999 V2000
   10.3923   -2.2500   -0.0000 O   0  0  0  0  0  0  0  0  0  0  0  0
   10.3923   -0.7500   -0.0000 C   0  0  0  0  0  0  0  0  0  0  0  0
    9.0933   -0.0000   -0.0000 N   0  0  0  0  0  0  0  0  0  0  0  0
   11.6913   -0.0000   -0.0000 C   0  0  0  0  0  0  0  0  0  0  0  0
    7.7942   -0.7500   -0.0000 C   0  0  0  0  0  0  0  0  0  0  0  0
    9.0933    1.5000   -0.0000 C   0  0  0  0  0  0  0  0  0  0  0  0
   12.9904   -0.7500   -0.0000 N   0  0  0  0  0  0  0  0  0  0  0  0
   11.6913    1.5000   -0.0000 C   0  0  0  0  0  0  0  0  0  0  0  0
    6.4952   -0.0000   -0.0000 C   0  0  0  0  0  0  0  0  0  0  0  0
    7.7942   -2.2500   -0.0000 C   0  0  0  0  0  0  0  0  0  0  0  0
    7.7942    2.2500   -0.0000 C   0  0  0  0  0  0  0  0  0  0  0  0
   12.9904   -2.2500   -0.0000 N   0  0  0  0  0  0  0  0  0  0  0  0
   14.2894   -0.0000   -0.0000 C   0  0  0  0  0  0  0  0  0  0  0  0
   12.9904    2.2500   -0.0000 C   0  0  0  0  0  0  0  0  0  0  0  0
    5.1962   -0.7500   -0.0000 C   0  0  0  0  0  0  0  0  0  0  0  0
   15.5885   -0.7500   -0.0000 C   0  0  0  0  0  0  0  0  0  0  0  0
   14.2894    1.5000   -0.0000 C   0  0  0  0  0  0  0  0  0  0  0  0
   12.9904    3.7500   -0.0000 C   0  0  0  0  0  0  0  0  0  0  0  0
    3.8971   -0.0000   -0.0000 C   0  0  0  0  0  0  0  0  0  0  0  0
   16.8875   -0.0000   -0.0000 C   0  0  0  0  0  0  0  0  0  0  0  0
   14.2894    4.5000   -0.0000 O   0  0  0  0  0  0  0  0  0  0  0  0
    2.5981   -0.7500   -0.0000 N   0  0  0  0  0  0  0  0  0  0  0  0
   16.8875    1.5000   -0.0000 C   0  0  0  0  0  0  0  0  0  0  0  0
    1.2990   -0.0000   -0.0000 C   0  0  0  0  0  0  0  0  0  0  0  0
    2.5981   -2.2500   -0.0000 C   0  0  0  0  0  0  0  0  0  0  0  0
    0.0000   -0.7500   -0.0000 O   0  0  0  0  0  0  0  0  0  0  0  0
  1  2  2  0  0  0  0
  2  3  1  0  0  0  0
  2  4  1  0  0  0  0
  3  5  1  0  0  0  0
  3  6  1  0  0  0  0
  4  7  1  0  0  0  0
  4  8  2  0  0  0  0
  5  9  2  0  0  0  0
  5 10  1  0  0  0  0
  6 11  1  0  0  0  0
  7 12  1  0  0  0  0
  7 13  1  0  0  0  0
  8 14  1  0  0  0  0
  9 15  1  0  0  0  0
 13 16  1  0  0  0  0
 13 17  2  0  0  0  0
 14 18  1  0  0  0  0
 15 19  2  0  0  0  0
 16 20  2  0  0  0  0
 18 21  2  0  0  0  0
 19 22  1  0  0  0  0
 20 23  1  0  0  0  0
 22 24  1  0  0  0  0
 22 25  1  0  0  0  0
 24 26  2  0  0  0  0
M  END
>  <idcoordinates2D>


>  <FragFp>
:UdztUgrJCwOkttEC8mE8u8a9HH8V4O0Ht2Ac04N@oe40FX0Xk1sV0K0B0cW1F7W12VV8F501)1#

>  <SkelSpheres>
!1/)11(24(2/,1#1(2+101)5#15+2/#1!21.14%1)G+1%2%1/%1*3!2(3///(5/3*3/0322/$1/-2/#1(3*8&3//$1!42013$3(1/1+1/.2!3&1/$2///&2(2/01/3$21/,2//$1+2(2#3-1.10h!1/02///,222(2//%172//#2/011/%2//)104(1/!2.

>  <PathFp>
I08090840@02V!a4@083VF@4088U28BW4N0F0F401FF080GV0F01408l%F018ZF!VY!VZ2Z08104460

>  <Structure>
fesI`@DLuTAYyEEEEDheXdleifjejjfUjdAFWJLe`

>  <Atoms>
26

>  <Bonds>
25

>  <Total Molweight>
332

>  <cLogP>
2.1099

>  <H-Acceptors>
7

>  <H-Donors>
0

>  <Non-H Atoms>
26

>  <Non-C/H Atoms>
7

>  <Electronegative Atoms>
7

>  <Stereo Centers>
0

>  <Rotatable Bonds>
10

>  <Rings Closures>
0

>  <sp3-Atoms>
8

>  <Symmetric atoms>
0

>  <Total Surface Area>
96.01

>  <Relative PSA>
0.55536

>  <Polar Surface Area>
64.17

>  <Shape Index>
0.57692

>  <Molecular Flexibility>
0.73424

>  <Molecular Complexity>
0.75032

>  <Aromatic Rings>
0

>  <Aromatic Atoms>
0

$$$$

eCreator 1.02D

 27 26  0  0  0  0  0  0  0  0999 V2000
   11.2583   -2.0000   -0.0000 O   0  0  0  0  0  0  0  0  0  0  0  0
   10.3923   -1.5000   -0.0000 C   0  0  0  0  0  0  0  0  0  0  0  0
   10.3923   -0.5000   -0.0000 N   0  0  0  0  0  0  0  0  0  0  0  0
    9.5263   -2.0000   -0.0000 C   0  0  0  0  0  0  0  0  0  0  0  0
   11.2583   -0.0000   -0.0000 C   0  0  0  0  0  0  0  0  0  0  0  0
    9.5263   -0.0000   -0.0000 C   0  0  0  0  0  0  0  0  0  0  0  0
   12.1244   -0.5000   -0.0000 C   0  0  0  0  0  0  0  0  0  0  0  0
    8.6603   -0.5000   -0.0000 C   0  0  0  0  0  0  0  0  0  0  0  0
   12.9904   -0.0000   -0.0000 C   0  0  0  0  0  0  0  0  0  0  0  0
    7.7942   -0.0000   -0.0000 C   0  0  0  0  0  0  0  0  0  0  0  0
   12.9904    1.0000   -0.0000 C   0  0  0  0  0  0  0  0  0  0  0  0
    6.9282   -0.5000   -0.0000 C   0  0  0  0  0  0  0  0  0  0  0  0
   13.8564    1.5000   -0.0000 N   0  0  0  0  0  0  0  0  0  0  0  0
   12.1244    1.5000   -0.0000 C   0  0  0  0  0  0  0  0  0  0  0  0
    6.0622   -0.0000   -0.0000 N   0  0  0  0  0  0  0  0  0  0  0  0
    6.9282   -1.5000   -0.0000 C   0  0  0  0  0  0  0  0  0  0  0  0
   13.8564    2.5000   -0.0000 C   0  0  0  0  0  0  0  0  0  0  0  0
    6.0622    1.0000   -0.0000 N   0  0  0  0  0  0  0  0  0  0  0  0
   14.7224    3.0000   -0.0000 C   0  0  0  0  0  0  0  0  0  0  0  0
    5.1962    1.5000   -0.0000 C   0  0  0  0  0  0  0  0  0  0  0  0
   14.7224    4.0000   -0.0000 C   0  0  0  0  0  0  0  0  0  0  0  0
    5.1962    2.5000   -0.0000 C   0  0  0  0  0  0  0  0  0  0  0  0
   15.5885    4.5000   -0.0000 C   0  0  0  0  0  0  0  0  0  0  0  0
    4.3301    3.0000   -0.0000 C   0  0  0  0  0  0  0  0  0  0  0  0
    4.3301    4.0000   -0.0000 C   0  0  0  0  0  0  0  0  0  0  0  0
    3.4641    4.5000   -0.0000 O   0  0  0  0  0  0  0  0  0  0  0  0
    3.4641    5.5000   -0.0000 C   0  0  0  0  0  0  0  0  0  0  0  0
  1  2  2  0  0  0  0
  2  3  1  0  0  0  0
  2  4  1  0  0  0  0
  3  5  1  0  0  0  0
  3  6  1  0  0  0  0
  5  7  1  0  0  0  0
  6  8  1  0  0  0  0
  7  9  2  0  0  0  0
  8 10  1  0  0  0  0
  9 11  1  0  0  0  0
 10 12  1  0  0  0  0
 11 13  1  0  0  0  0
 11 14  2  0  0  0  0
 12 15  2  0  0  0  0
 12 16  1  0  0  0  0
 13 17  1  0  0  0  0
 15 18  1  0  0  0  0
 17 19  1  0  0  0  0
 18 20  1  0  0  0  0
 19 21  1  0  0  0  0
 20 22  2  0  0  0  0
 21 23  1  0  0  0  0
 22 24  1  0  0  0  0
 24 25  2  0  0  0  0
 25 26  1  0  0  0  0
 26 27  1  0  0  0  0
M  END
>  <idcoordinates2D>


>  <FragFp>
;fzdv8rsCmOJ99390N@8@V60H2cV088Hx2180482Ve41#2F$o0N4e3FF1W12$J09!F%1#

>  <SkelSpheres>
//(G*1&1/2011&1+2$1!104!20101!3(1+11)1#1-101/A*23%1+1*11/+1+1//+2!4$1&2%1#1/(1.1%3&1,5/(2/!7&1/#4&1(101#11$2/$3,1/&20101!1!3)11!22(1&2#102/$2%1-2#1///-3#1///2///1,k&1$2&1$1$1,1/,21//&2)1%703&1/2$1#4*11/01,1#101!2-1/4/,2,1

>  <PathFp>
F1N!F9012!V!6F8!3041B4N1@!4W8k020FC$VN81c!F0108lGV0F1JF14VF!120F0X2Z0@2VB#

>  <Structure>
fmkH`@DF]DDtf[UUf_UWUjjZiZjff`DxvRwZ

>  <Atoms>
27

>  <Bonds>
26

>  <Total Molweight>
340

>  <cLogP>
3.5032

>  <H-Acceptors>
6

>  <H-Donors>
0

>  <Non-H Atoms>
27

>  <Non-C/H Atoms>
6

>  <Electronegative Atoms>
6

>  <Stereo Centers>
0

>  <Rotatable Bonds>
15

>  <Rings Closures>
0

>  <sp3-Atoms>
14

>  <Symmetric atoms>
0

>  <Total Surface Area>
58.31

>  <Relative PSA>
0.77517

>  <Polar Surface Area>
48.38

>  <Shape Index>
0.81481

>  <Molecular Flexibility>
0.69953

>  <Molecular Complexity>
0.58491

>  <Aromatic Rings>
0

>  <Aromatic Atoms>
0

$$$$

eCreator 1.02D

 27 26  0  0  0  0  0  0  0  0999 V2000
    6.9282   -1.5000   -0.0000 O   0  0  0  0  0  0  0  0  0  0  0  0
    6.9282   -0.5000   -0.0000 C   0  0  0  0  0  0  0  0  0  0  0  0
    6.0622   -0.0000   -0.0000 N   0  0  0  0  0  0  0  0  0  0  0  0
    7.7942   -0.0000   -0.0000 C   0  0  0  0  0  0  0  0  0  0  0  0
    5.1962   -0.5000   -0.0000 C   0  0  0  0  0  0  0  0  0  0  0  0
    6.0622    1.0000   -0.0000 C   0  0  0  0  0  0  0  0  0  0  0  0
    8.6603   -0.5000   -0.0000 N   0  0  0  0  0  0  0  0  0  0  0  0
    7.7942    1.0000   -0.0000 C   0  0  0  0  0  0  0  0  0  0  0  0
    4.3301   -0.0000   -0.0000 C   0  0  0  0  0  0  0  0  0  0  0  0
    5.1962   -1.5000   -0.0000 C   0  0  0  0  0  0  0  0  0  0  0  0
    8.6603   -1.5000   -0.0000 N   0  0  0  0  0  0  0  0  0  0  0  0
    9.5263   -0.0000   -0.0000 C   0  0  0  0  0  0  0  0  0  0  0  0
    3.4641   -0.5000   -0.0000 C   0  0  0  0  0  0  0  0  0  0  0  0
    4.3301   -2.0000   -0.0000 C   0  0  0  0  0  0  0  0  0  0  0  0
    7.7942   -2.0000   -0.0000 C   0  0  0  0  0  0  0  0  0  0  0  0
   10.3923   -0.5000   -0.0000 C   0  0  0  0  0  0  0  0  0  0  0  0
    9.5263    1.0000   -0.0000 C   0  0  0  0  0  0  0  0  0  0  0  0
    3.4641   -1.5000   -0.0000 C   0  0  0  0  0  0  0  0  0  0  0  0
    7.7942   -3.0000   -0.0000 C   0  0  0  0  0  0  0  0  0  0  0  0
   11.2583   -0.0000   -0.0000 C   0  0  0  0  0  0  0  0  0  0  0  0
    2.5981   -2.0000   -0.0000 N   0  0  0  0  0  0  0  0  0  0  0  0
   11.2583    1.0000   -0.0000 C   0  0  0  0  0  0  0  0  0  0  0  0
    2.5981   -3.0000   -0.0000 C   0  0  0  0  0  0  0  0  0  0  0  0
    1.7321   -1.5000   -0.0000 C   0  0  0  0  0  0  0  0  0  0  0  0
   12.1244    1.5000   -0.0000 C   0  0  0  0  0  0  0  0  0  0  0  0
    3.4641   -3.5000   -0.0000 O   0  0  0  0  0  0  0  0  0  0  0  0
    1.7321   -3.5000   -0.0000 C   0  0  0  0  0  0  0  0  0  0  0  0
  1  2  2  0  0  0  0
  2  3  1  0  0  0  0
  2  4  1  0  0  0  0
  3  5  1  0  0  0  0
  3  6  1  0  0  0  0
  4  7  1  0  0  0  0
  4  8  2  0  0  0  0
  5  9  1  0  0  0  0
  5 10  2  0  0  0  0
  7 11  1  0  0  0  0
  7 12  1  0  0  0  0
  9 13  2  0  0  0  0
 10 14  1  0  0  0  0
 11 15  2  0  0  0  0
 12 16  1  0  0  0  0
 12 17  2  0  0  0  0
 13 18  1  0  0  0  0
 15 19  1  0  0  0  0
 16 20  2  0  0  0  0
 18 21  1  0  0  0  0
 20 22  1  0  0  0  0
 21 23  1  0  0  0  0
 21 24  1  0  0  0  0
 22 25  2  0  0  0  0
 23 26  2  0  0  0  0
 23 27  1  0  0  0  0
M  END
>  <idcoordinates2D>


>  <FragFp>
zrUdztUgrJ5wOktOEC8m68uca9HF8V4O0Hl2A904N@Z841FX!k1sV0K0R0cWGF7W!VV0F501!F%1#

>  <SkelSpheres>
/.2(1.2/02,1/01*7$803+2/01!2.1)202%I/!2)1(2)2)1,2/02(1%2)1+5/.1//#1&3///#1,8&2-2*1.4!4$2///)4+5/(1/+1//012#2/,303&2//#2//(2///&k/$1*101*1(1,201&501/(2#101/1!@03&1.1!1&2/02&1#1*3/*1/4!2%2%1*2!5+

>  <PathFp>
G1808F801!2W0Fa0@801VFA8480S294_4N0F0FB010F0N0GV0F1#dlF$J!8VF#XX!Z2Z0@!4440

>  <Structure>
fmkH`@DLTTDtfYf{Ug_YYjiffYije`DEZ[RV

>  <Atoms>
27

>  <Bonds>
26

>  <Total Molweight>
340

>  <cLogP>
4.5529

>  <H-Acceptors>
6

>  <H-Donors>
0

>  <Non-H Atoms>
27

>  <Non-C/H Atoms>
6

>  <Electronegative Atoms>
6

>  <Stereo Centers>
0

>  <Rotatable Bonds>
10

>  <Rings Closures>
0

>  <sp3-Atoms>
7

>  <Symmetric atoms>
0

>  <Total Surface Area>
100.35

>  <Relative PSA>
0.48072

>  <Polar Surface Area>
56.22

>  <Shape Index>
0.59259

>  <Molecular Flexibility>
0.79164

>  <Molecular Complexity>
0.75032

>  <Aromatic Rings>
0

>  <Aromatic Atoms>
0

$$$$

eCreator 1.02D

 26 26  0  0  0  0  0  0  0  0999 V2000
    6.0622   -3.0000   -0.0000 O   0  0  0  0  0  0  0  0  0  0  0  0
    6.0622   -2.0000   -0.0000 C   0  0  0  0  0  0  0  0  0  0  0  0
    5.1962   -1.5000   -0.0000 C   0  0  0  0  0  0  0  0  0  0  0  0
    4.3301   -2.0000   -0.0000 N   0  0  0  0  0  0  0  0  0  0  0  0
    5.1962   -0.5000   -0.0000 C   0  0  0  0  0  0  0  0  0  0  0  0
    4.3301   -0.0000   -0.0000 C   0  0  0  0  0  0  0  0  0  0  0  0
    3.4641   -0.5000   -0.0000 N   0  0  0  0  0  0  0  0  0  0  0  0
    4.3301    1.0000   -0.0000 C   0  0  0  0  0  0  0  0  0  0  0  0
    2.5981   -0.0000   -0.0000 C   0  0  0  0  0  0  0  0  0  0  0  0
    5.1962    1.5000   -0.0000 N   0  0  0  0  0  0  0  0  0  0  0  0
    1.7321   -0.5000   -0.0000 C   0  0  0  0  0  0  0  0  0  0  0  0
    2.5981    1.0000   -0.0000 C   0  0  0  0  0  0  0  0  0  0  0  0
    5.1962    2.5000   -0.0000 C   0  0  0  0  0  0  0  0  0  0  0  0
    0.8660   -0.0000   -0.0000 C   0  0  0  0  0  0  0  0  0  0  0  0
    6.0622    3.0000   -0.0000 C   0  0  0  0  0  0  0  0  0  0  0  0
    4.3301    3.0000   -0.0000 C   0  0  0  0  0  0  0  0  0  0  0  0
    0.8660    1.0000   -0.0000 C   0  0  0  0  0  0  0  0  0  0  0  0
    6.0622    4.0000   -0.0000 C   0  0  0  0  0  0  0  0  0  0  0  0
    4.3301    4.0000   -0.0000 C   0  0  0  0  0  0  0  0  0  0  0  0
    5.1962    4.5000   -0.0000 C   0  0  0  0  0  0  0  0  0  0  0  0
    5.1962    5.5000   -0.0000 N   0  0  0  0  0  0  0  0  0  0  0  0
    4.3301    6.0000   -0.0000 C   0  0  0  0  0  0  0  0  0  0  0  0
    4.3301    7.0000   -0.0000 C   0  0  0  0  0  0  0  0  0  0  0  0
    3.4641    7.5000   -0.0000 C   0  0  0  0  0  0  0  0  0  0  0  0
    3.4641    8.5000   -0.0000 C   0  0  0  0  0  0  0  0  0  0  0  0
    2.5981    9.0000   -0.0000 C   0  0  0  0  0  0  0  0  0  0  0  0
  1  2  2  0  0  0  0
  2  3  1  0  0  0  0
  3  4  2  0  0  0  0
  3  5  1  0  0  0  0
  5  6  2  0  0  0  0
  6  7  1  0  0  0  0
  6  8  1  0  0  0  0
  7  9  1  0  0  0  0
  8 10  1  0  0  0  0
  9 11  1  0  0  0  0
  9 12  2  0  0  0  0
 10 13  1  0  0  0  0
 11 14  2  0  0  0  0
 13 15  2  0  0  0  0
 13 16  1  0  0  0  0
 14 17  1  0  0  0  0
 15 18  1  0  0  0  0
 16 19  2  0  0  0  0
 18 20  2  0  0  0  0
 20 21  1  0  0  0  0
 21 22  1  0  0  0  0
 22 23  1  0  0  0  0
 23 24  1  0  0  0  0
 24 25  1  0  0  0  0
 25 26  1  0  0  0  0
 19 20  1  0  0  0  0
M  END
>  <idcoordinates2D>


>  <FragFp>
zxUnrYtSlF4T1J2eP80F2828V1N0d0B!HG218X421o84!V0X!d!J8F09W5FFV9#V04$F!1&

>  <SkelSpheres>
/%1/0C%1&1//$1/!4!2$104/01)2/)4#1+@/!2///$3//02/$23131,1&2-8$2)1//01&8/!12&1.4&1#1/*1#1&1%1/!1(4.2.1,1!1#1!201#2/01/#4202!2&1(2.4$1//+1.2%1///&2(1)4(1(j,2,3/8+3//&1//$52//!12/$3.3$1/1/)4&1//#

>  <PathFp>
k080908!802V!a4808380@109ON20BV8NY2FN404FJV@!c!V#8W502!FF!ZH0V0Y1JV6252NW0D450

>  <Structure>
fekI@@LLdTBRvrloJ~jj\lsUSHPEUPAADs@

>  <Atoms>
26

>  <Bonds>
26

>  <Total Molweight>
324

>  <cLogP>
3.5282

>  <H-Acceptors>
5

>  <H-Donors>
0

>  <Non-H Atoms>
26

>  <Non-C/H Atoms>
5

>  <Electronegative Atoms>
5

>  <Stereo Centers>
0

>  <Rotatable Bonds>
13

>  <Rings Closures>
1

>  <sp3-Atoms>
7

>  <Symmetric atoms>
2

>  <Total Surface Area>
82.53

>  <Relative PSA>
0.42651

>  <Polar Surface Area>
39.15

>  <Shape Index>
0.69231

>  <Molecular Flexibility>
0.67729

>  <Molecular Complexity>
0.65055

>  <Aromatic Rings>
1

>  <Aromatic Atoms>
6

$$$$

eCreator 1.02D

 27 26  0  0  0  0  0  0  0  0999 V2000
    7.7942    1.0000   -0.0000 O   0  0  0  0  0  0  0  0  0  0  0  0
    7.7942   -0.0000   -0.0000 C   0  0  0  0  0  0  0  0  0  0  0  0
    8.6603   -0.5000   -0.0000 N   0  0  0  0  0  0  0  0  0  0  0  0
    6.9282   -0.5000   -0.0000 C   0  0  0  0  0  0  0  0  0  0  0  0
    9.5263   -0.0000   -0.0000 C   0  0  0  0  0  0  0  0  0  0  0  0
    8.6603   -1.5000   -0.0000 C   0  0  0  0  0  0  0  0  0  0  0  0
    6.0622   -0.0000   -0.0000 C   0  0  0  0  0  0  0  0  0  0  0  0
   10.3923   -0.5000   -0.0000 C   0  0  0  0  0  0  0  0  0  0  0  0
    9.5263   -2.0000   -0.0000 C   0  0  0  0  0  0  0  0  0  0  0  0
    5.1962   -0.5000   -0.0000 C   0  0  0  0  0  0  0  0  0  0  0  0
   11.2583   -0.0000   -0.0000 C   0  0  0  0  0  0  0  0  0  0  0  0
    4.3301   -0.0000   -0.0000 N   0  0  0  0  0  0  0  0  0  0  0  0
    5.1962   -1.5000   -0.0000 C   0  0  0  0  0  0  0  0  0  0  0  0
   12.1244   -0.5000   -0.0000 C   0  0  0  0  0  0  0  0  0  0  0  0
    4.3301    1.0000   -0.0000 N   0  0  0  0  0  0  0  0  0  0  0  0
   12.9904   -0.0000   -0.0000 N   0  0  0  0  0  0  0  0  0  0  0  0
   12.1244   -1.5000   -0.0000 C   0  0  0  0  0  0  0  0  0  0  0  0
    3.4641    1.5000   -0.0000 C   0  0  0  0  0  0  0  0  0  0  0  0
   13.8564   -0.5000   -0.0000 C   0  0  0  0  0  0  0  0  0  0  0  0
   12.9904    1.0000   -0.0000 C   0  0  0  0  0  0  0  0  0  0  0  0
    3.4641    2.5000   -0.0000 C   0  0  0  0  0  0  0  0  0  0  0  0
    2.5981    1.0000   -0.0000 C   0  0  0  0  0  0  0  0  0  0  0  0
   14.7224   -0.0000   -0.0000 C   0  0  0  0  0  0  0  0  0  0  0  0
   12.1244    1.5000   -0.0000 C   0  0  0  0  0  0  0  0  0  0  0  0
    2.5981    3.0000   -0.0000 C   0  0  0  0  0  0  0  0  0  0  0  0
   15.5885   -0.5000   -0.0000 C   0  0  0  0  0  0  0  0  0  0  0  0
    2.5981    4.0000   -0.0000 C   0  0  0  0  0  0  0  0  0  0  0  0
  1  2  2  0  0  0  0
  2  3  1  0  0  0  0
  2  4  1  0  0  0  0
  3  5  1  0  0  0  0
  3  6  1  0  0  0  0
  4  7  2  0  0  0  0
  5  8  2  0  0  0  0
  6  9  1  0  0  0  0
  7 10  1  0  0  0  0
  8 11  1  0  0  0  0
 10 12  2  0  0  0  0
 10 13  1  0  0  0  0
 11 14  2  0  0  0  0
 12 15  1  0  0  0  0
 14 16  1  0  0  0  0
 14 17  1  0  0  0  0
 15 18  1  0  0  0  0
 16 19  1  0  0  0  0
 16 20  1  0  0  0  0
 18 21  2  0  0  0  0
 18 22  1  0  0  0  0
 19 23  1  0  0  0  0
 20 24  1  0  0  0  0
 21 25  1  0  0  0  0
 23 26  1  0  0  0  0
 25 27  2  0  0  0  0
M  END
>  <idcoordinates2D>


>  <FragFp>
zyUfTWO0VFCk0J99180F08@V!F08V088Ht218#@k@410V!N08!o0N0e10F1W120V!4$F%1#

>  <SkelSpheres>
!3)1/1$2#@/#1(2//%1!2$2$3%1!104///1#1$F$2%1!1(2%1,1/%2/%11(2,1-4!1/01%1#1/.1#1)102///01$1#B&1/#3/101#22$1(1/)2)2+4)102/%1&1$2(1#1//(1$1&103%1!1///#2/.2!2#1/&22/.l!104&2/!1&202//$204///0482//#5/!101/#1&3//0104/,3%1&

>  <PathFp>
I180@0840@02c!a08!504244N0@20BW0mW20GC0106080GV#140clF!F0JF10ZF!V2210Z24!W0B#

>  <Structure>
fmkI@@DZ]xBSLjoKrwJ~uRuLuUMUHJTfRduf`

>  <Atoms>
27

>  <Bonds>
26

>  <Total Molweight>
336

>  <cLogP>
5.1768

>  <H-Acceptors>
5

>  <H-Donors>
0

>  <Non-H Atoms>
27

>  <Non-C/H Atoms>
5

>  <Electronegative Atoms>
5

>  <Stereo Centers>
0

>  <Rotatable Bonds>
12

>  <Rings Closures>
0

>  <sp3-Atoms>
11

>  <Symmetric atoms>
0

>  <Total Surface Area>
60.82

>  <Relative PSA>
0.57876

>  <Polar Surface Area>
39.15

>  <Shape Index>
0.7037

>  <Molecular Flexibility>
0.56868

>  <Molecular Complexity>
0.62054

>  <Aromatic Rings>
0

>  <Aromatic Atoms>
0

$$$$

eCreator 1.02D

 27 26  0  0  0  0  0  0  0  0999 V2000
   19.4856   -0.0000   -0.0000 O   0  0  0  0  0  0  0  0  0  0  0  0
   19.4856    1.5000   -0.0000 C   0  0  0  0  0  0  0  0  0  0  0  0
   18.1865    2.2500   -0.0000 N   0  0  0  0  0  0  0  0  0  0  0  0
   20.7846    2.2500   -0.0000 C   0  0  0  0  0  0  0  0  0  0  0  0
   16.8875    1.5000   -0.0000 C   0  0  0  0  0  0  0  0  0  0  0  0
   18.1865    3.7500   -0.0000 C   0  0  0  0  0  0  0  0  0  0  0  0
   16.8875   -0.0000   -0.0000 C   0  0  0  0  0  0  0  0  0  0  0  0
   19.4856    4.5000   -0.0000 C   0  0  0  0  0  0  0  0  0  0  0  0
   15.5885   -0.7500   -0.0000 C   0  0  0  0  0  0  0  0  0  0  0  0
   19.4856    6.0000   -0.0000 C   0  0  0  0  0  0  0  0  0  0  0  0
   14.2894   -0.0000   -0.0000 C   0  0  0  0  0  0  0  0  0  0  0  0
   12.9904   -0.7500   -0.0000 N   0  0  0  0  0  0  0  0  0  0  0  0
   14.2894    1.5000   -0.0000 C   0  0  0  0  0  0  0  0  0  0  0  0
   11.6913   -0.0000   -0.0000 C   0  0  0  0  0  0  0  0  0  0  0  0
   12.9904   -2.2500   -0.0000 C   0  0  0  0  0  0  0  0  0  0  0  0
   10.3923   -0.7500   -0.0000 C   0  0  0  0  0  0  0  0  0  0  0  0
   14.2894   -3.0000   -0.0000 C   0  0  0  0  0  0  0  0  0  0  0  0
    9.0933   -0.0000   -0.0000 C   0  0  0  0  0  0  0  0  0  0  0  0
    7.7942   -0.7500   -0.0000 C   0  0  0  0  0  0  0  0  0  0  0  0
    6.4952   -0.0000   -0.0000 N   0  0  0  0  0  0  0  0  0  0  0  0
    7.7942   -2.2500   -0.0000 C   0  0  0  0  0  0  0  0  0  0  0  0
    6.4952    1.5000   -0.0000 N   0  0  0  0  0  0  0  0  0  0  0  0
    9.0933   -3.0000   -0.0000 N   0  0  0  0  0  0  0  0  0  0  0  0
    5.1962    2.2500   -0.0000 C   0  0  0  0  0  0  0  0  0  0  0  0
    5.1962    3.7500   -0.0000 C   0  0  0  0  0  0  0  0  0  0  0  0
    3.8971    4.5000   -0.0000 C   0  0  0  0  0  0  0  0  0  0  0  0
    2.5981    3.7500   -0.0000 C   0  0  0  0  0  0  0  0  0  0  0  0
  1  2  2  0  0  0  0
  2  3  1  0  0  0  0
  2  4  1  0  0  0  0
  3  5  1  0  0  0  0
  3  6  1  0  0  0  0
  5  7  1  0  0  0  0
  6  8  1  0  0  0  0
  7  9  2  0  0  0  0
  8 10  1  0  0  0  0
  9 11  1  0  0  0  0
 11 12  1  0  0  0  0
 11 13  2  0  0  0  0
 12 14  1  0  0  0  0
 12 15  1  0  0  0  0
 14 16  1  0  0  0  0
 15 17  1  0  0  0  0
 16 18  2  0  0  0  0
 18 19  1  0  0  0  0
 19 20  2  0  0  0  0
 19 21  1  0  0  0  0
 20 22  1  0  0  0  0
 21 23  1  0  0  0  0
 22 24  1  0  0  0  0
 24 25  1  0  0  0  0
 25 26  2  0  0  0  0
 26 27  1  0  0  0  0
M  END
>  <idcoordinates2D>


>  <FragFp>
zyUfTYO0WFCk0J99180k08@V!F28V088Gt218#2k@41#2N!V0k0N0e0FF1W12$4$F%1#

>  <SkelSpheres>
//#2#C!1//#1&4/01!102$2$3+2%1//304/E$2,1/,1,1)1/!2!1(1/(2!1#1%1!1///!1%3$3)1-3-201/09&1(1(208/101!20301!2//!2/+1%3&1///%1/#2#2//$2/!2/(201/,2/$1/01/(k,1&1*1)1!2$2/-2)1/&3*1$603%2%2/$@*1%1)1+1/#2+1+501/&1!3,1

>  <PathFp>
I08!F801802c!608!5V018480828BZ0FVH0GB#60N01V!1#dlF$FF08ZF10822!V2402W0B4!

>  <Structure>
fmki@@DZsUhDf[U^[WYWUjjZfjYji`Dxadhv

>  <Atoms>
27

>  <Bonds>
26

>  <Total Molweight>
338

>  <cLogP>
2.8843

>  <H-Acceptors>
6

>  <H-Donors>
0

>  <Non-H Atoms>
27

>  <Non-C/H Atoms>
6

>  <Electronegative Atoms>
6

>  <Stereo Centers>
0

>  <Rotatable Bonds>
14

>  <Rings Closures>
0

>  <sp3-Atoms>
14

>  <Symmetric atoms>
0

>  <Total Surface Area>
51.86

>  <Relative PSA>
0.7472

>  <Polar Surface Area>
42.39

>  <Shape Index>
0.7037

>  <Molecular Flexibility>
0.71954

>  <Molecular Complexity>
0.61292

>  <Aromatic Rings>
0

>  <Aromatic Atoms>
0

$$$$

eCreator 1.02D

 27 26  0  0  0  0  0  0  0  0999 V2000
    8.6603   -1.5000   -0.0000 O   0  0  0  0  0  0  0  0  0  0  0  0
    8.6603   -0.5000   -0.0000 C   0  0  0  0  0  0  0  0  0  0  0  0
    9.5263   -0.0000   -0.0000 N   0  0  0  0  0  0  0  0  0  0  0  0
    7.7942   -0.0000   -0.0000 C   0  0  0  0  0  0  0  0  0  0  0  0
   10.3923   -0.5000   -0.0000 C   0  0  0  0  0  0  0  0  0  0  0  0
    9.5263    1.0000   -0.0000 C   0  0  0  0  0  0  0  0  0  0  0  0
    6.9282   -0.5000   -0.0000 C   0  0  0  0  0  0  0  0  0  0  0  0
   11.2583   -0.0000   -0.0000 C   0  0  0  0  0  0  0  0  0  0  0  0
    6.0622   -0.0000   -0.0000 C   0  0  0  0  0  0  0  0  0  0  0  0
    6.9282   -1.5000   -0.0000 C   0  0  0  0  0  0  0  0  0  0  0  0
   12.1244   -0.5000   -0.0000 C   0  0  0  0  0  0  0  0  0  0  0  0
    5.1962   -0.5000   -0.0000 N   0  0  0  0  0  0  0  0  0  0  0  0
    6.0622    1.0000   -0.0000 C   0  0  0  0  0  0  0  0  0  0  0  0
   12.9904   -0.0000   -0.0000 C   0  0  0  0  0  0  0  0  0  0  0  0
    5.1962   -1.5000   -0.0000 N   0  0  0  0  0  0  0  0  0  0  0  0
   13.8564   -0.5000   -0.0000 N   0  0  0  0  0  0  0  0  0  0  0  0
    4.3301   -2.0000   -0.0000 C   0  0  0  0  0  0  0  0  0  0  0  0
   14.7224   -0.0000   -0.0000 C   0  0  0  0  0  0  0  0  0  0  0  0
   13.8564   -1.5000   -0.0000 C   0  0  0  0  0  0  0  0  0  0  0  0
    4.3301   -3.0000   -0.0000 C   0  0  0  0  0  0  0  0  0  0  0  0
    3.4641   -1.5000   -0.0000 C   0  0  0  0  0  0  0  0  0  0  0  0
   15.5885   -0.5000   -0.0000 C   0  0  0  0  0  0  0  0  0  0  0  0
    3.4641   -3.5000   -0.0000 C   0  0  0  0  0  0  0  0  0  0  0  0
   16.4545   -0.0000   -0.0000 C   0  0  0  0  0  0  0  0  0  0  0  0
    3.4641   -4.5000   -0.0000 C   0  0  0  0  0  0  0  0  0  0  0  0
   17.3205   -0.5000   -0.0000 C   0  0  0  0  0  0  0  0  0  0  0  0
    4.3301   -5.0000   -0.0000 C   0  0  0  0  0  0  0  0  0  0  0  0
  1  2  2  0  0  0  0
  2  3  1  0  0  0  0
  2  4  1  0  0  0  0
  3  5  1  0  0  0  0
  3  6  1  0  0  0  0
  4  7  2  0  0  0  0
  5  8  2  0  0  0  0
  7  9  1  0  0  0  0
  7 10  1  0  0  0  0
  8 11  1  0  0  0  0
  9 12  2  0  0  0  0
  9 13  1  0  0  0  0
 11 14  2  0  0  0  0
 12 15  1  0  0  0  0
 14 16  1  0  0  0  0
 15 17  1  0  0  0  0
 16 18  1  0  0  0  0
 16 19  1  0  0  0  0
 17 20  2  0  0  0  0
 17 21  1  0  0  0  0
 18 22  1  0  0  0  0
 20 23  1  0  0  0  0
 22 24  1  0  0  0  0
 23 25  2  0  0  0  0
 24 26  1  0  0  0  0
 25 27  1  0  0  0  0
M  END
>  <idcoordinates2D>


>  <FragFp>
:Uf79t01N5k0J9918!282V4FF0c$Ho018#@k8410V02N08!JFF0c30F1W1!V!4$F%1#

>  <SkelSpheres>
!1,1,2)8///*1+4$4#11%1/-2!1,402*1!G+2/%1-11$102$102///-2/+202!2/#1&1%1#1.1&3//+B&1$1%2,2*101#24$1*2$1/01/*1&2*2%101)1//(2$1-101/!103,1/#2/!2!1*1%2,2#1%1/02/)102!l,2)1(1&2/(2-2$2/0202/)1@/1%1,1/02!1/#2#1!2/1/!4/%1%105+

>  <PathFp>
I180@0840@02d!X0c!704244N0@20B18mW20GC0106080Gc#150clGV0F0JF10ZF!W02G0424!W04#

>  <Structure>
fmkI@@DZ]xBSLoK[kL~juRuLuTuSPFTfRdtfzp

>  <Atoms>
27

>  <Bonds>
26

>  <Total Molweight>
336

>  <cLogP>
4.6041

>  <H-Acceptors>
5

>  <H-Donors>
0

>  <Non-H Atoms>
27

>  <Non-C/H Atoms>
5

>  <Electronegative Atoms>
5

>  <Stereo Centers>
0

>  <Rotatable Bonds>
11

>  <Rings Closures>
0

>  <sp3-Atoms>
11

>  <Symmetric atoms>
0

>  <Total Surface Area>
60.82

>  <Relative PSA>
0.57876

>  <Polar Surface Area>
39.15

>  <Shape Index>
0.77778

>  <Molecular Flexibility>
0.56925

>  <Molecular Complexity>
0.62239

>  <Aromatic Rings>
0

>  <Aromatic Atoms>
0

$$$$

eCreator 1.02D

 27 26  0  0  0  0  0  0  0  0999 V2000
   23.3827    2.2500   -0.0000 O   0  0  0  0  0  0  0  0  0  0  0  0
   22.0836    1.5000   -0.0000 C   0  0  0  0  0  0  0  0  0  0  0  0
   22.0836   -0.0000   -0.0000 N   0  0  0  0  0  0  0  0  0  0  0  0
   20.7846   -0.7500   -0.0000 C   0  0  0  0  0  0  0  0  0  0  0  0
   23.3827   -0.7500   -0.0000 C   0  0  0  0  0  0  0  0  0  0  0  0
   19.4856   -0.0000   -0.0000 C   0  0  0  0  0  0  0  0  0  0  0  0
   20.7846   -2.2500   -0.0000 C   0  0  0  0  0  0  0  0  0  0  0  0
   24.6817   -0.0000   -0.0000 C   0  0  0  0  0  0  0  0  0  0  0  0
   18.1865   -0.7500   -0.0000 C   0  0  0  0  0  0  0  0  0  0  0  0
   25.9808   -0.7500   -0.0000 C   0  0  0  0  0  0  0  0  0  0  0  0
   16.8875   -0.0000   -0.0000 C   0  0  0  0  0  0  0  0  0  0  0  0
   15.5885   -0.7500   -0.0000 N   0  0  0  0  0  0  0  0  0  0  0  0
   14.2894   -0.0000   -0.0000 C   0  0  0  0  0  0  0  0  0  0  0  0
   15.5885   -2.2500   -0.0000 C   0  0  0  0  0  0  0  0  0  0  0  0
   12.9904   -0.7500   -0.0000 C   0  0  0  0  0  0  0  0  0  0  0  0
   16.8875   -3.0000   -0.0000 C   0  0  0  0  0  0  0  0  0  0  0  0
   11.6913   -0.0000   -0.0000 C   0  0  0  0  0  0  0  0  0  0  0  0
   10.3923   -0.7500   -0.0000 C   0  0  0  0  0  0  0  0  0  0  0  0
    9.0933   -0.0000   -0.0000 N   0  0  0  0  0  0  0  0  0  0  0  0
   10.3923   -2.2500   -0.0000 C   0  0  0  0  0  0  0  0  0  0  0  0
    9.0933    1.5000   -0.0000 N   0  0  0  0  0  0  0  0  0  0  0  0
    7.7942    2.2500   -0.0000 C   0  0  0  0  0  0  0  0  0  0  0  0
    7.7942    3.7500   -0.0000 C   0  0  0  0  0  0  0  0  0  0  0  0
    6.4952    4.5000   -0.0000 C   0  0  0  0  0  0  0  0  0  0  0  0
    5.1962    3.7500   -0.0000 C   0  0  0  0  0  0  0  0  0  0  0  0
    3.8971    4.5000   -0.0000 O   0  0  0  0  0  0  0  0  0  0  0  0
    2.5981    3.7500   -0.0000 C   0  0  0  0  0  0  0  0  0  0  0  0
  1  2  2  0  0  0  0
  2  3  1  0  0  0  0
  3  4  1  0  0  0  0
  3  5  1  0  0  0  0
  4  6  2  0  0  0  0
  4  7  1  0  0  0  0
  5  8  1  0  0  0  0
  6  9  1  0  0  0  0
  8 10  1  0  0  0  0
  9 11  2  0  0  0  0
 11 12  1  0  0  0  0
 12 13  1  0  0  0  0
 12 14  1  0  0  0  0
 13 15  1  0  0  0  0
 14 16  1  0  0  0  0
 15 17  2  0  0  0  0
 17 18  1  0  0  0  0
 18 19  2  0  0  0  0
 18 20  1  0  0  0  0
 19 21  1  0  0  0  0
 21 22  1  0  0  0  0
 22 23  1  0  0  0  0
 23 24  2  0  0  0  0
 24 25  1  0  0  0  0
 25 26  1  0  0  0  0
 26 27  1  0  0  0  0
M  END
>  <idcoordinates2D>


>  <FragFp>
zyzjTWO0Vk5k4J99180k08@V!F08V088Ht218#@k8410V!N08!Z0N0e1FF111!V!44#F%1#

>  <SkelSpheres>
!1+1-1%1!C!1$2)1$2#2/02#1/!4$201!1+2%11*1*1(1/!F+1+2+1*1!1/.1&1(2.3+2!1-1)3/01/$11//&1+2/#9$101(1,1-101#32$2(101/&3.3////!1///201/)1/!5///(2/$1)22/.k!103&2,1$1)1!1$1/&2%22)2/,2(142+1+23(16&1!1#1!1!3/!1/$1%1,10401$1)2*3-

>  <PathFp>
I08080841@02c!a08!5V034480@20BV0FWH0GC01060N0GW!1140dlF$FF!ZF2!22!Z2J40WVB#

>  <Structure>
fmkH`@DZRTDtefW]e]gUUjZijifjZ`TIRoTUk@

>  <Atoms>
27

>  <Bonds>
26

>  <Total Molweight>
340

>  <cLogP>
3.2783

>  <H-Acceptors>
6

>  <H-Donors>
0

>  <Non-H Atoms>
27

>  <Non-C/H Atoms>
6

>  <Electronegative Atoms>
6

>  <Stereo Centers>
0

>  <Rotatable Bonds>
14

>  <Rings Closures>
0

>  <sp3-Atoms>
14

>  <Symmetric atoms>
0

>  <Total Surface Area>
58.31

>  <Relative PSA>
0.77517

>  <Polar Surface Area>
48.38

>  <Shape Index>
0.77778

>  <Molecular Flexibility>
0.70425

>  <Molecular Complexity>
0.57505

>  <Aromatic Rings>
0

>  <Aromatic Atoms>
0

$$$$

eCreator 1.02D

 27 26  0  0  0  0  0  0  0  0999 V2000
   12.9904   -2.2500   -0.0000 O   0  0  0  0  0  0  0  0  0  0  0  0
   12.9904   -0.7500   -0.0000 C   0  0  0  0  0  0  0  0  0  0  0  0
   14.2894   -0.0000   -0.0000 N   0  0  0  0  0  0  0  0  0  0  0  0
   11.6913   -0.0000   -0.0000 C   0  0  0  0  0  0  0  0  0  0  0  0
   15.5885   -0.7500   -0.0000 C   0  0  0  0  0  0  0  0  0  0  0  0
   10.3923   -0.7500   -0.0000 C   0  0  0  0  0  0  0  0  0  0  0  0
   16.8875   -0.0000   -0.0000 C   0  0  0  0  0  0  0  0  0  0  0  0
   15.5885   -2.2500   -0.0000 C   0  0  0  0  0  0  0  0  0  0  0  0
    9.0933   -0.0000   -0.0000 C   0  0  0  0  0  0  0  0  0  0  0  0
   10.3923   -2.2500   -0.0000 C   0  0  0  0  0  0  0  0  0  0  0  0
   18.1865   -0.7500   -0.0000 C   0  0  0  0  0  0  0  0  0  0  0  0
    7.7942   -0.7500   -0.0000 N   0  0  0  0  0  0  0  0  0  0  0  0
    9.0933    1.5000   -0.0000 C   0  0  0  0  0  0  0  0  0  0  0  0
   11.6913   -3.0000   -0.0000 C   0  0  0  0  0  0  0  0  0  0  0  0
   18.1865   -2.2500   -0.0000 C   0  0  0  0  0  0  0  0  0  0  0  0
    7.7942   -2.2500   -0.0000 N   0  0  0  0  0  0  0  0  0  0  0  0
   19.4856   -3.0000   -0.0000 N   0  0  0  0  0  0  0  0  0  0  0  0
    6.4952   -3.0000   -0.0000 C   0  0  0  0  0  0  0  0  0  0  0  0
   19.4856   -4.5000   -0.0000 C   0  0  0  0  0  0  0  0  0  0  0  0
   20.7846   -2.2500   -0.0000 C   0  0  0  0  0  0  0  0  0  0  0  0
    6.4952   -4.5000   -0.0000 C   0  0  0  0  0  0  0  0  0  0  0  0
   20.7846   -5.2500   -0.0000 C   0  0  0  0  0  0  0  0  0  0  0  0
   22.0836   -3.0000   -0.0000 C   0  0  0  0  0  0  0  0  0  0  0  0
    5.1962   -5.2500   -0.0000 C   0  0  0  0  0  0  0  0  0  0  0  0
    3.8971   -4.5000   -0.0000 C   0  0  0  0  0  0  0  0  0  0  0  0
    3.8971   -3.0000   -0.0000 O   0  0  0  0  0  0  0  0  0  0  0  0
    2.5981   -5.2500   -0.0000 C   0  0  0  0  0  0  0  0  0  0  0  0
  1  2  2  0  0  0  0
  2  3  1  0  0  0  0
  2  4  1  0  0  0  0
  3  5  1  0  0  0  0
  4  6  2  0  0  0  0
  5  7  1  0  0  0  0
  5  8  2  0  0  0  0
  6  9  1  0  0  0  0
  6 10  1  0  0  0  0
  7 11  2  0  0  0  0
  9 12  2  0  0  0  0
  9 13  1  0  0  0  0
 10 14  1  0  0  0  0
 11 15  1  0  0  0  0
 12 16  1  0  0  0  0
 15 17  1  0  0  0  0
 16 18  1  0  0  0  0
 17 19  1  0  0  0  0
 17 20  1  0  0  0  0
 18 21  1  0  0  0  0
 19 22  1  0  0  0  0
 20 23  1  0  0  0  0
 21 24  2  0  0  0  0
 24 25  1  0  0  0  0
 25 26  1  0  0  0  0
 25 27  2  0  0  0  0
M  END
>  <idcoordinates2D>


>  <FragFp>
zyubTbt!NCP0F11080s08@VFFF28!80Ht218$k@410V0X8!V0JFN080FF1W12$44#F%1#

>  <SkelSpheres>
/(1.B!1.11/#2%2/01!1$401$5+4$3+1/$2%101)A/!3/,1/&5///(2/01//01/1&5)1/(1$1/&9&1(1/2*101!401$2//*1/*2/(1/#3.2-1$3$101/(3*2#1#2(2/&2#1/(2$1+1%1#2/01!1-30k,2%1%201!11%2$1$1#2/#1$4///!A6/-2$7)1//01/)1.4+2-11.

>  <PathFp>
I080@F901802c!6Fc!7V018480828BZ0HVF0GB#6V881d!1010dlG$FF!ZF!V22!V2402W04#

>  <Structure>
fmkH`@DZ|DD|bbRbbtRQRbRQTZfZVjjjfdABTeRu`

>  <Atoms>
27

>  <Bonds>
26

>  <Total Molweight>
340

>  <cLogP>
4.2446

>  <H-Acceptors>
6

>  <H-Donors>
0

>  <Non-H Atoms>
27

>  <Non-C/H Atoms>
6

>  <Electronegative Atoms>
6

>  <Stereo Centers>
0

>  <Rotatable Bonds>
13

>  <Rings Closures>
0

>  <sp3-Atoms>
11

>  <Symmetric atoms>
2

>  <Total Surface Area>
77.01

>  <Relative PSA>
0.62719

>  <Polar Surface Area>
59.38

>  <Shape Index>
0.7037

>  <Molecular Flexibility>
0.54384

>  <Molecular Complexity>
0.63126

>  <Aromatic Rings>
0

>  <Aromatic Atoms>
0

$$$$

eCreator 1.02D

 27 26  0  0  0  0  0  0  0  0999 V2000
   11.6913    1.5000   -0.0000 O   0  0  0  0  0  0  0  0  0  0  0  0
   11.6913   -0.0000   -0.0000 C   0  0  0  0  0  0  0  0  0  0  0  0
   10.3923   -0.7500   -0.0000 N   0  0  0  0  0  0  0  0  0  0  0  0
   12.9904   -0.7500   -0.0000 C   0  0  0  0  0  0  0  0  0  0  0  0
    9.0933   -0.0000   -0.0000 C   0  0  0  0  0  0  0  0  0  0  0  0
   10.3923   -2.2500   -0.0000 C   0  0  0  0  0  0  0  0  0  0  0  0
   14.2894   -0.0000   -0.0000 N   0  0  0  0  0  0  0  0  0  0  0  0
   12.9904   -2.2500   -0.0000 C   0  0  0  0  0  0  0  0  0  0  0  0
    7.7942   -0.7500   -0.0000 C   0  0  0  0  0  0  0  0  0  0  0  0
    9.0933    1.5000   -0.0000 C   0  0  0  0  0  0  0  0  0  0  0  0
   11.6913   -3.0000   -0.0000 C   0  0  0  0  0  0  0  0  0  0  0  0
   15.5885   -0.7500   -0.0000 C   0  0  0  0  0  0  0  0  0  0  0  0
   14.2894   -3.0000   -0.0000 C   0  0  0  0  0  0  0  0  0  0  0  0
    6.4952   -0.0000   -0.0000 C   0  0  0  0  0  0  0  0  0  0  0  0
   16.8875   -0.0000   -0.0000 C   0  0  0  0  0  0  0  0  0  0  0  0
   15.5885   -2.2500   -0.0000 C   0  0  0  0  0  0  0  0  0  0  0  0
   14.2894   -4.5000   -0.0000 C   0  0  0  0  0  0  0  0  0  0  0  0
    5.1962   -0.7500   -0.0000 C   0  0  0  0  0  0  0  0  0  0  0  0
   18.1865   -0.7500   -0.0000 C   0  0  0  0  0  0  0  0  0  0  0  0
   16.8875   -3.0000   -0.0000 C   0  0  0  0  0  0  0  0  0  0  0  0
   15.5885   -5.2500   -0.0000 O   0  0  0  0  0  0  0  0  0  0  0  0
    3.8971   -0.0000   -0.0000 N   0  0  0  0  0  0  0  0  0  0  0  0
    3.8971    1.5000   -0.0000 C   0  0  0  0  0  0  0  0  0  0  0  0
    2.5981   -0.7500   -0.0000 C   0  0  0  0  0  0  0  0  0  0  0  0
    2.5981    2.2500   -0.0000 O   0  0  0  0  0  0  0  0  0  0  0  0
    1.2990   -0.0000   -0.0000 C   0  0  0  0  0  0  0  0  0  0  0  0
    0.0000   -0.7500   -0.0000 C   0  0  0  0  0  0  0  0  0  0  0  0
  1  2  2  0  0  0  0
  2  3  1  0  0  0  0
  2  4  1  0  0  0  0
  3  5  1  0  0  0  0
  3  6  1  0  0  0  0
  4  7  1  0  0  0  0
  4  8  2  0  0  0  0
  5  9  2  0  0  0  0
  5 10  1  0  0  0  0
  6 11  1  0  0  0  0
  7 12  1  0  0  0  0
  8 13  1  0  0  0  0
  9 14  1  0  0  0  0
 12 15  1  0  0  0  0
 12 16  2  0  0  0  0
 13 17  1  0  0  0  0
 14 18  2  0  0  0  0
 15 19  2  0  0  0  0
 16 20  1  0  0  0  0
 17 21  2  0  0  0  0
 18 22  1  0  0  0  0
 22 23  1  0  0  0  0
 22 24  1  0  0  0  0
 23 25  2  0  0  0  0
 24 26  1  0  0  0  0
 26 27  1  0  0  0  0
M  END
>  <idcoordinates2D>


>  <FragFp>
:UdzdQBrJCwOJ9tEC8FA8@8a9H28V490Ht2A804N@oe4!X0XF0sV0J080eW1F3W12VV8F501-

>  <SkelSpheres>
!1/)11(2@03%2$1//$2!2.2$2#15+2/(1+1!1$1$2$1I+1/02*1/)1//03/*4.13*3/03/&2//#6//!8&3//$1#2012$3(1/)2/(31(2//2$1///02/3/*3&1///)202$1+2(2#3%1/)m!1/&1%1///222(2-2/&1751//!3/!1&2(1$1,1*1/103!2/)3-

>  <PathFp>
G08090840@02V!a4@083!@4088T28BV0N120F501FF0N0FV0F05408W%FF08ZF!VY!VZ2Z08104460

>  <Structure>
fmkq`@DLj@h|bbbbbRQbRRUbVZjVjiefihAFWItF`

>  <Atoms>
27

>  <Bonds>
26

>  <Total Molweight>
342

>  <cLogP>
4.0492

>  <H-Acceptors>
6

>  <H-Donors>
0

>  <Non-H Atoms>
27

>  <Non-C/H Atoms>
6

>  <Electronegative Atoms>
6

>  <Stereo Centers>
0

>  <Rotatable Bonds>
12

>  <Rings Closures>
0

>  <sp3-Atoms>
9

>  <Symmetric atoms>
0

>  <Total Surface Area>
86.28

>  <Relative PSA>
0.57684

>  <Polar Surface Area>
60.93

>  <Shape Index>
0.55556

>  <Molecular Flexibility>
0.74992

>  <Molecular Complexity>
0.71863

>  <Aromatic Rings>
0

>  <Aromatic Atoms>
0

$$$$

eCreator 1.02D

 27 26  0  0  0  0  0  0  0  0999 V2000
   11.2583    3.0000   -0.0000 O   0  0  0  0  0  0  0  0  0  0  0  0
   10.3923    2.5000   -0.0000 C   0  0  0  0  0  0  0  0  0  0  0  0
   10.3923    1.5000   -0.0000 N   0  0  0  0  0  0  0  0  0  0  0  0
    9.5263    3.0000   -0.0000 C   0  0  0  0  0  0  0  0  0  0  0  0
    9.5263    1.0000   -0.0000 C   0  0  0  0  0  0  0  0  0  0  0  0
   11.2583    1.0000   -0.0000 C   0  0  0  0  0  0  0  0  0  0  0  0
    9.5263   -0.0000   -0.0000 C   0  0  0  0  0  0  0  0  0  0  0  0
   11.2583   -0.0000   -0.0000 C   0  0  0  0  0  0  0  0  0  0  0  0
    8.6603   -0.5000   -0.0000 C   0  0  0  0  0  0  0  0  0  0  0  0
    7.7942   -0.0000   -0.0000 C   0  0  0  0  0  0  0  0  0  0  0  0
    6.9282   -0.5000   -0.0000 N   0  0  0  0  0  0  0  0  0  0  0  0
    7.7942    1.0000   -0.0000 C   0  0  0  0  0  0  0  0  0  0  0  0
    6.0622   -0.0000   -0.0000 C   0  0  0  0  0  0  0  0  0  0  0  0
    6.9282   -1.5000   -0.0000 C   0  0  0  0  0  0  0  0  0  0  0  0
    8.6603    1.5000   -0.0000 C   0  0  0  0  0  0  0  0  0  0  0  0
    5.1962   -0.5000   -0.0000 C   0  0  0  0  0  0  0  0  0  0  0  0
    7.7942   -2.0000   -0.0000 C   0  0  0  0  0  0  0  0  0  0  0  0
    4.3301   -0.0000   -0.0000 N   0  0  0  0  0  0  0  0  0  0  0  0
    4.3301    1.0000   -0.0000 N   0  0  0  0  0  0  0  0  0  0  0  0
    3.4641   -0.5000   -0.0000 C   0  0  0  0  0  0  0  0  0  0  0  0
    5.1962    1.5000   -0.0000 C   0  0  0  0  0  0  0  0  0  0  0  0
    2.5981   -0.0000   -0.0000 C   0  0  0  0  0  0  0  0  0  0  0  0
    3.4641   -1.5000   -0.0000 C   0  0  0  0  0  0  0  0  0  0  0  0
    5.1962    2.5000   -0.0000 C   0  0  0  0  0  0  0  0  0  0  0  0
    1.7321   -0.5000   -0.0000 C   0  0  0  0  0  0  0  0  0  0  0  0
    1.7321   -1.5000   -0.0000 C   0  0  0  0  0  0  0  0  0  0  0  0
    0.8660   -2.0000   -0.0000 C   0  0  0  0  0  0  0  0  0  0  0  0
  1  2  2  0  0  0  0
  2  3  1  0  0  0  0
  2  4  1  0  0  0  0
  3  5  1  0  0  0  0
  3  6  1  0  0  0  0
  5  7  1  0  0  0  0
  6  8  1  0  0  0  0
  7  9  2  0  0  0  0
  9 10  1  0  0  0  0
 10 11  1  0  0  0  0
 10 12  2  0  0  0  0
 11 13  1  0  0  0  0
 11 14  1  0  0  0  0
 12 15  1  0  0  0  0
 13 16  1  0  0  0  0
 14 17  1  0  0  0  0
 16 18  1  0  0  0  0
 18 19  1  0  0  0  0
 18 20  1  0  0  0  0
 19 21  2  0  0  0  0
 20 22  1  0  0  0  0
 20 23  2  0  0  0  0
 21 24  1  0  0  0  0
 22 25  2  0  0  0  0
 25 26  1  0  0  0  0
 26 27  2  0  0  0  0
M  END
>  <idcoordinates2D>


>  <FragFp>
zrUdztUcrJCkOktO390mE8eVa0HH8V0N0Ht23d048@Ve41F2!F18!J0R0cWFF7W020V!401!F%1#

>  <SkelSpheres>
/(1*2#7.2/02,1/01*3$5+5//&1)202!2!I/!2/!2//021.1$3#1%2/%3////+3//%1&1*1&@&1-2$9$1/202$101///&4$21$3/!1//+1/!3#1//$3-2%1/%2.1+1+2!2///#l$1)2$2$101!11+1(1/*4&1//*603//!8(201/!1*3!1//01%4!2/(2205+

>  <PathFp>
G18!F801#W0Fa08801VFA8480O014_4N0F0FB#F0801V0F1#dlF$J#VF#X2!Z240@!44!

>  <Structure>
fmkI@@DJbdFQQSIYQQI[QJIEMUSSUUSLr@gESfzp

>  <Atoms>
27

>  <Bonds>
26

>  <Total Molweight>
336

>  <cLogP>
4.6862

>  <H-Acceptors>
5

>  <H-Donors>
0

>  <Non-H Atoms>
27

>  <Non-C/H Atoms>
5

>  <Electronegative Atoms>
5

>  <Stereo Centers>
0

>  <Rotatable Bonds>
13

>  <Rings Closures>
0

>  <sp3-Atoms>
12

>  <Symmetric atoms>
0

>  <Total Surface Area>
60.82

>  <Relative PSA>
0.57876

>  <Polar Surface Area>
39.15

>  <Shape Index>
0.59259

>  <Molecular Flexibility>
0.74521

>  <Molecular Complexity>
0.67407

>  <Aromatic Rings>
0

>  <Aromatic Atoms>
0

$$$$

eCreator 1.02D

 28 27  0  0  0  0  0  0  0  0999 V2000
   20.7846   -5.2500   -0.0000 O   0  0  0  0  0  0  0  0  0  0  0  0
   19.4856   -4.5000   -0.0000 C   0  0  0  0  0  0  0  0  0  0  0  0
   19.4856   -3.0000   -0.0000 N   0  0  0  0  0  0  0  0  0  0  0  0
   18.1865   -2.2500   -0.0000 C   0  0  0  0  0  0  0  0  0  0  0  0
   20.7846   -2.2500   -0.0000 C   0  0  0  0  0  0  0  0  0  0  0  0
   18.1865   -0.7500   -0.0000 C   0  0  0  0  0  0  0  0  0  0  0  0
   22.0836   -3.0000   -0.0000 C   0  0  0  0  0  0  0  0  0  0  0  0
   16.8875   -0.0000   -0.0000 C   0  0  0  0  0  0  0  0  0  0  0  0
   15.5885   -0.7500   -0.0000 C   0  0  0  0  0  0  0  0  0  0  0  0
   14.2894   -0.0000   -0.0000 N   0  0  0  0  0  0  0  0  0  0  0  0
   15.5885   -2.2500   -0.0000 C   0  0  0  0  0  0  0  0  0  0  0  0
   12.9904   -0.7500   -0.0000 C   0  0  0  0  0  0  0  0  0  0  0  0
   14.2894    1.5000   -0.0000 C   0  0  0  0  0  0  0  0  0  0  0  0
   16.8875   -3.0000   -0.0000 C   0  0  0  0  0  0  0  0  0  0  0  0
   11.6913   -0.0000   -0.0000 C   0  0  0  0  0  0  0  0  0  0  0  0
   10.3923   -0.7500   -0.0000 C   0  0  0  0  0  0  0  0  0  0  0  0
    9.0933   -0.0000   -0.0000 C   0  0  0  0  0  0  0  0  0  0  0  0
   10.3923   -2.2500   -0.0000 C   0  0  0  0  0  0  0  0  0  0  0  0
    7.7942   -0.7500   -0.0000 N   0  0  0  0  0  0  0  0  0  0  0  0
    9.0933    1.5000   -0.0000 C   0  0  0  0  0  0  0  0  0  0  0  0
    7.7942   -2.2500   -0.0000 N   0  0  0  0  0  0  0  0  0  0  0  0
    6.4952   -3.0000   -0.0000 C   0  0  0  0  0  0  0  0  0  0  0  0
    6.4952   -4.5000   -0.0000 C   0  0  0  0  0  0  0  0  0  0  0  0
    5.1962   -2.2500   -0.0000 C   0  0  0  0  0  0  0  0  0  0  0  0
    5.1962   -5.2500   -0.0000 C   0  0  0  0  0  0  0  0  0  0  0  0
    5.1962   -6.7500   -0.0000 C   0  0  0  0  0  0  0  0  0  0  0  0
    3.8971   -7.5000   -0.0000 O   0  0  0  0  0  0  0  0  0  0  0  0
    6.4952   -7.5000   -0.0000 C   0  0  0  0  0  0  0  0  0  0  0  0
  1  2  2  0  0  0  0
  2  3  1  0  0  0  0
  3  4  1  0  0  0  0
  3  5  1  0  0  0  0
  4  6  1  0  0  0  0
  5  7  1  0  0  0  0
  6  8  2  0  0  0  0
  8  9  1  0  0  0  0
  9 10  1  0  0  0  0
  9 11  2  0  0  0  0
 10 12  1  0  0  0  0
 10 13  1  0  0  0  0
 11 14  1  0  0  0  0
 12 15  1  0  0  0  0
 15 16  1  0  0  0  0
 16 17  1  0  0  0  0
 16 18  2  0  0  0  0
 17 19  2  0  0  0  0
 17 20  1  0  0  0  0
 19 21  1  0  0  0  0
 21 22  1  0  0  0  0
 22 23  2  0  0  0  0
 22 24  1  0  0  0  0
 23 25  1  0  0  0  0
 25 26  2  0  0  0  0
 26 27  1  0  0  0  0
 26 28  1  0  0  0  0
M  END
>  <idcoordinates2D>


>  <FragFp>
;jzjv8rN5uOJ99398s29@WLFH0cV08BHx218048@kB41#2s08V0oFP4c7FF1W1%J09!F#801#

>  <SkelSpheres>
!103*1/&7(2%2!1/+2!1(1$1(104$3%1$2(1/,11+5%G(11(1/-1/%1+3-1/,3*1/2/.2(2*1//+1/B&1/)2!2&101$3$21//21(3!202/!202/,1(1//$12(1%2/!1*3+1%1///+3#1/(2/,30m#1(4/!101$3$1(1)1,2!2*2//%5B!1//05/01!15!1/&2/+1&4!2/)1!1*

>  <PathFp>
H18!F941202d0FaFc!7041B4N1@!BW8k120FC$V881c!F110clGV0F0JF10VF10122G0a2Z4220D0F0

>  <Structure>
fc{H`@DRRTB|bTRVTTRJbfrbrcUSSUTmSSPJLYLVlN`

>  <Atoms>
28

>  <Bonds>
27

>  <Total Molweight>
352

>  <cLogP>
5.288

>  <H-Acceptors>
6

>  <H-Donors>
0

>  <Non-H Atoms>
28

>  <Non-C/H Atoms>
6

>  <Electronegative Atoms>
6

>  <Stereo Centers>
0

>  <Rotatable Bonds>
12

>  <Rings Closures>
0

>  <sp3-Atoms>
13

>  <Symmetric atoms>
0

>  <Total Surface Area>
73.92

>  <Relative PSA>
0.65341

>  <Polar Surface Area>
59.38

>  <Shape Index>
0.67857

>  <Molecular Flexibility>
0.75888

>  <Molecular Complexity>
0.64751

>  <Aromatic Rings>
0

>  <Aromatic Atoms>
0

$$$$

eCreator 1.02D

 27 27  0  0  0  0  0  0  0  0999 V2000
   18.1865    6.7500   -0.0000 O   0  0  0  0  0  0  0  0  0  0  0  0
   16.8875    6.0000   -0.0000 C   0  0  0  0  0  0  0  0  0  0  0  0
   15.5885    6.7500   -0.0000 C   0  0  0  0  0  0  0  0  0  0  0  0
   14.2894    6.0000   -0.0000 C   0  0  0  0  0  0  0  0  0  0  0  0
   12.9904    6.7500   -0.0000 C   0  0  0  0  0  0  0  0  0  0  0  0
   11.6913    6.0000   -0.0000 N   0  0  0  0  0  0  0  0  0  0  0  0
   12.9904    8.2500   -0.0000 C   0  0  0  0  0  0  0  0  0  0  0  0
   10.3923    6.7500   -0.0000 N   0  0  0  0  0  0  0  0  0  0  0  0
    9.0933    6.0000   -0.0000 C   0  0  0  0  0  0  0  0  0  0  0  0
    9.0933    4.5000   -0.0000 C   0  0  0  0  0  0  0  0  0  0  0  0
    7.7942    3.7500   -0.0000 C   0  0  0  0  0  0  0  0  0  0  0  0
   10.3923    3.7500   -0.0000 C   0  0  0  0  0  0  0  0  0  0  0  0
    7.7942    2.2500   -0.0000 C   0  0  0  0  0  0  0  0  0  0  0  0
   10.3923    2.2500   -0.0000 C   0  0  0  0  0  0  0  0  0  0  0  0
    9.0933    1.5000   -0.0000 N   0  0  0  0  0  0  0  0  0  0  0  0
    9.0933   -0.0000   -0.0000 C   0  0  0  0  0  0  0  0  0  0  0  0
    7.7942   -0.7500   -0.0000 C   0  0  0  0  0  0  0  0  0  0  0  0
   10.3923   -0.7500   -0.0000 C   0  0  0  0  0  0  0  0  0  0  0  0
    7.7942   -2.2500   -0.0000 C   0  0  0  0  0  0  0  0  0  0  0  0
   11.6913   -0.0000   -0.0000 C   0  0  0  0  0  0  0  0  0  0  0  0
    6.4952   -3.0000   -0.0000 C   0  0  0  0  0  0  0  0  0  0  0  0
    6.4952   -4.5000   -0.0000 N   0  0  0  0  0  0  0  0  0  0  0  0
    5.1962   -5.2500   -0.0000 C   0  0  0  0  0  0  0  0  0  0  0  0
    7.7942   -5.2500   -0.0000 C   0  0  0  0  0  0  0  0  0  0  0  0
    5.1962   -6.7500   -0.0000 C   0  0  0  0  0  0  0  0  0  0  0  0
    7.7942   -6.7500   -0.0000 C   0  0  0  0  0  0  0  0  0  0  0  0
    3.8971   -7.5000   -0.0000 C   0  0  0  0  0  0  0  0  0  0  0  0
  1  2  1  0  0  0  0
  2  3  2  0  0  0  0
  3  4  1  0  0  0  0
  4  5  2  0  0  0  0
  5  6  1  0  0  0  0
  5  7  1  0  0  0  0
  6  8  1  0  0  0  0
  8  9  2  0  0  0  0
  9 10  1  0  0  0  0
 10 11  2  0  0  0  0
 10 12  1  0  0  0  0
 11 13  1  0  0  0  0
 12 14  1  0  0  0  0
 13 15  1  0  0  0  0
 15 16  1  0  0  0  0
 16 17  2  0  0  0  0
 16 18  1  0  0  0  0
 17 19  1  0  0  0  0
 18 20  2  0  0  0  0
 19 21  2  0  0  0  0
 21 22  1  0  0  0  0
 22 23  1  0  0  0  0
 22 24  1  0  0  0  0
 23 25  1  0  0  0  0
 24 26  1  0  0  0  0
 25 27  1  0  0  0  0
 14 15  1  0  0  0  0
M  END
>  <idcoordinates2D>


>  <FragFp>
;fvft0pNCk1J99280k29@V60F2cV08BHS218#@ke41#2N08V0oFH4e7FF0W1201!J01!F#801#

>  <SkelSpheres>
!2+1-1$1#B%2(3201!102/%1/&2$2$2%1$2/%2*1.2(I$1%4(1/02(2/&1//11/03#3+1#2&1!1///2/%1//1(7/!1(1/101#12$1/,2$3//%1//#101//,1(1/1*3!1//#1//#2!2!11/(2(1!1/!n%1&1(1(1,1/!1/2//+3$25201#2/!1)6!1+1!1!4!1+2011#3!2+1,1!21!104/,4-

>  <PathFp>
I18#940@02c!aFc!704244N0@28BW8mW20GC#60881c!G150ckOV0F0JF10ZF10122G042Z40Y0D0F0

>  <Structure>
fm{I@@J\]TBRkNlklklkYtsTsUSRuUPJPlWGuf`

>  <Atoms>
27

>  <Bonds>
27

>  <Total Molweight>
336

>  <cLogP>
4.0959

>  <H-Acceptors>
5

>  <H-Donors>
0

>  <Non-H Atoms>
27

>  <Non-C/H Atoms>
5

>  <Electronegative Atoms>
5

>  <Stereo Centers>
0

>  <Rotatable Bonds>
11

>  <Rings Closures>
1

>  <sp3-Atoms>
13

>  <Symmetric atoms>
0

>  <Total Surface Area>
68.68

>  <Relative PSA>
0.5134

>  <Polar Surface Area>
42.31

>  <Shape Index>
0.74074

>  <Molecular Flexibility>
0.5448

>  <Molecular Complexity>
0.68393

>  <Aromatic Rings>
0

>  <Aromatic Atoms>
0

$$$$

eCreator 1.02D

 28 27  0  0  0  0  0  0  0  0999 V2000
   10.3923    1.5000   -0.0000 O   0  0  0  0  0  0  0  0  0  0  0  0
    9.5263    1.0000   -0.0000 C   0  0  0  0  0  0  0  0  0  0  0  0
    9.5263   -0.0000   -0.0000 N   0  0  0  0  0  0  0  0  0  0  0  0
    8.6603    1.5000   -0.0000 C   0  0  0  0  0  0  0  0  0  0  0  0
    7.7942    1.0000   -0.0000 C   0  0  0  0  0  0  0  0  0  0  0  0
    7.7942   -0.0000   -0.0000 C   0  0  0  0  0  0  0  0  0  0  0  0
    6.9282    1.5000   -0.0000 C   0  0  0  0  0  0  0  0  0  0  0  0
    8.6603   -0.5000   -0.0000 N   0  0  0  0  0  0  0  0  0  0  0  0
    6.9282   -0.5000   -0.0000 C   0  0  0  0  0  0  0  0  0  0  0  0
    8.6603   -1.5000   -0.0000 C   0  0  0  0  0  0  0  0  0  0  0  0
    6.0622   -0.0000   -0.0000 N   0  0  0  0  0  0  0  0  0  0  0  0
    9.5263   -2.0000   -0.0000 C   0  0  0  0  0  0  0  0  0  0  0  0
    5.1962   -0.5000   -0.0000 C   0  0  0  0  0  0  0  0  0  0  0  0
    6.0622    1.0000   -0.0000 C   0  0  0  0  0  0  0  0  0  0  0  0
    9.5263   -3.0000   -0.0000 C   0  0  0  0  0  0  0  0  0  0  0  0
    4.3301   -0.0000   -0.0000 C   0  0  0  0  0  0  0  0  0  0  0  0
    5.1962   -1.5000   -0.0000 C   0  0  0  0  0  0  0  0  0  0  0  0
   10.3923   -3.5000   -0.0000 C   0  0  0  0  0  0  0  0  0  0  0  0
    3.4641   -0.5000   -0.0000 C   0  0  0  0  0  0  0  0  0  0  0  0
   10.3923   -4.5000   -0.0000 O   0  0  0  0  0  0  0  0  0  0  0  0
   11.2583   -3.0000   -0.0000 C   0  0  0  0  0  0  0  0  0  0  0  0
    3.4641   -1.5000   -0.0000 C   0  0  0  0  0  0  0  0  0  0  0  0
   12.1244   -3.5000   -0.0000 C   0  0  0  0  0  0  0  0  0  0  0  0
    2.5981   -2.0000   -0.0000 N   0  0  0  0  0  0  0  0  0  0  0  0
    1.7321   -1.5000   -0.0000 C   0  0  0  0  0  0  0  0  0  0  0  0
    2.5981   -3.0000   -0.0000 C   0  0  0  0  0  0  0  0  0  0  0  0
    1.7321   -0.5000   -0.0000 O   0  0  0  0  0  0  0  0  0  0  0  0
    1.7321   -3.5000   -0.0000 C   0  0  0  0  0  0  0  0  0  0  0  0
  1  2  2  0  0  0  0
  2  3  1  0  0  0  0
  2  4  1  0  0  0  0
  4  5  1  0  0  0  0
  5  6  2  0  0  0  0
  5  7  1  0  0  0  0
  6  8  1  0  0  0  0
  6  9  1  0  0  0  0
  8 10  1  0  0  0  0
  9 11  1  0  0  0  0
 10 12  2  0  0  0  0
 11 13  1  0  0  0  0
 11 14  1  0  0  0  0
 12 15  1  0  0  0  0
 13 16  1  0  0  0  0
 13 17  2  0  0  0  0
 15 18  2  0  0  0  0
 16 19  2  0  0  0  0
 18 20  1  0  0  0  0
 18 21  1  0  0  0  0
 19 22  1  0  0  0  0
 21 23  2  0  0  0  0
 22 24  1  0  0  0  0
 24 25  1  0  0  0  0
 24 26  1  0  0  0  0
 25 27  2  0  0  0  0
 26 28  1  0  0  0  0
M  END
>  <idcoordinates2D>


>  <FragFp>
;jzhtBpR5w1J9tAB8k28@8b0F1cV490Ht23804F2k84!Y0XN0cV0JFA0cWGF3W1!18F441!F*

>  <SkelSpheres>
/&1/7(201%11)1/01/01*3$6+2$1/01.1%4+F+1%1$4//)1$1+3&1#1&1$1&2)3!1!1/$3///(2&3#1//#102$7&2/02(11-313$3+3/.3!2.2%32%1//#3//*1%1(2*2/%1%1,1#1%2-1#1(2*1/,2/(20l/*1(1)1(3!101/02!2!2&2/!1%101%1!1B2/1/!5/02#5/02//$1&4//%1$

>  <PathFp>
FJ801FN41@!c!a48083!9B080P28BV8P#F4!FF080FV0F15408W1$FF!ZF1!Y!VZ240@104440

>  <Structure>
fc{I`@D\UtFUiMlvkK[soJuMUMTkTuL@aETFbp

>  <Atoms>
28

>  <Bonds>
27

>  <Total Molweight>
356

>  <cLogP>
2.9516

>  <H-Acceptors>
7

>  <H-Donors>
0

>  <Non-H Atoms>
28

>  <Non-C/H Atoms>
7

>  <Electronegative Atoms>
7

>  <Stereo Centers>
0

>  <Rotatable Bonds>
13

>  <Rings Closures>
0

>  <sp3-Atoms>
10

>  <Symmetric atoms>
0

>  <Total Surface Area>
97.69

>  <Relative PSA>
0.54642

>  <Polar Surface Area>
67.33

>  <Shape Index>
0.60714

>  <Molecular Flexibility>
0.66814

>  <Molecular Complexity>
0.67534

>  <Aromatic Rings>
0

>  <Aromatic Atoms>
0

$$$$

eCreator 1.02D

 28 27  0  0  0  0  0  0  0  0999 V2000
   12.1244   -1.5000   -0.0000 O   0  0  0  0  0  0  0  0  0  0  0  0
   12.1244   -0.5000   -0.0000 C   0  0  0  0  0  0  0  0  0  0  0  0
   11.2583   -0.0000   -0.0000 N   0  0  0  0  0  0  0  0  0  0  0  0
   12.9904   -0.0000   -0.0000 C   0  0  0  0  0  0  0  0  0  0  0  0
   10.3923   -0.5000   -0.0000 C   0  0  0  0  0  0  0  0  0  0  0  0
   11.2583    1.0000   -0.0000 C   0  0  0  0  0  0  0  0  0  0  0  0
   13.8564   -0.5000   -0.0000 C   0  0  0  0  0  0  0  0  0  0  0  0
    9.5263   -0.0000   -0.0000 C   0  0  0  0  0  0  0  0  0  0  0  0
   10.3923   -1.5000   -0.0000 C   0  0  0  0  0  0  0  0  0  0  0  0
    8.6603   -0.5000   -0.0000 C   0  0  0  0  0  0  0  0  0  0  0  0
    7.7942   -0.0000   -0.0000 C   0  0  0  0  0  0  0  0  0  0  0  0
    6.9282   -0.5000   -0.0000 N   0  0  0  0  0  0  0  0  0  0  0  0
    7.7942    1.0000   -0.0000 C   0  0  0  0  0  0  0  0  0  0  0  0
    6.0622   -0.0000   -0.0000 C   0  0  0  0  0  0  0  0  0  0  0  0
    6.9282   -1.5000   -0.0000 C   0  0  0  0  0  0  0  0  0  0  0  0
    5.1962   -0.5000   -0.0000 C   0  0  0  0  0  0  0  0  0  0  0  0
    4.3301   -0.0000   -0.0000 N   0  0  0  0  0  0  0  0  0  0  0  0
    5.1962   -1.5000   -0.0000 C   0  0  0  0  0  0  0  0  0  0  0  0
    4.3301    1.0000   -0.0000 N   0  0  0  0  0  0  0  0  0  0  0  0
    3.4641   -0.5000   -0.0000 C   0  0  0  0  0  0  0  0  0  0  0  0
    5.1962    1.5000   -0.0000 C   0  0  0  0  0  0  0  0  0  0  0  0
    2.5981   -0.0000   -0.0000 C   0  0  0  0  0  0  0  0  0  0  0  0
    3.4641   -1.5000   -0.0000 C   0  0  0  0  0  0  0  0  0  0  0  0
    5.1962    2.5000   -0.0000 C   0  0  0  0  0  0  0  0  0  0  0  0
    1.7321   -0.5000   -0.0000 C   0  0  0  0  0  0  0  0  0  0  0  0
    2.5981   -2.0000   -0.0000 C   0  0  0  0  0  0  0  0  0  0  0  0
    1.7321   -1.5000   -0.0000 C   0  0  0  0  0  0  0  0  0  0  0  0
    0.8660   -2.0000   -0.0000 O   0  0  0  0  0  0  0  0  0  0  0  0
  1  2  2  0  0  0  0
  2  3  1  0  0  0  0
  2  4  1  0  0  0  0
  3  5  1  0  0  0  0
  3  6  1  0  0  0  0
  4  7  1  0  0  0  0
  5  8  2  0  0  0  0
  5  9  1  0  0  0  0
  8 10  1  0  0  0  0
 10 11  2  0  0  0  0
 11 12  1  0  0  0  0
 11 13  1  0  0  0  0
 12 14  1  0  0  0  0
 12 15  1  0  0  0  0
 14 16  1  0  0  0  0
 16 17  1  0  0  0  0
 16 18  2  0  0  0  0
 17 19  1  0  0  0  0
 17 20  1  0  0  0  0
 19 21  2  0  0  0  0
 20 22  1  0  0  0  0
 20 23  2  0  0  0  0
 21 24  1  0  0  0  0
 22 25  2  0  0  0  0
 23 26  1  0  0  0  0
 25 27  1  0  0  0  0
 27 28  1  0  0  0  0
M  END
>  <idcoordinates2D>


>  <FragFp>
;hztUgrJ5wOottEC8m68eca9HG8V4O8Hl2A804N@Z841FX!F1c!p0R0cW1F7W1!V0F541!F%1#

>  <SkelSpheres>
!2/02/!7012.1$1(201*3/1#1&5$3+1.2&2)1.202%E/!11///#1%1/*2(11201(7/.11///+2/01!2,1,C&1-2/+204$2*3/!1#2*2-101%22/$2)22///)12!2,2-32//%6%1///,4*3/$m(1+1*1!1/!2/&2/#3%2!1/%294/!1,2!1/02/%13/1/*4!2/*2+1

>  <PathFp>
G180808412!W0Fa08803VJA4480Q216W4s1H0FC010F080GW0F1140dlF$JF10VF#X20VZ2408!B440

>  <Structure>
fc{H`@DZBdF|bbbTNTTvbfTRVsUSSUTtsMPJLiVZmu`

>  <Atoms>
28

>  <Bonds>
27

>  <Total Molweight>
352

>  <cLogP>
5.309

>  <H-Acceptors>
6

>  <H-Donors>
0

>  <Non-H Atoms>
28

>  <Non-C/H Atoms>
6

>  <Electronegative Atoms>
6

>  <Stereo Centers>
0

>  <Rotatable Bonds>
11

>  <Rings Closures>
0

>  <sp3-Atoms>
13

>  <Symmetric atoms>
0

>  <Total Surface Area>
73.92

>  <Relative PSA>
0.65341

>  <Polar Surface Area>
59.38

>  <Shape Index>
0.60714

>  <Molecular Flexibility>
0.70825

>  <Molecular Complexity>
0.73536

>  <Aromatic Rings>
0

>  <Aromatic Atoms>
0

$$$$

eCreator 1.02D

 28 27  0  0  0  0  0  0  0  0999 V2000
   22.0836   -0.0000   -0.0000 O   0  0  0  0  0  0  0  0  0  0  0  0
   20.7846   -0.7500   -0.0000 C   0  0  0  0  0  0  0  0  0  0  0  0
   23.3827   -0.7500   -0.0000 C   0  0  0  0  0  0  0  0  0  0  0  0
   19.4856   -0.0000   -0.0000 C   0  0  0  0  0  0  0  0  0  0  0  0
   18.1865   -0.7500   -0.0000 C   0  0  0  0  0  0  0  0  0  0  0  0
   16.8875   -0.0000   -0.0000 C   0  0  0  0  0  0  0  0  0  0  0  0
   15.5885   -0.7500   -0.0000 N   0  0  0  0  0  0  0  0  0  0  0  0
   14.2894   -0.0000   -0.0000 C   0  0  0  0  0  0  0  0  0  0  0  0
   14.2894    1.5000   -0.0000 C   0  0  0  0  0  0  0  0  0  0  0  0
   12.9904   -0.7500   -0.0000 C   0  0  0  0  0  0  0  0  0  0  0  0
   15.5885    2.2500   -0.0000 C   0  0  0  0  0  0  0  0  0  0  0  0
   11.6913   -0.0000   -0.0000 N   0  0  0  0  0  0  0  0  0  0  0  0
   16.8875    1.5000   -0.0000 N   0  0  0  0  0  0  0  0  0  0  0  0
   15.5885    3.7500   -0.0000 C   0  0  0  0  0  0  0  0  0  0  0  0
   10.3923   -0.7500   -0.0000 C   0  0  0  0  0  0  0  0  0  0  0  0
   11.6913    1.5000   -0.0000 C   0  0  0  0  0  0  0  0  0  0  0  0
   16.8875    4.5000   -0.0000 N   0  0  0  0  0  0  0  0  0  0  0  0
    9.0933   -0.0000   -0.0000 C   0  0  0  0  0  0  0  0  0  0  0  0
   10.3923   -2.2500   -0.0000 C   0  0  0  0  0  0  0  0  0  0  0  0
   10.3923    2.2500   -0.0000 C   0  0  0  0  0  0  0  0  0  0  0  0
    7.7942   -0.7500   -0.0000 C   0  0  0  0  0  0  0  0  0  0  0  0
    6.4952   -0.0000   -0.0000 C   0  0  0  0  0  0  0  0  0  0  0  0
    5.1962   -0.7500   -0.0000 N   0  0  0  0  0  0  0  0  0  0  0  0
    3.8971   -0.0000   -0.0000 C   0  0  0  0  0  0  0  0  0  0  0  0
    5.1962   -2.2500   -0.0000 C   0  0  0  0  0  0  0  0  0  0  0  0
    2.5981   -0.7500   -0.0000 C   0  0  0  0  0  0  0  0  0  0  0  0
    1.2990   -0.0000   -0.0000 C   0  0  0  0  0  0  0  0  0  0  0  0
    0.0000   -0.7500   -0.0000 C   0  0  0  0  0  0  0  0  0  0  0  0
  1  2  1  0  0  0  0
  1  3  1  0  0  0  0
  2  4  2  0  0  0  0
  4  5  1  0  0  0  0
  5  6  2  0  0  0  0
  6  7  1  0  0  0  0
  7  8  1  0  0  0  0
  8  9  2  0  0  0  0
  8 10  1  0  0  0  0
  9 11  1  0  0  0  0
 10 12  1  0  0  0  0
 11 13  2  0  0  0  0
 11 14  1  0  0  0  0
 12 15  1  0  0  0  0
 12 16  1  0  0  0  0
 14 17  1  0  0  0  0
 15 18  2  0  0  0  0
 15 19  1  0  0  0  0
 16 20  1  0  0  0  0
 18 21  1  0  0  0  0
 21 22  2  0  0  0  0
 22 23  1  0  0  0  0
 23 24  1  0  0  0  0
 23 25  1  0  0  0  0
 24 26  1  0  0  0  0
 26 27  1  0  0  0  0
 27 28  1  0  0  0  0
M  END
>  <idcoordinates2D>


>  <FragFp>
;fvftBpoCw1J9O@B8k38@860F2cV490IS23804F@ke4!20XN0c!J0F0cYGF3112!8F401!F*

>  <SkelSpheres>
!1/!1&1$2#E%1+1%1!1//%1!4!404$1+2/(2!1+1/0C01(54)1/%1+1)2///,3!4,1*2+2/$1)1/$1!3/(2!1.9,1-3%1.223$1(1&1#3,1/.1-2$1!1+2//%2/#1//2/01%2!1/!1/-1$1/&2$1/*m!1)2)1!1(1,1.202-2#3%1+2$11,1$152!1+1)3)6+1$21/$12+2/!1)115/,1-

>  <PathFp>
GFN#N40@02c!a48!180@4080P20BV8NY20F5#J080FV0F05408V10201FF08ZF101Y0FV42408WV4440

>  <Structure>
fc{i@@FZLEhLdVRRbRbfTVJTVULtuMTuMUPJHbWDLV`

>  <Atoms>
28

>  <Bonds>
27

>  <Total Molweight>
350

>  <cLogP>
1.7615

>  <H-Acceptors>
6

>  <H-Donors>
0

>  <Non-H Atoms>
28

>  <Non-C/H Atoms>
6

>  <Electronegative Atoms>
6

>  <Stereo Centers>
0

>  <Rotatable Bonds>
15

>  <Rings Closures>
0

>  <sp3-Atoms>
15

>  <Symmetric atoms>
0

>  <Total Surface Area>
53.53

>  <Relative PSA>
0.6671

>  <Polar Surface Area>
34.55

>  <Shape Index>
0.67857

>  <Molecular Flexibility>
0.6609

>  <Molecular Complexity>
0.65205

>  <Aromatic Rings>
0

>  <Aromatic Atoms>
0

$$$$

eCreator 1.02D

 28 27  0  0  0  0  0  0  0  0999 V2000
   12.1244   -3.5000   -0.0000 O   0  0  0  0  0  0  0  0  0  0  0  0
   12.9904   -3.0000   -0.0000 C   0  0  0  0  0  0  0  0  0  0  0  0
   12.9904   -2.0000   -0.0000 N   0  0  0  0  0  0  0  0  0  0  0  0
   13.8564   -3.5000   -0.0000 C   0  0  0  0  0  0  0  0  0  0  0  0
   12.1244   -1.5000   -0.0000 C   0  0  0  0  0  0  0  0  0  0  0  0
   13.8564   -1.5000   -0.0000 C   0  0  0  0  0  0  0  0  0  0  0  0
   13.8564   -4.5000   -0.0000 C   0  0  0  0  0  0  0  0  0  0  0  0
   12.1244   -0.5000   -0.0000 C   0  0  0  0  0  0  0  0  0  0  0  0
   11.2583   -2.0000   -0.0000 C   0  0  0  0  0  0  0  0  0  0  0  0
   14.7224   -5.0000   -0.0000 C   0  0  0  0  0  0  0  0  0  0  0  0
   11.2583   -0.0000   -0.0000 C   0  0  0  0  0  0  0  0  0  0  0  0
   10.3923   -0.5000   -0.0000 C   0  0  0  0  0  0  0  0  0  0  0  0
    9.5263   -0.0000   -0.0000 N   0  0  0  0  0  0  0  0  0  0  0  0
   10.3923   -1.5000   -0.0000 C   0  0  0  0  0  0  0  0  0  0  0  0
    8.6603   -0.5000   -0.0000 C   0  0  0  0  0  0  0  0  0  0  0  0
    9.5263    1.0000   -0.0000 C   0  0  0  0  0  0  0  0  0  0  0  0
    7.7942   -0.0000   -0.0000 C   0  0  0  0  0  0  0  0  0  0  0  0
    6.9282   -0.5000   -0.0000 C   0  0  0  0  0  0  0  0  0  0  0  0
    6.0622   -0.0000   -0.0000 C   0  0  0  0  0  0  0  0  0  0  0  0
    5.1962   -0.5000   -0.0000 N   0  0  0  0  0  0  0  0  0  0  0  0
    6.0622    1.0000   -0.0000 C   0  0  0  0  0  0  0  0  0  0  0  0
    5.1962   -1.5000   -0.0000 N   0  0  0  0  0  0  0  0  0  0  0  0
    4.3301   -2.0000   -0.0000 C   0  0  0  0  0  0  0  0  0  0  0  0
    4.3301   -3.0000   -0.0000 C   0  0  0  0  0  0  0  0  0  0  0  0
    3.4641   -3.5000   -0.0000 C   0  0  0  0  0  0  0  0  0  0  0  0
    2.5981   -3.0000   -0.0000 C   0  0  0  0  0  0  0  0  0  0  0  0
    2.5981   -2.0000   -0.0000 O   0  0  0  0  0  0  0  0  0  0  0  0
    1.7321   -3.5000   -0.0000 C   0  0  0  0  0  0  0  0  0  0  0  0
  1  2  2  0  0  0  0
  2  3  1  0  0  0  0
  2  4  1  0  0  0  0
  3  5  1  0  0  0  0
  3  6  1  0  0  0  0
  4  7  1  0  0  0  0
  5  8  1  0  0  0  0
  5  9  2  0  0  0  0
  7 10  1  0  0  0  0
  8 11  2  0  0  0  0
 11 12  1  0  0  0  0
 12 13  1  0  0  0  0
 12 14  2  0  0  0  0
 13 15  1  0  0  0  0
 13 16  1  0  0  0  0
 15 17  1  0  0  0  0
 17 18  1  0  0  0  0
 18 19  1  0  0  0  0
 19 20  2  0  0  0  0
 19 21  1  0  0  0  0
 20 22  1  0  0  0  0
 22 23  1  0  0  0  0
 23 24  1  0  0  0  0
 24 25  2  0  0  0  0
 25 26  1  0  0  0  0
 26 27  1  0  0  0  0
 26 28  2  0  0  0  0
M  END
>  <idcoordinates2D>


>  <FragFp>
;jzhvBrN5yOJ9dE90s28@c79H1c!88Hp2980482V8410W02N0F!o0N4c2GF1W#V!J49!F%1#

>  <SkelSpheres>
/&1/D!1.1/2*1/&4$4$7(1(201.21-101/9/204/#1(1$103*1#6&1/01+1%1*4(1(1$2/+1/1.2+1//2$1$7&1(1(4/!10101!4$2*2/&1/&212#1#22(1/01*4/%1.2//#3*2*1%2$1-2#4&1/)2/!1//#1#30m4+2/!11/01/&2!2/*2*1.A3/-1$2/02/*1//(4/$2&1-

>  <PathFp>
G4808F9012!V!6Fc!3V0184818!4Z8F0H0FC$V881d!G010dlGV#FF!VF!122F0X240220B#

>  <Structure>
fc{H`@DFsTB|bbbTrJbfrTVRRcUTsSUSUMHLRToV

>  <Atoms>
28

>  <Bonds>
27

>  <Total Molweight>
352

>  <cLogP>
5.2339

>  <H-Acceptors>
6

>  <H-Donors>
0

>  <Non-H Atoms>
28

>  <Non-C/H Atoms>
6

>  <Electronegative Atoms>
6

>  <Stereo Centers>
0

>  <Rotatable Bonds>
14

>  <Rings Closures>
0

>  <sp3-Atoms>
13

>  <Symmetric atoms>
0

>  <Total Surface Area>
73.92

>  <Relative PSA>
0.65341

>  <Polar Surface Area>
59.38

>  <Shape Index>
0.75

>  <Molecular Flexibility>
0.68752

>  <Molecular Complexity>
0.62953

>  <Aromatic Rings>
0

>  <Aromatic Atoms>
0

$$$$

eCreator 1.02D

 28 27  0  0  0  0  0  0  0  0999 V2000
   11.2583    1.0000   -0.0000 O   0  0  0  0  0  0  0  0  0  0  0  0
   11.2583   -0.0000   -0.0000 C   0  0  0  0  0  0  0  0  0  0  0  0
   10.3923   -0.5000   -0.0000 N   0  0  0  0  0  0  0  0  0  0  0  0
   12.1244   -0.5000   -0.0000 C   0  0  0  0  0  0  0  0  0  0  0  0
    9.5263   -0.0000   -0.0000 C   0  0  0  0  0  0  0  0  0  0  0  0
   10.3923   -1.5000   -0.0000 C   0  0  0  0  0  0  0  0  0  0  0  0
   12.9904   -0.0000   -0.0000 C   0  0  0  0  0  0  0  0  0  0  0  0
    8.6603   -0.5000   -0.0000 C   0  0  0  0  0  0  0  0  0  0  0  0
    9.5263    1.0000   -0.0000 C   0  0  0  0  0  0  0  0  0  0  0  0
    7.7942   -0.0000   -0.0000 C   0  0  0  0  0  0  0  0  0  0  0  0
    6.9282   -0.5000   -0.0000 C   0  0  0  0  0  0  0  0  0  0  0  0
    6.0622   -0.0000   -0.0000 N   0  0  0  0  0  0  0  0  0  0  0  0
    6.9282   -1.5000   -0.0000 C   0  0  0  0  0  0  0  0  0  0  0  0
    5.1962   -0.5000   -0.0000 C   0  0  0  0  0  0  0  0  0  0  0  0
    6.0622    1.0000   -0.0000 C   0  0  0  0  0  0  0  0  0  0  0  0
    4.3301   -0.0000   -0.0000 C   0  0  0  0  0  0  0  0  0  0  0  0
    5.1962    1.5000   -0.0000 C   0  0  0  0  0  0  0  0  0  0  0  0
    3.4641   -0.5000   -0.0000 N   0  0  0  0  0  0  0  0  0  0  0  0
    3.4641   -1.5000   -0.0000 N   0  0  0  0  0  0  0  0  0  0  0  0
    2.5981   -0.0000   -0.0000 C   0  0  0  0  0  0  0  0  0  0  0  0
    4.3301   -2.0000   -0.0000 C   0  0  0  0  0  0  0  0  0  0  0  0
    1.7321   -0.5000   -0.0000 C   0  0  0  0  0  0  0  0  0  0  0  0
    2.5981    1.0000   -0.0000 C   0  0  0  0  0  0  0  0  0  0  0  0
    4.3301   -3.0000   -0.0000 C   0  0  0  0  0  0  0  0  0  0  0  0
    0.8660   -0.0000   -0.0000 C   0  0  0  0  0  0  0  0  0  0  0  0
    1.7321    1.5000   -0.0000 C   0  0  0  0  0  0  0  0  0  0  0  0
    5.1962   -3.5000   -0.0000 O   0  0  0  0  0  0  0  0  0  0  0  0
    0.8660    1.0000   -0.0000 C   0  0  0  0  0  0  0  0  0  0  0  0
  1  2  2  0  0  0  0
  2  3  1  0  0  0  0
  2  4  1  0  0  0  0
  3  5  1  0  0  0  0
  3  6  1  0  0  0  0
  4  7  1  0  0  0  0
  5  8  2  0  0  0  0
  5  9  1  0  0  0  0
  8 10  1  0  0  0  0
 10 11  2  0  0  0  0
 11 12  1  0  0  0  0
 11 13  1  0  0  0  0
 12 14  1  0  0  0  0
 12 15  1  0  0  0  0
 14 16  1  0  0  0  0
 15 17  1  0  0  0  0
 16 18  1  0  0  0  0
 18 19  1  0  0  0  0
 18 20  1  0  0  0  0
 19 21  2  0  0  0  0
 20 22  1  0  0  0  0
 20 23  2  0  0  0  0
 21 24  1  0  0  0  0
 22 25  2  0  0  0  0
 23 26  1  0  0  0  0
 24 27  2  0  0  0  0
 25 28  1  0  0  0  0
M  END
>  <idcoordinates2D>


>  <FragFp>
:UdztUgrJCsOottE90mE8eVa8HG8V0N82t23c048@Ve41FX!F18!o0R0VW!6W120V!401)1#

>  <SkelSpheres>
!2)2/%2#8//01/.1!1&4$2+2/&2)1&4)2#10H+3%21/(1/%2#32$1/*1*2*5,2//1//-2/01!2!1/#1!C&2/#3*1*203$2*3/!1.2*2!1(2/!1!2////-1$2/03/$1/04%1,101/,2*2#4)33/$m$1)1$1$1$1///02/3%2/)274//#5/01/&1!1+1/!1(4!2#2/#22,1

>  <PathFp>
G18080c403!W!q08803VJ@44!Q014W4s1H0FC010F080GV0F1140dlF$JF10VF080X2!Z2508!B4!

>  <Structure>
fc{H`@DZbdB|bbbTNTTrVbTRRSUSSUUTsLpJLiVZmu`

>  <Atoms>
28

>  <Bonds>
27

>  <Total Molweight>
352

>  <cLogP>
4.4741

>  <H-Acceptors>
6

>  <H-Donors>
0

>  <Non-H Atoms>
28

>  <Non-C/H Atoms>
6

>  <Electronegative Atoms>
6

>  <Stereo Centers>
0

>  <Rotatable Bonds>
12

>  <Rings Closures>
0

>  <sp3-Atoms>
12

>  <Symmetric atoms>
0

>  <Total Surface Area>
66.06

>  <Relative PSA>
0.73025

>  <Polar Surface Area>
56.22

>  <Shape Index>
0.57143

>  <Molecular Flexibility>
0.7478

>  <Molecular Complexity>
0.69969

>  <Aromatic Rings>
0

>  <Aromatic Atoms>
0

$$$$

eCreator 1.02D

 28 27  0  0  0  0  0  0  0  0999 V2000
    8.6603   -1.5000   -0.0000 O   0  0  0  0  0  0  0  0  0  0  0  0
    8.6603   -0.5000   -0.0000 C   0  0  0  0  0  0  0  0  0  0  0  0
    7.7942   -0.0000   -0.0000 N   0  0  0  0  0  0  0  0  0  0  0  0
    9.5263   -0.0000   -0.0000 C   0  0  0  0  0  0  0  0  0  0  0  0
    6.9282   -0.5000   -0.0000 C   0  0  0  0  0  0  0  0  0  0  0  0
    7.7942    1.0000   -0.0000 C   0  0  0  0  0  0  0  0  0  0  0  0
   10.3923   -0.5000   -0.0000 N   0  0  0  0  0  0  0  0  0  0  0  0
    6.0622   -0.0000   -0.0000 C   0  0  0  0  0  0  0  0  0  0  0  0
    6.9282   -1.5000   -0.0000 C   0  0  0  0  0  0  0  0  0  0  0  0
   11.2583   -0.0000   -0.0000 N   0  0  0  0  0  0  0  0  0  0  0  0
   10.3923   -1.5000   -0.0000 C   0  0  0  0  0  0  0  0  0  0  0  0
    5.1962   -0.5000   -0.0000 C   0  0  0  0  0  0  0  0  0  0  0  0
   12.1244   -0.5000   -0.0000 C   0  0  0  0  0  0  0  0  0  0  0  0
    9.5263   -2.0000   -0.0000 C   0  0  0  0  0  0  0  0  0  0  0  0
   11.2583   -2.0000   -0.0000 C   0  0  0  0  0  0  0  0  0  0  0  0
    5.1962   -1.5000   -0.0000 C   0  0  0  0  0  0  0  0  0  0  0  0
   12.9904   -0.0000   -0.0000 C   0  0  0  0  0  0  0  0  0  0  0  0
   12.1244   -1.5000   -0.0000 C   0  0  0  0  0  0  0  0  0  0  0  0
    9.5263   -3.0000   -0.0000 C   0  0  0  0  0  0  0  0  0  0  0  0
   11.2583   -3.0000   -0.0000 C   0  0  0  0  0  0  0  0  0  0  0  0
    4.3301   -2.0000   -0.0000 N   0  0  0  0  0  0  0  0  0  0  0  0
   13.8564   -0.5000   -0.0000 O   0  0  0  0  0  0  0  0  0  0  0  0
    8.6603   -3.5000   -0.0000 C   0  0  0  0  0  0  0  0  0  0  0  0
    4.3301   -3.0000   -0.0000 C   0  0  0  0  0  0  0  0  0  0  0  0
    3.4641   -1.5000   -0.0000 C   0  0  0  0  0  0  0  0  0  0  0  0
    3.4641   -3.5000   -0.0000 C   0  0  0  0  0  0  0  0  0  0  0  0
    3.4641   -4.5000   -0.0000 C   0  0  0  0  0  0  0  0  0  0  0  0
    2.5981   -5.0000   -0.0000 C   0  0  0  0  0  0  0  0  0  0  0  0
  1  2  2  0  0  0  0
  2  3  1  0  0  0  0
  2  4  1  0  0  0  0
  3  5  1  0  0  0  0
  3  6  1  0  0  0  0
  4  7  1  0  0  0  0
  5  8  1  0  0  0  0
  5  9  2  0  0  0  0
  7 10  1  0  0  0  0
  7 11  1  0  0  0  0
  8 12  2  0  0  0  0
 10 13  2  0  0  0  0
 11 14  2  0  0  0  0
 11 15  1  0  0  0  0
 12 16  1  0  0  0  0
 13 17  1  0  0  0  0
 13 18  1  0  0  0  0
 14 19  1  0  0  0  0
 15 20  2  0  0  0  0
 16 21  1  0  0  0  0
 17 22  2  0  0  0  0
 19 23  2  0  0  0  0
 21 24  1  0  0  0  0
 21 25  1  0  0  0  0
 24 26  1  0  0  0  0
 26 27  1  0  0  0  0
 27 28  1  0  0  0  0
M  END
>  <idcoordinates2D>


>  <FragFp>
:UfztzgrJ5wOottEC8m68uca9PFcV4O8Hp2A904N@Z841FX!s1sV0J0R4cYGF7W10VV0F501!F%1#

>  <SkelSpheres>
!2/%1-9+101#1,1-2/01!104!105$8,1&1-2,311/!G/!1///$1/)2/-4021/-1+1//,1$3/)1%2$1$6&23/2/*4$5+1#1/03%1.401)2&1(1$2/2/$2/2(102//103/(2-2#2//+1-21//#o$1&2#1!1$1#11!1$1#1+204#2//(2!2.1%374//#4/02/%1(1/#2.4/,1-

>  <PathFp>
F1808Fc013!V!q0@8030JAB4N0S094WBs0H0FB#F0N0GV0FG040dlG!F0JF18VF080XXF0Z2_0@!B4!

>  <Structure>
fc{H`@DLdTE\bbbTtVTRbRVtNSUTtkUSKUPLJ]Qj

>  <Atoms>
28

>  <Bonds>
27

>  <Total Molweight>
352

>  <cLogP>
3.7961

>  <H-Acceptors>
6

>  <H-Donors>
0

>  <Non-H Atoms>
28

>  <Non-C/H Atoms>
6

>  <Electronegative Atoms>
6

>  <Stereo Centers>
0

>  <Rotatable Bonds>
14

>  <Rings Closures>
0

>  <sp3-Atoms>
10

>  <Symmetric atoms>
0

>  <Total Surface Area>
81.66

>  <Relative PSA>
0.59074

>  <Polar Surface Area>
56.22

>  <Shape Index>
0.60714

>  <Molecular Flexibility>
0.8157

>  <Molecular Complexity>
0.72049

>  <Aromatic Rings>
0

>  <Aromatic Atoms>
0

$$$$

eCreator 1.02D

 28 27  0  0  0  0  0  0  0  0999 V2000
    7.7942    1.0000   -0.0000 O   0  0  0  0  0  0  0  0  0  0  0  0
    7.7942   -0.0000   -0.0000 C   0  0  0  0  0  0  0  0  0  0  0  0
    6.9282   -0.5000   -0.0000 N   0  0  0  0  0  0  0  0  0  0  0  0
    8.6603   -0.5000   -0.0000 C   0  0  0  0  0  0  0  0  0  0  0  0
    6.0622   -0.0000   -0.0000 C   0  0  0  0  0  0  0  0  0  0  0  0
    6.9282   -1.5000   -0.0000 C   0  0  0  0  0  0  0  0  0  0  0  0
    9.5263   -0.0000   -0.0000 N   0  0  0  0  0  0  0  0  0  0  0  0
    8.6603   -1.5000   -0.0000 C   0  0  0  0  0  0  0  0  0  0  0  0
    5.1962   -0.5000   -0.0000 C   0  0  0  0  0  0  0  0  0  0  0  0
    6.0622    1.0000   -0.0000 C   0  0  0  0  0  0  0  0  0  0  0  0
    9.5263    1.0000   -0.0000 N   0  0  0  0  0  0  0  0  0  0  0  0
   10.3923   -0.5000   -0.0000 C   0  0  0  0  0  0  0  0  0  0  0  0
    9.5263   -2.0000   -0.0000 C   0  0  0  0  0  0  0  0  0  0  0  0
    4.3301   -0.0000   -0.0000 C   0  0  0  0  0  0  0  0  0  0  0  0
   11.2583   -0.0000   -0.0000 C   0  0  0  0  0  0  0  0  0  0  0  0
   10.3923   -1.5000   -0.0000 C   0  0  0  0  0  0  0  0  0  0  0  0
    9.5263   -3.0000   -0.0000 C   0  0  0  0  0  0  0  0  0  0  0  0
    3.4641   -0.5000   -0.0000 C   0  0  0  0  0  0  0  0  0  0  0  0
   12.1244   -0.5000   -0.0000 C   0  0  0  0  0  0  0  0  0  0  0  0
   10.3923   -3.5000   -0.0000 N   0  0  0  0  0  0  0  0  0  0  0  0
    2.5981   -0.0000   -0.0000 N   0  0  0  0  0  0  0  0  0  0  0  0
   12.1244   -1.5000   -0.0000 C   0  0  0  0  0  0  0  0  0  0  0  0
    2.5981    1.0000   -0.0000 C   0  0  0  0  0  0  0  0  0  0  0  0
    1.7321   -0.5000   -0.0000 C   0  0  0  0  0  0  0  0  0  0  0  0
   12.9904   -2.0000   -0.0000 C   0  0  0  0  0  0  0  0  0  0  0  0
    1.7321    1.5000   -0.0000 O   0  0  0  0  0  0  0  0  0  0  0  0
    0.8660   -0.0000   -0.0000 C   0  0  0  0  0  0  0  0  0  0  0  0
    0.0000   -0.5000   -0.0000 C   0  0  0  0  0  0  0  0  0  0  0  0
  1  2  2  0  0  0  0
  2  3  1  0  0  0  0
  2  4  1  0  0  0  0
  3  5  1  0  0  0  0
  3  6  1  0  0  0  0
  4  7  1  0  0  0  0
  4  8  2  0  0  0  0
  5  9  2  0  0  0  0
  5 10  1  0  0  0  0
  7 11  1  0  0  0  0
  7 12  1  0  0  0  0
  8 13  1  0  0  0  0
  9 14  1  0  0  0  0
 12 15  1  0  0  0  0
 12 16  2  0  0  0  0
 13 17  1  0  0  0  0
 14 18  2  0  0  0  0
 15 19  2  0  0  0  0
 17 20  1  0  0  0  0
 18 21  1  0  0  0  0
 19 22  1  0  0  0  0
 21 23  1  0  0  0  0
 21 24  1  0  0  0  0
 22 25  2  0  0  0  0
 23 26  2  0  0  0  0
 24 27  1  0  0  0  0
 27 28  1  0  0  0  0
M  END
>  <idcoordinates2D>


>  <FragFp>
:UdztUgrJ5wOotOEC8m68u8a9HF804O0Ht2A804N@o840FX0Xs1sV0K0B0eWGF7W10VV8F501!F%1#

>  <SkelSpheres>
!1/*1)903%2$2,1)1/2(1#104$5#16*2/(41//0G+1%1*2&2!1%1*1!2(1/)2/!2*5/+3//)1///!1(2*7&2/)101(1#2013$2(1&1$1+2/%403%1!2/1////&2(2//)1#3/(2/.4$1!2/%3%3/&10m!1/02+1///&2#2+2/)172/+2&3/021*1$101!2,1/+105/+2305+

>  <PathFp>
IF808F841@02c!a4@!1VF@4088U28B_4P1H0F5010F0N0GV0F11408l%FF18ZF10VY!VZ2Z08104440

>  <Structure>
fc{h`@DLUdhIyEEEEMDcDedmDdVjejjYZjV`DY\`tV

>  <Atoms>
28

>  <Bonds>
27

>  <Total Molweight>
354

>  <cLogP>
2.6477

>  <H-Acceptors>
7

>  <H-Donors>
0

>  <Non-H Atoms>
28

>  <Non-C/H Atoms>
7

>  <Electronegative Atoms>
7

>  <Stereo Centers>
0

>  <Rotatable Bonds>
12

>  <Rings Closures>
0

>  <sp3-Atoms>
10

>  <Symmetric atoms>
0

>  <Total Surface Area>
88.14

>  <Relative PSA>
0.49728

>  <Polar Surface Area>
50.34

>  <Shape Index>
0.60714

>  <Molecular Flexibility>
0.72312

>  <Molecular Complexity>
0.74882

>  <Aromatic Rings>
0

>  <Aromatic Atoms>
0

$$$$

eCreator 1.02D

 28 27  0  0  0  0  0  0  0  0999 V2000
   19.4856   -0.0000   -0.0000 O   0  0  0  0  0  0  0  0  0  0  0  0
   19.4856    1.5000   -0.0000 C   0  0  0  0  0  0  0  0  0  0  0  0
   18.1865    2.2500   -0.0000 N   0  0  0  0  0  0  0  0  0  0  0  0
   20.7846    2.2500   -0.0000 C   0  0  0  0  0  0  0  0  0  0  0  0
   16.8875    1.5000   -0.0000 C   0  0  0  0  0  0  0  0  0  0  0  0
   18.1865    3.7500   -0.0000 C   0  0  0  0  0  0  0  0  0  0  0  0
   16.8875   -0.0000   -0.0000 C   0  0  0  0  0  0  0  0  0  0  0  0
   19.4856    4.5000   -0.0000 C   0  0  0  0  0  0  0  0  0  0  0  0
   15.5885   -0.7500   -0.0000 C   0  0  0  0  0  0  0  0  0  0  0  0
   19.4856    6.0000   -0.0000 C   0  0  0  0  0  0  0  0  0  0  0  0
   14.2894   -0.0000   -0.0000 C   0  0  0  0  0  0  0  0  0  0  0  0
   12.9904   -0.7500   -0.0000 N   0  0  0  0  0  0  0  0  0  0  0  0
   14.2894    1.5000   -0.0000 C   0  0  0  0  0  0  0  0  0  0  0  0
   11.6913   -0.0000   -0.0000 C   0  0  0  0  0  0  0  0  0  0  0  0
   12.9904   -2.2500   -0.0000 C   0  0  0  0  0  0  0  0  0  0  0  0
   10.3923   -0.7500   -0.0000 C   0  0  0  0  0  0  0  0  0  0  0  0
   14.2894   -3.0000   -0.0000 C   0  0  0  0  0  0  0  0  0  0  0  0
    9.0933   -0.0000   -0.0000 C   0  0  0  0  0  0  0  0  0  0  0  0
    7.7942   -0.7500   -0.0000 C   0  0  0  0  0  0  0  0  0  0  0  0
    6.4952   -0.0000   -0.0000 N   0  0  0  0  0  0  0  0  0  0  0  0
    7.7942   -2.2500   -0.0000 C   0  0  0  0  0  0  0  0  0  0  0  0
    6.4952    1.5000   -0.0000 N   0  0  0  0  0  0  0  0  0  0  0  0
    9.0933   -3.0000   -0.0000 O   0  0  0  0  0  0  0  0  0  0  0  0
    5.1962    2.2500   -0.0000 C   0  0  0  0  0  0  0  0  0  0  0  0
    5.1962    3.7500   -0.0000 C   0  0  0  0  0  0  0  0  0  0  0  0
    3.8971    1.5000   -0.0000 C   0  0  0  0  0  0  0  0  0  0  0  0
    3.8971    4.5000   -0.0000 C   0  0  0  0  0  0  0  0  0  0  0  0
    2.5981    3.7500   -0.0000 C   0  0  0  0  0  0  0  0  0  0  0  0
  1  2  2  0  0  0  0
  2  3  1  0  0  0  0
  2  4  1  0  0  0  0
  3  5  1  0  0  0  0
  3  6  1  0  0  0  0
  5  7  1  0  0  0  0
  6  8  1  0  0  0  0
  7  9  2  0  0  0  0
  8 10  1  0  0  0  0
  9 11  1  0  0  0  0
 11 12  1  0  0  0  0
 11 13  2  0  0  0  0
 12 14  1  0  0  0  0
 12 15  1  0  0  0  0
 14 16  1  0  0  0  0
 15 17  1  0  0  0  0
 16 18  2  0  0  0  0
 18 19  1  0  0  0  0
 19 20  2  0  0  0  0
 19 21  1  0  0  0  0
 20 22  1  0  0  0  0
 21 23  2  0  0  0  0
 22 24  1  0  0  0  0
 24 25  1  0  0  0  0
 24 26  2  0  0  0  0
 25 27  2  0  0  0  0
 27 28  1  0  0  0  0
M  END
>  <idcoordinates2D>


>  <FragFp>
zyUfTYO0WFCk0J9d180k08@V!N28V088Ht218#2k@410V!N!V0o0N0e1FF1W12$4$F%1#

>  <SkelSpheres>
//!22#@/+1*1&1/01$2!212$6%1$2%1/1.104/G1#2,3/(1/+4/!2!1//04021#1%1///%1%3$3///+8&2/0208/101$201!3//!2/+11$31%1/)1/,2/!2#1///$1/+2%1/(2&1/012!1/*2%m%1%1&1*1)1!2&1/+2)1/&3$1*823/$3,7*1$2*1+1/#2/(404/&1!3,1

>  <PathFp>
I1801Fc01902c!L08!7V018480828BW0FVH0GB#60N01V!1#dlF$JF!ZF0802210V2502W0B#

>  <Structure>
fc{H`@DZsTCTf[U^[WYWgZjfijfZZV@SbFRsX

>  <Atoms>
28

>  <Bonds>
27

>  <Total Molweight>
352

>  <cLogP>
4.0987

>  <H-Acceptors>
6

>  <H-Donors>
0

>  <Non-H Atoms>
28

>  <Non-C/H Atoms>
6

>  <Electronegative Atoms>
6

>  <Stereo Centers>
0

>  <Rotatable Bonds>
14

>  <Rings Closures>
0

>  <sp3-Atoms>
10

>  <Symmetric atoms>
0

>  <Total Surface Area>
81.66

>  <Relative PSA>
0.59074

>  <Polar Surface Area>
56.22

>  <Shape Index>
0.67857

>  <Molecular Flexibility>
0.69086

>  <Molecular Complexity>
0.62953

>  <Aromatic Rings>
0

>  <Aromatic Atoms>
0

$$$$

eCreator 1.02D

 28 28  0  0  0  0  0  0  0  0999 V2000
   12.1600    2.9250   -0.0000 O   0  0  0  0  0  0  0  0  0  0  0  0
   12.7477    2.1160   -0.0000 C   0  0  0  0  0  0  0  0  0  0  0  0
   12.3410    1.2024   -0.0000 C   0  0  0  0  0  0  0  0  0  0  0  0
   12.8410    0.3364   -0.0000 N   0  0  0  0  0  0  0  0  0  0  0  0
   11.3629    0.9945   -0.0000 C   0  0  0  0  0  0  0  0  0  0  0  0
   12.1719   -0.4067   -0.0000 N   0  0  0  0  0  0  0  0  0  0  0  0
   11.2583   -0.0000   -0.0000 C   0  0  0  0  0  0  0  0  0  0  0  0
   12.3798   -1.3849   -0.0000 C   0  0  0  0  0  0  0  0  0  0  0  0
   10.3923   -0.5000   -0.0000 C   0  0  0  0  0  0  0  0  0  0  0  0
   13.3308   -1.6939   -0.0000 C   0  0  0  0  0  0  0  0  0  0  0  0
   11.6366   -2.0540   -0.0000 C   0  0  0  0  0  0  0  0  0  0  0  0
    9.5263   -0.0000   -0.0000 N   0  0  0  0  0  0  0  0  0  0  0  0
   13.5388   -2.6720   -0.0000 C   0  0  0  0  0  0  0  0  0  0  0  0
    8.6603   -0.5000   -0.0000 C   0  0  0  0  0  0  0  0  0  0  0  0
    9.5263    1.0000   -0.0000 C   0  0  0  0  0  0  0  0  0  0  0  0
   12.7956   -3.3412   -0.0000 C   0  0  0  0  0  0  0  0  0  0  0  0
    7.7942   -0.0000   -0.0000 C   0  0  0  0  0  0  0  0  0  0  0  0
   13.0035   -4.3193   -0.0000 O   0  0  0  0  0  0  0  0  0  0  0  0
    6.9282   -0.5000   -0.0000 C   0  0  0  0  0  0  0  0  0  0  0  0
    6.9282   -1.5000   -0.0000 C   0  0  0  0  0  0  0  0  0  0  0  0
    6.0622   -2.0000   -0.0000 N   0  0  0  0  0  0  0  0  0  0  0  0
    7.7942   -2.0000   -0.0000 C   0  0  0  0  0  0  0  0  0  0  0  0
    6.0622   -3.0000   -0.0000 C   0  0  0  0  0  0  0  0  0  0  0  0
    5.1962   -3.5000   -0.0000 C   0  0  0  0  0  0  0  0  0  0  0  0
    5.1962   -4.5000   -0.0000 C   0  0  0  0  0  0  0  0  0  0  0  0
    4.3301   -5.0000   -0.0000 C   0  0  0  0  0  0  0  0  0  0  0  0
    4.3301   -6.0000   -0.0000 C   0  0  0  0  0  0  0  0  0  0  0  0
    3.4641   -6.5000   -0.0000 O   0  0  0  0  0  0  0  0  0  0  0  0
  1  2  2  0  0  0  0
  2  3  1  0  0  0  0
  3  4  2  0  0  0  0
  3  5  1  0  0  0  0
  4  6  1  0  0  0  0
  5  7  2  0  0  0  0
  6  8  1  0  0  0  0
  7  9  1  0  0  0  0
  8 10  1  0  0  0  0
  8 11  2  0  0  0  0
  9 12  1  0  0  0  0
 10 13  2  0  0  0  0
 12 14  1  0  0  0  0
 12 15  1  0  0  0  0
 13 16  1  0  0  0  0
 14 17  1  0  0  0  0
 16 18  1  0  0  0  0
 17 19  2  0  0  0  0
 19 20  1  0  0  0  0
 20 21  1  0  0  0  0
 20 22  2  0  0  0  0
 21 23  1  0  0  0  0
 23 24  1  0  0  0  0
 24 25  1  0  0  0  0
 25 26  1  0  0  0  0
 26 27  1  0  0  0  0
 27 28  2  0  0  0  0
  6  7  1  0  0  0  0
M  END
>  <idcoordinates2D>


>  <FragFp>
;jzvzgrJ5yOott@C8m68ecb9PFcV4O8HG2A904N@o845FX0XN1cV0p0J4cWGF3W1!V8F541!F%1!V

>  <SkelSpheres>
-11)1,2B/!1#2!1/#4&1#2$1%1020301106,1+102/&2/!E/!2/(1/+2)101//+502$2/41/(1-2(1/!1!4-1/&1!102&2/.2,2$3!1.1.2//-1#11&101$4#103/$2#2/1#1(2/,21/4$1/!2/$2$1*2-1#14/+1(l(1#101$1$110101!1)1#1/)1/%1//063(1/(104*11$1/%3&1/02!2(1%4/+2-2

>  <PathFp>
lMU0kF80tV10cZZMc8k0HJ51ds@18e3RV8N6@8kr05FOV9AFsF8J1!8V54808GF24XOX01I0H82HJFF0dR1!

>  <Structure>
fcgI`@LTtTD]iKJkKr{lzkQcMMSMUMMULAFfK@

>  <Atoms>
28

>  <Bonds>
28

>  <Total Molweight>
356

>  <cLogP>
2.1141

>  <H-Acceptors>
7

>  <H-Donors>
0

>  <Non-H Atoms>
28

>  <Non-C/H Atoms>
7

>  <Electronegative Atoms>
7

>  <Stereo Centers>
0

>  <Rotatable Bonds>
15

>  <Rings Closures>
1

>  <sp3-Atoms>
11

>  <Symmetric atoms>
0

>  <Total Surface Area>
102.51

>  <Relative PSA>
0.6255

>  <Polar Surface Area>
78.67

>  <Shape Index>
0.71429

>  <Molecular Flexibility>
0.64077

>  <Molecular Complexity>
0.7473

>  <Aromatic Rings>
1

>  <Aromatic Atoms>
5

$$$$

eCreator 1.02D

 28 28  0  0  0  0  0  0  0  0999 V2000
   15.5885    2.2500   -0.0000 O   0  0  0  0  0  0  0  0  0  0  0  0
   16.8875    1.5000   -0.0000 C   0  0  0  0  0  0  0  0  0  0  0  0
   16.8875   -0.0000   -0.0000 N   0  0  0  0  0  0  0  0  0  0  0  0
   18.1865    2.2500   -0.0000 C   0  0  0  0  0  0  0  0  0  0  0  0
   15.5885   -0.7500   -0.0000 C   0  0  0  0  0  0  0  0  0  0  0  0
   18.1865   -0.7500   -0.0000 C   0  0  0  0  0  0  0  0  0  0  0  0
   19.4856    1.5000   -0.0000 C   0  0  0  0  0  0  0  0  0  0  0  0
   14.2894   -0.0000   -0.0000 C   0  0  0  0  0  0  0  0  0  0  0  0
   15.5885   -2.2500   -0.0000 C   0  0  0  0  0  0  0  0  0  0  0  0
   19.4856   -0.0000   -0.0000 C   0  0  0  0  0  0  0  0  0  0  0  0
   12.9904   -0.7500   -0.0000 C   0  0  0  0  0  0  0  0  0  0  0  0
   11.6913   -0.0000   -0.0000 C   0  0  0  0  0  0  0  0  0  0  0  0
   10.3923   -0.7500   -0.0000 N   0  0  0  0  0  0  0  0  0  0  0  0
   11.6913    1.5000   -0.0000 C   0  0  0  0  0  0  0  0  0  0  0  0
    9.0933   -0.0000   -0.0000 C   0  0  0  0  0  0  0  0  0  0  0  0
   10.3923   -2.2500   -0.0000 C   0  0  0  0  0  0  0  0  0  0  0  0
    7.7942   -0.7500   -0.0000 C   0  0  0  0  0  0  0  0  0  0  0  0
    6.4952   -0.0000   -0.0000 N   0  0  0  0  0  0  0  0  0  0  0  0
    6.4952    1.5000   -0.0000 N   0  0  0  0  0  0  0  0  0  0  0  0
    5.1962   -0.7500   -0.0000 C   0  0  0  0  0  0  0  0  0  0  0  0
    5.1962    2.2500   -0.0000 C   0  0  0  0  0  0  0  0  0  0  0  0
    3.8971   -0.0000   -0.0000 C   0  0  0  0  0  0  0  0  0  0  0  0
    5.1962   -2.2500   -0.0000 C   0  0  0  0  0  0  0  0  0  0  0  0
    5.1962    3.7500   -0.0000 C   0  0  0  0  0  0  0  0  0  0  0  0
    2.5981   -0.7500   -0.0000 C   0  0  0  0  0  0  0  0  0  0  0  0
    3.8971    4.5000   -0.0000 N   0  0  0  0  0  0  0  0  0  0  0  0
    2.5981   -2.2500   -0.0000 C   0  0  0  0  0  0  0  0  0  0  0  0
    1.2990   -3.0000   -0.0000 O   0  0  0  0  0  0  0  0  0  0  0  0
  1  2  2  0  0  0  0
  2  3  1  0  0  0  0
  2  4  1  0  0  0  0
  3  5  1  0  0  0  0
  3  6  1  0  0  0  0
  4  7  1  0  0  0  0
  5  8  2  0  0  0  0
  5  9  1  0  0  0  0
  6 10  1  0  0  0  0
  8 11  1  0  0  0  0
 11 12  2  0  0  0  0
 12 13  1  0  0  0  0
 12 14  1  0  0  0  0
 13 15  1  0  0  0  0
 13 16  1  0  0  0  0
 15 17  1  0  0  0  0
 17 18  1  0  0  0  0
 18 19  1  0  0  0  0
 18 20  1  0  0  0  0
 19 21  2  0  0  0  0
 20 22  1  0  0  0  0
 20 23  2  0  0  0  0
 21 24  1  0  0  0  0
 22 25  2  0  0  0  0
 24 26  1  0  0  0  0
 25 27  1  0  0  0  0
 27 28  1  0  0  0  0
  7 10  1  0  0  0  0
M  END
>  <idcoordinates2D>


>  <FragFp>
;hztzgrJCyOottEC8m68ecb9HGcV0N8Px2A8048@V@45FY02F1N!o0RJeY1F7W120V!J41!F#V01#

>  <SkelSpheres>
!2/02/!C1/01$1(101*3#1!1/$4$31/*2//&2!@/101///$11/)2%1/2#56!3//*1///!3#1+31%2/!7&1)1%1-1%3#103$2*2-1(31)2/&22/01$1&4%1/%1-1/!2/,2%1/1#1)2#2-11//.4//l$1!1%1$1$102!11//1+2$2/01,1.284+2(1+105/02.2$121//+6/*223%1&

>  <PathFp>
G580808412!W!q08803VFA4401Q016_BN1H0FC010FVN0lW0FG140dlG$JF0BVF209X2F0a2408!B4!

>  <Structure>
fcgh`@DFbfXMyEEDhlUEMeDheefRZjZfjjfYj`DYJlwV

>  <Atoms>
28

>  <Bonds>
28

>  <Total Molweight>
354

>  <cLogP>
2.6236

>  <H-Acceptors>
7

>  <H-Donors>
0

>  <Non-H Atoms>
28

>  <Non-C/H Atoms>
7

>  <Electronegative Atoms>
7

>  <Stereo Centers>
0

>  <Rotatable Bonds>
11

>  <Rings Closures>
1

>  <sp3-Atoms>
15

>  <Symmetric atoms>
0

>  <Total Surface Area>
64.96

>  <Relative PSA>
0.79818

>  <Polar Surface Area>
62.62

>  <Shape Index>
0.60714

>  <Molecular Flexibility>
0.58995

>  <Molecular Complexity>
0.72141

>  <Aromatic Rings>
0

>  <Aromatic Atoms>
0

$$$$

eCreator 1.02D

 28 28  0  0  0  0  0  0  0  0999 V2000
   12.9904   -2.2500   -0.0000 O   0  0  0  0  0  0  0  0  0  0  0  0
   12.9904   -0.7500   -0.0000 C   0  0  0  0  0  0  0  0  0  0  0  0
   14.2894   -0.0000   -0.0000 N   0  0  0  0  0  0  0  0  0  0  0  0
   11.6913   -0.0000   -0.0000 C   0  0  0  0  0  0  0  0  0  0  0  0
   15.5885   -0.7500   -0.0000 C   0  0  0  0  0  0  0  0  0  0  0  0
   14.2894    1.5000   -0.0000 C   0  0  0  0  0  0  0  0  0  0  0  0
   10.3923   -0.7500   -0.0000 C   0  0  0  0  0  0  0  0  0  0  0  0
   16.8875   -0.0000   -0.0000 C   0  0  0  0  0  0  0  0  0  0  0  0
   12.9904    2.2500   -0.0000 C   0  0  0  0  0  0  0  0  0  0  0  0
    9.0933   -0.0000   -0.0000 C   0  0  0  0  0  0  0  0  0  0  0  0
   18.1865   -0.7500   -0.0000 C   0  0  0  0  0  0  0  0  0  0  0  0
    7.7942   -0.7500   -0.0000 N   0  0  0  0  0  0  0  0  0  0  0  0
    9.0933    1.5000   -0.0000 C   0  0  0  0  0  0  0  0  0  0  0  0
   19.4856   -0.0000   -0.0000 C   0  0  0  0  0  0  0  0  0  0  0  0
    7.7942   -2.2500   -0.0000 N   0  0  0  0  0  0  0  0  0  0  0  0
   20.7846   -0.7500   -0.0000 N   0  0  0  0  0  0  0  0  0  0  0  0
   19.4856    1.5000   -0.0000 C   0  0  0  0  0  0  0  0  0  0  0  0
    6.4952   -3.0000   -0.0000 C   0  0  0  0  0  0  0  0  0  0  0  0
   20.7846   -2.2500   -0.0000 C   0  0  0  0  0  0  0  0  0  0  0  0
   22.0836   -0.0000   -0.0000 C   0  0  0  0  0  0  0  0  0  0  0  0
    6.4952   -4.5000   -0.0000 C   0  0  0  0  0  0  0  0  0  0  0  0
    5.1962   -2.2500   -0.0000 C   0  0  0  0  0  0  0  0  0  0  0  0
   22.0836   -3.0000   -0.0000 C   0  0  0  0  0  0  0  0  0  0  0  0
   23.3827   -0.7500   -0.0000 C   0  0  0  0  0  0  0  0  0  0  0  0
    5.1962   -5.2500   -0.0000 C   0  0  0  0  0  0  0  0  0  0  0  0
   23.3827   -2.2500   -0.0000 C   0  0  0  0  0  0  0  0  0  0  0  0
    5.1962   -6.7500   -0.0000 C   0  0  0  0  0  0  0  0  0  0  0  0
    6.4952   -7.5000   -0.0000 C   0  0  0  0  0  0  0  0  0  0  0  0
  1  2  2  0  0  0  0
  2  3  1  0  0  0  0
  2  4  1  0  0  0  0
  3  5  1  0  0  0  0
  3  6  1  0  0  0  0
  4  7  2  0  0  0  0
  5  8  2  0  0  0  0
  6  9  1  0  0  0  0
  7 10  1  0  0  0  0
  8 11  1  0  0  0  0
 10 12  2  0  0  0  0
 10 13  1  0  0  0  0
 11 14  2  0  0  0  0
 12 15  1  0  0  0  0
 14 16  1  0  0  0  0
 14 17  1  0  0  0  0
 15 18  1  0  0  0  0
 16 19  1  0  0  0  0
 16 20  1  0  0  0  0
 18 21  2  0  0  0  0
 18 22  1  0  0  0  0
 19 23  1  0  0  0  0
 20 24  1  0  0  0  0
 21 25  1  0  0  0  0
 23 26  1  0  0  0  0
 25 27  2  0  0  0  0
 27 28  1  0  0  0  0
 24 26  1  0  0  0  0
M  END
>  <idcoordinates2D>


>  <FragFp>
:Ufzdv8pFCmGJ99180F28@V40F0cV088Px218#@k@410V!N08!o0NJe30F1W120V!4$F#V01#

>  <SkelSpheres>
!2)1/1$1#A/#1(2//%1(2$1%1!102/#1/$4%1)H$5%1!1(2%1,1/!1!2&1-11(2,1-4!1/01%1$2/#1)1#1/#1&4//01$1#@&1/#1/101#22$1(102/&2&1/(102/-1$2(1//,1$1/1!1//2/!2//!2#1#2/!22/.n!104&2-1#1&202/&2,202/#3/,282//#4/!101/#1#1!2//0104$4/&305#1&

>  <PathFp>
I180@0840@02d!a08!504244N1@20BW8mW20GC0106V80GV!F140clG!F0JF10ZF!W22G0a24!W0B#

>  <Structure>
fcgI@@DZ]xBSLjoKrwJ}fuRuLuUMUM@YRYJSVZ[@

>  <Atoms>
28

>  <Bonds>
28

>  <Total Molweight>
348

>  <cLogP>
5.4305

>  <H-Acceptors>
5

>  <H-Donors>
0

>  <Non-H Atoms>
28

>  <Non-C/H Atoms>
5

>  <Electronegative Atoms>
5

>  <Stereo Centers>
0

>  <Rotatable Bonds>
9

>  <Rings Closures>
1

>  <sp3-Atoms>
12

>  <Symmetric atoms>
2

>  <Total Surface Area>
57.73

>  <Relative PSA>
0.60973

>  <Polar Surface Area>
39.15

>  <Shape Index>
0.71429

>  <Molecular Flexibility>
0.48729

>  <Molecular Complexity>
0.63634

>  <Aromatic Rings>
0

>  <Aromatic Atoms>
0

$$$$

eCreator 1.02D

 29 28  0  0  0  0  0  0  0  0999 V2000
   22.0836    1.5000   -0.0000 O   0  0  0  0  0  0  0  0  0  0  0  0
   22.0836   -0.0000   -0.0000 C   0  0  0  0  0  0  0  0  0  0  0  0
   20.7846   -0.7500   -0.0000 N   0  0  0  0  0  0  0  0  0  0  0  0
   23.3827   -0.7500   -0.0000 C   0  0  0  0  0  0  0  0  0  0  0  0
   19.4856   -0.0000   -0.0000 C   0  0  0  0  0  0  0  0  0  0  0  0
   20.7846   -2.2500   -0.0000 C   0  0  0  0  0  0  0  0  0  0  0  0
   24.6817   -0.0000   -0.0000 C   0  0  0  0  0  0  0  0  0  0  0  0
   18.1865   -0.7500   -0.0000 C   0  0  0  0  0  0  0  0  0  0  0  0
   22.0836   -3.0000   -0.0000 C   0  0  0  0  0  0  0  0  0  0  0  0
   16.8875   -0.0000   -0.0000 C   0  0  0  0  0  0  0  0  0  0  0  0
   15.5885   -0.7500   -0.0000 C   0  0  0  0  0  0  0  0  0  0  0  0
   14.2894   -0.0000   -0.0000 N   0  0  0  0  0  0  0  0  0  0  0  0
   15.5885   -2.2500   -0.0000 C   0  0  0  0  0  0  0  0  0  0  0  0
   12.9904   -0.7500   -0.0000 C   0  0  0  0  0  0  0  0  0  0  0  0
   14.2894    1.5000   -0.0000 C   0  0  0  0  0  0  0  0  0  0  0  0
   16.8875   -3.0000   -0.0000 C   0  0  0  0  0  0  0  0  0  0  0  0
   11.6913   -0.0000   -0.0000 C   0  0  0  0  0  0  0  0  0  0  0  0
   12.9904    2.2500   -0.0000 C   0  0  0  0  0  0  0  0  0  0  0  0
   10.3923   -0.7500   -0.0000 C   0  0  0  0  0  0  0  0  0  0  0  0
    9.0933   -0.0000   -0.0000 C   0  0  0  0  0  0  0  0  0  0  0  0
    7.7942   -0.7500   -0.0000 N   0  0  0  0  0  0  0  0  0  0  0  0
    9.0933    1.5000   -0.0000 C   0  0  0  0  0  0  0  0  0  0  0  0
    7.7942   -2.2500   -0.0000 N   0  0  0  0  0  0  0  0  0  0  0  0
    6.4952   -3.0000   -0.0000 C   0  0  0  0  0  0  0  0  0  0  0  0
    6.4952   -4.5000   -0.0000 C   0  0  0  0  0  0  0  0  0  0  0  0
    5.1962   -5.2500   -0.0000 C   0  0  0  0  0  0  0  0  0  0  0  0
    3.8971   -4.5000   -0.0000 C   0  0  0  0  0  0  0  0  0  0  0  0
    3.8971   -3.0000   -0.0000 O   0  0  0  0  0  0  0  0  0  0  0  0
    2.5981   -5.2500   -0.0000 C   0  0  0  0  0  0  0  0  0  0  0  0
  1  2  2  0  0  0  0
  2  3  1  0  0  0  0
  2  4  1  0  0  0  0
  3  5  1  0  0  0  0
  3  6  1  0  0  0  0
  4  7  1  0  0  0  0
  5  8  2  0  0  0  0
  6  9  1  0  0  0  0
  8 10  1  0  0  0  0
 10 11  2  0  0  0  0
 11 12  1  0  0  0  0
 11 13  1  0  0  0  0
 12 14  1  0  0  0  0
 12 15  1  0  0  0  0
 13 16  2  0  0  0  0
 14 17  1  0  0  0  0
 15 18  1  0  0  0  0
 17 19  2  0  0  0  0
 19 20  1  0  0  0  0
 20 21  2  0  0  0  0
 20 22  1  0  0  0  0
 21 23  1  0  0  0  0
 23 24  1  0  0  0  0
 24 25  1  0  0  0  0
 25 26  2  0  0  0  0
 26 27  1  0  0  0  0
 27 28  1  0  0  0  0
 27 29  2  0  0  0  0
M  END
>  <idcoordinates2D>


>  <FragFp>
zyzjT_O40FCs0J9dC80k08@V08F38V088Ht218#@k@410V!N08V0J0N0e10F1W120V!44#F%1#

>  <SkelSpheres>
!1)101-1$2#A!1+2!1)2/01/#1(201!5+4$21.2/1/!H+1%201!2$1/01!1/#4*1%11(2/+1101-1)1&3.1/1/&2!1//,9$101(1*401-101!222$3*4/+1/-2!1//2/&3//%1.3)3201.2/#4/)1+1/!1//(30q$4&2/!11(1!1$1/-4)1//&185/-1$7&1!1&1/%1//)10401&2(1&1/

>  <PathFp>
I08080841@02c!a08!7V034480@28BZ0HWH0GC0106080GW!1140dlF$FF!ZF#22!Z24!W0B#

>  <Structure>
fkgH`@DZJtFtfYWvYWv]UfjffjZYjfdEFTjMeFp

>  <Atoms>
29

>  <Bonds>
28

>  <Total Molweight>
364

>  <cLogP>
4.519

>  <H-Acceptors>
6

>  <H-Donors>
0

>  <Non-H Atoms>
29

>  <Non-C/H Atoms>
6

>  <Electronegative Atoms>
6

>  <Stereo Centers>
0

>  <Rotatable Bonds>
14

>  <Rings Closures>
0

>  <sp3-Atoms>
12

>  <Symmetric atoms>
0

>  <Total Surface Area>
86.43

>  <Relative PSA>
0.55883

>  <Polar Surface Area>
59.38

>  <Shape Index>
0.68966

>  <Molecular Flexibility>
0.69307

>  <Molecular Complexity>
0.62778

>  <Aromatic Rings>
0

>  <Aromatic Atoms>
0

$$$$

eCreator 1.02D

 29 28  0  0  0  0  0  0  0  0999 V2000
   11.6913   -4.5000   -0.0000 O   0  0  0  0  0  0  0  0  0  0  0  0
   11.6913   -3.0000   -0.0000 C   0  0  0  0  0  0  0  0  0  0  0  0
   10.3923   -2.2500   -0.0000 N   0  0  0  0  0  0  0  0  0  0  0  0
   12.9904   -2.2500   -0.0000 C   0  0  0  0  0  0  0  0  0  0  0  0
   14.2894   -3.0000   -0.0000 N   0  0  0  0  0  0  0  0  0  0  0  0
   12.9904   -0.7500   -0.0000 C   0  0  0  0  0  0  0  0  0  0  0  0
   14.2894   -0.0000   -0.0000 C   0  0  0  0  0  0  0  0  0  0  0  0
   11.6913   -0.0000   -0.0000 C   0  0  0  0  0  0  0  0  0  0  0  0
   15.5885   -0.7500   -0.0000 N   0  0  0  0  0  0  0  0  0  0  0  0
   10.3923   -0.7500   -0.0000 C   0  0  0  0  0  0  0  0  0  0  0  0
   16.8875   -0.0000   -0.0000 C   0  0  0  0  0  0  0  0  0  0  0  0
    9.0933   -0.0000   -0.0000 N   0  0  0  0  0  0  0  0  0  0  0  0
   18.1865   -0.7500   -0.0000 C   0  0  0  0  0  0  0  0  0  0  0  0
    7.7942   -0.7500   -0.0000 C   0  0  0  0  0  0  0  0  0  0  0  0
    9.0933    1.5000   -0.0000 C   0  0  0  0  0  0  0  0  0  0  0  0
   19.4856   -0.0000   -0.0000 C   0  0  0  0  0  0  0  0  0  0  0  0
    6.4952   -0.0000   -0.0000 C   0  0  0  0  0  0  0  0  0  0  0  0
    7.7942   -2.2500   -0.0000 C   0  0  0  0  0  0  0  0  0  0  0  0
   20.7846   -0.7500   -0.0000 C   0  0  0  0  0  0  0  0  0  0  0  0
    5.1962   -0.7500   -0.0000 C   0  0  0  0  0  0  0  0  0  0  0  0
   22.0836    0.0000   -0.0000 O   0  0  0  0  0  0  0  0  0  0  0  0
   20.7846   -2.2500   -0.0000 C   0  0  0  0  0  0  0  0  0  0  0  0
    5.1962   -2.2500   -0.0000 C   0  0  0  0  0  0  0  0  0  0  0  0
   22.0836   -3.0000   -0.0000 C   0  0  0  0  0  0  0  0  0  0  0  0
    3.8971   -3.0000   -0.0000 N   0  0  0  0  0  0  0  0  0  0  0  0
    2.5981   -2.2500   -0.0000 C   0  0  0  0  0  0  0  0  0  0  0  0
    3.8971   -4.5000   -0.0000 C   0  0  0  0  0  0  0  0  0  0  0  0
    2.5981   -0.7500   -0.0000 O   0  0  0  0  0  0  0  0  0  0  0  0
    2.5981   -5.2500   -0.0000 C   0  0  0  0  0  0  0  0  0  0  0  0
  1  2  2  0  0  0  0
  2  3  1  0  0  0  0
  2  4  1  0  0  0  0
  4  5  2  0  0  0  0
  4  6  1  0  0  0  0
  6  7  2  0  0  0  0
  6  8  1  0  0  0  0
  7  9  1  0  0  0  0
  8 10  1  0  0  0  0
  9 11  1  0  0  0  0
 10 12  1  0  0  0  0
 11 13  2  0  0  0  0
 12 14  1  0  0  0  0
 12 15  1  0  0  0  0
 13 16  1  0  0  0  0
 14 17  1  0  0  0  0
 14 18  2  0  0  0  0
 16 19  2  0  0  0  0
 17 20  2  0  0  0  0
 19 21  1  0  0  0  0
 19 22  1  0  0  0  0
 20 23  1  0  0  0  0
 22 24  2  0  0  0  0
 23 25  1  0  0  0  0
 25 26  1  0  0  0  0
 25 27  1  0  0  0  0
 26 28  2  0  0  0  0
 27 29  1  0  0  0  0
M  END
>  <idcoordinates2D>


>  <FragFp>
;jzjzBrOKzOR9d7C8s29@1rGP1cV48Dnx2180482qB440W0ak0@V0oFQ4c7GF1W5801!449F0F#8%

>  <SkelSpheres>
//(7%102(11/+1/02*3$7!101%2&101,1.1/!F+1$51$402//&1$1+3&1/01/0201101*1*4/01!1!1/$1)2%1//+2$5&2#1,2(11(1%13$3+3/#302(3032+1)32%1/.1/(1,1(1%1/#2/%1%1/01%2-1.1///.20m!1)2,1&1*1(3/&2!2*2/-1#1!1A201!3/-5/020105!1-1-3$1$1*1&5/$2&1-

>  <PathFp>
FJ8!FO41202c!L48083801B281@!BV8H220F5!F0V80FV!G540BW1V2!FF08VF30130FVa2542!D0J0

>  <Structure>
fkgi`@DDEhXB{R[nUUemyweZYjijeZfi`DhzhrV

>  <Atoms>
29

>  <Bonds>
28

>  <Total Molweight>
370

>  <cLogP>
0.7454

>  <H-Acceptors>
8

>  <H-Donors>
0

>  <Non-H Atoms>
29

>  <Non-C/H Atoms>
8

>  <Electronegative Atoms>
8

>  <Stereo Centers>
0

>  <Rotatable Bonds>
14

>  <Rings Closures>
0

>  <sp3-Atoms>
8

>  <Symmetric atoms>
0

>  <Total Surface Area>
117

>  <Relative PSA>
0.55462

>  <Polar Surface Area>
79.69

>  <Shape Index>
0.65517

>  <Molecular Flexibility>
0.63653

>  <Molecular Complexity>
0.655

>  <Aromatic Rings>
0

>  <Aromatic Atoms>
0

$$$$

eCreator 1.02D

 29 28  0  0  0  0  0  0  0  0999 V2000
   12.1244   -1.5000   -0.0000 O   0  0  0  0  0  0  0  0  0  0  0  0
   12.1244   -0.5000   -0.0000 C   0  0  0  0  0  0  0  0  0  0  0  0
   11.2583   -0.0000   -0.0000 N   0  0  0  0  0  0  0  0  0  0  0  0
   12.9904   -0.0000   -0.0000 C   0  0  0  0  0  0  0  0  0  0  0  0
   10.3923   -0.5000   -0.0000 C   0  0  0  0  0  0  0  0  0  0  0  0
   11.2583    1.0000   -0.0000 C   0  0  0  0  0  0  0  0  0  0  0  0
   13.8564   -0.5000   -0.0000 C   0  0  0  0  0  0  0  0  0  0  0  0
    9.5263   -0.0000   -0.0000 C   0  0  0  0  0  0  0  0  0  0  0  0
   10.3923   -1.5000   -0.0000 C   0  0  0  0  0  0  0  0  0  0  0  0
   14.7224   -0.0000   -0.0000 C   0  0  0  0  0  0  0  0  0  0  0  0
    8.6603   -0.5000   -0.0000 C   0  0  0  0  0  0  0  0  0  0  0  0
    7.7942   -0.0000   -0.0000 C   0  0  0  0  0  0  0  0  0  0  0  0
    6.9282   -0.5000   -0.0000 N   0  0  0  0  0  0  0  0  0  0  0  0
    7.7942    1.0000   -0.0000 C   0  0  0  0  0  0  0  0  0  0  0  0
    6.0622   -0.0000   -0.0000 C   0  0  0  0  0  0  0  0  0  0  0  0
    6.9282   -1.5000   -0.0000 C   0  0  0  0  0  0  0  0  0  0  0  0
    5.1962   -0.5000   -0.0000 C   0  0  0  0  0  0  0  0  0  0  0  0
    4.3301   -0.0000   -0.0000 N   0  0  0  0  0  0  0  0  0  0  0  0
    5.1962   -1.5000   -0.0000 C   0  0  0  0  0  0  0  0  0  0  0  0
    4.3301    1.0000   -0.0000 N   0  0  0  0  0  0  0  0  0  0  0  0
    3.4641   -0.5000   -0.0000 C   0  0  0  0  0  0  0  0  0  0  0  0
    3.4641    1.5000   -0.0000 C   0  0  0  0  0  0  0  0  0  0  0  0
    2.5981   -0.0000   -0.0000 C   0  0  0  0  0  0  0  0  0  0  0  0
    3.4641   -1.5000   -0.0000 C   0  0  0  0  0  0  0  0  0  0  0  0
    3.4641    2.5000   -0.0000 C   0  0  0  0  0  0  0  0  0  0  0  0
    1.7321   -0.5000   -0.0000 C   0  0  0  0  0  0  0  0  0  0  0  0
    2.5981    3.0000   -0.0000 N   0  0  0  0  0  0  0  0  0  0  0  0
    1.7321   -1.5000   -0.0000 C   0  0  0  0  0  0  0  0  0  0  0  0
    0.8660   -2.0000   -0.0000 O   0  0  0  0  0  0  0  0  0  0  0  0
  1  2  2  0  0  0  0
  2  3  1  0  0  0  0
  2  4  1  0  0  0  0
  3  5  1  0  0  0  0
  3  6  1  0  0  0  0
  4  7  1  0  0  0  0
  5  8  2  0  0  0  0
  5  9  1  0  0  0  0
  7 10  1  0  0  0  0
  8 11  1  0  0  0  0
 11 12  2  0  0  0  0
 12 13  1  0  0  0  0
 12 14  1  0  0  0  0
 13 15  1  0  0  0  0
 13 16  1  0  0  0  0
 15 17  1  0  0  0  0
 17 18  1  0  0  0  0
 17 19  2  0  0  0  0
 18 20  1  0  0  0  0
 18 21  1  0  0  0  0
 20 22  2  0  0  0  0
 21 23  1  0  0  0  0
 21 24  2  0  0  0  0
 22 25  1  0  0  0  0
 23 26  2  0  0  0  0
 25 27  1  0  0  0  0
 26 28  1  0  0  0  0
 28 29  1  0  0  0  0
M  END
>  <idcoordinates2D>


>  <FragFp>
;hztzgrJ5wOottEC8m68ecb9HGcV4O8Hp2A804N@Z841FY02F1s!p0R4cY1F7W1!V0FK41!F%1#

>  <SkelSpheres>
!2/02*1&A/!1$1(101*3&1(1#104$7$5/+2#1!2/%1+@/2011$1/1,3.1%1$1-2%1(112$2$8!3/!2)1////$1+2&2$1&1$@&1*1(1/(4$2*2/!11!2*2-101%22/.42$3///(2/,2//%4#2&1///&4*2/$o2&1+1*1!1//*2/*2/)2@4/!1,2!3/03/%31/1*1.5/+202,

>  <PathFp>
G580808412!W!a08803VFA4480Q216_BN1H0FC010F080lW0FG140dlG$JF08VF!9X2F0Z2408!B440

>  <Structure>
fkgh`@DFceXCyEEDidUEMhieDlluTuMUSSLu@HrUEal

>  <Atoms>
29

>  <Bonds>
28

>  <Total Molweight>
366

>  <cLogP>
4.0512

>  <H-Acceptors>
7

>  <H-Donors>
0

>  <Non-H Atoms>
29

>  <Non-C/H Atoms>
7

>  <Electronegative Atoms>
7

>  <Stereo Centers>
0

>  <Rotatable Bonds>
13

>  <Rings Closures>
0

>  <sp3-Atoms>
14

>  <Symmetric atoms>
0

>  <Total Surface Area>
77.47

>  <Relative PSA>
0.66929

>  <Polar Surface Area>
62.62

>  <Shape Index>
0.62069

>  <Molecular Flexibility>
0.6859

>  <Molecular Complexity>
0.73028

>  <Aromatic Rings>
0

>  <Aromatic Atoms>
0

$$$$

eCreator 1.02D

 28 28  0  0  0  0  0  0  0  0999 V2000
   12.9904   -2.2500   -0.0000 O   0  0  0  0  0  0  0  0  0  0  0  0
   12.9904   -0.7500   -0.0000 C   0  0  0  0  0  0  0  0  0  0  0  0
   14.2894   -0.0000   -0.0000 N   0  0  0  0  0  0  0  0  0  0  0  0
   11.6913   -0.0000   -0.0000 C   0  0  0  0  0  0  0  0  0  0  0  0
   15.5885   -0.7500   -0.0000 C   0  0  0  0  0  0  0  0  0  0  0  0
   10.3923   -0.7500   -0.0000 C   0  0  0  0  0  0  0  0  0  0  0  0
   16.8875   -0.0000   -0.0000 C   0  0  0  0  0  0  0  0  0  0  0  0
    9.0933   -0.0000   -0.0000 C   0  0  0  0  0  0  0  0  0  0  0  0
   10.3923   -2.2500   -0.0000 C   0  0  0  0  0  0  0  0  0  0  0  0
   18.1865   -0.7500   -0.0000 C   0  0  0  0  0  0  0  0  0  0  0  0
    7.7942   -0.7500   -0.0000 N   0  0  0  0  0  0  0  0  0  0  0  0
    9.0933    1.5000   -0.0000 C   0  0  0  0  0  0  0  0  0  0  0  0
   11.6913   -3.0000   -0.0000 C   0  0  0  0  0  0  0  0  0  0  0  0
   19.4856   -0.0000   -0.0000 C   0  0  0  0  0  0  0  0  0  0  0  0
    7.7942   -2.2500   -0.0000 N   0  0  0  0  0  0  0  0  0  0  0  0
   20.7846   -0.7500   -0.0000 N   0  0  0  0  0  0  0  0  0  0  0  0
   19.4856    1.5000   -0.0000 C   0  0  0  0  0  0  0  0  0  0  0  0
    6.4952   -3.0000   -0.0000 C   0  0  0  0  0  0  0  0  0  0  0  0
   20.7846   -2.2500   -0.0000 C   0  0  0  0  0  0  0  0  0  0  0  0
   22.0836   -0.0000   -0.0000 C   0  0  0  0  0  0  0  0  0  0  0  0
    6.4952   -4.5000   -0.0000 C   0  0  0  0  0  0  0  0  0  0  0  0
    5.1962   -2.2500   -0.0000 C   0  0  0  0  0  0  0  0  0  0  0  0
   22.0836   -3.0000   -0.0000 C   0  0  0  0  0  0  0  0  0  0  0  0
   23.3827   -0.7500   -0.0000 C   0  0  0  0  0  0  0  0  0  0  0  0
    5.1962   -5.2500   -0.0000 C   0  0  0  0  0  0  0  0  0  0  0  0
   23.3827   -2.2500   -0.0000 C   0  0  0  0  0  0  0  0  0  0  0  0
    5.1962   -6.7500   -0.0000 C   0  0  0  0  0  0  0  0  0  0  0  0
    6.4952   -7.5000   -0.0000 C   0  0  0  0  0  0  0  0  0  0  0  0
  1  2  2  0  0  0  0
  2  3  1  0  0  0  0
  2  4  1  0  0  0  0
  3  5  1  0  0  0  0
  4  6  2  0  0  0  0
  5  7  2  0  0  0  0
  6  8  1  0  0  0  0
  6  9  1  0  0  0  0
  7 10  1  0  0  0  0
  8 11  2  0  0  0  0
  8 12  1  0  0  0  0
  9 13  1  0  0  0  0
 10 14  2  0  0  0  0
 11 15  1  0  0  0  0
 14 16  1  0  0  0  0
 14 17  1  0  0  0  0
 15 18  1  0  0  0  0
 16 19  1  0  0  0  0
 16 20  1  0  0  0  0
 18 21  2  0  0  0  0
 18 22  1  0  0  0  0
 19 23  1  0  0  0  0
 20 24  1  0  0  0  0
 21 25  1  0  0  0  0
 23 26  1  0  0  0  0
 25 27  2  0  0  0  0
 27 28  1  0  0  0  0
 24 26  1  0  0  0  0
M  END
>  <idcoordinates2D>


>  <FragFp>
:Ufzfv8pNCuGJ89080N28@VJFF0cV088Pw218#@k@410V0XN08!oFFJ@3FF0V12$4$F#V01#

>  <SkelSpheres>
!2,1&1*1#D/,1#1%2//0201$1%1/)1/$4/F!103%1//1#1-1012&1///$4!1/(11#2/#1&1%1/1!1&4-1/,@%12/#1$21)101!411$101%102/&2&1/&1!2/-1//,11+1/&1/$2-2/02#1,1/022!2#201/22/.n!1)2,11#1&2/)2//#3/,2@5//#2/$1/(1!2/#1$1)4$4%2$11)305&1#

>  <PathFp>
I180@0940@02d!XFc!704244N1@20BW8mW20GC0106V88Gc!F150clGV0F0JF10ZF!W02G0624!W0B#

>  <Structure>
fcgI@@DJ]xFQQIJIQIFISQI[[lviZffjijihCBUJRZsSX

>  <Atoms>
28

>  <Bonds>
28

>  <Total Molweight>
348

>  <cLogP>
5.8185

>  <H-Acceptors>
5

>  <H-Donors>
0

>  <Non-H Atoms>
28

>  <Non-C/H Atoms>
5

>  <Electronegative Atoms>
5

>  <Stereo Centers>
0

>  <Rotatable Bonds>
9

>  <Rings Closures>
1

>  <sp3-Atoms>
12

>  <Symmetric atoms>
2

>  <Total Surface Area>
57.73

>  <Relative PSA>
0.60973

>  <Polar Surface Area>
39.15

>  <Shape Index>
0.71429

>  <Molecular Flexibility>
0.37918

>  <Molecular Complexity>
0.65353

>  <Aromatic Rings>
0

>  <Aromatic Atoms>
0

$$$$

eCreator 1.02D

 28 28  0  0  0  0  0  0  0  0999 V2000
    6.0622   -3.0000   -0.0000 O   0  0  0  0  0  0  0  0  0  0  0  0
    6.0622   -2.0000   -0.0000 C   0  0  0  0  0  0  0  0  0  0  0  0
    5.1962   -1.5000   -0.0000 C   0  0  0  0  0  0  0  0  0  0  0  0
    4.3301   -2.0000   -0.0000 N   0  0  0  0  0  0  0  0  0  0  0  0
    5.1962   -0.5000   -0.0000 C   0  0  0  0  0  0  0  0  0  0  0  0
    4.3301   -0.0000   -0.0000 C   0  0  0  0  0  0  0  0  0  0  0  0
    3.4641   -0.5000   -0.0000 N   0  0  0  0  0  0  0  0  0  0  0  0
    4.3301    1.0000   -0.0000 C   0  0  0  0  0  0  0  0  0  0  0  0
    2.5981   -0.0000   -0.0000 C   0  0  0  0  0  0  0  0  0  0  0  0
    5.1962    1.5000   -0.0000 N   0  0  0  0  0  0  0  0  0  0  0  0
    1.7321   -0.5000   -0.0000 C   0  0  0  0  0  0  0  0  0  0  0  0
    2.5981    1.0000   -0.0000 C   0  0  0  0  0  0  0  0  0  0  0  0
    6.0622    1.0000   -0.0000 C   0  0  0  0  0  0  0  0  0  0  0  0
    5.1962    2.5000   -0.0000 C   0  0  0  0  0  0  0  0  0  0  0  0
    0.8660   -0.0000   -0.0000 C   0  0  0  0  0  0  0  0  0  0  0  0
    6.0622   -0.0000   -0.0000 C   0  0  0  0  0  0  0  0  0  0  0  0
    6.9282    1.5000   -0.0000 C   0  0  0  0  0  0  0  0  0  0  0  0
    0.8660    1.0000   -0.0000 C   0  0  0  0  0  0  0  0  0  0  0  0
    6.9282   -0.5000   -0.0000 C   0  0  0  0  0  0  0  0  0  0  0  0
    7.7942    1.0000   -0.0000 C   0  0  0  0  0  0  0  0  0  0  0  0
    7.7942   -0.0000   -0.0000 C   0  0  0  0  0  0  0  0  0  0  0  0
    8.6603   -0.5000   -0.0000 N   0  0  0  0  0  0  0  0  0  0  0  0
    8.6603   -1.5000   -0.0000 C   0  0  0  0  0  0  0  0  0  0  0  0
    9.5263   -2.0000   -0.0000 C   0  0  0  0  0  0  0  0  0  0  0  0
    9.5263   -3.0000   -0.0000 C   0  0  0  0  0  0  0  0  0  0  0  0
   10.3923   -3.5000   -0.0000 C   0  0  0  0  0  0  0  0  0  0  0  0
   10.3923   -4.5000   -0.0000 C   0  0  0  0  0  0  0  0  0  0  0  0
   11.2583   -5.0000   -0.0000 O   0  0  0  0  0  0  0  0  0  0  0  0
  1  2  2  0  0  0  0
  2  3  1  0  0  0  0
  3  4  2  0  0  0  0
  3  5  1  0  0  0  0
  5  6  2  0  0  0  0
  6  7  1  0  0  0  0
  6  8  1  0  0  0  0
  7  9  1  0  0  0  0
  8 10  1  0  0  0  0
  9 11  1  0  0  0  0
  9 12  2  0  0  0  0
 10 13  1  0  0  0  0
 10 14  1  0  0  0  0
 11 15  2  0  0  0  0
 13 16  2  0  0  0  0
 13 17  1  0  0  0  0
 15 18  1  0  0  0  0
 16 19  1  0  0  0  0
 17 20  2  0  0  0  0
 19 21  2  0  0  0  0
 21 22  1  0  0  0  0
 22 23  1  0  0  0  0
 23 24  1  0  0  0  0
 24 25  1  0  0  0  0
 25 26  1  0  0  0  0
 26 27  1  0  0  0  0
 27 28  2  0  0  0  0
 20 21  1  0  0  0  0
M  END
>  <idcoordinates2D>


>  <FragFp>
:UvrftSnJ5y1JAvP80F2828b5P0d0B10HG238X4H1o8440X0XF0d!J8F0dW5FIW9#cF401!G101&

>  <SkelSpheres>
/%1/2@%1&11/01//(202!105/01)1/)4#1+B-1#2///$3//01/$13021#2/1-2$1(1*1/&1&4/!11#1!1,103&2#1/*3,2$2&1/#4.2/,1&1!101#1*2.2*4202!1&1(2!2+4$1)11/#2%4$1$1)2%1/#2//204(1!1%2(1(m,2,2(1&801!2%3/%1///#1052/#1-12!2-1!3.3!1//,4&1)1/(2

>  <PathFp>
k480908!802V!q4808380@109ON20BV8NY2FN404FJV@!c!V#8W502!FF!ZH2V0Y1JV6252NW0D450

>  <Structure>
fcgH`@LLeTFtemeYgm_UUrUfZjZP`Jjd@`cY`

>  <Atoms>
28

>  <Bonds>
28

>  <Total Molweight>
352

>  <cLogP>
2.6386

>  <H-Acceptors>
6

>  <H-Donors>
0

>  <Non-H Atoms>
28

>  <Non-C/H Atoms>
6

>  <Electronegative Atoms>
6

>  <Stereo Centers>
0

>  <Rotatable Bonds>
14

>  <Rings Closures>
1

>  <sp3-Atoms>
7

>  <Symmetric atoms>
2

>  <Total Surface Area>
100.28

>  <Relative PSA>
0.48105

>  <Polar Surface Area>
56.22

>  <Shape Index>
0.67857

>  <Molecular Flexibility>
0.70394

>  <Molecular Complexity>
0.68511

>  <Aromatic Rings>
1

>  <Aromatic Atoms>
6

$$$$

eCreator 1.02D

 29 28  0  0  0  0  0  0  0  0999 V2000
   10.3923    1.5000   -0.0000 O   0  0  0  0  0  0  0  0  0  0  0  0
    9.5263    1.0000   -0.0000 C   0  0  0  0  0  0  0  0  0  0  0  0
    9.5263   -0.0000   -0.0000 N   0  0  0  0  0  0  0  0  0  0  0  0
    8.6603    1.5000   -0.0000 C   0  0  0  0  0  0  0  0  0  0  0  0
    7.7942    1.0000   -0.0000 C   0  0  0  0  0  0  0  0  0  0  0  0
    7.7942   -0.0000   -0.0000 C   0  0  0  0  0  0  0  0  0  0  0  0
    6.9282    1.5000   -0.0000 C   0  0  0  0  0  0  0  0  0  0  0  0
    8.6603   -0.5000   -0.0000 N   0  0  0  0  0  0  0  0  0  0  0  0
    6.9282   -0.5000   -0.0000 C   0  0  0  0  0  0  0  0  0  0  0  0
    8.6603   -1.5000   -0.0000 C   0  0  0  0  0  0  0  0  0  0  0  0
    6.0622   -0.0000   -0.0000 N   0  0  0  0  0  0  0  0  0  0  0  0
    9.5263   -2.0000   -0.0000 C   0  0  0  0  0  0  0  0  0  0  0  0
    5.1962   -0.5000   -0.0000 C   0  0  0  0  0  0  0  0  0  0  0  0
    6.0622    1.0000   -0.0000 C   0  0  0  0  0  0  0  0  0  0  0  0
    9.5263   -3.0000   -0.0000 C   0  0  0  0  0  0  0  0  0  0  0  0
    4.3301   -0.0000   -0.0000 C   0  0  0  0  0  0  0  0  0  0  0  0
    5.1962   -1.5000   -0.0000 C   0  0  0  0  0  0  0  0  0  0  0  0
   10.3923   -3.5000   -0.0000 C   0  0  0  0  0  0  0  0  0  0  0  0
    3.4641   -0.5000   -0.0000 C   0  0  0  0  0  0  0  0  0  0  0  0
   10.3923   -4.5000   -0.0000 O   0  0  0  0  0  0  0  0  0  0  0  0
   11.2583   -3.0000   -0.0000 C   0  0  0  0  0  0  0  0  0  0  0  0
    3.4641   -1.5000   -0.0000 C   0  0  0  0  0  0  0  0  0  0  0  0
   12.1244   -3.5000   -0.0000 C   0  0  0  0  0  0  0  0  0  0  0  0
    2.5981   -2.0000   -0.0000 N   0  0  0  0  0  0  0  0  0  0  0  0
    4.3301   -2.0000   -0.0000 C   0  0  0  0  0  0  0  0  0  0  0  0
    1.7321   -1.5000   -0.0000 C   0  0  0  0  0  0  0  0  0  0  0  0
    2.5981   -3.0000   -0.0000 C   0  0  0  0  0  0  0  0  0  0  0  0
    1.7321   -0.5000   -0.0000 O   0  0  0  0  0  0  0  0  0  0  0  0
    1.7321   -3.5000   -0.0000 C   0  0  0  0  0  0  0  0  0  0  0  0
  1  2  2  0  0  0  0
  2  3  1  0  0  0  0
  2  4  1  0  0  0  0
  4  5  1  0  0  0  0
  5  6  2  0  0  0  0
  5  7  1  0  0  0  0
  6  8  1  0  0  0  0
  6  9  1  0  0  0  0
  8 10  1  0  0  0  0
  9 11  1  0  0  0  0
 10 12  2  0  0  0  0
 11 13  1  0  0  0  0
 11 14  1  0  0  0  0
 12 15  1  0  0  0  0
 13 16  1  0  0  0  0
 13 17  2  0  0  0  0
 15 18  2  0  0  0  0
 16 19  2  0  0  0  0
 18 20  1  0  0  0  0
 18 21  1  0  0  0  0
 19 22  1  0  0  0  0
 21 23  2  0  0  0  0
 22 24  1  0  0  0  0
 22 25  2  0  0  0  0
 24 26  1  0  0  0  0
 24 27  1  0  0  0  0
 26 28  2  0  0  0  0
 27 29  1  0  0  0  0
M  END
>  <idcoordinates2D>


>  <FragFp>
;jzhtBpR5w1J9tAB8k28@8b0F1cV490Ht23804F2k84!Y0XN0cV0JFA0cWGF3W1!W8F441!F*

>  <SkelSpheres>
/&1/6(201%11)1//.3$8+2$1/01/!1!4(3!E+1%21!14//)1$2/#1#1&1!301&2)5!1!1/$3///(2&3#1//#102$7&2&1)4(1.313$3+3///202%32//*3/01/.1(2*2//*1#1%4/!1(2*1/,2/(20n2#5/$1(1/!3!101/02!2!2&2/!1%101!1!1!1D2/1/!3/02/%1//,4/03/#1$

>  <PathFp>
FJ809FN41@!c!a48083!9B080P28BV8P#F4!FF080FV0F15408W1$FF!ZF1!Y!VZ240@104440

>  <Structure>
fkgI`@D\UtF]iMlvkK[smvmSUSUJuLtpBDUPZK@

>  <Atoms>
29

>  <Bonds>
28

>  <Total Molweight>
368

>  <cLogP>
3.9805

>  <H-Acceptors>
7

>  <H-Donors>
0

>  <Non-H Atoms>
29

>  <Non-C/H Atoms>
7

>  <Electronegative Atoms>
7

>  <Stereo Centers>
0

>  <Rotatable Bonds>
13

>  <Rings Closures>
0

>  <sp3-Atoms>
9

>  <Symmetric atoms>
0

>  <Total Surface Area>
110.2

>  <Relative PSA>
0.48439

>  <Polar Surface Area>
67.33

>  <Shape Index>
0.58621

>  <Molecular Flexibility>
0.63918

>  <Molecular Complexity>
0.69315

>  <Aromatic Rings>
0

>  <Aromatic Atoms>
0

$$$$

eCreator 1.02D

 28 28  0  0  0  0  0  0  0  0999 V2000
   22.0836    0.0000   -0.0000 O   0  0  0  0  0  0  0  0  0  0  0  0
   22.0836    1.5000   -0.0000 C   0  0  0  0  0  0  0  0  0  0  0  0
   20.7846    2.2500   -0.0000 N   0  0  0  0  0  0  0  0  0  0  0  0
   23.3827    2.2500   -0.0000 C   0  0  0  0  0  0  0  0  0  0  0  0
   20.7846    3.7500   -0.0000 C   0  0  0  0  0  0  0  0  0  0  0  0
   19.4856    1.5000   -0.0000 C   0  0  0  0  0  0  0  0  0  0  0  0
   23.3827    3.7500   -0.0000 C   0  0  0  0  0  0  0  0  0  0  0  0
   22.0836    4.5000   -0.0000 C   0  0  0  0  0  0  0  0  0  0  0  0
   19.4856   -0.0000   -0.0000 C   0  0  0  0  0  0  0  0  0  0  0  0
   18.1865   -0.7500   -0.0000 C   0  0  0  0  0  0  0  0  0  0  0  0
   16.8875   -0.0000   -0.0000 C   0  0  0  0  0  0  0  0  0  0  0  0
   15.5885   -0.7500   -0.0000 N   0  0  0  0  0  0  0  0  0  0  0  0
   16.8875    1.5000   -0.0000 C   0  0  0  0  0  0  0  0  0  0  0  0
   14.2894   -0.0000   -0.0000 C   0  0  0  0  0  0  0  0  0  0  0  0
   15.5885   -2.2500   -0.0000 C   0  0  0  0  0  0  0  0  0  0  0  0
   12.9904   -0.7500   -0.0000 C   0  0  0  0  0  0  0  0  0  0  0  0
   11.6913   -0.0000   -0.0000 C   0  0  0  0  0  0  0  0  0  0  0  0
   10.3923   -0.7500   -0.0000 C   0  0  0  0  0  0  0  0  0  0  0  0
    9.0933   -0.0000   -0.0000 N   0  0  0  0  0  0  0  0  0  0  0  0
   10.3923   -2.2500   -0.0000 C   0  0  0  0  0  0  0  0  0  0  0  0
    9.0933    1.5000   -0.0000 N   0  0  0  0  0  0  0  0  0  0  0  0
    7.7942    2.2500   -0.0000 C   0  0  0  0  0  0  0  0  0  0  0  0
    7.7942    3.7500   -0.0000 C   0  0  0  0  0  0  0  0  0  0  0  0
    6.4952    4.5000   -0.0000 C   0  0  0  0  0  0  0  0  0  0  0  0
    5.1962    3.7500   -0.0000 C   0  0  0  0  0  0  0  0  0  0  0  0
    5.1962    2.2500   -0.0000 O   0  0  0  0  0  0  0  0  0  0  0  0
    3.8971    4.5000   -0.0000 C   0  0  0  0  0  0  0  0  0  0  0  0
    3.8971    6.0000   -0.0000 C   0  0  0  0  0  0  0  0  0  0  0  0
  1  2  2  0  0  0  0
  2  3  1  0  0  0  0
  2  4  1  0  0  0  0
  3  5  1  0  0  0  0
  3  6  1  0  0  0  0
  4  7  1  0  0  0  0
  5  8  1  0  0  0  0
  6  9  1  0  0  0  0
  9 10  2  0  0  0  0
 10 11  1  0  0  0  0
 11 12  1  0  0  0  0
 11 13  2  0  0  0  0
 12 14  1  0  0  0  0
 12 15  1  0  0  0  0
 14 16  1  0  0  0  0
 16 17  1  0  0  0  0
 17 18  1  0  0  0  0
 18 19  2  0  0  0  0
 18 20  1  0  0  0  0
 19 21  1  0  0  0  0
 21 22  1  0  0  0  0
 22 23  1  0  0  0  0
 23 24  2  0  0  0  0
 24 25  1  0  0  0  0
 25 26  1  0  0  0  0
 25 27  2  0  0  0  0
 27 28  1  0  0  0  0
  7  8  1  0  0  0  0
M  END
>  <idcoordinates2D>


>  <FragFp>
;jzhvBrNCyOJ9dEC8s28@cb9H3cV088Nx2980482V@450102N0N!k0NJe2FF1W02$J49!F#V01#

>  <SkelSpheres>
$2//01F!1.1/2*21%5)1*3$3(1(101/1-201)2%C2.1022#4-1(1$1,1#2/01&1+1/02(1(1$2/+1/1+1!2+4//+6&1(1&1201&1(10101!3$2*23/%2/&2#1%22%101/,2//$11#13!1///01%2$2-2#21#1/+1/!1&3/+1#20m!1)2&1*1,1$1-1(2!2/&1/-8/.1$5/01!1/011#1//(4/$2$202-

>  <PathFp>
G48!F9012!W0FLFc!3V0184818!4Z8F0H0FC$VN81d!G010dlGV#FF04VF20122F0X240220B#

>  <Structure>
fcgH`@DZRTD|bbbRJTTvRbrRTsNMUTtuTuSSPBBXkV[@

>  <Atoms>
28

>  <Bonds>
28

>  <Total Molweight>
352

>  <cLogP>
4.194

>  <H-Acceptors>
6

>  <H-Donors>
0

>  <Non-H Atoms>
28

>  <Non-C/H Atoms>
6

>  <Electronegative Atoms>
6

>  <Stereo Centers>
0

>  <Rotatable Bonds>
12

>  <Rings Closures>
1

>  <sp3-Atoms>
15

>  <Symmetric atoms>
0

>  <Total Surface Area>
58.32

>  <Relative PSA>
0.82819

>  <Polar Surface Area>
59.38

>  <Shape Index>
0.75

>  <Molecular Flexibility>
0.65241

>  <Molecular Complexity>
0.62953

>  <Aromatic Rings>
0

>  <Aromatic Atoms>
0

$$$$

eCreator 1.02D

 30 29  0  0  0  0  0  0  0  0999 V2000
   22.0836    0.0000   -0.0000 O   0  0  0  0  0  0  0  0  0  0  0  0
   22.0836    1.5000   -0.0000 C   0  0  0  0  0  0  0  0  0  0  0  0
   20.7846    2.2500   -0.0000 N   0  0  0  0  0  0  0  0  0  0  0  0
   23.3827    2.2500   -0.0000 C   0  0  0  0  0  0  0  0  0  0  0  0
   19.4856    1.5000   -0.0000 C   0  0  0  0  0  0  0  0  0  0  0  0
   20.7846    3.7500   -0.0000 C   0  0  0  0  0  0  0  0  0  0  0  0
   19.4856   -0.0000   -0.0000 C   0  0  0  0  0  0  0  0  0  0  0  0
   18.1865    2.2500   -0.0000 C   0  0  0  0  0  0  0  0  0  0  0  0
   22.0836    4.5000   -0.0000 C   0  0  0  0  0  0  0  0  0  0  0  0
   18.1865   -0.7500   -0.0000 C   0  0  0  0  0  0  0  0  0  0  0  0
   22.0836    6.0000   -0.0000 C   0  0  0  0  0  0  0  0  0  0  0  0
   16.8875   -0.0000   -0.0000 C   0  0  0  0  0  0  0  0  0  0  0  0
   15.5885   -0.7500   -0.0000 N   0  0  0  0  0  0  0  0  0  0  0  0
   16.8875    1.5000   -0.0000 C   0  0  0  0  0  0  0  0  0  0  0  0
   14.2894   -0.0000   -0.0000 C   0  0  0  0  0  0  0  0  0  0  0  0
   15.5885   -2.2500   -0.0000 C   0  0  0  0  0  0  0  0  0  0  0  0
   12.9904   -0.7500   -0.0000 C   0  0  0  0  0  0  0  0  0  0  0  0
   11.6913   -0.0000   -0.0000 C   0  0  0  0  0  0  0  0  0  0  0  0
   10.3923   -0.7500   -0.0000 C   0  0  0  0  0  0  0  0  0  0  0  0
   11.6913    1.5000   -0.0000 C   0  0  0  0  0  0  0  0  0  0  0  0
    9.0933   -0.0000   -0.0000 N   0  0  0  0  0  0  0  0  0  0  0  0
   10.3923   -2.2500   -0.0000 C   0  0  0  0  0  0  0  0  0  0  0  0
    9.0933    1.5000   -0.0000 N   0  0  0  0  0  0  0  0  0  0  0  0
   11.6913   -3.0000   -0.0000 O   0  0  0  0  0  0  0  0  0  0  0  0
    7.7942    2.2500   -0.0000 C   0  0  0  0  0  0  0  0  0  0  0  0
    7.7942    3.7500   -0.0000 C   0  0  0  0  0  0  0  0  0  0  0  0
    6.4952    4.5000   -0.0000 C   0  0  0  0  0  0  0  0  0  0  0  0
    5.1962    3.7500   -0.0000 C   0  0  0  0  0  0  0  0  0  0  0  0
    3.8971    4.5000   -0.0000 C   0  0  0  0  0  0  0  0  0  0  0  0
    3.8971    6.0000   -0.0000 C   0  0  0  0  0  0  0  0  0  0  0  0
  1  2  2  0  0  0  0
  2  3  1  0  0  0  0
  2  4  1  0  0  0  0
  3  5  1  0  0  0  0
  3  6  1  0  0  0  0
  5  7  1  0  0  0  0
  5  8  2  0  0  0  0
  6  9  1  0  0  0  0
  7 10  2  0  0  0  0
  9 11  1  0  0  0  0
 10 12  1  0  0  0  0
 12 13  1  0  0  0  0
 12 14  2  0  0  0  0
 13 15  1  0  0  0  0
 13 16  1  0  0  0  0
 15 17  1  0  0  0  0
 17 18  1  0  0  0  0
 18 19  1  0  0  0  0
 18 20  2  0  0  0  0
 19 21  2  0  0  0  0
 19 22  1  0  0  0  0
 21 23  1  0  0  0  0
 22 24  2  0  0  0  0
 23 25  1  0  0  0  0
 25 26  1  0  0  0  0
 26 27  2  0  0  0  0
 27 28  1  0  0  0  0
 28 29  2  0  0  0  0
 29 30  1  0  0  0  0
M  END
>  <idcoordinates2D>


>  <FragFp>
:Ufzfv8rNCuOJ9d398s29@WrFP2cV08BHx2180482kD450V02s!V0oFQ4e6GF1W1@0V!J09!F#801#

>  <SkelSpheres>
,1)1/@!1#1//&1!12$101*2$3$8/#1/01*20104/G&1*2/,1/$302/,2(11/402.1&1/#4/01#1%3(21///&7&2(102%4/!101$301!2//013/)2(32/-1&1/%1.2/$101//)5)2-402/&2#12(1+1$2&1/,q2+4/!101/1&1/!2//)1+B231)1/&3/01&1//)3)1&4/$2&417+

>  <PathFp>
I4808Fd01302d0FLFc!7V0184818!BZ8F0H0FC$VN81c!G010dlGV#FF!VF38122F0X254220D0F0

>  <Structure>
fgwH`@DFJtGTf[ewf}fuuUjifijiZZY`DDyYnv

>  <Atoms>
30

>  <Bonds>
29

>  <Total Molweight>
376

>  <cLogP>
5.0221

>  <H-Acceptors>
6

>  <H-Donors>
0

>  <Non-H Atoms>
30

>  <Non-C/H Atoms>
6

>  <Electronegative Atoms>
6

>  <Stereo Centers>
0

>  <Rotatable Bonds>
15

>  <Rings Closures>
0

>  <sp3-Atoms>
10

>  <Symmetric atoms>
0

>  <Total Surface Area>
91.08

>  <Relative PSA>
0.52964

>  <Polar Surface Area>
56.22

>  <Shape Index>
0.7

>  <Molecular Flexibility>
0.71102

>  <Molecular Complexity>
0.67908

>  <Aromatic Rings>
0

>  <Aromatic Atoms>
0

$$$$

eCreator 1.02D

 29 29  0  0  0  0  0  0  0  0999 V2000
   10.3923   -2.2500   -0.0000 O   0  0  0  0  0  0  0  0  0  0  0  0
   10.3923   -0.7500   -0.0000 C   0  0  0  0  0  0  0  0  0  0  0  0
   11.6913   -0.0000   -0.0000 N   0  0  0  0  0  0  0  0  0  0  0  0
    9.0933   -0.0000   -0.0000 C   0  0  0  0  0  0  0  0  0  0  0  0
   12.9904   -0.7500   -0.0000 C   0  0  0  0  0  0  0  0  0  0  0  0
    9.0933    1.5000   -0.0000 N   0  0  0  0  0  0  0  0  0  0  0  0
   12.9904   -2.2500   -0.0000 C   0  0  0  0  0  0  0  0  0  0  0  0
   14.2894   -0.0000   -0.0000 C   0  0  0  0  0  0  0  0  0  0  0  0
    7.7942    2.2500   -0.0000 N   0  0  0  0  0  0  0  0  0  0  0  0
   10.3923    2.2500   -0.0000 C   0  0  0  0  0  0  0  0  0  0  0  0
   14.2894   -3.0000   -0.0000 C   0  0  0  0  0  0  0  0  0  0  0  0
   15.5885   -0.7500   -0.0000 C   0  0  0  0  0  0  0  0  0  0  0  0
    6.4952    1.5000   -0.0000 C   0  0  0  0  0  0  0  0  0  0  0  0
   10.3923    3.7500   -0.0000 C   0  0  0  0  0  0  0  0  0  0  0  0
   15.5885   -2.2500   -0.0000 C   0  0  0  0  0  0  0  0  0  0  0  0
    5.1962    2.2500   -0.0000 C   0  0  0  0  0  0  0  0  0  0  0  0
    6.4952    0.0000   -0.0000 C   0  0  0  0  0  0  0  0  0  0  0  0
   11.6913    4.5000   -0.0000 C   0  0  0  0  0  0  0  0  0  0  0  0
   16.8875   -3.0000   -0.0000 N   0  0  0  0  0  0  0  0  0  0  0  0
    5.1962    3.7500   -0.0000 O   0  0  0  0  0  0  0  0  0  0  0  0
    7.7942   -0.7500   -0.0000 C   0  0  0  0  0  0  0  0  0  0  0  0
   12.9904    3.7500   -0.0000 C   0  0  0  0  0  0  0  0  0  0  0  0
   18.1865   -2.2500   -0.0000 C   0  0  0  0  0  0  0  0  0  0  0  0
   16.8875   -4.5000   -0.0000 C   0  0  0  0  0  0  0  0  0  0  0  0
   14.2894    4.5000   -0.0000 O   0  0  0  0  0  0  0  0  0  0  0  0
   18.1865   -0.7500   -0.0000 O   0  0  0  0  0  0  0  0  0  0  0  0
   15.5885   -5.2500   -0.0000 C   0  0  0  0  0  0  0  0  0  0  0  0
   15.5885    3.7500   -0.0000 C   0  0  0  0  0  0  0  0  0  0  0  0
   15.5885   -6.7500   -0.0000 C   0  0  0  0  0  0  0  0  0  0  0  0
  1  2  2  0  0  0  0
  2  3  1  0  0  0  0
  2  4  1  0  0  0  0
  3  5  1  0  0  0  0
  4  6  1  0  0  0  0
  5  7  2  0  0  0  0
  5  8  1  0  0  0  0
  6  9  1  0  0  0  0
  6 10  1  0  0  0  0
  7 11  1  0  0  0  0
  8 12  2  0  0  0  0
  9 13  2  0  0  0  0
 10 14  1  0  0  0  0
 11 15  2  0  0  0  0
 13 16  1  0  0  0  0
 13 17  1  0  0  0  0
 14 18  2  0  0  0  0
 15 19  1  0  0  0  0
 16 20  2  0  0  0  0
 17 21  1  0  0  0  0
 18 22  1  0  0  0  0
 19 23  1  0  0  0  0
 19 24  1  0  0  0  0
 22 25  1  0  0  0  0
 23 26  2  0  0  0  0
 24 27  1  0  0  0  0
 25 28  1  0  0  0  0
 27 29  1  0  0  0  0
 12 15  1  0  0  0  0
M  END
>  <idcoordinates2D>


>  <FragFp>
=vtxpw5w5ofvUB8k68Pcb4N09VB90Ht078X0H9V841FX03s0VV0R8N0YVKkI191VVVFJ41!11F1!1#

>  <SkelSpheres>
#2//1!E(2)1!1*2#1(3#2!1.4$2$3/#101$1%1/1+1%9/1!1/*1/1/#1-1%1/(2/)2$1$2$1/1/%1/-2$2%1,5&3/%2/#201!134&1/1!401#3+1!2*1&2//#2//.2(3!1024//+3(101)2/01(1&2/)12/032!1!101(m,1&1#1101!1!1$10801!2//&2#2/,2)32/&122!3%3!7/!1//!2$1.1%4/,3$1(

>  <PathFp>
148080c019!V1064e803VJ9141FN096V4N9HFFB040F0N0G9!1010dlK%F08V22c02Y40a2p6F0VD410

>  <Structure>
fkwHP@DTDdFQsrJIJJIIKQIIJEI[SfjB`Xifjfh@cTE`

>  <Atoms>
29

>  <Bonds>
29

>  <Total Molweight>
372

>  <cLogP>
1.6387

>  <H-Acceptors>
8

>  <H-Donors>
0

>  <Non-H Atoms>
29

>  <Non-C/H Atoms>
8

>  <Electronegative Atoms>
8

>  <Stereo Centers>
0

>  <Rotatable Bonds>
13

>  <Rings Closures>
1

>  <sp3-Atoms>
10

>  <Symmetric atoms>
2

>  <Total Surface Area>
103.01

>  <Relative PSA>
0.69197

>  <Polar Surface Area>
82.52

>  <Shape Index>
0.62069

>  <Molecular Flexibility>
0.74416

>  <Molecular Complexity>
0.70075

>  <Aromatic Rings>
1

>  <Aromatic Atoms>
6

$$$$

eCreator 1.02D

 30 29  0  0  0  0  0  0  0  0999 V2000
    8.6603   -1.5000   -0.0000 O   0  0  0  0  0  0  0  0  0  0  0  0
    8.6603   -0.5000   -0.0000 C   0  0  0  0  0  0  0  0  0  0  0  0
    7.7942   -0.0000   -0.0000 N   0  0  0  0  0  0  0  0  0  0  0  0
    9.5263   -0.0000   -0.0000 C   0  0  0  0  0  0  0  0  0  0  0  0
    6.9282   -0.5000   -0.0000 C   0  0  0  0  0  0  0  0  0  0  0  0
    7.7942    1.0000   -0.0000 C   0  0  0  0  0  0  0  0  0  0  0  0
   10.3923   -0.5000   -0.0000 N   0  0  0  0  0  0  0  0  0  0  0  0
    9.5263    1.0000   -0.0000 C   0  0  0  0  0  0  0  0  0  0  0  0
    6.0622   -0.0000   -0.0000 C   0  0  0  0  0  0  0  0  0  0  0  0
    6.9282   -1.5000   -0.0000 C   0  0  0  0  0  0  0  0  0  0  0  0
    6.9282    1.5000   -0.0000 C   0  0  0  0  0  0  0  0  0  0  0  0
   11.2583   -0.0000   -0.0000 C   0  0  0  0  0  0  0  0  0  0  0  0
   10.3923    1.5000   -0.0000 C   0  0  0  0  0  0  0  0  0  0  0  0
    5.1962   -0.5000   -0.0000 C   0  0  0  0  0  0  0  0  0  0  0  0
   12.1244   -0.5000   -0.0000 C   0  0  0  0  0  0  0  0  0  0  0  0
   10.3923    2.5000   -0.0000 C   0  0  0  0  0  0  0  0  0  0  0  0
    4.3301   -0.0000   -0.0000 C   0  0  0  0  0  0  0  0  0  0  0  0
   12.9904   -0.0000   -0.0000 C   0  0  0  0  0  0  0  0  0  0  0  0
   11.2583    3.0000   -0.0000 N   0  0  0  0  0  0  0  0  0  0  0  0
    3.4641   -0.5000   -0.0000 N   0  0  0  0  0  0  0  0  0  0  0  0
   12.9904    1.0000   -0.0000 C   0  0  0  0  0  0  0  0  0  0  0  0
    2.5981   -0.0000   -0.0000 C   0  0  0  0  0  0  0  0  0  0  0  0
    3.4641   -1.5000   -0.0000 C   0  0  0  0  0  0  0  0  0  0  0  0
   13.8564    1.5000   -0.0000 O   0  0  0  0  0  0  0  0  0  0  0  0
   12.1244    1.5000   -0.0000 C   0  0  0  0  0  0  0  0  0  0  0  0
    2.5981    1.0000   -0.0000 O   0  0  0  0  0  0  0  0  0  0  0  0
    1.7321   -0.5000   -0.0000 C   0  0  0  0  0  0  0  0  0  0  0  0
   13.8564    2.5000   -0.0000 C   0  0  0  0  0  0  0  0  0  0  0  0
    0.8660   -0.0000   -0.0000 C   0  0  0  0  0  0  0  0  0  0  0  0
    0.0000   -0.5000   -0.0000 C   0  0  0  0  0  0  0  0  0  0  0  0
  1  2  2  0  0  0  0
  2  3  1  0  0  0  0
  2  4  1  0  0  0  0
  3  5  1  0  0  0  0
  3  6  1  0  0  0  0
  4  7  1  0  0  0  0
  4  8  2  0  0  0  0
  5  9  2  0  0  0  0
  5 10  1  0  0  0  0
  6 11  1  0  0  0  0
  7 12  1  0  0  0  0
  8 13  1  0  0  0  0
  9 14  1  0  0  0  0
 12 15  1  0  0  0  0
 13 16  1  0  0  0  0
 14 17  2  0  0  0  0
 15 18  2  0  0  0  0
 16 19  1  0  0  0  0
 17 20  1  0  0  0  0
 18 21  1  0  0  0  0
 20 22  1  0  0  0  0
 20 23  1  0  0  0  0
 21 24  1  0  0  0  0
 21 25  2  0  0  0  0
 22 26  2  0  0  0  0
 22 27  1  0  0  0  0
 24 28  1  0  0  0  0
 27 29  1  0  0  0  0
 29 30  1  0  0  0  0
M  END
>  <idcoordinates2D>


>  <FragFp>
;hzhvBroCwSJ9tEC8oA8@8_9H3cV490Hx2A804N@o@4!W0XN0sV0J080cYGF3W12VV8F54#F*

>  <SkelSpheres>
011/*1%1!F/!1/+11!2/!6!40301204+2$1/!1-11/0B+1#201/(1-2,1!1//,2&3.1+1/03/&1//#1/,1$9&2//$1#2213!106(103&1//*1&4/(2!1*4$1/03/#12!2-1/,1*4/#2/!1/3$1/1(31$2.1&20p201/&1//)101*222#2-2/01)1@3/%1!2)51/21&2*1!1/(3/104/$1/%

>  <PathFp>
GJN08F841@02c!a0@!3!A4088P28DV8N120F5010F080FV0F01408W1$FF08ZF30WY0F0Z2o481V44!

>  <Structure>
fgwI`@DLSdGYyEEEEDdbddehhicfjejjejjVj@Qer}AX

>  <Atoms>
30

>  <Bonds>
29

>  <Total Molweight>
380

>  <cLogP>
3.7838

>  <H-Acceptors>
7

>  <H-Donors>
0

>  <Non-H Atoms>
30

>  <Non-C/H Atoms>
7

>  <Electronegative Atoms>
7

>  <Stereo Centers>
0

>  <Rotatable Bonds>
14

>  <Rings Closures>
0

>  <sp3-Atoms>
14

>  <Symmetric atoms>
0

>  <Total Surface Area>
72.81

>  <Relative PSA>
0.69056

>  <Polar Surface Area>
56.33

>  <Shape Index>
0.63333

>  <Molecular Flexibility>
0.73451

>  <Molecular Complexity>
0.70389

>  <Aromatic Rings>
0

>  <Aromatic Atoms>
0

$$$$

eCreator 1.02D

 29 29  0  0  0  0  0  0  0  0999 V2000
    5.1962   -1.5000   -0.0000 O   0  0  0  0  0  0  0  0  0  0  0  0
    5.1962   -0.5000   -0.0000 C   0  0  0  0  0  0  0  0  0  0  0  0
    4.3301   -0.0000   -0.0000 N   0  0  0  0  0  0  0  0  0  0  0  0
    6.0622   -0.0000   -0.0000 C   0  0  0  0  0  0  0  0  0  0  0  0
    3.4641   -0.5000   -0.0000 C   0  0  0  0  0  0  0  0  0  0  0  0
    4.3301    1.0000   -0.0000 C   0  0  0  0  0  0  0  0  0  0  0  0
    6.9282   -0.5000   -0.0000 C   0  0  0  0  0  0  0  0  0  0  0  0
    2.5981   -0.0000   -0.0000 C   0  0  0  0  0  0  0  0  0  0  0  0
    7.7942   -0.0000   -0.0000 C   0  0  0  0  0  0  0  0  0  0  0  0
    1.7321   -0.5000   -0.0000 C   0  0  0  0  0  0  0  0  0  0  0  0
    0.8660   -0.0000   -0.0000 C   0  0  0  0  0  0  0  0  0  0  0  0
    0.0000   -0.5000   -0.0000 N   0  0  0  0  0  0  0  0  0  0  0  0
   -0.8660    0.0000   -0.0000 C   0  0  0  0  0  0  0  0  0  0  0  0
   -0.0000   -1.5000   -0.0000 C   0  0  0  0  0  0  0  0  0  0  0  0
   -1.7321   -0.5000   -0.0000 C   0  0  0  0  0  0  0  0  0  0  0  0
   -0.8660   -2.0000   -0.0000 C   0  0  0  0  0  0  0  0  0  0  0  0
   -2.5981    0.0000   -0.0000 N   0  0  0  0  0  0  0  0  0  0  0  0
   -1.7321   -1.5000   -0.0000 C   0  0  0  0  0  0  0  0  0  0  0  0
   -3.4641   -0.5000   -0.0000 N   0  0  0  0  0  0  0  0  0  0  0  0
   -2.5981    1.0000   -0.0000 C   0  0  0  0  0  0  0  0  0  0  0  0
   -2.5981   -2.0000   -0.0000 C   0  0  0  0  0  0  0  0  0  0  0  0
   -3.4641    1.5000   -0.0000 C   0  0  0  0  0  0  0  0  0  0  0  0
   -1.7321    1.5000   -0.0000 C   0  0  0  0  0  0  0  0  0  0  0  0
   -2.5981   -3.0000   -0.0000 C   0  0  0  0  0  0  0  0  0  0  0  0
   -3.4641    2.5000   -0.0000 C   0  0  0  0  0  0  0  0  0  0  0  0
   -1.7321    2.5000   -0.0000 C   0  0  0  0  0  0  0  0  0  0  0  0
   -2.5981    3.0000   -0.0000 C   0  0  0  0  0  0  0  0  0  0  0  0
   -2.5981    4.0000   -0.0000 O   0  0  0  0  0  0  0  0  0  0  0  0
   -1.7321    4.5000   -0.0000 C   0  0  0  0  0  0  0  0  0  0  0  0
  1  2  2  0  0  0  0
  2  3  1  0  0  0  0
  2  4  1  0  0  0  0
  3  5  1  0  0  0  0
  3  6  1  0  0  0  0
  4  7  1  0  0  0  0
  5  8  2  0  0  0  0
  7  9  1  0  0  0  0
  8 10  1  0  0  0  0
 10 11  2  0  0  0  0
 11 12  1  0  0  0  0
 12 13  1  0  0  0  0
 12 14  1  0  0  0  0
 13 15  1  0  0  0  0
 14 16  1  0  0  0  0
 15 17  1  0  0  0  0
 15 18  2  0  0  0  0
 17 19  1  0  0  0  0
 17 20  1  0  0  0  0
 18 21  1  0  0  0  0
 20 22  1  0  0  0  0
 20 23  2  0  0  0  0
 21 24  1  0  0  0  0
 22 25  2  0  0  0  0
 23 26  1  0  0  0  0
 25 27  1  0  0  0  0
 27 28  1  0  0  0  0
 28 29  1  0  0  0  0
 16 18  1  0  0  0  0
M  END
>  <idcoordinates2D>


>  <FragFp>
;jzvzgrxpzUwttEE8m69e8rALGcV4OBHx2A805N@oB40HY0Xs1sV0KF64eYGF3W1!W8F541!F%1#

>  <SkelSpheres>
/-2)G/!1$1/1$1(1!1*6$5$1/02/02/+2%D+2#201//&2,1//*1,2.1+2//(2/!11/01,2-11!29&1//*523$5*2/&2!1/&1&2!1/102/4/*2/121)22/01(3/013#1.2%1+1#102/%1/01#1/,o2/1!2-1/!1,301-2/02/012)6!1(1$3&22(12.101#2/013)1*1*1*4!2/2(1,1

>  <PathFp>
IJ8080801@!d0Fa48!3VFA4089Q20DWBP1H0F5011Fk80GW0FF440Bl9$FF10ZF301Y0FV62J481VB4J0

>  <Structure>
fkwH`@DZBdFtfY]ue[ge__QZjZZjfjYjhAFTjmu`

>  <Atoms>
29

>  <Bonds>
29

>  <Total Molweight>
364

>  <cLogP>
3.0539

>  <H-Acceptors>
6

>  <H-Donors>
0

>  <Non-H Atoms>
29

>  <Non-C/H Atoms>
6

>  <Electronegative Atoms>
6

>  <Stereo Centers>
0

>  <Rotatable Bonds>
11

>  <Rings Closures>
1

>  <sp3-Atoms>
16

>  <Symmetric atoms>
0

>  <Total Surface Area>
51.97

>  <Relative PSA>
0.71657

>  <Polar Surface Area>
39.26

>  <Shape Index>
0.65517

>  <Molecular Flexibility>
0.59669

>  <Molecular Complexity>
0.79273

>  <Aromatic Rings>
0

>  <Aromatic Atoms>
0

$$$$

eCreator 1.02D

 30 29  0  0  0  0  0  0  0  0999 V2000
   11.6913    1.5000   -0.0000 O   0  0  0  0  0  0  0  0  0  0  0  0
   11.6913   -0.0000   -0.0000 C   0  0  0  0  0  0  0  0  0  0  0  0
   10.3923   -0.7500   -0.0000 N   0  0  0  0  0  0  0  0  0  0  0  0
   12.9904   -0.7500   -0.0000 C   0  0  0  0  0  0  0  0  0  0  0  0
    9.0933   -0.0000   -0.0000 C   0  0  0  0  0  0  0  0  0  0  0  0
   10.3923   -2.2500   -0.0000 C   0  0  0  0  0  0  0  0  0  0  0  0
   14.2894   -0.0000   -0.0000 N   0  0  0  0  0  0  0  0  0  0  0  0
   12.9904   -2.2500   -0.0000 C   0  0  0  0  0  0  0  0  0  0  0  0
    7.7942   -0.7500   -0.0000 C   0  0  0  0  0  0  0  0  0  0  0  0
    9.0933    1.5000   -0.0000 C   0  0  0  0  0  0  0  0  0  0  0  0
   11.6913   -3.0000   -0.0000 C   0  0  0  0  0  0  0  0  0  0  0  0
   14.2894    1.5000   -0.0000 N   0  0  0  0  0  0  0  0  0  0  0  0
   15.5885   -0.7500   -0.0000 C   0  0  0  0  0  0  0  0  0  0  0  0
    6.4952   -0.0000   -0.0000 C   0  0  0  0  0  0  0  0  0  0  0  0
    7.7942    2.2500   -0.0000 C   0  0  0  0  0  0  0  0  0  0  0  0
   12.9904    2.2500   -0.0000 C   0  0  0  0  0  0  0  0  0  0  0  0
   16.8875   -0.0000   -0.0000 C   0  0  0  0  0  0  0  0  0  0  0  0
   15.5885   -2.2500   -0.0000 C   0  0  0  0  0  0  0  0  0  0  0  0
    5.1962   -0.7500   -0.0000 C   0  0  0  0  0  0  0  0  0  0  0  0
   12.9904    3.7500   -0.0000 C   0  0  0  0  0  0  0  0  0  0  0  0
   18.1865   -0.7500   -0.0000 C   0  0  0  0  0  0  0  0  0  0  0  0
   16.8875   -3.0000   -0.0000 C   0  0  0  0  0  0  0  0  0  0  0  0
    3.8971   -0.0000   -0.0000 N   0  0  0  0  0  0  0  0  0  0  0  0
   11.6913    4.5000   -0.0000 N   0  0  0  0  0  0  0  0  0  0  0  0
   18.1865   -2.2500   -0.0000 C   0  0  0  0  0  0  0  0  0  0  0  0
    2.5981   -0.7500   -0.0000 C   0  0  0  0  0  0  0  0  0  0  0  0
    3.8971    1.5000   -0.0000 C   0  0  0  0  0  0  0  0  0  0  0  0
   19.4856   -3.0000   -0.0000 O   0  0  0  0  0  0  0  0  0  0  0  0
    1.2990   -0.0000   -0.0000 C   0  0  0  0  0  0  0  0  0  0  0  0
    0.0000   -0.7500   -0.0000 C   0  0  0  0  0  0  0  0  0  0  0  0
  1  2  2  0  0  0  0
  2  3  1  0  0  0  0
  2  4  1  0  0  0  0
  3  5  1  0  0  0  0
  3  6  1  0  0  0  0
  4  7  1  0  0  0  0
  4  8  2  0  0  0  0
  5  9  2  0  0  0  0
  5 10  1  0  0  0  0
  6 11  1  0  0  0  0
  7 12  1  0  0  0  0
  7 13  1  0  0  0  0
  9 14  1  0  0  0  0
 10 15  2  0  0  0  0
 12 16  2  0  0  0  0
 13 17  1  0  0  0  0
 13 18  2  0  0  0  0
 14 19  2  0  0  0  0
 16 20  1  0  0  0  0
 17 21  2  0  0  0  0
 18 22  1  0  0  0  0
 19 23  1  0  0  0  0
 20 24  1  0  0  0  0
 21 25  1  0  0  0  0
 23 26  1  0  0  0  0
 23 27  1  0  0  0  0
 25 28  1  0  0  0  0
 26 29  1  0  0  0  0
 29 30  1  0  0  0  0
M  END
>  <idcoordinates2D>


>  <FragFp>
;hztUgrJCwOotOEC8mE8uca9HH8V4O0Ht2Ad04N@Ze41FX02k1sV0K0R0cW1F7W12VV0FK41!F%1#

>  <SkelSpheres>
!1.2*1)A012%1$2!1$1(1,3#2/!2$4$5+202,2(2/*2%I01)1%1/2$1%2/&1/*2%1)1!1!2!104!3/!201!1/03.1//&1/#2$1,9$101*1/-4013$2%1/+4/#11,2!1/!2)4/#1/03/2!1#2/*16201//01!1#11/,2/)2$1//r(1+1*101/#2/*2/&2/)162)1$1/#7/021/%2//)105!2/)3-

>  <PathFp>
G18080841202W0Fa0@801VJA4480U296_4u1H0FC010F0N0lW0F1140dlF$JF18VF!8XX0VZ2Z0@!4440

>  <Structure>
fgwh`@DLtwhMyEEEEDieeEddeidVjejiYYjjjASdzCQll

>  <Atoms>
30

>  <Bonds>
29

>  <Total Molweight>
378

>  <cLogP>
3.4511

>  <H-Acceptors>
7

>  <H-Donors>
0

>  <Non-H Atoms>
30

>  <Non-C/H Atoms>
7

>  <Electronegative Atoms>
7

>  <Stereo Centers>
0

>  <Rotatable Bonds>
14

>  <Rings Closures>
0

>  <sp3-Atoms>
13

>  <Symmetric atoms>
0

>  <Total Surface Area>
89.98

>  <Relative PSA>
0.57624

>  <Polar Surface Area>
62.62

>  <Shape Index>
0.56667

>  <Molecular Flexibility>
0.76269

>  <Molecular Complexity>
0.78295

>  <Aromatic Rings>
0

>  <Aromatic Atoms>
0

$$$$

eCreator 1.02D

 30 29  0  0  0  0  0  0  0  0999 V2000
    9.5263   -2.0000   -0.0000 O   0  0  0  0  0  0  0  0  0  0  0  0
   10.3923   -1.5000   -0.0000 C   0  0  0  0  0  0  0  0  0  0  0  0
   10.3923   -0.5000   -0.0000 N   0  0  0  0  0  0  0  0  0  0  0  0
   11.2583   -0.0000   -0.0000 C   0  0  0  0  0  0  0  0  0  0  0  0
    9.5263   -0.0000   -0.0000 C   0  0  0  0  0  0  0  0  0  0  0  0
   12.1244   -0.5000   -0.0000 C   0  0  0  0  0  0  0  0  0  0  0  0
   11.2583    1.0000   -0.0000 C   0  0  0  0  0  0  0  0  0  0  0  0
    8.6603   -0.5000   -0.0000 C   0  0  0  0  0  0  0  0  0  0  0  0
   12.9904   -0.0000   -0.0000 C   0  0  0  0  0  0  0  0  0  0  0  0
   10.3923    1.5000   -0.0000 C   0  0  0  0  0  0  0  0  0  0  0  0
    7.7942   -0.0000   -0.0000 C   0  0  0  0  0  0  0  0  0  0  0  0
   13.8564   -0.5000   -0.0000 C   0  0  0  0  0  0  0  0  0  0  0  0
    6.9282   -0.5000   -0.0000 C   0  0  0  0  0  0  0  0  0  0  0  0
    7.7942    1.0000   -0.0000 C   0  0  0  0  0  0  0  0  0  0  0  0
   14.7224   -0.0000   -0.0000 N   0  0  0  0  0  0  0  0  0  0  0  0
    6.0622   -0.0000   -0.0000 N   0  0  0  0  0  0  0  0  0  0  0  0
    6.9282   -1.5000   -0.0000 C   0  0  0  0  0  0  0  0  0  0  0  0
   15.5885   -0.5000   -0.0000 C   0  0  0  0  0  0  0  0  0  0  0  0
   14.7224    1.0000   -0.0000 C   0  0  0  0  0  0  0  0  0  0  0  0
    6.0622    1.0000   -0.0000 N   0  0  0  0  0  0  0  0  0  0  0  0
    7.7942   -2.0000   -0.0000 N   0  0  0  0  0  0  0  0  0  0  0  0
   16.4545   -0.0000   -0.0000 C   0  0  0  0  0  0  0  0  0  0  0  0
   13.8564    1.5000   -0.0000 C   0  0  0  0  0  0  0  0  0  0  0  0
    5.1962    1.5000   -0.0000 C   0  0  0  0  0  0  0  0  0  0  0  0
   17.3205   -0.5000   -0.0000 C   0  0  0  0  0  0  0  0  0  0  0  0
    5.1962    2.5000   -0.0000 C   0  0  0  0  0  0  0  0  0  0  0  0
    4.3301    3.0000   -0.0000 C   0  0  0  0  0  0  0  0  0  0  0  0
    3.4641    2.5000   -0.0000 C   0  0  0  0  0  0  0  0  0  0  0  0
    2.5981    3.0000   -0.0000 O   0  0  0  0  0  0  0  0  0  0  0  0
    1.7321    2.5000   -0.0000 C   0  0  0  0  0  0  0  0  0  0  0  0
  1  2  2  0  0  0  0
  2  3  1  0  0  0  0
  3  4  1  0  0  0  0
  3  5  1  0  0  0  0
  4  6  2  0  0  0  0
  4  7  1  0  0  0  0
  5  8  1  0  0  0  0
  6  9  1  0  0  0  0
  7 10  2  0  0  0  0
  8 11  1  0  0  0  0
  9 12  2  0  0  0  0
 11 13  1  0  0  0  0
 11 14  2  0  0  0  0
 12 15  1  0  0  0  0
 13 16  2  0  0  0  0
 13 17  1  0  0  0  0
 15 18  1  0  0  0  0
 15 19  1  0  0  0  0
 16 20  1  0  0  0  0
 17 21  1  0  0  0  0
 18 22  1  0  0  0  0
 19 23  1  0  0  0  0
 20 24  1  0  0  0  0
 22 25  1  0  0  0  0
 24 26  1  0  0  0  0
 26 27  2  0  0  0  0
 27 28  1  0  0  0  0
 28 29  1  0  0  0  0
 29 30  1  0  0  0  0
M  END
>  <idcoordinates2D>


>  <FragFp>
;jzfz8rtKvSR99798s29@WLGH0cV48Bnx218048@qB410V0as08V0oFP4e7FF0W5!V!J49F%801#

>  <SkelSpheres>
!1/*1%1!G!1$2%2!1$2/$22!11&1*5$2$5*12&1/.1/!F+1//010102///$2/#1#1+1$1)3/01/%1&2//+2/#6&1$1!101/)101!222$4%1&1/#4-13/%1*1/(1//%2/02%1/$5!1.5*1//,2/$1//*r$3&31%2*1$1,1+1/02*2/,2(16201/%2201&9.1011!3!1.1#3/1!3/105/02*5!1*

>  <PathFp>
I08080941202c!VFc!7V014601@!BZ8H1H0FC01!VN8Gd!G150dlGV#FF0BVF30922F0a2J422VD4F0

>  <Structure>
fgwh`@DN}dhCiKLjoK\jozkTuLsMUUTu@HRUNYl

>  <Atoms>
30

>  <Bonds>
29

>  <Total Molweight>
378

>  <cLogP>
2.8958

>  <H-Acceptors>
7

>  <H-Donors>
0

>  <Non-H Atoms>
30

>  <Non-C/H Atoms>
7

>  <Electronegative Atoms>
7

>  <Stereo Centers>
0

>  <Rotatable Bonds>
17

>  <Rings Closures>
0

>  <sp3-Atoms>
15

>  <Symmetric atoms>
0

>  <Total Surface Area>
71.28

>  <Relative PSA>
0.68392

>  <Polar Surface Area>
51.62

>  <Shape Index>
0.7

>  <Molecular Flexibility>
0.78015

>  <Molecular Complexity>
0.66621

>  <Aromatic Rings>
0

>  <Aromatic Atoms>
0

$$$$

eCreator 1.02D

 28 29  0  0  0  0  0  0  0  0999 V2000
   10.3923    2.2500   -0.0000 O   0  0  0  0  0  0  0  0  0  0  0  0
    9.0933    1.5000   -0.0000 C   0  0  0  0  0  0  0  0  0  0  0  0
    9.0933   -0.0000   -0.0000 C   0  0  0  0  0  0  0  0  0  0  0  0
    7.7942   -0.7500   -0.0000 N   0  0  0  0  0  0  0  0  0  0  0  0
   10.3923   -0.7500   -0.0000 C   0  0  0  0  0  0  0  0  0  0  0  0
    7.7942   -2.2500   -0.0000 N   0  0  0  0  0  0  0  0  0  0  0  0
   11.6913   -0.0000   -0.0000 C   0  0  0  0  0  0  0  0  0  0  0  0
    6.4952   -3.0000   -0.0000 C   0  0  0  0  0  0  0  0  0  0  0  0
    9.0933   -3.0000   -0.0000 C   0  0  0  0  0  0  0  0  0  0  0  0
   12.9904   -0.7500   -0.0000 C   0  0  0  0  0  0  0  0  0  0  0  0
    6.4952   -4.5000   -0.0000 C   0  0  0  0  0  0  0  0  0  0  0  0
    9.0933   -4.5000   -0.0000 C   0  0  0  0  0  0  0  0  0  0  0  0
   14.2894   -0.0000   -0.0000 N   0  0  0  0  0  0  0  0  0  0  0  0
    5.1962   -5.2500   -0.0000 C   0  0  0  0  0  0  0  0  0  0  0  0
   15.5885   -0.7500   -0.0000 C   0  0  0  0  0  0  0  0  0  0  0  0
    3.8971   -4.5000   -0.0000 C   0  0  0  0  0  0  0  0  0  0  0  0
   15.5885   -2.2500   -0.0000 C   0  0  0  0  0  0  0  0  0  0  0  0
   16.8875   -0.0000   -0.0000 C   0  0  0  0  0  0  0  0  0  0  0  0
    2.5981   -5.2500   -0.0000 O   0  0  0  0  0  0  0  0  0  0  0  0
   16.8875   -3.0000   -0.0000 C   0  0  0  0  0  0  0  0  0  0  0  0
   18.1865   -0.7500   -0.0000 C   0  0  0  0  0  0  0  0  0  0  0  0
   18.1865   -2.2500   -0.0000 C   0  0  0  0  0  0  0  0  0  0  0  0
   19.4856   -3.0000   -0.0000 N   0  0  0  0  0  0  0  0  0  0  0  0
   19.4856   -4.5000   -0.0000 C   0  0  0  0  0  0  0  0  0  0  0  0
   20.7846   -2.2500   -0.0000 C   0  0  0  0  0  0  0  0  0  0  0  0
   20.7846   -5.2500   -0.0000 C   0  0  0  0  0  0  0  0  0  0  0  0
   22.0836   -3.0000   -0.0000 C   0  0  0  0  0  0  0  0  0  0  0  0
   22.0836   -4.5000   -0.0000 C   0  0  0  0  0  0  0  0  0  0  0  0
  1  2  2  0  0  0  0
  2  3  1  0  0  0  0
  3  4  2  0  0  0  0
  3  5  1  0  0  0  0
  4  6  1  0  0  0  0
  5  7  1  0  0  0  0
  6  8  1  0  0  0  0
  6  9  1  0  0  0  0
  7 10  1  0  0  0  0
  8 11  1  0  0  0  0
  9 12  1  0  0  0  0
 10 13  1  0  0  0  0
 11 14  2  0  0  0  0
 13 15  1  0  0  0  0
 14 16  1  0  0  0  0
 15 17  2  0  0  0  0
 15 18  1  0  0  0  0
 16 19  1  0  0  0  0
 17 20  1  0  0  0  0
 18 21  2  0  0  0  0
 20 22  2  0  0  0  0
 22 23  1  0  0  0  0
 23 24  1  0  0  0  0
 23 25  1  0  0  0  0
 24 26  1  0  0  0  0
 25 27  1  0  0  0  0
 26 28  1  0  0  0  0
 21 22  1  0  0  0  0
 27 28  1  0  0  0  0
M  END
>  <idcoordinates2D>


>  <FragFp>
=vttWN5m1ZAfH80s28@V_4N0dV888NS018V429V845F!2N$F8FFX2JFG19810V0J48!11!V01#

>  <SkelSpheres>
/$1/!I/021+1.5#2#1/#204101/01)3#101/1(1)7//)2$1/$1/-1%12#1.1!23/-1$2-1/-2+6/0111)1&1$3&1//,1$2&1,1%402#4+1/)1&1#2$101(2%1/(101!1!1)2!2(2!4///03$1)2//$1%2/02/022/0m)1!1&1$1$1*801!2+1#2,102/#3/-12//!16!5/!3#102///(4&1,1&3$1!1$

>  <PathFp>
148080W!A!V!LJc!3V01141G8!6V8F1H0FB$V@819!1010dkKV$F!V22c023J02252F20D010

>  <Structure>
fcwH`@LTLtBTeeYU]YWvUKU^vZjjf``Jjb@aDY`

>  <Atoms>
28

>  <Bonds>
29

>  <Total Molweight>
352

>  <cLogP>
2.4048

>  <H-Acceptors>
6

>  <H-Donors>
0

>  <Non-H Atoms>
28

>  <Non-C/H Atoms>
6

>  <Electronegative Atoms>
6

>  <Stereo Centers>
0

>  <Rotatable Bonds>
12

>  <Rings Closures>
2

>  <sp3-Atoms>
13

>  <Symmetric atoms>
4

>  <Total Surface Area>
61.34

>  <Relative PSA>
0.78741

>  <Polar Surface Area>
59.38

>  <Shape Index>
0.71429

>  <Molecular Flexibility>
0.67745

>  <Molecular Complexity>
0.64904

>  <Aromatic Rings>
1

>  <Aromatic Atoms>
6

$$$$

eCreator 1.02D

 30 29  0  0  0  0  0  0  0  0999 V2000
   19.4856    4.5000   -0.0000 O   0  0  0  0  0  0  0  0  0  0  0  0
   20.7846    3.7500   -0.0000 C   0  0  0  0  0  0  0  0  0  0  0  0
   20.7846    2.2500   -0.0000 N   0  0  0  0  0  0  0  0  0  0  0  0
   22.0836    4.5000   -0.0000 C   0  0  0  0  0  0  0  0  0  0  0  0
   19.4856    1.5000   -0.0000 C   0  0  0  0  0  0  0  0  0  0  0  0
   22.0836    1.5000   -0.0000 C   0  0  0  0  0  0  0  0  0  0  0  0
   22.0836    6.0000   -0.0000 C   0  0  0  0  0  0  0  0  0  0  0  0
   19.4856   -0.0000   -0.0000 C   0  0  0  0  0  0  0  0  0  0  0  0
   18.1865   -0.7500   -0.0000 C   0  0  0  0  0  0  0  0  0  0  0  0
   16.8875   -0.0000   -0.0000 C   0  0  0  0  0  0  0  0  0  0  0  0
   15.5885   -0.7500   -0.0000 N   0  0  0  0  0  0  0  0  0  0  0  0
   16.8875    1.5000   -0.0000 C   0  0  0  0  0  0  0  0  0  0  0  0
   14.2894   -0.0000   -0.0000 C   0  0  0  0  0  0  0  0  0  0  0  0
   15.5885   -2.2500   -0.0000 C   0  0  0  0  0  0  0  0  0  0  0  0
   18.1865    2.2500   -0.0000 C   0  0  0  0  0  0  0  0  0  0  0  0
   12.9904   -0.7500   -0.0000 C   0  0  0  0  0  0  0  0  0  0  0  0
   11.6913   -0.0000   -0.0000 C   0  0  0  0  0  0  0  0  0  0  0  0
   10.3923   -0.7500   -0.0000 C   0  0  0  0  0  0  0  0  0  0  0  0
   11.6913    1.5000   -0.0000 C   0  0  0  0  0  0  0  0  0  0  0  0
    9.0933   -0.0000   -0.0000 N   0  0  0  0  0  0  0  0  0  0  0  0
   10.3923   -2.2500   -0.0000 C   0  0  0  0  0  0  0  0  0  0  0  0
    9.0933    1.5000   -0.0000 N   0  0  0  0  0  0  0  0  0  0  0  0
   11.6913   -3.0000   -0.0000 O   0  0  0  0  0  0  0  0  0  0  0  0
    7.7942    2.2500   -0.0000 C   0  0  0  0  0  0  0  0  0  0  0  0
    7.7942    3.7500   -0.0000 C   0  0  0  0  0  0  0  0  0  0  0  0
    6.4952    4.5000   -0.0000 C   0  0  0  0  0  0  0  0  0  0  0  0
    6.4952    6.0000   -0.0000 C   0  0  0  0  0  0  0  0  0  0  0  0
    5.1962    6.7500   -0.0000 O   0  0  0  0  0  0  0  0  0  0  0  0
    7.7942    6.7500   -0.0000 C   0  0  0  0  0  0  0  0  0  0  0  0
    7.7942    8.2500   -0.0000 C   0  0  0  0  0  0  0  0  0  0  0  0
  1  2  2  0  0  0  0
  2  3  1  0  0  0  0
  2  4  1  0  0  0  0
  3  5  1  0  0  0  0
  3  6  1  0  0  0  0
  4  7  1  0  0  0  0
  5  8  1  0  0  0  0
  8  9  2  0  0  0  0
  9 10  1  0  0  0  0
 10 11  1  0  0  0  0
 10 12  2  0  0  0  0
 11 13  1  0  0  0  0
 11 14  1  0  0  0  0
 12 15  1  0  0  0  0
 13 16  1  0  0  0  0
 16 17  1  0  0  0  0
 17 18  1  0  0  0  0
 17 19  2  0  0  0  0
 18 20  2  0  0  0  0
 18 21  1  0  0  0  0
 20 22  1  0  0  0  0
 21 23  2  0  0  0  0
 22 24  1  0  0  0  0
 24 25  2  0  0  0  0
 25 26  1  0  0  0  0
 26 27  2  0  0  0  0
 27 28  1  0  0  0  0
 27 29  1  0  0  0  0
 29 30  2  0  0  0  0
M  END
>  <idcoordinates2D>


>  <FragFp>
;jzjvBrN5uOJ9dE98s29@WrNP1c!8BHp218048@kB450V02k08V0oFQ4c7GF1W18$J49!F#801#

>  <SkelSpheres>
,1/01(9&1&2!1/+2!1(1$1*5$602!1.11)1!1,211+2%J+1%1$4//)1$1,3%1%1/,1021,1*1/(1.1&1.21/-1*2$7&2#1%2/02&101!21401!3*33.3$21//!22/&1-1/+1)2(1%1$1-2)3/!301&1&104/-21/.2//!20p#1(3/!101$1$1(4/&41///#1@401%1,1,3/0201$1$1*1//*4!2/)2-

>  <PathFp>
H58!Fd41202d0FqF8!3041B4N1@!BW8m120FC$V881c!G1108lGV0F0JF10VF38120G0a2_4220D0F0

>  <Structure>
fgwI`@DJsTC]yEEDbeEDbhidldifjiijjVfYiASbiR}it

>  <Atoms>
30

>  <Bonds>
29

>  <Total Molweight>
380

>  <cLogP>
3.6282

>  <H-Acceptors>
7

>  <H-Donors>
0

>  <Non-H Atoms>
30

>  <Non-C/H Atoms>
7

>  <Electronegative Atoms>
7

>  <Stereo Centers>
0

>  <Rotatable Bonds>
14

>  <Rings Closures>
0

>  <sp3-Atoms>
10

>  <Symmetric atoms>
0

>  <Total Surface Area>
107.27

>  <Relative PSA>
0.57183

>  <Polar Surface Area>
76.45

>  <Shape Index>
0.7

>  <Molecular Flexibility>
0.73443

>  <Molecular Complexity>
0.655

>  <Aromatic Rings>
0

>  <Aromatic Atoms>
0

$$$$

eCreator 1.02D

 30 29  0  0  0  0  0  0  0  0999 V2000
   14.2894    1.5000   -0.0000 O   0  0  0  0  0  0  0  0  0  0  0  0
   14.2894   -0.0000   -0.0000 C   0  0  0  0  0  0  0  0  0  0  0  0
   12.9904   -0.7500   -0.0000 N   0  0  0  0  0  0  0  0  0  0  0  0
   15.5885   -0.7500   -0.0000 C   0  0  0  0  0  0  0  0  0  0  0  0
   11.6913   -0.0000   -0.0000 C   0  0  0  0  0  0  0  0  0  0  0  0
   12.9904   -2.2500   -0.0000 C   0  0  0  0  0  0  0  0  0  0  0  0
   16.8875   -0.0000   -0.0000 C   0  0  0  0  0  0  0  0  0  0  0  0
   10.3923   -0.7500   -0.0000 C   0  0  0  0  0  0  0  0  0  0  0  0
   11.6913    1.5000   -0.0000 C   0  0  0  0  0  0  0  0  0  0  0  0
   18.1865   -0.7500   -0.0000 C   0  0  0  0  0  0  0  0  0  0  0  0
    9.0933   -0.0000   -0.0000 C   0  0  0  0  0  0  0  0  0  0  0  0
   19.4856   -0.0000   -0.0000 N   0  0  0  0  0  0  0  0  0  0  0  0
   18.1865   -2.2500   -0.0000 C   0  0  0  0  0  0  0  0  0  0  0  0
    9.0933    1.5000   -0.0000 C   0  0  0  0  0  0  0  0  0  0  0  0
   19.4856    1.5000   -0.0000 N   0  0  0  0  0  0  0  0  0  0  0  0
   19.4856   -3.0000   -0.0000 O   0  0  0  0  0  0  0  0  0  0  0  0
    7.7942    2.2500   -0.0000 N   0  0  0  0  0  0  0  0  0  0  0  0
   20.7846    2.2500   -0.0000 C   0  0  0  0  0  0  0  0  0  0  0  0
    7.7942    3.7500   -0.0000 C   0  0  0  0  0  0  0  0  0  0  0  0
   20.7846    3.7500   -0.0000 C   0  0  0  0  0  0  0  0  0  0  0  0
   22.0836    1.5000   -0.0000 C   0  0  0  0  0  0  0  0  0  0  0  0
    9.0933    4.5000   -0.0000 O   0  0  0  0  0  0  0  0  0  0  0  0
    6.4952    4.5000   -0.0000 C   0  0  0  0  0  0  0  0  0  0  0  0
   22.0836    4.5000   -0.0000 C   0  0  0  0  0  0  0  0  0  0  0  0
   22.0836    0.0000   -0.0000 C   0  0  0  0  0  0  0  0  0  0  0  0
    6.4952    6.0000   -0.0000 C   0  0  0  0  0  0  0  0  0  0  0  0
   22.0836    6.0000   -0.0000 C   0  0  0  0  0  0  0  0  0  0  0  0
    5.1962    6.7500   -0.0000 C   0  0  0  0  0  0  0  0  0  0  0  0
   23.3827    6.7500   -0.0000 O   0  0  0  0  0  0  0  0  0  0  0  0
    5.1962    8.2500   -0.0000 C   0  0  0  0  0  0  0  0  0  0  0  0
  1  2  2  0  0  0  0
  2  3  1  0  0  0  0
  2  4  1  0  0  0  0
  3  5  1  0  0  0  0
  3  6  1  0  0  0  0
  4  7  2  0  0  0  0
  5  8  1  0  0  0  0
  5  9  2  0  0  0  0
  7 10  1  0  0  0  0
  8 11  2  0  0  0  0
 10 12  2  0  0  0  0
 10 13  1  0  0  0  0
 11 14  1  0  0  0  0
 12 15  1  0  0  0  0
 13 16  2  0  0  0  0
 14 17  1  0  0  0  0
 15 18  1  0  0  0  0
 17 19  1  0  0  0  0
 18 20  2  0  0  0  0
 18 21  1  0  0  0  0
 19 22  2  0  0  0  0
 19 23  1  0  0  0  0
 20 24  1  0  0  0  0
 21 25  2  0  0  0  0
 23 26  1  0  0  0  0
 24 27  2  0  0  0  0
 26 28  1  0  0  0  0
 27 29  1  0  0  0  0
 28 30  1  0  0  0  0
M  END
>  <idcoordinates2D>


>  <FragFp>
;YzYvBlF5yGJ9WCC8k08@c11N1c!88Hl218#2k8450W!N08V0J0N4c1FF1W1!V!4$F%1#

>  <SkelSpheres>
011.101,2$A.1!1$2!11#2#1&21/!1#4!212$7$11*1/0201,1)2(K$1%3#101&1+2/1)1$1/!2)1!1/&302102*2/.1/#1/+5(31/%2%1#4&3.102/!201$2$4///+1(24&1/.2#11/.1//&1)1/1/(4/$1-2!1-1#2!1&1/!2!1!q,1*101$1)2//$2(2/2/#2$184(10101(3,1/12,2%201//%201#4//+

>  <PathFp>
H580AFc41902c!L08!7041B4N1@28BW8mVH0GB#6V801V!G#dlG!F0JF10ZF08V22G0X2_02W0B020

>  <Structure>
fgwHP@DZ\DGjgRYemyU]fW]VjYejZfZYjAReITiit

>  <Atoms>
30

>  <Bonds>
29

>  <Total Molweight>
384

>  <cLogP>
2.8601

>  <H-Acceptors>
8

>  <H-Donors>
0

>  <Non-H Atoms>
30

>  <Non-C/H Atoms>
8

>  <Electronegative Atoms>
8

>  <Stereo Centers>
0

>  <Rotatable Bonds>
14

>  <Rings Closures>
0

>  <sp3-Atoms>
7

>  <Symmetric atoms>
0

>  <Total Surface Area>
131.2

>  <Relative PSA>
0.56692

>  <Polar Surface Area>
93.52

>  <Shape Index>
0.73333

>  <Molecular Flexibility>
0.61611

>  <Molecular Complexity>
0.65055

>  <Aromatic Rings>
0

>  <Aromatic Atoms>
0

$$$$

eCreator 1.02D

 30 29  0  0  0  0  0  0  0  0999 V2000
    9.5263    1.0000   -0.0000 O   0  0  0  0  0  0  0  0  0  0  0  0
    9.5263   -0.0000   -0.0000 C   0  0  0  0  0  0  0  0  0  0  0  0
   10.3923   -0.5000   -0.0000 N   0  0  0  0  0  0  0  0  0  0  0  0
    8.6603   -0.5000   -0.0000 C   0  0  0  0  0  0  0  0  0  0  0  0
   11.2583   -0.0000   -0.0000 C   0  0  0  0  0  0  0  0  0  0  0  0
   10.3923   -1.5000   -0.0000 C   0  0  0  0  0  0  0  0  0  0  0  0
    7.7942   -0.0000   -0.0000 C   0  0  0  0  0  0  0  0  0  0  0  0
   12.1244   -0.5000   -0.0000 C   0  0  0  0  0  0  0  0  0  0  0  0
   11.2583    1.0000   -0.0000 C   0  0  0  0  0  0  0  0  0  0  0  0
    6.9282   -0.5000   -0.0000 C   0  0  0  0  0  0  0  0  0  0  0  0
    7.7942    1.0000   -0.0000 C   0  0  0  0  0  0  0  0  0  0  0  0
   12.9904   -0.0000   -0.0000 C   0  0  0  0  0  0  0  0  0  0  0  0
    6.0622   -0.0000   -0.0000 N   0  0  0  0  0  0  0  0  0  0  0  0
    6.9282   -1.5000   -0.0000 C   0  0  0  0  0  0  0  0  0  0  0  0
   12.9904    1.0000   -0.0000 C   0  0  0  0  0  0  0  0  0  0  0  0
    6.0622    1.0000   -0.0000 N   0  0  0  0  0  0  0  0  0  0  0  0
    7.7942   -2.0000   -0.0000 N   0  0  0  0  0  0  0  0  0  0  0  0
   13.8564    1.5000   -0.0000 N   0  0  0  0  0  0  0  0  0  0  0  0
   12.1244    1.5000   -0.0000 C   0  0  0  0  0  0  0  0  0  0  0  0
    5.1962    1.5000   -0.0000 C   0  0  0  0  0  0  0  0  0  0  0  0
   13.8564    2.5000   -0.0000 C   0  0  0  0  0  0  0  0  0  0  0  0
   14.7224    1.0000   -0.0000 C   0  0  0  0  0  0  0  0  0  0  0  0
    5.1962    2.5000   -0.0000 C   0  0  0  0  0  0  0  0  0  0  0  0
   14.7224    3.0000   -0.0000 C   0  0  0  0  0  0  0  0  0  0  0  0
   14.7224    0.0000   -0.0000 C   0  0  0  0  0  0  0  0  0  0  0  0
    4.3301    3.0000   -0.0000 C   0  0  0  0  0  0  0  0  0  0  0  0
   14.7224    4.0000   -0.0000 C   0  0  0  0  0  0  0  0  0  0  0  0
    3.4641    2.5000   -0.0000 C   0  0  0  0  0  0  0  0  0  0  0  0
    2.5981    3.0000   -0.0000 O   0  0  0  0  0  0  0  0  0  0  0  0
    1.7321    2.5000   -0.0000 C   0  0  0  0  0  0  0  0  0  0  0  0
  1  2  2  0  0  0  0
  2  3  1  0  0  0  0
  2  4  1  0  0  0  0
  3  5  1  0  0  0  0
  3  6  1  0  0  0  0
  4  7  2  0  0  0  0
  5  8  1  0  0  0  0
  5  9  2  0  0  0  0
  7 10  1  0  0  0  0
  7 11  1  0  0  0  0
  8 12  2  0  0  0  0
 10 13  2  0  0  0  0
 10 14  1  0  0  0  0
 12 15  1  0  0  0  0
 13 16  1  0  0  0  0
 14 17  1  0  0  0  0
 15 18  1  0  0  0  0
 15 19  2  0  0  0  0
 16 20  1  0  0  0  0
 18 21  1  0  0  0  0
 18 22  1  0  0  0  0
 20 23  1  0  0  0  0
 21 24  1  0  0  0  0
 22 25  1  0  0  0  0
 23 26  2  0  0  0  0
 24 27  1  0  0  0  0
 26 28  1  0  0  0  0
 28 29  1  0  0  0  0
 29 30  1  0  0  0  0
M  END
>  <idcoordinates2D>


>  <FragFp>
;jTYt0WsCs4J99580k08@V0FF2cV488It218#2k@410V0XN!V0oFP0e0FF1W520W!44#F%1#

>  <SkelSpheres>
//#21!D!1.1/*12#1/!4$3$5+2&1.2.1/!A/!2/,101-1%2/(1%211*1*4$201)1/+101/#11(102//&2(2*9&1(1!2$403/101!213$2/!1.3-13%1012(2$2/!1/!1//$1-1/!2(2/!5/(6!1/+2-1%1/1/)p2+1/!3$1,1/+202/&2/2)A/&1022)6/0201/-3)321!3/!5$1/&3-

>  <PathFp>
I080@F801802c!60c!7V018480828BZ8HVH0GC#60801d!1010dlG$FF08ZF30c22!V2J42WVB4!

>  <Structure>
fgwh`@DF|FHCiLrwOZl}jokULtmUMUSU@IRTzQl

>  <Atoms>
30

>  <Bonds>
29

>  <Total Molweight>
378

>  <cLogP>
3.6145

>  <H-Acceptors>
7

>  <H-Donors>
0

>  <Non-H Atoms>
30

>  <Non-C/H Atoms>
7

>  <Electronegative Atoms>
7

>  <Stereo Centers>
0

>  <Rotatable Bonds>
15

>  <Rings Closures>
0

>  <sp3-Atoms>
14

>  <Symmetric atoms>
0

>  <Total Surface Area>
71.28

>  <Relative PSA>
0.68392

>  <Polar Surface Area>
51.62

>  <Shape Index>
0.7

>  <Molecular Flexibility>
0.61495

>  <Molecular Complexity>
0.68745

>  <Aromatic Rings>
0

>  <Aromatic Atoms>
0

$$$$

eCreator 1.02D

 30 30  0  0  0  0  0  0  0  0999 V2000
   11.6366   -2.0540   -0.0000 O   0  0  0  0  0  0  0  0  0  0  0  0
   12.3798   -1.3849   -0.0000 C   0  0  0  0  0  0  0  0  0  0  0  0
   12.1719   -0.4067   -0.0000 C   0  0  0  0  0  0  0  0  0  0  0  0
   12.8410    0.3364   -0.0000 N   0  0  0  0  0  0  0  0  0  0  0  0
   11.2583   -0.0000   -0.0000 C   0  0  0  0  0  0  0  0  0  0  0  0
   12.3410    1.2024   -0.0000 N   0  0  0  0  0  0  0  0  0  0  0  0
   11.3629    0.9945   -0.0000 C   0  0  0  0  0  0  0  0  0  0  0  0
   10.3923   -0.5000   -0.0000 C   0  0  0  0  0  0  0  0  0  0  0  0
   12.7477    2.1160   -0.0000 C   0  0  0  0  0  0  0  0  0  0  0  0
   10.6197    1.6637   -0.0000 C   0  0  0  0  0  0  0  0  0  0  0  0
    9.5263   -0.0000   -0.0000 C   0  0  0  0  0  0  0  0  0  0  0  0
   12.1600    2.9250   -0.0000 C   0  0  0  0  0  0  0  0  0  0  0  0
    8.6603   -0.5000   -0.0000 N   0  0  0  0  0  0  0  0  0  0  0  0
   12.5667    3.8385   -0.0000 C   0  0  0  0  0  0  0  0  0  0  0  0
    7.7942   -0.0000   -0.0000 C   0  0  0  0  0  0  0  0  0  0  0  0
   13.5612    3.9431   -0.0000 C   0  0  0  0  0  0  0  0  0  0  0  0
    6.9282   -0.5000   -0.0000 C   0  0  0  0  0  0  0  0  0  0  0  0
   13.9680    4.8566   -0.0000 O   0  0  0  0  0  0  0  0  0  0  0  0
   14.1490    3.1341   -0.0000 C   0  0  0  0  0  0  0  0  0  0  0  0
    6.0622   -0.0000   -0.0000 C   0  0  0  0  0  0  0  0  0  0  0  0
   14.9625    4.9611   -0.0000 C   0  0  0  0  0  0  0  0  0  0  0  0
    5.1962   -0.5000   -0.0000 C   0  0  0  0  0  0  0  0  0  0  0  0
    4.3301   -0.0000   -0.0000 N   0  0  0  0  0  0  0  0  0  0  0  0
    5.1962   -1.5000   -0.0000 C   0  0  0  0  0  0  0  0  0  0  0  0
    3.4641   -0.5000   -0.0000 C   0  0  0  0  0  0  0  0  0  0  0  0
    6.0622   -2.0000   -0.0000 C   0  0  0  0  0  0  0  0  0  0  0  0
    2.5981   -0.0000   -0.0000 C   0  0  0  0  0  0  0  0  0  0  0  0
    1.7321   -0.5000   -0.0000 C   0  0  0  0  0  0  0  0  0  0  0  0
    0.8660   -0.0000   -0.0000 C   0  0  0  0  0  0  0  0  0  0  0  0
    0.0000   -0.5000   -0.0000 C   0  0  0  0  0  0  0  0  0  0  0  0
  1  2  2  0  0  0  0
  2  3  1  0  0  0  0
  3  4  2  0  0  0  0
  3  5  1  0  0  0  0
  4  6  1  0  0  0  0
  5  7  2  0  0  0  0
  5  8  1  0  0  0  0
  6  9  1  0  0  0  0
  7 10  1  0  0  0  0
  8 11  1  0  0  0  0
  9 12  1  0  0  0  0
 11 13  1  0  0  0  0
 12 14  2  0  0  0  0
 13 15  1  0  0  0  0
 14 16  1  0  0  0  0
 15 17  2  0  0  0  0
 16 18  1  0  0  0  0
 16 19  2  0  0  0  0
 17 20  1  0  0  0  0
 18 21  1  0  0  0  0
 20 22  2  0  0  0  0
 22 23  1  0  0  0  0
 22 24  1  0  0  0  0
 23 25  1  0  0  0  0
 24 26  2  0  0  0  0
 25 27  1  0  0  0  0
 27 28  1  0  0  0  0
 28 29  1  0  0  0  0
 29 30  1  0  0  0  0
  6  7  1  0  0  0  0
M  END
>  <idcoordinates2D>


>  <FragFp>
;bzrvcls5uKo9d298w28@VlFNFcV08BHG218040@k845FV0Xs08V0oFI4c1GF1W180W!J48!F%1!V

>  <SkelSpheres>
!1//$G!1.1#1/&1/&4!40101205!1/!2/,1)1(F&1#1%2.1/.1$1)1*2&2%1#1*1#3031)101(2!102//.1.1!8(3/-1#5&2101)1,1(1%21%2/.11/(1!1*1(2!21$1!2#1)2#1/!31/1$1#1//$1-11#1+1#1/)1//012/*111!1020s,1&2$4$1(1#1///1!31,1021.18401/&2)3+1/!1//!3/!4)1*1$12%2(

>  <PathFp>
l7P2FH86Wa!cVoWV8V0GJ03hc@1@e@4V8H7D8FpCJkKV9AFsF8G1408V55808GF2JXFY0130FN62J4G2cB#

>  <Structure>
fgoH`@LTLtDTeeeWUVWyWVcFZZjffZZfj`XL~bt

>  <Atoms>
30

>  <Bonds>
30

>  <Total Molweight>
376

>  <cLogP>
4.4326

>  <H-Acceptors>
6

>  <H-Donors>
0

>  <Non-H Atoms>
30

>  <Non-C/H Atoms>
6

>  <Electronegative Atoms>
6

>  <Stereo Centers>
0

>  <Rotatable Bonds>
16

>  <Rings Closures>
1

>  <sp3-Atoms>
13

>  <Symmetric atoms>
0

>  <Total Surface Area>
85.27

>  <Relative PSA>
0.56268

>  <Polar Surface Area>
50.6

>  <Shape Index>
0.73333

>  <Molecular Flexibility>
0.60512

>  <Molecular Complexity>
0.74882

>  <Aromatic Rings>
1

>  <Aromatic Atoms>
5

$$$$

eCreator 1.02D

 31 30  0  0  0  0  0  0  0  0999 V2000
   11.2583    3.0000   -0.0000 O   0  0  0  0  0  0  0  0  0  0  0  0
   10.3923    2.5000   -0.0000 C   0  0  0  0  0  0  0  0  0  0  0  0
    9.5263    3.0000   -0.0000 N   0  0  0  0  0  0  0  0  0  0  0  0
   10.3923    1.5000   -0.0000 C   0  0  0  0  0  0  0  0  0  0  0  0
    9.5263    1.0000   -0.0000 N   0  0  0  0  0  0  0  0  0  0  0  0
   11.2583    1.0000   -0.0000 C   0  0  0  0  0  0  0  0  0  0  0  0
    9.5263   -0.0000   -0.0000 N   0  0  0  0  0  0  0  0  0  0  0  0
    8.6603   -0.5000   -0.0000 C   0  0  0  0  0  0  0  0  0  0  0  0
   10.3923   -0.5000   -0.0000 C   0  0  0  0  0  0  0  0  0  0  0  0
    7.7942   -0.0000   -0.0000 C   0  0  0  0  0  0  0  0  0  0  0  0
   11.2583   -0.0000   -0.0000 C   0  0  0  0  0  0  0  0  0  0  0  0
    7.7942    1.0000   -0.0000 O   0  0  0  0  0  0  0  0  0  0  0  0
    6.9282   -0.5000   -0.0000 N   0  0  0  0  0  0  0  0  0  0  0  0
   12.1244   -0.5000   -0.0000 C   0  0  0  0  0  0  0  0  0  0  0  0
    6.0622   -0.0000   -0.0000 C   0  0  0  0  0  0  0  0  0  0  0  0
    6.9282   -1.5000   -0.0000 C   0  0  0  0  0  0  0  0  0  0  0  0
   12.1244   -1.5000   -0.0000 C   0  0  0  0  0  0  0  0  0  0  0  0
    5.1962   -0.5000   -0.0000 C   0  0  0  0  0  0  0  0  0  0  0  0
    7.7942   -2.0000   -0.0000 C   0  0  0  0  0  0  0  0  0  0  0  0
   12.9904   -2.0000   -0.0000 C   0  0  0  0  0  0  0  0  0  0  0  0
    4.3301   -0.0000   -0.0000 C   0  0  0  0  0  0  0  0  0  0  0  0
   13.8564   -1.5000   -0.0000 C   0  0  0  0  0  0  0  0  0  0  0  0
    4.3301    1.0000   -0.0000 C   0  0  0  0  0  0  0  0  0  0  0  0
    3.4641    1.5000   -0.0000 N   0  0  0  0  0  0  0  0  0  0  0  0
    5.1962    1.5000   -0.0000 C   0  0  0  0  0  0  0  0  0  0  0  0
    2.5981    1.0000   -0.0000 C   0  0  0  0  0  0  0  0  0  0  0  0
    3.4641    2.5000   -0.0000 C   0  0  0  0  0  0  0  0  0  0  0  0
    6.0622    1.0000   -0.0000 C   0  0  0  0  0  0  0  0  0  0  0  0
    1.7321    1.5000   -0.0000 O   0  0  0  0  0  0  0  0  0  0  0  0
    2.5981    3.0000   -0.0000 C   0  0  0  0  0  0  0  0  0  0  0  0
    2.5981    4.0000   -0.0000 C   0  0  0  0  0  0  0  0  0  0  0  0
  1  2  2  0  0  0  0
  2  3  1  0  0  0  0
  2  4  1  0  0  0  0
  4  5  2  0  0  0  0
  4  6  1  0  0  0  0
  5  7  1  0  0  0  0
  7  8  1  0  0  0  0
  7  9  1  0  0  0  0
  8 10  1  0  0  0  0
  9 11  1  0  0  0  0
 10 12  2  0  0  0  0
 10 13  1  0  0  0  0
 11 14  2  0  0  0  0
 13 15  1  0  0  0  0
 13 16  1  0  0  0  0
 14 17  1  0  0  0  0
 15 18  1  0  0  0  0
 16 19  1  0  0  0  0
 17 20  2  0  0  0  0
 18 21  2  0  0  0  0
 20 22  1  0  0  0  0
 21 23  1  0  0  0  0
 23 24  1  0  0  0  0
 23 25  2  0  0  0  0
 24 26  1  0  0  0  0
 24 27  1  0  0  0  0
 25 28  1  0  0  0  0
 26 29  2  0  0  0  0
 27 30  1  0  0  0  0
 30 31  1  0  0  0  0
M  END
>  <idcoordinates2D>


>  <FragFp>
:UfztUgrJCwOottEC8mE8uca9P38V4O8It2Ad!F@Ze41FX02s1sV0o0R0eWFF3W12VV0FK01!F%1#

>  <SkelSpheres>
.1/1&@&12#10201/,3)1#1!102!2$3$3+2//&204)2%K/1011/*1!3/!301/*102,1*301-2,2$1///!1//*1!3)A&3(1!5&301/%2$3//302+1.11$5&2/#1/(1&201&1*2#1//$3//&2/%11+2#1/%1,12.1%q$3&2&2*1!1$1#2(1/*22)2//&8/,1%17/01#1//3/-5!2-201(307!1(

>  <PathFp>
G0808Fc011!W0Fa0@803VFA8480N094Z4N1H0FC010F0N0GV!1#dlF$FF08VF0882X!Z2_02!B4!

>  <Structure>
fooi`@DDX[hMGrJZKQIQZIIKKQQIEijjYjiZfihELQeKezp

>  <Atoms>
31

>  <Bonds>
30

>  <Total Molweight>
394

>  <cLogP>
2.6453

>  <H-Acceptors>
8

>  <H-Donors>
0

>  <Non-H Atoms>
31

>  <Non-C/H Atoms>
8

>  <Electronegative Atoms>
8

>  <Stereo Centers>
0

>  <Rotatable Bonds>
14

>  <Rings Closures>
0

>  <sp3-Atoms>
11

>  <Symmetric atoms>
0

>  <Total Surface Area>
87.36

>  <Relative PSA>
0.7421

>  <Polar Surface Area>
76.53

>  <Shape Index>
0.58065

>  <Molecular Flexibility>
0.83366

>  <Molecular Complexity>
0.6909

>  <Aromatic Rings>
0

>  <Aromatic Atoms>
0

$$$$

eCreator 1.02D

 30 30  0  0  0  0  0  0  0  0999 V2000
    9.5619   -3.4250   -0.0000 O   0  0  0  0  0  0  0  0  0  0  0  0
   10.1497   -2.6160   -0.0000 C   0  0  0  0  0  0  0  0  0  0  0  0
   11.1442   -2.7205   -0.0000 N   0  0  0  0  0  0  0  0  0  0  0  0
    9.7429   -1.7024   -0.0000 C   0  0  0  0  0  0  0  0  0  0  0  0
   10.2429   -0.8364   -0.0000 N   0  0  0  0  0  0  0  0  0  0  0  0
    8.7648   -1.4945   -0.0000 C   0  0  0  0  0  0  0  0  0  0  0  0
    9.5738   -0.0933   -0.0000 N   0  0  0  0  0  0  0  0  0  0  0  0
    8.6603   -0.5000   -0.0000 C   0  0  0  0  0  0  0  0  0  0  0  0
    8.0216   -2.1637   -0.0000 C   0  0  0  0  0  0  0  0  0  0  0  0
    9.7817    0.8849   -0.0000 C   0  0  0  0  0  0  0  0  0  0  0  0
    7.7942   -0.0000   -0.0000 C   0  0  0  0  0  0  0  0  0  0  0  0
    8.2295   -3.1418   -0.0000 C   0  0  0  0  0  0  0  0  0  0  0  0
   10.7328    1.1939   -0.0000 C   0  0  0  0  0  0  0  0  0  0  0  0
    9.0386    1.5540   -0.0000 C   0  0  0  0  0  0  0  0  0  0  0  0
    6.9282   -0.5000   -0.0000 N   0  0  0  0  0  0  0  0  0  0  0  0
   11.4759    0.5248   -0.0000 C   0  0  0  0  0  0  0  0  0  0  0  0
    9.2465    2.5322   -0.0000 C   0  0  0  0  0  0  0  0  0  0  0  0
    6.0622   -0.0000   -0.0000 C   0  0  0  0  0  0  0  0  0  0  0  0
   11.2680   -0.4534   -0.0000 C   0  0  0  0  0  0  0  0  0  0  0  0
    5.1962   -0.5000   -0.0000 C   0  0  0  0  0  0  0  0  0  0  0  0
    6.0622    1.0000   -0.0000 C   0  0  0  0  0  0  0  0  0  0  0  0
   12.0111   -1.1225   -0.0000 O   0  0  0  0  0  0  0  0  0  0  0  0
    4.3301   -0.0000   -0.0000 C   0  0  0  0  0  0  0  0  0  0  0  0
    3.4641   -0.5000   -0.0000 C   0  0  0  0  0  0  0  0  0  0  0  0
    2.5981   -0.0000   -0.0000 N   0  0  0  0  0  0  0  0  0  0  0  0
    3.4641   -1.5000   -0.0000 C   0  0  0  0  0  0  0  0  0  0  0  0
    1.7321   -0.5000   -0.0000 C   0  0  0  0  0  0  0  0  0  0  0  0
    1.7321   -1.5000   -0.0000 O   0  0  0  0  0  0  0  0  0  0  0  0
    0.8660   -0.0000   -0.0000 C   0  0  0  0  0  0  0  0  0  0  0  0
    0.0000   -0.5000   -0.0000 C   0  0  0  0  0  0  0  0  0  0  0  0
  1  2  2  0  0  0  0
  2  3  1  0  0  0  0
  2  4  1  0  0  0  0
  4  5  2  0  0  0  0
  4  6  1  0  0  0  0
  5  7  1  0  0  0  0
  6  8  2  0  0  0  0
  6  9  1  0  0  0  0
  7 10  1  0  0  0  0
  8 11  1  0  0  0  0
  9 12  1  0  0  0  0
 10 13  1  0  0  0  0
 10 14  2  0  0  0  0
 11 15  1  0  0  0  0
 13 16  2  0  0  0  0
 14 17  1  0  0  0  0
 15 18  1  0  0  0  0
 16 19  1  0  0  0  0
 18 20  2  0  0  0  0
 18 21  1  0  0  0  0
 19 22  1  0  0  0  0
 20 23  1  0  0  0  0
 23 24  2  0  0  0  0
 24 25  1  0  0  0  0
 24 26  1  0  0  0  0
 25 27  1  0  0  0  0
 27 28  2  0  0  0  0
 27 29  1  0  0  0  0
 29 30  1  0  0  0  0
  7  8  1  0  0  0  0
M  END
>  <idcoordinates2D>


>  <FragFp>
;jzvzgrR5yOodtDC8s68@crOPGcV488Il2A8048@o845FY0Xs0c!pFQ0cWGF3W580W!K41!F%1!V

>  <SkelSpheres>
!2//$D/!1,14,31/)30101!2-1,201.2+1$2%C1/01///$1)2%1//&6%2$1//&13%2/%1)204/(1/$B&2/&1/!6&3//302/)2(501/#2)201#2/(21/&1%2*1/320101//(1/#2+4&1*2!12/$2.o01%1#1&1$2$102$1#4)2!1/+1+1(1&3%1(2D#1&1/(1!1,21/(1+3!1&1/!5!2+1/+

>  <PathFp>
lMU8sF86ve1NdZoWc8k0IJKAhs@02eARV0N7@8krC5FO29AGuJ841408W45BcNGF2LXNW0WQ02NhIoNG0dR1!

>  <Structure>
fgoi`@DDXxXJ{rJZIQIJKIKQHjKSLxttuTsTuMST@airf[P

>  <Atoms>
30

>  <Bonds>
30

>  <Total Molweight>
382

>  <cLogP>
3.1771

>  <H-Acceptors>
8

>  <H-Donors>
0

>  <Non-H Atoms>
30

>  <Non-C/H Atoms>
8

>  <Electronegative Atoms>
8

>  <Stereo Centers>
0

>  <Rotatable Bonds>
11

>  <Rings Closures>
1

>  <sp3-Atoms>
11

>  <Symmetric atoms>
0

>  <Total Surface Area>
103.34

>  <Relative PSA>
0.65483

>  <Polar Surface Area>
81.91

>  <Shape Index>
0.56667

>  <Molecular Flexibility>
0.55918

>  <Molecular Complexity>
0.85267

>  <Aromatic Rings>
1

>  <Aromatic Atoms>
5

$$$$

eCreator 1.02D

 30 30  0  0  0  0  0  0  0  0999 V2000
   11.2583   -2.0000   -0.0000 O   0  0  0  0  0  0  0  0  0  0  0  0
   10.3923   -1.5000   -0.0000 C   0  0  0  0  0  0  0  0  0  0  0  0
   10.3923   -0.5000   -0.0000 N   0  0  0  0  0  0  0  0  0  0  0  0
    9.5263   -2.0000   -0.0000 C   0  0  0  0  0  0  0  0  0  0  0  0
   11.2583   -0.0000   -0.0000 C   0  0  0  0  0  0  0  0  0  0  0  0
    9.5263   -0.0000   -0.0000 C   0  0  0  0  0  0  0  0  0  0  0  0
   12.1244   -0.5000   -0.0000 C   0  0  0  0  0  0  0  0  0  0  0  0
    8.6603   -0.5000   -0.0000 C   0  0  0  0  0  0  0  0  0  0  0  0
   12.9904   -0.0000   -0.0000 C   0  0  0  0  0  0  0  0  0  0  0  0
    7.7942   -0.0000   -0.0000 C   0  0  0  0  0  0  0  0  0  0  0  0
   12.9904    1.0000   -0.0000 C   0  0  0  0  0  0  0  0  0  0  0  0
    6.9282   -0.5000   -0.0000 C   0  0  0  0  0  0  0  0  0  0  0  0
   13.8564    1.5000   -0.0000 N   0  0  0  0  0  0  0  0  0  0  0  0
   12.1244    1.5000   -0.0000 C   0  0  0  0  0  0  0  0  0  0  0  0
    6.0622   -0.0000   -0.0000 N   0  0  0  0  0  0  0  0  0  0  0  0
    6.9282   -1.5000   -0.0000 C   0  0  0  0  0  0  0  0  0  0  0  0
   13.8564    2.5000   -0.0000 C   0  0  0  0  0  0  0  0  0  0  0  0
   14.7224    1.0000   -0.0000 C   0  0  0  0  0  0  0  0  0  0  0  0
    6.0622    1.0000   -0.0000 N   0  0  0  0  0  0  0  0  0  0  0  0
   14.7224    3.0000   -0.0000 C   0  0  0  0  0  0  0  0  0  0  0  0
   15.5885    1.5000   -0.0000 C   0  0  0  0  0  0  0  0  0  0  0  0
    5.1962    1.5000   -0.0000 C   0  0  0  0  0  0  0  0  0  0  0  0
   15.5885    2.5000   -0.0000 C   0  0  0  0  0  0  0  0  0  0  0  0
    5.1962    2.5000   -0.0000 C   0  0  0  0  0  0  0  0  0  0  0  0
    4.3301    1.0000   -0.0000 C   0  0  0  0  0  0  0  0  0  0  0  0
    4.3301    3.0000   -0.0000 C   0  0  0  0  0  0  0  0  0  0  0  0
    4.3301    4.0000   -0.0000 C   0  0  0  0  0  0  0  0  0  0  0  0
    3.4641    4.5000   -0.0000 O   0  0  0  0  0  0  0  0  0  0  0  0
    5.1962    4.5000   -0.0000 C   0  0  0  0  0  0  0  0  0  0  0  0
    3.4641    5.5000   -0.0000 C   0  0  0  0  0  0  0  0  0  0  0  0
  1  2  2  0  0  0  0
  2  3  1  0  0  0  0
  2  4  1  0  0  0  0
  3  5  1  0  0  0  0
  3  6  1  0  0  0  0
  5  7  1  0  0  0  0
  6  8  1  0  0  0  0
  7  9  2  0  0  0  0
  8 10  1  0  0  0  0
  9 11  1  0  0  0  0
 10 12  1  0  0  0  0
 11 13  1  0  0  0  0
 11 14  2  0  0  0  0
 12 15  2  0  0  0  0
 12 16  1  0  0  0  0
 13 17  1  0  0  0  0
 13 18  1  0  0  0  0
 15 19  1  0  0  0  0
 17 20  1  0  0  0  0
 18 21  1  0  0  0  0
 19 22  1  0  0  0  0
 20 23  1  0  0  0  0
 22 24  2  0  0  0  0
 22 25  1  0  0  0  0
 24 26  1  0  0  0  0
 26 27  2  0  0  0  0
 27 28  1  0  0  0  0
 27 29  1  0  0  0  0
 28 30  1  0  0  0  0
 21 23  1  0  0  0  0
M  END
>  <idcoordinates2D>


>  <FragFp>
;jzhv8rsCmSJ99390R@8@V60H2cV088Px2180482Ve41#2N08!o0NJe3FF1W12$J09!F#V01#

>  <SkelSpheres>
!101/-1#G/!1/2!1&1/01#1%2!203%101/&1#1-101/9/!1+1&1//1/!1//$4!1#11&1%1.2/#3(2%3$1.5//+9&1/0205&1(101!202$2//!3)3,20101%3&101/#1(1//&1!5#1%1/!1/.1#3/!2//017#4#2/#2/,20q,2$101*1,1/#2(2/*3,2.2A03/(2$1#5/$1/!1(2*2&1(1&401!4/&4,1

>  <PathFp>
F1N!F941220W!6Fc!3041B4N1@!4W8k020FC$VN81c!F110clGV0F1JF14VF!122F0X2o0@2VB#

>  <Structure>
fgoH`@DF\dFtf[UUf[u^}dkVjijejjiij`DxvVtz

>  <Atoms>
30

>  <Bonds>
30

>  <Total Molweight>
376

>  <cLogP>
6.0048

>  <H-Acceptors>
6

>  <H-Donors>
0

>  <Non-H Atoms>
30

>  <Non-C/H Atoms>
6

>  <Electronegative Atoms>
6

>  <Stereo Centers>
0

>  <Rotatable Bonds>
12

>  <Rings Closures>
1

>  <sp3-Atoms>
17

>  <Symmetric atoms>
2

>  <Total Surface Area>
49.04

>  <Relative PSA>
0.9217

>  <Polar Surface Area>
48.38

>  <Shape Index>
0.7

>  <Molecular Flexibility>
0.63102

>  <Molecular Complexity>
0.64283

>  <Aromatic Rings>
0

>  <Aromatic Atoms>
0

$$$$

eCreator 1.02D

 31 30  0  0  0  0  0  0  0  0999 V2000
   18.1865   -6.7500   -0.0000 O   0  0  0  0  0  0  0  0  0  0  0  0
   18.1865   -5.2500   -0.0000 C   0  0  0  0  0  0  0  0  0  0  0  0
   19.4856   -7.5000   -0.0000 C   0  0  0  0  0  0  0  0  0  0  0  0
   16.8875   -4.5000   -0.0000 C   0  0  0  0  0  0  0  0  0  0  0  0
   19.4856   -4.5000   -0.0000 C   0  0  0  0  0  0  0  0  0  0  0  0
   16.8875   -3.0000   -0.0000 C   0  0  0  0  0  0  0  0  0  0  0  0
   15.5885   -2.2500   -0.0000 C   0  0  0  0  0  0  0  0  0  0  0  0
   15.5885   -0.7500   -0.0000 N   0  0  0  0  0  0  0  0  0  0  0  0
   14.2894   -3.0000   -0.0000 C   0  0  0  0  0  0  0  0  0  0  0  0
   14.2894   -0.0000   -0.0000 C   0  0  0  0  0  0  0  0  0  0  0  0
   14.2894    1.5000   -0.0000 C   0  0  0  0  0  0  0  0  0  0  0  0
   12.9904   -0.7500   -0.0000 C   0  0  0  0  0  0  0  0  0  0  0  0
   15.5885    2.2500   -0.0000 C   0  0  0  0  0  0  0  0  0  0  0  0
   11.6913   -0.0000   -0.0000 N   0  0  0  0  0  0  0  0  0  0  0  0
   15.5885    3.7500   -0.0000 N   0  0  0  0  0  0  0  0  0  0  0  0
   16.8875    1.5000   -0.0000 C   0  0  0  0  0  0  0  0  0  0  0  0
   10.3923   -0.7500   -0.0000 C   0  0  0  0  0  0  0  0  0  0  0  0
   11.6913    1.5000   -0.0000 C   0  0  0  0  0  0  0  0  0  0  0  0
   18.1865    2.2500   -0.0000 N   0  0  0  0  0  0  0  0  0  0  0  0
    9.0933   -0.0000   -0.0000 C   0  0  0  0  0  0  0  0  0  0  0  0
   10.3923   -2.2500   -0.0000 C   0  0  0  0  0  0  0  0  0  0  0  0
   10.3923    2.2500   -0.0000 C   0  0  0  0  0  0  0  0  0  0  0  0
    7.7942   -0.7500   -0.0000 C   0  0  0  0  0  0  0  0  0  0  0  0
    6.4952   -0.0000   -0.0000 C   0  0  0  0  0  0  0  0  0  0  0  0
    5.1962   -0.7500   -0.0000 N   0  0  0  0  0  0  0  0  0  0  0  0
    6.4952    1.5000   -0.0000 C   0  0  0  0  0  0  0  0  0  0  0  0
    3.8971   -0.0000   -0.0000 C   0  0  0  0  0  0  0  0  0  0  0  0
    5.1962   -2.2500   -0.0000 C   0  0  0  0  0  0  0  0  0  0  0  0
    2.5981   -0.7500   -0.0000 C   0  0  0  0  0  0  0  0  0  0  0  0
    1.2990   -0.0000   -0.0000 C   0  0  0  0  0  0  0  0  0  0  0  0
    0.0000   -0.7500   -0.0000 C   0  0  0  0  0  0  0  0  0  0  0  0
  1  2  1  0  0  0  0
  1  3  1  0  0  0  0
  2  4  2  0  0  0  0
  2  5  1  0  0  0  0
  4  6  1  0  0  0  0
  6  7  2  0  0  0  0
  7  8  1  0  0  0  0
  7  9  1  0  0  0  0
  8 10  1  0  0  0  0
 10 11  2  0  0  0  0
 10 12  1  0  0  0  0
 11 13  1  0  0  0  0
 12 14  1  0  0  0  0
 13 15  2  0  0  0  0
 13 16  1  0  0  0  0
 14 17  1  0  0  0  0
 14 18  1  0  0  0  0
 16 19  1  0  0  0  0
 17 20  2  0  0  0  0
 17 21  1  0  0  0  0
 18 22  1  0  0  0  0
 20 23  1  0  0  0  0
 23 24  2  0  0  0  0
 24 25  1  0  0  0  0
 24 26  1  0  0  0  0
 25 27  1  0  0  0  0
 25 28  1  0  0  0  0
 27 29  1  0  0  0  0
 29 30  1  0  0  0  0
 30 31  1  0  0  0  0
M  END
>  <idcoordinates2D>


>  <FragFp>
;jvjvBroCwSJ9O@B8oA8@861H2cV498IS23804N@oe4!20XN0c!o0F4cYGF3112!8F401!F*

>  <SkelSpheres>
!301.21,2#E1$1&11!1$11)1+1/%4!403!201+2//02%1$1+@*3//01&1#1)2///,7/1/&2,1$3//$3/2*1+1!E&1/#3/$2403$1*1$1,1#1)32/(2$1)11//(1)1)1-1/-2,1*2/%1/.6#3/&4/-20s,2,1(1(2/#202*2!2#3%1/01/#4A4&1#2,2!1%6/02.1%1#1/+1+5*1/01-

>  <PathFp>
GFN080N40@22d!a48!180@4088P20BV8NY20F5#J080FV0FF5408V10201FF08ZF101Y0FV42J08WVB440

>  <Structure>
fooi@@NV\dXLdTvTVbRbfTVJbfriijZfjZfjjAQERdift

>  <Atoms>
31

>  <Bonds>
30

>  <Total Molweight>
386

>  <cLogP>
5.3873

>  <H-Acceptors>
6

>  <H-Donors>
0

>  <Non-H Atoms>
31

>  <Non-C/H Atoms>
6

>  <Electronegative Atoms>
6

>  <Stereo Centers>
0

>  <Rotatable Bonds>
15

>  <Rings Closures>
0

>  <sp3-Atoms>
18

>  <Symmetric atoms>
0

>  <Total Surface Area>
44.26

>  <Relative PSA>
0.80682

>  <Polar Surface Area>
34.55

>  <Shape Index>
0.6129

>  <Molecular Flexibility>
0.63698

>  <Molecular Complexity>
0.70697

>  <Aromatic Rings>
0

>  <Aromatic Atoms>
0

$$$$

eCreator 1.02D

 30 30  0  0  0  0  0  0  0  0999 V2000
    9.5619   -3.4250   -0.0000 O   0  0  0  0  0  0  0  0  0  0  0  0
   10.1497   -2.6160   -0.0000 C   0  0  0  0  0  0  0  0  0  0  0  0
   11.1442   -2.7205   -0.0000 N   0  0  0  0  0  0  0  0  0  0  0  0
    9.7429   -1.7024   -0.0000 C   0  0  0  0  0  0  0  0  0  0  0  0
   10.2429   -0.8364   -0.0000 N   0  0  0  0  0  0  0  0  0  0  0  0
    8.7648   -1.4945   -0.0000 C   0  0  0  0  0  0  0  0  0  0  0  0
    9.5738   -0.0933   -0.0000 N   0  0  0  0  0  0  0  0  0  0  0  0
    8.6603   -0.5000   -0.0000 C   0  0  0  0  0  0  0  0  0  0  0  0
    9.7817    0.8849   -0.0000 C   0  0  0  0  0  0  0  0  0  0  0  0
    7.7942   -0.0000   -0.0000 C   0  0  0  0  0  0  0  0  0  0  0  0
    9.0386    1.5540   -0.0000 C   0  0  0  0  0  0  0  0  0  0  0  0
   10.7328    1.1939   -0.0000 C   0  0  0  0  0  0  0  0  0  0  0  0
    6.9282   -0.5000   -0.0000 N   0  0  0  0  0  0  0  0  0  0  0  0
    9.2465    2.5322   -0.0000 C   0  0  0  0  0  0  0  0  0  0  0  0
    6.0622   -0.0000   -0.0000 C   0  0  0  0  0  0  0  0  0  0  0  0
    6.9282   -1.5000   -0.0000 C   0  0  0  0  0  0  0  0  0  0  0  0
   10.1975    2.8412   -0.0000 C   0  0  0  0  0  0  0  0  0  0  0  0
    5.1962   -0.5000   -0.0000 C   0  0  0  0  0  0  0  0  0  0  0  0
    6.0622    1.0000   -0.0000 C   0  0  0  0  0  0  0  0  0  0  0  0
    7.7942   -2.0000   -0.0000 C   0  0  0  0  0  0  0  0  0  0  0  0
    4.3301   -0.0000   -0.0000 C   0  0  0  0  0  0  0  0  0  0  0  0
    5.1962    1.5000   -0.0000 C   0  0  0  0  0  0  0  0  0  0  0  0
    4.3301    1.0000   -0.0000 C   0  0  0  0  0  0  0  0  0  0  0  0
    3.4641    1.5000   -0.0000 N   0  0  0  0  0  0  0  0  0  0  0  0
    2.5981    1.0000   -0.0000 C   0  0  0  0  0  0  0  0  0  0  0  0
    3.4641    2.5000   -0.0000 C   0  0  0  0  0  0  0  0  0  0  0  0
    2.5981    0.0000   -0.0000 O   0  0  0  0  0  0  0  0  0  0  0  0
    1.7321    1.5000   -0.0000 C   0  0  0  0  0  0  0  0  0  0  0  0
    2.5981    3.0000   -0.0000 C   0  0  0  0  0  0  0  0  0  0  0  0
    2.5981    4.0000   -0.0000 C   0  0  0  0  0  0  0  0  0  0  0  0
  1  2  2  0  0  0  0
  2  3  1  0  0  0  0
  2  4  1  0  0  0  0
  4  5  2  0  0  0  0
  4  6  1  0  0  0  0
  5  7  1  0  0  0  0
  6  8  2  0  0  0  0
  7  9  1  0  0  0  0
  8 10  1  0  0  0  0
  9 11  1  0  0  0  0
  9 12  2  0  0  0  0
 10 13  1  0  0  0  0
 11 14  2  0  0  0  0
 13 15  1  0  0  0  0
 13 16  1  0  0  0  0
 14 17  1  0  0  0  0
 15 18  1  0  0  0  0
 15 19  2  0  0  0  0
 16 20  1  0  0  0  0
 18 21  2  0  0  0  0
 19 22  1  0  0  0  0
 21 23  1  0  0  0  0
 23 24  1  0  0  0  0
 24 25  1  0  0  0  0
 24 26  1  0  0  0  0
 25 27  2  0  0  0  0
 25 28  1  0  0  0  0
 26 29  1  0  0  0  0
 29 30  1  0  0  0  0
  7  8  1  0  0  0  0
M  END
>  <idcoordinates2D>


>  <FragFp>
:UfzvUgrJCwOottAC8mE8eca9PI8V4O8It2Ad04N@oe41FX0XN1cV0p0R0eWGF7W120V8FK01!F%1!V

>  <SkelSpheres>
-1)1*2#@.2&3.1&1$2+1$2$3!104+21//!1!104)2%G/!3///$4(11/1/,4-1/.1/(40113$2///%1$A&2/#7/(2$2!1,11-302/)201%6//1&1/%102/2#1//$3*102+1#1%1%2/*1#2+2,1$2-1/0p01*1$102*1!1)1&11/*2&1(1/3)1%A03//106/01/%1-3/-5!2/%1023,1

>  <PathFp>
lMU0kF80t81Fd4obc8k0IJK1ds@08e3RV0N6@8kq05FO0OAGsF841!8W4580NGF24XOV0WQ028_IJFH0dR1!

>  <Structure>
fgoh`@DDX[hEyEMDdeDmDhlmeEDV\ZZZfZifjfjA`sFrp

>  <Atoms>
30

>  <Bonds>
30

>  <Total Molweight>
378

>  <cLogP>
3.5422

>  <H-Acceptors>
7

>  <H-Donors>
0

>  <Non-H Atoms>
30

>  <Non-C/H Atoms>
7

>  <Electronegative Atoms>
7

>  <Stereo Centers>
0

>  <Rotatable Bonds>
12

>  <Rings Closures>
1

>  <sp3-Atoms>
11

>  <Symmetric atoms>
0

>  <Total Surface Area>
86.78

>  <Relative PSA>
0.62883

>  <Polar Surface Area>
61.68

>  <Shape Index>
0.53333

>  <Molecular Flexibility>
0.66912

>  <Molecular Complexity>
0.80083

>  <Aromatic Rings>
1

>  <Aromatic Atoms>
5

$$$$

eCreator 1.02D

 30 30  0  0  0  0  0  0  0  0999 V2000
    5.1962   -1.5000   -0.0000 O   0  0  0  0  0  0  0  0  0  0  0  0
    5.1962   -0.5000   -0.0000 C   0  0  0  0  0  0  0  0  0  0  0  0
    4.3301   -0.0000   -0.0000 N   0  0  0  0  0  0  0  0  0  0  0  0
    6.0622   -0.0000   -0.0000 C   0  0  0  0  0  0  0  0  0  0  0  0
    3.4641   -0.5000   -0.0000 C   0  0  0  0  0  0  0  0  0  0  0  0
    6.9282   -0.5000   -0.0000 C   0  0  0  0  0  0  0  0  0  0  0  0
    2.5981   -0.0000   -0.0000 C   0  0  0  0  0  0  0  0  0  0  0  0
    3.4641   -1.5000   -0.0000 C   0  0  0  0  0  0  0  0  0  0  0  0
    7.7942   -0.0000   -0.0000 C   0  0  0  0  0  0  0  0  0  0  0  0
    1.7321   -0.5000   -0.0000 C   0  0  0  0  0  0  0  0  0  0  0  0
    8.6603   -0.5000   -0.0000 C   0  0  0  0  0  0  0  0  0  0  0  0
    0.8660   -0.0000   -0.0000 C   0  0  0  0  0  0  0  0  0  0  0  0
    0.0000   -0.5000   -0.0000 N   0  0  0  0  0  0  0  0  0  0  0  0
   -0.8660    0.0000   -0.0000 C   0  0  0  0  0  0  0  0  0  0  0  0
   -0.0000   -1.5000   -0.0000 C   0  0  0  0  0  0  0  0  0  0  0  0
   -1.7321   -0.5000   -0.0000 C   0  0  0  0  0  0  0  0  0  0  0  0
   -0.8660   -2.0000   -0.0000 C   0  0  0  0  0  0  0  0  0  0  0  0
   -2.5981    0.0000   -0.0000 N   0  0  0  0  0  0  0  0  0  0  0  0
   -1.7321   -1.5000   -0.0000 C   0  0  0  0  0  0  0  0  0  0  0  0
   -3.4641   -0.5000   -0.0000 N   0  0  0  0  0  0  0  0  0  0  0  0
   -2.5981    1.0000   -0.0000 C   0  0  0  0  0  0  0  0  0  0  0  0
   -2.5981   -2.0000   -0.0000 C   0  0  0  0  0  0  0  0  0  0  0  0
   -3.4641    1.5000   -0.0000 C   0  0  0  0  0  0  0  0  0  0  0  0
   -1.7321    1.5000   -0.0000 C   0  0  0  0  0  0  0  0  0  0  0  0
   -3.4641   -1.5000   -0.0000 C   0  0  0  0  0  0  0  0  0  0  0  0
   -3.4641    2.5000   -0.0000 C   0  0  0  0  0  0  0  0  0  0  0  0
   -4.3301   -2.0000   -0.0000 O   0  0  0  0  0  0  0  0  0  0  0  0
   -2.5981    3.0000   -0.0000 C   0  0  0  0  0  0  0  0  0  0  0  0
   -2.5981    4.0000   -0.0000 O   0  0  0  0  0  0  0  0  0  0  0  0
   -1.7321    4.5000   -0.0000 C   0  0  0  0  0  0  0  0  0  0  0  0
  1  2  2  0  0  0  0
  2  3  1  0  0  0  0
  2  4  1  0  0  0  0
  3  5  1  0  0  0  0
  4  6  1  0  0  0  0
  5  7  2  0  0  0  0
  5  8  1  0  0  0  0
  6  9  1  0  0  0  0
  7 10  1  0  0  0  0
  9 11  1  0  0  0  0
 10 12  2  0  0  0  0
 12 13  1  0  0  0  0
 13 14  1  0  0  0  0
 13 15  1  0  0  0  0
 14 16  1  0  0  0  0
 15 17  1  0  0  0  0
 16 18  1  0  0  0  0
 16 19  2  0  0  0  0
 18 20  1  0  0  0  0
 18 21  1  0  0  0  0
 19 22  1  0  0  0  0
 21 23  1  0  0  0  0
 21 24  2  0  0  0  0
 22 25  1  0  0  0  0
 23 26  2  0  0  0  0
 25 27  2  0  0  0  0
 26 28  1  0  0  0  0
 28 29  1  0  0  0  0
 29 30  1  0  0  0  0
 17 19  1  0  0  0  0
M  END
>  <idcoordinates2D>


>  <FragFp>
;jzvzgrxpzUwttDE8m69e8rALGcV4OBHx2A805N@oB44HY0Xs1cV0pFE4eYGF3W1!W8F541!F%1#

>  <SkelSpheres>
!1/*1(2H#1(1$1$1(2&1$1&1#1*6!203$41/2+102!2)2+1+A$1%1#101/%1,1/1/!1,1)1,5.1+1//(1/#1&5)1,3(2%1!16&2//$1$111$3/.1!2//0222&1*1+2%2/-1/)22//-3#1/#2$1&2$1(1%2#3#1(1$3!1/-1!p/$2$1(1(2,1/#1)2+1/$3(19!1-1&22)2.1!1!2$2)1022)1#1$11)1)104/02)21-

>  <PathFp>
IJ8090841@!c!q48083VFA4089Q20DWBP1H0F501GFk80GW0FF140Bl9$FF10ZF301Y0FVa2J481VB4J0

>  <Structure>
fgoI`@DFcdBsiLkKnrmsr{hTmTuSUTuSKU@qRUCX

>  <Atoms>
30

>  <Bonds>
30

>  <Total Molweight>
380

>  <cLogP>
2.9237

>  <H-Acceptors>
7

>  <H-Donors>
0

>  <Non-H Atoms>
30

>  <Non-C/H Atoms>
7

>  <Electronegative Atoms>
7

>  <Stereo Centers>
0

>  <Rotatable Bonds>
13

>  <Rings Closures>
1

>  <sp3-Atoms>
15

>  <Symmetric atoms>
0

>  <Total Surface Area>
72.81

>  <Relative PSA>
0.69056

>  <Polar Surface Area>
56.33

>  <Shape Index>
0.66667

>  <Molecular Flexibility>
0.52241

>  <Molecular Complexity>
0.79105

>  <Aromatic Rings>
0

>  <Aromatic Atoms>
0

$$$$

eCreator 1.02D

 29 30  0  0  0  0  0  0  0  0999 V2000
    6.9282   -1.5000   -0.0000 O   0  0  0  0  0  0  0  0  0  0  0  0
    6.9282   -0.5000   -0.0000 C   0  0  0  0  0  0  0  0  0  0  0  0
    6.0622   -0.0000   -0.0000 N   0  0  0  0  0  0  0  0  0  0  0  0
    7.7942   -0.0000   -0.0000 C   0  0  0  0  0  0  0  0  0  0  0  0
    6.0622    1.0000   -0.0000 C   0  0  0  0  0  0  0  0  0  0  0  0
    5.1962   -0.5000   -0.0000 C   0  0  0  0  0  0  0  0  0  0  0  0
    8.7453   -0.3090   -0.0000 N   0  0  0  0  0  0  0  0  0  0  0  0
    7.7942    1.0000   -0.0000 C   0  0  0  0  0  0  0  0  0  0  0  0
    6.9282    1.5000   -0.0000 C   0  0  0  0  0  0  0  0  0  0  0  0
    4.3301   -0.0000   -0.0000 C   0  0  0  0  0  0  0  0  0  0  0  0
    9.3331    0.5000   -0.0000 N   0  0  0  0  0  0  0  0  0  0  0  0
    9.0543   -1.2601   -0.0000 C   0  0  0  0  0  0  0  0  0  0  0  0
    8.7453    1.3090   -0.0000 C   0  0  0  0  0  0  0  0  0  0  0  0
    3.4641   -0.5000   -0.0000 C   0  0  0  0  0  0  0  0  0  0  0  0
   10.0324   -1.4680   -0.0000 C   0  0  0  0  0  0  0  0  0  0  0  0
    9.0543    2.2601   -0.0000 C   0  0  0  0  0  0  0  0  0  0  0  0
    3.4641   -1.5000   -0.0000 C   0  0  0  0  0  0  0  0  0  0  0  0
   10.3415   -2.4190   -0.0000 C   0  0  0  0  0  0  0  0  0  0  0  0
    2.5981   -2.0000   -0.0000 N   0  0  0  0  0  0  0  0  0  0  0  0
    4.3301   -2.0000   -0.0000 C   0  0  0  0  0  0  0  0  0  0  0  0
    9.6723   -3.1622   -0.0000 C   0  0  0  0  0  0  0  0  0  0  0  0
    1.7321   -1.5000   -0.0000 C   0  0  0  0  0  0  0  0  0  0  0  0
    2.5981   -3.0000   -0.0000 C   0  0  0  0  0  0  0  0  0  0  0  0
    5.1962   -1.5000   -0.0000 C   0  0  0  0  0  0  0  0  0  0  0  0
    9.9814   -4.1132   -0.0000 O   0  0  0  0  0  0  0  0  0  0  0  0
    8.6942   -2.9543   -0.0000 C   0  0  0  0  0  0  0  0  0  0  0  0
    1.7321   -0.5000   -0.0000 C   0  0  0  0  0  0  0  0  0  0  0  0
    1.7321   -3.5000   -0.0000 C   0  0  0  0  0  0  0  0  0  0  0  0
    9.3122   -4.8564   -0.0000 C   0  0  0  0  0  0  0  0  0  0  0  0
  1  2  2  0  0  0  0
  2  3  1  0  0  0  0
  2  4  1  0  0  0  0
  3  5  1  0  0  0  0
  3  6  1  0  0  0  0
  4  7  1  0  0  0  0
  4  8  2  0  0  0  0
  5  9  1  0  0  0  0
  6 10  1  0  0  0  0
  7 11  1  0  0  0  0
  7 12  1  0  0  0  0
  8 13  1  0  0  0  0
 10 14  2  0  0  0  0
 12 15  1  0  0  0  0
 13 16  1  0  0  0  0
 14 17  1  0  0  0  0
 15 18  2  0  0  0  0
 17 19  1  0  0  0  0
 17 20  2  0  0  0  0
 18 21  1  0  0  0  0
 19 22  1  0  0  0  0
 19 23  1  0  0  0  0
 20 24  1  0  0  0  0
 21 25  1  0  0  0  0
 21 26  2  0  0  0  0
 22 27  1  0  0  0  0
 23 28  1  0  0  0  0
 25 29  1  0  0  0  0
  8  9  1  0  0  0  0
 11 13  2  0  0  0  0
M  END
>  <idcoordinates2D>


>  <FragFp>
;j;grxxzUwtOEE8yE9udqQLHcV4OBHx2Af05N@oi41F2FXs1sV0pFT4ebGF3W12VW8FK49!F%1!V

>  <SkelSpheres>
/(1*3#A!1+2!1#1%1/2%1*1(403!203!1(4$1//02%1$2$1C/!2%2/*1*1$102/*1(1!1#1(1!2/.1//////!2*9!1#1&1+6/$2302$2+1/3$1/+1%2/(2&2%1/&41/011!22201/,1!3!1/1/2///!3,1/+1&20o,2&2*1(1#2(1*1.4#1!1(1(1&1.1@!1/&2%1!8$2///,3/!4!2/01201#1$1(

>  <PathFp>
lMU@VH82fZ!dZobc8V0IJ43ds@0@eARV0N6D8kqhJkS0OAFsG041!8_45808GF2LXOY0VI!NZ2JJI0dR#

>  <Structure>
fkoH`@DLTd@tfYeY}Weee~BTYjijijYjijdFCHUK@

>  <Atoms>
29

>  <Bonds>
30

>  <Total Molweight>
364

>  <cLogP>
4.0912

>  <H-Acceptors>
6

>  <H-Donors>
0

>  <Non-H Atoms>
29

>  <Non-C/H Atoms>
6

>  <Electronegative Atoms>
6

>  <Stereo Centers>
0

>  <Rotatable Bonds>
10

>  <Rings Closures>
2

>  <sp3-Atoms>
13

>  <Symmetric atoms>
2

>  <Total Surface Area>
72.76

>  <Relative PSA>
0.65943

>  <Polar Surface Area>
50.6

>  <Shape Index>
0.58621

>  <Molecular Flexibility>
0.59293

>  <Molecular Complexity>
0.85376

>  <Aromatic Rings>
1

>  <Aromatic Atoms>
5

$$$$

eCreator 1.02D

 30 30  0  0  0  0  0  0  0  0999 V2000
    5.1962   -3.5000   -0.0000 O   0  0  0  0  0  0  0  0  0  0  0  0
    6.0622   -3.0000   -0.0000 C   0  0  0  0  0  0  0  0  0  0  0  0
    6.0622   -2.0000   -0.0000 N   0  0  0  0  0  0  0  0  0  0  0  0
    6.9282   -3.5000   -0.0000 C   0  0  0  0  0  0  0  0  0  0  0  0
    5.1962   -1.5000   -0.0000 C   0  0  0  0  0  0  0  0  0  0  0  0
    6.9282   -1.5000   -0.0000 C   0  0  0  0  0  0  0  0  0  0  0  0
    6.9282   -4.5000   -0.0000 C   0  0  0  0  0  0  0  0  0  0  0  0
    5.1962   -0.5000   -0.0000 C   0  0  0  0  0  0  0  0  0  0  0  0
    4.3301   -0.0000   -0.0000 C   0  0  0  0  0  0  0  0  0  0  0  0
    3.4641   -0.5000   -0.0000 C   0  0  0  0  0  0  0  0  0  0  0  0
    2.5981   -0.0000   -0.0000 N   0  0  0  0  0  0  0  0  0  0  0  0
    3.4641   -1.5000   -0.0000 C   0  0  0  0  0  0  0  0  0  0  0  0
    1.7321   -0.5000   -0.0000 C   0  0  0  0  0  0  0  0  0  0  0  0
    2.5981    1.0000   -0.0000 C   0  0  0  0  0  0  0  0  0  0  0  0
    4.3301   -2.0000   -0.0000 C   0  0  0  0  0  0  0  0  0  0  0  0
    0.8660   -0.0000   -0.0000 C   0  0  0  0  0  0  0  0  0  0  0  0
    0.0000   -0.5000   -0.0000 C   0  0  0  0  0  0  0  0  0  0  0  0
   -0.9135   -0.0933   -0.0000 C   0  0  0  0  0  0  0  0  0  0  0  0
   -0.1045   -1.4945   -0.0000 C   0  0  0  0  0  0  0  0  0  0  0  0
   -1.5827   -0.8364   -0.0000 N   0  0  0  0  0  0  0  0  0  0  0  0
   -1.1215    0.8849   -0.0000 C   0  0  0  0  0  0  0  0  0  0  0  0
   -1.0827   -1.7024   -0.0000 N   0  0  0  0  0  0  0  0  0  0  0  0
   -2.0725    1.1939   -0.0000 O   0  0  0  0  0  0  0  0  0  0  0  0
   -1.4894   -2.6160   -0.0000 C   0  0  0  0  0  0  0  0  0  0  0  0
   -0.9016   -3.4250   -0.0000 C   0  0  0  0  0  0  0  0  0  0  0  0
   -1.3084   -4.3385   -0.0000 C   0  0  0  0  0  0  0  0  0  0  0  0
   -0.7206   -5.1476   -0.0000 C   0  0  0  0  0  0  0  0  0  0  0  0
   -1.1273   -6.0611   -0.0000 O   0  0  0  0  0  0  0  0  0  0  0  0
    0.2739   -5.0430   -0.0000 C   0  0  0  0  0  0  0  0  0  0  0  0
    0.8617   -5.8520   -0.0000 C   0  0  0  0  0  0  0  0  0  0  0  0
  1  2  2  0  0  0  0
  2  3  1  0  0  0  0
  2  4  1  0  0  0  0
  3  5  1  0  0  0  0
  3  6  1  0  0  0  0
  4  7  1  0  0  0  0
  5  8  1  0  0  0  0
  8  9  2  0  0  0  0
  9 10  1  0  0  0  0
 10 11  1  0  0  0  0
 10 12  2  0  0  0  0
 11 13  1  0  0  0  0
 11 14  1  0  0  0  0
 12 15  1  0  0  0  0
 13 16  1  0  0  0  0
 16 17  1  0  0  0  0
 17 18  1  0  0  0  0
 17 19  2  0  0  0  0
 18 20  2  0  0  0  0
 18 21  1  0  0  0  0
 19 22  1  0  0  0  0
 21 23  2  0  0  0  0
 22 24  1  0  0  0  0
 24 25  2  0  0  0  0
 25 26  1  0  0  0  0
 26 27  2  0  0  0  0
 27 28  1  0  0  0  0
 27 29  1  0  0  0  0
 29 30  2  0  0  0  0
 20 22  1  0  0  0  0
M  END
>  <idcoordinates2D>


>  <FragFp>
;j:vBrN5uOJ9dE98s29@WrNPGc!8BHp218048@kB450V0Xk08V0oFQ4c7GF1W180W!J49!F#801!V

>  <SkelSpheres>
/.1(8(1%2!1#1)1,1)1&1*6$402/01.11,21+2%K+1%1$4$2/#1/$2,3&2$1/,102/)2/+1//#21/01&1#1*2$7&2/,2,214$3*33.3$21!1)1,2&22/&1-1//.1%1(1*2)3/$1.104//%1/&22//!20p1!1(1&2*102$2$101%4/#1014/0131//18401%1#1/%3/021%1$1)11/*11-4!2/)2-

>  <PathFp>
G3P2FH@4l438d0Jbc8k0I449Cc80@884V0H760JrhGV!9AFuJ01#8W458c8FG0JXHW0V2!NgLJ8I2VB1!

>  <Structure>
fgoI`@DJsTC]yEEDbeEDbhhlldiluZjffjiZYff@Sbi{Sh

>  <Atoms>
30

>  <Bonds>
30

>  <Total Molweight>
380

>  <cLogP>
3.2538

>  <H-Acceptors>
7

>  <H-Donors>
0

>  <Non-H Atoms>
30

>  <Non-C/H Atoms>
7

>  <Electronegative Atoms>
7

>  <Stereo Centers>
0

>  <Rotatable Bonds>
12

>  <Rings Closures>
1

>  <sp3-Atoms>
10

>  <Symmetric atoms>
0

>  <Total Surface Area>
111.93

>  <Relative PSA>
0.57286

>  <Polar Surface Area>
78.67

>  <Shape Index>
0.66667

>  <Molecular Flexibility>
0.6962

>  <Molecular Complexity>
0.73618

>  <Aromatic Rings>
1

>  <Aromatic Atoms>
5

$$$$

eCreator 1.02D

 31 30  0  0  0  0  0  0  0  0999 V2000
   19.4856    4.5000   -0.0000 O   0  0  0  0  0  0  0  0  0  0  0  0
   20.7846    3.7500   -0.0000 C   0  0  0  0  0  0  0  0  0  0  0  0
   20.7846    2.2500   -0.0000 N   0  0  0  0  0  0  0  0  0  0  0  0
   22.0836    4.5000   -0.0000 C   0  0  0  0  0  0  0  0  0  0  0  0
   19.4856    1.5000   -0.0000 C   0  0  0  0  0  0  0  0  0  0  0  0
   22.0836    1.5000   -0.0000 C   0  0  0  0  0  0  0  0  0  0  0  0
   22.0836    6.0000   -0.0000 C   0  0  0  0  0  0  0  0  0  0  0  0
   19.4856   -0.0000   -0.0000 C   0  0  0  0  0  0  0  0  0  0  0  0
   18.1865    2.2500   -0.0000 C   0  0  0  0  0  0  0  0  0  0  0  0
   22.0836    0.0000   -0.0000 C   0  0  0  0  0  0  0  0  0  0  0  0
   18.1865   -0.7500   -0.0000 C   0  0  0  0  0  0  0  0  0  0  0  0
   16.8875   -0.0000   -0.0000 C   0  0  0  0  0  0  0  0  0  0  0  0
   15.5885   -0.7500   -0.0000 N   0  0  0  0  0  0  0  0  0  0  0  0
   14.2894   -0.0000   -0.0000 C   0  0  0  0  0  0  0  0  0  0  0  0
   15.5885   -2.2500   -0.0000 C   0  0  0  0  0  0  0  0  0  0  0  0
   12.9904   -0.7500   -0.0000 C   0  0  0  0  0  0  0  0  0  0  0  0
   11.6913   -0.0000   -0.0000 C   0  0  0  0  0  0  0  0  0  0  0  0
   10.3923   -0.7500   -0.0000 C   0  0  0  0  0  0  0  0  0  0  0  0
   11.6913    1.5000   -0.0000 C   0  0  0  0  0  0  0  0  0  0  0  0
    9.0933   -0.0000   -0.0000 N   0  0  0  0  0  0  0  0  0  0  0  0
   10.3923   -2.2500   -0.0000 C   0  0  0  0  0  0  0  0  0  0  0  0
    9.0933    1.5000   -0.0000 N   0  0  0  0  0  0  0  0  0  0  0  0
   11.6913   -3.0000   -0.0000 O   0  0  0  0  0  0  0  0  0  0  0  0
    7.7942    2.2500   -0.0000 C   0  0  0  0  0  0  0  0  0  0  0  0
    7.7942    3.7500   -0.0000 C   0  0  0  0  0  0  0  0  0  0  0  0
    6.4952    4.5000   -0.0000 C   0  0  0  0  0  0  0  0  0  0  0  0
    5.1962    3.7500   -0.0000 C   0  0  0  0  0  0  0  0  0  0  0  0
    5.1962    2.2500   -0.0000 O   0  0  0  0  0  0  0  0  0  0  0  0
    3.8971    4.5000   -0.0000 C   0  0  0  0  0  0  0  0  0  0  0  0
    6.4952    1.5000   -0.0000 C   0  0  0  0  0  0  0  0  0  0  0  0
    3.8971    6.0000   -0.0000 C   0  0  0  0  0  0  0  0  0  0  0  0
  1  2  2  0  0  0  0
  2  3  1  0  0  0  0
  2  4  1  0  0  0  0
  3  5  1  0  0  0  0
  3  6  1  0  0  0  0
  4  7  1  0  0  0  0
  5  8  1  0  0  0  0
  5  9  2  0  0  0  0
  6 10  1  0  0  0  0
  8 11  2  0  0  0  0
 11 12  1  0  0  0  0
 12 13  1  0  0  0  0
 13 14  1  0  0  0  0
 13 15  1  0  0  0  0
 14 16  1  0  0  0  0
 16 17  1  0  0  0  0
 17 18  1  0  0  0  0
 17 19  2  0  0  0  0
 18 20  2  0  0  0  0
 18 21  1  0  0  0  0
 20 22  1  0  0  0  0
 21 23  2  0  0  0  0
 22 24  1  0  0  0  0
 24 25  1  0  0  0  0
 25 26  2  0  0  0  0
 26 27  1  0  0  0  0
 27 28  1  0  0  0  0
 27 29  2  0  0  0  0
 28 30  1  0  0  0  0
 29 31  1  0  0  0  0
M  END
>  <idcoordinates2D>


>  <FragFp>
;jzjvBrsCuSJ9dE98w09@WnNP3cV08BHx2180402kD450V02s08!oFQ4e6GF1W1@0V!J49!F%1#

>  <SkelSpheres>
$2&1#1!1#1-D!1(1%1/1*2!12&1!301(103!206+203!1/#1*202+2%E#1-2/,1/&2/)2/-202.1/+3$1!11+1/1%2,5//!8&2(102%2/!101!40301!3*3/#1013//!2&1(1/%3//%2!1$1+1/)1/05)2)4#2/)2-1+1$2//!10r,3/101,1$1/-2/03/#1#1&@201)103*2#1$6/11/%1/,2%11&4/,1%1&

>  <PathFp>
I4N08Fd01302d0FLFc!7V0184818!BZ8F0H0FC$V881d!G010dlGV#FF!VF38022F0X2K4@2VD#

>  <Structure>
fooI`@DFsTC]yEEDhlThlhidldhduULuURtttt@deJMvp

>  <Atoms>
31

>  <Bonds>
30

>  <Total Molweight>
392

>  <cLogP>
4.2544

>  <H-Acceptors>
7

>  <H-Donors>
0

>  <Non-H Atoms>
31

>  <Non-C/H Atoms>
7

>  <Electronegative Atoms>
7

>  <Stereo Centers>
0

>  <Rotatable Bonds>
16

>  <Rings Closures>
0

>  <sp3-Atoms>
13

>  <Symmetric atoms>
0

>  <Total Surface Area>
85.48

>  <Relative PSA>
0.68133

>  <Polar Surface Area>
65.45

>  <Shape Index>
0.67742

>  <Molecular Flexibility>
0.76403

>  <Molecular Complexity>
0.65788

>  <Aromatic Rings>
0

>  <Aromatic Atoms>
0

$$$$

eCreator 1.02D

 30 31  0  0  0  0  0  0  0  0999 V2000
    6.0622   -2.0000   -0.0000 O   0  0  0  0  0  0  0  0  0  0  0  0
    6.9282   -1.5000   -0.0000 C   0  0  0  0  0  0  0  0  0  0  0  0
    6.9282   -0.5000   -0.0000 N   0  0  0  0  0  0  0  0  0  0  0  0
    7.7942   -2.0000   -0.0000 C   0  0  0  0  0  0  0  0  0  0  0  0
    7.7942    0.0000   -0.0000 C   0  0  0  0  0  0  0  0  0  0  0  0
    6.0622   -0.0000   -0.0000 C   0  0  0  0  0  0  0  0  0  0  0  0
    8.0021   -2.9781   -0.0000 N   0  0  0  0  0  0  0  0  0  0  0  0
    8.6603   -1.5000   -0.0000 C   0  0  0  0  0  0  0  0  0  0  0  0
    8.6603   -0.5000   -0.0000 C   0  0  0  0  0  0  0  0  0  0  0  0
    5.1962   -0.5000   -0.0000 C   0  0  0  0  0  0  0  0  0  0  0  0
    8.9967   -3.0827   -0.0000 N   0  0  0  0  0  0  0  0  0  0  0  0
    7.3330   -3.7213   -0.0000 C   0  0  0  0  0  0  0  0  0  0  0  0
    9.4034   -2.1691   -0.0000 C   0  0  0  0  0  0  0  0  0  0  0  0
    4.3301   -0.0000   -0.0000 C   0  0  0  0  0  0  0  0  0  0  0  0
    7.6420   -4.6723   -0.0000 C   0  0  0  0  0  0  0  0  0  0  0  0
   10.3815   -1.9612   -0.0000 C   0  0  0  0  0  0  0  0  0  0  0  0
    4.3301    1.0000   -0.0000 C   0  0  0  0  0  0  0  0  0  0  0  0
    6.9729   -5.4155   -0.0000 C   0  0  0  0  0  0  0  0  0  0  0  0
    3.4641    1.5000   -0.0000 N   0  0  0  0  0  0  0  0  0  0  0  0
    5.1962    1.5000   -0.0000 C   0  0  0  0  0  0  0  0  0  0  0  0
    5.9947   -5.2076   -0.0000 C   0  0  0  0  0  0  0  0  0  0  0  0
    3.4641    2.5000   -0.0000 C   0  0  0  0  0  0  0  0  0  0  0  0
    2.5981    1.0000   -0.0000 C   0  0  0  0  0  0  0  0  0  0  0  0
    6.0622    1.0000   -0.0000 C   0  0  0  0  0  0  0  0  0  0  0  0
    5.3256   -5.9507   -0.0000 O   0  0  0  0  0  0  0  0  0  0  0  0
    5.6857   -4.2565   -0.0000 C   0  0  0  0  0  0  0  0  0  0  0  0
    2.5981    3.0000   -0.0000 C   0  0  0  0  0  0  0  0  0  0  0  0
    1.7321    1.5000   -0.0000 C   0  0  0  0  0  0  0  0  0  0  0  0
    4.3475   -5.7428   -0.0000 C   0  0  0  0  0  0  0  0  0  0  0  0
    2.5981    4.0000   -0.0000 C   0  0  0  0  0  0  0  0  0  0  0  0
  1  2  2  0  0  0  0
  2  3  1  0  0  0  0
  2  4  1  0  0  0  0
  3  5  1  0  0  0  0
  3  6  1  0  0  0  0
  4  7  1  0  0  0  0
  4  8  2  0  0  0  0
  5  9  1  0  0  0  0
  6 10  1  0  0  0  0
  7 11  1  0  0  0  0
  7 12  1  0  0  0  0
  8 13  1  0  0  0  0
 10 14  2  0  0  0  0
 12 15  1  0  0  0  0
 13 16  1  0  0  0  0
 14 17  1  0  0  0  0
 15 18  2  0  0  0  0
 17 19  1  0  0  0  0
 17 20  2  0  0  0  0
 18 21  1  0  0  0  0
 19 22  1  0  0  0  0
 19 23  1  0  0  0  0
 20 24  1  0  0  0  0
 21 25  1  0  0  0  0
 21 26  2  0  0  0  0
 22 27  1  0  0  0  0
 23 28  1  0  0  0  0
 25 29  1  0  0  0  0
 27 30  1  0  0  0  0
  8  9  1  0  0  0  0
 11 13  2  0  0  0  0
M  END
>  <idcoordinates2D>


>  <FragFp>
;j;grxxzUwtOEE8yE9udqQLHcV4OBHx2Af05N@oi41F2FXs1sV0pFT4ebGF3W12VW8FK49!F%1!V

>  <SkelSpheres>
/(1*2#D!1+2!1#1%1/2%1*1$2!403!203!1(2$1//02%1$2$1C/!2%2/*1*1$102/*1(1!1#1(1!2/.1//.102///2*9!1#1&1+4/$2302$2+1/%3/+1%2/(2&2%1/&41/01#22201!1/)1!3!1/1/2//%2+2,1/+1&20q,2&2*1(1#2(1*1.2#1!1(1(1&1.1@!1/&2)7$2!3//%1/!3+1%4!2/01201#4$1(

>  <PathFp>
lMU@VH82fZ!dZobc8V0IJ43ds@0@eARV0N7D8krhJkS0OAFsG041!8_45808GF2LXOY0VI!NZ2JJI0dR#

>  <Structure>
fgH`@DLTd@tfYeY}Weee`eFZjZjZfZjZjPXLaTl

>  <Atoms>
30

>  <Bonds>
31

>  <Total Molweight>
376

>  <cLogP>
4.5456

>  <H-Acceptors>
6

>  <H-Donors>
0

>  <Non-H Atoms>
30

>  <Non-C/H Atoms>
6

>  <Electronegative Atoms>
6

>  <Stereo Centers>
0

>  <Rotatable Bonds>
11

>  <Rings Closures>
2

>  <sp3-Atoms>
14

>  <Symmetric atoms>
0

>  <Total Surface Area>
69.67

>  <Relative PSA>
0.68868

>  <Polar Surface Area>
50.6

>  <Shape Index>
0.6

>  <Molecular Flexibility>
0.60562

>  <Molecular Complexity>
0.85664

>  <Aromatic Rings>
1

>  <Aromatic Atoms>
5

$$$$

eCreator 1.02D

 30 31  0  0  0  0  0  0  0  0999 V2000
   15.5885   -0.7500   -0.0000 O   0  0  0  0  0  0  0  0  0  0  0  0
   14.2894   -0.0000   -0.0000 C   0  0  0  0  0  0  0  0  0  0  0  0
   14.2894    1.5000   -0.0000 N   0  0  0  0  0  0  0  0  0  0  0  0
   12.9904   -0.7500   -0.0000 C   0  0  0  0  0  0  0  0  0  0  0  0
   15.5885    2.2500   -0.0000 C   0  0  0  0  0  0  0  0  0  0  0  0
   12.9904    2.2500   -0.0000 C   0  0  0  0  0  0  0  0  0  0  0  0
   11.6913   -0.0000   -0.0000 C   0  0  0  0  0  0  0  0  0  0  0  0
   15.5885    3.7500   -0.0000 C   0  0  0  0  0  0  0  0  0  0  0  0
   16.8875    1.5000   -0.0000 C   0  0  0  0  0  0  0  0  0  0  0  0
   11.6913    1.5000   -0.0000 C   0  0  0  0  0  0  0  0  0  0  0  0
   10.3923   -0.7500   -0.0000 C   0  0  0  0  0  0  0  0  0  0  0  0
   16.8875    4.5000   -0.0000 C   0  0  0  0  0  0  0  0  0  0  0  0
   16.8875   -0.0000   -0.0000 C   0  0  0  0  0  0  0  0  0  0  0  0
    9.0933   -0.0000   -0.0000 N   0  0  0  0  0  0  0  0  0  0  0  0
   10.3923   -2.2500   -0.0000 C   0  0  0  0  0  0  0  0  0  0  0  0
   16.8875    6.0000   -0.0000 C   0  0  0  0  0  0  0  0  0  0  0  0
    9.0933    1.5000   -0.0000 N   0  0  0  0  0  0  0  0  0  0  0  0
   18.1865    6.7500   -0.0000 N   0  0  0  0  0  0  0  0  0  0  0  0
    7.7942    2.2500   -0.0000 C   0  0  0  0  0  0  0  0  0  0  0  0
   18.1865    8.2500   -0.0000 C   0  0  0  0  0  0  0  0  0  0  0  0
   19.4856    6.0000   -0.0000 C   0  0  0  0  0  0  0  0  0  0  0  0
    7.7942    3.7500   -0.0000 C   0  0  0  0  0  0  0  0  0  0  0  0
    6.4952    1.5000   -0.0000 C   0  0  0  0  0  0  0  0  0  0  0  0
   19.4856    9.0000   -0.0000 C   0  0  0  0  0  0  0  0  0  0  0  0
   20.7846    6.7500   -0.0000 C   0  0  0  0  0  0  0  0  0  0  0  0
    6.4952    4.5000   -0.0000 C   0  0  0  0  0  0  0  0  0  0  0  0
   20.7846    8.2500   -0.0000 C   0  0  0  0  0  0  0  0  0  0  0  0
    6.4952    6.0000   -0.0000 C   0  0  0  0  0  0  0  0  0  0  0  0
    5.1962    6.7500   -0.0000 O   0  0  0  0  0  0  0  0  0  0  0  0
    5.1962    8.2500   -0.0000 C   0  0  0  0  0  0  0  0  0  0  0  0
  1  2  2  0  0  0  0
  2  3  1  0  0  0  0
  2  4  1  0  0  0  0
  3  5  1  0  0  0  0
  3  6  1  0  0  0  0
  4  7  2  0  0  0  0
  5  8  2  0  0  0  0
  5  9  1  0  0  0  0
  6 10  1  0  0  0  0
  7 11  1  0  0  0  0
  8 12  1  0  0  0  0
  9 13  2  0  0  0  0
 11 14  2  0  0  0  0
 11 15  1  0  0  0  0
 12 16  2  0  0  0  0
 14 17  1  0  0  0  0
 16 18  1  0  0  0  0
 17 19  1  0  0  0  0
 18 20  1  0  0  0  0
 18 21  1  0  0  0  0
 19 22  2  0  0  0  0
 19 23  1  0  0  0  0
 20 24  1  0  0  0  0
 21 25  1  0  0  0  0
 22 26  1  0  0  0  0
 24 27  1  0  0  0  0
 26 28  2  0  0  0  0
 28 29  1  0  0  0  0
 29 30  1  0  0  0  0
  7 10  1  0  0  0  0
 25 27  1  0  0  0  0
M  END
>  <idcoordinates2D>


>  <FragFp>
;fzfv8rsCuOJ99398s@9@WLFH2cV08BPx218048@ki410V0Xs08V0oFPJe7FF1W120W!J09!F#c01#

>  <SkelSpheres>
!2,1,2#1$D.2!1$1$1/$1/#1#201!3%1/)1+1$2+3&G*23#1//1/2///02+3!3(1#1*1*2%1.1%1/+4/(2/!5&1/)2*101#12$2//!3)1/$1!2!1%1/#102$11//$1+1%1/1)13!1%203(4!2/!2101/.2#1%1*2%2)101/!s,2/!3!1#2/1(2,21/$3/&2$29301/&2)3.1!1011.1!1&2!12/%1%104$1%1/4-

>  <PathFp>
I1N0@0940@22c!aFc!704244N1@28BW8mW20GC0106VN8Gc!G150clOV0F1JF14ZF10W22G0a2Z4@YVD0F0

>  <Structure>
fgH`@DVCDAtfYYUy}Ye_udakZiZiYjijij`TYFWQY]@

>  <Atoms>
30

>  <Bonds>
31

>  <Total Molweight>
376

>  <cLogP>
4.364

>  <H-Acceptors>
6

>  <H-Donors>
0

>  <Non-H Atoms>
30

>  <Non-C/H Atoms>
6

>  <Electronegative Atoms>
6

>  <Stereo Centers>
0

>  <Rotatable Bonds>
9

>  <Rings Closures>
2

>  <sp3-Atoms>
12

>  <Symmetric atoms>
2

>  <Total Surface Area>
80.24

>  <Relative PSA>
0.56331

>  <Polar Surface Area>
48.38

>  <Shape Index>
0.7

>  <Molecular Flexibility>
0.49395

>  <Molecular Complexity>
0.76921

>  <Aromatic Rings>
0

>  <Aromatic Atoms>
0

$$$$

eCreator 1.02D

 32 31  0  0  0  0  0  0  0  0999 V2000
    6.9282   -1.5000   -0.0000 O   0  0  0  0  0  0  0  0  0  0  0  0
    6.9282   -0.5000   -0.0000 C   0  0  0  0  0  0  0  0  0  0  0  0
    6.0622   -0.0000   -0.0000 N   0  0  0  0  0  0  0  0  0  0  0  0
    7.7942   -0.0000   -0.0000 C   0  0  0  0  0  0  0  0  0  0  0  0
    5.1962   -0.5000   -0.0000 C   0  0  0  0  0  0  0  0  0  0  0  0
    6.0622    1.0000   -0.0000 C   0  0  0  0  0  0  0  0  0  0  0  0
    8.6603   -0.5000   -0.0000 N   0  0  0  0  0  0  0  0  0  0  0  0
    7.7942    1.0000   -0.0000 C   0  0  0  0  0  0  0  0  0  0  0  0
    4.3301   -0.0000   -0.0000 C   0  0  0  0  0  0  0  0  0  0  0  0
    5.1962   -1.5000   -0.0000 C   0  0  0  0  0  0  0  0  0  0  0  0
    5.1962    1.5000   -0.0000 C   0  0  0  0  0  0  0  0  0  0  0  0
    8.6603   -1.5000   -0.0000 N   0  0  0  0  0  0  0  0  0  0  0  0
    9.5263   -0.0000   -0.0000 C   0  0  0  0  0  0  0  0  0  0  0  0
    3.4641   -0.5000   -0.0000 C   0  0  0  0  0  0  0  0  0  0  0  0
    4.3301   -2.0000   -0.0000 C   0  0  0  0  0  0  0  0  0  0  0  0
    9.5263   -2.0000   -0.0000 C   0  0  0  0  0  0  0  0  0  0  0  0
   10.3923   -0.5000   -0.0000 C   0  0  0  0  0  0  0  0  0  0  0  0
    9.5263    1.0000   -0.0000 C   0  0  0  0  0  0  0  0  0  0  0  0
    3.4641   -1.5000   -0.0000 C   0  0  0  0  0  0  0  0  0  0  0  0
    9.5263   -3.0000   -0.0000 C   0  0  0  0  0  0  0  0  0  0  0  0
   11.2583   -0.0000   -0.0000 C   0  0  0  0  0  0  0  0  0  0  0  0
    2.5981   -2.0000   -0.0000 N   0  0  0  0  0  0  0  0  0  0  0  0
    8.6603   -3.5000   -0.0000 O   0  0  0  0  0  0  0  0  0  0  0  0
   10.3923   -3.5000   -0.0000 N   0  0  0  0  0  0  0  0  0  0  0  0
   11.2583    1.0000   -0.0000 C   0  0  0  0  0  0  0  0  0  0  0  0
    1.7321   -1.5000   -0.0000 C   0  0  0  0  0  0  0  0  0  0  0  0
    2.5981   -3.0000   -0.0000 C   0  0  0  0  0  0  0  0  0  0  0  0
   12.1244    1.5000   -0.0000 O   0  0  0  0  0  0  0  0  0  0  0  0
   10.3923    1.5000   -0.0000 C   0  0  0  0  0  0  0  0  0  0  0  0
    0.8660   -2.0000   -0.0000 O   0  0  0  0  0  0  0  0  0  0  0  0
    1.7321   -0.5000   -0.0000 C   0  0  0  0  0  0  0  0  0  0  0  0
    1.7321   -3.5000   -0.0000 C   0  0  0  0  0  0  0  0  0  0  0  0
  1  2  2  0  0  0  0
  2  3  1  0  0  0  0
  2  4  1  0  0  0  0
  3  5  1  0  0  0  0
  3  6  1  0  0  0  0
  4  7  1  0  0  0  0
  4  8  2  0  0  0  0
  5  9  1  0  0  0  0
  5 10  2  0  0  0  0
  6 11  1  0  0  0  0
  7 12  1  0  0  0  0
  7 13  1  0  0  0  0
  9 14  2  0  0  0  0
 10 15  1  0  0  0  0
 12 16  2  0  0  0  0
 13 17  1  0  0  0  0
 13 18  2  0  0  0  0
 14 19  1  0  0  0  0
 16 20  1  0  0  0  0
 17 21  2  0  0  0  0
 19 22  1  0  0  0  0
 20 23  2  0  0  0  0
 20 24  1  0  0  0  0
 21 25  1  0  0  0  0
 22 26  1  0  0  0  0
 22 27  1  0  0  0  0
 25 28  1  0  0  0  0
 25 29  2  0  0  0  0
 26 30  2  0  0  0  0
 26 31  1  0  0  0  0
 27 32  1  0  0  0  0
M  END
>  <idcoordinates2D>


>  <FragFp>
zrzhzxUgrJCwOktOEC8mE8uca9HH8V4O0Ht2Ad04N@Ze41FX02k1sV0K0R0cWGF7W12VV0FK41!F%1#

>  <SkelSpheres>
/*1,5.2!1$1(1,10202,1#1%5$9+402/01/!1+2%D/!4/2+2/$106/%3#1%1)1+5)1/(1*4$1/&3//02(2(1$101$@&3/#6/$4!2$4///(1%21$8///.1/!3#12/)3)3//$1%2+102.1/!1/&3/#30r2/#2*10101$4!1(1/*4/1//0F63//!8/01+2*1//+5!2%1%1*2.

>  <PathFp>
G1808Fc01102W0Fq0@801VFA8480S296_4N0F0FB010F0N0lW0F1#dlF$J!8VF088XX!Z2_0@!4440

>  <Structure>
e`_jB@@DFMJn`FmklbbbbbTrrbrrbTLTSUSMSLtsURt@PIFKedp

>  <Atoms>
32

>  <Bonds>
31

>  <Total Molweight>
410

>  <cLogP>
3.5247

>  <H-Acceptors>
9

>  <H-Donors>
0

>  <Non-H Atoms>
32

>  <Non-C/H Atoms>
9

>  <Electronegative Atoms>
9

>  <Stereo Centers>
0

>  <Rotatable Bonds>
13

>  <Rings Closures>
0

>  <sp3-Atoms>
8

>  <Symmetric atoms>
0

>  <Total Surface Area>
131.66

>  <Relative PSA>
0.5919

>  <Polar Surface Area>
96.76

>  <Shape Index>
0.5

>  <Molecular Flexibility>
0.80897

>  <Molecular Complexity>
0.78531

>  <Aromatic Rings>
0

>  <Aromatic Atoms>
0

$$$$

eCreator 1.02D

 31 31  0  0  0  0  0  0  0  0999 V2000
   19.4856    1.5000   -0.0000 O   0  0  0  0  0  0  0  0  0  0  0  0
   19.4856    0.0000   -0.0000 C   0  0  0  0  0  0  0  0  0  0  0  0
   18.1865   -0.7500   -0.0000 N   0  0  0  0  0  0  0  0  0  0  0  0
   20.7846   -0.7500   -0.0000 C   0  0  0  0  0  0  0  0  0  0  0  0
   16.8875   -0.0000   -0.0000 C   0  0  0  0  0  0  0  0  0  0  0  0
   18.1865   -2.2500   -0.0000 C   0  0  0  0  0  0  0  0  0  0  0  0
   20.7846   -2.2500   -0.0000 C   0  0  0  0  0  0  0  0  0  0  0  0
   15.5885   -0.7500   -0.0000 C   0  0  0  0  0  0  0  0  0  0  0  0
   16.8875    1.5000   -0.0000 C   0  0  0  0  0  0  0  0  0  0  0  0
   19.4856   -3.0000   -0.0000 C   0  0  0  0  0  0  0  0  0  0  0  0
   14.2894   -0.0000   -0.0000 C   0  0  0  0  0  0  0  0  0  0  0  0
   12.9904   -0.7500   -0.0000 C   0  0  0  0  0  0  0  0  0  0  0  0
   11.6913   -0.0000   -0.0000 N   0  0  0  0  0  0  0  0  0  0  0  0
   12.9904   -2.2500   -0.0000 C   0  0  0  0  0  0  0  0  0  0  0  0
   10.3923   -0.7500   -0.0000 C   0  0  0  0  0  0  0  0  0  0  0  0
   11.6913    1.5000   -0.0000 C   0  0  0  0  0  0  0  0  0  0  0  0
   10.3923   -2.2500   -0.0000 O   0  0  0  0  0  0  0  0  0  0  0  0
    9.0933   -0.0000   -0.0000 C   0  0  0  0  0  0  0  0  0  0  0  0
   10.3923    2.2500   -0.0000 C   0  0  0  0  0  0  0  0  0  0  0  0
    7.7942   -0.7500   -0.0000 N   0  0  0  0  0  0  0  0  0  0  0  0
    9.0933    1.5000   -0.0000 C   0  0  0  0  0  0  0  0  0  0  0  0
    6.4952   -0.0000   -0.0000 C   0  0  0  0  0  0  0  0  0  0  0  0
    7.7942    2.2500   -0.0000 C   0  0  0  0  0  0  0  0  0  0  0  0
    5.1962   -0.7500   -0.0000 C   0  0  0  0  0  0  0  0  0  0  0  0
    7.7942    3.7500   -0.0000 C   0  0  0  0  0  0  0  0  0  0  0  0
    3.8971   -0.0000   -0.0000 C   0  0  0  0  0  0  0  0  0  0  0  0
    6.4952    4.5000   -0.0000 N   0  0  0  0  0  0  0  0  0  0  0  0
    3.8971    1.5000   -0.0000 C   0  0  0  0  0  0  0  0  0  0  0  0
    2.5981    2.2500   -0.0000 O   0  0  0  0  0  0  0  0  0  0  0  0
    5.1962    2.2500   -0.0000 C   0  0  0  0  0  0  0  0  0  0  0  0
    2.5981    3.7500   -0.0000 C   0  0  0  0  0  0  0  0  0  0  0  0
  1  2  2  0  0  0  0
  2  3  1  0  0  0  0
  2  4  1  0  0  0  0
  3  5  1  0  0  0  0
  3  6  1  0  0  0  0
  4  7  1  0  0  0  0
  5  8  2  0  0  0  0
  5  9  1  0  0  0  0
  6 10  1  0  0  0  0
  8 11  1  0  0  0  0
 11 12  2  0  0  0  0
 12 13  1  0  0  0  0
 12 14  1  0  0  0  0
 13 15  1  0  0  0  0
 13 16  1  0  0  0  0
 15 17  2  0  0  0  0
 15 18  1  0  0  0  0
 16 19  1  0  0  0  0
 18 20  1  0  0  0  0
 18 21  2  0  0  0  0
 20 22  1  0  0  0  0
 21 23  1  0  0  0  0
 22 24  1  0  0  0  0
 23 25  1  0  0  0  0
 24 26  2  0  0  0  0
 25 27  1  0  0  0  0
 26 28  1  0  0  0  0
 28 29  1  0  0  0  0
 28 30  2  0  0  0  0
 29 31  1  0  0  0  0
  7 10  1  0  0  0  0
M  END
>  <idcoordinates2D>


>  <FragFp>
;hzhvBroCySJ9tEC8oA8@8_9H3cV498Px2A804N@o@440W0XN0sV0o08JeYGF3W12VV8F54#F#V%

>  <SkelSpheres>
012//01!G/!1/+11!3/!2!40201204+2$1//01/!A/101/(1/+1///2%55.1/-4/&1/*3(1&2/*8&2/1/#13!2202$3*3&1.1*2/&4/(2!1*2$1/13,1*2-1/,2*4$1-2//#3$1/1(51$2.1&20r/*1//&1.224#2,1,2.2B5/$11!2)61+1#1(2%2#11/*3/!4/$1$201%1&

>  <PathFp>
GJN08F841@02d!q0@!3!A4089P28DV8N120F5010FVN0FV0FF1408W1$FF0BZF30WY0F0a2o481VB4!

>  <Structure>
foI`@DFrl@SyEEDhlUEMEidddmDrSUSTuSTuSTt@cIUfFp

>  <Atoms>
31

>  <Bonds>
31

>  <Total Molweight>
392

>  <cLogP>
4.5937

>  <H-Acceptors>
7

>  <H-Donors>
0

>  <Non-H Atoms>
31

>  <Non-C/H Atoms>
7

>  <Electronegative Atoms>
7

>  <Stereo Centers>
0

>  <Rotatable Bonds>
12

>  <Rings Closures>
1

>  <sp3-Atoms>
15

>  <Symmetric atoms>
0

>  <Total Surface Area>
69.72

>  <Relative PSA>
0.72117

>  <Polar Surface Area>
56.33

>  <Shape Index>
0.58065

>  <Molecular Flexibility>
0.66255

>  <Molecular Complexity>
0.76657

>  <Aromatic Rings>
0

>  <Aromatic Atoms>
0

$$$$

eCreator 1.02D

 31 31  0  0  0  0  0  0  0  0999 V2000
    3.4641   -3.5000   -0.0000 O   0  0  0  0  0  0  0  0  0  0  0  0
    4.3301   -3.0000   -0.0000 C   0  0  0  0  0  0  0  0  0  0  0  0
    5.1962   -3.5000   -0.0000 N   0  0  0  0  0  0  0  0  0  0  0  0
    4.3301   -2.0000   -0.0000 C   0  0  0  0  0  0  0  0  0  0  0  0
    5.1962   -1.5000   -0.0000 N   0  0  0  0  0  0  0  0  0  0  0  0
    5.1962   -0.5000   -0.0000 N   0  0  0  0  0  0  0  0  0  0  0  0
    6.0622   -0.0000   -0.0000 C   0  0  0  0  0  0  0  0  0  0  0  0
    4.3301   -0.0000   -0.0000 C   0  0  0  0  0  0  0  0  0  0  0  0
    6.9282   -0.5000   -0.0000 C   0  0  0  0  0  0  0  0  0  0  0  0
    3.4641   -0.5000   -0.0000 C   0  0  0  0  0  0  0  0  0  0  0  0
    7.7942   -0.0000   -0.0000 C   0  0  0  0  0  0  0  0  0  0  0  0
    2.5981   -0.0000   -0.0000 C   0  0  0  0  0  0  0  0  0  0  0  0
    8.6603   -0.5000   -0.0000 C   0  0  0  0  0  0  0  0  0  0  0  0
    1.7321   -0.5000   -0.0000 C   0  0  0  0  0  0  0  0  0  0  0  0
    9.5263    0.0000   -0.0000 O   0  0  0  0  0  0  0  0  0  0  0  0
    8.6603   -1.5000   -0.0000 C   0  0  0  0  0  0  0  0  0  0  0  0
    0.8660   -0.0000   -0.0000 N   0  0  0  0  0  0  0  0  0  0  0  0
    9.5263   -2.0000   -0.0000 C   0  0  0  0  0  0  0  0  0  0  0  0
    0.8660    1.0000   -0.0000 C   0  0  0  0  0  0  0  0  0  0  0  0
    0.0000   -0.5000   -0.0000 C   0  0  0  0  0  0  0  0  0  0  0  0
    1.7321    1.5000   -0.0000 C   0  0  0  0  0  0  0  0  0  0  0  0
   -0.0000    1.5000   -0.0000 C   0  0  0  0  0  0  0  0  0  0  0  0
    1.7321    2.5000   -0.0000 C   0  0  0  0  0  0  0  0  0  0  0  0
   -0.0000    2.5000   -0.0000 C   0  0  0  0  0  0  0  0  0  0  0  0
    0.8660    3.0000   -0.0000 C   0  0  0  0  0  0  0  0  0  0  0  0
    0.8660    4.0000   -0.0000 N   0  0  0  0  0  0  0  0  0  0  0  0
   -0.0000    4.5000   -0.0000 C   0  0  0  0  0  0  0  0  0  0  0  0
    1.7321    4.5000   -0.0000 C   0  0  0  0  0  0  0  0  0  0  0  0
   -0.8660    4.0000   -0.0000 O   0  0  0  0  0  0  0  0  0  0  0  0
   -0.0000    5.5000   -0.0000 C   0  0  0  0  0  0  0  0  0  0  0  0
   -0.8660    6.0000   -0.0000 C   0  0  0  0  0  0  0  0  0  0  0  0
  1  2  2  0  0  0  0
  2  3  1  0  0  0  0
  2  4  1  0  0  0  0
  4  5  2  0  0  0  0
  5  6  1  0  0  0  0
  6  7  1  0  0  0  0
  6  8  1  0  0  0  0
  7  9  2  0  0  0  0
  8 10  2  0  0  0  0
  9 11  1  0  0  0  0
 10 12  1  0  0  0  0
 11 13  2  0  0  0  0
 12 14  1  0  0  0  0
 13 15  1  0  0  0  0
 13 16  1  0  0  0  0
 14 17  1  0  0  0  0
 16 18  2  0  0  0  0
 17 19  1  0  0  0  0
 17 20  1  0  0  0  0
 19 21  2  0  0  0  0
 19 22  1  0  0  0  0
 21 23  1  0  0  0  0
 22 24  2  0  0  0  0
 23 25  2  0  0  0  0
 25 26  1  0  0  0  0
 26 27  1  0  0  0  0
 26 28  1  0  0  0  0
 27 29  2  0  0  0  0
 27 30  1  0  0  0  0
 30 31  1  0  0  0  0
 24 25  1  0  0  0  0
M  END
>  <idcoordinates2D>


>  <FragFp>
zyvx6KOK0F5s0J@dS80V090V0BFG90804Ho058V02AF8410V02F08V040F0814kFV910VV045#G1F#1#

>  <SkelSpheres>
/(1+1!7/!1-1//*5$4/%1,2//!D+1+4/!31$1/(1/-1#1/$1%1-1!2)1&1)2/)2)2&1/021,102$6#2!2+1!2/!1&214$3&2!33&1#1!4%1-1/#5//-102/%2#1$102$1#1$4-2/2+1%1!12%1042/0201%2)1/$2/03(1*20q#1/1*1)481#4$3/&1!1%1$1$3/&1%1175//#1!4*1!31/%3/-1,5/,1-

>  <PathFp>
2G8080s408!c!F48!304054GF2!B_0m920FB%80lc!1540BlJ!F0JF18VH1c0114V62W6F!D450

>  <Structure>
foi`@DDhFXGGrJYJIIIJKJZYKJJGhvfiZZih@Jf`ALWHUj`

>  <Atoms>
31

>  <Bonds>
31

>  <Total Molweight>
394

>  <cLogP>
2.1437

>  <H-Acceptors>
8

>  <H-Donors>
0

>  <Non-H Atoms>
31

>  <Non-C/H Atoms>
8

>  <Electronegative Atoms>
8

>  <Stereo Centers>
0

>  <Rotatable Bonds>
12

>  <Rings Closures>
1

>  <sp3-Atoms>
7

>  <Symmetric atoms>
2

>  <Total Surface Area>
129.44

>  <Relative PSA>
0.50131

>  <Polar Surface Area>
79.69

>  <Shape Index>
0.64516

>  <Molecular Flexibility>
0.71672

>  <Molecular Complexity>
0.68153

>  <Aromatic Rings>
1

>  <Aromatic Atoms>
6

$$$$

eCreator 1.02D

 31 31  0  0  0  0  0  0  0  0999 V2000
    6.0622    4.0000   -0.0000 O   0  0  0  0  0  0  0  0  0  0  0  0
    6.9282    4.5000   -0.0000 C   0  0  0  0  0  0  0  0  0  0  0  0
    7.7942    4.0000   -0.0000 N   0  0  0  0  0  0  0  0  0  0  0  0
    6.9282    5.5000   -0.0000 C   0  0  0  0  0  0  0  0  0  0  0  0
    7.7942    3.0000   -0.0000 C   0  0  0  0  0  0  0  0  0  0  0  0
    8.6603    4.5000   -0.0000 C   0  0  0  0  0  0  0  0  0  0  0  0
    6.9282    2.5000   -0.0000 C   0  0  0  0  0  0  0  0  0  0  0  0
    8.6603    2.5000   -0.0000 C   0  0  0  0  0  0  0  0  0  0  0  0
    9.5263    4.0000   -0.0000 C   0  0  0  0  0  0  0  0  0  0  0  0
    6.9282    1.5000   -0.0000 C   0  0  0  0  0  0  0  0  0  0  0  0
    8.6603    1.5000   -0.0000 C   0  0  0  0  0  0  0  0  0  0  0  0
   10.3923    4.5000   -0.0000 C   0  0  0  0  0  0  0  0  0  0  0  0
    7.7942    1.0000   -0.0000 C   0  0  0  0  0  0  0  0  0  0  0  0
    7.7942   -0.0000   -0.0000 N   0  0  0  0  0  0  0  0  0  0  0  0
    6.9282   -0.5000   -0.0000 C   0  0  0  0  0  0  0  0  0  0  0  0
    8.6603   -0.5000   -0.0000 C   0  0  0  0  0  0  0  0  0  0  0  0
    6.0622   -0.0000   -0.0000 C   0  0  0  0  0  0  0  0  0  0  0  0
    9.5263   -0.0000   -0.0000 C   0  0  0  0  0  0  0  0  0  0  0  0
    5.1962   -0.5000   -0.0000 N   0  0  0  0  0  0  0  0  0  0  0  0
    6.0622    1.0000   -0.0000 C   0  0  0  0  0  0  0  0  0  0  0  0
    5.1962   -1.5000   -0.0000 N   0  0  0  0  0  0  0  0  0  0  0  0
    4.3301   -0.0000   -0.0000 C   0  0  0  0  0  0  0  0  0  0  0  0
    6.0622   -2.0000   -0.0000 C   0  0  0  0  0  0  0  0  0  0  0  0
    3.4641   -0.5000   -0.0000 C   0  0  0  0  0  0  0  0  0  0  0  0
    6.0622   -3.0000   -0.0000 C   0  0  0  0  0  0  0  0  0  0  0  0
    2.5981   -0.0000   -0.0000 C   0  0  0  0  0  0  0  0  0  0  0  0
    6.9282   -3.5000   -0.0000 N   0  0  0  0  0  0  0  0  0  0  0  0
    2.5981    1.0000   -0.0000 C   0  0  0  0  0  0  0  0  0  0  0  0
    1.7321    1.5000   -0.0000 O   0  0  0  0  0  0  0  0  0  0  0  0
    3.4641    1.5000   -0.0000 C   0  0  0  0  0  0  0  0  0  0  0  0
    1.7321    2.5000   -0.0000 C   0  0  0  0  0  0  0  0  0  0  0  0
  1  2  2  0  0  0  0
  2  3  1  0  0  0  0
  2  4  1  0  0  0  0
  3  5  1  0  0  0  0
  3  6  1  0  0  0  0
  5  7  2  0  0  0  0
  5  8  1  0  0  0  0
  6  9  1  0  0  0  0
  7 10  1  0  0  0  0
  8 11  2  0  0  0  0
  9 12  1  0  0  0  0
 10 13  2  0  0  0  0
 13 14  1  0  0  0  0
 14 15  1  0  0  0  0
 14 16  1  0  0  0  0
 15 17  1  0  0  0  0
 16 18  1  0  0  0  0
 17 19  1  0  0  0  0
 17 20  2  0  0  0  0
 19 21  1  0  0  0  0
 19 22  1  0  0  0  0
 21 23  2  0  0  0  0
 22 24  1  0  0  0  0
 23 25  1  0  0  0  0
 24 26  2  0  0  0  0
 25 27  1  0  0  0  0
 26 28  1  0  0  0  0
 28 29  1  0  0  0  0
 28 30  2  0  0  0  0
 29 31  1  0  0  0  0
 11 13  1  0  0  0  0
M  END
>  <idcoordinates2D>


>  <FragFp>
;xzxUxro5wSovQQC8q68ecaC2F9VBO8Ht2E8X0HAZ841FX03F1W!x8R0fWKkIW801VVFK41!G1F1!1#

>  <SkelSpheres>
1//&C&1*1#1)1,1/&2!603!2051*2//&1)2%106/!1/+1$1/!2#1/#102%1/2$2!31////&3/)1/#2+22$8&1/$1/$202$2&2,3%4!1!2/#3#1)3!1/$2%222&1.1$3%1,2201)144/*1/+2$21022//!2/,1/(1&20r$1#1*1$102!1!1&801!4//2/#1/-703/&12)7!4-1&1-11/(3/!5/01!1&3$1(

>  <PathFp>
l1N08F8018!V10648801VJA149FN216_4N9HFNB040F0N0Wd!1#dlJ$JF08VH2V82340a2J6F0VD410

>  <Structure>
foh`@DVRUXCyEEMDddUDeMLddmDhsUAAEUSSSTpAEX[@

>  <Atoms>
31

>  <Bonds>
31

>  <Total Molweight>
390

>  <cLogP>
3.8923

>  <H-Acceptors>
7

>  <H-Donors>
0

>  <Non-H Atoms>
31

>  <Non-C/H Atoms>
7

>  <Electronegative Atoms>
7

>  <Stereo Centers>
0

>  <Rotatable Bonds>
14

>  <Rings Closures>
1

>  <sp3-Atoms>
13

>  <Symmetric atoms>
2

>  <Total Surface Area>
86.81

>  <Relative PSA>
0.56157

>  <Polar Surface Area>
51.62

>  <Shape Index>
0.58065

>  <Molecular Flexibility>
0.72124

>  <Molecular Complexity>
0.74806

>  <Aromatic Rings>
1

>  <Aromatic Atoms>
6

$$$$

eCreator 1.02D

 31 31  0  0  0  0  0  0  0  0999 V2000
    8.6603   -0.5000   -0.0000 O   0  0  0  0  0  0  0  0  0  0  0  0
    7.7942   -0.0000   -0.0000 C   0  0  0  0  0  0  0  0  0  0  0  0
    6.9282   -0.5000   -0.0000 N   0  0  0  0  0  0  0  0  0  0  0  0
    7.7942    1.0000   -0.0000 C   0  0  0  0  0  0  0  0  0  0  0  0
    6.0622   -0.0000   -0.0000 C   0  0  0  0  0  0  0  0  0  0  0  0
    6.9282   -1.5000   -0.0000 C   0  0  0  0  0  0  0  0  0  0  0  0
    8.6032    1.5878   -0.0000 N   0  0  0  0  0  0  0  0  0  0  0  0
    6.9852    1.5878   -0.0000 C   0  0  0  0  0  0  0  0  0  0  0  0
    5.1962   -0.5000   -0.0000 C   0  0  0  0  0  0  0  0  0  0  0  0
    7.7942   -2.0000   -0.0000 C   0  0  0  0  0  0  0  0  0  0  0  0
    8.2942    2.5388   -0.0000 N   0  0  0  0  0  0  0  0  0  0  0  0
    9.5543    1.2788   -0.0000 C   0  0  0  0  0  0  0  0  0  0  0  0
    7.2942    2.5388   -0.0000 C   0  0  0  0  0  0  0  0  0  0  0  0
    4.3301   -0.0000   -0.0000 C   0  0  0  0  0  0  0  0  0  0  0  0
   10.2974    1.9479   -0.0000 C   0  0  0  0  0  0  0  0  0  0  0  0
    6.7064    3.3479   -0.0000 C   0  0  0  0  0  0  0  0  0  0  0  0
    4.3301    1.0000   -0.0000 C   0  0  0  0  0  0  0  0  0  0  0  0
   11.2485    1.6389   -0.0000 C   0  0  0  0  0  0  0  0  0  0  0  0
    7.1132    4.2614   -0.0000 O   0  0  0  0  0  0  0  0  0  0  0  0
    5.7119    3.2433   -0.0000 N   0  0  0  0  0  0  0  0  0  0  0  0
    3.4641    1.5000   -0.0000 N   0  0  0  0  0  0  0  0  0  0  0  0
    5.1962    1.5000   -0.0000 C   0  0  0  0  0  0  0  0  0  0  0  0
   11.4564    0.6607   -0.0000 C   0  0  0  0  0  0  0  0  0  0  0  0
    2.5981    1.0000   -0.0000 C   0  0  0  0  0  0  0  0  0  0  0  0
    3.4641    2.5000   -0.0000 C   0  0  0  0  0  0  0  0  0  0  0  0
    6.0622    1.0000   -0.0000 C   0  0  0  0  0  0  0  0  0  0  0  0
   12.4075    0.3517   -0.0000 C   0  0  0  0  0  0  0  0  0  0  0  0
    1.7321    1.5000   -0.0000 O   0  0  0  0  0  0  0  0  0  0  0  0
    2.5981    3.0000   -0.0000 C   0  0  0  0  0  0  0  0  0  0  0  0
   13.1506    1.0208   -0.0000 C   0  0  0  0  0  0  0  0  0  0  0  0
    2.5981    4.0000   -0.0000 C   0  0  0  0  0  0  0  0  0  0  0  0
  1  2  2  0  0  0  0
  2  3  1  0  0  0  0
  2  4  1  0  0  0  0
  3  5  1  0  0  0  0
  3  6  1  0  0  0  0
  4  7  1  0  0  0  0
  4  8  2  0  0  0  0
  5  9  1  0  0  0  0
  6 10  1  0  0  0  0
  7 11  1  0  0  0  0
  7 12  1  0  0  0  0
  8 13  1  0  0  0  0
  9 14  2  0  0  0  0
 12 15  1  0  0  0  0
 13 16  1  0  0  0  0
 14 17  1  0  0  0  0
 15 18  2  0  0  0  0
 16 19  2  0  0  0  0
 16 20  1  0  0  0  0
 17 21  1  0  0  0  0
 17 22  2  0  0  0  0
 18 23  1  0  0  0  0
 21 24  1  0  0  0  0
 21 25  1  0  0  0  0
 22 26  1  0  0  0  0
 23 27  2  0  0  0  0
 24 28  2  0  0  0  0
 25 29  1  0  0  0  0
 27 30  1  0  0  0  0
 29 31  1  0  0  0  0
 11 13  2  0  0  0  0
M  END
>  <idcoordinates2D>


>  <FragFp>
:UfzvUgrJCwOottEC8mE8uca9PI8V4O8It2Ad!F@oe41FX0Xs1sV0p0R0eWGF3W12VV8FK01!F%1!V

>  <SkelSpheres>
.1(1.9!1$2#102#1)2*1$2$2#1&1$2$3$3!1(2//&204)2%M/!1/.3/!302/*102%11$1#1(2/*12//*4!1///!1$1)9&3(1*3/$2!2$3//3021%1.1#11$5///.1&1*2#12//#3-1$1//01/1#2/)11#2)2/1#1q$3&11%2*1,2&11/*22)2$1%1+1-8/,1&6*1%1/)1*3/-5!2-201$2!307!1#1#

>  <PathFp>
lMU0sF80d#d4obV8V0IJJ1ds@08e3RV8N7@8kr05FS0OAFsG841!8_44808GF24XOV0WI!8_34FH0dR#

>  <Structure>
foi`@DLUdhD{rJJJIJIEIJJHqIKYQfjfjfiZZiZdACHTkM`

>  <Atoms>
31

>  <Bonds>
31

>  <Total Molweight>
394

>  <cLogP>
2.9176

>  <H-Acceptors>
8

>  <H-Donors>
0

>  <Non-H Atoms>
31

>  <Non-C/H Atoms>
8

>  <Electronegative Atoms>
8

>  <Stereo Centers>
0

>  <Rotatable Bonds>
12

>  <Rings Closures>
1

>  <sp3-Atoms>
9

>  <Symmetric atoms>
0

>  <Total Surface Area>
107.62

>  <Relative PSA>
0.62823

>  <Polar Surface Area>
78.75

>  <Shape Index>
0.58065

>  <Molecular Flexibility>
0.66536

>  <Molecular Complexity>
0.80291

>  <Aromatic Rings>
1

>  <Aromatic Atoms>
5

$$$$

eCreator 1.02D

 32 31  0  0  0  0  0  0  0  0999 V2000
   11.2583   -2.0000   -0.0000 O   0  0  0  0  0  0  0  0  0  0  0  0
   10.3923   -1.5000   -0.0000 C   0  0  0  0  0  0  0  0  0  0  0  0
   10.3923   -0.5000   -0.0000 N   0  0  0  0  0  0  0  0  0  0  0  0
    9.5263   -2.0000   -0.0000 C   0  0  0  0  0  0  0  0  0  0  0  0
    9.5263   -3.0000   -0.0000 N   0  0  0  0  0  0  0  0  0  0  0  0
    8.6603   -1.5000   -0.0000 C   0  0  0  0  0  0  0  0  0  0  0  0
    8.6603   -0.5000   -0.0000 C   0  0  0  0  0  0  0  0  0  0  0  0
    9.5263   -0.0000   -0.0000 N   0  0  0  0  0  0  0  0  0  0  0  0
    7.7942   -0.0000   -0.0000 C   0  0  0  0  0  0  0  0  0  0  0  0
    9.5263    1.0000   -0.0000 C   0  0  0  0  0  0  0  0  0  0  0  0
    6.9282   -0.5000   -0.0000 N   0  0  0  0  0  0  0  0  0  0  0  0
   10.3923    1.5000   -0.0000 C   0  0  0  0  0  0  0  0  0  0  0  0
    8.6603    1.5000   -0.0000 C   0  0  0  0  0  0  0  0  0  0  0  0
    6.0622   -0.0000   -0.0000 C   0  0  0  0  0  0  0  0  0  0  0  0
    6.9282   -1.5000   -0.0000 C   0  0  0  0  0  0  0  0  0  0  0  0
   10.3923    2.5000   -0.0000 C   0  0  0  0  0  0  0  0  0  0  0  0
    5.1962   -0.5000   -0.0000 C   0  0  0  0  0  0  0  0  0  0  0  0
    7.7942   -2.0000   -0.0000 C   0  0  0  0  0  0  0  0  0  0  0  0
   11.2583    3.0000   -0.0000 C   0  0  0  0  0  0  0  0  0  0  0  0
    4.3301   -0.0000   -0.0000 C   0  0  0  0  0  0  0  0  0  0  0  0
   11.2583    4.0000   -0.0000 O   0  0  0  0  0  0  0  0  0  0  0  0
   12.1244    2.5000   -0.0000 C   0  0  0  0  0  0  0  0  0  0  0  0
    4.3301    1.0000   -0.0000 C   0  0  0  0  0  0  0  0  0  0  0  0
   12.1244    4.5000   -0.0000 C   0  0  0  0  0  0  0  0  0  0  0  0
    3.4641    1.5000   -0.0000 N   0  0  0  0  0  0  0  0  0  0  0  0
    5.1962    1.5000   -0.0000 C   0  0  0  0  0  0  0  0  0  0  0  0
    2.5981    1.0000   -0.0000 C   0  0  0  0  0  0  0  0  0  0  0  0
    3.4641    2.5000   -0.0000 C   0  0  0  0  0  0  0  0  0  0  0  0
    6.0622    1.0000   -0.0000 C   0  0  0  0  0  0  0  0  0  0  0  0
    1.7321    1.5000   -0.0000 O   0  0  0  0  0  0  0  0  0  0  0  0
    2.5981    3.0000   -0.0000 C   0  0  0  0  0  0  0  0  0  0  0  0
    2.5981    4.0000   -0.0000 C   0  0  0  0  0  0  0  0  0  0  0  0
  1  2  2  0  0  0  0
  2  3  1  0  0  0  0
  2  4  1  0  0  0  0
  4  5  2  0  0  0  0
  4  6  1  0  0  0  0
  6  7  2  0  0  0  0
  7  8  1  0  0  0  0
  7  9  1  0  0  0  0
  8 10  1  0  0  0  0
  9 11  1  0  0  0  0
 10 12  2  0  0  0  0
 10 13  1  0  0  0  0
 11 14  1  0  0  0  0
 11 15  1  0  0  0  0
 12 16  1  0  0  0  0
 14 17  1  0  0  0  0
 15 18  1  0  0  0  0
 16 19  2  0  0  0  0
 17 20  2  0  0  0  0
 19 21  1  0  0  0  0
 19 22  1  0  0  0  0
 20 23  1  0  0  0  0
 21 24  1  0  0  0  0
 23 25  1  0  0  0  0
 23 26  2  0  0  0  0
 25 27  1  0  0  0  0
 25 28  1  0  0  0  0
 26 29  1  0  0  0  0
 27 30  2  0  0  0  0
 28 31  1  0  0  0  0
 31 32  1  0  0  0  0
M  END
>  <idcoordinates2D>


>  <FragFp>
;jzjQBroCwSJ9tAC8oA8@8X1P38V498It21804F@oe4!X0XN0cV0o0N0eWGF1W120V8F401!F*

>  <SkelSpheres>
!101)1%101.B%102#113!1/01&2011/1$2$2!203+2//02$1#301$2%F!1%1(1#3/*3/$1/*1/,4/1*2/)1$3/3*1//$1.B&2//*202$3*1/$302)3/!1$3/11///!1)102$11$1/-3$1&1//02!5/(2206#3#1,11-2/#20s$3&2,1(1(21(1/*22)2//%2A/*2011%6/01/%1-3/$1#1#5!2&1%201(4-

>  <PathFp>
FFN09FN41@22d0Fa48083809B088P08BV0NY20F501FJ0N0FV0F05408W!201FF08ZF1!Y!VZ2K0@WVB440

>  <Structure>
e`_jL@@DBNEA`BklbffTRTTVRVbVfbRKSMTuUKUSTtAQPjTTdcL

>  <Atoms>
32

>  <Bonds>
31

>  <Total Molweight>
406

>  <cLogP>
3.5092

>  <H-Acceptors>
8

>  <H-Donors>
0

>  <Non-H Atoms>
32

>  <Non-C/H Atoms>
8

>  <Electronegative Atoms>
8

>  <Stereo Centers>
0

>  <Rotatable Bonds>
15

>  <Rings Closures>
0

>  <sp3-Atoms>
13

>  <Symmetric atoms>
0

>  <Total Surface Area>
89.03

>  <Relative PSA>
0.69404

>  <Polar Surface Area>
68.69

>  <Shape Index>
0.5625

>  <Molecular Flexibility>
0.73332

>  <Molecular Complexity>
0.70285

>  <Aromatic Rings>
0

>  <Aromatic Atoms>
0

$$$$

eCreator 1.02D

 31 31  0  0  0  0  0  0  0  0999 V2000
    5.1962   -1.5000   -0.0000 O   0  0  0  0  0  0  0  0  0  0  0  0
    5.1962   -0.5000   -0.0000 C   0  0  0  0  0  0  0  0  0  0  0  0
    4.3301   -0.0000   -0.0000 N   0  0  0  0  0  0  0  0  0  0  0  0
    6.0622   -0.0000   -0.0000 C   0  0  0  0  0  0  0  0  0  0  0  0
    3.4641   -0.5000   -0.0000 C   0  0  0  0  0  0  0  0  0  0  0  0
    4.3301    1.0000   -0.0000 C   0  0  0  0  0  0  0  0  0  0  0  0
    6.9282   -0.5000   -0.0000 C   0  0  0  0  0  0  0  0  0  0  0  0
    2.5981   -0.0000   -0.0000 C   0  0  0  0  0  0  0  0  0  0  0  0
    3.4641   -1.5000   -0.0000 C   0  0  0  0  0  0  0  0  0  0  0  0
    7.7942   -0.0000   -0.0000 C   0  0  0  0  0  0  0  0  0  0  0  0
    1.7321   -0.5000   -0.0000 C   0  0  0  0  0  0  0  0  0  0  0  0
    0.8660   -0.0000   -0.0000 C   0  0  0  0  0  0  0  0  0  0  0  0
    0.0000   -0.5000   -0.0000 N   0  0  0  0  0  0  0  0  0  0  0  0
   -0.8660    0.0000   -0.0000 C   0  0  0  0  0  0  0  0  0  0  0  0
   -0.0000   -1.5000   -0.0000 C   0  0  0  0  0  0  0  0  0  0  0  0
   -1.7321   -0.5000   -0.0000 C   0  0  0  0  0  0  0  0  0  0  0  0
   -0.8660   -2.0000   -0.0000 C   0  0  0  0  0  0  0  0  0  0  0  0
   -2.5981    0.0000   -0.0000 N   0  0  0  0  0  0  0  0  0  0  0  0
   -1.7321   -1.5000   -0.0000 C   0  0  0  0  0  0  0  0  0  0  0  0
   -3.4641   -0.5000   -0.0000 N   0  0  0  0  0  0  0  0  0  0  0  0
   -2.5981    1.0000   -0.0000 C   0  0  0  0  0  0  0  0  0  0  0  0
   -2.5981   -2.0000   -0.0000 C   0  0  0  0  0  0  0  0  0  0  0  0
   -3.4641    1.5000   -0.0000 C   0  0  0  0  0  0  0  0  0  0  0  0
   -1.7321    1.5000   -0.0000 C   0  0  0  0  0  0  0  0  0  0  0  0
   -3.4641   -1.5000   -0.0000 C   0  0  0  0  0  0  0  0  0  0  0  0
   -3.4641    2.5000   -0.0000 C   0  0  0  0  0  0  0  0  0  0  0  0
   -1.7321    2.5000   -0.0000 C   0  0  0  0  0  0  0  0  0  0  0  0
   -4.3301   -2.0000   -0.0000 O   0  0  0  0  0  0  0  0  0  0  0  0
   -2.5981    3.0000   -0.0000 C   0  0  0  0  0  0  0  0  0  0  0  0
   -2.5981    4.0000   -0.0000 O   0  0  0  0  0  0  0  0  0  0  0  0
   -1.7321    4.5000   -0.0000 C   0  0  0  0  0  0  0  0  0  0  0  0
  1  2  2  0  0  0  0
  2  3  1  0  0  0  0
  2  4  1  0  0  0  0
  3  5  1  0  0  0  0
  3  6  1  0  0  0  0
  4  7  1  0  0  0  0
  5  8  2  0  0  0  0
  5  9  1  0  0  0  0
  7 10  1  0  0  0  0
  8 11  1  0  0  0  0
 11 12  2  0  0  0  0
 12 13  1  0  0  0  0
 13 14  1  0  0  0  0
 13 15  1  0  0  0  0
 14 16  1  0  0  0  0
 15 17  1  0  0  0  0
 16 18  1  0  0  0  0
 16 19  2  0  0  0  0
 18 20  1  0  0  0  0
 18 21  1  0  0  0  0
 19 22  1  0  0  0  0
 21 23  1  0  0  0  0
 21 24  2  0  0  0  0
 22 25  1  0  0  0  0
 23 26  2  0  0  0  0
 24 27  1  0  0  0  0
 25 28  2  0  0  0  0
 26 29  1  0  0  0  0
 29 30  1  0  0  0  0
 30 31  1  0  0  0  0
 17 19  1  0  0  0  0
M  END
>  <idcoordinates2D>


>  <FragFp>
;jzvzgrxpzUwttEE8m69e8rALGcV4OBHx2A805N@oB44HY0Xs1sV0pFE4eYGF3W1!W8F541!F%1#

>  <SkelSpheres>
!1/*101%2E,1$1$1/1$1*11(106$5$2/02-2!4%1/$2%E$1%1#201/%11,3!1+1%1//#102*4.1+1//(1/#1/01(1#2-11!19&2//*113$3(102/&2!1/.2201/102)2%4///(22/*3/!3#1.2%1$1$2$1(1*3#1-2!12!1&2/$r201-1!2-1/!1,2//$2/2(18201(1$1&22)2.1011!2/012)1*1)1)104!2/2(1,1

>  <PathFp>
IJ8090841@!d0Fq48083VFA4089Q20DWBP1H0F501GFk80GW0FF540Bl9$FF10ZF301Y0FVa2J481VB4J0

>  <Structure>
foI`@DFcdF{yEEDidThdihmDddTEKUSTuUMTsMT@cITvFp

>  <Atoms>
31

>  <Bonds>
31

>  <Total Molweight>
392

>  <cLogP>
3.1235

>  <H-Acceptors>
7

>  <H-Donors>
0

>  <Non-H Atoms>
31

>  <Non-C/H Atoms>
7

>  <Electronegative Atoms>
7

>  <Stereo Centers>
0

>  <Rotatable Bonds>
12

>  <Rings Closures>
1

>  <sp3-Atoms>
16

>  <Symmetric atoms>
0

>  <Total Surface Area>
69.72

>  <Relative PSA>
0.72117

>  <Polar Surface Area>
56.33

>  <Shape Index>
0.6129

>  <Molecular Flexibility>
0.6112

>  <Molecular Complexity>
0.81145

>  <Aromatic Rings>
0

>  <Aromatic Atoms>
0

$$$$

eCreator 1.02D

 32 31  0  0  0  0  0  0  0  0999 V2000
    9.5263    1.0000   -0.0000 O   0  0  0  0  0  0  0  0  0  0  0  0
    9.5263   -0.0000   -0.0000 C   0  0  0  0  0  0  0  0  0  0  0  0
   10.3923   -0.5000   -0.0000 N   0  0  0  0  0  0  0  0  0  0  0  0
    8.6603   -0.5000   -0.0000 C   0  0  0  0  0  0  0  0  0  0  0  0
   11.2583   -0.0000   -0.0000 C   0  0  0  0  0  0  0  0  0  0  0  0
   10.3923   -1.5000   -0.0000 C   0  0  0  0  0  0  0  0  0  0  0  0
    7.7942   -0.0000   -0.0000 C   0  0  0  0  0  0  0  0  0  0  0  0
   12.1244   -0.5000   -0.0000 C   0  0  0  0  0  0  0  0  0  0  0  0
   11.2583    1.0000   -0.0000 C   0  0  0  0  0  0  0  0  0  0  0  0
   11.2583   -2.0000   -0.0000 C   0  0  0  0  0  0  0  0  0  0  0  0
    6.9282   -0.5000   -0.0000 C   0  0  0  0  0  0  0  0  0  0  0  0
   12.9904   -0.0000   -0.0000 C   0  0  0  0  0  0  0  0  0  0  0  0
   10.3923    1.5000   -0.0000 C   0  0  0  0  0  0  0  0  0  0  0  0
    6.0622   -0.0000   -0.0000 N   0  0  0  0  0  0  0  0  0  0  0  0
    6.9282   -1.5000   -0.0000 C   0  0  0  0  0  0  0  0  0  0  0  0
   13.8564   -0.5000   -0.0000 C   0  0  0  0  0  0  0  0  0  0  0  0
    6.0622    1.0000   -0.0000 N   0  0  0  0  0  0  0  0  0  0  0  0
    7.7942   -2.0000   -0.0000 O   0  0  0  0  0  0  0  0  0  0  0  0
   14.7224   -0.0000   -0.0000 N   0  0  0  0  0  0  0  0  0  0  0  0
    5.1962    1.5000   -0.0000 C   0  0  0  0  0  0  0  0  0  0  0  0
   15.5885   -0.5000   -0.0000 C   0  0  0  0  0  0  0  0  0  0  0  0
   14.7224    1.0000   -0.0000 C   0  0  0  0  0  0  0  0  0  0  0  0
    5.1962    2.5000   -0.0000 C   0  0  0  0  0  0  0  0  0  0  0  0
   15.5885   -1.5000   -0.0000 O   0  0  0  0  0  0  0  0  0  0  0  0
   16.4545   -0.0000   -0.0000 C   0  0  0  0  0  0  0  0  0  0  0  0
   13.8564    1.5000   -0.0000 C   0  0  0  0  0  0  0  0  0  0  0  0
    4.3301    3.0000   -0.0000 C   0  0  0  0  0  0  0  0  0  0  0  0
   17.3205   -0.5000   -0.0000 C   0  0  0  0  0  0  0  0  0  0  0  0
    3.4641    2.5000   -0.0000 C   0  0  0  0  0  0  0  0  0  0  0  0
    2.5981    3.0000   -0.0000 O   0  0  0  0  0  0  0  0  0  0  0  0
    3.4641    1.5000   -0.0000 C   0  0  0  0  0  0  0  0  0  0  0  0
    1.7321    2.5000   -0.0000 C   0  0  0  0  0  0  0  0  0  0  0  0
  1  2  2  0  0  0  0
  2  3  1  0  0  0  0
  2  4  1  0  0  0  0
  3  5  1  0  0  0  0
  3  6  1  0  0  0  0
  4  7  2  0  0  0  0
  5  8  2  0  0  0  0
  5  9  1  0  0  0  0
  6 10  1  0  0  0  0
  7 11  1  0  0  0  0
  8 12  1  0  0  0  0
  9 13  2  0  0  0  0
 11 14  2  0  0  0  0
 11 15  1  0  0  0  0
 12 16  2  0  0  0  0
 14 17  1  0  0  0  0
 15 18  2  0  0  0  0
 16 19  1  0  0  0  0
 17 20  1  0  0  0  0
 19 21  1  0  0  0  0
 19 22  1  0  0  0  0
 20 23  1  0  0  0  0
 21 24  2  0  0  0  0
 21 25  1  0  0  0  0
 22 26  1  0  0  0  0
 23 27  2  0  0  0  0
 25 28  1  0  0  0  0
 27 29  1  0  0  0  0
 29 30  1  0  0  0  0
 29 31  2  0  0  0  0
 30 32  1  0  0  0  0
M  END
>  <idcoordinates2D>


>  <FragFp>
zyzjTbO40kCs4J9dC80o08@V08N38V088Ht218#@k@410V!N08V0J0N0e1FF1W120V!44#F%1#

>  <SkelSpheres>
!1)1/1#2$B!1+2!1/*11#2/%412!207+4$1//01/!J+1%1*1/01$2)1&1/011//01!1021-1)1&3)301!1/1#1/!2!1//(1#7&3(1/+101!412$4*3(1/!1/-4!1/$21)2/&3!3//&1,1%13!1.2/#4#21///#1#22$1/$1!2#20u1!14&1*1&1(1202%1/+204/.1/0184/%3!2#1$5/!1/%1/(3-10104/!101/01#

>  <PathFp>
I0N0A0c41A02c!a08!7V034480@28BZ0HWH0GC0106080GW!1140dlF$FF!ZF28V22!Z2K42WVB020

>  <Structure>
e`_bB@@DK@d`HnkdfYYUyu^VW~VjVjVYjiijXBbbXcErfX

>  <Atoms>
32

>  <Bonds>
31

>  <Total Molweight>
408

>  <cLogP>
3.4583

>  <H-Acceptors>
8

>  <H-Donors>
0

>  <Non-H Atoms>
32

>  <Non-C/H Atoms>
8

>  <Electronegative Atoms>
8

>  <Stereo Centers>
0

>  <Rotatable Bonds>
15

>  <Rings Closures>
0

>  <sp3-Atoms>
9

>  <Symmetric atoms>
0

>  <Total Surface Area>
121.92

>  <Relative PSA>
0.58465

>  <Polar Surface Area>
82.52

>  <Shape Index>
0.65625

>  <Molecular Flexibility>
0.64854

>  <Molecular Complexity>
0.68393

>  <Aromatic Rings>
0

>  <Aromatic Atoms>
0

$$$$

eCreator 1.02D

 31 32  0  0  0  0  0  0  0  0999 V2000
   18.1865    2.2500   -0.0000 O   0  0  0  0  0  0  0  0  0  0  0  0
   16.8875    1.5000   -0.0000 C   0  0  0  0  0  0  0  0  0  0  0  0
   16.8875    0.0000   -0.0000 N   0  0  0  0  0  0  0  0  0  0  0  0
   15.5885    2.2500   -0.0000 C   0  0  0  0  0  0  0  0  0  0  0  0
   14.2894    1.5000   -0.0000 C   0  0  0  0  0  0  0  0  0  0  0  0
   12.9904    2.2500   -0.0000 C   0  0  0  0  0  0  0  0  0  0  0  0
   14.2894    0.0000   -0.0000 C   0  0  0  0  0  0  0  0  0  0  0  0
   12.9904    3.7500   -0.0000 N   0  0  0  0  0  0  0  0  0  0  0  0
   11.6913    1.5000   -0.0000 C   0  0  0  0  0  0  0  0  0  0  0  0
   12.9904   -0.7500   -0.0000 C   0  0  0  0  0  0  0  0  0  0  0  0
   11.6913    4.5000   -0.0000 C   0  0  0  0  0  0  0  0  0  0  0  0
   11.6913   -0.0000   -0.0000 N   0  0  0  0  0  0  0  0  0  0  0  0
   11.6913    6.0000   -0.0000 C   0  0  0  0  0  0  0  0  0  0  0  0
   10.3923    3.7500   -0.0000 C   0  0  0  0  0  0  0  0  0  0  0  0
   10.3923   -0.7500   -0.0000 C   0  0  0  0  0  0  0  0  0  0  0  0
   10.3923    6.7500   -0.0000 C   0  0  0  0  0  0  0  0  0  0  0  0
    9.0933    4.5000   -0.0000 C   0  0  0  0  0  0  0  0  0  0  0  0
    9.0933   -0.0000   -0.0000 C   0  0  0  0  0  0  0  0  0  0  0  0
    9.0933    6.0000   -0.0000 C   0  0  0  0  0  0  0  0  0  0  0  0
    7.7942   -0.7500   -0.0000 C   0  0  0  0  0  0  0  0  0  0  0  0
    7.7942    6.7500   -0.0000 O   0  0  0  0  0  0  0  0  0  0  0  0
    7.7942   -2.2500   -0.0000 C   0  0  0  0  0  0  0  0  0  0  0  0
    6.4952   -3.0000   -0.0000 N   0  0  0  0  0  0  0  0  0  0  0  0
    9.0933   -3.0000   -0.0000 C   0  0  0  0  0  0  0  0  0  0  0  0
    5.1962   -2.2500   -0.0000 C   0  0  0  0  0  0  0  0  0  0  0  0
    6.4952   -4.5000   -0.0000 C   0  0  0  0  0  0  0  0  0  0  0  0
   10.3923   -2.2500   -0.0000 C   0  0  0  0  0  0  0  0  0  0  0  0
    5.1962   -0.7500   -0.0000 O   0  0  0  0  0  0  0  0  0  0  0  0
    5.1962   -5.2500   -0.0000 C   0  0  0  0  0  0  0  0  0  0  0  0
    5.1962   -6.7500   -0.0000 C   0  0  0  0  0  0  0  0  0  0  0  0
    3.8971   -7.5000   -0.0000 C   0  0  0  0  0  0  0  0  0  0  0  0
  1  2  2  0  0  0  0
  2  3  1  0  0  0  0
  2  4  1  0  0  0  0
  4  5  1  0  0  0  0
  5  6  2  0  0  0  0
  5  7  1  0  0  0  0
  6  8  1  0  0  0  0
  6  9  1  0  0  0  0
  7 10  1  0  0  0  0
  8 11  1  0  0  0  0
  9 12  1  0  0  0  0
 11 13  2  0  0  0  0
 11 14  1  0  0  0  0
 12 15  1  0  0  0  0
 13 16  1  0  0  0  0
 14 17  2  0  0  0  0
 15 18  1  0  0  0  0
 16 19  2  0  0  0  0
 18 20  2  0  0  0  0
 19 21  1  0  0  0  0
 20 22  1  0  0  0  0
 22 23  1  0  0  0  0
 22 24  2  0  0  0  0
 23 25  1  0  0  0  0
 23 26  1  0  0  0  0
 24 27  1  0  0  0  0
 25 28  2  0  0  0  0
 26 29  1  0  0  0  0
 29 30  1  0  0  0  0
 30 31  1  0  0  0  0
 10 12  1  0  0  0  0
 17 19  1  0  0  0  0
M  END
>  <idcoordinates2D>


>  <FragFp>
;vzfzSrSxzQRAvQE8kA9@9r3H3hVBADmx258X1HAki440Y0Xs0eV0wNA4fbKk1W830WcF401!F!1&

>  <SkelSpheres>
/$2/!E(2#102!1!1/(1/01$4$201!2/+1#1/!1$14$201#@%1!1(1+2/!2/$1/#2%1%1#1-2!202,1+3*4#1/(1%111$1(4#301//$1#6&2//*302$3/1*2%2-2,2%3//1#301//)101!1+4/#2#3$11%1*2.3&1#2+1/01!2-11-2/%r$3202-1!111%1&801(1!1%2/+2//&7!1-2#1%2&5/21/%1//*204!2-201(2-

>  <PathFp>
FJ809F8018!d0Fq08083449928GN08BVNN92GF50KFFkN!c!F#BWC$FF04ZH3V131K0a246H10D410

>  <Structure>
eo`RL@@DNMF`BmlbfTTRVbRRrVbbRJdtBRZfjhHHZfij`AAIZX

>  <Atoms>
31

>  <Bonds>
32

>  <Total Molweight>
392

>  <cLogP>
3.5334

>  <H-Acceptors>
7

>  <H-Donors>
0

>  <Non-H Atoms>
31

>  <Non-C/H Atoms>
7

>  <Electronegative Atoms>
7

>  <Stereo Centers>
0

>  <Rotatable Bonds>
11

>  <Rings Closures>
2

>  <sp3-Atoms>
12

>  <Symmetric atoms>
2

>  <Total Surface Area>
91.44

>  <Relative PSA>
0.58377

>  <Polar Surface Area>
67.33

>  <Shape Index>
0.58065

>  <Molecular Flexibility>
0.61716

>  <Molecular Complexity>
0.75973

>  <Aromatic Rings>
1

>  <Aromatic Atoms>
6

$$$$

eCreator 1.02D

 31 32  0  0  0  0  0  0  0  0999 V2000
    7.5015    4.5134   -0.0000 O   0  0  0  0  0  0  0  0  0  0  0  0
    6.5234    4.7213   -0.0000 C   0  0  0  0  0  0  0  0  0  0  0  0
    6.2144    5.6723   -0.0000 N   0  0  0  0  0  0  0  0  0  0  0  0
    5.8543    3.9781   -0.0000 C   0  0  0  0  0  0  0  0  0  0  0  0
    4.8597    4.0827   -0.0000 N   0  0  0  0  0  0  0  0  0  0  0  0
    6.0622    3.0000   -0.0000 C   0  0  0  0  0  0  0  0  0  0  0  0
    4.4530    3.1691   -0.0000 N   0  0  0  0  0  0  0  0  0  0  0  0
    5.1962    2.5000   -0.0000 C   0  0  0  0  0  0  0  0  0  0  0  0
    6.9282    2.5000   -0.0000 C   0  0  0  0  0  0  0  0  0  0  0  0
    3.4749    2.9612   -0.0000 C   0  0  0  0  0  0  0  0  0  0  0  0
    5.1962    1.5000   -0.0000 C   0  0  0  0  0  0  0  0  0  0  0  0
    6.9282    1.5000   -0.0000 C   0  0  0  0  0  0  0  0  0  0  0  0
    3.1658    2.0102   -0.0000 C   0  0  0  0  0  0  0  0  0  0  0  0
    6.0622    1.0000   -0.0000 N   0  0  0  0  0  0  0  0  0  0  0  0
    2.1877    1.8023   -0.0000 C   0  0  0  0  0  0  0  0  0  0  0  0
    6.0622   -0.0000   -0.0000 C   0  0  0  0  0  0  0  0  0  0  0  0
    1.8787    0.8512   -0.0000 C   0  0  0  0  0  0  0  0  0  0  0  0
    6.9282   -0.5000   -0.0000 C   0  0  0  0  0  0  0  0  0  0  0  0
    5.1962   -0.5000   -0.0000 C   0  0  0  0  0  0  0  0  0  0  0  0
    0.9005    0.6433   -0.0000 O   0  0  0  0  0  0  0  0  0  0  0  0
    2.5478    0.1080   -0.0000 C   0  0  0  0  0  0  0  0  0  0  0  0
    7.7942   -0.0000   -0.0000 C   0  0  0  0  0  0  0  0  0  0  0  0
    5.1962   -1.5000   -0.0000 C   0  0  0  0  0  0  0  0  0  0  0  0
    2.2388   -0.8430   -0.0000 C   0  0  0  0  0  0  0  0  0  0  0  0
    7.7942    1.0000   -0.0000 C   0  0  0  0  0  0  0  0  0  0  0  0
    8.6603    1.5000   -0.0000 N   0  0  0  0  0  0  0  0  0  0  0  0
    8.6603    2.5000   -0.0000 C   0  0  0  0  0  0  0  0  0  0  0  0
    9.5263    1.0000   -0.0000 C   0  0  0  0  0  0  0  0  0  0  0  0
    7.7942    3.0000   -0.0000 O   0  0  0  0  0  0  0  0  0  0  0  0
    9.5263    3.0000   -0.0000 C   0  0  0  0  0  0  0  0  0  0  0  0
    9.5263    4.0000   -0.0000 C   0  0  0  0  0  0  0  0  0  0  0  0
  1  2  2  0  0  0  0
  2  3  1  0  0  0  0
  2  4  1  0  0  0  0
  4  5  2  0  0  0  0
  4  6  1  0  0  0  0
  5  7  1  0  0  0  0
  6  8  2  0  0  0  0
  6  9  1  0  0  0  0
  7 10  1  0  0  0  0
  8 11  1  0  0  0  0
  9 12  1  0  0  0  0
 10 13  2  0  0  0  0
 11 14  1  0  0  0  0
 13 15  1  0  0  0  0
 14 16  1  0  0  0  0
 15 17  2  0  0  0  0
 16 18  1  0  0  0  0
 16 19  2  0  0  0  0
 17 20  1  0  0  0  0
 17 21  1  0  0  0  0
 18 22  2  0  0  0  0
 19 23  1  0  0  0  0
 21 24  2  0  0  0  0
 22 25  1  0  0  0  0
 25 26  1  0  0  0  0
 26 27  1  0  0  0  0
 26 28  1  0  0  0  0
 27 29  2  0  0  0  0
 27 30  1  0  0  0  0
 30 31  1  0  0  0  0
  7  8  1  0  0  0  0
 12 14  1  0  0  0  0
M  END
>  <idcoordinates2D>


>  <FragFp>
;j;grSxzQRttEE8uA9edrQTIcV4ODnx2Ad05N@qi452Y0as1eV0pFU4ebGF7W5@0W8FK49F0F#801!V

>  <SkelSpheres>
01/%1%1#1#9.2!1/+1/01*401!402//0101,1*12%H&1#1%1$401/&1/$1,3,1/(1#2/+1/(1!1,1&1-214+1/#1&2$7&2/#1/%213$3*33.3#301/)101%5/(1%1&1/(1!1/!1#101/#2%1!3!1-1011*1!1204//%1!1%2)2011/1/!20q,1&1*1!1!2%1(4/&2*1(1/11-1B201#102/*4/221*1)111+3/-5!2+1%1%2-

>  <PathFp>
GIT@kH@4vB3Nd4Jbc8k0I4K9Cs80@89RV0P760JrhGk829AGuJ05W!8W45BcNFG2LXQW0WQ02NhLoNI2WR1!

>  <Structure>
eo`ZL@@DBFKI`LclbfbTRRVRTTRrJbaXxtlZZZijYifjZh@cR|hhi`

>  <Atoms>
31

>  <Bonds>
32

>  <Total Molweight>
394

>  <cLogP>
2.1275

>  <H-Acceptors>
8

>  <H-Donors>
0

>  <Non-H Atoms>
31

>  <Non-C/H Atoms>
8

>  <Electronegative Atoms>
8

>  <Stereo Centers>
0

>  <Rotatable Bonds>
9

>  <Rings Closures>
2

>  <sp3-Atoms>
10

>  <Symmetric atoms>
0

>  <Total Surface Area>
115.85

>  <Relative PSA>
0.58412

>  <Polar Surface Area>
81.91

>  <Shape Index>
0.58065

>  <Molecular Flexibility>
0.52606

>  <Molecular Complexity>
0.86692

>  <Aromatic Rings>
1

>  <Aromatic Atoms>
5

$$$$

eCreator 1.02D

 32 32  0  0  0  0  0  0  0  0999 V2000
   10.4279    2.9250   -0.0000 O   0  0  0  0  0  0  0  0  0  0  0  0
   11.0157    2.1160   -0.0000 C   0  0  0  0  0  0  0  0  0  0  0  0
   12.0102    2.2205   -0.0000 N   0  0  0  0  0  0  0  0  0  0  0  0
   10.6090    1.2024   -0.0000 C   0  0  0  0  0  0  0  0  0  0  0  0
   11.1090    0.3364   -0.0000 N   0  0  0  0  0  0  0  0  0  0  0  0
    9.6308    0.9945   -0.0000 C   0  0  0  0  0  0  0  0  0  0  0  0
   10.4398   -0.4067   -0.0000 N   0  0  0  0  0  0  0  0  0  0  0  0
    9.5263   -0.0000   -0.0000 C   0  0  0  0  0  0  0  0  0  0  0  0
   10.6477   -1.3849   -0.0000 C   0  0  0  0  0  0  0  0  0  0  0  0
    8.6603   -0.5000   -0.0000 C   0  0  0  0  0  0  0  0  0  0  0  0
    9.9046   -2.0540   -0.0000 C   0  0  0  0  0  0  0  0  0  0  0  0
    7.7942   -0.0000   -0.0000 N   0  0  0  0  0  0  0  0  0  0  0  0
   10.1125   -3.0322   -0.0000 C   0  0  0  0  0  0  0  0  0  0  0  0
    6.9282   -0.5000   -0.0000 C   0  0  0  0  0  0  0  0  0  0  0  0
    7.7942    1.0000   -0.0000 C   0  0  0  0  0  0  0  0  0  0  0  0
    9.3694   -3.7013   -0.0000 C   0  0  0  0  0  0  0  0  0  0  0  0
    6.0622   -0.0000   -0.0000 C   0  0  0  0  0  0  0  0  0  0  0  0
    6.9282   -1.5000   -0.0000 C   0  0  0  0  0  0  0  0  0  0  0  0
    6.9282    1.5000   -0.0000 C   0  0  0  0  0  0  0  0  0  0  0  0
    9.5773   -4.6794   -0.0000 O   0  0  0  0  0  0  0  0  0  0  0  0
    8.4183   -3.3923   -0.0000 C   0  0  0  0  0  0  0  0  0  0  0  0
    5.1962   -0.5000   -0.0000 C   0  0  0  0  0  0  0  0  0  0  0  0
    6.0622   -2.0000   -0.0000 C   0  0  0  0  0  0  0  0  0  0  0  0
    8.8341   -5.3486   -0.0000 C   0  0  0  0  0  0  0  0  0  0  0  0
    5.1962   -1.5000   -0.0000 C   0  0  0  0  0  0  0  0  0  0  0  0
    4.3301   -2.0000   -0.0000 N   0  0  0  0  0  0  0  0  0  0  0  0
    3.4641   -1.5000   -0.0000 C   0  0  0  0  0  0  0  0  0  0  0  0
    4.3301   -3.0000   -0.0000 C   0  0  0  0  0  0  0  0  0  0  0  0
    3.4641   -0.5000   -0.0000 O   0  0  0  0  0  0  0  0  0  0  0  0
    3.4641   -3.5000   -0.0000 C   0  0  0  0  0  0  0  0  0  0  0  0
    3.4641   -4.5000   -0.0000 C   0  0  0  0  0  0  0  0  0  0  0  0
    2.5981   -5.0000   -0.0000 C   0  0  0  0  0  0  0  0  0  0  0  0
  1  2  2  0  0  0  0
  2  3  1  0  0  0  0
  2  4  1  0  0  0  0
  4  5  2  0  0  0  0
  4  6  1  0  0  0  0
  5  7  1  0  0  0  0
  6  8  2  0  0  0  0
  7  9  1  0  0  0  0
  8 10  1  0  0  0  0
  9 11  2  0  0  0  0
 10 12  1  0  0  0  0
 11 13  1  0  0  0  0
 12 14  1  0  0  0  0
 12 15  1  0  0  0  0
 13 16  2  0  0  0  0
 14 17  1  0  0  0  0
 14 18  2  0  0  0  0
 15 19  1  0  0  0  0
 16 20  1  0  0  0  0
 16 21  1  0  0  0  0
 17 22  2  0  0  0  0
 18 23  1  0  0  0  0
 20 24  1  0  0  0  0
 22 25  1  0  0  0  0
 25 26  1  0  0  0  0
 26 27  1  0  0  0  0
 26 28  1  0  0  0  0
 27 29  2  0  0  0  0
 28 30  1  0  0  0  0
 30 31  1  0  0  0  0
 31 32  1  0  0  0  0
  7  8  1  0  0  0  0
M  END
>  <idcoordinates2D>


>  <FragFp>
;j:xgroCw5JttAB8q38eca8PIcV4O8Ix2Ad04F@oe410X0XN1cV0K0R4eYGF7W120V8FK01!F%1!V

>  <SkelSpheres>
01/01#1*2#C(2%2!1/&1#1$2!1(1$4$301302+21//%1%1$201#H)101%1/.1/$2(1/01/,2/1*31/*101+4011(1,3)1/)1&@&2(101%103/%212$3/11-301(230101*201%3//1/!2//!1%1/-3#1%1&1$2+1//01&4#3#2,1$2/1,20s*101$101*1!1)1#1!11)2,2!2&1!2$1/*1$18/*2)6/011!3.2011,3/#1)5!2/)1+10

>  <PathFp>
GIT0kF@4t83Fd4Ja88k0I4K9Cs80@81RV8N620Jq01F82O1GuJ0J1!8W558cOFG24XQV0WQ0H8hLoNP0WR1!

>  <Structure>
e`PZL@@DBFMI`LclbfbRRRTRbTRvJbVSGCSSSULuMUSU@DRSdEEL

>  <Atoms>
32

>  <Bonds>
32

>  <Total Molweight>
406

>  <cLogP>
3.0869

>  <H-Acceptors>
8

>  <H-Donors>
0

>  <Non-H Atoms>
32

>  <Non-C/H Atoms>
8

>  <Electronegative Atoms>
8

>  <Stereo Centers>
0

>  <Rotatable Bonds>
14

>  <Rings Closures>
1

>  <sp3-Atoms>
13

>  <Symmetric atoms>
0

>  <Total Surface Area>
93.69

>  <Relative PSA>
0.68919

>  <Polar Surface Area>
70.91

>  <Shape Index>
0.59375

>  <Molecular Flexibility>
0.6579

>  <Molecular Complexity>
0.78175

>  <Aromatic Rings>
1

>  <Aromatic Atoms>
5

$$$$

eCreator 1.02D

 33 32  0  0  0  0  0  0  0  0999 V2000
    7.7942    1.0000   -0.0000 O   0  0  0  0  0  0  0  0  0  0  0  0
    7.7942   -0.0000   -0.0000 C   0  0  0  0  0  0  0  0  0  0  0  0
    6.9282   -0.5000   -0.0000 N   0  0  0  0  0  0  0  0  0  0  0  0
    8.6603   -0.5000   -0.0000 C   0  0  0  0  0  0  0  0  0  0  0  0
    6.0622   -0.0000   -0.0000 C   0  0  0  0  0  0  0  0  0  0  0  0
    6.9282   -1.5000   -0.0000 C   0  0  0  0  0  0  0  0  0  0  0  0
    9.5263   -0.0000   -0.0000 N   0  0  0  0  0  0  0  0  0  0  0  0
    8.6603   -1.5000   -0.0000 C   0  0  0  0  0  0  0  0  0  0  0  0
    5.1962   -0.5000   -0.0000 C   0  0  0  0  0  0  0  0  0  0  0  0
    6.0622    1.0000   -0.0000 C   0  0  0  0  0  0  0  0  0  0  0  0
    7.7942   -2.0000   -0.0000 C   0  0  0  0  0  0  0  0  0  0  0  0
    9.5263    1.0000   -0.0000 N   0  0  0  0  0  0  0  0  0  0  0  0
   10.3923   -0.5000   -0.0000 C   0  0  0  0  0  0  0  0  0  0  0  0
    4.3301   -0.0000   -0.0000 C   0  0  0  0  0  0  0  0  0  0  0  0
    5.1962    1.5000   -0.0000 C   0  0  0  0  0  0  0  0  0  0  0  0
    8.6603    1.5000   -0.0000 C   0  0  0  0  0  0  0  0  0  0  0  0
   11.2583   -0.0000   -0.0000 C   0  0  0  0  0  0  0  0  0  0  0  0
   10.3923   -1.5000   -0.0000 C   0  0  0  0  0  0  0  0  0  0  0  0
    4.3301    1.0000   -0.0000 C   0  0  0  0  0  0  0  0  0  0  0  0
    8.6603    2.5000   -0.0000 C   0  0  0  0  0  0  0  0  0  0  0  0
   12.1244   -0.5000   -0.0000 C   0  0  0  0  0  0  0  0  0  0  0  0
    3.4641    1.5000   -0.0000 N   0  0  0  0  0  0  0  0  0  0  0  0
    9.5263    3.0000   -0.0000 O   0  0  0  0  0  0  0  0  0  0  0  0
    7.7942    3.0000   -0.0000 N   0  0  0  0  0  0  0  0  0  0  0  0
   12.1244   -1.5000   -0.0000 C   0  0  0  0  0  0  0  0  0  0  0  0
    2.5981    1.0000   -0.0000 C   0  0  0  0  0  0  0  0  0  0  0  0
    3.4641    2.5000   -0.0000 C   0  0  0  0  0  0  0  0  0  0  0  0
   12.9904   -2.0000   -0.0000 O   0  0  0  0  0  0  0  0  0  0  0  0
   11.2583   -2.0000   -0.0000 C   0  0  0  0  0  0  0  0  0  0  0  0
    2.5981    0.0000   -0.0000 O   0  0  0  0  0  0  0  0  0  0  0  0
    1.7321    1.5000   -0.0000 C   0  0  0  0  0  0  0  0  0  0  0  0
    2.5981    3.0000   -0.0000 C   0  0  0  0  0  0  0  0  0  0  0  0
    2.5981    4.0000   -0.0000 C   0  0  0  0  0  0  0  0  0  0  0  0
  1  2  2  0  0  0  0
  2  3  1  0  0  0  0
  2  4  1  0  0  0  0
  3  5  1  0  0  0  0
  3  6  1  0  0  0  0
  4  7  1  0  0  0  0
  4  8  2  0  0  0  0
  5  9  1  0  0  0  0
  5 10  2  0  0  0  0
  6 11  1  0  0  0  0
  7 12  1  0  0  0  0
  7 13  1  0  0  0  0
  9 14  2  0  0  0  0
 10 15  1  0  0  0  0
 12 16  2  0  0  0  0
 13 17  1  0  0  0  0
 13 18  2  0  0  0  0
 14 19  1  0  0  0  0
 16 20  1  0  0  0  0
 17 21  2  0  0  0  0
 19 22  1  0  0  0  0
 20 23  2  0  0  0  0
 20 24  1  0  0  0  0
 21 25  1  0  0  0  0
 22 26  1  0  0  0  0
 22 27  1  0  0  0  0
 25 28  1  0  0  0  0
 25 29  2  0  0  0  0
 26 30  2  0  0  0  0
 26 31  1  0  0  0  0
 27 32  1  0  0  0  0
 32 33  1  0  0  0  0
M  END
>  <idcoordinates2D>


>  <FragFp>
;hzxUgrJCwOotOEC8mE8uca9HH8V4O8Ht2Ad04N@Ze41FX02k1sV0p0R0eWGF7W12VV0FK41!F%1#

>  <SkelSpheres>
/*1,8.2!1$1(1$1&10202,1#12$5$9+202/01/!1+2%D/!4/2+2/$106/*1%1)1+5)1#1/#1*4$1/&3$2/+2(2(1&1$@&3/#4/$4!2$4//!2/$1%1%8///.1/!2#12/)3)3//$1%2+102.12/01/&3/#30t2/#2*10101$4!1(1/*2/1/3/F63//!7/01+2*1//+5!2%1%1(1023,1

>  <PathFp>
G1808Fc01102W0Fq0@801VFA8480S296_4N0H0FB010F0N0lW0F1#dlF$JF08VF088XX!Z2_0@!B440

>  <Structure>
ehPZB@@DFMJn`FmklbbbbbTrrbrrbTLTSZjYjYffZjVh@`RLWKI`

>  <Atoms>
33

>  <Bonds>
32

>  <Total Molweight>
422

>  <cLogP>
3.9791

>  <H-Acceptors>
9

>  <H-Donors>
0

>  <Non-H Atoms>
33

>  <Non-C/H Atoms>
9

>  <Electronegative Atoms>
9

>  <Stereo Centers>
0

>  <Rotatable Bonds>
14

>  <Rings Closures>
0

>  <sp3-Atoms>
9

>  <Symmetric atoms>
0

>  <Total Surface Area>
128.57

>  <Relative PSA>
0.60613

>  <Polar Surface Area>
96.76

>  <Shape Index>
0.51515

>  <Molecular Flexibility>
0.81259

>  <Molecular Complexity>
0.78821

>  <Aromatic Rings>
0

>  <Aromatic Atoms>
0

$$$$

eCreator 1.02D

 31 32  0  0  0  0  0  0  0  0999 V2000
   15.5885   -0.7500   -0.0000 O   0  0  0  0  0  0  0  0  0  0  0  0
   14.2894   -0.0000   -0.0000 C   0  0  0  0  0  0  0  0  0  0  0  0
   14.2894    1.5000   -0.0000 N   0  0  0  0  0  0  0  0  0  0  0  0
   12.9904   -0.7500   -0.0000 C   0  0  0  0  0  0  0  0  0  0  0  0
   15.5885    2.2500   -0.0000 C   0  0  0  0  0  0  0  0  0  0  0  0
   12.9904    2.2500   -0.0000 C   0  0  0  0  0  0  0  0  0  0  0  0
   11.6913   -0.0000   -0.0000 C   0  0  0  0  0  0  0  0  0  0  0  0
   15.5885    3.7500   -0.0000 C   0  0  0  0  0  0  0  0  0  0  0  0
   16.8875    1.5000   -0.0000 C   0  0  0  0  0  0  0  0  0  0  0  0
   11.6913    1.5000   -0.0000 C   0  0  0  0  0  0  0  0  0  0  0  0
   10.3923   -0.7500   -0.0000 C   0  0  0  0  0  0  0  0  0  0  0  0
   16.8875    4.5000   -0.0000 C   0  0  0  0  0  0  0  0  0  0  0  0
   16.8875   -0.0000   -0.0000 C   0  0  0  0  0  0  0  0  0  0  0  0
    9.0933   -0.0000   -0.0000 N   0  0  0  0  0  0  0  0  0  0  0  0
   10.3923   -2.2500   -0.0000 C   0  0  0  0  0  0  0  0  0  0  0  0
   16.8875    6.0000   -0.0000 C   0  0  0  0  0  0  0  0  0  0  0  0
    9.0933    1.5000   -0.0000 N   0  0  0  0  0  0  0  0  0  0  0  0
   18.1865    6.7500   -0.0000 N   0  0  0  0  0  0  0  0  0  0  0  0
    7.7942    2.2500   -0.0000 C   0  0  0  0  0  0  0  0  0  0  0  0
   18.1865    8.2500   -0.0000 C   0  0  0  0  0  0  0  0  0  0  0  0
   19.4856    6.0000   -0.0000 C   0  0  0  0  0  0  0  0  0  0  0  0
    7.7942    3.7500   -0.0000 C   0  0  0  0  0  0  0  0  0  0  0  0
    6.4952    1.5000   -0.0000 C   0  0  0  0  0  0  0  0  0  0  0  0
   19.4856    9.0000   -0.0000 C   0  0  0  0  0  0  0  0  0  0  0  0
   20.7846    6.7500   -0.0000 C   0  0  0  0  0  0  0  0  0  0  0  0
    6.4952    4.5000   -0.0000 C   0  0  0  0  0  0  0  0  0  0  0  0
   20.7846    8.2500   -0.0000 C   0  0  0  0  0  0  0  0  0  0  0  0
    6.4952    6.0000   -0.0000 C   0  0  0  0  0  0  0  0  0  0  0  0
    5.1962    6.7500   -0.0000 O   0  0  0  0  0  0  0  0  0  0  0  0
    7.7942    6.7500   -0.0000 C   0  0  0  0  0  0  0  0  0  0  0  0
    5.1962    8.2500   -0.0000 C   0  0  0  0  0  0  0  0  0  0  0  0
  1  2  2  0  0  0  0
  2  3  1  0  0  0  0
  2  4  1  0  0  0  0
  3  5  1  0  0  0  0
  3  6  1  0  0  0  0
  4  7  2  0  0  0  0
  5  8  2  0  0  0  0
  5  9  1  0  0  0  0
  6 10  1  0  0  0  0
  7 11  1  0  0  0  0
  8 12  1  0  0  0  0
  9 13  2  0  0  0  0
 11 14  2  0  0  0  0
 11 15  1  0  0  0  0
 12 16  2  0  0  0  0
 14 17  1  0  0  0  0
 16 18  1  0  0  0  0
 17 19  1  0  0  0  0
 18 20  1  0  0  0  0
 18 21  1  0  0  0  0
 19 22  2  0  0  0  0
 19 23  1  0  0  0  0
 20 24  1  0  0  0  0
 21 25  1  0  0  0  0
 22 26  1  0  0  0  0
 24 27  1  0  0  0  0
 26 28  2  0  0  0  0
 28 29  1  0  0  0  0
 28 30  1  0  0  0  0
 29 31  1  0  0  0  0
  7 10  1  0  0  0  0
 25 27  1  0  0  0  0
M  END
>  <idcoordinates2D>


>  <FragFp>
;jzjv8rsCuSJ99398w@9@WLFH2cV08BPx218048@ki410V0Xs08V0oFPJe7FF1W120W!J09!F#c01#

>  <SkelSpheres>
!201*1,2)D.2!1$1$1/$1/#1#201203%1/)1+1$2+3&F+1#1//1////!2+3+1#1*1*2%1,301%2/+4//+7&1/)2*101!212$2//!3)3/$1!2!1%1/#1&11//$101)1#101/1)13!1%203(4!2/!2101/.7#4%1*2%2)101/20u,2/!3&2/1(2,2/%3/,3A301/&2)3.1!1011/!1&2!1/&1%10401!1%1/4-

>  <PathFp>
I1N0@0940@22d!aFc!704244N1@28BW8mW20GC0106VN8Gc!G150clOV0F1JF14ZF10W22G0a2o4@YVD0F0

>  <Structure>
eo`RD@@DK@h`CdfYYUy}Ye_yXdFVZiZiYjijijhBabLWHjVh

>  <Atoms>
31

>  <Bonds>
32

>  <Total Molweight>
388

>  <cLogP>
5.5726

>  <H-Acceptors>
6

>  <H-Donors>
0

>  <Non-H Atoms>
31

>  <Non-C/H Atoms>
6

>  <Electronegative Atoms>
6

>  <Stereo Centers>
0

>  <Rotatable Bonds>
9

>  <Rings Closures>
2

>  <sp3-Atoms>
13

>  <Symmetric atoms>
2

>  <Total Surface Area>
77.15

>  <Relative PSA>
0.58587

>  <Polar Surface Area>
48.38

>  <Shape Index>
0.67742

>  <Molecular Flexibility>
0.47774

>  <Molecular Complexity>
0.77309

>  <Aromatic Rings>
0

>  <Aromatic Atoms>
0

$$$$

eCreator 1.02D

 32 32  0  0  0  0  0  0  0  0999 V2000
    4.3301   -3.0000   -0.0000 O   0  0  0  0  0  0  0  0  0  0  0  0
    3.4641   -3.5000   -0.0000 C   0  0  0  0  0  0  0  0  0  0  0  0
    2.5981   -3.0000   -0.0000 N   0  0  0  0  0  0  0  0  0  0  0  0
    3.4641   -4.5000   -0.0000 C   0  0  0  0  0  0  0  0  0  0  0  0
    2.5981   -2.0000   -0.0000 C   0  0  0  0  0  0  0  0  0  0  0  0
    4.3301   -5.0000   -0.0000 C   0  0  0  0  0  0  0  0  0  0  0  0
    1.7321   -1.5000   -0.0000 C   0  0  0  0  0  0  0  0  0  0  0  0
    3.4641   -1.5000   -0.0000 C   0  0  0  0  0  0  0  0  0  0  0  0
    4.3301   -6.0000   -0.0000 C   0  0  0  0  0  0  0  0  0  0  0  0
    1.7321   -0.5000   -0.0000 C   0  0  0  0  0  0  0  0  0  0  0  0
    5.1962   -6.5000   -0.0000 C   0  0  0  0  0  0  0  0  0  0  0  0
    0.8660   -0.0000   -0.0000 C   0  0  0  0  0  0  0  0  0  0  0  0
    0.8660    1.0000   -0.0000 N   0  0  0  0  0  0  0  0  0  0  0  0
    0.0000   -0.5000   -0.0000 C   0  0  0  0  0  0  0  0  0  0  0  0
    1.7321    1.5000   -0.0000 C   0  0  0  0  0  0  0  0  0  0  0  0
   -0.0000    1.5000   -0.0000 C   0  0  0  0  0  0  0  0  0  0  0  0
    1.7321    2.5000   -0.0000 C   0  0  0  0  0  0  0  0  0  0  0  0
   -0.0000    2.5000   -0.0000 C   0  0  0  0  0  0  0  0  0  0  0  0
    2.5981    3.0000   -0.0000 N   0  0  0  0  0  0  0  0  0  0  0  0
    0.8660    3.0000   -0.0000 C   0  0  0  0  0  0  0  0  0  0  0  0
    2.5981    4.0000   -0.0000 N   0  0  0  0  0  0  0  0  0  0  0  0
    3.4641    2.5000   -0.0000 C   0  0  0  0  0  0  0  0  0  0  0  0
    0.8660    4.0000   -0.0000 C   0  0  0  0  0  0  0  0  0  0  0  0
    4.3301    3.0000   -0.0000 C   0  0  0  0  0  0  0  0  0  0  0  0
    3.4641    1.5000   -0.0000 C   0  0  0  0  0  0  0  0  0  0  0  0
    1.7321    4.5000   -0.0000 C   0  0  0  0  0  0  0  0  0  0  0  0
    5.1962    2.5000   -0.0000 C   0  0  0  0  0  0  0  0  0  0  0  0
    4.3301    1.0000   -0.0000 C   0  0  0  0  0  0  0  0  0  0  0  0
    1.7321    5.5000   -0.0000 O   0  0  0  0  0  0  0  0  0  0  0  0
    5.1962    1.5000   -0.0000 C   0  0  0  0  0  0  0  0  0  0  0  0
    6.0622    1.0000   -0.0000 O   0  0  0  0  0  0  0  0  0  0  0  0
    6.0622    0.0000   -0.0000 C   0  0  0  0  0  0  0  0  0  0  0  0
  1  2  2  0  0  0  0
  2  3  1  0  0  0  0
  2  4  1  0  0  0  0
  3  5  1  0  0  0  0
  4  6  1  0  0  0  0
  5  7  2  0  0  0  0
  5  8  1  0  0  0  0
  6  9  1  0  0  0  0
  7 10  1  0  0  0  0
  9 11  1  0  0  0  0
 10 12  2  0  0  0  0
 12 13  1  0  0  0  0
 12 14  1  0  0  0  0
 13 15  1  0  0  0  0
 13 16  1  0  0  0  0
 15 17  1  0  0  0  0
 16 18  1  0  0  0  0
 17 19  1  0  0  0  0
 17 20  2  0  0  0  0
 19 21  1  0  0  0  0
 19 22  1  0  0  0  0
 20 23  1  0  0  0  0
 22 24  1  0  0  0  0
 22 25  2  0  0  0  0
 23 26  1  0  0  0  0
 24 27  2  0  0  0  0
 25 28  1  0  0  0  0
 26 29  2  0  0  0  0
 27 30  1  0  0  0  0
 30 31  1  0  0  0  0
 31 32  1  0  0  0  0
 18 20  1  0  0  0  0
M  END
>  <idcoordinates2D>


>  <FragFp>
;jzvzgrxxzUwttDE8mE9e9rALIcV4OBHx2Ac05N@oi44HY0Xs1cV0pFE4ebGF7W120W8F541!F#801#

>  <SkelSpheres>
!2//1!2H/!1-2,1%1/6!203$21/2+102!2)2+1$2%D01!1*101/%1!1/%2#1/1.1/!1#6*1#1-1/&1$1(1/!1(5/1%2.1!1@!1#2)1)1/1&1$3//!2!1&1/%22201/!2)2%2//-1)12/*3/!3#1/%1*2$1(1%2#3/!3!12!1,1.t/01!2$1(1(2)1!1)2)1#1$2//03(2@201#1#1$1&22)2/%1$2+11-1$11)1+4!2/2(1(1#1

>  <PathFp>
IJ8090841@!d0Fq48083VFA4089Q20DWBP1H0F501GFk80GW0FF540Bl9$FF10ZF301Y0FVa2J481VD4J0

>  <Structure>
e`PRL@@DCDb`CglbbRbVVbfRfbtRRQTVSUMTuUSULsU@DTReuSL

>  <Atoms>
32

>  <Bonds>
32

>  <Total Molweight>
404

>  <cLogP>
4.52

>  <H-Acceptors>
7

>  <H-Donors>
0

>  <Non-H Atoms>
32

>  <Non-C/H Atoms>
7

>  <Electronegative Atoms>
7

>  <Stereo Centers>
0

>  <Rotatable Bonds>
13

>  <Rings Closures>
1

>  <sp3-Atoms>
17

>  <Symmetric atoms>
0

>  <Total Surface Area>
66.63

>  <Relative PSA>
0.75461

>  <Polar Surface Area>
56.33

>  <Shape Index>
0.625

>  <Molecular Flexibility>
0.53245

>  <Molecular Complexity>
0.82714

>  <Aromatic Rings>
0

>  <Aromatic Atoms>
0

$$$$

eCreator 1.02D

 31 32  0  0  0  0  0  0  0  0999 V2000
   15.5885   -0.7500   -0.0000 O   0  0  0  0  0  0  0  0  0  0  0  0
   14.2894   -0.0000   -0.0000 C   0  0  0  0  0  0  0  0  0  0  0  0
   14.2894    1.5000   -0.0000 N   0  0  0  0  0  0  0  0  0  0  0  0
   12.9904   -0.7500   -0.0000 C   0  0  0  0  0  0  0  0  0  0  0  0
   15.5885    2.2500   -0.0000 C   0  0  0  0  0  0  0  0  0  0  0  0
   12.9904    2.2500   -0.0000 C   0  0  0  0  0  0  0  0  0  0  0  0
   11.6913   -0.0000   -0.0000 C   0  0  0  0  0  0  0  0  0  0  0  0
   16.8875    1.5000   -0.0000 C   0  0  0  0  0  0  0  0  0  0  0  0
   15.5885    3.7500   -0.0000 C   0  0  0  0  0  0  0  0  0  0  0  0
   11.6913    1.5000   -0.0000 C   0  0  0  0  0  0  0  0  0  0  0  0
   10.3923   -0.7500   -0.0000 C   0  0  0  0  0  0  0  0  0  0  0  0
   18.1865    2.2500   -0.0000 C   0  0  0  0  0  0  0  0  0  0  0  0
    9.0933   -0.0000   -0.0000 N   0  0  0  0  0  0  0  0  0  0  0  0
   10.3923   -2.2500   -0.0000 C   0  0  0  0  0  0  0  0  0  0  0  0
   18.1865    3.7500   -0.0000 C   0  0  0  0  0  0  0  0  0  0  0  0
    9.0933    1.5000   -0.0000 N   0  0  0  0  0  0  0  0  0  0  0  0
   19.4856    4.5000   -0.0000 N   0  0  0  0  0  0  0  0  0  0  0  0
   16.8875    4.5000   -0.0000 C   0  0  0  0  0  0  0  0  0  0  0  0
    7.7942    2.2500   -0.0000 C   0  0  0  0  0  0  0  0  0  0  0  0
   20.7846    3.7500   -0.0000 C   0  0  0  0  0  0  0  0  0  0  0  0
   19.4856    6.0000   -0.0000 C   0  0  0  0  0  0  0  0  0  0  0  0
    7.7942    3.7500   -0.0000 C   0  0  0  0  0  0  0  0  0  0  0  0
    6.4952    1.5000   -0.0000 C   0  0  0  0  0  0  0  0  0  0  0  0
   22.0836    4.5000   -0.0000 C   0  0  0  0  0  0  0  0  0  0  0  0
   20.7846    6.7500   -0.0000 C   0  0  0  0  0  0  0  0  0  0  0  0
    6.4952    4.5000   -0.0000 C   0  0  0  0  0  0  0  0  0  0  0  0
   22.0836    6.0000   -0.0000 C   0  0  0  0  0  0  0  0  0  0  0  0
    6.4952    6.0000   -0.0000 C   0  0  0  0  0  0  0  0  0  0  0  0
    5.1962    6.7500   -0.0000 O   0  0  0  0  0  0  0  0  0  0  0  0
    7.7942    6.7500   -0.0000 C   0  0  0  0  0  0  0  0  0  0  0  0
    5.1962    8.2500   -0.0000 C   0  0  0  0  0  0  0  0  0  0  0  0
  1  2  2  0  0  0  0
  2  3  1  0  0  0  0
  2  4  1  0  0  0  0
  3  5  1  0  0  0  0
  3  6  1  0  0  0  0
  4  7  2  0  0  0  0
  5  8  1  0  0  0  0
  5  9  2  0  0  0  0
  6 10  1  0  0  0  0
  7 11  1  0  0  0  0
  8 12  2  0  0  0  0
 11 13  2  0  0  0  0
 11 14  1  0  0  0  0
 12 15  1  0  0  0  0
 13 16  1  0  0  0  0
 15 17  1  0  0  0  0
 15 18  2  0  0  0  0
 16 19  1  0  0  0  0
 17 20  1  0  0  0  0
 17 21  1  0  0  0  0
 19 22  2  0  0  0  0
 19 23  1  0  0  0  0
 20 24  1  0  0  0  0
 21 25  1  0  0  0  0
 22 26  1  0  0  0  0
 24 27  1  0  0  0  0
 26 28  2  0  0  0  0
 28 29  1  0  0  0  0
 28 30  1  0  0  0  0
 29 31  1  0  0  0  0
  7 10  1  0  0  0  0
 25 27  1  0  0  0  0
M  END
>  <idcoordinates2D>


>  <FragFp>
;jzjv8rsCuSJ99398w@9@WLFH2cV08BPx2180482ki410V0Xs08V0oFPJe7FF1W120W!J09!F#c01#

>  <SkelSpheres>
!101*1/!1#D/!1*1/$1/#1#2!205%1/)1+1$2/#A/102/-1/$12///(6&1(1/%1%1,3(2/+402//)7&1*1%401$2*101!202$2//103)3.2$1!2/-11&1//$101!3%1#1/!1%1-203+2#2-6!1/.7#4#201/02)101/20s2+2/!3&2/)2,2/%3/,2D101)1,2)3/#11/#1&2!1&2/1&401!5%1/4-

>  <PathFp>
H1N0@F941@22d!6Fc!7041B4N1@28BW8mV20GC#6VN81c!G110clOV0F1JF14ZF10W22G0X2o4@YVD0F0

>  <Structure>
eo`RD@@DCO@`ClbbbTRQbVbTtRVvbXdFVZifejfijijh@aQtRiZ`

>  <Atoms>
31

>  <Bonds>
32

>  <Total Molweight>
388

>  <cLogP>
6.3935

>  <H-Acceptors>
6

>  <H-Donors>
0

>  <Non-H Atoms>
31

>  <Non-C/H Atoms>
6

>  <Electronegative Atoms>
6

>  <Stereo Centers>
0

>  <Rotatable Bonds>
9

>  <Rings Closures>
2

>  <sp3-Atoms>
13

>  <Symmetric atoms>
2

>  <Total Surface Area>
77.15

>  <Relative PSA>
0.58587

>  <Polar Surface Area>
48.38

>  <Shape Index>
0.67742

>  <Molecular Flexibility>
0.44468

>  <Molecular Complexity>
0.77117

>  <Aromatic Rings>
0

>  <Aromatic Atoms>
0

$$$$

eCreator 1.02D

 32 32  0  0  0  0  0  0  0  0999 V2000
   20.7846   -0.7500   -0.0000 O   0  0  0  0  0  0  0  0  0  0  0  0
   20.7846   -2.2500   -0.0000 C   0  0  0  0  0  0  0  0  0  0  0  0
   19.4856   -3.0000   -0.0000 N   0  0  0  0  0  0  0  0  0  0  0  0
   22.0836   -3.0000   -0.0000 C   0  0  0  0  0  0  0  0  0  0  0  0
   18.1865   -2.2500   -0.0000 C   0  0  0  0  0  0  0  0  0  0  0  0
   23.3827   -2.2500   -0.0000 C   0  0  0  0  0  0  0  0  0  0  0  0
   18.1865   -0.7500   -0.0000 C   0  0  0  0  0  0  0  0  0  0  0  0
   16.8875   -3.0000   -0.0000 C   0  0  0  0  0  0  0  0  0  0  0  0
   24.6817   -3.0000   -0.0000 C   0  0  0  0  0  0  0  0  0  0  0  0
   16.8875   -0.0000   -0.0000 C   0  0  0  0  0  0  0  0  0  0  0  0
   15.5885   -2.2500   -0.0000 C   0  0  0  0  0  0  0  0  0  0  0  0
   25.9808   -2.2500   -0.0000 C   0  0  0  0  0  0  0  0  0  0  0  0
   15.5885   -0.7500   -0.0000 C   0  0  0  0  0  0  0  0  0  0  0  0
   14.2894   -0.0000   -0.0000 N   0  0  0  0  0  0  0  0  0  0  0  0
   12.9904   -0.7500   -0.0000 C   0  0  0  0  0  0  0  0  0  0  0  0
   11.6913   -0.0000   -0.0000 C   0  0  0  0  0  0  0  0  0  0  0  0
   10.3923   -0.7500   -0.0000 C   0  0  0  0  0  0  0  0  0  0  0  0
    9.0933   -0.0000   -0.0000 C   0  0  0  0  0  0  0  0  0  0  0  0
   10.3923   -2.2500   -0.0000 C   0  0  0  0  0  0  0  0  0  0  0  0
    7.7942   -0.7500   -0.0000 N   0  0  0  0  0  0  0  0  0  0  0  0
    9.0933    1.5000   -0.0000 C   0  0  0  0  0  0  0  0  0  0  0  0
    9.0933   -3.0000   -0.0000 C   0  0  0  0  0  0  0  0  0  0  0  0
    7.7942   -2.2500   -0.0000 N   0  0  0  0  0  0  0  0  0  0  0  0
    6.4952   -0.0000   -0.0000 C   0  0  0  0  0  0  0  0  0  0  0  0
    9.0933   -4.5000   -0.0000 N   0  0  0  0  0  0  0  0  0  0  0  0
    5.1962   -0.7500   -0.0000 C   0  0  0  0  0  0  0  0  0  0  0  0
    3.8971   -0.0000   -0.0000 C   0  0  0  0  0  0  0  0  0  0  0  0
    2.5981   -0.7500   -0.0000 C   0  0  0  0  0  0  0  0  0  0  0  0
    1.2990   -0.0000   -0.0000 O   0  0  0  0  0  0  0  0  0  0  0  0
    2.5981   -2.2500   -0.0000 C   0  0  0  0  0  0  0  0  0  0  0  0
    1.2990    1.5000   -0.0000 C   0  0  0  0  0  0  0  0  0  0  0  0
    1.2990   -3.0000   -0.0000 C   0  0  0  0  0  0  0  0  0  0  0  0
  1  2  2  0  0  0  0
  2  3  1  0  0  0  0
  2  4  1  0  0  0  0
  3  5  1  0  0  0  0
  4  6  1  0  0  0  0
  5  7  2  0  0  0  0
  5  8  1  0  0  0  0
  6  9  1  0  0  0  0
  7 10  1  0  0  0  0
  8 11  2  0  0  0  0
  9 12  1  0  0  0  0
 10 13  2  0  0  0  0
 13 14  1  0  0  0  0
 14 15  1  0  0  0  0
 15 16  1  0  0  0  0
 16 17  1  0  0  0  0
 17 18  2  0  0  0  0
 17 19  1  0  0  0  0
 18 20  1  0  0  0  0
 18 21  1  0  0  0  0
 19 22  1  0  0  0  0
 20 23  1  0  0  0  0
 20 24  1  0  0  0  0
 22 25  1  0  0  0  0
 24 26  2  0  0  0  0
 26 27  1  0  0  0  0
 27 28  2  0  0  0  0
 28 29  1  0  0  0  0
 28 30  1  0  0  0  0
 29 31  1  0  0  0  0
 30 32  2  0  0  0  0
 11 13  1  0  0  0  0
M  END
>  <idcoordinates2D>


>  <FragFp>
;rbrzxWt5z5J@fRC8Z2828G1FGh0804Hk058V02AF8440W0Xs08V0JN2!15kFV910WV045#F%1#

>  <SkelSpheres>
02#3/)1&I/!1!1*22/+3&6!202!203/01)2/,1%1%9+1#1//01&2//-13&2)1!12/+1!1&6/1+1/+6(5*1%2/7&1%1/!2*1$21!1102/+4/!1-1%22#1%1$1#1,1#5/$1$1/2)11#4)2#3*1/-2(2/$1,2/.1-4.10t!1/02#1201#1)83//+2/1/01&17203-1(2(13/011+2!1%2&2/,1%5&102//0

>  <PathFp>
HJN080N40@!c!m48!3040521G2!BW8H920F4$V@0Gc!1540BlC!F1FF10ZH1V011JV62k6N0VD050

>  <Structure>
e`PZD@@DKLfa`ClbbRbRRJRTTRfvRbRacUAAETuUSMR@XAPtmP

>  <Atoms>
32

>  <Bonds>
32

>  <Total Molweight>
402

>  <cLogP>
4.1365

>  <H-Acceptors>
7

>  <H-Donors>
0

>  <Non-H Atoms>
32

>  <Non-C/H Atoms>
7

>  <Electronegative Atoms>
7

>  <Stereo Centers>
0

>  <Rotatable Bonds>
15

>  <Rings Closures>
1

>  <sp3-Atoms>
14

>  <Symmetric atoms>
2

>  <Total Surface Area>
83.56

>  <Relative PSA>
0.48815

>  <Polar Surface Area>
42.5

>  <Shape Index>
0.6875

>  <Molecular Flexibility>
0.66878

>  <Molecular Complexity>
0.70075

>  <Aromatic Rings>
1

>  <Aromatic Atoms>
6

$$$$

eCreator 1.02D

 32 32  0  0  0  0  0  0  0  0999 V2000
    8.6603   -0.5000   -0.0000 O   0  0  0  0  0  0  0  0  0  0  0  0
    7.7942   -0.0000   -0.0000 C   0  0  0  0  0  0  0  0  0  0  0  0
    6.9282   -0.5000   -0.0000 N   0  0  0  0  0  0  0  0  0  0  0  0
    7.7942    1.0000   -0.0000 C   0  0  0  0  0  0  0  0  0  0  0  0
    6.0622   -0.0000   -0.0000 C   0  0  0  0  0  0  0  0  0  0  0  0
    6.9282   -1.5000   -0.0000 C   0  0  0  0  0  0  0  0  0  0  0  0
    8.6032    1.5878   -0.0000 N   0  0  0  0  0  0  0  0  0  0  0  0
    6.9852    1.5878   -0.0000 C   0  0  0  0  0  0  0  0  0  0  0  0
    5.1962   -0.5000   -0.0000 C   0  0  0  0  0  0  0  0  0  0  0  0
    7.7942   -2.0000   -0.0000 C   0  0  0  0  0  0  0  0  0  0  0  0
    8.2942    2.5388   -0.0000 N   0  0  0  0  0  0  0  0  0  0  0  0
    9.5543    1.2788   -0.0000 C   0  0  0  0  0  0  0  0  0  0  0  0
    7.2942    2.5388   -0.0000 C   0  0  0  0  0  0  0  0  0  0  0  0
    4.3301   -0.0000   -0.0000 C   0  0  0  0  0  0  0  0  0  0  0  0
   10.2974    1.9479   -0.0000 C   0  0  0  0  0  0  0  0  0  0  0  0
    9.7622    0.3006   -0.0000 C   0  0  0  0  0  0  0  0  0  0  0  0
    6.7064    3.3479   -0.0000 C   0  0  0  0  0  0  0  0  0  0  0  0
    4.3301    1.0000   -0.0000 C   0  0  0  0  0  0  0  0  0  0  0  0
   11.2485    1.6389   -0.0000 C   0  0  0  0  0  0  0  0  0  0  0  0
    7.1132    4.2614   -0.0000 O   0  0  0  0  0  0  0  0  0  0  0  0
    5.7119    3.2433   -0.0000 N   0  0  0  0  0  0  0  0  0  0  0  0
    3.4641    1.5000   -0.0000 N   0  0  0  0  0  0  0  0  0  0  0  0
    5.1962    1.5000   -0.0000 C   0  0  0  0  0  0  0  0  0  0  0  0
   11.9916    2.3080   -0.0000 C   0  0  0  0  0  0  0  0  0  0  0  0
    3.4641    2.5000   -0.0000 C   0  0  0  0  0  0  0  0  0  0  0  0
    2.5981    1.0000   -0.0000 C   0  0  0  0  0  0  0  0  0  0  0  0
    6.0622    1.0000   -0.0000 C   0  0  0  0  0  0  0  0  0  0  0  0
   12.9427    1.9990   -0.0000 O   0  0  0  0  0  0  0  0  0  0  0  0
    2.5981    3.0000   -0.0000 C   0  0  0  0  0  0  0  0  0  0  0  0
    1.7321    1.5000   -0.0000 C   0  0  0  0  0  0  0  0  0  0  0  0
   13.6858    2.6681   -0.0000 C   0  0  0  0  0  0  0  0  0  0  0  0
    2.5981    4.0000   -0.0000 C   0  0  0  0  0  0  0  0  0  0  0  0
  1  2  2  0  0  0  0
  2  3  1  0  0  0  0
  2  4  1  0  0  0  0
  3  5  1  0  0  0  0
  3  6  1  0  0  0  0
  4  7  1  0  0  0  0
  4  8  2  0  0  0  0
  5  9  1  0  0  0  0
  6 10  1  0  0  0  0
  7 11  1  0  0  0  0
  7 12  1  0  0  0  0
  8 13  1  0  0  0  0
  9 14  2  0  0  0  0
 12 15  2  0  0  0  0
 12 16  1  0  0  0  0
 13 17  1  0  0  0  0
 14 18  1  0  0  0  0
 15 19  1  0  0  0  0
 17 20  2  0  0  0  0
 17 21  1  0  0  0  0
 18 22  1  0  0  0  0
 18 23  2  0  0  0  0
 19 24  2  0  0  0  0
 22 25  1  0  0  0  0
 22 26  1  0  0  0  0
 23 27  1  0  0  0  0
 24 28  1  0  0  0  0
 25 29  1  0  0  0  0
 26 30  1  0  0  0  0
 28 31  1  0  0  0  0
 29 32  1  0  0  0  0
 11 13  2  0  0  0  0
M  END
>  <idcoordinates2D>


>  <FragFp>
;fzvUgroCwOottEC8mE8uca9PI8V4O8It2Ad04N@oe41FX0Xs1sV0p0R0eWGF3W12VV8FK01!F%1!V

>  <SkelSpheres>
!1/$2)12#C.2!1*2/1$2+1$2$3$2+4//&1+2%F*22%1//.2$1)1/1/,4!3,1/,1%10101,4!1#102//(2/!B&2/#6/$2!2$3(3/&302&1*1(1%5//2/-101/2#12%1#1/(301&1#1.1/&1/1#2+2,1$2/.1s(1#1&2(101,1&11.2*4&1(1/!1&1$1@2/)2)711%3(1$1/#1!1%231/%1%5!2/1$2!3)1#

>  <PathFp>
lMT0kF@4t030d4Jb88k0I4K9hs80@c3RV8N7@0or01F9299FuKB41!8W418c9FF24XQV0WI028hMoNP0dR1V0

>  <Structure>
e`PZL@@DFEBj`LmlbbbbRbQbRtTQbRVRacUSURuSRuUT`DFMeTmT

>  <Atoms>
32

>  <Bonds>
32

>  <Total Molweight>
406

>  <cLogP>
3.4145

>  <H-Acceptors>
8

>  <H-Donors>
0

>  <Non-H Atoms>
32

>  <Non-C/H Atoms>
8

>  <Electronegative Atoms>
8

>  <Stereo Centers>
0

>  <Rotatable Bonds>
13

>  <Rings Closures>
1

>  <sp3-Atoms>
13

>  <Symmetric atoms>
0

>  <Total Surface Area>
93.69

>  <Relative PSA>
0.68919

>  <Polar Surface Area>
70.91

>  <Shape Index>
0.5625

>  <Molecular Flexibility>
0.62866

>  <Molecular Complexity>
0.83186

>  <Aromatic Rings>
1

>  <Aromatic Atoms>
5

$$$$

eCreator 1.02D

 33 32  0  0  0  0  0  0  0  0999 V2000
   11.6913    1.5000   -0.0000 O   0  0  0  0  0  0  0  0  0  0  0  0
   11.6913   -0.0000   -0.0000 C   0  0  0  0  0  0  0  0  0  0  0  0
   10.3923   -0.7500   -0.0000 N   0  0  0  0  0  0  0  0  0  0  0  0
   12.9904   -0.7500   -0.0000 C   0  0  0  0  0  0  0  0  0  0  0  0
    9.0933   -0.0000   -0.0000 C   0  0  0  0  0  0  0  0  0  0  0  0
   10.3923   -2.2500   -0.0000 C   0  0  0  0  0  0  0  0  0  0  0  0
   14.2894   -0.0000   -0.0000 N   0  0  0  0  0  0  0  0  0  0  0  0
    7.7942   -0.7500   -0.0000 C   0  0  0  0  0  0  0  0  0  0  0  0
    9.0933    1.5000   -0.0000 C   0  0  0  0  0  0  0  0  0  0  0  0
   11.6913   -3.0000   -0.0000 C   0  0  0  0  0  0  0  0  0  0  0  0
   15.5885   -0.7500   -0.0000 C   0  0  0  0  0  0  0  0  0  0  0  0
    6.4952   -0.0000   -0.0000 C   0  0  0  0  0  0  0  0  0  0  0  0
    7.7942    2.2500   -0.0000 C   0  0  0  0  0  0  0  0  0  0  0  0
   11.6913   -4.5000   -0.0000 C   0  0  0  0  0  0  0  0  0  0  0  0
   16.8875   -0.0000   -0.0000 C   0  0  0  0  0  0  0  0  0  0  0  0
   15.5885   -2.2500   -0.0000 C   0  0  0  0  0  0  0  0  0  0  0  0
    5.1962   -0.7500   -0.0000 C   0  0  0  0  0  0  0  0  0  0  0  0
   12.9904   -5.2500   -0.0000 C   0  0  0  0  0  0  0  0  0  0  0  0
   18.1865   -0.7500   -0.0000 C   0  0  0  0  0  0  0  0  0  0  0  0
    3.8971   -0.0000   -0.0000 N   0  0  0  0  0  0  0  0  0  0  0  0
   14.2894   -4.5000   -0.0000 N   0  0  0  0  0  0  0  0  0  0  0  0
   12.9904   -6.7500   -0.0000 C   0  0  0  0  0  0  0  0  0  0  0  0
   19.4856   -0.0000   -0.0000 C   0  0  0  0  0  0  0  0  0  0  0  0
    2.5981   -0.7500   -0.0000 C   0  0  0  0  0  0  0  0  0  0  0  0
    3.8971    1.5000   -0.0000 C   0  0  0  0  0  0  0  0  0  0  0  0
   14.2894   -7.5000   -0.0000 O   0  0  0  0  0  0  0  0  0  0  0  0
   20.7846   -0.7500   -0.0000 O   0  0  0  0  0  0  0  0  0  0  0  0
   19.4856    1.5000   -0.0000 C   0  0  0  0  0  0  0  0  0  0  0  0
    2.5981   -2.2500   -0.0000 O   0  0  0  0  0  0  0  0  0  0  0  0
    1.2990   -0.0000   -0.0000 C   0  0  0  0  0  0  0  0  0  0  0  0
    2.5981    2.2500   -0.0000 C   0  0  0  0  0  0  0  0  0  0  0  0
   22.0836   -0.0000   -0.0000 C   0  0  0  0  0  0  0  0  0  0  0  0
    0.0000   -0.7500   -0.0000 C   0  0  0  0  0  0  0  0  0  0  0  0
  1  2  2  0  0  0  0
  2  3  1  0  0  0  0
  2  4  1  0  0  0  0
  3  5  1  0  0  0  0
  3  6  1  0  0  0  0
  4  7  1  0  0  0  0
  5  8  2  0  0  0  0
  5  9  1  0  0  0  0
  6 10  1  0  0  0  0
  7 11  1  0  0  0  0
  8 12  1  0  0  0  0
  9 13  2  0  0  0  0
 10 14  1  0  0  0  0
 11 15  2  0  0  0  0
 11 16  1  0  0  0  0
 12 17  2  0  0  0  0
 14 18  1  0  0  0  0
 15 19  1  0  0  0  0
 17 20  1  0  0  0  0
 18 21  2  0  0  0  0
 18 22  1  0  0  0  0
 19 23  2  0  0  0  0
 20 24  1  0  0  0  0
 20 25  1  0  0  0  0
 22 26  2  0  0  0  0
 23 27  1  0  0  0  0
 23 28  1  0  0  0  0
 24 29  2  0  0  0  0
 24 30  1  0  0  0  0
 25 31  1  0  0  0  0
 27 32  1  0  0  0  0
 30 33  1  0  0  0  0
M  END
>  <idcoordinates2D>


>  <FragFp>
;jzjzBrxxzUJ9tEE8RA8@9bAP3cV4882x2A@058@ZX442XF0F0s!o0N4XY102W1@VV!509-

>  <SkelSpheres>
!201&1/1)E%1%102!1//1-2$1040201206+2!1/$1%1/*E+1/01//+1.1//%302%1&1*1&3)1$1&3//20111%1//$9&3//*412$4*3)1,1#1$3*1!11(4!1//2!3#1.32/01)1!31/$1&13!1&1,1-6$1/$2*16#3/022/(1)20w$4#1!2#1(1/02/$1.2//,1#3A4*1-2!1%4*2&1/%1//)104&1*1)1(3$

>  <PathFp>
G4N080O40220W!k0@!3!@4!1T!4V8P120F5010FkN0FV0FG1408W1V!1FF0BVF201X0F0a2l0@0VB4!

>  <Structure>
ehPRB@@DFLb`IeclbbbTRRRbrrbTrbbqZjZifZfZZZh@abloJj`

>  <Atoms>
33

>  <Bonds>
32

>  <Total Molweight>
420

>  <cLogP>
3.378

>  <H-Acceptors>
8

>  <H-Donors>
0

>  <Non-H Atoms>
33

>  <Non-C/H Atoms>
8

>  <Electronegative Atoms>
8

>  <Stereo Centers>
0

>  <Rotatable Bonds>
16

>  <Rings Closures>
0

>  <sp3-Atoms>
13

>  <Symmetric atoms>
0

>  <Total Surface Area>
103.23

>  <Relative PSA>
0.6905

>  <Polar Surface Area>
82.52

>  <Shape Index>
0.54545

>  <Molecular Flexibility>
0.73479

>  <Molecular Complexity>
0.71485

>  <Aromatic Rings>
0

>  <Aromatic Atoms>
0

$$$$

eCreator 1.02D

 11 10  0  0  0  0  0  0  0  0999 V2000
    3.4641   -1.5000   -0.0000 O   0  0  0  0  0  0  0  0  0  0  0  0
    3.4641   -0.5000   -0.0000 C   0  0  0  0  0  0  0  0  0  0  0  0
    4.3301   -0.0000   -0.0000 N   0  0  0  0  0  0  0  0  0  0  0  0
    2.5981   -0.0000   -0.0000 C   0  0  0  0  0  0  0  0  0  0  0  0
    5.1962   -0.5000   -0.0000 C   0  0  0  0  0  0  0  0  0  0  0  0
    2.5981    1.0000   -0.0000 N   0  0  0  0  0  0  0  0  0  0  0  0
    1.7321   -0.5000   -0.0000 C   0  0  0  0  0  0  0  0  0  0  0  0
    3.4641    1.5000   -0.0000 C   0  0  0  0  0  0  0  0  0  0  0  0
    0.8660   -0.0000   -0.0000 C   0  0  0  0  0  0  0  0  0  0  0  0
    3.4641    2.5000   -0.0000 C   0  0  0  0  0  0  0  0  0  0  0  0
    0.0000   -0.5000   -0.0000 C   0  0  0  0  0  0  0  0  0  0  0  0
  1  2  2  0  0  0  0
  2  3  1  0  0  0  0
  2  4  1  0  0  0  0
  3  5  1  0  0  0  0
  4  6  1  0  0  0  0
  4  7  2  0  0  0  0
  6  8  1  0  0  0  0
  7  9  1  0  0  0  0
  8 10  1  0  0  0  0
  9 11  1  0  0  0  0
M  END
>  <idcoordinates2D>


>  <FragFp>
zxUWrWOBkF4R0F!BB8F082801F#4!Fl218$J84$X!c!F#8V0F0V!V#4/

>  <SkelSpheres>
//(9////&2&2401////&2////////01////////-5&1//$3$2&1/,2//(2//4%3/-1&4////2///.2///*I/*3+3/////-41//#2/01(1$2,3//3%21//*

>  <PathFp>
F08#8!802V!X0@!1!8#8N20BV0N#F4#F08!V&8W%F!8Z#V1#42Z!1044!

>  <Structure>
dmUH@DhDfVuVjZhHj`

>  <Atoms>
11

>  <Bonds>
10

>  <Total Molweight>
140

>  <cLogP>
0.9589

>  <H-Acceptors>
3

>  <H-Donors>
0

>  <Non-H Atoms>
11

>  <Non-C/H Atoms>
3

>  <Electronegative Atoms>
3

>  <Stereo Centers>
0

>  <Rotatable Bonds>
4

>  <Rings Closures>
0

>  <sp3-Atoms>
6

>  <Symmetric atoms>
0

>  <Total Surface Area>
18.82

>  <Relative PSA>
1.0701

>  <Polar Surface Area>
23.55

>  <Shape Index>
0.63636

>  <Molecular Flexibility>
0.643

>  <Molecular Complexity>
0.6089

>  <Aromatic Rings>
0

>  <Aromatic Atoms>
0

$$$$

eCreator 1.02D

 11 10  0  0  0  0  0  0  0  0999 V2000
    8.6603   -0.5000   -0.0000 O   0  0  0  0  0  0  0  0  0  0  0  0
    7.7942   -0.0000   -0.0000 C   0  0  0  0  0  0  0  0  0  0  0  0
    6.9282   -0.5000   -0.0000 N   0  0  0  0  0  0  0  0  0  0  0  0
    6.0622   -0.0000   -0.0000 C   0  0  0  0  0  0  0  0  0  0  0  0
    5.1962   -0.5000   -0.0000 C   0  0  0  0  0  0  0  0  0  0  0  0
    4.3301   -0.0000   -0.0000 C   0  0  0  0  0  0  0  0  0  0  0  0
    3.4641   -0.5000   -0.0000 C   0  0  0  0  0  0  0  0  0  0  0  0
    2.5981   -0.0000   -0.0000 N   0  0  0  0  0  0  0  0  0  0  0  0
    1.7321   -0.5000   -0.0000 C   0  0  0  0  0  0  0  0  0  0  0  0
    0.8660   -0.0000   -0.0000 C   0  0  0  0  0  0  0  0  0  0  0  0
[truncated: 541,918 more chars]
