# Supplementary material for: Limits of Prediction for Machine Learning in Drug Discovery
Source: Front Pharmacol. 2022 Mar 10;13:832120. doi: 10.3389/fphar.2022.832120 (PMC8960959; doi:10.3389/fphar.2022.832120)
Supplement: Supplementary file 1 [file DataSheet1.ZIP › supportingInformation/publication/molecules_rosuvastatin01.dwar]

<datawarrior-fileinfo>
<version="3.3">
<rowcount="0000000319">
<application="DWARFileHandler">
</datawarrior-fileinfo>
<column properties>
<columnName="idcoordinates2D">
<columnProperty="parent	Structure">
<columnProperty="specialType	idcoordinates2D">
<columnName="FragFp">
<columnProperty="parent	Structure">
<columnProperty="specialType	FragFp">
<columnProperty="version	1.2.1">
<columnName="PathFp">
<columnProperty="parent	Structure">
<columnProperty="specialType	PathFp">
<columnProperty="version	1.1">
<columnName="SkelSpheres">
<columnProperty="parent	Structure">
<columnProperty="specialType	SkelSpheres">
<columnProperty="version	1.1">
<columnName="Structure">
<columnProperty="specialType	idcode">
</column properties>
idcoordinates2D	FragFp	PathFp	SkelSpheres	Structure	Atoms	Bonds	Total Molweight	Total Molweight 2	cLogP	H-Acceptors	H-Donors	Total Surface Area	Relative PSA	Polar Surface Area	Shape Index	Molecular Flexibility	Molecular Complexity	Non-H Atoms	Non-C/H Atoms	Electronegative Atoms	Stereo Centers	Rotatable Bonds	Rings Closures	Aromatic Rings	Aromatic Atoms	sp3-Atoms	Symmetric atoms
	:UYTnta187yV49W5c0V08DVG0FJ8#4IG0180808F845FV0XN08!FJF081FH1W-2#V1#	FaB09I8F08FFY01F8N2Jb2X80V80880R02F#FBV0F4W8(HB0k1$Nk0FZ401!210V2FF29V4k!	//&2G1//+2/&1&22#3.1+1//*8/%2/////01/+4#2+1//!2%1011/.4//+6&1!1)21%32(52#1$5&1)1///#2/!1$3.2/(1//!1#1(2/0103(1&5/+1$1/-5/!2/%1$2(f01*1//2//4!2///!8!1/2,3!11/1//-1/$3.2!1#1*2&2	fnmqB@HTXt@QdbffRbRTURRUUKUTsURCEIcz`	23	22	306	306.284	4.4958	4	0	56.08	1.0182	70.33	0.69565	0.73998	0.63634	23	5	5	0	11	0	0	0	12	0
	zvyj6UsZ1@0m0JgV08Vc0B4VbFFG88#HF0W80808k8450V02!8!JFF081FH!1%44#F2$1#	0_8111845PN2WNFH2834702F4V80882R0eHX!FBV2!V8!VkV80FJ0k150k!F!ZJ10V101022Z0V9k40V0	//&29%101!2%102(1/5&1/$2!103/)2-1,401!2*F/%1////+2$2/(1!1#2(3.1/.11/01$1&2//*15&1*101/!1#2,3/01-3-2,1/.11!1$4!1%1%1//2/,1%1/(3$2/(1//011+1$2//$b,3!6&2/03/031/-101/2/$6!3$1/.1//%1//)103#1$1+1%1$1&2	fnmqb@DDuBKPAFRYIQQJIEJEIMLuSKUULOPfJbZlp	23	22	314	314.260	2.2065	6	0	86.51	0.76003	82.33	0.65217	0.58653	0.67279	23	7	7	1	10	0	0	0	9	0
	;jPytX1D7mVVh13cVc0CEVJFFF88!4HG0m8080BkN4dFV0FN$FFF0c1kH11&F4!2F$V1#	0_B01I8F10F2WFG1882J702!V8#2BF8HV10FBV0JBZ80804#HV0k150V!F0FZF01V!1022oF21s40V0	/%1,10109/!2/2(2/%3$1!6$3////&A+1,1///+1//,1-5//,1,3/!1%11//$18/$12$2$2%1#3,3/(1/%2/+1/3#1!104.201)101/104)1/,3.101/.1//2,3//%1&c,2/,2!1$1,1,5!2//#1!302$2!7!3/,3#1(1(1/&1(1&3*4.2)1//0	fnmQb@DL`Dh@aJn}fuV_mjijVjfjPzYfFJkU@	23	22	312	312.264	2.5475	5	0	66.05	0.96866	92.34	0.6087	0.72239	0.63962	23	6	6	3	10	0	0	0	13	0
	zvuj2MtZ0D1m0JB138Vc0C1V0FFG8$IF0n80808kN410V0HF08!FFF081kH0V1%J4#F2$1#	0_8191845PN2W0F32N20b02F4V80884R0eHX10FRV2!V8!VV090FZ0k140k0FF!ZF10V121!3Z0V9F4FV0	//(2!2!1+2/)3)1!13,1!8$3/%1*1%2,4/B////1&5//01/%1/+3$1///-1/%2/$1@/$1//$2/!1#3(3-201*6-4/$1/01#11/.5///%2//%2/,3#1+1//*e,3!7/)3/03#2/3/$1)11/0@!3(1//*1/&51//*3)1/%2*	fnmpb@HDLfh@cHhlhhhheThUJfZiYZji@XVDqT[Sf	23	22	310	310.272	2.9092	5	0	78.24	0.67446	68.42	0.52174	0.58104	0.73028	23	6	6	2	8	0	0	0	10	0
	;jurwZ1DZT1Z406@Vc0C6VF0F088!4IG0l908!FNJ10V0X808!FFF081kH0V&F%2#V1#	FaB09I8F08FFY011082472X80V8!90R0@F010FBV0F4W8(Hg0k1$Nk0FZ!1!210X2FF09V4V!	)1(1/$H1%1*2/#1/.4$22#2#1*1//&2.6/1#22/1)2/$1//1(2/!4/1#1/-2%1//+1/-3#7*2)2(2(1$1$5&2///01+2+1%1$3&2-3//)12,2)2!1&1(3/2/+101011.2-5/.1/(e,1(2/&2////(1-8!1/2/11///)2*21-3)1/!42,	fnmpb@HDieh@cIEhdhdeETeLjiZjfZjjBY`eQ]P	23	22	310	310.272	3.5931	5	0	64.53	1.0888	93.72	0.69565	0.76541	0.59413	23	6	6	1	11	0	0	0	14	0
	ywTl20sG104H!2!N01086k$908!2F058082FF0691V#V42040F#8X!90224%2020F!180F	V7HV0k90W70HnH!F8HB44X!s8BF1AD!G@09@012!V01cV0204HJFk_1BF4kV!aNtV0ZVI80Xt880VB!V	/#1#1101)30A//-2/$1!4#3%1/1!1//#1$2(B+5/#2$2//-1/1#1/)2/%3,11/1#1(1/)7(1//!4!2)1/)31)3&1&1+1/+1.1/0103)2//+1/-2/#1+1)12-21$4(1.2/1!1+1/+1%101#a/#2(4-31//1/(1/+103!1/,302#2//01(1/101+1(3/$1,2(	ffmqA@DTY@@PfPRkyVuUUtTfh@JVfj`FMQku@	22	22	301	301.260	3.6928	4	0	92.5	0.52119	65.3	0.63636	0.51739	0.69536	22	6	6	1	8	1	1	6	7	0
	zvyj@MtZ1@1m0o4138Vc0C4VFFFG8$IF0W80808kN410V02F08!FFF081FH0V1%J$F2$1#	0Z8191844PN2W!32N24b02F4V80884R0eHX!FRV2!V8!VV010FZ0k140F0FF!ZF10V121!3V0V9k4FV0	/!1/$8!2!1+1/)3)2!1/05$3/%1*1%2,4/B///-101&5//01/%1!2/$1!3$101///+1/%2,2(9*1)1//$1/!1#3(3/+6///)211/.2//.1%2%3/.22//1///&f,3!7.1)3/03*3)2/.11/0@!1///#2/&4/3*41-3/,1-	fnmqB@HDLT@QdTVTTTTRjVTuSMTlmUUCLIbhvgL	23	22	306	306.284	4.3854	4	0	62.05	0.63932	48.19	0.56522	0.59286	0.71485	23	5	5	1	9	0	0	0	10	0
	;jTrsZ1@4T0Z5V68Vc0CLVG0F08#4IG0W808!FN45FV0X808!FFG081FH0V&F%2#V1#	FaB09I8F08FFY01G082472X80V8!80R0@F#FBV0F4W8(Hg0o1$Nk0FZ401!210V2FF09V4V!	)1(1/#2F1%1*1/#1/.2$22#3.1//&2.8/1#22/3)2/$1//1(2/!4/1#1/-2%1//#1&1&1/*6&1!1)2(2(1$1$5&2///01+2+1%1$3&2&2%3%2/-3#12.1&2*1(3/2/+101011/-5/!2+2/(e,1//5////(1-8!1/2/11///)2*21-3/,1-	fnmpb@HDieh@cIEhdhdeETeLjiZjfZjfBY`eQ]P	23	22	310	310.272	3.3808	5	0	72.27	0.97136	90.56	0.69565	0.7662	0.59413	23	6	6	1	11	0	0	0	12	0
	zxUYHXs0184H%80V086V0FF08#4HG!808!k8490V!8$FFF081FH*V!2F$V1#	0Z401I8F#2WF1!82470210V80402B!FV#RV0JBZ80804010H!k11$F0FZF01V!1!2lF01c40V0	/)1-B$5&1//)4(1%4*2//1/$4/G+4////,1//(102102//01/$1,2/!407$1/&1$2(7/$1%2$2$32#1,2//+1//$1!3////,11&2//&1!3/-1/(1////0d#1$1!2)1/!2////(2-2024!1!1/(1%401!1/)4/01,4#1/2#3$1/$5!2(	fnmPb@LL``@QddarTTrRRRRRuSTmMSTBcEUj]IX	23	22	308	308.276	4.9448	4	0	58.22	0.74957	58.12	0.6087	0.6229	0.60279	23	5	5	0	10	0	0	0	10	1
	:ub2mta0@5u!9178Vc082VFFFJ8$HF!808!k84WFV0VN$JFF0c1FH1W#V!F$F2#V18!	0ZB0138F!FHWF11882F70XF0V8#2BF8HV!GBV0JB_8!14#Hk0k15#FF0FZF01V1F!V2k029N40V0	//(D3$1+1/)205/#2012$2$22////%C///*4/,2//)202,201(21//%2,1,1031//02(5!1/011&2)1#4$2&2/#1!21/#1/.1/)2/%1/.1(2//#202$1012%1/02!1$2.2.2//(3*3!b#1!2$1)1/!2!12!2#1/$1(1//.5!1//,1%1//&2(3)1(3/01/2&2	fnmpa@DTYBh@al`e\wsJzjjuRuLuSU@HqUFhl	23	22	317	317.259	3.1666	5	0	78.77	0.66916	65.26	0.56522	0.72628	0.6715	23	7	7	0	9	0	0	0	10	0
	:uj2Lta0@5m!C138Vc0C2V0FFJ8$HF0V808!kN4WFV!N$JFF0c1FH1W#V!F$F2#V1#	0ZB0138F#HWF11882F70X10V80402BF8FV!GRV0JB_8#4010Hk0k11#FF0FZF01V$V2k029840V0	/!1/$43$1*11!1/%21,3/5$22/.1/$4,1!I+4//-4////)2/$2!2////!4!1/+1$2(8!1&2)1%2$2%10202,2/&2//////)1/&3#1///$1!2/(2!1$2/$1///!3*3!c#1$1!2)11/02!1//#3//2/26!1/0101/1!1*1&1//*1/3#3$1/!405*2	fnmpb@DTY@h@aJyofuUUejejVfij`fTXjmSiK@	23	22	310	310.272	3.4993	5	0	78.18	0.67421	65.26	0.56522	0.64739	0.64283	23	6	6	1	7	0	0	0	9	0
	:yj6UsZ1@4m0FgV08Vc0B4Vb0FF88#HF0W80808F8450V02!8!JFF081FH0V1%4Z#F2#V1#	058183841P80WNFF283471204V!882R08F#FRV040V8!VkV90HJ0k110F!FV0ZJ!V121062_!9V40V0	//&2A/!11)1!3/$1/$2!105#2/#1.1/!2*E+5,1/%4//&1)2%3/!1#1&201.3!1!1+2/#1/.2/&1,1$24&1(1#1+1%2)4&4)1//$2)4//101#1$2///03/11/013)2,3/(1!101!2)1.2/&2+2/(c//*3/!3/&2!2$1-1/&5!3/)2/)1/&1//)103#1$1#3-1,2	fa}pR@LTYAB^`BLdaTVbbRRraRRttuKTuTpCBDnVhu@	24	23	330	330.259	2.6955	7	0	99.39	0.71265	90.28	0.625	0.65924	0.67534	24	8	8	1	10	0	0	0	8	1
	;jPLlX1@3HVV512cVc0CDVFFF08#4HG0W808!FN41FV!808!FFF081FH111%F$F$V18!	0ZB01I8F#2WF11882J70210V804!BF8FV!FRV0F4Z8!V4010HV0k1$VF0FZF01V!1!2kF21c40V0	/!1/!10A/!1/)2)1/$5/&1-1/.3%C+4/////-2/(12/!101$1.1.1//1&1/2%1$2(@*1)1%2$2*1,1///,1/#1//$2)101/$2)1//*1#10121/.2/(3//03/#2(f#1$1!2(31!3$1)2!1+1(1#3)4//4-2067!1/2/#1-1//1&3)181$102%2)1/!1-	fa}QA@HTr@HkHIS^sZjjs]UMRtuMUPcJTYRjuF`	24	23	323	323.286	5.0738	3	0	70.24	0.64991	61.13	0.58333	0.61697	0.61095	24	5	5	1	11	0	0	0	13	0
	zvyj2ztZ1@1m0Jg118Vc0B4V40FG88#IF0W80808k8410V02N08!JFF081FH0V1!V!44#F2$1#	058181841PN0WFF22N34_02F4V!886R0eF#FRV208V8!VkV90FJ0k150F0FF!ZF10V121023Z!9k4FV0	//(D!1.1/)2&101.8$4!103//01%1*104$2*D/)1/%1&1!3+5///(1/$3%2#2////5$1//$18/$1/!1#2!42(2/!1#2/&2,4/,1%1+5)11)1)1*2/1/-1$12.2/%2//01/-1/$110h/1/)3/!1!2/,2//%7!3*2//(11/%21//*2#1$1/!1-	fa}Pb@DTad@QdfbrbbbrRVaRZffZVjjjDXPerLvh	24	23	320	320.287	5.766	4	0	52.69	0.78193	52.9	0.58333	0.60049	0.71096	24	5	5	1	10	0	0	0	12	0
	xvyjeMoV1DVu1Z407@kc0C4VFNF088#IF0l9#8kNJ10Z0X808!FFF081kH0V&F%2#V$	FZ80918F!FFY!1082471X80V8!10R0cF010FBV2F0W8(2Z0V1$NkVFZF11%X2J!1V4V!	/!1/$A1%1*21+3//%2$82#2#1)1/%1/*4%D.1%10201////+1/,6!1/01)1//(3/,25/-3#9*2)2/01$1,2///)1&1(1%1////&2,3)1!1//02#1/&1#12.2-2/#1//#f,1(2.1&1/#104////54//#11%1(712/.3&2*21-3)1/!42,	fa}p`@MAbAfQQIKIJIQPyQJjjZZijehPaNRgrV`	24	23	302	302.228	3.6566	5	0	56.46	0.93464	68.42	0.70833	0.74863	0.58251	24	5	5	1	11	0	0	0	13	1
	;jLzsZ1@4q0FgV08Vc0B6Vb0FF88!4HG0W80808k84C0V02!8!J0F0810H0V1%44!2F2#V18!	06B18I841P80WNFF083473204V!882R08N#FRV0J8V808VFV90HR0k110F0ckV0ZJ10V0210a2ZF09V4VV0	!1&1/*227%1#1&1*1(2//#32!103#1/&1&1#1(1(4202(I&1#7/////%2/)1#1&2///$11!1/.2(3/)3(3!2#1&1$3/!1)3&3.1/,202&1//$102&2///03/%2-1&1,213-2,201!1!1%1&1,1/02//$c/&11/01/1//!1//$15203(1*1(3/&1!1/!1//!11$103#1!201/!11+2	fa}qa@DTYAOPADYCIImDeLdddhTduMLmKUUL@raJTjmNh	24	23	333	333.258	2.7101	6	0	124.89	0.60397	101.54	0.625	0.62314	0.61678	24	8	8	2	9	0	0	0	7	0
	zvyj@ztZ1D1m0og138Vc0C5VJ0FG88#IF0n8080BkN410V0HN08!JFF081kH0V1!V!J4#F2$1#	058181841PN0WFF12N34_0204V!886R0eF010FRV208V8!VkV90Fo0k150F0FF!ZF10V121023Z!9k4FV0	//#1#B!1.2/)2&1/0401!6$5///#1/!B/)1/%1&1!3/)1/!1/&1/$3%2////)1//%17/$1/!1#2!42(3/!1#3/&2+11-1-103#1+5(211)1)1*4/1//#13.2/%4/,2#1/-13/#210e/1/)3/!1!1/2//)2(7403*2//(11/%2/3*4.2)1//0	fa}Qb@DT`fh@cIMEeEEEedhULuMLtmUUR@plpRyVh	24	23	324	324.275	4.3565	5	0	68.88	0.78833	73.13	0.58333	0.62392	0.70697	24	6	6	2	10	0	0	0	12	0
	:yjirxZWDVT1_5V6DVc0CLVG0F088#IF0l940F0FNJ5FV0X808!FFG081kH0V&F%22!V$	FZ80918F!FFY!G8N2Jb1X80V80810R08F010FBV0F0W8(2Z0Z1!20NkVFZ401%X2J021V4k!	!2.1/$E1%1*2#1/#1//22#1.1///4%@/1$2/*1/$1/!3//)4/1#10203$1/#2/$1/,3/#2-905$1!2)2(2(1$1$7&3$1!3(1/.1/(1%1$301///.2/&1//!132/+1#11/)4#2///(g,1,2(4)2////,1)9%2/-11/1!2&101/*2*21-3/,1-	fa}q`@CAbAEDfvuUe[WejjffijfhDQAVgrV`	24	23	306	306.216	2.7235	6	0	64.79	1.0157	85.49	0.70833	0.76021	0.59413	24	6	6	1	10	0	0	0	13	0
	zvyjDUtZ1D1m0ohW38Vc0CKVr0FG88#IF0n8080BkN45Fc0HF08!FFG081VH0V1%J4#F2$1#	0Z8191845PN2W8FI0N24b02F4V80884R0eHX10FRV2!V8!V!90FZ0o140k0FF!ZJ10V021023Z0V9V4FV0	$1*1/!1!24!2!1+2/)3)1/01!7$4/01&1&1(2*4/F!1/%1,3//5.3/03/%1%1/$3$1/////$2/$16&1,1/!1/03/!1#301$2.201*5-1%1-1$2,2!11/.4///%2//%2(2/#2#1/02+1/(f03-1/)3!3/!1/1//)1(7203)1//)1/&5/2*2.3)1/.10	fa}qb@HDMDoPAFQQYQQQIEJESJifjUZjjT^fXSEQMVX	24	23	326	326.271	1.6842	6	0	99.08	0.66421	85.49	0.58333	0.63911	0.69969	24	7	7	2	10	0	0	0	9	0
	;jLzsZ1@4q!gV08Vc0B6Vb0FF88!4HG0W80808F8450V02808!F0F081FH0V1&4#F2#V18!	FbB09I8F180FY81F082473X!V8!80R08F#FBV0F4W8!V$HB0k1!V0skVFZJ01!210a2JF09V4V!	//%22B1/01*11&1/.2$2!101$1#1+1/01-2010202(F$1%5(2/$1//.1&2-2/!3#2(1/(1(101(1!1#1)1/2(1//!5!20102*102/01$1,2/$2/)2*2//0104&2%3)2//22//0101/!11013-2,201!1/-1/102,1-1#1#d!1)2/)1%1///1/&1-3!3&1(2/11/01/%1//!1%1030101$1/!1,2	fa}pa@HDiGh@cL`eOJrzjszuRuTmMUSCthRhzcWj	24	23	329	329.270	2.6901	5	0	100.97	0.69526	90.56	0.79167	0.70964	0.56985	24	7	7	1	11	0	0	0	10	0
	zvyj6UsZ1@0m0JgV08Vc0B4VbFFG88#HF0W80808k8450V02!8!JFF081FH!1%4Z#F2$1#	0_8111845PN2WNFH2834702F4V80882R0eHX!FBV2!V8!VkV80FJ0k150k!F!ZJ10V101022_0V9k40V0	//&29%101!2%1*1!3,5&1/$2!104/)2-1!2)401!2*D/%1////+2!1!3.1&1!1#2/03%1*2/#11/01$1&2//*15&1,1/!2/04/01(4$3-2,1/#1*11!1$2!1%1%1/*1$2/,1&3/&3/-1//011+102!2//$c,3!6/)3/031//1/2/$6!3$1////%1//)103#1$1+1%1$1&2	fa}pR@LTMAB^`BLdaRTTRbQRaRRtsULmUTpCBDfMis@	24	23	330	330.259	1.6807	7	0	99.55	0.79146	99.4	0.625	0.58024	0.68031	24	8	8	1	10	0	0	0	9	1
	:yjDTta1D5m0VhW38Vc0CMVr0FJ88#HF0m8080BkN4_Fc0FF$JFG0c1VH1W#V!F4#F2#V1#	0ZB0138F10FHWNGG882J70XF0V8#2BF8HV10GBV0JB_8#4#Hk0o150V0FF0FZJ01V$X2o029c40V0	//#1!263$1+2/)205/)1!6$32///$4/I#1/$1,2/!4(1#2&101/&1$1/$3+2*2/$3/!1-1///(15&1,1/!1#4,4/&2+11)201/)1%1-1$2,2//#4#1(1////(2$1!2/*2/!1!2(1!1)301+c1301//%2!3#3-1/01//(1(4!3/#1$1/)1/&1*1$2*2.3)1.1)1$10	fa}pR@DTYCq^`BLdtTvTRRTVRaSUKRuTuThmDpcFTjBp	24	23	330	330.259	1.0503	7	0	99.61	0.79159	102.56	0.625	0.73357	0.61487	24	8	8	2	9	0	0	0	10	0
	;jyrxaWDbyW_CW7iVc0CTVG0FJ88!4IG0l948F8FNJ5FV0XN08!FJG081kH1W&F%22!V1#	FaB09I8F08FFY01G8N2Jb2X80V80890R0@F010FBV0F4W8(Hg0o1!20Nk0FZ401!210X2FF29V4k!	!2.1/$E1%1*2/)2/.42#3.1+1//*6/%2////#3,1/+4/1#1#3/)2%101+1///02-8&1!3)21%32(12#1$8&3(3///$2+1%1$3//(1/(2)1,2/0103(1&2/+1#11/-5//)1$2(h01*1/%4)2//4!2///!A!1/2,3!11/1*101/*2*21-3.2!1)1-	ficqb@HTXWhpAFRJZYJIIQUISJUTmUSMUSPsLTfOj	25	24	338	338.282	2.8889	6	0	82.28	1.0124	110.79	0.64	0.77069	0.64904	25	7	7	1	11	0	0	0	14	0
	zxUYLXs4184L#V080V086V1FF08#4HG01808!k84C0V!8$JFF081FH0V1&V!2F2#V18!	0Z401I8F#HWF1F082470X10V80402B!FV!1RV0JB_808V4010HN0k11#VF0FZJ01V!10V2lF09c40V0	)1,1-229%1///4,1$2&4//1/,2$1!G+7///////%102#2//&2-1!1+1/104/,1$2(4!2#1,1%2$2$42/0301&1////$1.2&2/%5///&2(1/#1025-2,101!2/$3/+2//$e#102!1!2)1/!2!1////$2/26011!1-1/421/(1#4/.6#1&1(3%1!1/(2&4	ficqa@LLyA@pACYCIIChmELddddeejejVfijPTxzcWkM@	25	24	345	345.269	3.0656	6	0	114.56	0.59523	87.55	0.6	0.66527	0.64904	25	8	8	0	9	0	0	0	7	1
	:yj@Tta1D5m0Vh138Vc0C7VJ0FJ88#HF0m8080BkN4WFV0FF$JFF0c1VH1W#V!FZ#F2#V18!	0ZB0138F10FHWFG1882J70XF0V8#2BF8HV10GBV0JB_8!14#Hk0k150V0FF0FZF01V1F!X2p029c40V0	//#1#@%1+2/)205/#2$1!6$32////%C#1/$1/&1/01#2&101!102/01$1//02(3//(111-1/01//%16&5,1/!2#2,4/,3%11)2.1+111-3#1$2(3%2%1/*4,1/&3/%1/%1!2(2/%3#2#2-1+1.1+d1!1//%2#2!2-1/21$3//!2(4!3/#1$1/)1/&1.23#3%4%1(3)1//0	ficpQ@LLyA@Z`BNrFRPqSYQIIQYJKKUKRuTuUH]LpgEUjbp	25	24	349	349.257	1.4379	7	0	104.91	0.7516	102.56	0.56	0.72577	0.62778	25	9	9	2	9	0	0	0	11	1
	;jLzsZ1@4q0FgV08Vc0B6Vb0FF88!4HG0W80808k84C0V02!8!J0F0810H0V1%44!2F2#V18!	F6B18I841P80WNGF083473X04W!882R08N#FRV0J8V808VFV90HR0k110F0skV0ZJ10V0210a2oF09V4VV0	!1&1/*227*1&1%2#1(1/#2.32!102#1/&1&1#1/04204(J&1#7////.1%2&2/01#1&2//!1/011!1$2/)2(1//!5!2#1&1$2/!1)3&3//,202&1//$102&2/-1/!3/%2-1&1-13-2,201!1)1&1,1/02/)1*e/&11/04/1//!1//$15!3(1*1(3/&1!1/!1//!11$103#1!201!3.11+2	ficqa@DTYCHpABYCIImDeDeddeBdfiifZVjjXQcBWJUj]^h	25	24	345	345.269	2.7317	6	0	121.8	0.61929	101.54	0.6	0.62072	0.63297	25	8	8	2	9	0	0	0	8	0
	;jLzsV1@4m0FgV08Vc0B6VbFFF88!4HG0W80808k84C0V02808!FFF081FH0V1%44!2F$V18!	0_B11I8JG!2WNGF082470214V80402B08FX!FRV0JBZ808V4090H!k110V0VF0FZJ01V101022oF01c40V0	//%228/!1*1.2/,32!102*1(11(1)1/!202(E+5/////%2/%1!1#2#1!2+1#1&1/,1!1/.2$1//$16!4#1&1$1%2$2%1#1$3&3//+1!2,3/.10201$2!1!4!1/*2+2)1*2.1/%14-2.1/-1/1$2/#2/e,2!2/)3/%1&1/!201//%9!3/+13.1!1!1/%11$1/,2%103#1!201/!1,2	ficqa@DTuBHpAEYAJoV[gUgWVjZZejfjX^eJHduZSP	25	24	345	345.269	1.6883	6	0	106.04	0.63627	92.42	0.6	0.6581	0.6715	25	8	8	2	11	0	0	0	9	0
	:uj2Lta0@5m!C138Vc0C2V0FFJ8$HF0W808!kN4WFV!N08!JFF0c1FH1W1!V!F$F2#V18!	0ZB0138F#HWF11882F70X10V80402BF8FV!GRV0JB_8!W4010Hk0k11#kF0FZF01V$V2k029840V0	/!1/$43$1*11!1/%21&1$3/5$42/.1//!1!I+4+4//04////)2/$2!2////!1!1/$1%1$2!2$7!1&2)1%2$2%10202,2/&2/%2-1////#1/&3#1///1#1012/(2!1$2/&2/03/-3*3!f#1$1!2)111$1*2!1(3!1/&3//3/38201/0101/1-1&1//*1&1(3)1/!4,2	ficpa@DTY@h@aladfbftTrRRRTTkUKTmMSULDrcEUj]Ih	25	24	341	341.281	4.3026	5	0	103.79	0.50785	65.26	0.56	0.62289	0.65055	25	7	7	1	8	0	0	0	8	0
	:yj@qta1@1u0V5178Vc0C6VFFFJ8$HF0V808!FN41FV0VN$FFF081FH1W&F$F2#V18!	0ZB0138F10FHWF11882J70XG0V8$BF8HV!GRV0J4_8!14010HV0k14#FF0FZF01V1F!V2k029s40V0	/!1/$D%1+1/)303&1+2(5$33//1//$A/#1/$1.1-2.2//+2/$1(1//)3$3,1(3/+2(8*1)1(2$2-2011#1/01//*1//)2*1#2)14/%2,1/,2%202#31012/(5!3#22///#1//!g#1(1)1(1)2!12/(3#1$2!1(1//01#9!1/+1/&1/%3/03&3!41$1(3/,1-	ficqA@HDht@QVPrJJ[QQIZIYIJFjVfifZjjAXRbJMAX	25	24	337	337.293	4.927	4	0	72.06	0.55051	48.19	0.56	0.71012	0.69646	25	6	6	1	10	0	0	0	11	0
	:yj@UsZ1D4m0Zg028Vc0C7VJ0FF88#HF0n8080BkN410V0H808!J0F081kH0V&F4$2#V18!	F_B0138J08FFYF03082470X80V8!82R0eF010FBV2JBW8!WFV!Ho0k110V0Fk0F_F11V0F!X3J!9V4V!	//#1#B,2$2/#1&2/)1!4$3)101$2//&1,B2!11!1///.4,1//&1%2//%1)1//.101#1//!7&1(1#2*1%11#3&1$3//(1$32*2/1/3(12.22//42/2/(2/12/+201!1/&3!2!401-1.1-1#2#e!1)2*2(1#11%1$1,1%1)2%1//!2!1$6303//011/01/%1(2&3*4%1(3)1//0	ficqa@DDiBKPAFYCILhdheddeELYfiZjejijd^eXPeQMVX	25	24	345	345.269	3.5629	6	0	88.78	0.74127	85.49	0.72	0.73819	0.58491	25	8	8	2	10	0	0	0	12	0
	ywTl60sG104H!2V0N01086k1#908!2F058082FF06C1V#V42040F#8X!90224!V!2020F!180F	V7HV0k90W70HnH0FF8HB64X!s8BF1AD!G@09@412!V81cV0204HJFk_1BF4kV!aRtV0ZVI80Xt880VB!V	/#1#1101)329//-2(4+11,3/#1//#1$2&5D+5/)2//01+1/1#1/)2#2/03,1/01#1!1$1/)4(1//!4!2#1$101/&42/03&101)1/+1.1/-2&2//#1&1/%2/#1+1)15-2%4(1/&2(1!1+1#2/&1%101#c/#2/&41///)1/+1$1//!44/-4!1(1/!6+1(301/!1,2&2	facqa@LLyAGPAFYCIIChdiddddleIRu@ARtuT`LFkPZ	24	24	333	333.258	2.4108	6	0	119.2	0.563	88.61	0.625	0.54587	0.71194	24	8	8	0	9	1	1	6	6	1
	zvyjDUtZ1D1m0ohW38Vc0CKVrFFG88#IF0n8080BkN45Fc0HF08!FFG081kH0V1%J4#F2$1#	0_8191845PN2W8FI2N24b02F4V80884R0eHX10FRV2!V8!VV090FZ0o140k0FF!ZJ10V121023Z0V9k4FV0	//#1!24!2!1+2/)3)1!1-1!7$4/%1*1%2,4/D/)1,2/(1&5//01/%1/+3$1///-1/%2/$18&1,1//$3/!1#3(3-202*6-1%1-1$2+12!11/.4///%2//%2/,2#1+1$2+1/(h03*3!7/)3!3-3#1///11(1(@!3///#1/&51.2*2.3)1/.10	ficqb@HDLfhpAFQQYQQQQJiPjYULuRruUThCBpfJcZ\p	25	24	338	338.282	2.2246	6	0	95.99	0.68559	85.49	0.56	0.62775	0.73701	25	7	7	2	10	0	0	0	10	0
	:vjPqta0@7yV0C17cVc0C@VFFFJ8#4HG0V808!kN4dFV0VN$JJF0c1FH1W#V!FV!2F2#V1#	0ZB01I8F!FHWF11882F70X10V8#2BF8HV!GRV0JB_80804010Hs0k15#FF0FZF01V!10V2lF29N40V0	/!1&1,8%1+1/)8)4#3/5$72//1//$A/#1//$1(3/)3//&2/$2//$1/!2,1//$2(7#4%2)1(2)202&2011#3/,1(1//04//)2-17/%3///0202$1!2/(2!3$2////(3-f#1(1)11/02!1/-1$3!1//.9401//!4/1&1*4$1/$103/!3/,4-	ficqb@L\EAGPAFRRFZ[QQIZI[JKURtuLsUP[LB]Wj	25	24	338	338.282	3.7812	6	0	90.63	0.75306	90.71	0.52	0.73392	0.73028	25	7	7	1	8	0	0	0	10	1
	:UYTmtX187mV09W1c0V08DV1FF08#4HG!808!k84hFV!N$FFF0c1FH11(V!2F$V1#	0Z401I8F#2WF1F882J70210V80402BF0FV!FRV0JBZ80804010H!k11$F0FZJ01V!1!2lF21c40V0	//%129//!1)2)4,1&2$3/!1//!4/G1///%1//!2//&112#2/)4/+1!1/,104$1/,2(8#4!1,2%2$2$42#1#3(3)1///-4/-2#1/&1/.1//(3%1!5)1%31)2/)1$3/&2//$i#1(2)1$16+2!1-4///%1-2028!1!1!1/+4/1//1,1/$2$1/)5!2&2	fesQb@L\`bX@cIICMeELeDldedmUMMKUMT`iqUVgVV	26	25	348	348.297	4.5054	5	0	72.88	0.77772	75.19	0.57692	0.65229	0.66888	26	6	6	0	11	0	0	0	11	1
	;jyrxaWDbyW_CW7iVc0CTVG0FJ88!4IG0l948F8FNJ5FV0XN08!FJG081kH1W&F%22!V1#	FaB09I8F08FFY01G8N2Jb3X80V80890R0@F010FBV0F4W8(Hg0o1!20NkVFZ401!210X2JF29V4k!	!2.1/$E1%1*2#1/$2/.42#1.1+1//#4%@/%2////#3//)4/1#1#3$1/#2%101+1///02-@03$1!3)21%32(12#1$5&3(3////01%1$3//(1/(2/&1/01*1%32/+1#11/)4#2//)1$2(j01*1/%4&102//4!2/%1/+9!1/2,3!11/1!2&101/*2*21-3.1!1)1-	fesqb@HTYT\pABTwZrkOzvuUKUTsUUM@lIRXvoT	26	25	350	350.293	3.2766	6	0	79.19	1.0519	110.79	0.65385	0.75942	0.65788	26	7	7	1	11	0	0	0	15	0
	:yU6Tsl1@4m!iV0NV90B6Fb!F988#F0W8082NF8641$V42#F#82!90224V04#F20F!180F	Z7PV0k90W7VHlP1FF8HB64X!s8Bk99D48G@19PZ1#V81VV02V4HJFmh0BFBVo0FaRxV0ZVQN2Xh880VB!V	/0101&1)32C/!1*1&1!1#1/01!2102$2!101#1//#1/!202(D$3%5/)2///+2!2#1/-2/03(1/%1#1!1/.2/1/*5!2#1$2//%202#2*1//#2/1$1.101!3104&2/+2!1#1,2*2*1-1/%14$1(2%501%1/!1/02#1(102!1/*1%f/#2+1*21//01!2+1&2/+1$3/2$1///$1!1/.1%103#1$1*1&1,2	fispa@HDhdX@`l`eOJrjnl~oAU@ATsSUTd@sFjtF`	25	25	341	341.281	2.7257	5	0	115.4	0.59896	91.62	0.6	0.5696	0.76043	25	7	7	1	11	1	1	6	9	0
	;jPqtX1@7mVVC13cVc0CDVFFF08#4HG0V808!kN4dFV!N$FFF0c1FH11&F#2F$V18!	0ZB01I8F10F2WF11882J702G0V80402BF8HV!FRV0JBZ80814010HV0k15$F0FZF01V1F1!2kF21s40V0	/!1/!10A/!1.12(203&1+5(4$1////4%E//)1,1/2.2//*12/$1//$1,3/!1&1/,2(@*1)1$32$2%11!1,2///,1//)2.2)101/!102)1/,3!2+101012!1+2+3#2/////(i#1(2)1$1!1)2!12.1(3%5!2//1%3&2!9!1+1&5(3#1/01/01(1$1&3*41$1!1$2/,1-	fesPa@DLat@PvPrRZ[JJYJIIKIPmUMMLsUUTJrcFTZ]AX	26	25	351	351.296	4.54	4	0	72.38	0.70296	72.11	0.53846	0.68279	0.67407	26	6	6	2	11	0	0	0	13	0
	:yj@qtX1@5u0VC178Vc0C6VFFF08$HF0W808!kN4WFV0VN08!FFF0c1FH1W1%F$F$V18!	0ZB0138F#2WF11882J70210V80402BF8FV!FRV0JBZ8!W4010HV0k11#VF0FZF01V%2k021c40V0	+13$1/$C*2&1/)2(11/$4$3//1#4//0I+4+4//.1(1///012/$1!2////!1&1/1+2!2$7*1&101(2)1#31#21%2/&2/%2-2/#1//$2)1/&2)1//&2!1#1012//2#1/#2/03/!12/(i#1(1)101$11)2!1(3!1,3)2//3/35201/#1/.1,1/*3&3!44$1(2)1/!2(1$	fesPa@DT`T@PvPRn]fUuUYoZijYijZjXIeJLkTzSP	26	25	351	351.296	5.2774	4	0	78.3	0.52618	52.9	0.57692	0.62765	0.64597	26	6	6	1	12	0	0	0	11	0
	;jTytX1D7mVVhW3cVc0CUVrFFF88!4HG0m8080BkN4hFc0FN$FFG0c1kH11&FZ!2F$V1#	0_B01I8F10F2WNGG882J702F0V8#2BF8HV10FBV0JBZ80804#HV0o150V!F0FZJ01V!1022pF21s40V0	/%1,10127/!2/)205&4/01!6$3///%4/E+1,1,2///!2//(1-2/1.3+1//1&1//$18#4!1,11$2$2%2#3#3(5,1*1/%201/%4!1%1-1!102#1(2#1)101/!4)1//.1/$1/01/&32/%2+1/1&g03*2/6+2!4#31,1///$1$1$2!4!3%1/+4/1/&1(1&2*2.2)1/.10	fesQR@L\`bKY`BLddLvTTrRTVRaRuTuKUSURctKB\]QiK@	26	25	356	356.273	1.6532	7	0	89.66	0.92438	115.65	0.57692	0.7195	0.67019	26	8	8	2	11	0	0	0	13	1
	:yj2UsZ1@4m04g!8Vc0B6V40FF88#IF0W80808k8410V02808!JFF081FH0V(Z#F2#V18!	F_B0938J18FFYF02082470X80V8!82R0eF#FBV2JBW8!WFV10HJ0k110V0Nk0F_F11V0H!X3K!9V4V!	//&1B,2$1+103$1/.4!202!106)1/-1/102*@$1//*41/$16//3&1/!2(2)1!3.2!2///0205$1!1/)1(6&101*2-1!12#1%1%3/)1/#32*2//!1)1.2//22/%1,3/#101/,201!1/&3%2/1.1-1#1#g,2/)1%1/!2/$2&2//%@303//011/01*2(2011//01$1!30201$1)1(1-	fesqa@LTYAFPAEYCIHUDeDmDleELTmRuUJuTuPcBTfKks@	26	25	357	357.280	4.4798	6	0	101.23	0.64951	82.33	0.69231	0.73485	0.62778	26	8	8	1	10	0	0	0	10	1
	:yjiywZYDZq1WhV2DVc0hMVrFFF88#HF0m948FBkNJ5Fc0F88#FFG081kH8(FZ#F02!V18!	0_B0138F10F2WNGG0824702F0V8!12B08HV10FBV0JBZ8!14#HV1o150X!F0FZJ01V1F!22p!1s40V0	!2/!1,1#@!1.3-3,5/#202!1!4$3//(1/-A/)1//,1/203$2(33/*1!1(201!1!3-4/*1/*1&1/&2,16&1,11$2$2%2#3$3&6(3#1*1/!1!2!2/(11/#1!102/01#1&1/!4)1/*3/#1011/-1/-2#2//.1&e,2.1%4%2#2!21,1/$1/.1$1$2!7!3/+1/#1/1)1(1%22*2%1(2)1//0	fesPq@LT`cqQs@DMdLdaRTTrRTVRbvbuMRuTuULbtSBTYRhK@	26	25	367	367.248	0.4509	8	0	119.54	0.782	127.5	0.57692	0.7241	0.64597	26	10	10	2	12	0	0	0	12	1
	:yjeywV3DZu1Vg06@Vc0h7VJFFF88#HF0m9080BkNJ10V0k8$FFF081kH)FZ#F$V18!	0_B0138F10F2WFG10824702F0V8!12B08HV10FBV0JBZ8!14#HV1k150V!F0FZF01V1F!22p!1s40V0	//#1#F*2&3-3,5/#202201!4$2.1/(1/-A/)1//,1/2&2(3/+1+201%3!1*4/*1/*1&1)1/*16/$11&2)2#31#2&5/#1#1/%2012/(11/#1!102/01#1/*4)1!2$11%1)3+2&1111%1/&1(1)2*2#2///&f(3#1(2/#2#2!21,1///*1(3!3/%1///01101.22&3!2%1(2)1/!32,	fesQQ@LT``MY`BNrFRPiJJIKIQYJKYZfifjfjjPzYaJLkUE`	26	25	363	363.260	1.4788	7	0	95.61	0.84133	110.43	0.57692	0.72586	0.6621	26	9	9	2	13	0	0	0	14	1
	:vjPqta0@7qV0C13cVc0C@V0FFJ8#4HG0W808!kN4dFV!N08!JJF0c1FH1W#V!F#2F2#V18!	0ZB01I8F!FHWF11882F70XF0V8#2BF8HV!GBV0JB_808W4#Hs0k15#FF0FZF01V1F10V2kF29N40V0	/!1/$6%1%1#11/)202+3&3(5$22//!5/+2!1!E2/&4-1/&1(1/,1/-2,2&2/-1%1,3)1(1!1/.302(@*2)11$2$2%10202,2,1*1//-1///)1#1/1033///&11012/(2!1$2/$102/03//,h#2(2(2111/2!1#2/.3//#1*1!A!1%3,1(3/!1!1&1//#3-1(3/,4,2	fespa@DLyBh@claddttvbfRRRRbeZjViZijihYeNNhuEzp	26	25	353	353.292	4.6276	5	0	94.78	0.65826	84.47	0.53846	0.7163	0.66888	26	7	7	2	8	0	0	0	11	0
	:yjDTta1D5m0VhW38Vc0CMVr0FJ88#HF0m8080BkN4_Fc0FF$JFG0c1VH1W#V!FZ#F2#V18!	0ZB0138F10FHWNGG882J70XF0V8#2BF8HV10GBV0JB_8!14#Hk0o150V0FF0FZJ01V1F!X2p029c40V0	//#1!28%1+2/)205/#2$1!6$42////%E#1/$1,2)1/01#2&101$2/01$1//02(3//(111-1///(14&6,1/!2#2,5/,3%11)201,1+111#1-1$4(3#2(1/*4,1/&3/%1/%1!2(2/%3#2#2-1!2(1!1+1+e1301//%2!32!2-1/01$3//!1(4!3/#1$1/)1/&1.22#3%2%1(3)1/.10	fesqQ@LLyA@Zs@D]dLdabfrbRRbrTVruRtmUMURatsB\UVjK@	26	25	365	365.256	0.2989	8	0	125.75	0.73074	119.63	0.57692	0.73401	0.63466	26	10	10	2	10	0	0	0	10	1
	;jPqta1@7qVVC13cVc0CDVFFFJ8#4HG0V808!kN4dFV!N$JJF0c1FH1W#V!F#2F2#V18!	0ZB01I8F10FHWF11882J70XG0V80402BF8HV!GRV0JB_80814010Hs0k15#FF0FZF01V1F10V2kF29s40V0	/!1/$@%1+1+1!1)203&1+5(4$22//!5/+4!1!E//)1,1/2.2,1/-2/$1//$1,3/!1!1/.302(@*1)1$32$2%11/2///,1//)2.2)1/$102//*2,11012!1+2(2!3#22/////&j#2(2)1(1)2!12.1(3)2//1/0A!1%3$1&6(3/%1/*1,3!3#1!41$1!1$3/,1,2	fmkpa@DLy@X@claddttvbfRbRRrTKURttsMUUP[J\UUkuE`	27	26	365	365.303	4.474	5	0	91.69	0.68044	84.47	0.51852	0.70529	0.70697	27	7	7	2	9	0	0	0	12	0
	;jPqta1@7qVVC13cVc0CDVFFFJ8#4HG0W808!kN4dFV!N08!JJF0c1FH1W1!V!F#2F2#V18!	0ZB01I8F#HWF11882J70X10V80402BF8FV!GRV0JB_808W4010Hs0k11#kF0FZF01V!10V2kF29c40V0	/!1/$8%1*11/)2(11+3(4$42/.1!5/.1!G+4+4////,1/-2/$1//$1,3/!1!1/$1%1!302!2$8*1)1%2$2%1/02//-2-2///)2)1/$102///$1!11012/(2!1#22/&2/03//,j#2$1!2)101$11)2!1(3!1,3)2//3/3A201%3*101(3&1-1//(3!3%141$1(3)1/!1,2	fmkpa@DLyBh@cl`eW]|vjjlwmUKTmMSUSCLiquFoVZ	27	26	365	365.303	4.8965	5	0	107.29	0.58151	84.47	0.55556	0.64776	0.6715	27	7	7	2	9	0	0	0	10	0
	zvyjDUtZ1D1m0ohW38Vc0CKVrFFG88#IF0n8080BkN45Fc0HF08!JFG081kH0V1!V!JZ#F2$1#	0_8191845PN2WNFI2N34b02F4V80886R0eHX10FRV2!V8!VkV90Fo0o150k0FF!ZJ10V121023_0V9k4FV0	/+3&1!24!1!1+2/)2)1!1-1!6$6/%1*1%2,4/D/)1)1!2/(1&5///(1(5/3////%1//+17&1,1/!2/05/!1,3)3#202*5-1!1!1-1$2(3!12!11/.4//$3.12//%2/,2#1+1$2+1/(j03*3!7/)3!3-3#1///1)1(@!3/%1/&2$1/&21.2#3%2.3)1/.10	fmkqR@LL]AA^k@DYICEeEEEDjeBidmSMTlmUUJDqlIRx~`l	27	26	370	370.280	1.173	8	0	122.07	0.75276	119.63	0.55556	0.62547	0.75032	27	9	9	2	10	0	0	0	10	1
	:yj@UsZ1D4m0og038kc0C7VJ0FG88#HF0n8080BkN410V0H808!J0F081VH0V1%44#F2#V1#	F4B103841PNFYFF3083470XN4W!882R0eN010FBV2JBV8!VFV80Ho0k150F0Fk!ZF11V!10X3o!8V4VV0	!1%1#1.1$1#9/!2/#1&2&1/31!@$1///%4/L2&1!2/*2/(1$3+1!1.3!11(1&1$1/+4/$1/$1/-1#2+2,1!1$@/$2.1!1#2)1!5//-12/+1/3)2.2/,1#5///&1//0101!1/0101%2!4(1//.j/(2,1#1)1+1/2//)2!1#12!3(1/+1.1/%5(2&3!1&4&1%23)1/$7+	fmkqb@DDiCHpAFRYQIQIJIEJKIPmMKUTmTuTbL[FXfWIuyJp	27	26	362	362.304	4.5107	6	0	82.01	0.80246	85.49	0.55556	0.64283	0.63634	27	7	7	2	10	0	0	0	13	1
	:yjeUwZ3DZm1og02@Vc0h7VJ0FG88#HF0n9080BkNJ10V0H808!J0F081VH0V1%44#F2#V1#	F4B103841PNFYFF3083470XN4W!892R0eN010FBV2JBV8!VFV80Ho1k150F0Fk!ZF11V!10X3o!8V4VV0	!1*1.1$1#C/!3.2#1&2&2.201!4$1//%1.4/L2&1!2///0201$3/.3!11(1&1$1!3/(1/$1/$1//!1%1/!1!1$7/$2.1!1#2,4//-12/+1/#1%4//%2%1#5,2$11%1/+1//0101!1+1!20101%2!4(1/(2/%i(3,202,1#1)1+1///*1!1#12!3(1/+1.1/%1(2&2!1&2&1%23)1/!327+	fmkpR@DDiAOU`BLdrbRbRRVRbrTJZZVjejfji@YVLqLnUise`	27	26	366	366.292	3.3657	7	0	98.2	0.80356	105.72	0.59259	0.65943	0.63799	27	8	8	2	11	0	0	0	13	0
	:yz6Tsl1@4m!iV0NV90B6kb!F988!2F0_8082NF86C1V#V42040F#8X!90224V04!2F20F!180F	Z7PV0k90W7VHnP1FF8HB64X!s8Bk9AD48G@19PZ12!V81cV02V4HJFmh1BFBko0FaRxV0ZVQN2Xx880VB!V	/0101&1)32A/!1*1&1&1/01!21%32!102//(1/!202(D$3%5/#2$2///+2!2#1/-2/03!1/+1#1!1/.2-101/*5!2#1//1)3202#3*1//#2/1$1!1+101#102&2/$2)1#1,2*2*1-1/%14$1(21$5(1/!1/%1*2!1/*1%g/#2(4!1*21//01!2+1&2/+103!3/%1%302//+1!1/.1%103#1$1#1%1&1,2	fekqa@DTYCLpAEYAJoeYUWV_TTfh@JfZZjdaFXMNht	26	26	357	357.280	2.3455	6	0	120.63	0.61635	102.6	0.57692	0.57227	0.7679	26	8	8	2	10	1	1	6	9	0
	:yjizwZYDZy1_hV6DVc0hMVr0FF88#IF0n948FBkNJ5Fc0m888!JFG081kH8V&FZ$22!V1#	F_B0938F08FFYN0G082470X80V8!92R0eF010FBV2JBW8#FV!Ho1o110X0Nk0FZ411!2!X2K!9V4V!	!2+1/#1#B!1.3-3$1//01404$7)1$1///&@/1$1/)41/$1/!3-33/)2#1-1!3/!2)2//&2*1/#2-5&1,2(201!1!12#1$5&6(3/.1%201/)1*3/2)1/1/#14/!1#1,3///#101!1/*2!2/*1/#1(i,1)1+4!1%2)3(1/$3//$1(9403//011/01+1&301/2*2+1!3)1)1/&	fmkpr@LTYAFVsV@HrREQIQIJK[SJYQZejjeZjidIeYbdq}P	27	26	374	374.268	0.9973	9	0	122.66	0.85594	139.86	0.62963	0.77294	0.6621	27	10	10	2	11	0	0	0	12	1
	:yjeUwZ3DZm1Zg02@Vc0h7VJ0FF88#HF0n9080BkNJ10V0H808!J0F081kH0V&FZ$2#V18!	F_B0138J08FFYF03082470X80V8!92R0eF010FBV2JBW8!WFV!Ho1k110V0Fk0F_F11V0F!X3K!9V4V!	//#1!1B,2$3-3$1&2/&201!4$4)101$2//&1,@#11//*4/&4//3/*2/!1!3.1!3%1//*2#1%1%1/+6&1(1#2*1%12#1&1$5//(1$32*2/1//+2//42+2$11%1)3$2/12/+201!1.2&3!2!101-1.1-1#2#g(3#2(2*1$1%1$1,1%1-201//!1!1$6303//011/01/%1/2*2%1$1!3)1/!3201*	fmkqQ@LTYAB^k@DEdLdaTRTRrRRbfLrViZjejiji@XvDiL[Sf	27	26	377	377.267	2.1104	8	0	114.92	0.80012	122.79	0.7037	0.74859	0.61868	27	10	10	2	11	0	0	0	13	1
	:yjDytX1D5u0VhW78Vc0CMVrFFF88#HF0m8080BkN4_Fc0kN$FFG0c1kH11&FZ#F$V18!	0_B0138F10F2WNGG882J702F0V8#2BF8HV10FBV0JBZ8!14#HV0o150V!F0FZJ01V1F!22p021s40V0	//#1!2C*2&2/)205/#2$1!6$3////&C/)1,2///2//*1-201%3!1//%1/*1&1//$16&1,11&2)2#31#21%5/#1#1/%201/)11#11-1!104(3#2#1#1/*4)1/*3$1%2&111&1///%2#2/02+1!5/$h03*2/,2!42!21!3)1///*1(3!4/%1/,1/&1.22#3!3!2%1(2)1(105&1+10	fmkQQ@LL`bKU`BArFRPqYQQIYJKIQ[KUMSMUMURctKBLUQiK@	27	26	375	375.271	1.3597	7	0	100.26	0.80172	107.27	0.55556	0.72615	0.68153	27	9	9	2	13	0	0	0	13	1
	:UYPmta187yV0915c0c08DVFFFJ8#4HG!808!k84dFV0VN$JJF0c1FH1W#V&2F2#V18!	0ZB01I8F10FHWF10882J70XG0V80402BF0HV!GRV0JB_80814010HN0k15#FF0FZF01V1F10V2kF29s40V0	//(F%1//%203/#5!4$2$22&1/#1#105/+4%E//)1.1-2.2//)102//$1/$1,3$2,107//302(9/$1$3!2(311(201$1/////$3/02//.1!1//)2%202$1012!1+2(2!3$2/////&k#2(1)1/!2!12.1,1(1//.@!1!1!3,5(3/%1/*1/31!3)1!1$3//!2(	fmkqA@DLy@@PNPRkn~YWeUuvjeijYfjjASbj]Adl	27	26	361	361.315	5.9502	4	0	75.5	0.65285	64.24	0.51852	0.70205	0.72942	27	6	6	1	10	0	0	0	12	0
	:yj@qta1@5u0VC178Vc0C6VFFFJ8$HF0V808!kN4WFV0VN$JFF0c1FH1W#V!F$F2#V18!	0ZB0138F10FHWF11882J70XG0V80402BF8HV!GRV0JB_8!14010Hk0k15#FF0FZF01V1F!V2k029s40V0	/!1/$D3$1+1/)203&1+2(4$22//1/-4%G//)1.14,2.2//+2/$1!2///$2,1//$2(9!1&1)1$3!2)11!2$201$2/&2//$1//)2.2)1/&21!1//%2%202$1012!1+2(2!3#22////(3*3!j#1(1)1(1)2!12&1&1(3#1$2!1//.7!1/#5/.1/*1,3#1!3!41$1!1$3/01*1-	fmkpa@DTY@X@cladfbftTRVbRRrTKUKSTsMUUP[JLYUkuE`	27	26	365	365.303	4.7889	5	0	82.01	0.64273	65.26	0.51852	0.7087	0.72049	27	7	7	1	10	0	0	0	12	0
	zvyUDTsW1D0m0VjV2NVd0CKkr!F88#2F0r8082BFN65Fc0F0V42040G#cX!10224V0Z#F2$180F	Z7PV0k90W7VFnP1GF8HB64X!s8Bk9AD48G@19PZ12!V81VV02V4HoFqh1BFBko0FaJxV0ZVQN2Xx880VB!V	/0101&1&10329/!2-3#1&1/01!2$1!4$3///-2(D$3%5/)22///-2!31///6/.1///(1/*5!2!21//2*202#5*102&1/)201-1$101021%1!101%2&2,2/01#1,4*2/)4/$111$11&2%5(3/!1*2*1*2!1(1/01%g03(1(2+1*213/!1,1!2/#2/$14$1$3/%1///$1!1,2*2%1(3)1*1/#10	fm{qQ@LTYAF^k@DUdLdaTRTRRRrTVtrEIZ@BiffjjQDXvXMNht	27	27	377	377.267	0.6584	8	0	140.18	0.64781	120.69	0.55556	0.61134	0.77373	27	10	10	2	10	1	1	6	9	1
	:yjeyxa3D_u1Vh17@Vc0h7VJFFJ88#HF0m9080BkNJWFV0kN$JFF0c1kH1W#V!FZ#F2#V18!	0_B0138F10FHWFG1882J70XF0V8!12BF8HV10GBV0JB_8!14#Hk1k150V0FF0FZF01V1F!X2p029s40V0	//#1#D%1+3/)205/#2!201!6$323////$A*1-1///-2//)1.201%3!1//%1,1,1/01/*17&5,11&2)2#2$2&5/#1#1#3/02/+1101/01!102(3(1#1/*4,2$11%1)3+202$111&1-1!2!1$2.2*2#2/%1//i(3#1(2/#2!12!21,1*1(1!3//!1(5!3//1/!1/&1.22#3!3!2%1(3)1/!32,	fc{qQ@LLyAB^{@DSdLdabftTRVRbrTVruRuLuTuUR@rlIquVll	28	27	389	389.278	1.506	8	0	111.83	0.82223	122.79	0.53571	0.74332	0.71675	28	10	10	2	11	0	0	0	14	1
	;jTrta1@7yVZCW7ckc0CTVGNFJ8#4IG0W80808kN4hFZ0XN08!JJG0c1FH1W#V!F#202#V1#	FaB09I8F08FFYF1G8N2Jb3X80V80882R0eF#FBV2JBW8080FV!Hw0o11#NkVFZJ11!210V2JF29V4k!	/!1/#29&1*1,3+2/%3(@2#4#3)1,1&51/$2$4%F/%1#1+2,1/%1*1.1/,4!1/01//$1,6/%11$35&1.3*9&1!1)2/011#1,3////01(1%1/$2,2/-3$2.1&1/01/!2/+1#11/-2/!2+1/(l01*1/(1!1#4(1,5////7401/!1)3#11.512/.3&2*21-3.1,1-	fc{qb@DLy@^pAFRSSSIQJIPiHiSIjiZjjUjjfGXQerCQh	28	27	374	374.315	3.9687	6	0	80.74	0.93423	101.54	0.60714	0.75167	0.69969	28	7	7	2	11	0	0	0	14	1
	;jyrwZWDZL1_5V2DVc0CLVG0F088!4IG0l948F0kNJCFV02808!JFG081kH0V1%FV!2F22!V18!	FaB09I8F18FFYF1G082473X80V8!92R0@F010FBV0JBW808VFV!Hw0o11020skVFZJ01!210a2KF09V4V!	!2.1/!20@&1*2#1.1.4/$22#3//!1/*2(B$1$13)1/*1/2#1/!3+1/,4/$1#3+1/#1-1/%1%1/#2-8!2#1!2)2!1(1$12#1$301$5(3.1//02.1%1,2/(2$5/(1022/%1//#32/+201011/)2#2/1.1/!1#i)1!2/%4)1/!1.1,1//$2@!1//0152/!1&1014$2*2(2!204$21$102%3/,1-	fc{qQ@LLyAGU{@DUdLddNbRbVbVRRtrbuRuTsSUTtFrcKcZ}Ih	28	27	389	389.278	2.1882	8	0	122.07	0.77324	128.01	0.67857	0.7401	0.65788	28	10	10	1	10	0	0	0	12	1
	:yjirwZWDZT1p5V6DVc0CLVGFF188#HF0l948F0kNJCFV02808!JFG081kH0V1%J#2F22#18!	0a811G844PN2WF0I2834722F4V80892R0eHX1!BV208V808WkV!Fw0o150H!F!_J10V1F1023V0V9k40V0	012.1/$C%1%2$2/01)2$20102/032$5/)1/)1#1-@#1/01//&1)4/03//%1!3/$1#3/1.1-1%1//*2$2(601$1!201&1(2(11)8&4(31&1/+3//)3%2*1,1/+4#2,2.2,2#1+12/-101/(3%51///&j%2%2!2.1!4%3/!1////&D301/,3/%1#1%101(1/02*21!101(3,3.1$1(	fc{pQ@DTMCj}`BBrFRSYJJIQKIYQFYQjYjfVjfjZCXPdqmNX	28	27	385	385.290	3.8249	7	0	128.72	0.68777	121.77	0.53571	0.64263	0.70181	28	9	9	2	12	0	0	0	11	0
	;jHzsZ1@4y04g048Vc0B6VJ0FF88!4IG0W80808k8490V0X808!JFF081FH0V1&Z!2F2#V18!	FbB09I8F18FFYF1!82473X80V8!82R0eF#FBV2JBW808VFV10HR0k110V0skVFZF11!210a2KF09V4V!	01//#20F/!1$2%1&1.4(1%4$2!104)1$1/!1$1/!202(F+3#1$1#1/%1/2#1/#1//(2///#2%1#1/-5$1!4//!7!2/02!1$2(12#1$2&3//.201//$3&21/(1#5$1/#12/&1//0101/,111!1/-2//.1(m,1)1.1%2/!3/,2/#1/24403//0152-301+24(11/!204+102%3#1$1/!1-	fc{qa@LLyACPA@yCIIChdhdeEdehmdmTmUSLsUU@lhrxn`qZ	28	27	381	381.302	4.6356	6	0	97.55	0.69964	90.71	0.64286	0.71822	0.68511	28	8	8	1	11	0	0	0	12	1
	;jTzsZ1D4q0khV28Vc0CMVr0FF88!4HG0n8080BkN4CFc0H!8!J0G081VH0V1%4Z!2F2#V18!	F6B18I841P8FYNGG083473X04W!882R08N010FRV0JBV808VFV90Hw0o110F0skV0ZJ11V0210a2pF09V4VV0	!1&1/(10229*1&2.2#1.4/01!4$3#1!1/#1&101/&2(I&1#7/*2/%2//+1/01#1!3/(1//01(1)2/(1//!6!2#1&1$2!1.2/05//,10201$1/#1%1+21%4,2(5.2#1%5//$1&1-1.2,201!1)1&1(2#1/02+102/%i03/%1/02!3,1$1///*1!2#12!3(1*1-42/1,4(1/2!204$2%11&3&201/#1*10	fc{qQ@LLyAEQ{@DEdLddNbRbRRVRTJfRuMLsTmUUJLslYREJcPZM@	28	27	389	389.278	2.0213	8	0	137.67	0.68563	128.01	0.57143	0.6594	0.68273	28	10	10	2	10	0	0	0	10	1
	;jTyta1D7qVVhW3cVc0CUVrFFJ88!4HG0m8080BkN4hFc0FN$JJG0c1kH1W#V!FZ!2F2#V18!	0_B01I8F10FHWNGG882J70XF0V8#2BF8HV10GBV0JB_80814#Hs0o150V0FF0FZJ01V1F10X2pF29s40V0	//#1!28%1*12/)805&4+2$1!6$42////!1!C/)1,2/*3/$2#3///$201&1//!1$1/*1!1//1(17#4!1,11$2$2%2#2,5,1*1,1(201/%4!11$1-1!104,2#1#1&1/!4///)101/)2!1$2/*2#2-1!2+1)3%1&i03*2/,2!42!21,1///$1$1(6!3/#1-4/1/&11-22*2%1(3)1/.12	fc{qQ@L\EAB^{@DSdLddLtvbfRRbrTVruTmRuTuUJ@rlHIMVll	28	27	389	389.278	1.3616	8	0	122.07	0.77324	128.01	0.53571	0.7357	0.71389	28	10	10	2	10	0	0	0	12	1
	:vjPqta0@7yV0C17ckc0C@VFNFJ8#4HG0V80808kN4dFZ0VN$JJF0c1FH1W#V80FV!2F2#V18!	0ZB01I8F10FHWF11882F70XG0V8#2BF8HV!GRV0JB_80814010Hs0k15#FF0FZF01V1F10V2lF29N40V0	$2,1%1-6%1+1,3+803&41!3&2(A$52/$2///A/#1/$1/(3$2.2#3//&2/$2//$1,4/!1/)1*2(@#4%2)1)1#2#202.3+1/)1//04/-2*1-14/%3//*2-1012/(2!3$2////(3-k1!1(1)11)1&2!12//!3*11,4/#1#9!1/+1%4/1&1-301/#1!1)1(3/,4-	fc{qa@L\EABpADyCIICMMhhhdXeddhmUKSULsUU@\HIuAbl	28	27	381	381.302	4.1616	6	0	97.55	0.69964	90.71	0.46429	0.7286	0.74957	28	8	8	1	9	0	0	0	12	2
	;jyyxaY@7qW1hW1gVc0gDVbFFF88!4HG0V94808k8JhFV!N$FFF0c1FH91(Z!2F02!V18!	0_B01I8F10F2WNGF882J702G0V8!12BF8HV!FRV0JBZ80814010H01k150X!F0FZJ01V1F1022pF21s40V0	//%109.1!2.1)203&4+2(4!105//$2!1,102!2*A/#1/$1/-2*1#205//(1/-11.1#1&1//102$1//$17#4!1,1%2$202#2#101033&5(3//%2/(4/(1$2#104#1%1(41/$2)1//2-101/!1)2/.3///,j,2.16+2!12#1//$2$2/#1,12!A!3%1/$1%4%1)1/%31(1/)1(21!1$1/!1-	fc{QQ@L\`cJ}`BNrFRRF[JJYJIZKIYQZjZZYfjjZDXSbjmQX	28	27	387	387.282	2.5091	7	0	115.27	0.71901	115.65	0.53571	0.69025	0.69315	28	9	9	1	12	0	0	0	12	1
	;jPqta1@7yVVC17cVc0CDVFFFJ8#4HG0V808!kN4dFV0VN$JJF0c1FH1W#V!F#2F2#V18!	0ZB01I8F10FHWF11882J70XG0V80402BF8HV!GRV0JB_80814010Hs0k15#FF0FZF01V1F10V2kF29s40V0	/!1/$D%1+1/)203&1+5(4$22&1/#1#105/+4%E//)1.1-2.2//+2/$1//$1,3$2,1//!302(@*1)1$3!2)11(201$2///,1//)2.2)1/$1021//)2%202$1012!1+2(2!3#22/////&l#2(1)1(1)2!12.1(3#1$2!1//.@!1%3,5(3/%1/*1,3!31!3!41$1!1$3/,1-	fc{pa@DLyBX@`\addttvbbRtRRVRaZjVfifZjjavTxjgPYK@	28	27	377	377.314	4.9284	5	0	88.6	0.70418	84.47	0.5	0.71663	0.73284	28	7	7	2	10	0	0	0	13	0
	:yjeywZ3DZu1Vh07@kc0h7VJNFF88#HF0m9080BkNJ10Z0k8$JFF081kH1V$80F4#F2#V18!	0_B0138F10FHWFG1082470XG0V80412B08HV10GRV0JB_8!14010Hk1k150V!F0FZF01V1F!X2o!9s40V0	$2/#1&1011!9%1+3,3-3/#2!20120@$2/%2//)4#10G2/(1)1$1/-2.2/&1/////,3(1)1/01/*1@/$1$3#1(11!2,4//.2/+1/$1!104/01/.4,2$11%1.2-101#1+2+301!4.2*5!3//&1/l1$203#1(202/02!12#1#2%101/$1/$4.1(7!3/#5///&1!1,2*2%1!1$3)1/!32,	fkgpQ@DDi@ls`BArFRYQZJJIFIIQEJEMRtuSLuUURHsliQEVoTV	29	28	397	397.301	2.9655	7	0	108.21	0.72923	105.72	0.51724	0.72292	0.73618	29	9	9	2	11	0	0	0	14	1
	:yjeUwZ3DZu1Zg06@Vc0h7VJ0FF88#IF0n9080BkNJ10V0m808!JFF081kH0V&FZ#F2#V18!	F_B0938J18FFYF03082470X80V8!92R0eF010FBV2JBW8!WFV10Ho1k110V0Nk0F_F11V0H!X3K!9V4V!	.1/#1#D,2$3-3$1/.201204$6)1$1///&@/1$1/)41/$16//3&1/!2(2)1!3.1!2)2//&2*1%1/!1(6)1*2(201!1!12#1$2&5/)1-1$3201/)1*3%1)1/*1/#14,2$11!1!1)3/%1/,101!1.2&3!2!2/*1/#1(m(3#1(21.1%2/!1/$2//$1(9303//011/01*2(201/2*2%1$1!302&1)1(32,	fkgqQ@LTYAAYg@DMdLdaTRTRRbvRbfLrViZjiVjfjdI`xRdq}AX	29	28	401	401.289	2.9857	8	0	124.34	0.7395	122.79	0.65517	0.75773	0.66485	29	10	10	2	12	0	0	0	13	1
	:UfTnta187yV49W5cFc09DVGNFJ8#4IG0180808k84hFZ0XN08!JJF0c1FH1W#V&2F2#V18!	FaB09I8J18FFYF1H8N2Jb3X80V80882R0XF#FBV2JBW8081FV!HR0k11#NkVF_J11!H10V2JF29V4k!	/1/%2C//3+203/#51&82#2#3)1,1&51/$2$4%F/%1#1-1*1/!2!1*12-1/,4!1201///#1!1)6/$401$33/&3*9&1,2/051#1,2)1/(2/-1.1)1*4////1(1/012/15/+1$1/-2,2$2//$n01*1/+1#12&1,5///&1(7!1/,3#11.312//,1+1#1#3.1&1*2&2	fkgpa@DLy@x@`\addttrTRbTJRVRrSURuUTkUURBcKdFcIX	29	28	389	389.325	5.1526	5	0	77.65	0.8027	81.31	0.65517	0.73021	0.70285	29	7	7	1	12	0	0	0	14	1
	;jyzwZYDZq1_hV2DVc0hMVr0FF88!4IG0n948FBkNJCFc0H888!JFG081kH8V1%FZ!2F22!V18!	FbB09I8F18FFYN1G082473X80V8!92R0@F010FBV0JBW808VFV!Hw1o110X0skVFZJ01!210a2KF09V4V!	!2//10208!1.3#1.1.4/01!4$3)1/(1/%1#2(B$1$13//$1/2#1/!3.3/)2#1//01/#1//$1%1/#2-9!2#2,2!1&11$12#1$301$6(3/.1%2*2/1/!2/(2$5/(1042/%1//#3/,201!1/)22!2/1.1-1#1#j)1!2/%4!1%1/!2.1$1&1/,1&2@!3//0152/101)14$2!1&2(2!204$2%102%3)1//0	fkgpq@LLyAAQ{N@H[HYIH]DeDmDleEmLhmTmULtuUSHSNrcKcZ}Ih	29	28	405	405.277	1.1664	9	0	135.17	0.79522	148.24	0.65517	0.74388	0.67785	29	11	11	2	10	0	0	0	13	1
	:yjizwZYDZy1_hV6DVc0hMVr0FF88#IF0n948FBkNJ5Fc0m888!JFG081kH8V&FZ#F22!V18!	F_B0938J18FFYN0I082470X80V8!92R0eF010FBV2JBW8!1FV!Ho1o110X0Nk0F_J11!H!X2K!9V4V!	!2+1/#1#D!1.3-3$1&3/#2$1204$5$1#1$1///&@/1$1/!1%41/$12.203-33%1/!2#1-1!3/!2)2//&2*1*1(2$1(6&1,2(201!1!12#1$5&6(3/.1%201/)1*3&2&21!1/&1/#14/&1,3$2/1/,101!1/*2!2/*1/#1(l,1)1+4!1%22/01/$3//$1(9!3//011/01+1&201/2*2%1$1!302&1)1/&	fkgpq@LTYAAQ{N@H[HYIBhdhdeEleEmLhmRuURmUUSHSNpeIczBp	29	28	405	405.277	1.1594	9	0	132.67	0.79136	139.86	0.65517	0.76192	0.66888	29	11	11	2	12	0	0	0	13	1
	:yjiyxaYD_y1WhW7DVc0hMVrFFJ88#HF0m948FBkNJ_Fc0kN8#JFG0c1kH9W#V!FZ#F22!V18!	0_B0138F10FHWNGG882J70XF0V8!12BF8HV10GBV0JB_8!14#Hk1o150X0FF0FZJ01V1F!X2p029s40V0	!2//1#B!1!1+3/)205/#2$1!6$423////$A*1-1///-203.3/&1%1(201%3!1//%1,1,1/.2,17&6,11&2)2#2$5&6(3*1#1#3/02/+1101/01!102(3(1#1/*4//$3+202$111&1-1!2!1$2/*2#2/%1//j,1/%4%2!12!21,1*1(1103//!1(8!3//1/!1,1)1.22#3!3!2%1(3)1//0	fkgpq@LLyAB^{N@HgHYICEMhhdleEdhmhmTmSMUMUSHCJpgGUZrp	29	28	405	405.277	1.5149	9	0	132.67	0.79136	139.86	0.51724	0.74954	0.72323	29	11	11	2	11	0	0	0	13	1
	zvyz@ztV9D1u0kg17NV90C5VJFFF88#HF0r8080BFN41VV0HN08!JFF081kH0V102V!JZ#F2$1#	0b8WC194_P8HWFF128I4jV204V80N86T0RFf50HBV!8V8!Vkc80Fo4k510k0FF!ZF0VV101023_2V9VBFW0	/+3&1#@!2!1+2/)2!1/%601!6$3////&6,1+1///+4//*1(5/3///+2.1/,1(17,1&1(2(12$1#2&4/-2*13#2,1-2+3#3#1-3%21/+4#4/4/#31-1(12#1,12/)1,2#1+1/.1*k%5%2!2/%4!3@/$1/2//)2(5!3#1/01/&2$1/&21*1#3#3%4.3)1!3/-	fcgpR@LLCACY`BLdabrbbbRbQQfTwlkTtaPLeUUBJp\qRDqh	28	28	378	378.303	1.8125	7	0	113.3	0.69594	102.56	0.5	0.58485	0.7569	28	8	8	2	9	1	1	6	11	3
	:yj@yta1D5u0Vh178kc0C7VJNFJ88#HF0m8080BkN4WFZ0kN$JFF0c1kH1W#V80FZ#F2#V18!	0_B0138F10FHWFG1882J70XF0V8#2BF8HV10GBV0JB_8!W4#Hk0k150V0FF0FZF01V1F!X2p029s40V0	$2#1.1)1#8%1%2$2,3+202/)1!B$523/#2///A#1/$1/#1/)4,1///+2(3///04/!1%1.1/%1@&5,11/02#2,4+1+1#3/32/+1/3#1!1*3%201/.4/)1*3$2-101/%1!2!1$2/$203!201///)l+11/,2!1#21,1*1$2%3/!4.2$1!8303$1/*1.2!1/&1/3#3%4%1(3)1//0	fkgpQ@LLyAFQ`BErFRPqSZJJIEJKIQSKUKTtuTuTrHqlIquNbl	29	28	397	397.301	3.6799	7	0	108.15	0.72908	102.56	0.48276	0.74423	0.72855	29	9	9	2	10	0	0	0	13	2
	;byrxaW@7qWKCW1gVV08DV1FF188!4IG01948!k8JhFV02N08!FFF0c1FH1W1%4V!2F02!V18!	0ZB11I8JG!2WFGF882J70214V80412BF8FX!FRV0JBZ808V4010H!k11020VF0FZJ01V101022pF21c40V0	//%109.1!1/)2)4/$2$3///(2&5%9%1&1////+5//%4012///*1//!4$1/3+2(A#4!101)2102#2$2$22#1#33&4(3/%1)1%1/#2!41+2/$114/$101%2#2%2*1/&1(2#11*12/01-1/(303///,l,2!2!103&6+2!1//*2#1//%6F!1!1!101-1*4)1%3///*1(3//!2(	fkgpQ@L\mAFs`BNrFRRF[JJZKQKIJHjKUSSTmTuTpJ\UKktV`	29	28	397	397.301	4.1141	7	0	102.63	0.71451	98.66	0.51724	0.64937	0.72855	29	9	9	0	11	0	0	0	12	1
	:yjeUwZ3DZm1og03@kc0h7VJ0FG88#HF0n9080BkNJ10V0H808!J0F081VH0V1%4Z#F2#V1#	F4B103841PNFYFF3083470XN4W!892R0eN010FBV2JBV8!VFV80Ho1k150F0Fk!ZF11V!10X3p!8V4VV0	!11)1.1$1#9#1-3-3$1&2&1.231!@$2///%4/I&11!2/*2(4.1$3+1/!3!41(1,1/)304/2#1/$1//!2%1$2,1!1$9/$2.1!2*2%7//-12/+1////(1#5,2$11%1)3/01//0101!1.20101%2!1(1//.m(3,2/#1)1+1/$2//$1!1#12!3(1/+1.1/%5/2!1&2&1#1!3)1/!327+	fkgqR@LTYAAYg@DYIBhdhdeDbeEdhTmMKUTmTuUHSNqaKdJ}AZl	29	28	394	394.302	3.0582	8	0	108.15	0.85021	122.79	0.55172	0.6559	0.6621	29	9	9	2	11	0	0	0	14	2
	:vjPqta0@7yV0C17ckc0C@VFNFJ8#4HG0V80808kN4dFZ0VN$JJF0c1FH1W#V80FV!2F2#V18!	0ZB01I8F10FHWF11882F70XG0V80402BF8HV!GRV0JB_80814010Hs0k15#FF0FZF01V1F10V2lF29N40V0	$2,1%1-6%1+1,3+803&4#3&2(A$32/$2//)4#10E//)1/(3$2)1$2#3//&2/$2//$1,4/!1/)1*2(B#4%2)1$3#1(212.3+1/)1//04/-2/)1/&3//*2-1012!1+2(2!3$2////(3-m1!1(1)11)1&2!12.1/!3*1-4/(7!1/#5-4/1&1/101/01,1!1$3/,4-	fkgqa@L\EAFpAByCIICMMhhhdXddleEjiZZifZjjDyPSjCIbl	29	28	393	393.313	4.5493	6	0	94.46	0.72253	90.71	0.44828	0.71923	0.76043	29	8	8	1	9	0	0	0	13	2
	;jPzta1D7qVoh13ckc0CEVJ0FK88!4IG0n8080BkN4dFV0HN08!JJF0c1kH1W1!V!4Z!2F2#V18!	F6B18I841PNFYFG18N3Jb3X84W!886R0@N010FRV0JBV808VFV90Hw0k110F0skV0ZF11V0210a3pF29V4kV0	!1/-1010206/!2/$3#8)4/31!B$201//1/(1022&E+5/#1/,1!13%1(1!1/#1/%1/+4/!1-1(1/-1,1!2/$1C!24.22/!2/06//.2/02%4!1.1302/&2+1(1*25//)1/011)1/01$1&1)1!1$2///+n11/*2&1$1/%1/2//#2$2!1#36!3(1/#1$4.111/%5/3*4%112%3)1//0	fgwpQ@L\EA@}`BNrFRRFZYJIQJKEIPjYZiifZjVjjdMbxqeJuVlqZ	30	29	409	409.312	4.0782	7	0	107.56	0.75632	110.94	0.5	0.64186	0.75761	30	9	9	2	9	0	0	0	14	2
	;jTzsZ1D4y0ZhV68Vc0CMVr0FF88!4IG0n8080BkN4CFc0m808!JFG081kH0V1%FZ!2F2#V18!	FbB09I8F18FFYN1G082473X80V8!82R0eF010FBV2JBW808VFV10Hw0o110V0skVFZJ11!210a2KF09V4V!	01//01022B/!2$2-1.4(1(1!4$5)1$1/!1/*2(H+3#1$1#1+2)1/2#1/#1//(2///#2%1#1//&4//!6!2#1,2!1$201%12#1$2&5//(1%202/)1%1#3&21%2,2#1#5$1/#14/&1//#1/,111!1/*2!2/!2+1.1(o03*1)1.1%5/!2///01(1&24403//0152-301+24(1/2!204$2%102%3)1/.10	fgwqQ@LLyACUw@DCdLddNbRbRTVRVbvfRuRuULsMUThKIrcKbzCEh	30	29	413	413.300	2.4748	8	0	131.49	0.71785	128.01	0.63333	0.74206	0.69646	30	10	10	2	12	0	0	0	12	1
	:yjizwZYDZy1_hV6DVc0hMVr0FF88#IF0n948FBkNJ5Fc0m888!JFG081kH8V&FZ#F22!V18!	F_B0938J18FFYN0I082470X80V8!92R0eF010FBV2JBW8!WFV10Ho1o110X0Nk0F_J11V0H!X3K!9V4V!	!2+1/#1#B!1)2$3-3$1//01204$7)1$1///&@/1$1/)41/$16/03-33%1/!2#1#2)1!3.1!2)2//&2*1/#2$1(6&101*2(201!1!12#1$5&6(3/1-1$3201/)1*3%1)1/*1/#14/&1,3/%1/,101!1/&3!2!2/*1/#1(n,1)1+4!1%2/!1/$3//$1(B303//011/01*21&201/2*2%1$1!302&1)1/&	fgwpq@LTYAAYgn@H[HYIBhdhdeEleELYeEjVjjUjijfPfCaJSGtE`	30	29	417	417.288	2.1883	9	0	145.18	0.72317	139.86	0.63333	0.76232	0.67407	30	11	11	2	12	0	0	0	12	1
	:yjeUwZ3DZm1og03@kc0h7VJ0FG88#HF0n9080BkNJ10V0H808!J0F081VH0V1%4Z#F2#V18!	F4B103841PNFYFF3083470XN4W!892R0eN010FBV2JBV8!WFV80Ho1k150F0Fk!_F11V1F10X3p!9V4VV0	!11)1/$1#9#1(1$3-3!101&2&1.231!@$2////2%G2%11!2+4-3(4.1&1)1/%31(1,1/)304/2#1/$1//!2%1$2,1!1$@/$2.1!2*2%7//-12/&1#1////(1#53+2$11%1)3.1%1/,101!1.20101!2!2!1*3//,n%103,4/#1)1!1(1/$2//$1!1#14!3(1/+1#1*1/%5/2*2%11#1!3)1/!32,	fgwqQ@LTYAAUw@DMdLdaTRTRRbQRbfraRttmURuTuUHSAqaKdJ}AVl	30	29	413	413.300	3.5926	8	0	121.25	0.75835	122.79	0.53333	0.67388	0.67019	30	10	10	2	11	0	0	0	14	2
	;jTzsZ1D4q0ohV28Vc0CMVr0FG88!4IG0n8080BkN4CFc0H808!JFG081kH0V1%4Z!2F2#V18!	F6B18I841PNFYNGG083473X84W!882R0eN010FRV2JBV808VFV90Hw0o150F0skV0ZJ11V0210a2pF09V4VV0	!1//10229!2.2(1%2#1.4!1-1!4$5&1/*1!1/&2(K+5/*2/%2*1//1-1&1!3/(1/&1)1(1)2*1,11//16!2#1,2!1.2/05//,10201/)1%2+21%4,2(5(2%2*5///1(3011&1/#101!1/01(2/!1!2+102-1&m23//(1!3/!1///*1!1#34403(1/)42-101,4(1/2!204$2%112%3)3/.10	fgwqQ@LLyAGUw@DMdLddNbRbTRRVrTJfRuMLsUJuUThkIqeHTjMIlt	30	29	413	413.300	2.8966	8	0	147.09	0.64172	128.01	0.53333	0.66402	0.73452	30	10	10	2	11	0	0	0	10	1
	;jurxa1DbuWoC17ekc0CDVFNF188!4IG0l90808kNJdFZ0XN08!FFF0c1kH1W1#80JV!2F$V1#	0ZB11I8JG!2WFG1882J70214V80412BF8FX10FRV0JBZ808V4010HV0k11$F0FZF01V101022pF21c40V0	$2,1/$9/!2,3+2$1#4.2$@$2#1)1//&4/C//%1/1%1/+2//%4012/$1(3)1/01,3/%1#1/,2#3#C#4%2(2102/2#1#3!1$4/)1/%1*1+4+1#2/01//$2%22)1!2,1.2#1,2/!1,1/2)3/2//+o,1!2$2&601)2!1//.1-4/&29!1%1(1&1*4/3//(2*21!1*3)1/!425+	fgwpR@L\}AB{`BLddLvTTTTUbVRRaRuTtuTmTuUPGJ\UHZLu`	30	29	402	402.325	3.8041	7	0	75.61	0.97064	101.82	0.5	0.6926	0.76043	30	8	8	1	12	0	0	0	16	2
	;jyyxaY@7yW1hW5gkc0hDVrNFF88!4HG0W94808k8JhFZ0VN08!FFF0c1FH911#8!Z!2F02!V18!	0_B01I8F1!2WNGF882J70210V80412BF8FV!FRV0JBZ808V4010H01k110X0VF0FZJ01V!1022pF21c40V0	$2//!7.1!2,3+2)4/$@!103/01-1#2!1,102!2#3%C+4(1/1$1*1/+1%5//(1/-1/1#1&1,3/!102$1/2%2,1A#4!1,1/!2#1#33&5(3//%2/(4+1#1&1)104*1/.2)1//*1#10101)1#1//)303///,n+11(3&6+2!1$1%1/-2$1,4%4/69!3%1/+4/1/&1(1%1/!102%2#1$2/!1-	fgwQQ@L\`cI{`BIrFRRF[JJJIEJKIJHqZjZfffjZihQeNNiuF[P	30	29	411	411.304	3.7231	7	0	109.09	0.75974	115.65	0.5	0.65538	0.70798	30	9	9	1	12	0	0	0	14	2
	;jPqta1@7yVVC17ckc0CDVFNFJ8#4HG0V80808kN4dFZ0VN$JJF0c1FH1W#V80FV!2F2#V18!	0ZB01I8F10FHWF11882J70XG0V80402BF8HV!GRV0JB_80814010Hs0k15#FF0FZF01V1F10V2lF29s40V0	$2,1%1-@%1+1,3+803&5+2(@$32/$2//)4#10E//)1/(3$2)1$2#3//&2/$1//$1,4/!1/)1*2(B#4%1)1$3#1(21/3+1/)1/%1*4/-2.2)1/&2//*2-1012!1+2(2!3#22////(3-o1!1(1)1(101&2!12.1(3)2*1-4/(7!1/#5-4/1/(101,3#1%41$1!1$3/,1-	fgwqa@L\EAFpAByCIICMMhhhdXddleBmUKSULsUUTIr`gTFSEX	30	29	405	405.324	5.0037	6	0	91.37	0.74696	90.71	0.46667	0.72263	0.76182	30	8	8	1	10	0	0	0	14	2
	;jurxX1DbuWkC17ekc0CDVFNF088!4HG0l90808kNJdFZ0XN08!FFF0c1kH1W1#80JV!2F$V1#	0ZB11I8JG!2WFG1882J70214V80412BF8FX10FRV0JBZ808V4010HV0k11$F0FZF01V101022pF21c40V0	$2,1(1+9/!2,3+22#1#4.2$@$4#1$1*1(1//(G+2/)1/1%1/+2//01#2012/1#1//$1,3/%1#1/,2#3#9#4%2)1/!2#1!13(4/!1%1/.4-4+1#2/0103/%3*1(2)1!2&2$1/#1,2//1/2)31//*21.o,1!2$21%601)3!1///-4/1&5!1%1/+4/3/%1/02*21-3)1/!427+	fgwpR@L\}AD{`BLddLvTTTTURRRTVruTtuTmSUMP{J\UHZMU`	30	29	402	402.325	3.4666	7	0	91.21	0.80463	101.82	0.53333	0.68523	0.73114	30	8	8	1	13	0	0	0	14	2
	;jyyxaYDbyWWhW7iVc0hUVrFFF88!4HG0m948FBkNJhFc0kN8#FFG0c1kH91&FZ!2F02!V18!	0_B01I8F10F2WNGG882J702G0V8!12BF8HV10FRV0JBZ80814010HV1o150X!F0FZJ01V1F1022pF21s40V0	!2//1#A!1&2&3/)203&4+2$1!6$5//01//$A/#1$1.1/-2.205.3/(1$1///%1/!1)1!1&1/&2,18#4!1,1(2$2#2#11!351%6(3//%2/(4!1$1.1!102#1%1%1(4,1(4)1//2%2&101/,2/.32/(1//!m,1/6$4%2!12#1,1/$1!1#1/+11#1#@!3%1/$1%4/1,2(31/2&3!2%1(2)1//0	fgwPq@L\``lsw@DCdLddLvTTRVbVbrTJbuTtuLsUUSHSNpgETzRp	30	29	415	415.292	1.9417	8	0	125.28	0.76612	135.88	0.5	0.72401	0.72855	30	10	10	2	13	0	0	0	14	1
	zvyjizxZYDWy1phW7DVc0hKVrFFG88#IF0n948FBkNJ5Fc0HN88!JFG081kH8V1!V!JZ#F22#1#	0_8191845PN2WNFI2N34b02F4V80896R0eHX10FRV208V8!VkV90Fo1o150m0FF!ZJ10V121023_0V9k4FV0	!2/(3&1#8!2!1+3/)2$1#1.101!6$8/%1///D/)1)103//02/03.3.1%1&15/3%1/-2//1/-2#1(16&1,101%2(12)5&6(3)1/&3#2)4014-1!1(3(1-3&11/*4#4//$3.12//%2/,2#1+1//*m,2!3/!4%3/%1/$1//$1(B!3/%1/&2$1,1)21.2#3%2.3)1!3/05%2$	fgwpr@LL]AEYgn@HrRFKJJJJIEKQ[SJKTsUKKUSULcLGBTnOhK@	30	29	410	410.301	2.1175	9	0	144.59	0.72612	139.86	0.5	0.6469	0.77499	30	10	10	2	12	0	0	0	11	1
	:yraoxKW25qW1DW1Rk1086k14FF988!2F059482NF0LC1V!FVB204JF#8X!94@X4V$213HH!180F	Z7PV0k90W7VLnH1FF8HD64X!s8Bk9AD48G@19PZ12!V8WcV02V4HJFuh1BH4ko0FaRxV0ZVQN2Xt880VB!V	)1(1%2-8.1!1/)201/2!5(8$2///(2&3%8(1(2/#2/03/#1#1$1!3*2/-2,1(2//2!1,32/1!4/%2/$B#110101/,21#1$3&31&3/#1/!1/#24.3/%14/$1011/!1&3//&5*12*1)5/+1&3(1//(1,o/#103+3(2.2/,2,201/#3#216C!1(1/#3%2.11//2/#1!11(3/)1%102(	fgoqa@DLy@}pAGYCIIiidhdhheTeDTiISU@ATuMMUS@LVhqZ	30	30	405	405.324	4.9917	6	0	108.27	0.68671	102.6	0.5	0.60492	0.81812	30	8	8	1	10	1	1	6	13	1
	;jyzxaYDbyW_hW7iVc0hUVr0FJ88!4IG0n948FBkNJhFc0mN88!JJG0c1kH9W#V!FZ!2F22!V18!	FbB09I8J18FFYN1I8N2Jb2X80V80892R0eF010FBV2JBW8081FV!Hw1o110X0Nk0F_J11!H10X2KF29V4k!	!2/-101#C!1.3/$3#803&4+3$1206$5$1#1$1+1//*@/%1/!1%2/03$2.203.3%1/!2#1//.2%101///$1(2-8#4!1!1)2(201!1!12#1$5&6(3/.1%2/(4!1*3&2&21!1/&1/$4/&1/012)1%1/,1$1/*2!2//.1(p01(101(11+4!1%22/01/$1//$1(9!3(1/(15/11+1&201/2*2%1(302&1$1%1/$	foopq@L\EACUw^@HGHYIHYidhdeEleEmLhmUKUUJuUUL`lgB\aLYK@	31	30	429	429.299	1.7749	9	0	128.99	0.83332	148.24	0.6129	0.76208	0.74025	31	11	11	2	12	0	0	0	15	1
	;juzwZ3DZq1og03@kc0h7VJ0FG88!4HG0n9080BkNJ90V0H808!J0F081kH0V1%4Z!2F2#V18!	F6B10I841PNFYFG3083472XN4W!892R0eN010FBV2JBV808WFV80Hw1k150F0Fk!_F11V1F10X3pF09V4VV0	!1%1#1/$1#9,1$3/0101&2&5.231!@$201$1///(2%G2&1!2+4-3/(1&1)1#1/!1(1,1/+4/$1+1(1)2/(2%1$2,1!1$A/$2!1+1!2/07//-12/&1#1///05/%1#53+2$11%1/)1%1/,101!1.20101!2!2!1*3//,o%103,4/#1)1!1(1///*1!1#14!3(1/)421#1*1,4(5/2!204$2%11&3)1/!32,	fooqQ@LLyAE]o@D]dLddNbRbRTRJTTvTJViiZjejijjQfScJPjTFb}X	31	30	425	425.311	4.1149	8	0	120.66	0.78278	131.17	0.51613	0.67693	0.69536	31	10	10	2	11	0	0	0	15	2
	zvyziqx_WDWq1W7W3Tkd0CJkG4FF88#2F0p948H8FFL5FV!FV4204FG#cX!14@X4V0V#13H2!180F	Z7PV0k90W7VJnH1GF8HD64X!s8Bk9AD48G@19PZ12!V8WVV02V4HoFyh1BH4ko0FaJxV0ZVQN2Xt880VB!V	!2%1(1/!206%1+2$3/#2/!2!2(@$3$5-11,1/*2%10@+3$2(2*2//%1#1$1!3*2/-2,1&15!3/,2/01/1//2-@!20101!2/,2#1$3&5(3)1)4#1//#4.1(2+1#3/!1!1/021%1/,3/%12*1)5*1/1//$2/#1,m+1&1-34&2.2//*2/%3#2127!1//#2.11)101/#1%2#3%211!1102%3/)1!1!1*	fgoqQ@LLyADsw@D]dLdabfRbRbbURRtrdeKT@ESTtuULPGLVhqZ	30	30	413	413.300	2.096	8	0	130.91	0.69368	120.69	0.5	0.64905	0.81719	30	10	10	1	10	1	1	6	12	2
	;jyyxaYDbyWWhW7iVc0hUVrFFJ88!4HG0m948FBkNJhFc0kN8#JJG0c1kH9W#V!FZ!2F22!V18!	0_B01I8F10FHWNGG882J70XG0V8!12BF8HV10GRV0JB_80814010Hs1o150X0FF0FZJ01V1F10X2pF29s40V0	!2//1#@!1!1+3/)804&4+2$1!6$62//1//$A/#1$1.1.1(3$2.20303,3/-1///%1/!2,1/.2,18#4!1,1(2$2#2)5&6(3/#1(1(2/(4!1/$1!102*1%1(4/%4//*2%202$101/)2!3$2/*2/(1/#3-n,1/%4%2!12#1,1*1(11&1/+11#1#B!3/+1%4/1,1(311.2$103!2%1(3)1//0	foopq@L\EAEUw^@HgHYIHYimEDehehleBhmUKSTsMUULcLGBB]WkK@	31	30	429	429.299	2.4581	9	0	144.59	0.74341	148.24	0.48387	0.7423	0.76182	31	11	11	2	11	0	0	0	13	1
	yyTn6FtG105mV0@W1NF1086k14FF908!2F058082NF06C1V!FVB204JF#8X!94@X4V0V!213FH!180F	Z7PV0k90W7VLnH1FF8HD64X!s8Bk9AD40G@19PZ12!V8WcV02V4HJFuh1BF4kZ0FaRxV0ZVQN0Xt880VB!V	)1&11/#28//&3$2)4(2!21&8$3///2.31$@/02/#2//%10101$1-2/-2#2(1(2//2!1!1*2/1!4/%2/$A#4101/.42#1,31(1/!1/!1/#2404,1/2$1/%1!1/!1///*15*1)5/+1&3(1/2/&1,o/#103+3(2.2/)1/2(6,3#2167!1//!42.11/&1(2+1&1#1(3!3/%1%102&2	fgoqa@L\EAEpA@yCIICMLeDeEDjdhbdkRuP@UMSSUT`LNduZ	30	30	405	405.324	4.986	6	0	101.03	0.66426	88.61	0.5	0.58668	0.82801	30	8	8	0	10	1	1	6	12	2
	:yziyxpYD_qWWjW3TVd0hMkr40F988!2F0r948HRFNLCGc0FFc42044G#cX80942X4V0Z!2G3HH!180F	Z7PV0k90W7VLnP1GF8HB64X!s8Bk9AD48G@19PZ12!V8WcV02V4HoGyh1BHBko0FaRxV0ZVQN2Xx880VB!V	!2-1)1&10308!1.3/!13$21(4(1!2$1!6$3*1//$2,2(B$3%5/#1$2///#31)2#3/-1/03/.1#1///#1+2-8!24!1//2)3202#6(3+1/)2/%104!1)101%2//&1#1,4*2/)1/%1%1$1!2%5(1/!1*2*1-101/(1%l/#2+1!4&2/10101,1!2!11.2(6+1%103!3-1/#4!1,1,1)1101,2%1#2%1(3!3%1.1/0	fgopq@L\EAEYgn@H{HYIHYidhddedhmieEZVj@BiffjjXQfCfGP[M@	30	30	417	417.288	0.9486	9	0	149.6	0.7113	149.3	0.5	0.62371	0.80899	30	11	11	2	10	1	1	6	12	1
	:yjirxZWD_yWpCW7Dkc0CLVGNFG88#HF0l948F8kNJCFZ02N08!JJG081kH1V1!V80JV!2F22#18!	0a811G844PN2WF0I2834b22F4V80896R0eHX1!BV208V808WkV!Fw0o150H0FF!_J10V1F1023W0V9k4FV0	102.1/$8!1!1%2$2,31!1&202&5*3)@$6/)1/%3&1%1&@#1/01//&1)4/03*1$1/$1!2)6*1#3//1,31%1//*2$2(90104!1!2)1/!3(83&5(3//$3/)4/011-1,1!1/,2/%1#101,2#1+12//1/(3%11///&o%2%2!2.1!4%3/!1////&A301//!4/2!2&101)1,3!2#2%21$1(3/,1-	fooqQ@L\]AB{o@D]dLddLvTTRbVbQTQfTVjYjfVjijfaNDYB_PV	31	30	425	425.311	3.9934	8	0	128.4	0.73512	128.01	0.48387	0.64404	0.74025	31	10	10	1	12	0	0	0	13	2
	:yzayxpY@5qW1iW1Rk90g6kb4FF988!2F0Z9482NF8LC1V!FV4204JF#8X8084@X4V04!2G3HH!1!F	Z7PV0k90W7VLnP1FF8HD64X!s8Bk9AD48G@19PZ12!V8Wc!2V4HJGuh1BHBFo0FaRxV0ZVQN22x880VB#	/)2-6.1!2/)201/3!51&@!102//$2!1,502!2*B(1(2/#2/03/#1#201!1!3*2/)11/)2&3)2$1(2!1,3/01!2/1/*B#1101#1/+1#1$3&4(3/#1/02/%4.2/&4/$1!1/021&3,1/)5/&1)5/+1//$1/#1,o/#1-3(2.2/,2$2&201/#3#212@!3/,3/%11/%1)1/&1)3#1$1.1!105+	fgopR@DLyAi{`BLdfffRbRbbURbvRdeMT@ESTtuULPKLVhqV	30	30	402	402.325	3.4355	7	0	108.27	0.8077	122.83	0.5	0.62306	0.82405	30	8	8	2	10	1	1	6	14	1
	;jTzta1D7qVohW3ckc0CUVr0FK88!4HG0n8080BkN4hFc0HN08!J4G0c1kH1W1!V!4Z!2F2#V1#	F6B10I841PNFYNGI883Jb2XN4W!886R0eN010FBV2JBV808VFV80Hw0o150F0Fk!ZJ11V!10X3pF29V4kV0	!1/*1!101!26/!2/$3#802&5/31!B$301///#4(2&K(1!2/*2/(103!3+1$1,3!11/%1/+4/$1+1(1//.2,1!1$@#4!1,2.1!2/07(1//%201/%4!1%1/#2,2/%11&1#5//)1,1/-1!1$1/0101%2!1(1)2+1/(p04/*2,1!3%1+1///*2!1#12!3(1/#1$401-11/%5/2!1&2&1&3)1/$7)10	fooqR@L\EAC]o@DYIHYidhdeDbeEdhTmTtmURuSUR`lgFLiRjLezp	31	30	418	418.324	3.4614	8	0	112.21	0.84119	128.01	0.51613	0.66023	0.73369	31	9	9	2	11	0	0	0	14	2
	zvyzezwWADVu1kh0MPk90h5VJNFF881!HF0r9080BFNJ1VZ0H80B20JFF081kH0V102080JZ#F2$18!	0bcWC194_P8HWFF128I4EV204V80N93T0BFf50HBVF08V8!Vke80Fo5k510k08F!ZF0VV105023_2V9VB0_0	//#1#7!1!1+3,33-1/%201!@$3+1/.2#3/%6/)1$2///$11/!3.1&1!1/%3/02/.3/!2/01/*18,1&1/!2$1!5(5#1(1&2$4+1&2,1-12%2,2)3+1/*1$4,2!6011%2)3102&2*101(4$2#14&11/!2*2#1+102//(m%203#2!2$2$1-39/$1//%1/#1(5!3////+11+3!2*2%1(3)1/!32#1(	fgoqQ@LT}AGUw@DMdLdaRTTTRTRLRLJfSdkSRE@rUUUTHkIsAKbF`	30	30	413	413.300	1.1117	8	0	139.87	0.6574	122.79	0.5	0.58488	0.76319	30	10	10	2	10	1	1	6	12	4
	:yziyxpYD_qWWjW3TVd0hMkr40F988!HF0q948HRFNLCGc0FFc4204JG081cm80842X4V0Z!2G3HH10180F	Z7PV1k80WbVLmT1GF8HD6Be!s8Bk9AD48G219NZ92!V8Wc102V0HoGyh1BHBPo0GaRpk0Zk9N22x881VBJ!	!2/.21#@!1(1%3(11(13$20302$4(1104$1!62#5///2/%8$301/-2!1/%2&2.203*2#3/-1/02/#1.1///#1+2-8#4101//2)3202!16(3!1$1!1/)2/(5!1)2/2/+1!1/04*2/.2/1+1)5(1)1(1*2/)1-1/!n//#4&2!2.101/2!11.2(6+11$107!3//!4!1,11+1)11.2%1#201#1(3!3%1.1/0	fopq@L\EACUw^@HGHYIHYidhdhdbeEmLhkRuP@USKUUTp`lgDQdl	31	31	429	429.299	1.2299	9	0	146.51	0.7263	149.3	0.48387	0.68018	0.83102	31	11	11	2	11	1	1	6	13	1
	:yraoxKW25qW1DW1Rk1086k14FF988!2F059482NF0LC1V!FVB204JF#8X!94@X4V0V!213HH!180F	Z7PV0k90W7VLnH1FF8HD64X!s8Bk9AD48G@19PZ12!V8WcV02V4HJFuh1BH4ko0FaRxV0ZVQN2Xt880VB!V	)1&11/$8.1!1/#3$2)4(2!2(8$3///2&2&31$8/02/#2//%10101$1!3*2/-2,1(2//2!1-2/1!4/%2/$B#410101/,22#1$3&41&3/#1/!1/#2404,3/%14/$1011/!1///*12*1)5/+1&3(1//(1,p/#103+3(2.2/)1!2,2(6,3#216@!1(1/)42.11/&1(2/#1#1(3!3/%1%102(	fopQ@L\EAEw`BArFRRFZYJIJJIUIQEJJtmT@ESTtuUL@pzSUh	31	31	421	421.323	4.8487	7	0	114.13	0.7028	108.84	0.48387	0.59978	0.82887	31	9	9	0	10	1	1	6	13	2
	<yzxaf@7yWGhW5wkd0hDVrNFF88!4HG0W94808k8JhkZ0XN08!FFF0c1FH9W1020804Z!2F02!V1#	0bBW9I9Jl!HWNGF88HJE0204V80F92DFBFe40HBV0JBZ808V4080H01k510X!F0FZJ0WV1V1022pH21cB0W0	$2/*2&7.1!2,3+2$1#4,106$@!103//$2!1,102!2*5//%1)1%1/+1%5//%201/-1/1+1,3)2*2$1//$19#4!1,1*1&2#11!33&5(3/1/$2,1*4+1#2&1)104!1/*1+2)1%4//-2/012//%3/01%2)1!2/%p%5%1!2,6%104!2@01/.3(102$1,4/(8!3%1/+4/2/&1//1&1!3#1$1/!1-	foqR@L\}AG[o@DYIHYlhhhhkDdhcdhvZuTtuTaAQTq@lqqTah	31	31	418	418.324	1.889	8	0	114.7	0.75353	118.89	0.48387	0.62222	0.7659	31	9	9	1	11	1	1	6	13	4
	<yrxbd@7yW1CWKwkc09DVGNFJ88104HG0594808k8JhFZ0XN0B!J4F0c1FH1W#V#V!2022!V18!	Fag0CI8FV80FYF1F882JbXX!V8!92R0NF140FBVFJBWc080Fe!HR4k51020Nk0FZ401#50X3GH29VBk50	/01.1%A.1!1,3&3#8)4/$94#301+1,1(1/!2-6/%1(2/2/03(1-3+1!1)1.4!1//4/%1,3/!204&2//#8#4!101*2/032#1$3&4(3+2!1/#1/#1#104(1#2#1%1)304/1%1//0106/(1%2*12.2$4%1$1/-1///(p01#2#101/-801(1,5/#2021//(5!1(1.1(15/12)1#1//*1(3/&1*2(	fopQ@L\EAEw`BIrFRRFZYJIQJEIKIYJUzmUKUU@aEUL@qrEIh	31	31	421	421.323	3.8431	7	0	115.23	0.70546	107.78	0.6129	0.65315	0.73114	31	9	9	0	10	1	1	6	13	4
	<Tyta9D7yVVhW7ckd0CUVrNFJ88!4HG0m8080BkN4hFg0kN$JJG0c1kH1W!2V80FZ!2F2#V1#	0bBV9I9FW!HWNGG88HJE0X!V80F02DFBFc10IBV0JB_80804#Hs0o510V0FF0FZJ0WV0V10X2pH29cB0W0	$2/#1)1!24!1!1+2,3+8)4.601!B$42/$2///9/)1,2/*3/&103//////!1,4/!1/)1/!18#4!1,1/!2#3,5+1/)11&201/%4!1%1-1!102,2#1/.4/401%1/.1$2/!2!2!1$2,6,2/%2(2!1)3-p13#5%1/$1&2@04$1,1//*4.1!4$5!3(1/)4%1)1/&11.2*2.3)1/.10	foqR@L\EAG]o@DYIHYimEEDcDdhcidvZuTmMTaAQUH`lWLB]PZ	31	31	418	418.324	2.2653	8	0	130.46	0.72352	128.01	0.48387	0.6569	0.76182	31	9	9	2	9	1	1	6	12	4
	<urxY9DbuWkC1Mukd0CDVFNF088104HG0l90808kNJdkZ0XN0B20FFF0c1kH1W102080JV!2F$V18!	0bgW9I9Jk!HWF1188HJE0204V80F93DFBFe50HBVFJBZ808V42!HV0k51#8F0FZF0WV1V5022lH21cB0_0	$2,1,2&9/!2,3+2$1#4,102$@$2#1//&1$1/$5/.2%1/1%1/+2/*1*2012/$1//$1,3/!2&1/,2#3#@#4%2)1*1&2#11!3(4/$2#1//-4#2&1#2&1)4//,2)1!2!6)1/#12*12)4$2#14*1/2)3/(2,2/%p%2%1!2$2&601#1$2801/.1(1/$4/(5!1%1/+4/3//(2*21!101$1!3)102/42,	fopQ@L\}AFw`BErFRRF[JJJJJqIIYJEMFmUMMUHPQUTPgL\UHZ	31	31	421	421.323	2.5633	7	0	107.33	0.68378	101.82	0.48387	0.62938	0.76113	31	9	9	1	11	1	1	6	14	4
	:yzDTsl1D4m0VjV3Nkd0CMkr4FF988!2F0r8082RFN6CGc0F0V4204FG!1cX!90@24V0Z!2F20H10180F	Z7PV1k90WbVHnT1GF8HD6Be!s8Bk9AD48G@19PZ12!V81cV02W4HoFqh1BFBuo0FaRxk0ZVQN2Xx880VB40V	//#10225/!2//#4(1!2$1!@$5(2/)1#1/%2&5F+3%3/!23//$1)1-2#1$1!2,1/#102!2//2!1///#1.1!2!1#@!20101#1011/(2/05/$1/&11211-1$4$1%1!1!1$2&2,2-1!1/04///+1/%5(2/!1*2/%2!1(1/(o03(2(1-3(203/!1//$2/$13#2122403//!42/-4(1(1!1#2$4$2%102%3)1.1.10	foqQ@LLyAG]o@DSdLddNbRbRbbRJtVtrdiZ`@jZfYjjdQVKfKTZm@	31	31	425	425.311	2.0975	8	0	145.92	0.63946	129.07	0.48387	0.63799	0.83313	31	10	10	2	11	1	1	6	11	2
	<yzw_fDZy1WhVLTVc0hMVr0FF88104HG0r948FBkNJCFc0m88B!J0G081kH8V&FZ!2022!V18!	Fbg0CI8FV80FYN1G08247XX!V8!92R08F150FBVFJBWc080Fe!Hw5o510X0Nk0FZ401#50X3KH09VBV50	!2//1#B!1.3/#1.4/01!52#301&1!101///&6/1$1(2//!2/&3.4)1.2#1/.4.2%1//2*1/#2-7&1,2!1$201%12#1$5&6(3+2!1.1#10201/#1$1*3)1)3/05$1/#14/6/.2*1.12$4%101101/*2!1//.1(p%2%1)1+4!1#8021/02/$1#21/%1(1(5!3/(1(152/1+14(1/2!204$2%1(3(11//0	fopq@LLyACUw^@HGHYIH]DeDdhldmEmLifjuRuU@aEUTp`lgLLnHZ	31	31	429	429.299	1.488	9	0	147.61	0.7282	148.24	0.6129	0.68119	0.69969	31	11	11	2	10	1	1	6	13	3
	;jyywZYDZy1WhV7Dkc0hMVrNFF88!4HG0m948FBkNJCFg0k88#JFG081kH9V$80FZ!2F22!V18!	0_B01I8F10FHWNGG082470XG0V8!12B08HV10GRV0JB_808W4010Hs1o150X!F0FZJ01V1F10X2pF09s40V0	!202/#1&1011!5!1!1%2$3,3/!2!4/0120@$8/%2///A/#1$1//-6/03.3/-1//&2-1,3/!1/.2,19&1,1)1(2)3&601%31/$1-32/+1/01!1!101&1!1%11!5#4/%4///)101/,301!3/$303!2//*1/p1$2%1/%4%2!1$1,1/$1/$4.1(E303//!42/+214&31/2$401!2%1(3%1!1/$1+	e`_lFD@LFNHDJmgo`@bZPrRPzKQQQHqKQYQRjKUKSULsUSTrFTFaGBi^VS@	32	31	441	441.310	3.6121	9	0	157.1	0.68421	148.24	0.46875	0.7475	0.75181	32	11	11	2	11	0	0	0	12	2
	:yziyxpYD_qWWjW3Tkd0hMkr40F988!2F0r948HRFNLCGc0FFc42044G#cX8094@X4V0Z!2G3HH!180F	Z7PV0k90W7VLnP1GF8HB64X!s8Bk9AD48G@19PZ12!V8WcV02V4HoGyh1BHBko0FaRxV0ZVQN2Xx880VB!V	!2-1)1&10304!1.3/#3$21(4&11!2$1!B$3*1//$2,2!1$B+5/#1$2///1!3*2#3/-1/03/.12!1///0101)102&1!1!@!24!1//2#1$3&6(3+1/)2.1%404!1)102%2//&1#1,4//$1/%1+1!2%5(1/!1*2/)101/(1%n/#2+1034&2/$1/#11.2(6+13#2103!3//!4/1,1)1101%1%2*2%1(3!3%1.1/0	fopq@L\EACUw^@HGHYIHYidhdeDbeEmLhkRuP@UMMMUTp`lgLNhqZ	31	31	429	429.299	1.3761	9	0	146.51	0.7263	149.3	0.48387	0.62073	0.81812	31	11	11	2	10	1	1	6	13	2
	;jyzxaYDbyW_hW7ikc0hUVrNFJ88!4IG0n948FBkNJhFg0mN88!JJG0c1kH9W1!V!FZ!2F22!V18!	FbB09I8F18FFYN1G8N2Jb3X80V80892R0@F010FBV0JBW808VFV!Hw1o110X0skVFZJ01!210a2KF29V4k!	!2/-1010207!1.3#1(301$3#8)4/01!B$3)1#1,1%1/*2(B+3,11/$2/03(1-3+1!3/)2!11///%1,3/&1$2&1,2-B!24!1,2*1%12#1$301$6(3/.1%2/(4!1/!2/.1/)4/&1/01/03/,1$1.1)22!2//.1(p01(101/%4!1%1(1)1!5+1$1&1/,1&29!3//015/1301)1%2!1&2(2*2%102%3)1$1/+	e`_lFD@LNAHDNmgo`@bZPrRPsSIQJIPkIQ[SJKURuUSMMUTrETVeGDIARUUP	32	31	441	441.310	1.9323	9	0	125.9	0.85377	148.24	0.59375	0.74434	0.7473	32	11	11	2	11	0	0	0	16	2
	:yjizxZYD_yWphW7Dkc0hMVrNFG88#IF0n948FBkNJCFg0HN88!JJG081kH9V1!V80JZ!2F22#18!	0b819G845PN2WNFG2N34b3204V80B96R0eHX10FRV208V808VkV90Fw1o150m0kFV0ZJ10V121063_0V9k4FV0	!2/&2(10204!4!1+3,3+2)4*3%1!B$6//!1,3,21%1F+3,1///&1(3.3/%1&1$6///1,3/.1,1$21+1@!34!1,1/!2(83&6#1#3)1/+2,2*4!1.1!201$1/12/.41/)1/-301///-2#1+1//*r,2!3/!4%3/%1/$1//$1&2@403/(2)4/1!2)1)21+3!2*2%102%3)3-1/01	ehP\FD@LNOHDAco`P@aZPrRPsYQQQQIZIVKZYQZififYjZjidFimJFHQL`ij`	33	32	453	453.321	2.5716	9	0	154.01	0.69794	148.24	0.45455	0.62328	0.807	33	11	11	2	12	0	0	0	13	2
	:yjizxZYD_yWphW7Dkc0hMVrNFG88#IF0n948FBFNJCFg0HN88!JJG081kH9V1!V80JZ!2F22#18!	0b819G845PN2WNFG2N34b3204V80B96R0@FX10FRV!8V808VkV90Fw1o110m0kFV0ZJ!V121063_0V9V4FV0	!2//1#4!2!1+3,3+2)4*3%101B$4///3-15%@/)1/%2//)3.3/%1&1$6///11+3/+1.21$2,1D#4!1+21/!2(83&6#1#3)1/&1#21+2&2!4!1.1$1*1*11/-24/*1//1///*3!2#1+1//*r,2!3$3,4%4.1%1/$1//$1&6E!3-1)2)4/1!2)1)21+3!2*2%1(3)1%1/)1	ehP\FD@LNOHDNco`P@bZPrRPsYQQQQHqHqSFYQZififZijjidJimJFHQL`jj`	33	32	453	453.321	3.5113	9	0	138.41	0.77661	148.24	0.45455	0.60939	0.79602	33	11	11	2	11	0	0	0	15	2
	<yzxbfDbyWWhWMyVc0hUVr0FJ88104HG0r948FBkNJhFc0mN8B!J4G0c1kH9W#V!FZ!2022!V18!	Fbg0CI8FV80FYN1G882JbXX!V8!92R0NF150FBVFJBWc080Fe!Hw5o510X0Nk0FZ401#50X3KH29VBk50	!2-1.101#A!1.3/$3#8)4/01!72#301&1$1+1//*6/%1(2/2/03/&3.4)1.2#1/.4.2%101/-2/.2#1)8#4!1!1)2(201%12#1$5&6(3+2!1.1#102/%104!1*3)1)3/&1/$4/6/(1%2#1%1/2$4%1$1/*2!1//.1(r01#2#101)1+4!1#802/!1/$1#21/.1(5!3(1.1(15/11)10101&1/2*2%1(3)1//0	e`P\FD@LNAHDNmgo`@bZPrRPsSIQIJKIKQ[SJEMKURuU@aEUTpaUEiaqBLU@	32	32	441	441.310	1.5812	9	0	144.52	0.74377	148.24	0.59375	0.68057	0.74185	32	11	11	2	10	1	1	6	14	3
	<uzxYADbuWkh1Mukd0hEVJNFF88104HG0n9080BkNJdkZ0mN0B20FFF0c1kH1W102080JZ!2F$V18!	0bgW9I9Jl!HWFG188HJE0204V80F93DFBFe50HBVFJBZ808V4280HV1k510V08F0FZF0WV1V5022pH21cB0_0	$2/*2!1#7/!3,3+2$1#4,10201!B$2///01/$5/)1$2%1)1%1//!2//%201///+1,3/!2&1)1/*1A#4/1*1&2#11!3(5/$2#1/$2,1*4!12&1#2&2)4//1+4)1!2!6011%1/$2*1*4$2#14/+2)32/1%2,2/%q%203#1!2$2&6%1$2801/!1+1(1/$4.1(5!3%1/+4/2/&11.2*2#101$1!3)102/32,	e`P\JD@LNOHDNco`@cZPrRPsYQQQQVIIQEJEMSKUSSURDEEUP`UEiapjHU@	32	32	437	437.322	1.5415	8	0	120.43	0.71818	122.05	0.46875	0.63221	0.77625	32	10	10	2	11	1	1	6	15	4
	zvyziyx_YDWq1WjW3Tkd0hKkr40F88#HF0q948HBFNL5Fc0FFc4204FG081cm8V04@X4V0Z#G3H210180F	Z7PV1k80WbVJmT1GF8HD6Be!s8BV9ADB8G2G9NZ92!V8WVW02W0HoGyh1BHBPo0GaJpkVZk9N22x881VBJ!	!2//1#4!1!1%2$3$3#1.2#2)1#1!2$1!B2#7$5.1///08//%2/)2&6#1)1!3*2#3/-1/05/#1+2/%1//1!1(2-9$101#1/+2#1$3&6(3+1&4/32/%401!1)2&1,1#3/!1!1/04&1/,3/%1&2#1)5(1/!1&3!2/)3//0p-1$1-34&2/$1/$1.2)1*13#210@303#1//.11*21)1)1%2#3%2%1(3)1.1/0	e`P\FD@LFNHDFmgo`@`ZPrRFJYJIJJIUJJXsJRJKT@ETtmUMTp`UEhaEIL	32	32	441	441.310	2.164	9	0	156.52	0.66388	140.92	0.46875	0.68999	0.83313	32	11	11	2	11	1	1	6	12	2
	;jyzxaYDbyWphW7ikc0hUVrNFG88!4IG0n948FBkNJhFg0mN88!FFG0c1kH9W1#80JZ!2F02!V18!	0_B11I8JG!2WNGG882J70214V80412BF8FX10FRV0JBZ808V4090HV1o110X0VF0FZJ01V101022pF21c40V0	!202/-1#5!1.3,3+2$1#4/01!B$3////5%9%1/!1+1/1//!5.3/%401$1//#1/01,3/%1#1/2%2,1E#4!1+2102/2#1#33&6(3/1/$22*11&2!4!1(1#2&1)11//#2%24)1/&1(2/1//%1/#3032/1//*r,1!2$3&6$41$2!1/!1/$1%1-4.1&6E!3%1/1*4/2,1)11.2*2%1(3)1//0	ehP\FD@LNOHDFco`P@aZPrRPsYQQQQVIZKJJUQZjZZjVjfjidBiMJNEQBhkj`	33	32	453	453.321	2.7432	9	0	122.65	0.8115	139.12	0.45455	0.69537	0.78531	33	11	11	2	12	0	0	0	16	2
	:yziyxpYD_qWWjW3TVd0hMkr4FF988!2F0r948HRFNLCGc0FFc4204JG!1cX80942X4V0Z!2G3HH10180F	Z7PV1k90WbVLnT1GF8HD6Be!s8Bk9AD48G@19PZ12!V8WcV02W4HoGyh1BHBuo0FaRxk0ZVQN2Xx880VB40V	!2//10208!1(1%3(1)13$2)4(1!2$1!6$5(2/)1,2,2!1$D$301#3%3/!2///#3*21!3(2/$1-2!2//#1///#1+2%2&8!24101%1/)2)3202#6(3!1$1!1/&112/(4!1)2(2//#1!1/04*2///1+1)5(1/!1*2/)1//0p//#4&2/!101/2!11.2(6+1%125403//!4!1,11+1)11*1#2%1#2%102%3!3#101.1/0	e`P\FD@LNAHDNmgo`@bZPrRPsSIQIQIKKQ[SJJZKU@ATtsMUTpaUEi`yQUU@	32	32	441	441.310	1.4379	9	0	159.02	0.66916	149.3	0.46875	0.65315	0.84517	32	11	11	2	11	1	1	6	12	1
	:yziyxpfD_qWWjWITVd0hMkr40F989!2F0q948HRFNLCGc0FFc42044G#cX80842X4!Z!2G3HH!180F	V7PV9k82WbVLmN0GF8HB64X!s0BH9Ai08Gm1WF41IF0VB_c!2!mZGp_lBHBNo!aBkV0ZV5e22z@20mB050	!2/+1#3#4!1.3/#3$2#1$4(2!2$1!6$3///2/03#41/-2%2///#4*3#3.1-1&1)2//#1/$1*2/!1+2-8#4!1//2$2#3&601%3)10302)1,2-2)4!1)1*1)4/*1/04/6104.1+2*1+1#2$@(1/!1*2/)1//0n%2/,4#1!@/$1/#11.2(61*1%103!301//4.11%1%1)12)1$2*2%1(3!3%1.1+1$	eo`\FD@LNAHDNekg`@ajPrRPsSIQJKIKIPjYQPqHiZh@bBAJjjXDJiMHDj	31	32	429	429.299	1.257	9	0	165.13	0.6444	149.3	0.48387	0.5922	0.81625	31	11	11	2	8	2	2	12	11	3
	<yyxbf@7yW1hWKgkd0hDVrNFJ88104HG0V94808k8JhFZ0VN!20JJF0c1FH9W!2V8!Z!2F22!V18!	0bBV9I9FW!HWNGF88HJE0X!V80F13DFBFc!IBVFJB_808042!HN1k510X0NF0FZJ0WV0V50X2pH29cB0_0	$2/#1-6!1!1(1!2,3+8)4/$@!1042/$2-2!1,102!2*7/.2//!3/1%403(4/$2//%1/1#1&1,4/!302/&1/!19#4!1,1/!2#3$3&5(3!1(2/11&2/(4/(2)404*1/#2*2/601/,2(101/2$4!2!1$2///*2,3-q1$2%1/$1&2801$1//$2$1,4/!2$8!3(1/)4%1)1/&11//01(3#1$1/!1-	e`P\JD@LNAHDNgo`@cZPrRPsSZJJIFIIQEKJMSKURtuRDEETq@ULAGRBh	32	32	437	437.322	3.6091	8	0	143.93	0.6558	128.01	0.46875	0.6407	0.76387	32	10	10	1	9	1	1	6	12	4
	:yzayxpY@5qW1iW1Rk90g6kb4FF988!HF0Z9482NF8LC1V!FV4204JF0818m8084@X4V0Z!2G3HH10180F	Z7PV1k90WbVLnT1FF8HD6Be!s8Bk9AD48G219PZ92!V8Wc102V4HoGuh1BHBPo0GaRxk0ZkAN22x881VBJ!	/01/%8!2+1!2/#3$203&4(1!41&@!103//$2011&2$102!2#42$B/!3/!2!1/-2#1%1!1203*2(1//(1!2/&1$1!2!1//!2/1/!2&A#4101#1/+2#1$3&5(3/#1/03/%404,2/2%4/$1!1/02/%1/1!2/1+1)5/+1//$1//0q/#1-3(2!2//%1!2$1&2(6,3#2105!3%2/+4/11/%11(101/%1(3!31$1.1!101+	e`P\JD@LNAHDAgo`@aZPrRPsSIQIQQIEZKYJJZKU@AUMKUUTq@uLOIJrX	32	32	437	437.322	3.0669	8	0	127.23	0.7334	129.07	0.46875	0.61917	0.84822	32	10	10	1	11	1	1	6	14	2
	<yyxbfDbyWWhWMikd0hUVrNFF88104HG0m948FBkNJhFg0kN8020FFG0c1kH91!2080FZ!2F02!V18!	0bBV9I9FW!HWNGG88HJE02!V80F13DFBFc10HBVFJBZ808042!HV1o510X08F0FZJ0WV0V5022pH21cB0_0	!202/-1#5!1.3,3+2)4/01!B$3////&7/)1$2%1$1*1//!6*4#3/2&1$1/.1/%1,3/!3&1/&4,1@#4!1,1/!2#4#33&6(3+2/01&2/(4!1(1+2!1%5,1/#2*4)1%6/.2(101/2$4//%32/.2/+q1$2%1/6$4%2801$1,1/$1/$4.1!2$6!3%101/)4%1)1,1)1.12*2%1(2)1/#1,	e`PTFD@LNHDFmgo`@aZPrRPsYQQQHqIJHiPjUCKUSSUHPTUTpaeIiapjWe@	32	32	439	439.314	2.0709	8	0	137.72	0.69692	135.88	0.46875	0.64402	0.74025	32	10	10	2	11	1	1	6	14	4
	xtk7!k!2&28V!8$F08$FF!8$F04,F!8!2)F/	048#8%W!1082-B08F$8/V0V1%F!ZF!V%2V!1040V0	//(@/!1/+1/%12/////!6/(4////+4,3/02/////-31//02(5$2//&5,1//////&4///.2//.2/,1/#2////&K&2//!2*1////.4///1//////-2&2	dmTH@@RUUgjfZ`Pif	11	10	136	136.109	3.3333	1	0	13.4	0.97761	20.23	0.90909	0.65917	0.43944	11	1	1	0	5	0	0	0	7	0
	NsT120k01!2%8#84V$8%F018$F04-F$2!1%4/	0401!840280V$8245#4V!8!B!F$4V#V#V(V1)ZF!V%2V#V4#	//(@%1///)1%4*1////&9+6///////(2/(1+1///(7//+2/$2/03&2#1/+1/%1,2#1/01#3/(1#2////!2//2///////)K///////////#1///#2/)1/*3&2(	dmV@@@RgUUefj`QHj	11	10	134	134.117	3.0315	1	0	19.61	0.58695	12.36	1	0.57809	0.35835	11	1	1	0	6	0	0	0	5	0
	NNP320V+8#80V!F&FF018$F04,FF08!2!1%4%2)	040101840280V$8201#4#8!R!F$BV(V(V1!F%ZF!V!1!2V!104#	//(6////&4////$1#2(8+3///////(2/(1///,1//*3(5/$1///////-1)2///1//)1/(5////02!1/(2/*J/,1,5+1$21////%14!1/(2/*1///&2$2%4//+	dmU@@@qJWgUiijC@lfh	11	10	136	136.113	1.8448	2	0	26.25	0.57371	15.6	0.90909	0.44487	0.46052	11	2	2	0	4	0	0	0	4	0
	zRP3228#4F%80V082V!F&HF!808!k8410V)FF0810F.F$V1#	!4!38F#2VF1!8!302#8#2B!FV#4V0JB48#4#H!k01$F!VF01&2F#84#	//01#102+2.2/!1//!3/01//-4%C////(1)3/&1/*1//)1////1/-2/$1/!1#2,1//////&2///+1///!4/-1$1/////$H/(2(1/02&1////)2401+1&5.4/,2///%2//+	dmUH`DJ@BDkUYViiXDIz`	11	10	160	160.156	0.8894	3	0	45.47	0.61799	32.67	0.81818	0.66535	0.46052	11	4	4	0	4	0	0	0	3	0
	kNP221(F#8#80V!F&FF018$F041#2!8#FF08%1%4%2)	!8101840280W$8!1#4#8!R!F$4V(V%40V#F%ZF!V!1!2#1040V0	//(4$2/!1/$4/,1////$2(7#1/////$2//&2!5//.5/,2///,7/$1////////,4/2///////$1//01(2//3/%J,1/,5/(1(2///(6/+2/*1////#2//+	dmU@@@kIEDh\iZihLbRz`	11	10	136	136.113	2.599	2	0	26.25	0.57371	15.6	0.81818	0.41576	0.55452	11	2	2	0	3	0	0	0	4	0
	FNH202,8#8$F&HF!8$F04!V)FF081/,	0V!108#F2W$8!2%8$B!HV#4%8+V04(4F!V%2#1040V0	#1//#6%1.1///+3//*2/+B////#1-2/&2$2/#5,5///////,2//,2/////$2/.8/////////.1/*3/&3.2%K//*2/////*22/%3//!1//$1/*1//+	dmV@@@RVUUZVjPSHj	11	10	134	134.117	2.5365	1	0	35.21	0.3269	12.36	0.81818	0.67075	0.51299	11	1	1	0	5	0	0	0	3	0
	vNPW2184#F0J#8#80V!F1%FF01808!F841#2!8!F0F08!F!1%4$F2$1#	!8!1840PN0W$8!10204#880R02F$BV(V$F40k#F!F!ZF!V!1!2#8040V0	!1//$6//*2///)1//+4(@+52/////02//01!3/-1//////%1$5/!101.2,2//////.2%2&101///////,2(1#1/$1//2/%I//#1%1)2//1//-11!1//$3////+2%2//!2(	dmU@`Hp@aIUe^fZfCDbah	11	10	156	156.168	2.8101	2	0	29.34	0.51329	15.6	0.81818	0.54118	0.51299	11	3	3	0	3	0	0	0	4	0
	zRP3208#4F%80V082V!F&FF!808!V841+FF08!F*V#F$V1#	!4!2%2VF1!8!302(24!FV#4V0JB48#4#H!k01$F!V!1&2G#84#	//(2//03,1/%2+2/01/%1/&4%7/&2///1/&3(31/*1/$3-4$1///.2/.4/$1/!2/02///!2/03/////-1/*3/&1$1/(1/!1////&G/01//)14////(4!1/)1)1/////#2/-1,	dmUD`LjD@HrREIJIZfZAJ^h	11	10	164	164.144	0.0947	4	0	46	0.89435	49.74	0.81818	0.66223	0.43944	11	5	5	0	3	0	0	0	4	1
	sNHY22V!80F%8#80V0FF&HF!8$F8410V(FFF0810H.F$V$	04#18F#2VF#8!3%8$B!FV#4V0J048#4#2!V1)ZF01V%2F!184#	//(6/////!4////&7////////$2/////+2&2//%5/$1%2$2*8/#1//////6///+2//.3////(3/#2/.J1+2///////$3!44///%1//11!2/-2//+	dmU@@@kIEDhUfjehDAZ`	11	10	136	136.113	1.5925	2	0	26.25	0.57371	15.6	0.72727	0.64275	0.59915	11	2	2	0	4	0	0	0	5	0
	sNP321V&F#8#80V!F&FF018$F041&8#FF08!2!1%4/	0481!840280W$8201#4#8!B!F$BV(V(V1)ZF!V%2V!1040V0	//(6$11/.2&6/(4*1////&6#1///////,2!2//.3/,3//!3/3(6/$2///-1///////////-5/%1//////!K//*5/(1(2///(62////$1//!1/01//+	dmV@@@Rf{uejZ`QIj	11	10	134	134.117	3.9377	1	0	19.61	0.58695	12.36	0.81818	0.52764	0.52781	11	1	1	0	4	0	0	0	5	0
	zTP12F9X!5k!91180V082V*H#808!k80WFV!F&F0V10F11/!V1#	!40130F$VF!880F302#8#2B!F#F4V0JB08(H!k01$F0FZ!1&2F02!4#	,3.2*3%2-2/&202+1/2$1//$4/(4(@//////*1/(15,1*21///////3(1+1/!1#2,1/&2%1+1///-1///)1//(1////*1///(H//-1,1-1///-1/#11/-101//$1,3-2//#1&	dmUH`Dj@BDkgUVjZXDiF`	11	10	160	160.156	0.5617	3	0	29.87	0.94074	32.67	0.90909	0.64009	0.41589	11	4	4	0	4	0	0	0	5	0
	NNHY02V!8(8#8#FF&HF!8$F04!V(FFF08102/*	0Z!108#F2W$8202%8$B!HV#B%8+V14(4F!V%2#1F40V0	//(6%1////+3////&@///(1/,2//-5,5////-2//-4/%2/%2//%1&3////%8//%1////$4////-3)1,3/%M#1(3)2/!2/03/!1///$5///////+1//+	dcv@@@RYmUViZiABjh	12	11	146	146.128	3.0769	1	0	32.12	0.35834	12.36	0.75	0.62351	0.59915	12	1	1	0	5	0	0	0	4	0
	zTPY2FdX085k!91180V082V!F&H#808!k80WFV!N&F0V10H11/!V1#	0440130F$VF!882F302#8#2B!F#F4V0JB08(H!k11$F0FZ!1&2F02!4#	+13#2/%3$1//&2&2/%12$1//$4/(4(9///*1////(15/(2////*1//%5,1&1/!1#3,1/&2//!2///,2//*1//-1////$1/2-2/#1#J,2//1/////&2!1/#1(1#11/1-1//%3-2//+	dcuH`Dj@BDkgYujfi`RfZ	12	11	172	172.167	1.1021	3	0	26.78	1.0493	32.67	0.83333	0.67668	0.52781	12	4	4	0	4	0	0	0	6	0
	kFP021%F0F#8#80V!F&2F018%841#2!8$F!1#V1%4$F2)	!8081841280W$8!11!4#8!J!F#FJV(V!1!40V#F#V0VF%10424)	!1&2///////2#2///)6(I&1#@/////01/-1#1(1/%1//////&1%3/!101////#2/*4/-21/-2////////*1/$2///&L/(1/04/////)11/&1#2/)11///,2%2/-2,	dcu@@@iJYWUfYiXBbrjF`	12	11	148	148.124	2.4637	2	0	54.36	0.27704	15.6	0.75	0.54437	0.55452	12	2	2	0	4	0	0	0	1	0
	sNH322V$F%8#80V!F&HF!8$F8410V)FF0810H.F$V$	0Z!118F#2WF#8203%8$B!FV#BV0F048#4#2!V1(FZF01V%2k!1840V0	//(8//.31!2/!4*2////4%A////(1)2/&1/)2//*1/////%3(501/!1//////,1/.2///$1%2%1/)2/05///////)L//*5/2//%1/.1!2/&3/.1!1)2///%2//+	dcu@@@IJUm]ZiZhLAjZ`	12	11	148	148.124	1.8942	2	0	23.16	0.65026	15.6	0.83333	0.63612	0.52781	12	2	2	0	5	0	0	0	6	0
	qFP0218$F0F#8#80V!F&HF01808#8410V02!8!40F0810F0V1%4$F2$1#	!8081840P80WF#81010204#882J!F#FRV(VFV10FJ0k010F%VF$21!2#8%	!1//$1!1/02///,3-1//.4(F+5/////+2/(1!1,3///////,2/!202/!1#2+11/////,1)2/1//)1///)2/(1,2/$1///&L/(3/01!2/////%11201/#3/1///#1/&2%2/-2#1(	dcuH`DJ@BDkUe]ife`sJjZ	12	11	172	172.167	2.0988	3	0	57.98	0.48465	32.67	0.83333	0.59239	0.52781	12	4	4	0	3	0	0	0	2	0
	ssHY20k!80H%8#80V!F08$H#8$F8010V*F!1FH/$V$	0Z!110F$V$8207$V8$B!F$BV0F0V8(2!V1(FZ!1&2F!104#	/03/%B/-1/%1/04%2#2////&5/%1//#1//+1/,4///-1/.5$2//%5$2.1/&3////(2/%1/$2/2//*2///!2////1/1//!1#L,2///////(2//$11/1////#2/&1*3&3	dcu@@@kIEDbdduTuPHBu@	12	11	148	148.124	2.0804	2	0	7.56	1.9921	15.6	0.91667	0.73366	0.46052	12	2	2	0	6	0	0	0	8	0
	vRHY22W!80F%8#82V0FF&HF!8$F8410V!8$FFF0810H.F$V$	04!118F#2WF!882F3%8$BF0FV!F4V0F048#4#2!V1(FZF01&2F02084#	//(3#3////!2//%1//!504%C////-1/,2///////$2&1//%7/$1%2$2*1///)1//*1+2*1///#1&1//&3!3/////.2/)L,2,2.5/////&2!4/.2/&1//1//!2//+	dcu@@@iJY[WZjYhLAZF`	12	11	148	148.124	1.8773	2	0	23.16	0.65026	15.6	0.75	0.62952	0.61821	12	2	2	0	4	0	0	0	6	0
	xvmj2JkV0@02!4028V80C0V!F08$H!V8$FF#V*F!1F2)F/	0Z8011&V!108207$V8$B08F$BV#V8)V0V1%F0FZ!1&2#104#	/!1/$6&1*1//(3/32//3//#2%6/%1/////1/,4/$2///////$6*2)2/$2.1///*4/%1//%3//3///,2/-11//1/2//!1#L,2*1///)3///!2//%1/1//#1/.1$2/&4-	dcvH@IAIgUYjiijHRUBp	12	11	150	150.116	1.9574	2	0	17.11	1.4383	32.59	0.83333	0.74723	0.46052	12	2	2	1	5	0	0	0	8	0
	tNPY2304#F0J#80V080V!F1%3F018$k041#2!8!FFF!1#V1%4%2)	!80818402N0W$8!10204#8!R0VF#FJV2#8!V!1!40V040F!F!ZF10V!1!2%40V0	!1/$3//////!4&2///%61&E+5///!1)1///&1////////,23/!101//////*2///!2/////&3%1/.4$1/+2///&L//*3/////)154/03(2/)11///,2%2//+	dcu@@@iJYYfZYXLbrf`	12	11	148	148.124	2.6824	2	0	54.36	0.27704	15.6	0.66667	0.57164	0.6271	12	2	2	0	4	0	0	0	1	0
	kNP221%F0F#8#80V!F&2F018$F801#2!8#FF!1#V1%4%2)	!8081840280W$8!11!4#8!R!F#FJV(V!1!40V#F#V0ZF%1!24$4#	///(4/!1*2//////!@(E/////(12//!2#1/,1//01////-7/$1/////$3////(2/(1(2///////-2///1$1L//*A//02///(5/+2/*1////#2//!3(	dcu@@@iJYY}ejehBbRzF`	12	11	148	148.124	2.8012	2	0	38.76	0.38854	15.6	0.66667	0.40835	0.63561	12	2	2	0	3	0	0	0	3	0
	tNPW21V4%J#8#80V!F1&F018$F041#2!8!F0F$2!1%4%2)	0481018402N0W$82010204#8!R!F$4V(V%40V1!F!F!ZF!V!1!2V$40V0	!1//$@//*3/+4///1/(2(9+22///$1///-1!2///////-1%1$5/$1.2,2////////2/////-5//+1/$2&2//.L//#1%6)1////1-11/+2+3%1&1////#2)1/3/	dcu@@@iJYWuejfhLbRz`	12	11	148	148.124	2.9014	2	0	23.16	0.65026	15.6	0.83333	0.5546	0.51299	12	2	2	0	5	0	0	0	5	0
	zRP3228#4F%80V082V!F&HF!808!k8410V)FF0810F*V#F$V1#	!40138F#2WF1!8!302#8#2B!FV#4V0JB48#4#H!k01$F0FZF01&2G#84#	//(2//03*101#3/02+2/01/%1/$404%C/&2///1)2/%31/*1/$3-4$12/////-401/!1/!2/02///!2//////)1%1/*3/&1/-1%1//01///0K/01/(5/1////)2!1/#3.1/,1///%2/-1,	dkMD`LjD@HrREIJIIZfehLiFf`	13	12	188	188.166	0.7513	4	0	55.42	0.74233	49.74	0.76923	0.66194	0.43984	13	5	5	0	4	0	0	0	4	1
	sNHY22V!80F%8#80V0FF&HF!8$F8410V(FFF081FH.F$V$	0Z!118F#2WF#8203%8$B!FV#BV0F048#4#2!V1(FZF01V%2k!1840V0	//(8#2///.1!4*2///-104%9////////$4/////&1#2&2/,3(7/$1%2$2*3///)1//&1/!2///+2//.3!5///////)N#1(2)1/!5/////&3!4///&1//11//02//+	dkM@@@kIEDhTlfjej`pEkj	13	12	160	160.135	2.4346	2	0	20.07	0.75037	15.6	0.76923	0.64431	0.53648	13	2	2	0	5	0	0	0	7	0
	sNP121V$F%8#80V!F&HF018$F8410V02!8$F0810H0V-2#V$	FZ80118F#FY$82030V#8$R!F$BV0F018(240V1$FV0FZ!1%V2F!104V!	,3%1/#@%1+1/#1&1/&4$23////+71/&2//.1//01&2/06,1+1///////51/#2/03$3//////,1&201//////,5$1/+2/$1)1-1/$1/!M//*3///1//)2/01%1+2/01////#3!1//(	dkO@@@pdieuuejijCHTQh	13	12	162	162.131	1.9513	3	0	26.87	0.98884	27.96	0.92308	0.65466	0.38376	13	3	3	0	5	0	0	0	6	0
	tsPW21k4#20J#80V080V!F18$2F018$k041&8!F0F!102!1%4/	0481!8402N0W$8205#4V!8!B!F$4V2!V8!V(V14$F!ZF10V%2V$40V0	!1//$@%1/.2/2.4*3////&B$1%2+2//)1///-1!2/////-5/.1%1$2/$2.2///////,4//1!1+1///-2////3///(O)1//*1//+1//!112//&33/////01)1/2&3&3	dkN@@@RfuWVViZhDRZ`	13	12	158	158.139	4.509	1	0	29.03	0.39649	12.36	0.84615	0.61994	0.42749	13	1	1	0	7	0	0	0	5	0
	xvmE2LkV0@0H!4028V80C0V$8$HF0V8$FN410V)FF0810H)F$F$V$	0Z80118F#2VF0108207$V8$B08F$BV0F0Z8(2V0V1%F0FZF01V%2k!104#	/!1/$6/!1$1/%3+3/3$4/%1///7////(1//01/)2)1*2/$1!2/////!2(4*2)1-2%2.1////-1/(2/*2/%3)2//2/02////1/+1/+M/(1/02/2/%3//)2$1!4///&1&1//1/*2/,4-	dkMH@ELDf]V]jiiZbDeTl	13	12	164	164.123	0.9391	3	0	36.26	0.77661	35.83	0.84615	0.64533	0.41415	13	3	3	1	6	0	0	0	7	0
	NNHY02V!8(8#8#FF&HF!8$F04!V(FFF081F2/*	0Z!108#F2W$8202%8$B!HV#B%8+V14(4F!V%2V!1F40V0	//(8%1////4*3////&@///(1/,2//-2,5////-2//$3(4/%2/%2//%1&3///!1/!4//%1////01!4!5////*3//-O#1(3)1/!5/03/!1///$5///////+1//+	dkN@@@RYmUUjVjXDJj`	13	12	158	158.139	3.5313	1	0	29.03	0.39649	12.36	0.76923	0.63412	0.52258	13	1	1	0	6	0	0	0	5	0
	tNPY21V4#F0J#8#80V!F1%3F018$F041#2!8!FFF!1020V1%4%2)	0481818402N0W$82010204#8!R!F#FJV(V!1!40V1!F!F!ZF!V!1!2V$40V0	301//$6////&4*2///-2(9+2///%1%2///&1!2/03//////+1*15/$1)1/(1$1/,3//#2///!2/#1////)9//$1/+2///&N//*6////*1-17/+2/)11////#2/*3/	dkM@@@kIEDhjdifZZ`rKHZ	13	12	160	160.135	3.3223	2	0	35.67	0.4222	15.6	0.76923	0.57228	0.49929	13	2	2	0	5	0	0	0	4	0
	vTH32H1X!1F!11080V082V!F&HF!808!F841FV)FF0810F11,F$V1#	0V40138F#2WF10880F302#8$BF0FV!F4V0F448#4#H!k)FZF01V%2F021840V0	//(5//,3011!2/(3*3///*4%A///-1)1)2/&1/(25/-1+1/////%1(6.1$1/-1////-2/.4!2//$1+12$1/////////%3/%M//*2!4,1/%3///!2!1/#3/.1!1)1///%2//+	dkM@`HH@aIgVUziiZ`pghZ	13	12	180	180.190	2.3505	2	0	23.16	0.65026	15.6	0.76923	0.6543	0.4722	13	3	3	0	5	0	0	0	7	0
	ssP120k$H%8#80V!F08$HF018$F8410V$8$F0810H0V-2#V$	0Z!118F#FX$82070V!V8$R!F$BV0F0W8(2!V1$F!FZ!1%V2F!104V!	/#1/#@%1+1/+1$1/04%2////$2%82/&4//.1*1/%1/)7,1+1/)1//)5//+4/#13/01///////,1///3///+2//02/$1)1-1//(M/////+1//)2/01$21/-2////#3!1/.3&3	dkO@@@pdie}UejfjCHT^h	13	12	162	162.131	1.9994	3	0	26.87	0.98884	27.96	0.92308	0.67351	0.3662	13	3	3	0	5	0	0	0	6	0
	sNH322V$F%8#80V!F&HF!8$F8410V)FF0810H.F$V$	0Z!118F#2WF#8203%8$B!FV#BV0J048#4#2!V1(FZF01V%2k!1840V0	)1/-B//.301/$4*2////&9#1//$1/-1)1/&1/)2//*1/////%3(5/$1/%25///!2//01/.6///+2%1/)2/05///////)N//*5/2////%1!2/&1/.1!1)2///%2/*1/	dkM@@@IJUmUvjVj`pFij	13	12	160	160.135	2.3486	2	0	20.07	0.75037	15.6	0.76923	0.64778	0.48173	13	2	2	0	6	0	0	0	7	0
	NNHY22V!8(8#80V0FF&HF!8$F04!V(FFF081F2/*	0Z!118$2WF#8203%8$B!FV#BV04!8#4&V1(FZF01V%2V!1040V0	//(@////&4///#3/&2%8////////$2/////+1//$3(7/$2%3$4*5//////01/!4/-1////,1!5////1/(2.1.O1!1(2)101/5////+3-4///&1////#1$2//%	dkN@@@Rf{U]jejhLAjZ`	13	12	158	158.139	3.7878	1	0	13.43	0.85704	12.36	0.69231	0.65621	0.54302	13	1	1	0	5	0	0	0	7	0
	vRH3221$F%8#82V!F&HF!8$F8410V)FF0810F.F$V$	0V!118F!F2WF!880F3%8$BF0HV!F4V0J048#4#2!V04&FZF01V%2F021840V0	//01%9/$1/)101/$2*2.102///$E#1///)1$1#1)1/&1$2/#5,5/,1////*2/#3/$1/&2///!1//02/+2!8///+1///!3////*3/&3/%P/*2.2%1)1////)2/&1%1/(1!1)1///%2//+	dgm@@@IJUe]UjfZiC@Znh	14	13	172	172.146	2.5146	2	0	32.58	0.46225	15.6	0.71429	0.68672	0.50742	14	2	2	0	7	0	0	0	6	0
	ssPY20k!80H%8#80V!F08$HF018$F8410V$8$F081FH0V-2#V$	0Z!118F#FX$82070V!V8$R!F$BV0F0W8(2!V1$F!FZ!1%V2F!104V!	//(@///$11/4%2&1///,2%7/%104////-1/,7//%1///&5//+6/$3///-1/#1,2/%1//%2//02///+2/+1$2/-1/1//!1#O,2//1////*2+4$1/02-1*3$2////#3/&1*3&3	dgo@@@pldTTVJRTmUMTFPhcP	14	13	174	174.142	2.5398	3	0	23.78	1.1173	27.96	0.85714	0.73158	0.4722	14	3	3	0	5	0	0	0	7	0
	xvmE2LkV0@0H!4028V80C0V!F08$HF0V8$FN410V)FF0810H)F$F$V$	0Z80118F#2WF0108207$V8$B08FV#BV0F0Z8#4#2V0V1%F0FZF01V%2k!1840V0	/!1/$6/!1/+31!2&3/3$2////4%A////(1)2/&1/)2/$2/$1//*1//*2(601(2)1/$2.1////&1/.2///03!1%2//2/02///////)O/(1/02/2/%3.1/.1!2/&3/.1!1#1$2///%2/,4-	dgmH@ElDf]VUzjZVjHVUBrp	14	13	176	176.134	1.3268	3	0	33.17	0.84896	35.83	0.78571	0.67012	0.4722	14	3	3	1	6	0	0	0	8	0
	ssP121k$H%8#80V!F08$HF018$F8410V02!8$F0810H0V-2#V$	FZ80118F#FY$82070V!V8$R!F$BV0F0W8(240V1$FV0FZ!1%V2F!104V!	,3%1/#B%1+1/#1&1$1/04$22////+71/&2//.1//01&2/06,1+1////#5//+51/!12/03$3///////$201//////,2$1/+2/$1)1-1/$1/!O/////+1//)2/01%1+2/01////#3!1/.3&3	dgo@@@pdieuuYZjZhLaQF`	14	13	174	174.142	2.4057	3	0	23.78	1.1173	27.96	0.92857	0.66337	0.39965	14	3	3	0	6	0	0	0	7	0
	vRHY22W!80F%8#82V0FF&HF!8$F8410V!8$FFF0810H.F$V$	0Z!118F#2WF!882F3%8$BF0FV!FBV0J048#4#2!V1(FZF01V%2F021840V0	//(A////&2//%1//+9////////$5/!1////(1&1//%7/$1%2$2*6///+1//(1+2!8&1/%1/,1//.1!3/////)2$2!3%1.P1!1(2)2!2.2////+2*2!4/.2/&1//1//!2//+	dgm@@@iJY[WUjifjC@Vah	14	13	172	172.146	2.7861	2	0	16.98	0.88693	15.6	0.71429	0.66742	0.57762	14	2	2	0	6	0	0	0	8	0
	zTmb2LWX0@1k!C1080V0B2V!FF%H!V80808F801FV!8&F!1FH11(4)V1#	0_B0130F$V#882F302#8$B!F#FBV0F408(H!k1!V!F0FZ!1&2J02104#	1/2/%7/!1-1*3/-25*3#1//.1,5////////#22#2/)1////$1//%7/$1/&1,1//.3*2///+22//2)1/%3+1/////1/1/-2#1#N,2/)101#4//#5///!2!5!1/)1#11/11,1(1//+2)1//0	dgmH`HKPBDf]gVzijZjEbDcP	14	13	196	196.189	1.5149	3	0	20.66	1.363	35.83	0.78571	0.73331	0.48173	14	4	4	1	6	0	0	0	10	0
	zTub2LcV0@4k!B!80V0B2V!FF%H!V80808k8010V!8&F!1FH*4)V1#	0_B0130F$VF#820302#8#2B!F#FBV0JB08(H!k110V!F0FZ!1&2J!104#	1/2$1-108+2%1(2///2$1)1//+1!1,7///%1////-21//////!1//%5/2#1/!1#3,2//.3*2//+2.22//2)1/%3+1.4/-1//01/1$1*1,2#1#M,2*2&1%1//*2///!2!5!1/-11/01/%1//+2)1//0	dgmD`DJM@HRmV][ZfijhVHRM@	14	13	200	200.177	0.8959	4	0	36.79	1.1199	52.9	0.85714	0.74671	0.4621	14	5	5	1	6	0	0	0	8	0
	tsPW21k4#20J#80V080V!F18$2F018$k041#2!8!F0F!102!1%4%2)	0481018402N0W$82050204V!8!R0VF$4V2!V8!V%40V140F!F!ZF10V!1!2V$40V0	!1//$@///&2.4*2&1///%2(C+2+2//)1///-1!2/////-5/.1%1$3/$1.1///////,4/2.1.1///-2////32&2//.P)1//3)1////$1)11&1/#2(3!1%1&1////#2)1/2&3&3	dgm@@@iJYWWVVjVjCHdnh	14	13	172	172.146	3.6247	2	0	32.58	0.46225	15.6	0.78571	0.6026	0.4722	14	2	2	0	7	0	0	0	5	0
	vTH32H1X!1F!11080V082V!F&HF!808!F841FV)FF0810F11,F$V1#	!40138F!F2WF10880F302#8$BF0HV!F4V0J448#4#H!k04&FZF01V%2F020840V0	//(3//,30101/*3$2$3///(4(E#1///)1$1#1)1/&1$2/!2-5/1(1!12/////-4/$1/&2%1//+2////04!2//$1,2$1//////&1/!1!3//-O//*5!4,1/%3///!2!1/#1/.1,1///%2//+	dgm@`HH@aIgVU^jZViCB^ah	14	13	192	192.201	2.6194	2	0	35.67	0.4222	15.6	0.71429	0.6681	0.50742	14	3	3	0	6	0	0	0	6	0
	ssHY22k!80H%8#80V0FF08$HF!8$F8410V(FFF081FH.F$V$	0Z!118F#2WF#8207$V8$B!FV#BV0F0Z8#4#2!V1(FZF01V%2k!1840V0	//(@#2///.1014*2///-104%9////////!104/////&1#205$2/,2(7/$1%2$2*3///)1///*2///+2//.3!2///////)P#1(2)1/!2/////&3!4///&1//11//02//!3&3	dgm@@@kIEDhTlduTmUA`KWT	14	13	172	172.146	2.889	2	0	16.98	0.88693	15.6	0.78571	0.6486	0.54302	14	2	2	0	6	0	0	0	8	0
	vwPW21s4#H0F#8#80V!F08$FF01808!F841#2!8$F08!H!1%4$F2#V1#	048103840P80W$82050204V!880R!F$BV#V#V$H40k1!F%ZF!V!1!2V!8040V0	!1//$@/+2//*4///*1/&7+2-1%1//1///-2!2/-1///.5/.1+6/$1/(1#2/////////1#1*11///,2/2*102!2+2,4%1#2///0N#1*3//,2////&14!1/)3/)1///01/04/*2&3&3	dgo@`Hp`BDeggUZZZZhLRjF`	14	13	194	194.197	3.4672	3	0	26.71	0.69674	18.84	0.85714	0.55785	0.4722	14	4	4	0	5	0	0	0	6	0
	ssT121k01!H0F#8#84V!F08%F018$F041#2!8$F$20V1%4%2#V$	048101840280W$8245#4V!8!R!N$4V0F0V#V$240V1!F!V!ZF10V!10V2V#V4VV0	!1//$@%1-1///04*1//.1/&9+2+4(1//1///-2!5//$1///(7/.1+5/$3/03%1/////,1#3//1/*3%11///*202/2*1$2+2/#1///%Q//$1/&2////&142//+1)1////#4/(202&2(	do_@@@pldTTVJRRZfYjhLAJF`	15	14	186	186.153	3.8007	3	0	36.29	0.73216	27.96	0.86667	0.57564	0.40474	15	3	3	0	6	0	0	0	6	0
	zNPW21c4#F0J#80V080V!F1%HF01808!k8410V02!8!J0F0810H!1%4$F2$1#	048101840PN0WF#83010204#882R0XF$BV2#8!VFV!FJ0k150F!F!ZF10V!1!2V!8040V0	!1//$9/$2!1/-2.4*3/,1//)D+2+2//)1/+1(2/(1!3,3///////1%1$2/!101.1!1#2,1//////&6-101/////-5$2/(1//031///&P)1-2/04)1////1#1)11!1#1/,2!2/&1///*2)1/3&1(	do]H`DJ@BDkUeUuifiZ`sJjZ	15	14	208	208.200	3.462	3	0	48.71	0.57688	32.67	0.8	0.63286	0.44158	15	4	4	0	6	0	0	0	5	0
	:mj2LlX0@1m!C108Vc0B2V!FF8$H!V80808F801FV!8&F!1FH11(4)V1#	0_B0130F$V#882F702!V8$B08F#FBV0F4V8(H!k1!V!F0FZ!1&2J02104#	1/2/%9/!1+101*3/)4#25*3#1/-2/103*5////////#22#2/#1$1////$1//%7/$1/&1,1//.2*2///,2//2)1///+2///&1/1/-1#1#P,2/)101#4//#3///!2!3/,1#11/11,1(1+1/.2#1$1/!3-	do]H`HKPBDf]gVvjZfjhVHRM@	15	14	208	208.200	1.9693	3	0	17.57	1.6027	35.83	0.8	0.73426	0.42796	15	4	4	1	7	0	0	0	11	0
	ssPY23k!80H0F#8#80V!F08$HF018$F041#2!8!FFF081F20V1%4%2)	048181840280W#28205#4V!8!R!F#FRV#V#VV01!40V1!F%ZF!V101!2V!1040V0	//(B.2///%14*2///-2(A/////(3//(1102/!1%2/(1//*5//!2(5#3/1/,4////*1///$2///!1*1%1/(2////02/-2&1)1%T//*5/!3/&2//.32/*2/*1////#2//!3&3	do]@@@iJYYwuejejhLbRF`	15	14	184	184.157	4.2311	2	0	29.49	0.51068	15.6	0.73333	0.57325	0.51585	15	2	2	0	7	0	0	0	6	0
	vwTW21s41!H0F#8#84V!F08$FF01808!F841#2!8$F08!H!1%4$F2#V1#	048103840P80W$82450204V!880R!F$BV#V#V$H40k1!F%ZF!V!1!2V!8V40V0	!1//$B/+2//*4///*1/&7+2-1%1//1///-2!2/-1%1///(7/.1+6/$1/03%1#2/////(1#3///&1*11///,2/2*102!2+2,4%1#2///0P#1*3//,2////&14!1/)3/)1///01/04/*2&2(	do_@`Hp`BDeggUVfffj`qJhZ	15	14	206	206.208	3.9216	3	0	23.62	0.78789	18.84	0.86667	0.56758	0.40474	15	4	4	0	6	0	0	0	7	0
	vwH322k$H%80V082V!F08$HF!808!F8410V)FF0810H.F$V1#	0Z40138F#2WF1!820702!V8$B!FV#BV0J4Z8#4#H!k1(FZF01V%2k!1840V0	)1/&1%E/$1/)1/#1016/,2///$9#1//$1/-1)1/&1/)22/,1+1///!5/&2*2(5/$1/%251///02//01/.4///+1///!5/-2/////*Q//*2/1//!2//%2!1/#1.1/!1)1///%2/*1&3&3	do]@`Hp@aIUYU]jZVjhLqZz`	15	14	204	204.212	3.6205	2	0	16.98	0.88693	15.6	0.8	0.66489	0.44158	15	3	3	0	8	0	0	0	9	0
	vyLY2FlX181H!11080V086V!F08$H#808!F801FV!8&F!1FH11/!V1#	0Z40130F$V#882J702!V8$B!F#FBV0F4V8(H!k1(FZ!1&2F021V4#	/02/%C//01*3/)4#232)3////05/%1/////1/+24#2/)1%1/(1/.7$1//%6/$1/03$1////(2/%1!3//!2//*1#1//-2////1/1//!1#Q,2/+1#4//#3///!2!1/,1#11/1-1///$2/&1*2(	do]@`HH@aIgYuUjfijhDIF`	15	14	204	204.212	3.4455	2	0	1.38	10.913	15.6	0.86667	0.72523	0.38686	15	3	3	0	8	0	0	0	11	0
	sNP321V$F0F#8#80V!F&HF018$F841#2!8#FF081020V1%4$F2)	048181841280W$82011!4#8!R!F#FRV(V!1!40V1!F#V0ZF!V!1042Z!1040V0	//(6$1)2/-2/(4*2#2/#1//$2(E+51*1///.1//#1#1!2/)1//01////$301$15/$1*1///!1/%2)4///-2/////2,5/%1//*2///1$1R//*9//02///(5/+2/*1////#2//!2(	do]@@@iJYY}WejeihBbRzF`	15	14	184	184.157	3.9789	2	0	45.09	0.334	15.6	0.73333	0.52118	0.51193	15	2	2	0	6	0	0	0	4	0
	zTPY2HdX085k!91180V082V0FF&HF!808!k84WFV!N$FFF0c1FH11,F$V1#	0Z40138F#2VF10882F302#8#2BF0F#FBV0JB48(H!k11$F0FZF01V%2k02104#	$1%13/(107)1/+1%2/)4$2$3//$4//07/)1.1/////)12/(2////*1/,4(5*2)11$2$2%1#3,1/&2//)2///,2#1/.1//+1%5/.2/01//-2/(P,2/,5!1//+1//*6!1/#1/.1///$3-2//+	do]H`Dj@BDkgYoUjfiZ`ReZ	15	14	208	208.200	2.4318	3	0	33.11	0.84869	32.67	0.8	0.66021	0.49057	15	4	4	0	6	0	0	0	7	0
	vyH32HlX!1H!11080V082V!F08$HF!808!F841FV)FF0810H11,F$V1#	0Z40138F#2WF10882F702!V8$BF0FV!FBV0F4Z8#4#H!k1(FZF01V%2k021840V0	//(9//,3011!2.1014$3*3///*4%A///-1)1)2/&1/(22/-1+1///!5//!3(6/$1/-1////-1//!2//$1+12$1///!2///////)Q//*2!4,1/%3.1//!2!1/#3/.1!1)1///%2//!3&3	do]@`HH@aIgVUujfejhLIzF`	15	14	204	204.212	3.2593	2	0	16.98	0.88693	15.6	0.8	0.65949	0.44158	15	3	3	0	7	0	0	0	9	0
	usP321s$H0F#8#80V!F08$HF01808!F841#2!8#FF0810H0V1%4$F2$1#	048181840P80W$82050204V!880R!F#FRV#V#V!10F40k1!F%ZF!V021!2V!9040V0	//(@$1//(201/$14*2/01///$@///$1//!3//(1!5/)2#1(1/&1/-5//!2(5/$1*1#1/%2//-2///&2%2)1/////-2/%1&2//!1//2/$1S//*3//02/*2/,5201///////(2&1/*5&3	do]@`Hp@cHdeEDbdjYjVjCDbih	15	14	204	204.212	4.5942	2	0	32.58	0.46225	15.6	0.8	0.52287	0.48589	15	3	3	0	6	0	0	0	6	0
	:mj2LkV0@0H!4028Vc0C2V0FF08$HF0V808!FN410V!8$FFF081FH)F$F$V1#	0ZB0138F#2WF110820702!V8$B08FV#BV0F4Z8#4#HV0k1%F0FZF01V%2k!1840V0	/!1/$7#2-1//(3&1!2$3//1//!104%9////////$22/#2(1///(1#2&1/,2(8*2)1%2$2(201,1//+1///%1/-1/&3)1&1//&3!5/-2////2/)R#1(2)11/02//&3+2//!2!4!1/+2/.1/(1//!2/,4-	f`~QB@HX\@HRUYm]ZijVjjEicCrEP	16	15	220	220.211	2.6847	3	0	30.08	0.93617	35.83	0.75	0.68381	0.50377	16	4	4	1	7	0	0	0	10	0
	:mE2LkV0@0H!4028Vc0C2V!F08$HF0V808!FN410V)FF0810H)F$F$V1#	0ZB0138F#2WF110820702!V8$B08FV#BV0J4Z8#4#HV0k1%F0FZF01V%2k!1840V0	)1(1-1%A/!101/)1+3*2$3/&2///$9#1//$1/-1)1/&1/)22/#2(1+1//*1/.2*2(6*2)1/$2251+1//$2//01/.4///03)1///!5/-2/////*R/(1/02/1/%3+2//%2!1/#1.1/!1#1$1///%2/*104-	f`~QB@HX\@HRUVUWZiiZjjEicBryP	16	15	220	220.211	2.5987	3	0	30.08	0.93617	35.83	0.75	0.68465	0.45984	16	4	4	1	8	0	0	0	10	0
	vwH322k$H%80V082V!F08$HF!808!F8410V)FF0810H.F$V1#	0Z40138F#2WF1!82070210V804!B!FV#RV0F4Z8#4010H!k1(FZF01V%2k!1840V0	//01%A//.1/#1016/,2//+4(E*15///+1)1/&1/)22/(1#1+1///!5!1/#2*2(5/$1/(1//%1//,1/////+1///!5/-2/////*S//*2/1/#1*1!2/-1%22!1/#1.1/!1)1//.3%2/-2#3&3	f`~PB@HX@DIJkJjoTtmMT@fEerUP	16	15	216	216.223	3.8227	2	0	29.49	0.51068	15.6	0.75	0.61371	0.46544	16	3	3	0	8	0	0	0	8	0
	usP321s$H0F#8#80V!F08$HF01808!F841#2!8#FF0810H0V1%4$F2$1#	048181840P80W$82051204V!880R!F#FRV#V#V!10F40k1!F#V0ZF!V021!2Z!9040V0	//(@$1)2/-201/$14/,1//+4(B,1////*1//#2#1!5/)1#1/,1/01.5/)1(2(7/$1*1////)2///&2%2)1/(1////$2/%1&2//!1//2/$1S//*6//02/*2/,5!1///////(2&1/*7&3	f`~PB@HX@DIJlr{kSMRuT@bHdJeP	16	15	216	216.223	4.9819	2	0	29.49	0.51068	15.6	0.75	0.51493	0.51966	16	3	3	0	6	0	0	0	7	0
	zRPY22c4!4F%80V082V!F&HF!808!k8410V(JFF0810H0V,F2#V1#	0Z40138F#HWF1!82030X#8#2B!FV!1BV0JB58#4#HF0k11$F0FZF01V$V2k!9840V0	)1/-A%1////4!2&2)1+1///A2!1////#2&101/&1/)2(1//////$1/!3(4)1*1/!1!27,1//$2//01/.6////!1//!1(5/-1!3/-3#1*1+1/+Q%2/02/05,2////,4!1/#1//!1////303/(1/	f`~qB@DDi@@Pe[Nrj{TmKUPLTQTj	16	15	222	222.207	2.5743	4	0	52.42	0.75563	45.03	0.75	0.71586	0.49511	16	5	5	0	5	0	0	0	6	0
	uRP323c#4F0F#8#82V!F&HF01808!F8410V02!8#FF0810H0V1%4$F2$1#	0a819G844P82W$82032204080880R!FX!FRV$8!V!10FB0k1!F%ZF!V021!2V0V9040V0	)2/-9%1////6&1!3//*2*1/B/////(6/02/%2!304/&2//1////%5(3/$1///////(2+2/(1////-1.8/-1)2/(1///&T!1//&8///,2/,3401/2/02/+2///(3&1/*1(	f`~pB@HDt@HrQYJJIHiULuJu@qbhzh	16	15	218	218.219	2.5957	3	0	69.38	0.63505	53.26	0.75	0.50963	0.54381	16	4	4	0	7	0	0	0	5	0
	zsPW21s4#H0J#80V080V!F18$HF01808!k8410V02!8!J0F0810H!1%4$F2$1#	048101840PN0WF#83050204V!882R0XF$BV2!V8!VFV!FJ0k150F!F!ZF10V!1!2V!8040V0	!1//$A/$2!1/-2.4*3/,1//)D+2+2//)1/+1(2/(1!3,3/////5/.1%1$2/!101.1!1#2,1//////&6-101.1.1///-2$2/(1//031///&R)1-2/01)1////$1)11!1#1/,2!2/&1///*2)1/2&4&3	f`~QB@DD`@HRmVUWUifiZhFLUJU@	16	15	220	220.211	3.9164	3	0	45.62	0.61596	32.67	0.8125	0.62376	0.44793	16	4	4	0	7	0	0	0	6	0
	zTP32H9X!5k!91180V082V!F&HF!808!k84WFV!F%FF0c10F11,F$V1#	0V40138F!F2WF10880F302#8#2BF0HV!F4V0JB48#4#H!k05$F0FZF01V%2F021840V0	,3.3*7//,20101/*2$3//$4//0E#1///)1$1#1)1$1/01$2/!15,5*2/01/////.3/$1/!1#4%1%1/&2,1//02/.8///%1$1//////&1/%3/&3/%R//*2!1,1////)2!1/#2%1/(1011)1//&3-2//+	f`~QB@DT`@HRn]YUUjfejdFJHjU@	16	15	220	220.211	2.548	3	0	45.62	0.61596	32.67	0.6875	0.6982	0.48104	16	4	4	0	7	0	0	0	6	0
	uNP121c$F0F#8#80V!F&HF01808!F841#2!8$F0810H0V1%4$F2$18!	048181841P80W$82031204#880R!F#FRV$8!V!10F40k1!F0V0V0ZF!V021042Z!8040V0	!1&1/*208!1/-1//01!4.1)2!1//+2(F&1#7/01//#1///)1#1!501/+1/////.1+4!2+1$1////#1////2&2%2)1////%1/%15-2.2,1/$1#1/+2/%R/(1/05////*1-11!1/#1/-1///+1(2&2/!3!1#2(	f`~PA@HX@DVdDeVUUWiiZVjAQERYReT	16	15	223	223.210	3.9035	2	0	61.28	0.24576	15.6	0.75	0.56398	0.46544	16	4	4	0	6	0	0	0	4	0
	uNP321c$F0F#8#80V!F&HF01808!F841#2!8#FF0810H0V1%4$F2$1#	048181841P80W$82011204#880R!F#FRV(V!10F40k1!F#V0ZF!V021042Z!9040V0	//(8$1//(2/(4*2#2,1///$D+51*1///.1//#1#1!5/)1#1/,1/01///!301$15/$1*1///!1/%2)4//#1(2%2)1/////2,5/%1&2//!1//2/$1S//*7//02/*2/,5!1///////(2&1/*3(	f`~PB@HX@DIJlrzoSMRtt@bHdJeP	16	15	216	216.223	4.7964	2	0	45.09	0.334	15.6	0.6875	0.51137	0.53395	16	3	3	0	6	0	0	0	5	0
	ztu_21s4020F0J!28VV080V!F18$HF01808!k8410V02!8!J0F0810H!1%4$F2$1#	048101840PN0WF01083010204#882R0eF$BV2#8!VFV!Fo0k150F!F!ZF10V!1!2V!8040V0	!1//$9/!102!1/-2.2*3/,1//)D+2+2//)1/+1(2/(1!3,3/////31/-1%1$1/!101.1!1#2,2//////&6-101.1.1-2//.2$2/(1/!2-31///&Q&201-2/01)1////$1)11!1#1/,2!2&1.1///*2)1/2&3&2	f`~Pb@DDax@PeZljnkSMRuPLXjTj	16	15	224	224.199	2.5353	4	0	61.81	0.66656	52.9	0.8125	0.63967	0.44793	16	5	5	0	7	0	0	0	6	0
	zwTW61s41!H0F0V080V086V10F08$FF01808!F845#2!8!F0F08!H0V1%4$F2#V1#	04B103840P80W!F082470204V!880R!N$BV0F0V8!V$H40k1!F!V!ZJ10V!10V2V!8V4VV0	!1//#2@%1//3/,1,2//&1&1/&A+2/$1//1///-2!2#2/)1/.1(1/%4(5/%1+3&1,3/04%1#2&1)1////%1/%2///11///*205/2*102!1+2/#1#2+2/)1*S//03/*2////&13201/&1////*1/$4!2/&2&2&2	fhaqB@HXHD@Pdlk^jkSRtuT`pbYRh	17	16	234	234.218	3.4792	4	0	57.13	0.69333	45.03	0.82353	0.60455	0.45401	17	5	5	0	7	0	0	0	6	0
	vwHY22k!80H%80V082V0FF08$HF!808!F8410V!8$FFF081FH.F$V1#	0Z40138F!F2WF1!820702!V8$B!HV#BV0J4Z8#4#H!k14&FZF01V%2k!1N40V0	//(C////%16*2/*1//+A////////!1022+5$1*1///,105$2/,2(5/$12$2$2*3//%1/!1///%1#4/-1/,1//.1!5/-2//+3/#2/)U#1(2)101/2///#2/&1*2!4!1/+2-1//)1//!2//!3&3	fhaPB@HX@DIJlvjkuMRuSPLX^Pj	17	16	228	228.234	4.4298	2	0	26.4	0.57045	15.6	0.70588	0.68672	0.54381	17	3	3	0	9	0	0	0	9	0
	uRP323c#4F0F#8#82V!F&HF01808!F8410V02!8#FF0810H0V1%4$F2$1#	0a819G844P82W$82033204080B80R!FX!FRV$8!V!10FB0k1!F#V0ZF!V021!2Z0V9040V0	//(9%1(2//%1/6&1!1//*2*1&4(D/////(4/02/02#2!302/&1//1///1/$5(5#2/1//////-1)1+2/(1/(1///$1.8/-1)2/(1///&T//*A///,2/,3201/2/02%1/$2///(3&1/*1(	fhapB@HDt@HRgVYU}jYjUj`DqTYVj	17	16	230	230.230	2.9834	3	0	66.29	0.66466	53.26	0.70588	0.50998	0.57248	17	4	4	0	7	0	0	0	6	0
	usP323s$H0F#8#80V!F08$HF01808!F8410V02!8#FF0810H0V1%4$F2$1#	0Z8191844P82W$82071204V80B80R!FX!FRV#V8!V!10F40k1!F#V0ZF!V021!2Z0V9040V0	//(@%1(2//%1.14&1!1/01/(2*1&4(D/////(4/02/02#1!502/&1#1///.5//!2(5#2/1//////)1#1)1/#2%2)1/(1////$2/-2)2/(1//2/%T//*6///,3/,3201/(1/1////-3&1/*5&3	fhapB@HXT@HRUYeWuifiVj`DQDQRj	17	16	230	230.230	3.4439	3	0	48.8	0.54447	27.96	0.70588	0.52164	0.56718	17	4	4	0	7	0	0	0	6	0
	xvyj@MkV1@0H0V4028V80C4VF0F08$HF0W8$FN410V02!8$F081FH0V&F%2#V$	FZ80118F#FY!1082470V!V8$R08F$BV0F0W8(2Z0V1$Fk0FZ!1%V2F!1V4V!	/!1/$B&1*1/#1-11/$42////+6/%102///&1/%1*2/06/$1)1%1//////#8*1)2/02$3,1/(1//0201,1%1/$2.22//22///+2/+1#22/-1/1//!1#T,2//1/)3)2//%1+4$1/.21%1(31//(3*41-3/,1-	fhaq@@EV\AIe]V^^jiiijaAXYRSL	17	16	214	214.163	2.3787	4	0	30.7	1.2922	48.19	0.82353	0.74745	0.45401	17	4	4	1	7	0	0	0	10	0
	xvyjeLoV1DVH1V402@V80C4VF0F088#HF0l9$FNJ10V$8$F081kH0V&F%2#V$	0Z80118F#FX!1082470V!V8!10R08F01!BV0F0W8(2V0V1$FF0FZ!1%X2F!1V4V!	/!1/$@&1*2//!1/2$22&11///+2%7/%104////-1/,7/$1/1/////.3#6*2)3//$2/(1/#1,2.1%1//%2//22+2,1//02/+1#12.2-1/1//!1#S,2(2/&1////*2+4$1/02-1*3$2//(2*21-3)1/!42,	fhap`@MN|AbSJnkOMUTttuBDqrTvX	17	16	218	218.151	1.0457	5	0	46.89	1.1254	68.42	0.82353	0.76181	0.44158	17	5	5	1	7	0	0	0	10	0
	:uj2LtX0@5m!C118Vc0B2V0FFF8$HF0V80808k84WFV!N$FFF0c1FH11(4#F$V1#	0_B0138F1!2VF10882F702!V8#2BF8F#FBV0JBZ8(H!k110V!F0FZF01V%2o02104#	+13/(107/!1/!1%2/&104$4$3//$4!2/!3*7/%1/!1/////)1/)2////*1//$16*2)11$2$2%1#3,2/&201/$2,1#2/.1/,2#1/$2)1//+1.2/%2!1///,2/(S,2/,2!1//+1//*6!3/#1/.1/&1+1,1!3-2#1$1/!3-	fhaPb@DTaX@Pe\{M{ZuSTmUPMDTUT	17	16	236	236.210	1.8644	4	0	43.12	0.95547	52.9	0.76471	0.66262	0.53731	17	5	5	1	7	0	0	0	9	0
	vRPY22c4#F%80V082V!F&HF!808!F8410V(FFF0810H0V,F2#V1#	0Z40138F!FHWF1!82030XF!8$B!HV!1BV0J458#4#H!k14&FZF01V$V2k!9840V0	//(@%1//(5/&4!4&1)1//+4/E#1///.1#2&101/&1$1/#2(2#2/1.3///01//3(5/$1/&2$2//+11//01///-3//#1!1//(5/-2!2//!102(1+1/+T%3//#5&3/////!4!1/#1//!1/.1/&1(3/*1/	fhapB@HXH@HRV]eUUjVejf`DH|aUf	17	16	230	230.230	3.7567	3	0	48.8	0.54447	27.96	0.64706	0.69172	0.51193	17	4	4	0	6	0	0	0	6	0
	ztub21s4020F0J!28VV080V!F18$HF01808!k8410V02!8!JFF0810H!1%J$F2$1#	048101840PN0WF01083010204#882R0eF$BV2#8!VFV!Fo0k150F!F!ZF10V!1!2V!9040V0	//(9$1$1&102/(201%21,12*3,1///)B//////(2/(1!3!1)3////!1,31//02(3/!101/!1#2,2*1%1/2////#601-1//-2.1/.2$2.11&1/!2-31///&S&2/2/03/!1-2#2*1//(5!1//$1&1////*2/#2-3&2	fhaPb@DD`D@PeZlr{jtsUKU@qbiJh	17	16	236	236.210	3.1417	4	0	58.72	0.70163	52.9	0.76471	0.57939	0.53395	17	5	5	0	7	0	0	0	7	0
	zvuE2MsV0@0m0FB!8V80B0V!FF8$HF0W80808F8410V02!8!40F0810H0V1%4Z#F2$1#	048181841P80WFF!83050204V!882R08F#FRV#V#VFV90FJ0k110F!F!ZF!V021!2_!8040V0	!1//$7!1.1-4//$4$2$4-1/)2!2.3*B+2/////,3.1&1!1/%3/02//////03/1#1/!2/03/*4/#2&1//$101/(1/*1$2(1/+4//2/$1,2&1,1-2//(T/(1/01!2/////%11203(1*3//1!1/!1+1/&1&2#1$1/!31#1(	fhaQb@LT`bp@cIHTeDeeLeifejjAi`drUP	17	16	240	240.198	1.9144	5	0	74.85	0.72465	69.97	0.76471	0.60237	0.48589	17	6	6	1	6	0	0	0	6	1
	zvuj2KsZ0@0H0J4028V80C0V!F18$HF0W808!FN410V02!8!JFF0810H!1%J$F2$1#	048101840PN0WF01083050204V!882R0@F$BV#V#VFV!Fo0k110F!F!ZF!V!1!2V!9040V0	/!1/$9$1,102/(2,3/3$1/.1//1%8,2/////*2/(1!3,3&2///*2///2(7*2&101/!10202$2&2/01&2(2////#201-1//3/,1/.2$2.11%11//!1///!1#S/(3/03/!3-2$3)1//(5!1/(1+1/%1///+2/,4$1(	fhaPb@DDax@QdfRTTRJRcSMTuUAtqbiJh	17	16	236	236.210	3.2321	4	0	43.12	0.95547	52.9	0.76471	0.56095	0.51585	17	5	5	1	6	0	0	0	9	0
	uwP321s#4H0F#8#82V!F08$HF01808!F841#2!8#FF0810H0V1%4$F2$1#	06818G841P80W$82053204V!880R!F#FRV#V#V!10FB0k1!F#V0ZF!V021042Z!9040V0	//(A$1//(201/$16*2#2////!D+51*1///.1//#1#2!3/)1//11//05/)1(401$15/$1*1////)2)4//#12/(1////-102,5/%1&1//!1///%1W//*6//02/*1/,5!1/2/01/+2///(2&1/*5&3	fdqPB@HD@DISkLnkmSMRtu@IbiReT	18	17	240	240.245	5.2447	2	0	56.4	0.57713	40.9	0.72222	0.53503	0.55303	18	3	3	0	8	0	0	0	7	0
	vwTY22s41!H%80V086V!F08$HF!808!F8410V(FFF0810H0V,F2#V1#	0Z40138F#HWF1!82470X10V804!B!FV!1RV0F4_8#4010H!k1(FZF01V$V2k!9c40V0	//(B%1///,1!4!4&1)1///#4(E*15///+2&101/&1/)2(2/$1%1//%1/07011/.2(5/$1/03*3//01//,1,3///3//&1//(2/-2!2//$2(1+1/+V%3//#2//$1*1//(24!1!1/1//!1///)3%3/-2#2(	fdqpB@HXH@HRV]eUWZeiZZj@PcrEZh	18	17	242	242.241	4.2111	3	0	45.71	0.58127	27.96	0.72222	0.64731	0.51193	18	4	4	0	7	0	0	0	7	0
	uwP323s#4H0F#8#82V!F08$HF01808!F8410V02!8#FF0810H0V1%4$F2$1#	0a819G844P82W$82073204V80B80R!FX!FRV#V8!V!10FB0k1!F#V0ZF!V021!2Z0V9040V0	//(A%1(2//%1.16&1!1//*2*1&4(D/////(4/02/02#2!302/&1//1//!5,1/$4(5#2/1//////)1#1)1+2/(1/(1///$1.5/-1)2/(1///&V//*8///,2/,3201/2/01%1/$2///(3&1/*4&3	fdqpB@HDt@HRgVYU}ZfZeZj@SEQeZh	18	17	242	242.241	3.4378	3	0	63.2	0.69715	53.26	0.72222	0.52444	0.57758	18	4	4	0	8	0	0	0	7	0
	uRP321c#4F0F#8#82V!F&HF01808!F841#2!8#FF0810H0V1%4$F2$18!	06818G841P80W$82033204#880R!F#FRV$8!V!10FB0k1!F0V0V0ZF!V021042Z!9040V0	//%209$1//(2/(6////)2(D+51////*1//#1#2!3/)1//11///+1(5&16!2+1$1*1///!1/%2//-14/%101////%1&101+18-2&1&1//!1///%1V//*9//02/*1/,5!1/2!1-1/+2//.1(2&3/*2(	fdqPA@HD@DAdDiufWUVifiZZ`TqTiRju@	18	17	247	247.232	4.5038	2	0	72.59	0.44841	40.9	0.66667	0.51825	0.55886	18	4	4	0	7	0	0	0	6	0
	vyTY2Gta181m!11180V086V!FJ8$HF0180808F841FV02N08!F0F081FH1W-2#V1#	FZB0138F080FY#882Jb0X!V8!80R!F#FBV0F4W8(H40k1$FV0FZ!1%V2F029V4k!	//(D//,3/)4$52*1////6/%1/////1/,4/-1%11//03/$7%3//$8/$2/05$3/!1/!1//02/%1!3/02/2//02,1/*4/!2/1*1$1%1/&1/1//!1#V02&1!2//1//!1///#3!1/#2,21/1/03///03#1/!1*2(	fdqpB@HDh@HrJJYJIEIIURuTuTCAJcj`	18	17	242	242.241	4.3112	3	0	14.51	1.8312	27.96	0.77778	0.72011	0.53051	18	4	4	0	7	0	0	0	11	0
	:yjeMxZ1DVH1V402@V80C6VF0F088#HF0l9$FNJ10V02!8!F0F081VH0V&F%2#V$	FZ80118F#FY!1882Jb0V!V8!10R08F010FBV0F0W8(2Z0V1$Fk0FZ!1%X2F021V4k!	/!11/#D%1%1$31/*1/&2$42(1////!7////(1//01/)4,1&10201*1////03/-3#502(2)2/03$3$2&2//!1//&1/+201//.2,2,1//02//11.2$1)1-1//(U#3/02#2//#1/,2+1/+1/01%1+2/01//(2)121-3)1/0142,	fdqp`@MV\AbSJnjlkUUMLuTHSGIRY`	18	17	230	230.162	1.2631	5	0	43.8	1.2048	68.42	0.83333	0.72143	0.42796	18	5	5	1	8	0	0	0	11	0
	xvyEXUoV3@0m10g!8V80g4V4!F88#HF0W9#8F8J10V02(F!10H*4$2)	FZ80918$FY$82471V!V8!10R08F#FBV#W8)41V1!V0NkVFZ!1%X24!1V4V!	//(A%3+202%1/!2/1%2$2!1(2)1/&1&1*204(D/////*1*2#1/)5,2+1/%2/-1-5%1//$5/$2//$2!1#2/*2*12//$2/#1/1/-2,2(1//!1///$2.1/1*2/01(V&2/.1#1///!1//)2/$1)101/1/(1,1#1/)20201$1/!102+	fdqP`@EVAiIeUU]UjZjZZZDDSEIL~h	18	17	228	228.166	1.8199	4	0	52.76	0.9329	65.18	0.94444	0.63937	0.39608	18	4	4	1	9	0	0	0	10	0
	vyHY2HlX081H!11080V082V0FF08$HF!808!F841FV!8$FFF081FH11,F$V1#	0Z40138F!F2WF10882F702!V8$BF0HV!FBV0J4Z8#4#H!k14&FZF01V%2k021N40V0	//%20A//01*3/(14$3$2$3)1///&A+1///////%122#2(5/1///,105$2/,2(6/$12$2$2*3//%1////-4/+101/,1//.1!2////*3//-W#1(2)101/2!4//#3//#1*2!4!1//*1(1//1//!2//!3&3	fdqPB@HD@DIL{Mjj}TuKUM@pQERh	18	17	240	240.245	4.523	2	0	23.31	0.64607	15.6	0.66667	0.6852	0.56718	18	3	3	0	9	0	0	0	10	0
	vyL32HlX101H!11080V086V!F08$HF!808!F841FV)FF0810H11,F$V1#	0Z40138F!F2WF10882J702!V8$BF0HV!FBV0J4Z8#4#H!k14&FZF01V%2k021c40V0	//(C//,30101/01!4$3$2$3////0C#1///)1$1#1)1/&1$2/!22,5/1%1$1///!7//!2(4/$1/03$2%1//+1//01,3/04!2//$1,2$1///!2///#1/%3//-W//*2!4,1/%3///!2!1!1/1%1/(1!1)1///%2/*1&2(	fdqPB@HD@DILzrjkmTtmTu@pQyBh	18	17	240	240.245	4.437	2	0	23.31	0.64607	15.6	0.72222	0.67945	0.49511	18	3	3	0	10	0	0	0	10	0
	xvyjeMoV1DVH1V402@V80C4VF0F088#HF0l9$FNJ10V02!8$F081kH0V&F%2#V$	FZ80118F#FY!1082470V!V8!10R08F01!BV0F0W8(2Z0V1$Fk0FZ!1%X2F!1V4V!	/!1/$B&1*2/#1-1/2$42(1////!6/%102///&1/%1*2/06/$1)1%1/////.3#7*2)2/02$3,2/(1//02.1%1/$2/2//22+2,1//02/+1#12.2-1/1//!1#U,2(2/&1////*1+4$1/.21%1(31//(2*21-3)1/!42,	fdqp`@MN|AbSJnkOOUUMMMTHSGISY`	18	17	230	230.162	1.452	5	0	43.8	1.2048	68.42	0.83333	0.75806	0.46544	18	5	5	1	8	0	0	0	11	0
	zsPY23s4#H0J#80V080V!F18$IF01808!k8410V02!8!JFF0810H0V1%4V#F2$1#	048181840PN0WF#83050204V!882R0XF#FRV2!V8!VFV10FJ0k150F!F!ZF10V021!2W!8040V0	!101/!3.9//03//$4*6//+2/!1&B+2$1//,1!1%1/$1)3.1&1!3/%3/02///$5/1-1*12/$1/!2/02!1/&4&1/////$1.1*1#1//%3/3%3/-14//01-2//(U//*1/////)15401.2//!1////$3/*2&4&3	fdqPb@LT``@QddJRbbVrRVffYZhFBWHu@	18	17	248	248.221	3.8115	4	0	71.17	0.57805	49.74	0.72222	0.61784	0.5406	18	5	5	0	7	0	0	0	5	1
	zxUWLWs4104L#V080V086V10F08#4HG01808!F8450V02!8!F0F0810H0V-2#V1#	FaB09I8F080FY01F082472X!V8!80R!F#FBV0F4W8(HB0k1$NV0FZ401!210V2FF09V4V!	/#1/!2D%1+1/#1&1/$102%2#3////&C/$3///!1/02.1%2/!4#2(4+1*1/$1!1#2)1/4(1//!1&1+12/06$1,1)1.2(1///+2&401#3//&1/01/#1/)5(1#1/1!1/$1)1(2$1!2//$W//%1/#2/,1//,1!1-102#1+1////1/$3//!2&2	fliqB@HDhd@PeOJjnjmTmTmUHLDjNj	19	18	258	258.240	2.8014	4	0	68.44	0.83431	70.33	0.84211	0.6999	0.45401	19	5	5	0	10	0	0	0	8	0
	vxQYHWs4084L%80V082V!F08#4HG01808!F8410V02808!F0F081FH0V-2#V1#	FaB09I8F080FY01!82073X!V8!80R!F#FBV0F4W8(HB0k1$NVVFZ!1!210V2JF0904V!	//(D/$2/01,1/06%2///+2%4(B$1%1(21////#1+1)2/!7,1/(1(102(1&1)1/5(1//!7$1,102/01$1//%1//02/%1,2-3)2//02//01/$1#2/+201!1/-1/1.1/!1#X,2//1////(1-3!1/2/11///%1/-302/$1*3&3	flipB@HDh@HRgeY]WVjVjejhABUGTZ`	19	18	254	254.252	4.4141	3	0	44.51	0.98989	53.26	0.78947	0.71832	0.53051	19	4	4	0	8	0	0	0	10	0
	usTG20s11!H!2!N01084F$8%F!80820F06&V42#F#82$224(2$1!F	V7HV0k10W70Fk2!F8HB44X!s8B019D!G209@01#V01V!204HJ0k_0BF40V!a0tV0ZV3802d880VB#	/#1$1-B//-2/$1!4/.1//#1$4(@//%2//-1/1!23/)2/%5%21$11/2,1/)7(1//!5,1/)3/*1+1/#1&2.2*1(3/////$2//1*2/$6(2//1!1+1/+1%101#V//+31//$2)1)1/+1$1//#2/#1//)1/$3/$2,201%	fdipB@HXH@HRVUmUuV\h@JVjh@bTj`	18	18	242	242.241	4.0967	3	0	47.26	0.53936	29.02	0.72222	0.5283	0.6593	18	4	4	0	7	1	1	6	7	0
	:yj@TsZ1D0m0Vg028Vc0C7VJ0FF88#HF0m8080BFN410V0F%FFF081VH0V&F4#F2#V1#	0ZB0138F1!HWFG1082470X!V8$B08FV10GBV0J4_8#4#HV0k1!V!F0FZF01V$X2o!9c40V0	)1/)1#B%1+2///%1404$1)1///,9#1/$1//-2&101!1/#1#1/-2/$1//!1/-101//%17/$1/%25$2&2//$2)2/+1/3#1$4.2-3/!4,1%1////&2!2/*2&102(1+1/+V#103//#2/%1/2//)2(4!3/#1$1///01/3*4.3)1//0	flipb@HXIXH@cHeEeDdeBijeiZjjdZgi`crEP	19	18	262	262.228	1.9653	5	0	59.4	0.88838	68.42	0.68421	0.71973	0.55886	19	6	6	2	7	0	0	0	10	0
	vxU3H3k01!H0F#80V086V!F08#4HG01808!F8410V$8#FF0810H0V1%4$F$V1#	0ZB11I8JF!2WF1!82470214V804!B!FX!FRV0F4Z8!V4010H!k1(FZF01V!1!2oF01c40V0	//(D/$1*1+121#1/!6&1/$1//+4(C/&1///1.12/1/02#2!41%1$1/&1/$1//!@//!2(6/$1/03////!3/#1(1&3)2////#1)1//(3/-1%1!1-1///2/X)1//5/1//+1/,4!1!1,2+1%1.102/.1//03//!2&2	flipB@HDd@HRgUf]WVjYjVjhABKEUj`	19	18	254	254.252	3.7065	3	0	44.35	0.81398	44.14	0.73684	0.65548	0.55002	19	4	4	0	10	0	0	0	10	0
	vxUYHXs4104L%80V086V!F08#4HG!808!F8410V(FFF0810H0V,F2#V1#	0Z401I8F#HWF1!82470X10V804!B!FV!1RV0F4_8#4010H80k1(FZF01V!10V2kF09c40V0	/01/%C%1,1//&3&1!6!2&1)1///#4(E*15(2///!2&101/&1/)2(1/+1/#11/1/07!1/.2(5/$1/03*1//01//,1,3)2-3///$2///!2/-1!2/01/+1+1/+X%2//#2//$1*1//(24!1!1,2!1//!1///)3%3/-2#2(	flipB@HDh@HRggYUUvjVeijhAJHjTZ`	19	18	254	254.252	4.205	3	0	60.11	0.73299	53.26	0.73684	0.66717	0.52337	19	4	4	0	8	0	0	0	8	0
	zsTY23s41!H0J#80V084V!F18$IF01808!k8410V02!8!JFF0810H0V1%4$F2$1#	048181840PN0WF#83450204V!882R0XF#FRV2!V8!VFV10FJ0k150F!F!ZF10V021!2V!9V40V0	//(A$1.2&1/201/%4*5////&B/%1/////02)1-1013,3/&1//,2*7//!2(4/!101/031#3,1/!1#1///,3/02/1//$1/2//3%2$2/1&14/#1,1/.3/&X/1&2/03//02#1///#9401!1//01-1////#2//!3(	fliQB@DD`@HrSIJJJKEIIiifejhFLSHu@	19	18	256	256.244	5.3981	3	0	51.95	0.5409	32.67	0.73684	0.55569	0.60067	19	4	4	0	8	0	0	0	7	0
	:u72HtX025k!9138VV082V!F08$HF!808!k84WFV!F%FF0c10H11&F$F$V1#	0ZB0138F!F2WF11882F302F!8#2BF8HV!FBV0JB48#4#HV0k15$F0FZF01V%2k021840V0	,3.3*9/!1/)206/#1012$2$1//$4/4/G#1///.1#1)1$1/01$1/!12,2*2/01!3//.31//02(4/$1/!1#4%1%2/&2+11//01/////%1$1!2//.2///0201////$W&2//!2!1#3(1////)2!1/#2%1/01%1011)1/$1/03-2/*1&2&2	fliPb@DT`d@Pe\zrjjkUMKUMPBTQTis@	19	18	260	260.232	2.4634	4	0	52.54	0.78416	52.9	0.68421	0.68966	0.51585	19	5	5	0	9	0	0	0	9	0
	zvyj@MsZ1@0H0o4028Vc0C4VF0F18$HF0W808!kN410V02!8!JFF0810H!1%J$F2$1#	048101840PN0WF01083450204V!882R0eF$BV2!V8!VFV!Fo0k150F!F!ZF10V!1!2V!9V40V0	/!1/$A$1$1&102/(2(31/#2$3,1///)B//////(2/(1!3!1)3&1///*1///2(5*1&101/!1#2,2*1%1/2/)1//)601,21//2/,1/.2$2.11&102/.31///&W/(2&1)3/!1)3#2#22)1//(5!1/(1+1///&3*41-2/#2(1$1(	fliPb@DD`D@PeZlr{k[SMTmUTOSFJdj`	19	18	260	260.232	3.9554	4	0	52.54	0.78416	52.9	0.73684	0.60985	0.55002	19	5	5	1	8	0	0	0	9	0
	:uj2LsV0@4H!4028Vc0C2V0FF08$HF0V808!kN410V!8$FFF081FH)F$F$V1#	0ZB0138F!F2WF110820702!V8#2B08HV#BV0JBZ8#4#HV0k15$F0FZF01V%2k!1N40V0	/!1/!108&1#2%1(2/.3/3$3///%1/C////////$21+5$102////%1&2/,2(5*2$2#12$2$2%10205,2/(1/!1///*6/)1#1/!3)1//.1!6/-1//+3//-W#1(2)131/2//&3//#1*2!4!1/+1-1/2/(1//!2/,4-	fliPb@DDaD@PeZlvjksTuKUMT@sADUJ`	19	18	260	260.232	2.8822	4	0	52.54	0.78416	52.9	0.68421	0.70988	0.56169	19	5	5	1	9	0	0	0	9	0
	uwP321s#4H0F#8#82V!F08$HF01808!F841#2!8#FF0810H0V1%4$F2$18!	06818G841P80W$82073204V!880R!F#FRV#V8!V!10FB0k1!F0V0V0ZF!V021042Z!9040V0	//%20A$1//(201/$16////)2(D+51////*1//#1#2!3/)1//11//05/)1(4&16!2+1$1*1////)2//-14/%101////%1&101+15-2&1&1//!1///%1X//*6//02/*1/,5!1/2!1-1/+2//.1(2&3/*5&3	fliPA@HD@DAdDiufWUWjYjVfjASEReJkT	19	18	259	259.243	4.9582	2	0	69.5	0.46835	40.9	0.68421	0.53009	0.56446	19	4	4	0	8	0	0	0	7	0
	zsTY23s4180H0J#80V084V0FF18$HF01808!k8410V02!8!JFF081FH!1%4$F2$1#	0Z8111844PN2WF!283470204V80882R0XHX#BV2!V8!VkV!FJ0k150F!F!ZF10V101!2V0V9k40V0	//(C%10101)2//02.4*4///(2-B/%1/////02/(1!3,3/&1//*1,7//!2(4/!101/031#2,1/01-3//.1#3/06/1///-1%1*1,2$2/(1//031///&Y,3!6!1#2/03(1(31!1.2*1/!2/$6!1!1//01-1////#3//!3(	fbyqB@DDu@@QdfRTTRbQrRZYjfVj`XqTST	20	19	270	270.251	3.9796	4	0	55.66	0.71164	45.03	0.7	0.55655	0.63297	20	5	5	0	9	0	0	0	8	0
	zvyj2UsZ1@0m0Jg!8Vc0B4V40FG88#HF0W80808k8410V02!8!JFF0810H!1%44#F2$1#	0Z8111845PN2WFF!83470204V80882R0eHX!FBV2!V8!VFV80FJ0k150k!F!ZF10V!1022Z0V9V40V0	//(A%1#1&102//02.4$2!104/)1-102/2*D//&1///3,10202/%1!1,3.1///!1,5$1//$13#2-101/!1#2,2/01/,2///01$6/1//2.1,1//$2/(1&102/&31//)1(1#X02.1%2/03/!1!2.2*102//%3203//$1//%11.1/*3#1$1/!1$1(	fbypb@DDuCp@aJuYeW{UifjUjj`zXqT]T	20	19	274	274.239	2.4174	5	0	71.85	0.73361	65.26	0.7	0.58374	0.61095	20	6	6	1	9	0	0	0	8	0
	:yEDLsV1@4H0V5V28Vc0CLVG0F08$HF0V808!kN45FV)FG0810H)F$F$V1#	0ZB0138F!F2WF1G0824702!V8#2B08HV#BV0JBZ8#4#HV0o15$F0FZJ01V%2k!1c40V0	/!1/!12@+2%101%2/!101/*2$4/01///$G#1//!2/+1#1)1/&1$2/#21+5&1/$1//*1(1+1!1/02(1&1!1)1/!1#4,3//$1//01/.8,2/-3$2)1$1//,6/-101//)3(2+1/(X/(2&11(2!3$2&1////)2!1+1&1%1(1/!1)1/*2*21-2/*101-	fbyQb@DD`GH@aJuVUU^ujZVjZiazXH|aT	20	19	276	276.231	1.6572	5	0	73.38	0.73917	69.97	0.75	0.72634	0.50791	20	6	6	1	11	0	0	0	8	0
	zxQYHXs#4F%80V082V!F08#4HG!808!k8490V)FF0810H*V!2F$V1#	0Z401I8F#2WF1!8203021!80402B!FV#RV0JB480804010H!k11$F0FZF01V!1!2lF01840V0	//(8$5//)1&4(1%4(102/01/(1*4/I*14/%1//$1)1/&1/)2102/%1/1.1,2/!3$1/.3(5/$1/!2/02/)1//,1/////+1%1/!1/(6)1/#1/(1////0Y(2//05/1/.1/&2)1%22!1/#1-41/!1)14/.4/$2#3/)15+	fbyPb@LL``@QddarRbRRRVVjZVfi`TXreUjK@	20	19	272	272.243	3.4956	4	0	67.49	0.64661	58.12	0.65	0.61076	0.52337	20	5	5	0	8	0	0	0	7	1
	xvyjiroZWDVL1W5V2DVc0CJVG0F088#HF0l940F0FNJ5FV02(G!1k2)F%22(	FZ80918$FY!G082471V!V8!10R08F010FBV#W8)Z0Z1!20NkVFZ401%X24!1V4V!	!2.1/$9$121*202/)1/1+22#1%1//)1,4(C/%1///%1,4+1/,7,1&1#3/&1/&1//%1*2-6&1!2)2/,3&3&13///02.1%1//%201/-2//-1-2$1/*1/.11.1//!1#Y,2/%4////&2/(15//!2011/+101/$101!3*21-202/*1011&1!	fbyQ`@C^@bbS[ZjsjkUUMMMM@bHJtnXt	20	19	256	256.176	1.5629	5	0	70.51	0.883	82.25	0.85	0.71986	0.45984	20	5	5	1	9	0	0	0	10	0
	zvuj2MsZ0@0m0JB!8Vc0B0V0FFG8$HF0W80808k8410V02!8!JFF081FH!1%44#F2$1#	0_8111845PN2WFF0283070204V80882R0eHX!FBV2!V8!VkV80FJ0k150k!F!ZF10V101!2Z0V9F40V0	//(9%10101&102//02.4$2$4//(2.2!3*B/%2/////02/(1!1,3//.1/!1///(15/!101/!1#2,2/01-3-2,1//#1$6)1%1//2/,1%1/-2!2/$1//031+1//*X,3!6&2/03(1(31/!2*1/!2/$6!3$1/.1//%1+1/.3#1$1/!3$1(	fbypb@DDu@H@cILdhheDcidtsULmUP}LXjIj	20	19	274	274.239	2.5034	5	0	71.85	0.73361	65.26	0.65	0.55404	0.65645	20	6	6	1	8	0	0	0	8	0
	zvyj@UsZ1D0m0og028Vc0C5VJ0FG88#HF0n8080BkN410V0H!8!J0F081VH!1%4Z#F2$1#	048101841PN0WFF1083450204V!882R0eF010FBV2!V8!VFV80Fo0k150F!F!ZF10V!1022_!8V40V0	!1//1#9/!2-3/$2/01!4$4//+2/*B+2+2//&1/$1(1)3.1&1!1/%301.2%1///!1//01$4/$1.1!2/04/*4/#2/+1/3)4-1211/)1$4//$3///%1/$1(2!31-2//(W)1//1)1+1/2//)2!1#11!3#1#1/(2!1.1&1+101/3*4&1&2)1/(1(	fbyPR@LT`atPAFRPiJIIKSJYZYjVjjQZAfBSIU@	20	19	280	280.219	1.8014	6	0	81.77	0.82353	90.2	0.7	0.6452	0.53731	20	7	7	2	8	0	0	0	9	1
	zxybX1w41@0H1$8VV086V!F088#HF01908!F8J10V02808!F0F081FH0V-2#V1#	FZB0938F080FY$82471X!V8!90R08F#FBV0F4W8(H40k1$NkVFZ!1!2!X2J!9V4V!	//(E/!102/02/.2%2////!4(B$1%1)1///&1+1+1/,7,1&2(1&1*2/1)1/7!1$3/+1%6/!102/03$1$2&1+1+1/$1+2/%1!2//!2-1/!2+21//-3/+202!1.2-1%2)1.1/!1#Y&2$2$1/*1/////&3!1!2/-11///%1/-302/$1*2(	fbyqB@HXId@PdlkKjzkTmUKUU@IbHjmT	20	19	270	270.251	3.9479	4	0	40.12	0.98878	48.19	0.85	0.71952	0.51193	20	5	5	0	9	0	0	0	11	0
	zwTY61t4180H040V08#86V10F08$IF018$F8450V02808!FFF081FH0V-2#V$	FZ80918F!FFY!F8N2Jb0X80V808!R!F#FBV0F0W8(240V1$Nk0FZ401%V2F021V4k!	//&2C/%1//-1(2#3////&8$1/1/*2///$11/+4#2/!2-1/&1/.4(3//!502$1,2/05$1$5&1$1#1&1%1//02!2&1*1/$2/2-1/!2,1(2/#3/5/+2$1/-5/102//2#Z,2,2/!1/////&9%2/-11/1//-1/$3/&1*2&2	fbyq@@EV\AIUUV^UyjiiijfAaeILp	20	19	250	250.196	3.4883	4	0	44.77	0.88474	45.03	0.8	0.7297	0.52698	20	4	4	0	9	0	0	0	9	0
	uwTG20sG104H!2!N01086F$908#F!8082FF0601$V42#F#82!80224(20F!1!F	V7HV0k10W70Hk2!F8HB44X!s8BF19D!G209@01#V01V!204HJFk_0BF40V!a8tV0ZV3802d880VB#	/#1$1-C//-2/$1!6#1/*1//#1$4(@/1/$2//-1/1#1/)2/%5(1#11/2#1(1/)7(1/)2(5,3/)3/*1+1/+2.1/#3%3!2////*2/01-1*2/$6(1//1!12*1/+1%101#X!1//(31///)1/+1$1/2/!2/#1//)1/$3/$1,201%	flypB@HDh@HRge[U]W`j`@iZj`BEVj	19	19	254	254.252	4.0906	3	0	61.66	0.69705	54.32	0.73684	0.54635	0.66888	19	4	4	0	8	1	1	6	8	0
	:yj2TtX1@5m!h118Vc0B6V4FFF88#HF0V80808k84WFV!N$FFF0c1FH11(Z#F$V1#	0_B0138F1!2WFG0882J702!V8#2BF8FV!FBV0JBZ8#4#H!k110V!F0FZF01V$22p021c40V0	//%109#2-1/)2/)401!4!102&1//1/!20104%9////////#1/&3%1/$1//(215$2//$18/$1%2$2%2#1,3//.2///01-3(1)1/$2#1$1/*3/#3//////&5/$X,2/,2!1$1!3)2/,2//!2!4!4///#1/1%11&1+3/%2#1$1(105&1-	fbyQb@LL`cp@cIHXlhidmLdmTuKUUP]LLUVj	20	19	276	276.231	2.1807	5	0	49.98	1.0852	69.97	0.7	0.69067	0.59852	20	6	6	1	8	0	0	0	11	1
	FF@02-8#80V+F01/&F.4/	&8!2!V$8!1.F$4V(V(V*V*2*	//.1////+102///+2(7+5/////////01///////02/$2/////.2///(2/////////////-9//////////////(3/)1//+	gJX@@eOKBJ`	5	4	62	62.0510	0.5573	1	0	22.55	0.51042	12.36	1	0.19011	0.54931	5	1	1	0	1	0	0	0	1	0
	kF@!1(F#8#8$F*18/8/$4/	!8*V$8!1+4!F.V(V*V*2*	///////////,5%4////////03////////-5////////////////////////,9////////%3///&1////#1!5//(	gJX@@dsMBR`	5	4	62	62.0510	1.0693	1	0	6.79	0.52283	3.24	0.8	0	0.69315	5	1	1	0	0	0	0	0	3	0
	tNH121(4*V/(1,F//	!8(F0W$8/(4V/)F!V*2%4#	//(5%1////2$2$1////&2/////////////////2/$2////////,2//////.5///(2)3///%9//////////+1/////%1//+	gJX@@eZu@P	5	4	62	62.0510	0.8037	1	0	6.95	1.6561	12.36	1	0.7011	0.54931	5	1	1	0	2	0	0	0	3	0
	FNF/8#8/08$F///0	/#8.B!F/(V*4*2%4#	//(4/////////04(6////////$8////////*4//////////!4//////////////)@//////////////////.	gJP@DiVhPT	5	4	60	60.0550	2.0882	0	0	0.15	0	0	1	0.61445	0.34657	5	0	0	0	1	0	0	0	3	0
	VFP02&F,V+F+1,F&V-2#V$	&8%V$8/(4V0F+2-V)V+	//.2////+2////&2/////////////////1/$2///////////////*5//#3/////&7////////%35///%1////#3//+	gJ\@AbeMK@P	5	4	66	66.0430	-1.0218	3	0	35.99	0.73826	27.96	0.8	0.70985	0.69315	5	3	3	0	0	0	0	0	0	0
	kFH02&F%8%V/%801,F/*V$	-V$8!1/$4V0F!8(2-V*2F)	//(2//.5//!2///%2/3//////*2//////////$3/$1#2////////(2///+2//////////,8///+3////////01////#2//+	gJT@@TiVhPL	5	4	64	64.0470	-0.9342	2	0	13.59	1.1082	15.6	1	0.35313	0.54931	5	2	2	0	1	0	0	0	3	0
	fJH1201$F+2V/(1,F/*V$	-V$80F/%4V0F+2-V-2!4#	//(3%1////2*3////&4/////////////////1/$2////////)3!2///+1///!5///////)8/*2//////////!1////#2//+	gJT@AdkVhB	5	4	64	64.0470	-0.6043	2	0	13.59	1.1082	15.6	1	0.67892	0.54931	5	2	2	0	2	0	0	0	3	0
	kFP021(F(80V+F+1,F.4/	!8#8%W$8/!F$4V(V(V*V*2*	//.1/.5//+3////&2////////03////////-2/$2///////////////////////&9////////%35///////*1//+	gJX@@eMK@P	5	4	62	62.0510	1.3782	1	0	22.55	0.51042	12.36	0.8	0.70985	0.69315	5	1	1	0	1	0	0	0	1	0
	fJH12&F(V!2V/08%1,F/*V1#	!4!2&V$8$2/!4V0F+H!F*V/%	//(3%1////2*3////&2////////%3/,1//////+1/$2////////,2///+1///!5/-2/////*7/////.2//)1///////(2//+	gJTHI`DIJuHD	5	4	84	84.1020	-0.1383	2	0	16.68	0.90288	15.6	1	0.67892	0.54931	5	3	3	0	2	0	0	0	3	0
	NNF1!V/8/&F/%2/*	04/08.8!F/(V1/$2%4#	//(6////&4*2////&4/////////////////2//////////!4//////.8///////)@//////////////////.	gJP@DkVhB	5	4	60	60.0550	2.1549	0	0	0.15	0	0	1	0.74135	0.54931	5	0	0	0	2	0	0	0	3	0
	kFH!1%F%8#8/08%8///	!8*V$8.4!F#F/#V*V*24)	//(2/////////04(6////////$5////////*3//////////!2//////////////)9///*2///////2/01////#103//)	gJX@@dkSBJ`	5	4	62	62.0510	0.3093	1	0	6.79	0.52283	3.24	1	0.59821	0.54931	5	1	1	0	1	0	0	0	3	0
	FNH2.8#8$F(F!8/$FF//	,2V$8!2+4!FV#4%8+V/%2%4#	//.1////+1//*2/$4%6//////4)2//////////$4////////////////////////,A///,6////(42///////*1//+	gGX@@dlltHj	6	5	74	74.0620	0.7022	1	0	19.46	0.59147	12.36	0.83333	0.38723	0.80472	6	1	1	0	1	0	0	0	2	0
	NNHY!V!8,8,2)F$V*F$2/*	04+V$8!2%8$8!F$4%8+V1/$2%4#	//(2%1////+3////&4/////////////////2/-3/#3//////.4///////////6///(A,3///////(3//%3/////$1//+	gGX@@dsmRA@	6	5	74	74.0620	0.7029	1	0	19.46	0.59147	12.36	0.83333	0.88445	0.69315	6	1	1	0	2	0	0	0	2	0
	FNH02-8#80V*2)F$V*F!1/,	%1&V$8!3%8$8!F$4V$8+V*V!1&2%4#	/02/%2//.3//!2///%2/7//////*1//&3+2/#4/////+1/$2#2////////(402//////////////&A///////////-1////#1//+	gGX@@eNmRHF	6	5	74	74.0620	0.6879	1	0	19.46	0.59147	12.36	1	0.61941	0.69315	6	1	1	0	2	0	0	0	2	0
	kNH22&F%8%V!F/!801,F/*V$	-V$8!1/$4V0F!8(2-V*2F$4#	//(2/////!2////3%1//////////////)3//%5/$1/&6///////$2///+2//////////,@,3///////(3///&1////#2$3//%	gGT@ATiej`H	6	5	76	76.0580	-0.3938	2	0	10.5	1.4343	15.6	0.83333	0.29716	0.69315	6	2	2	0	1	0	0	0	4	1
	FNH202/08,2F(F$V)FF//	&8$2V$8!2%8$8!F$4%8+V/%2%4#	//.1////+5//*2/+6//////*2////(4/////////////////*6////////////-A////////%46///////*1//+	gGX@@dlmJA@	6	5	74	74.0620	0.5834	1	0	35.06	0.32829	12.36	0.83333	0.51949	0.80472	6	1	1	0	2	0	0	0	0	0
	kNH02&F%8%V*F*801,F$F/$V$	-V$8!3/$4V0F!8(2-V!1&2F$4#	//(6//!2+6//!2////&2//////*1/////////(2+3/$1////////,402///)2///////$4///&@///+2////////01////#2//+	gGT@@TiUja@p	6	5	76	76.0580	-0.4798	2	0	10.5	1.4343	15.6	1	0.40811	0.69315	6	2	2	0	2	0	0	0	4	0
	FF/08#8-F!8///&	&8+8.4!F/!1$V+F)2*	///////+4////&B////////////////////////%8///#6//////////////!B//////////////////!@+	gGP@DiUiQ@p	6	5	72	72.0660	2.1716	0	0	28.26	0	0	1	0.33109	0.54931	6	0	0	0	2	0	0	0	0	3
	FNH22-8#80V+F/(FF//	,2VF#8!3.F$4V$8+V*V!1&2%4#	///////+2//*3*2/6////(6//01//////////$3/$2#2///////////////////////!A////////%63///%1////#1//+	gGX@@eOMLHF	6	5	74	74.0620	0.8399	1	0	19.46	0.59147	12.36	0.83333	0.62741	0.80472	6	1	1	0	1	0	0	0	2	0
	FNF2.8#8-F!8$F.F//0	&8+8.B!F/(V*4F)2%4#	///////+2///-4(6/////////////////4////////////////////////,B//*9/////*66//////////&	gGP@LdbLsBZ`	6	5	72	72.0660	2.5091	0	0	12.66	0	0	0.83333	0.32011	0.69315	6	0	0	0	1	0	0	0	2	0
	vJH12&F%80V!2V/08#801,F/*V1#	!4!2&V$8!102/!4V0F!8(H!F*V*2F)	//(3//.3/&2////02/3//////*2/*2/,1/////&4/#3/$1#2/#2///////////1///!3/-2/////*9///+2//!2//)1///////(2//+	gGTHI`DIJmSBY`	6	5	96	96.1130	-0.1167	2	0	13.59	1.1082	15.6	1	0.56529	0.69315	6	3	3	0	2	0	0	0	4	0
	FF@/8#8-F018/.1%4/	&84$V$8!1#4&4!F.V(V*VF)2*	///////-2///+6(@+8/////////02///////03///#2///%2///////////%4//////*A///////////-1////#1//+	gGX@@djsLEKT	6	5	74	74.0620	0.5173	1	0	19.3	0.18394	3.24	1	0.34068	0.69315	6	1	1	0	1	0	0	0	2	0
	FNH02-8#80V*2#8$F$V*F!1/,	$11&V$8!3%8$B!F$4V$8+V)FZ!1&2%4#	/01/%2%3-2/)3+1////,2&4(9//////*1/)5,1+1/#2/////+3/$2#2////////*2//////////////&C/////////.1/-1////#1//+	gNx@@eNkTpPSP	7	6	86	86.0730	1.0756	1	0	16.37	0.70312	12.36	1	0.60131	0.4621	7	1	1	0	2	0	0	0	3	0
	FNP/8#8-F018$F04/&1%4/	#1!84$V$8!1#4&B!F.V(V*ZF!V%2%4#	//(4/////$2///+2(8+5///////(5/(2/////-3/!3///#2/+3/)1///&4%1///////&2//////*C///////////-1////#1//+	gNx@@djlsPTmP	7	6	86	86.0730	0.9717	1	0	16.21	0.219	3.24	1	0.5114	0.4621	7	1	1	0	2	0	0	0	3	0
	FNF2.8#8$F(F!8$F.F//0	&8%1$8.B!F/(V*4F)2%4#	///////////*404%@/(7/////////-7/////(6////////////////////////,D//*5/////*4//////////(	gNp@DjWfZBcj	7	6	84	84.0770	2.8968	0	0	9.57	0	0	0.85714	0.41789	0.59725	7	0	0	0	1	0	0	0	3	0
	kFP021(F#8#80V!F(F018(1&8$F(1%4/	!8#8!2!W$8!1#4#8!4!F$4V(V(V*VF)2*	!2//+1/.2//+3//&2/.8////////02////////-2/$2/////.4////////////+3////*C///,4//+5/*322///////*1//+	gNx@@eM|mHbh	7	6	86	86.0730	2.0348	1	0	31.97	0.36003	12.36	0.85714	0.49614	0.59725	7	1	1	0	2	0	0	0	1	0
	FNF/8#8-F!8$F04//.	&8%1$8.B!F/(V*4F!V%2%40V0	//(4//.5/////(3(4(@+5////////////////#4//////////!4$4//////////////#D////////////////&3/*2+	gNp@DiUejBbj	7	6	84	84.0770	2.7448	0	0	9.57	0	0	1	0.44031	0.4621	7	0	0	0	2	0	0	0	3	0
	mFP0208$F%8#80V+F01!8#84-F(1%4$F2$1#	&8!H!V$8!102&80F!F$BV(V$F!k#F%V&1!2#8%	//(2/////$2///+2(7+4///////(3/(1$1/////(2/!3/$1///*3/////02%2///////&2.2//!1/+1/*A////#1/&1//,1/////-2/01&2//!2(	gNtHI`DIJkSLDht	7	6	108	108.124	0.4905	2	0	26.1	0.57701	15.6	1	0.28545	0.4621	7	3	3	0	1	0	0	0	2	0
	kFP021(F#8#80V!F(F018(1#2!8$F(1%4%2)	!8#8!2!W$8!1+J!F$4V(V%40V#F%V&1!2*	///////////*202%7//////%5/*2////////-5/$1/////////-2////////,3/!2///&B//*3/04////(2/+2/*1*2///(2!2//(	gNt@ATieejBdj	7	6	88	88.0690	0.8816	2	0	23.01	0.6545	15.6	0.85714	0.53344	0.59725	7	2	2	0	1	0	0	0	2	0
	kFP!1%F0F#8#8$F(F018/8,V1%4/	!8#8%V$8!1#4&4!F#F*V!1$V*VF)2*	!2///////(4////&@/(4//////(2////////-1/3//////#4/////////*2///////+E///&5////,322///%1////#1//+	gNx@@drlthdh	7	6	86	86.0730	1.6071	1	0	31.81	0.1116	3.24	0.85714	0.49614	0.59725	7	1	1	0	2	0	0	0	1	0
	NNHX!V!8(8#8#FF(F!8$F.FF//	,2V$8!2+B!FV#4%8+V1)4*2%4#	//.1////+1////4%4/////////////////6/#7////&3/////////)4/////////%C,3//.3////(7///////+1//+	gNx@@ds[SPfh	7	6	86	86.0730	1.2426	1	0	16.37	0.70312	12.36	0.71429	0.2	0.69315	7	1	1	0	1	0	0	0	3	0
	vRH1201$F%8$2V*F*801,F$F/$V$	-V#880F3/#F4V0F!8(2-V!1&2F02!4#	//(7//!2+4/&2/*1///&4//////*1/////////2&1+3/$1/////(3///2!202///)1///!3////02///&B/*2//1////////0101////02//+	gNt@@TiUZjDC@	7	6	88	88.0690	-0.1283	2	0	7.41	2.0324	15.6	1	0.5456	0.4621	7	2	2	0	3	0	0	0	5	0
	FNF2.8#8$F&2#8$F.F#1/,	+F&8.B!F/(V04(4*2%4#	//(2/////!2////6%6/////////!5///////,4//,6///////$4///////////*6//-D////////%6//////////(	gNp@LdbJZi@`	7	6	84	84.0770	2.9635	0	0	9.57	0	0	0.85714	0.67822	0.53648	7	0	0	0	2	0	0	0	3	1
	NNHX!V!8(8#8#FF&FF!8$F04,FF08/-	,2V$8!2+B!FV#4%8+V1)4#V%2#104#	//(4%1////+1////&2///,5/////////////!6/#5/(5//-3////%4,2////$3/////////%E,3//.3////(7///////+1//+	daz@@@RYoZZ`cJ	8	7	98	98.0840	1.697	1	0	13.28	0.86672	12.36	0.75	0.41905	0.73241	8	1	1	0	2	0	0	0	4	0
	NNHY!V!8(8#8,H#8$F$V*F!102/*	0Z!1(V$8202%8$B!F$B%8+V1)4*2#104#	//(6$11//-2/,1////&4/%3//////-7////////*4/-3/#3/////)1/$4///////////4///(E,3//////(3.3//%2/////$1//+	daz@@@RYuZf``j	8	7	98	98.0840	1.545	1	0	13.28	0.86672	12.36	0.875	0.8218	0.59725	8	1	1	0	3	0	0	0	4	0
	mFP0208$F%8#80V+F01!8#84-F(1%4$F2$1#	%18!H!V$8!10204#880F!F$BV(V$F!k#F%V&1!2#8%	//(2/////!2////&9+5///////(3/(1$1////$1/!2/!1/$1/)2#2/+2//#4//,2%2////&2///.2//!1/+1/*C////#1/&1//,1//)2///#1/)2/*1&2(	day@`Hp@aIUVfYADbh	8	7	120	120.135	0.7594	2	0	38.61	0.39005	15.6	1	0.33755	0.53648	8	3	3	0	2	0	0	0	1	0
	kFP!1%F0F#8#8$F(F018%84(8,V&4$F*	!8#801#W$8!1+4!F#FF)V!1$V*VF)24)	/(1//////!2#2///+2%B+5+4//////#1#2///$3/(1///(1%3/3//////#4/////////////////&E//*1/////*2/&3/.1////#1!2//(	daz@@@RYWiZPQKJ	8	7	98	98.0840	1.9948	1	0	28.72	0.12361	3.24	0.875	0.57114	0.64864	8	1	1	0	2	0	0	0	2	0
	vRH12&F%80V082V*H%8!F8010V*F!10F/$V1#	!4!30F$V$8!302#8$8!F$4V0F408(H!k*V!1&2F$4#	/01/%5//.2/&2*2////&6//////*1/*2+3+2#1.2////&2/#1/$1/(1/(2//%2///#401///)1///!3/-2/////*C//$1/%1-1/#2//)1/////+2/+2//+	day@`Hp@aIUViiBLX	8	7	120	120.135	0.6066	2	0	23.01	0.6545	15.6	1	0.61626	0.53648	8	3	3	0	4	0	0	0	4	0
	kFP021%F0F#8#80V!F&2F018(1#2!8$F!1#V1%4%2)	!80808!2!W$8!1+J!F#F4V(V%40V#F%VF%1!2*	///////+2///-202%A////////01(2////////$3/$1///////-5/.2////////*3/$2///&F//*3/////*12/%5#2/*1////#2!2//(	day@@@iJYVYfAHlh	8	7	100	100.080	1.1505	2	0	35.52	0.42399	15.6	0.75	0.63908	0.69315	8	2	2	0	2	0	0	0	1	0
	kFP!1%F0F#8#8$F(F018%8)8,V1%4/	!8#8%W$8!1#4&4!F#FF)V!1$V*VF)24)	!2///////(2///-4(B/(2//////#2#2///$2/(1///.3/2//////#4/////////*1/!4//////(E//*3+2/+1///32///&1////#1//+	daz@@@RYUiZPQKJ	8	7	98	98.0840	1.9948	1	0	28.72	0.12361	3.24	0.875	0.50109	0.64864	8	1	1	0	2	0	0	0	2	0
	FNP02-8#80V+F018$F04-F(1%4/	#1!840280V$8!1#4#8!B!F$4V(V(V*ZF!V%2%4#	//(4%1////+1////&9+6///////(5/(1/////-3/!2/$2/)2#1/+2/%1,2//,4%1#2////!2/////////*E///////////#2///#2/)1/*1/	daz@@@RgUef`QHj	8	7	98	98.0840	1.6683	1	0	28.88	0.39855	12.36	1	0.47925	0.53648	8	1	1	0	3	0	0	0	2	0
	kNP201(F#8#8$F(F018$F*8#F)1%4/	!8#84$W$8!1#4&B!F.V(V*ZF)2%4#	////+2*5//////!4(6///+3/,5//&3////////+307////////////////////////,E//*5//03///(7///&1////#1//+	daz@@@RYofi`RJj	8	7	98	98.0840	2.3323	1	0	13.12	0.27058	3.24	0.75	0.37628	0.73241	8	1	1	0	1	0	0	0	4	0
	FNH02-8#80V*H#8$F$V*F!1/,	0V!11&V$8!3%8$B!F$4V$8+V)FZ!1&2#104#	/01/%6%2+2/+3/////)2/7//////*1/)7,1+1/#2/////+3/$2#2////////(402//////////.1///&E///////%3//(1/+201////#1//+	daz@@@RgUZf`PDj	8	7	98	98.0840	1.53	1	0	13.28	0.86672	12.36	1	0.68592	0.53648	8	1	1	0	3	0	0	0	4	0
	FNF2.8#8$F(F!8$F04,F//0	&8%1$8.B!F/(V*4F!V%2%40V0	//(4/////////04(8/(4////+5,3////#3/////(6//,5///////$4//////////////)F//*5/////*4//////////(	dax@@DjWYfhDar`	8	7	96	96.0880	3.3512	0	0	6.48	0	0	0.875	0.51973	0.64864	8	0	0	0	2	0	0	0	4	0
	FNH202,8#8$F&2F!8$F04!V)FF!1/,	$108$2W$8!2%8$B!FV#4%8+V*4F!V%2%40V0	)1/-4%1.1///+1//*2/!4(@/////!2/&2////%2/////-4//+25///////$4///////////&1//*4%G//*5/////*22/%3//////#1//+	diF@@@RVUVejALbh	9	8	110	110.095	1.8132	1	0	25.79	0.4463	12.36	0.77778	0.55365	0.57565	9	1	1	0	3	0	0	0	3	0
	kFP021(F#8#80V!F(F018(1#2!8$F(1%4%2)	!8!1840280W$8!1#4#8!J!F$4V(V%40V#F%VF%1!2*	!1///////////!2#6(A+5/)1///.2/*2////////-5/!101/(1//////.3/$2////////,2/!2///&F//*3/02////&12/+2/*1*1///02%4//+	diE@@@kIEDbiZfCHdfh	9	8	112	112.091	1.5382	2	0	32.43	0.46438	15.6	0.88889	0.43856	0.51986	9	2	2	0	2	0	0	0	2	0
	tNPY2104#F0J#8#80V!F1%3F018$F041&8!FFF&V1%4/	!80808!2F0W$8!1#4#8!B!F#F4V(V!1$V&F!ZF!V%2%4#	302//+1/.2//+5////&8////)3///&1/#5///////)2/$2////%3/(4/////////,6///02////&G////////$372///////*1//+	diF@@@rQSQFYZPcJ	9	8	110	110.095	2.9101	1	0	41.39	0.27809	12.36	0.66667	0.63613	0.64124	9	1	1	0	3	0	0	0	1	0
	NNP3!V+8#8$F&FF018$F04,F!8!2!1%4/	0401!84$V$8201#4&B!F$8)V(V1)ZF!V%2V!104#	//(6/)2//,4////+2%6//////%3/)1#2/(2//////(3(5/////////#2///////-5////$1///#G/,2,5/04////(4///&1///&3+1//+	diF@@@RV]YijAHbh	9	8	110	110.095	2.0325	1	0	10.03	0.35394	3.24	0.88889	0.51959	0.48648	9	1	1	0	3	0	0	0	5	0
	zRP3208#4F%80V082V*FF$8!V841+FF08!F.F$V1#	!4!2%2VF1!8!302(2#F$4V0JB48(H!k01$F!V!1&2F$4#	//%102+2.2/!1//!3/02/(3/+6////(4//01/*1////////)2/$1/!1#2,1//////&2///+1//2/04/-1/////*D/(2(2/02&1////%1!6301+1/&1/////#2//+	diEH`DJ@BDkUYjY``f	9	8	136	136.134	0.2328	3	0	36.05	0.77947	32.67	0.88889	0.67453	0.44794	9	4	4	0	3	0	0	0	3	0
	vLH12F1X!1F!11080V082V+F!808#841F+F&1,F$V1#	!4!2%2VF10880F102)4F0FV#4V0F048#4#H!k*V*2F02084#	//(1//,301/,3*31///&4(8+3$2//+1//+1/(2/.1//////+4/$1/)1///$1////202//2/$1////////&2//$E//-4,1/%3/!1//!1///#1////#2#2/*1+	diE@`HH@aIgUjfXDIZ`	9	8	132	132.146	0.6331	2	0	19.92	0.75602	15.6	0.88889	0.46585	0.44794	9	3	3	0	3	0	0	0	5	0
	mFP0208$F%8#80V+F01808#84-F(1%4$F2$1#	%1840H80V$8!10204#880J!F$BV(V$F!k#F%VF%1!2#8%	//(2/////////04(A+8///////(3/(1$1////$1/!2/!3/$1/-1/+2/%1!11//.1%2%2////&3//.2.2//!1/+1/*E////#1/&1//,1//)1///#1/)2//!2(	diE@`Hp@aIUUifXLRJZ`	9	8	132	132.146	1.1471	2	0	35.52	0.42399	15.6	1	0.32225	0.40236	9	3	3	0	2	0	0	0	2	0
	FNP22-8#80V!F(F018$F.FF(1%4%2)	%1840280V$8!1#4#8!R!F$4V(V(V#F%ZF%1!2%4#	///////////%2#6(@+3/////)2/)1/,1///////05/$1////////(3///1//)1/////*2/+2/*F//*5/021////%14!1/(2/*1///&2$2%4//+	diE@@@qJWgZZXLBrZ`	9	8	112	112.091	0.936	2	0	32.43	0.46438	15.6	0.88889	0.23825	0.51986	9	2	2	0	2	0	0	0	2	0
	kFP!1%F0F#8#8$F(F018%8)8,V1%4/	!8#84$W$8!1#4&4!F#FF)V!1$V*VF)24)	!1///////////&8(D+5+2//////#2#2///$2/(1///)2$5/201///////////////!1/,3//////(G//*3//(1//&2(12///&1///,2%1//+	diF@@@RYUzVfCDlfh	9	8	110	110.095	2.3825	1	0	25.63	0.13851	3.24	0.88889	0.43856	0.51986	9	1	1	0	2	0	0	0	3	0
	vRH3201$F%8#82V!F&FF!8%841+FF08!F.F$V$	,2VF!880F3+4F0FV!F4V0F048#4#2!V*V!1&2F02084#	//(3//.1/&2/*102//-4%9////(1/&3)1////////$2*2/#5/$1//////*3/-2///.1///!3$1//+1////&F/*2/%1)14////(4/,2/)1////#2//+	diE@@@IJUeZfhDAJ`	9	8	112	112.091	0.6803	2	0	16.83	0.89483	15.6	0.88889	0.60197	0.48648	9	2	2	0	3	0	0	0	5	0
	xtk5!k!2&28V!8&8%F!8$F04/#2/*	048#8%W!1082-B08F/%V0V1%F!ZF!V%2V$40V0	//(6/!1///#2////04/@+2///////(2/////-31//*3///*1//////,1/*1/-2//.2///02////&G&2//////////.1///$3-1*3/%2#5!2&2	diDH@@RUUZifABfX	9	8	112	112.087	2.2725	1	0	19.58	0.66905	20.23	1	0.61844	0.40236	9	1	1	0	4	0	0	0	5	0
	sNP301V&F#8#8$F&FF018$F04(8#F!8!2!1%4/	0481!84$W$8201#4&B!F$8)V(V1)ZF!V%2V!1040V0	//(6$2/,1*5/(4/////!4///+3/,3//&3!2////////03%307/////#2///////////-5/%1//////!I//*5//03///(7///&1////#1//+	def@@@RYoVZfhDbj`	10	9	122	122.106	3.2411	1	0	6.94	0.51153	3.24	0.8	0.57571	0.59947	10	1	1	0	3	0	0	0	6	0
	kNP221%F0F#8#80V!F&2F018$F801&8#FF!1#V1%4/	!80808!2!W$8!1#4#8!B!F#FJV(V!1$V(V0VF)24$4#	//.1(2/%2&4//#3///-4(B/////(3//#2#1/,2///////4/$2//+4///#1/////%1/(1//////////%I//*3//06///(56///////*1//+	def@@@Rfy^ViXDRZ`	10	9	122	122.106	3.2978	1	0	38.3	0.30052	12.36	0.7	0.4746	0.69315	10	1	1	0	3	0	0	0	2	0
	kFP!1%F0F#8#8$F(F018%84(8,V1%4$F*	!8#841#W$8!1#4&4!F#FF)V!1$V*VF)24)	!1/$1//////!2#2///)4(F+@+2//////#1#2////////&12$3/201/////$1+4,1////////!1/,2//////(I//*1//(1//&1(12/&2/.1///,2%1//+	def@@@RYUVeiXLRrZ`	10	9	122	122.106	2.6514	1	0	38.14	0.093078	3.24	0.9	0.48657	0.54931	10	1	1	0	3	0	0	0	2	0
	tNPW2104%J#80V080V!F1%2F018$k041&8!F0F!1$1%4/	!8#8402N0W$8!1#4#8!B!F$4V2#8!V(V04$F!ZF10V%2%40V0	!1//$2%1/.2/2/*3///-4(D$1%5+2//////(1////////(1$2/!102.2///////,4//#2////////+3///(I)1//*2////.112//&33////*2%1//+	def@@@RfuVViXDRZ`	10	9	122	122.106	3.1458	1	0	38.3	0.30052	12.36	0.8	0.6235	0.59947	10	1	1	0	4	0	0	0	2	0
	NNH302V+8#8$F&HF!8$F04!V)FF08102/*	0Z!108$2W$8202%8$B!FV#B%8+V1)4F!V%2V!1040V0	//(6%1////4*1//*2/$4%@/////!3/&2/)2//+3/////$3(4////////!2//////!2//+5////&1///0I//*5/////*22/%5//!1////1//+	def@@@RVUuiZhDrJ`	10	9	122	122.106	2.2676	1	0	22.7	0.50705	12.36	0.8	0.61773	0.57565	10	1	1	0	4	0	0	0	4	0
	zRP3208#4F%80V082V!F&FF!808!V841+FF08!F.F$V1#	!4!2%2VF1!8!302(24!FV#4V0JB48#4#H!k01$F!V!1&2F#84#	//01#102+2.2/!1//!1/01//-4%9////(1/&3)1/*1//////)2/.4/$1/!1#2,1////$3//02///+1///!4$1/(1/!1////&F/(2(1/02&14////(4!1+1,1)1/////#2//+	deeH`DJ@BDkUYZfZABVh	10	9	148	148.145	0.6205	3	0	32.96	0.85255	32.67	0.9	0.63558	0.51986	10	4	4	0	3	0	0	0	4	0
	vRH3221$F%8#82V!F&HF!8$F8410V)FF0810F.F$V$	%18F#2VF!880F3%8$BF0FV!F4V0F048#4#2!V*VF01&2F02084#	//02%3//.1/&2*2.102//-4%C////(1)3/&1////$1////*2/#3/$1////////)2///.1///!3//#1/////$H/*2/%1)1////)24/%5.3.1,2///%2//+	dee@@@IJUeVjY`PFj	10	9	124	124.102	0.9492	2	0	29.34	0.51329	15.6	0.8	0.64614	0.57565	10	2	2	0	4	0	0	0	4	0
	NsT1!k01!2%8#84%8%F018$F04/#2!1%4/	0401!84$V$8245#4V%B!F*V#V(V1)ZF!V%2V#V4#	//(@////1%4,2///+2(8+5///////(2/(2+1///(7//+3//&3+2/+2/)1//1#3/(1//////(2-2//////*I/#1//////////)1////#1/*2&2(	def@@@RUUVYjhDbr`	10	9	122	122.106	2.3349	1	0	6.94	0.51153	3.24	1	0.61951	0.44794	10	1	1	0	5	0	0	0	6	0
	FNF2.8#8$F&HF!8$F04,F!81/,	&8#F01$8.B!F+8+V04(4F!V%2#1040V0	//(6//.1//!2////&@/(4////+3/.5,5///////,4$3//&2///////$8///,1///////&1$3/&3/%J/)3/2/////*4//////////(	ded@@DjWUfZiAH\h	10	9	120	120.110	4.0745	0	0	15.9	0	0	0.9	0.66552	0.51986	10	0	0	0	4	0	0	0	4	0
	xtmb!k!@&28V!8&8$H#8$F$V*F!1F2)F/	0Z801(V!108202%8$B08F$B%8)V0V1%F!Z*2#104#	//(8$11+1//03/02%2#1////&4/%2//////%1&4/////-31//*3/-3/#3&1/////01/////$2//.2///02-4///(H&2$3///////(3//%2)1////*1/&1*2&2	defH@AAIUUjii``j	10	9	126	126.094	1.0727	2	0	23.29	1.0567	32.59	0.9	0.78502	0.48648	10	2	2	0	5	0	0	0	6	0
	FNH202,8#8$F&2F!8$F04!V)FF!1/,	$108#F2W$8!2%8$B!HV#4%8+V04(4F!V%2%40V0	//(2%1.1///+3//*2/!4(D////#1-2/&2$2//05/-2/////-2//,2///////$4///////////&1!3//&3%I//*5/////*22/%3////(2/*1//+	def@@@RVU]iZdDrJ`	10	9	122	122.106	2.0821	1	0	38.3	0.30052	12.36	0.8	0.63384	0.59947	10	1	1	0	4	0	0	0	2	0
	:u72HtX025k!9138VV082V!F08$HF!808!k84WFV!F%FF0c10H1W&F$F$V18!	0ZB0138F!F2WF11882F302F!8#2BF8HV!FBV0JB48!W4#HV0k15$F0FZF01V1F#2k021840V0	,3.3*9&1$2$1/)203/#1012$2$3//$4//0E#2//)1/$1#5)1$1/01$1/!12,2*2/01///!31//02(3/$1/!1#4%1%2/&2+11(3/(1/////%1$1!2/,2/12///0201!203///.Z&2//!2!1#2(1////%1!5301/#2%1/01%1011)1//&3$1(2/*1&2&2	fjePa@DT`d@QfPRn]YUUUfjZVjZi@RbJeNX	21	20	291	291.241	3.2667	4	0	78.15	0.52719	52.9	0.61905	0.69435	0.53395	21	6	6	0	10	0	0	0	8	0
	:yj2UsZ1@4m0Fg!8Vc0B4V40FF88#HF0W80808F8410V02!8!4FF0810H0V1%4Z#F2#V1#	048183841P80WFF!83451204V!882R08F#FRV040V#VFV90HJ0k110F!FV0ZF!V021022_!9V40V0	//(9.2!11,3+2/(4$2!102//(1/10204(A(1//&4//&1/3&1*2#1)1.3!1!1+2///#5$1//$18%1%1&1/!2/03)1//$4///01//.1&3/,1%13///2!101!2&101.2///+1Y//*5/%2*2+2$2//%7!3/)2/)1/&11&1//!3#1$1#3-1-	fjeqb@LTYA@PAFRPjKQQKKSIKSSTmUUCtHRyZcT	21	20	290	290.238	3.1112	6	0	69.13	0.83596	73.21	0.66667	0.64753	0.63126	21	7	7	1	7	0	0	0	9	1
	:yj2TtX1@5m!h118Vc0B6V4FFF88#HF0V80808k84WFV!N$FFF0c1FH11(Z#F$V1#	0_B0138F1!2WFG0882J702!V8#2BF8FV!FBV0JBZ8#4#H!k110V!F0FZF01V$22p021c40V0	//%10C/!1/)2/)401!4!102//(1/!2*7+1///////&1/&3%1/$1//(105$2//$18/$1%2$2%2#6,3//.2///01$4(3(1)101/!2)1/*3/#1//01///*2)5,1&Z1+2/,2!1$1!3)2/,2/&2*2!4!4///#1/1%11&1+3/%2#1$1(105&1-	fjeQb@LL``H@cIHXlhiddhTejfiZjj`zXXjmT	21	20	288	288.242	2.6351	5	0	46.89	1.1567	69.97	0.66667	0.69301	0.61678	21	6	6	1	9	0	0	0	12	1
	:qj@LlX1@1H0V5128Vc0C6VFFF08$HF0V808!FN41FV!8$FFF081FH11&F$F$V1#	0ZB0138F!F2WF11882J702F0V8$BF8HV!FBV0J4Z8#4#HV0k14$F0FZF01V%2k021s40V0	/!1/!20A/!1-1*305&1/$5*3)1//%4/C+1///////&22#2(2&1(1.3//,1&2/,2(9*1)11$2$2*3,1,1*1//#1///)2)10101/!2)1//.1!2//2!1/////$a#1(2)101%1)2!4#3/$3)5//#1*2!4!1///#1//1&3*41-2/,1-	fjeQB@HDR@HrJKJJYIIIJFjZejfjhAaBHjTy`	21	20	280	280.266	4.3433	3	0	30.23	0.93152	35.83	0.61905	0.69303	0.58959	21	4	4	1	10	0	0	0	13	0
	:yj@Tta1D5m0Vh138Vc0C7VJ0FJ88#HF0m8080BkN4WFV0FF$JFF0c1VH1W#V!F4#F2#V1#	0ZB0138F1!HWFG1882J70X!V8#2BF8FV10GBV0JB_8#4#Hk0k110V0FF0FZF01V$X2o029c40V0	)1/)1#@3$1+2/)2/+1!6$22////%A#1/$1//4,2&101!1/#1#1/%3/&2//(1-1/01//%17/$1/!1!27,3/&2,2)2/+1/3#1$4.2//04#1(1////(2$1!2/*2/!1+1,3-Y1!1//%2/%1/21//(2(4!3/#1$1/)1/&1/3*4.3)1.1)1&	fjeqb@DTYCrPAFRZJ[JIIJESMTmKUUTbtcLLYRj	21	20	290	290.238	1.5327	6	0	69.35	0.94895	85.49	0.66667	0.73071	0.59188	21	7	7	2	7	0	0	0	11	0
	zxQYHXs#4H%80V082V!F08#4HG!808!k8490V)FF0810H*V!2F$V1#	0Z401I8F#2WF1!82070210V80402B!FV#RV0JBZ80804010H!k11$F0FZF01V!1!2lF01840V0	//(@$5//)1&4(1!1014(102/01/(1*4/I*14/%1//$1)1/&1/)2102/%1/1.1,2/!305!1/.2(5/$1/!2/02/)1//,1/////+1/)1/(3)1/#1/(1////0_(2//02/1/.1/&2)1%22!1/#1-41/!1)14/.4/$2#3/)15!3&3	fjePb@LL``@QddarRbRRRRRuSRtuM@hqeJkTV	21	20	284	284.254	3.95	4	0	64.4	0.67764	58.12	0.61905	0.61572	0.53051	21	5	5	0	9	0	0	0	8	1
	zvyj@UsZ1D0m0og028Vc0C5VJ0FG88#IF0n8080BkN410V0H!8!JFF081VH0V1%44#F2$1#	048181841PN0WFF30834502F4V!882R0eF010FRV2!V8!VFV90Fo0k150F!F!ZF10V021022Z!8V40V0	!1)1/%1#7/!302///#1!4$3//01/#4/F1*2///!1(51+1(1(2/(1!1,3*1////)1//%16/!101/!1#2,3//.2/+1/3)2.21)3/%4///%2%1$2/(12/#1(2#1///&a1/&2/01/%1*1$2//)2!1#15!3(1%1/$1,101/%1/3*4&1&3%1!1$1/!1(	fjeQb@DDayH@aJuYeu{[ZZYejjiCiFDqLeNj	21	20	288	288.242	3.1358	5	0	78.15	0.69482	73.13	0.66667	0.63916	0.58727	21	6	6	2	8	0	0	0	9	0
	;EPLkV1@0H0V4028Vc0C6VF0F08#4HG0W808!FN410V)FF0810H!1%F$F$V18!	0ZB01I8F#2WF11082470210V804!B08FV#RV0F4Z8!V4010HV0k1$VF0FZF01V!1!2kF01c40V0	)1(1/!20B/!101/&101#1!1.2$2/&1/(1/!2(G*17///+1)1/&1/)41/#1#1/1.1/*1&3!1/.2(5!2&1)1//$1/)1//!1)1(1-5/&2//02)1/02(1/%13-2.102/////(_//1)2/1+3)2(1/&2)1%22!1/2!1.1/021%1!1/*3*41$1(2/,11+2	fjeQA@HDb@HsHISjrjjl}TtmMSUP}JD^PkUz`	21	20	287	287.253	3.2316	3	0	79.51	0.57414	61.13	0.66667	0.63164	0.51966	21	5	5	1	11	0	0	0	10	0
	zvuj2MsZ0@0m0JB!8Vc0B0V!FG8$IF0W80808k8410V02!8!JFF0810H0V1%4Z#F2$1#	048181841PN0WFF20830502F4V!882R0eF#FRV2!V8!VFV90FJ0k150F!F!ZF10V021!2_!9040V0	//(7/!1-3+2(1.4$2$4//01%2!2)4$3*B(1#1(1//+1$5/$1*3(1%1&1!1/%3/02//)1///%17%1-1/!2#1,3/!1&4/#2,3//#1-1&1/*1$2/$2.3/2.2/$12)1)1,1-2//(a/1/)3//02,1//*9!3//)1)1/&1+1/.2#1$1/!3$1(	fjeQb@LT`bH@cIHTeEEElmLeiifejj`FDI\cMj	21	20	288	288.242	3.7838	5	0	78.09	0.69458	69.97	0.61905	0.57216	0.65055	21	6	6	1	7	0	0	0	8	1
	zxUYLXs0104H#V080V086V10F08#4HG!808!k84C0V)FF0810H-2F$V1#	0Z401I8F#2WF1F082470210V80402B!FV#RV0JBZ80804010H!k11$F0FZJ01V!1!2kF01c40V0	//&2@//.1/#11%3%4/01/(1/+I*1701///)1)1/&1/)21!2/$1/1.1!1/.4!1/.2(1&1,1/041%3!3&2)1.1/.4!2)1/,102%4$2//.1///!6%1/&1///$2//$_//*2/1/.12/%3)1%25!1!1/1(3%1/!1)1(1/&1/$2/-11!2&2	fjePb@DT`T@PeWjrjjnmTtmMSR@eDUJMP	21	20	284	284.254	3.0207	4	0	79.38	0.64021	68.95	0.71429	0.64532	0.51193	21	5	5	1	11	0	0	0	7	0
	:vbPmta027oV0913cVV08@V!FJ8#4HG!808!k84dFV!F$JJF0c10H1W#V!F#2F2#V1#	0ZB01I8F!FHWF11882F30XF!8#2BF8HV!GBV0JB580804#Hs0k15#FF0FZF01V!10V2kF29840V0	//(8%1+1/)205/#4012$2$22//!5/04/E#1///.1#2&101/&1$1/#2,2//3!1(1,3&1,31/.602(5/$1/!1#2,2//#11//01////.1.2//.2/(2(2.2-1.1+1/+Z1%2//!2&3//1///07!1%3,1(3.1%1!1-1/1/&1(3/*1&2&2	fjepb@DLy@h@aJn{vUUUZjVejfhANJkTE`	21	20	286	286.250	2.5369	5	0	78.44	0.79539	84.47	0.61905	0.72784	0.58491	21	6	6	1	7	0	0	0	9	0
	:uj2MsZ0@4m0FB!8Vc0B0V!FF8$HF0W80808F8410V02!8!JFF081FH0V1%4Z#F2#V1#	058183841P80WFF0283051204V!882R08F#FRV040V#VkV90HJ0k110F!FV0ZF!V121042_!9040V0	//(A/!11,3/$1.4$2$4#2/#1.2/!3*C+5)1!1/%4//&1/3/!1#1)1.3!1.2////+1,1$26/1#1+1%2)4&3)1//$2)4//1%1///&3/11/013)2/%2.1!101!2)1.2//#2/(_//*3/!3/&2!2/#1/&5!3/)2/)1/&1+1/.3#1$1#3-3-	ffuqb@LTYABPAFRPjKQQIIYPiZZZejZj@XPeruFh	22	21	302	302.249	3.3801	6	0	81.64	0.70786	73.21	0.59091	0.6554	0.67019	22	7	7	1	8	0	0	0	8	1
	:yj2TtX1@5m!h118Vc0B6V4FFF88#HF0V80808k84WFV!N$FFF0c1FH11(Z#F$V1#	0_B0138F10F2WFG0882J702!V8#2BF8HV!FBV0JBZ8#4#H!k150V!F0FZF01V$22p021s40V0	/%1.10A/!1/)2/)401!4!104//(1/!2*A+1///////&1-5(3%1/$1//(105$2//$16/$12$2$2%2#3,3/(1/%2///01$4(3(1)101/!2)1/*3/#1////-3/(5,1&a,2/,2!1$1!3)2/,2/&1*2!4!4//*1(1/1%11&1+3/%2#1$1(105&1-	ffuQb@LL``H@cIHXlhiddhmdmTuKUSUAtpqUZh	22	21	300	300.253	2.904	5	0	59.4	0.91313	69.97	0.63636	0.70252	0.62778	22	6	6	1	10	0	0	0	11	1
	zvyj2UsZ1@0m0Jg!8Vc0B4V4FFG88#HF0W80808k8410V02!8!JFF081FH!1%44#F2$1#	0_8111845PN2WFF22834702F4V80882R0eHX!FBV2!V8!VkV80FJ0k150k!F!ZF10V101022Z0V9k40V0	//(A%101!2%102/)5&1.4$2!102/)2-1,401!2*D/%1/////02/(1!1,3.1/.1/!1$1&5$1//$17/!101/!1#2,2/01-3-2,1//1!1$2!1%1%1//2/,1%1/-2/(1//011+1//*a,3!6&2/03/031!2/*102/2/$6!3$1/.1//%11//*3#1$1+1%1$1(	ffupb@DDuBH@cILdhheDbeBdtsULmUUCtIbhfkL	22	21	298	298.261	3.3455	5	0	65.67	0.80265	65.26	0.63636	0.56265	0.67019	22	6	6	1	9	0	0	0	10	0
	:vjHrsZ0@4q0FB!8Vc0B2V!FF8#4HG0W80808k8490V02!8!J0F0810H0V1%44!2F2#V18!	06B18I841P80WFF!83073204V!882R08N#FRV0J8V808VFV90HR0k110F0ckV0ZF10V0210Z2ZF0904VV0	!1&1/*207%1#1&1/#2/.4#32$2#1/&1&1#2(1(4302(G&1#7///////1#1///,11//+3/)3(5!2+1$3/!1)3&2.1/,202&1//&3///)3/%2-1&1,21)2$2,201!1!1%1&1,1///&_/(1/01/1////(15203(1*1(3/&1!1/!1+1/%11&3#1!201/!31,	ffupa@DTYAH@bLaddvbRfRRRTJZffVejj`FTIReUiu@	22	21	305	305.248	3.3947	5	0	107.14	0.58232	84.47	0.59091	0.61827	0.60895	22	7	7	2	7	0	0	0	7	0
	:vbPmtX027kV0913cVV08@V!F08#4HG!808!k84dFV!F%FF0c10H1W&F#2F$V18!	0ZB01I8F!F2WF11882F302F!8#2BF8HV!FBV0JB4808W4#HV0k15$F0FZF01V1F1!2kF21840V0	/.2(9&1$2$1/)203+1&4012$2$3////&C#2//)1/$1#5)1/&1$1/!12,2/,1.1,3/$31//02(4/#11/!1#2%1%2//#11(3/(1///#1//01$1!2/)3!2+1#12///0201!203///.a&2//!2!1#2(1/!5//*3&1!8301/#1%103.1%1!1)1//,1(2/*1&2&2	ffuPa@DLad@PVPRkoVUUUYjiiZijdAFLiUy`	22	21	303	303.252	3.4062	4	0	84.74	0.60042	72.11	0.59091	0.7015	0.55002	22	6	6	1	10	0	0	0	9	0
	zwTW21s4104H0F#80V086V!F08$HF01808!k8410V02!8!J0F0810H0V1%4V#F2#V18!	04B183841P80WF#83471204V!882R!N#FRV0J8V8!VFV10HJ0k110F0cVV0ZF10V0210Z2_!8V4VV0	!1&1/*20A%1/*3$2/.4(303#1/&1&1/)2(G&1#7//#4/01//%3/!1#1!2/%3-1#2///#7(3/01#1+3!2+1$3/032/02////(1&1#3)2/-1/)11//$4&1,212-2,201!1)1/$1#1///!_/(1/01/1/*2//,12201/#1/////*1$1!3&2/!2!1!12(	ffupa@LTYA@@bLaddJbRfRRRVRVffVejjAPeJUVgT	22	21	305	305.248	4.2056	5	0	97.4	0.54055	62.1	0.63636	0.62082	0.59634	22	7	7	0	8	0	0	0	6	1
	:yjDTsZ1D4m0VhV28Vc0CMVr0FF88#HF0m8080BkN45Fc0F%JFG081VH0V&F4#F2#V1#	0ZB0138F10FHWNGG082470X!V8#2B08HV10GBV0JB_8#4#Hk0o150V!F0FZJ01V$X2o!9c40V0	//#1!27%1+2/-1/&1204$5)1+1///G2!1/$1,2/+1#2&101/&1$2/,1#5///#1//+1/*12&101*1/!1#4,4//$1)201/)1%1-1$8,2//#4,1////-1!3/*2!3#1$3$1!2(1!1+1+Z030102/02/02!3)2(1///*1(4!3/#1$1///01/2*2.303&1/.10	ffupR@DDiArZ`BDkYvUV_mZeiZjZiPZQfJHjU@	22	21	306	306.237	0.5694	7	0	105.79	0.74534	102.56	0.68182	0.74622	0.58727	22	8	8	2	9	0	0	0	8	0
	vzMYPmlX183PV0114c0c08DVFFF08#4HG!808!F841FV0V8$FFF081FH11,F$V1#	0Z401I8F!F2WF10882J702F0V8$BF0HV!FBV0J4Z8#4#H!k14&FZF01V!1!2kF21s40V0	//(I*2//0205/&4$2///+4/C/////01/(2/&112,2+11)1(3+1//107$1/,2(8/$11&2(3$31#21/*1#1/#1//#1!3//&1//%1//&2&1!2%1/,1///&3/#2(d#1(1)1!3.2!1#3/1-2//1/03!1!1,2//!1///3!4.2/,1$2(	ffuPB@HT@DIS^sJzjoUSTsUMT@eFUjBp	22	21	288	288.289	5.8134	2	0	28.44	1.1445	40.9	0.63636	0.69809	0.62778	22	3	3	0	12	0	0	0	14	0
	zvyj2UsZ1@0m0Jg!8Vc0B4V40FG88#IF0W80808k8410V02!8!JFF0810H0V1%4Z#F2$1#	048181841PN0WFF20834502F4V!882R0eF#FRV2!V8!VFV90FJ0k150F!F!ZF10V021022_!9V40V0	//(9/!1-3+2(1.4$2!104//01%1!2)4$2*B(1#1///$1$5/$1*3(1%1&1!1/%3%1*2//)1*5$1//$17%1-1/!2#1,3/!1&4/#2,3//#1-1&1/*1$2/$2.3/2//$12)1)1,1-2//(c/1/)3/%2*2,1#2//%9!3//)1)1/&11//*2#1$1/!1$1(	ffuQb@LT`bH@cIHTeEEElmLdmMLtmUU@LHRyF[T	22	21	300	300.253	4.2382	5	0	75	0.7232	69.97	0.63636	0.57859	0.65353	22	6	6	1	8	0	0	0	9	1
	zsTY63s41!H0J0V080V084V10F18$HF01808!k8450V02!8!JFF0810H!1%4V#F2$1#	0Z8111844PN2WF0H0834702F4V80882R0XHX#BV2!V8!VFV!FJ0k150F!F!ZJ10V!1!2W0V9V40V0	//&2A%1$2/$3,5&1,1)1!4/)2/22)4/F/////(3,1!32-1&1!3#2/03/02/$1/01,4//!2(2#2!1,1/042/03)1&1(4//(1/)1(2!1,1/*1//!1&3&1#1*5/-1&102/&11)1#2!2/&1,_01#1//#3/!1//)1/,3201!1//$1///)1/$3//!3&2	ffuqb@LTMAEPAFRPiJJIIYKIIZYjeZjdABSDuY`	22	21	302	302.249	2.1621	6	0	89.54	0.73364	79.17	0.68182	0.58151	0.61095	22	7	7	0	10	0	0	0	7	1
	:yjazwZY@0q11gV0BVc0g6Vb0FF88#HF0W94808F8J50V02808!F0F081FH8V(4$22!V1#	F_B0938F080FY80F082471X!V8!90R08F#FBV0F4W8(H41k1!X0NkVFZ401!2!X2J!9V4V!	//(A.1!202)1&2//$2!101)1/*2!1,10210204(B$1%1////01$1%4//)5,1/1&1&1!2/1)1/2!1$3//!7&2*102/01$1$5&3(3!1//!2*2///!4)2-1/022///(1/.202!1/-1%2)1.1-1#1#_,2/)1%1//*2$1//%6!3!2/-11/01/%1,1/-30201$1/!1-	ffuqb@HXIxmPABRrlnkvkUKURuUSP]BXbJkU@	22	21	302	302.249	2.1287	6	0	74.06	0.8886	85.49	0.77273	0.73811	0.55303	22	7	7	1	9	0	0	0	11	0
<datawarrior properties>
<columnWidth_Table_Structure="250">
<detailView="height[Data]=0.5;height[Structure]=0.5">
<mainView="Table">
<mainViewCount="5">
<mainViewDockInfo0="root">
<mainViewDockInfo1="Table	center">
<mainViewDockInfo2="2D View	center">
<mainViewDockInfo3="3D View	center">
<mainViewDockInfo4="Structures	center">
<mainViewName0="Table">
<mainViewName1="2D View">
<mainViewName2="3D View">
<mainViewName3="Structures">
<mainViewType0="tableView">
<mainViewType1="2Dview">
<mainViewType2="3Dview">
<mainViewType3="structureView">
<structureGridColumn_Structures="Structure">
<structureGridColumns_Structures="6">
<rowHeight_Table="120">
</datawarrior properties>
