# Supplementary material for: Limits of Prediction for Machine Learning in Drug Discovery
Source: Front Pharmacol. 2022 Mar 10;13:832120. doi: 10.3389/fphar.2022.832120 (PMC8960959; doi:10.3389/fphar.2022.832120)
Supplement: Supplementary file 1 [file DataSheet1.ZIP › supportingInformation/publication/molecules_rosuvastatin01.sdf]

eCreator 1.02D

 23 22  0  0  0  0  0  0  0  0999 V2000
   10.3923   -2.2500   -0.0000 S   0  0  0  0  0  0  0  0  0  0  0  0
   11.6913   -3.0000   -0.0000 N   0  0  0  0  0  0  0  0  0  0  0  0
    9.0933   -3.0000   -0.0000 C   0  0  0  0  0  0  0  0  0  0  0  0
   12.9904   -2.2500   -0.0000 C   0  0  0  0  0  0  0  0  0  0  0  0
   11.6913   -4.5000   -0.0000 C   0  0  0  0  0  0  0  0  0  0  0  0
   12.9904   -0.7500   -0.0000 N   0  0  0  0  0  0  0  0  0  0  0  0
   14.2894   -3.0000   -0.0000 N   0  0  0  0  0  0  0  0  0  0  0  0
   11.6913   -0.0000   -0.0000 C   0  0  0  0  0  0  0  0  0  0  0  0
   15.5885   -2.2500   -0.0000 C   0  0  0  0  0  0  0  0  0  0  0  0
   10.3923   -0.7500   -0.0000 C   0  0  0  0  0  0  0  0  0  0  0  0
   11.6913    1.5000   -0.0000 C   0  0  0  0  0  0  0  0  0  0  0  0
   16.8875   -3.0000   -0.0000 C   0  0  0  0  0  0  0  0  0  0  0  0
    9.0933   -0.0000   -0.0000 C   0  0  0  0  0  0  0  0  0  0  0  0
   10.3923    2.2500   -0.0000 C   0  0  0  0  0  0  0  0  0  0  0  0
   18.1865   -2.2500   -0.0000 C   0  0  0  0  0  0  0  0  0  0  0  0
   16.8875   -4.5000   -0.0000 C   0  0  0  0  0  0  0  0  0  0  0  0
    7.7942   -0.7500   -0.0000 C   0  0  0  0  0  0  0  0  0  0  0  0
    6.4952   -0.0000   -0.0000 C   0  0  0  0  0  0  0  0  0  0  0  0
    5.1962   -0.7500   -0.0000 C   0  0  0  0  0  0  0  0  0  0  0  0
    3.8971   -0.0000   -0.0000 C   0  0  0  0  0  0  0  0  0  0  0  0
    2.5981   -0.7500   -0.0000 C   0  0  0  0  0  0  0  0  0  0  0  0
    1.2990   -0.0000   -0.0000 C   0  0  0  0  0  0  0  0  0  0  0  0
    0.0000   -0.7500   -0.0000 O   0  0  0  0  0  0  0  0  0  0  0  0
  1  2  1  0  0  0  0
  1  3  1  0  0  0  0
  2  4  1  0  0  0  0
  2  5  1  0  0  0  0
  4  6  1  0  0  0  0
  4  7  2  0  0  0  0
  6  8  2  0  0  0  0
  7  9  1  0  0  0  0
  8 10  1  0  0  0  0
  8 11  1  0  0  0  0
  9 12  1  0  0  0  0
 10 13  1  0  0  0  0
 11 14  1  0  0  0  0
 12 15  2  0  0  0  0
 12 16  1  0  0  0  0
 13 17  2  0  0  0  0
 17 18  1  0  0  0  0
 18 19  1  0  0  0  0
 19 20  1  0  0  0  0
 20 21  1  0  0  0  0
 21 22  1  0  0  0  0
 22 23  2  0  0  0  0
M  END
>  <idcoordinates2D>


>  <FragFp>
:UYTnta187yV49W5c0V08DVG0FJ8#4IG0180808F845FV0XN08!FJF081FH1W-2#V1#

>  <PathFp>
FaB09I8F08FFY01F8N2Jb2X80V80880R02F#FBV0F4W8(HB0k1$Nk0FZ401!210V2FF29V4k!

>  <SkelSpheres>
//&2G1//+2/&1&22#3.1+1//*8/%2/////01/+4#2+1//!2%1011/.4//+6&1!1)21%32(52#1$5&1)1///#2/!1$3.2/(1//!1#1(2/0103(1&5/+1$1/-5/!2/%1$2(f01*1//2//4!2///!8!1/2,3!11/1//-1/$3.2!1#1*2&2

>  <Structure>
fnmqB@HTXt@QdbffRbRTURRUUKUTsURCEIcz`

>  <Atoms>
23

>  <Bonds>
22

>  <Total Molweight>
306

>  <Total Molweight 2>
306.284

>  <cLogP>
4.4958

>  <H-Acceptors>
4

>  <H-Donors>
0

>  <Total Surface Area>
56.08

>  <Relative PSA>
1.0182

>  <Polar Surface Area>
70.33

>  <Shape Index>
0.69565

>  <Molecular Flexibility>
0.73998

>  <Molecular Complexity>
0.63634

>  <Non-H Atoms>
23

>  <Non-C/H Atoms>
5

>  <Electronegative Atoms>
5

>  <Stereo Centers>
0

>  <Rotatable Bonds>
11

>  <Rings Closures>
0

>  <Aromatic Rings>
0

>  <Aromatic Atoms>
0

>  <sp3-Atoms>
12

>  <Symmetric atoms>
0

$$$$

eCreator 1.02D

 23 22  0  0  0  0  0  0  0  0999 V2000
   11.2583   -0.0000   -0.0000 S   0  0  0  0  0  0  0  0  0  0  0  0
   12.1244   -0.5000   -0.0000 O   0  0  0  0  0  0  0  0  0  0  0  0
   10.3923   -0.5000   -0.0000 N   0  0  0  0  0  0  0  0  0  0  0  0
    9.5263   -0.0000   -0.0000 C   0  0  0  0  0  0  0  0  0  0  0  0
    8.6603   -0.5000   -0.0000 N   0  0  0  0  0  0  0  0  0  0  0  0
    7.7942   -0.0000   -0.0000 C   0  0  0  0  0  0  0  0  0  0  0  0
    6.9282   -0.5000   -0.0000 C   0  0  0  0  0  0  0  0  0  0  0  0
    7.7942    1.0000   -0.0000 C   0  0  0  0  0  0  0  0  0  0  0  0
    6.9282   -1.5000   -0.0000 C   0  0  0  0  0  0  0  0  0  0  0  0
    6.0622   -0.0000   -0.0000 C   0  0  0  0  0  0  0  0  0  0  0  0
    6.9282    1.5000   -0.0000 C   0  0  0  0  0  0  0  0  0  0  0  0
    6.0622   -2.0000   -0.0000 N   0  0  0  0  0  0  0  0  0  0  0  0
    7.7942   -2.0000   -0.0000 C   0  0  0  0  0  0  0  0  0  0  0  0
    5.1962   -0.5000   -0.0000 C   0  0  0  0  0  0  0  0  0  0  0  0
    6.9282    2.5000   -0.0000 C   0  0  0  0  0  0  0  0  0  0  0  0
    4.3301   -0.0000   -0.0000 C   0  0  0  0  0  0  0  0  0  0  0  0
    7.7942    3.0000   -0.0000 C   0  0  0  0  0  0  0  0  0  0  0  0
    4.3301    1.0000   -0.0000 O   0  0  0  0  0  0  0  0  0  0  0  0
    3.4641   -0.5000   -0.0000 C   0  0  0  0  0  0  0  0  0  0  0  0
    2.5981   -0.0000   -0.0000 C   0  0  0  0  0  0  0  0  0  0  0  0
    1.7321   -0.5000   -0.0000 C   0  0  0  0  0  0  0  0  0  0  0  0
    0.8660   -0.0000   -0.0000 C   0  0  0  0  0  0  0  0  0  0  0  0
    0.0000   -0.5000   -0.0000 O   0  0  0  0  0  0  0  0  0  0  0  0
  1  2  2  0  0  0  0
  1  3  1  0  0  0  0
  3  4  1  0  0  0  0
  4  5  2  0  0  0  0
  5  6  1  0  0  0  0
  6  7  2  0  0  0  0
  6  8  1  0  0  0  0
  7  9  1  0  0  0  0
  7 10  1  0  0  0  0
  8 11  1  0  0  0  0
  9 12  2  0  0  0  0
  9 13  1  0  0  0  0
 10 14  2  0  0  0  0
 11 15  2  0  0  0  0
 16 14  1  0  0  0  0
 15 17  1  0  0  0  0
 16 18  1  6  0  0  0
 16 19  1  0  0  0  0
 19 20  1  0  0  0  0
 20 21  1  0  0  0  0
 21 22  1  0  0  0  0
 22 23  2  0  0  0  0
M  END
>  <idcoordinates2D>


>  <FragFp>
zvyj6UsZ1@0m0JgV08Vc0B4VbFFG88#HF0W80808k8450V02!8!JFF081FH!1%44#F2$1#

>  <PathFp>
0_8111845PN2WNFH2834702F4V80882R0eHX!FBV2!V8!VkV80FJ0k150k!F!ZJ10V101022Z0V9k40V0

>  <SkelSpheres>
//&29%101!2%102(1/5&1/$2!103/)2-1,401!2*F/%1////+2$2/(1!1#2(3.1/.11/01$1&2//*15&1*101/!1#2,3/01-3-2,1/.11!1$4!1%1%1//2/,1%1/(3$2/(1//011+1$2//$b,3!6&2/03/031/-101/2/$6!3$1/.1//%1//)103#1$1+1%1$1&2

>  <Structure>
fnmqb@DDuBKPAFRYIQQJIEJEIMLuSKUULOPfJbZlp

>  <Atoms>
23

>  <Bonds>
22

>  <Total Molweight>
314

>  <Total Molweight 2>
314.260

>  <cLogP>
2.2065

>  <H-Acceptors>
6

>  <H-Donors>
0

>  <Total Surface Area>
86.51

>  <Relative PSA>
0.76003

>  <Polar Surface Area>
82.33

>  <Shape Index>
0.65217

>  <Molecular Flexibility>
0.58653

>  <Molecular Complexity>
0.67279

>  <Non-H Atoms>
23

>  <Non-C/H Atoms>
7

>  <Electronegative Atoms>
7

>  <Stereo Centers>
1

>  <Rotatable Bonds>
10

>  <Rings Closures>
0

>  <Aromatic Rings>
0

>  <Aromatic Atoms>
0

>  <sp3-Atoms>
9

>  <Symmetric atoms>
0

$$$$

eCreator 1.02D

 23 22  0  0  0  0  0  0  0  0999 V2000
    8.6603    2.5000   -0.0000 S   0  0  0  0  0  0  0  0  0  0  0  0
    9.5263    3.0000   -0.0000 O   0  0  0  0  0  0  0  0  0  0  0  0
    8.6603    1.5000   -0.0000 N   0  0  0  0  0  0  0  0  0  0  0  0
    7.7942    3.0000   -0.0000 C   0  0  0  0  0  0  0  0  0  0  0  0
    7.7942    1.0000   -0.0000 C   0  0  0  0  0  0  0  0  0  0  0  0
    9.5263    1.0000   -0.0000 C   0  0  0  0  0  0  0  0  0  0  0  0
    7.7942   -0.0000   -0.0000 N   0  0  0  0  0  0  0  0  0  0  0  0
    6.9282   -0.5000   -0.0000 C   0  0  0  0  0  0  0  0  0  0  0  0
    6.0622   -0.0000   -0.0000 C   0  0  0  0  0  0  0  0  0  0  0  0
    6.9282   -1.5000   -0.0000 C   0  0  0  0  0  0  0  0  0  0  0  0
    5.1962   -0.5000   -0.0000 C   0  0  0  0  0  0  0  0  0  0  0  0
    6.0622    1.0000   -0.0000 C   0  0  0  0  0  0  0  0  0  0  0  0
    4.3301   -0.0000   -0.0000 C   0  0  0  0  0  0  0  0  0  0  0  0
    5.1962    1.5000   -0.0000 C   0  0  0  0  0  0  0  0  0  0  0  0
    3.4641   -0.5000   -0.0000 C   0  0  0  0  0  0  0  0  0  0  0  0
    5.1962    2.5000   -0.0000 C   0  0  0  0  0  0  0  0  0  0  0  0
    3.4641   -1.5000   -0.0000 O   0  0  0  0  0  0  0  0  0  0  0  0
    2.5981   -0.0000   -0.0000 C   0  0  0  0  0  0  0  0  0  0  0  0
    4.3301    3.0000   -0.0000 C   0  0  0  0  0  0  0  0  0  0  0  0
    1.7321   -0.5000   -0.0000 C   0  0  0  0  0  0  0  0  0  0  0  0
    1.7321   -1.5000   -0.0000 O   0  0  0  0  0  0  0  0  0  0  0  0
    0.8660   -0.0000   -0.0000 C   0  0  0  0  0  0  0  0  0  0  0  0
    0.0000   -0.5000   -0.0000 C   0  0  0  0  0  0  0  0  0  0  0  0
  1  2  2  0  0  0  0
  1  3  1  0  0  0  0
  1  4  1  0  0  0  0
  3  5  1  0  0  0  0
  3  6  1  0  0  0  0
  5  7  1  0  0  0  0
  7  8  2  0  0  0  0
  8  9  1  0  0  0  0
  8 10  1  0  0  0  0
  9 11  1  0  0  0  0
  9 12  2  0  0  0  0
 11 13  2  0  0  0  0
 12 14  1  0  0  0  0
 15 13  1  0  0  0  0
 14 16  1  0  0  0  0
 15 17  1  1  0  0  0
 15 18  1  0  0  0  0
 16 19  2  0  0  0  0
 20 18  1  0  0  0  0
 20 21  1  1  0  0  0
 20 22  1  0  0  0  0
 22 23  1  0  0  0  0
M  END
>  <idcoordinates2D>


>  <FragFp>
;jPytX1D7mVVh13cVc0CEVJFFF88!4HG0m8080BkN4dFV0FN$FFF0c1kH11&F4!2F$V1#

>  <PathFp>
0_B01I8F10F2WFG1882J702!V8#2BF8HV10FBV0JBZ80804#HV0k150V!F0FZF01V!1022oF21s40V0

>  <SkelSpheres>
/%1,10109/!2/2(2/%3$1!6$3////&A+1,1///+1//,1-5//,1,3/!1%11//$18/$12$2$2%1#3,3/(1/%2/+1/3#1!104.201)101/104)1/,3.101/.1//2,3//%1&c,2/,2!1$1,1,5!2//#1!302$2!7!3/,3#1(1(1/&1(1&3*4.2)1//0

>  <Structure>
fnmQb@DL`Dh@aJn}fuV_mjijVjfjPzYfFJkU@

>  <Atoms>
23

>  <Bonds>
22

>  <Total Molweight>
312

>  <Total Molweight 2>
312.264

>  <cLogP>
2.5475

>  <H-Acceptors>
5

>  <H-Donors>
0

>  <Total Surface Area>
66.05

>  <Relative PSA>
0.96866

>  <Polar Surface Area>
92.34

>  <Shape Index>
0.6087

>  <Molecular Flexibility>
0.72239

>  <Molecular Complexity>
0.63962

>  <Non-H Atoms>
23

>  <Non-C/H Atoms>
6

>  <Electronegative Atoms>
6

>  <Stereo Centers>
3

>  <Rotatable Bonds>
10

>  <Rings Closures>
0

>  <Aromatic Rings>
0

>  <Aromatic Atoms>
0

>  <sp3-Atoms>
13

>  <Symmetric atoms>
0

$$$$

eCreator 1.02D

 23 22  0  0  0  0  0  0  0  0999 V2000
    9.5263   -0.0000   -0.0000 S   0  0  0  0  0  0  0  0  0  0  0  0
    8.6603   -0.5000   -0.0000 N   0  0  0  0  0  0  0  0  0  0  0  0
    7.7942   -0.0000   -0.0000 C   0  0  0  0  0  0  0  0  0  0  0  0
    8.6603   -1.5000   -0.0000 C   0  0  0  0  0  0  0  0  0  0  0  0
    6.9282   -0.5000   -0.0000 N   0  0  0  0  0  0  0  0  0  0  0  0
    6.0622   -0.0000   -0.0000 C   0  0  0  0  0  0  0  0  0  0  0  0
    5.1962   -0.5000   -0.0000 C   0  0  0  0  0  0  0  0  0  0  0  0
    6.0622    1.0000   -0.0000 C   0  0  0  0  0  0  0  0  0  0  0  0
    5.1962   -1.5000   -0.0000 C   0  0  0  0  0  0  0  0  0  0  0  0
    4.3301   -0.0000   -0.0000 C   0  0  0  0  0  0  0  0  0  0  0  0
    5.1962    1.5000   -0.0000 C   0  0  0  0  0  0  0  0  0  0  0  0
    6.9282    1.5000   -0.0000 C   0  0  0  0  0  0  0  0  0  0  0  0
    4.3301   -2.0000   -0.0000 N   0  0  0  0  0  0  0  0  0  0  0  0
    6.0622   -2.0000   -0.0000 C   0  0  0  0  0  0  0  0  0  0  0  0
    3.4641   -0.5000   -0.0000 C   0  0  0  0  0  0  0  0  0  0  0  0
    5.1962    2.5000   -0.0000 C   0  0  0  0  0  0  0  0  0  0  0  0
    2.5981   -0.0000   -0.0000 C   0  0  0  0  0  0  0  0  0  0  0  0
    6.0622    3.0000   -0.0000 C   0  0  0  0  0  0  0  0  0  0  0  0
    2.5981    1.0000   -0.0000 O   0  0  0  0  0  0  0  0  0  0  0  0
    1.7321   -0.5000   -0.0000 C   0  0  0  0  0  0  0  0  0  0  0  0
    0.8660   -0.0000   -0.0000 C   0  0  0  0  0  0  0  0  0  0  0  0
    0.8660    1.0000   -0.0000 O   0  0  0  0  0  0  0  0  0  0  0  0
    0.0000   -0.5000   -0.0000 C   0  0  0  0  0  0  0  0  0  0  0  0
  1  2  1  0  0  0  0
  2  3  1  0  0  0  0
  2  4  1  0  0  0  0
  3  5  2  0  0  0  0
  5  6  1  0  0  0  0
  6  7  2  0  0  0  0
  6  8  1  0  0  0  0
  7  9  1  0  0  0  0
  7 10  1  0  0  0  0
  8 11  1  0  0  0  0
  8 12  2  0  0  0  0
  9 13  2  0  0  0  0
  9 14  1  0  0  0  0
 10 15  2  0  0  0  0
 11 16  2  0  0  0  0
 17 15  1  0  0  0  0
 16 18  1  0  0  0  0
 17 19  1  6  0  0  0
 17 20  1  0  0  0  0
 21 20  1  0  0  0  0
 21 22  1  6  0  0  0
 21 23  1  0  0  0  0
M  END
>  <idcoordinates2D>


>  <FragFp>
zvuj2MtZ0D1m0JB138Vc0C1V0FFG8$IF0n80808kN410V0HF08!FFF081kH0V1%J4#F2$1#

>  <PathFp>
0_8191845PN2W0F32N20b02F4V80884R0eHX10FRV2!V8!VV090FZ0k140k0FF!ZF10V121!3Z0V9F4FV0

>  <SkelSpheres>
//(2!2!1+2/)3)1!13,1!8$3/%1*1%2,4/B////1&5//01/%1/+3$1///-1/%2/$1@/$1//$2/!1#3(3-201*6-4/$1/01#11/.5///%2//%2/,3#1+1//*e,3!7/)3/03#2/3/$1)11/0@!3(1//*1/&51//*3)1/%2*

>  <Structure>
fnmpb@HDLfh@cHhlhhhheThUJfZiYZji@XVDqT[Sf

>  <Atoms>
23

>  <Bonds>
22

>  <Total Molweight>
310

>  <Total Molweight 2>
310.272

>  <cLogP>
2.9092

>  <H-Acceptors>
5

>  <H-Donors>
0

>  <Total Surface Area>
78.24

>  <Relative PSA>
0.67446

>  <Polar Surface Area>
68.42

>  <Shape Index>
0.52174

>  <Molecular Flexibility>
0.58104

>  <Molecular Complexity>
0.73028

>  <Non-H Atoms>
23

>  <Non-C/H Atoms>
6

>  <Electronegative Atoms>
6

>  <Stereo Centers>
2

>  <Rotatable Bonds>
8

>  <Rings Closures>
0

>  <Aromatic Rings>
0

>  <Aromatic Atoms>
0

>  <sp3-Atoms>
10

>  <Symmetric atoms>
0

$$$$

eCreator 1.02D

 23 22  0  0  0  0  0  0  0  0999 V2000
   11.6913   -4.5000   -0.0000 S   0  0  0  0  0  0  0  0  0  0  0  0
   11.6913   -3.0000   -0.0000 N   0  0  0  0  0  0  0  0  0  0  0  0
   10.3923   -5.2500   -0.0000 C   0  0  0  0  0  0  0  0  0  0  0  0
   12.9904   -2.2500   -0.0000 C   0  0  0  0  0  0  0  0  0  0  0  0
   12.9904   -0.7500   -0.0000 N   0  0  0  0  0  0  0  0  0  0  0  0
   14.2894   -3.0000   -0.0000 N   0  0  0  0  0  0  0  0  0  0  0  0
   11.6913   -0.0000   -0.0000 C   0  0  0  0  0  0  0  0  0  0  0  0
   15.5885   -2.2500   -0.0000 C   0  0  0  0  0  0  0  0  0  0  0  0
   10.3923   -0.7500   -0.0000 C   0  0  0  0  0  0  0  0  0  0  0  0
   11.6913    1.5000   -0.0000 C   0  0  0  0  0  0  0  0  0  0  0  0
   16.8875   -3.0000   -0.0000 C   0  0  0  0  0  0  0  0  0  0  0  0
    9.0933   -0.0000   -0.0000 C   0  0  0  0  0  0  0  0  0  0  0  0
   10.3923    2.2500   -0.0000 C   0  0  0  0  0  0  0  0  0  0  0  0
   18.1865   -2.2500   -0.0000 C   0  0  0  0  0  0  0  0  0  0  0  0
   16.8875   -4.5000   -0.0000 C   0  0  0  0  0  0  0  0  0  0  0  0
    7.7942   -0.7500   -0.0000 C   0  0  0  0  0  0  0  0  0  0  0  0
    6.4952   -0.0000   -0.0000 C   0  0  0  0  0  0  0  0  0  0  0  0
    5.1962   -0.7500   -0.0000 C   0  0  0  0  0  0  0  0  0  0  0  0
    3.8971   -0.0000   -0.0000 C   0  0  0  0  0  0  0  0  0  0  0  0
    3.8971    1.5000   -0.0000 O   0  0  0  0  0  0  0  0  0  0  0  0
    2.5981   -0.7500   -0.0000 C   0  0  0  0  0  0  0  0  0  0  0  0
    1.2990   -0.0000   -0.0000 C   0  0  0  0  0  0  0  0  0  0  0  0
    0.0000   -0.7500   -0.0000 O   0  0  0  0  0  0  0  0  0  0  0  0
  1  2  1  0  0  0  0
  1  3  1  0  0  0  0
  2  4  1  0  0  0  0
  4  5  1  0  0  0  0
  4  6  2  0  0  0  0
  5  7  2  0  0  0  0
  6  8  1  0  0  0  0
  7  9  1  0  0  0  0
  7 10  1  0  0  0  0
  8 11  1  0  0  0  0
  9 12  1  0  0  0  0
 10 13  1  0  0  0  0
 11 14  2  0  0  0  0
 11 15  1  0  0  0  0
 12 16  2  0  0  0  0
 16 17  1  0  0  0  0
 17 18  1  0  0  0  0
 19 18  1  0  0  0  0
 19 20  1  6  0  0  0
 19 21  1  0  0  0  0
 21 22  1  0  0  0  0
 22 23  1  0  0  0  0
M  END
>  <idcoordinates2D>


>  <FragFp>
;jurwZ1DZT1Z406@Vc0C6VF0F088!4IG0l908!FNJ10V0X808!FFF081kH0V&F%2#V1#

>  <PathFp>
FaB09I8F08FFY011082472X80V8!90R0@F010FBV0F4W8(Hg0k1$Nk0FZ!1!210X2FF09V4V!

>  <SkelSpheres>
)1(1/$H1%1*2/#1/.4$22#2#1*1//&2.6/1#22/1)2/$1//1(2/!4/1#1/-2%1//+1/-3#7*2)2(2(1$1$5&2///01+2+1%1$3&2-3//)12,2)2!1&1(3/2/+101011.2-5/.1/(e,1(2/&2////(1-8!1/2/11///)2*21-3)1/!42,

>  <Structure>
fnmpb@HDieh@cIEhdhdeETeLjiZjfZjjBY`eQ]P

>  <Atoms>
23

>  <Bonds>
22

>  <Total Molweight>
310

>  <Total Molweight 2>
310.272

>  <cLogP>
3.5931

>  <H-Acceptors>
5

>  <H-Donors>
0

>  <Total Surface Area>
64.53

>  <Relative PSA>
1.0888

>  <Polar Surface Area>
93.72

>  <Shape Index>
0.69565

>  <Molecular Flexibility>
0.76541

>  <Molecular Complexity>
0.59413

>  <Non-H Atoms>
23

>  <Non-C/H Atoms>
6

>  <Electronegative Atoms>
6

>  <Stereo Centers>
1

>  <Rotatable Bonds>
11

>  <Rings Closures>
0

>  <Aromatic Rings>
0

>  <Aromatic Atoms>
0

>  <sp3-Atoms>
14

>  <Symmetric atoms>
0

$$$$

eCreator 1.02D

 22 22  0  0  0  0  0  0  0  0999 V2000
    9.5263    1.0000   -0.0000 S   0  0  0  0  0  0  0  0  0  0  0  0
   10.3923    1.5000   -0.0000 O   0  0  0  0  0  0  0  0  0  0  0  0
    8.6603    1.5000   -0.0000 N   0  0  0  0  0  0  0  0  0  0  0  0
    9.5263   -0.0000   -0.0000 C   0  0  0  0  0  0  0  0  0  0  0  0
    7.7942    1.0000   -0.0000 C   0  0  0  0  0  0  0  0  0  0  0  0
    6.9282    1.5000   -0.0000 N   0  0  0  0  0  0  0  0  0  0  0  0
    7.7942   -0.0000   -0.0000 N   0  0  0  0  0  0  0  0  0  0  0  0
    6.0622    1.0000   -0.0000 C   0  0  0  0  0  0  0  0  0  0  0  0
    6.9282   -0.5000   -0.0000 C   0  0  0  0  0  0  0  0  0  0  0  0
    6.0622   -0.0000   -0.0000 C   0  0  0  0  0  0  0  0  0  0  0  0
    5.1962    1.5000   -0.0000 C   0  0  0  0  0  0  0  0  0  0  0  0
    5.1962   -0.5000   -0.0000 C   0  0  0  0  0  0  0  0  0  0  0  0
    5.1962    2.5000   -0.0000 C   0  0  0  0  0  0  0  0  0  0  0  0
    4.3301   -0.0000   -0.0000 C   0  0  0  0  0  0  0  0  0  0  0  0
    4.3301    3.0000   -0.0000 C   0  0  0  0  0  0  0  0  0  0  0  0
    3.4641   -0.5000   -0.0000 C   0  0  0  0  0  0  0  0  0  0  0  0
    4.3301    4.0000   -0.0000 C   0  0  0  0  0  0  0  0  0  0  0  0
    2.5981   -0.0000   -0.0000 C   0  0  0  0  0  0  0  0  0  0  0  0
    3.4641    4.5000   -0.0000 F   0  0  0  0  0  0  0  0  0  0  0  0
    1.7321   -0.5000   -0.0000 C   0  0  0  0  0  0  0  0  0  0  0  0
    0.8660   -0.0000   -0.0000 C   0  0  0  0  0  0  0  0  0  0  0  0
    0.0000   -0.5000   -0.0000 C   0  0  0  0  0  0  0  0  0  0  0  0
  1  2  2  0  0  0  0
  1  3  1  0  0  0  0
  1  4  1  0  0  0  0
  3  5  1  0  0  0  0
  5  6  2  0  0  0  0
  5  7  1  0  0  0  0
  6  8  1  0  0  0  0
  7  9  2  0  0  0  0
  8 10  2  0  0  0  0
  8 11  1  0  0  0  0
 10 12  1  0  0  0  0
 11 13  2  0  0  0  0
 12 14  2  0  0  0  0
 13 15  1  0  0  0  0
 14 16  1  0  0  0  0
 15 17  2  0  0  0  0
 16 18  1  0  0  0  0
 17 19  1  0  0  0  0
 18 20  1  0  0  0  0
 20 21  1  0  0  0  0
 21 22  1  0  0  0  0
  9 10  1  0  0  0  0
M  END
>  <idcoordinates2D>


>  <FragFp>
ywTl20sG104H!2!N01086k$908!2F058082FF0691V#V42040F#8X!90224%2020F!180F

>  <PathFp>
V7HV0k90W70HnH!F8HB44X!s8BF1AD!G@09@012!V01cV0204HJFk_1BF4kV!aNtV0ZVI80Xt880VB!V

>  <SkelSpheres>
/#1#1101)30A//-2/$1!4#3%1/1!1//#1$2(B+5/#2$2//-1/1#1/)2/%3,11/1#1(1/)7(1//!4!2)1/)31)3&1&1+1/+1.1/0103)2//+1/-2/#1+1)12-21$4(1.2/1!1+1/+1%101#a/#2(4-31//1/(1/+103!1/,302#2//01(1/101+1(3/$1,2(

>  <Structure>
ffmqA@DTY@@PfPRkyVuUUtTfh@JVfj`FMQku@

>  <Atoms>
22

>  <Bonds>
22

>  <Total Molweight>
301

>  <Total Molweight 2>
301.260

>  <cLogP>
3.6928

>  <H-Acceptors>
4

>  <H-Donors>
0

>  <Total Surface Area>
92.5

>  <Relative PSA>
0.52119

>  <Polar Surface Area>
65.3

>  <Shape Index>
0.63636

>  <Molecular Flexibility>
0.51739

>  <Molecular Complexity>
0.69536

>  <Non-H Atoms>
22

>  <Non-C/H Atoms>
6

>  <Electronegative Atoms>
6

>  <Stereo Centers>
1

>  <Rotatable Bonds>
8

>  <Rings Closures>
1

>  <Aromatic Rings>
1

>  <Aromatic Atoms>
6

>  <sp3-Atoms>
7

>  <Symmetric atoms>
0

$$$$

eCreator 1.02D

 23 22  0  0  0  0  0  0  0  0999 V2000
   10.3923   -0.5000   -0.0000 S   0  0  0  0  0  0  0  0  0  0  0  0
    9.5263   -0.0000   -0.0000 N   0  0  0  0  0  0  0  0  0  0  0  0
    8.6603   -0.5000   -0.0000 C   0  0  0  0  0  0  0  0  0  0  0  0
    9.5263    1.0000   -0.0000 C   0  0  0  0  0  0  0  0  0  0  0  0
    7.7942   -0.0000   -0.0000 N   0  0  0  0  0  0  0  0  0  0  0  0
    6.9282   -0.5000   -0.0000 C   0  0  0  0  0  0  0  0  0  0  0  0
    6.0622   -0.0000   -0.0000 C   0  0  0  0  0  0  0  0  0  0  0  0
    6.9282   -1.5000   -0.0000 C   0  0  0  0  0  0  0  0  0  0  0  0
    6.0622    1.0000   -0.0000 C   0  0  0  0  0  0  0  0  0  0  0  0
    5.1962   -0.5000   -0.0000 C   0  0  0  0  0  0  0  0  0  0  0  0
    7.7942   -2.0000   -0.0000 C   0  0  0  0  0  0  0  0  0  0  0  0
    6.0622   -2.0000   -0.0000 C   0  0  0  0  0  0  0  0  0  0  0  0
    6.9282    1.5000   -0.0000 N   0  0  0  0  0  0  0  0  0  0  0  0
    5.1962    1.5000   -0.0000 C   0  0  0  0  0  0  0  0  0  0  0  0
    4.3301   -0.0000   -0.0000 C   0  0  0  0  0  0  0  0  0  0  0  0
    7.7942   -3.0000   -0.0000 C   0  0  0  0  0  0  0  0  0  0  0  0
    3.4641   -0.5000   -0.0000 C   0  0  0  0  0  0  0  0  0  0  0  0
    6.9282   -3.5000   -0.0000 C   0  0  0  0  0  0  0  0  0  0  0  0
    2.5981   -0.0000   -0.0000 C   0  0  0  0  0  0  0  0  0  0  0  0
    1.7321   -0.5000   -0.0000 C   0  0  0  0  0  0  0  0  0  0  0  0
    1.7321   -1.5000   -0.0000 O   0  0  0  0  0  0  0  0  0  0  0  0
    0.8660   -0.0000   -0.0000 C   0  0  0  0  0  0  0  0  0  0  0  0
    0.0000   -0.5000   -0.0000 C   0  0  0  0  0  0  0  0  0  0  0  0
  1  2  1  0  0  0  0
  2  3  1  0  0  0  0
  2  4  1  0  0  0  0
  3  5  2  0  0  0  0
  5  6  1  0  0  0  0
  6  7  2  0  0  0  0
  6  8  1  0  0  0  0
  7  9  1  0  0  0  0
  7 10  1  0  0  0  0
  8 11  1  0  0  0  0
  8 12  2  0  0  0  0
  9 13  2  0  0  0  0
  9 14  1  0  0  0  0
 10 15  2  0  0  0  0
 11 16  2  0  0  0  0
 15 17  1  0  0  0  0
 16 18  1  0  0  0  0
 17 19  1  0  0  0  0
 20 19  1  0  0  0  0
 20 21  1  1  0  0  0
 20 22  1  0  0  0  0
 22 23  1  0  0  0  0
M  END
>  <idcoordinates2D>


>  <FragFp>
zvyj@MtZ1@1m0o4138Vc0C4VFFFG8$IF0W80808kN410V02F08!FFF081FH0V1%J$F2$1#

>  <PathFp>
0Z8191844PN2W!32N24b02F4V80884R0eHX!FRV2!V8!VV010FZ0k140F0FF!ZF10V121!3V0V9k4FV0

>  <SkelSpheres>
/!1/$8!2!1+1/)3)2!1/05$3/%1*1%2,4/B///-101&5//01/%1!2/$1!3$101///+1/%2,2(9*1)1//$1/!1#3(3/+6///)211/.2//.1%2%3/.22//1///&f,3!7.1)3/03*3)2/.11/0@!1///#2/&4/3*41-3/,1-

>  <Structure>
fnmqB@HDLT@QdTVTTTTRjVTuSMTlmUUCLIbhvgL

>  <Atoms>
23

>  <Bonds>
22

>  <Total Molweight>
306

>  <Total Molweight 2>
306.284

>  <cLogP>
4.3854

>  <H-Acceptors>
4

>  <H-Donors>
0

>  <Total Surface Area>
62.05

>  <Relative PSA>
0.63932

>  <Polar Surface Area>
48.19

>  <Shape Index>
0.56522

>  <Molecular Flexibility>
0.59286

>  <Molecular Complexity>
0.71485

>  <Non-H Atoms>
23

>  <Non-C/H Atoms>
5

>  <Electronegative Atoms>
5

>  <Stereo Centers>
1

>  <Rotatable Bonds>
9

>  <Rings Closures>
0

>  <Aromatic Rings>
0

>  <Aromatic Atoms>
0

>  <sp3-Atoms>
10

>  <Symmetric atoms>
0

$$$$

eCreator 1.02D

 23 22  0  0  0  0  0  0  0  0999 V2000
   11.6913   -4.5000   -0.0000 S   0  0  0  0  0  0  0  0  0  0  0  0
   11.6913   -3.0000   -0.0000 N   0  0  0  0  0  0  0  0  0  0  0  0
   10.3923   -5.2500   -0.0000 C   0  0  0  0  0  0  0  0  0  0  0  0
   12.9904   -2.2500   -0.0000 C   0  0  0  0  0  0  0  0  0  0  0  0
   12.9904   -0.7500   -0.0000 N   0  0  0  0  0  0  0  0  0  0  0  0
   14.2894   -3.0000   -0.0000 N   0  0  0  0  0  0  0  0  0  0  0  0
   11.6913   -0.0000   -0.0000 C   0  0  0  0  0  0  0  0  0  0  0  0
   15.5885   -2.2500   -0.0000 C   0  0  0  0  0  0  0  0  0  0  0  0
   10.3923   -0.7500   -0.0000 C   0  0  0  0  0  0  0  0  0  0  0  0
   11.6913    1.5000   -0.0000 C   0  0  0  0  0  0  0  0  0  0  0  0
   16.8875   -3.0000   -0.0000 C   0  0  0  0  0  0  0  0  0  0  0  0
    9.0933   -0.0000   -0.0000 C   0  0  0  0  0  0  0  0  0  0  0  0
   10.3923    2.2500   -0.0000 C   0  0  0  0  0  0  0  0  0  0  0  0
   18.1865   -2.2500   -0.0000 C   0  0  0  0  0  0  0  0  0  0  0  0
   16.8875   -4.5000   -0.0000 C   0  0  0  0  0  0  0  0  0  0  0  0
    7.7942   -0.7500   -0.0000 C   0  0  0  0  0  0  0  0  0  0  0  0
    6.4952   -0.0000   -0.0000 C   0  0  0  0  0  0  0  0  0  0  0  0
    5.1962   -0.7500   -0.0000 C   0  0  0  0  0  0  0  0  0  0  0  0
    3.8971   -0.0000   -0.0000 C   0  0  0  0  0  0  0  0  0  0  0  0
    3.8971    1.5000   -0.0000 O   0  0  0  0  0  0  0  0  0  0  0  0
    2.5981   -0.7500   -0.0000 C   0  0  0  0  0  0  0  0  0  0  0  0
    1.2990   -0.0000   -0.0000 C   0  0  0  0  0  0  0  0  0  0  0  0
    0.0000   -0.7500   -0.0000 O   0  0  0  0  0  0  0  0  0  0  0  0
  1  2  1  0  0  0  0
  1  3  1  0  0  0  0
  2  4  1  0  0  0  0
  4  5  1  0  0  0  0
  4  6  2  0  0  0  0
  5  7  2  0  0  0  0
  6  8  1  0  0  0  0
  7  9  1  0  0  0  0
  7 10  1  0  0  0  0
  8 11  1  0  0  0  0
  9 12  1  0  0  0  0
 10 13  1  0  0  0  0
 11 14  2  0  0  0  0
 11 15  1  0  0  0  0
 12 16  2  0  0  0  0
 16 17  1  0  0  0  0
 17 18  1  0  0  0  0
 19 18  1  0  0  0  0
 19 20  1  6  0  0  0
 19 21  1  0  0  0  0
 21 22  1  0  0  0  0
 22 23  2  0  0  0  0
M  END
>  <idcoordinates2D>


>  <FragFp>
;jTrsZ1@4T0Z5V68Vc0CLVG0F08#4IG0W808!FN45FV0X808!FFG081FH0V&F%2#V1#

>  <PathFp>
FaB09I8F08FFY01G082472X80V8!80R0@F#FBV0F4W8(Hg0o1$Nk0FZ401!210V2FF09V4V!

>  <SkelSpheres>
)1(1/#2F1%1*1/#1/.2$22#3.1//&2.8/1#22/3)2/$1//1(2/!4/1#1/-2%1//#1&1&1/*6&1!1)2(2(1$1$5&2///01+2+1%1$3&2&2%3%2/-3#12.1&2*1(3/2/+101011/-5/!2+2/(e,1//5////(1-8!1/2/11///)2*21-3/,1-

>  <Structure>
fnmpb@HDieh@cIEhdhdeETeLjiZjfZjfBY`eQ]P

>  <Atoms>
23

>  <Bonds>
22

>  <Total Molweight>
310

>  <Total Molweight 2>
310.272

>  <cLogP>
3.3808

>  <H-Acceptors>
5

>  <H-Donors>
0

>  <Total Surface Area>
72.27

>  <Relative PSA>
0.97136

>  <Polar Surface Area>
90.56

>  <Shape Index>
0.69565

>  <Molecular Flexibility>
0.7662

>  <Molecular Complexity>
0.59413

>  <Non-H Atoms>
23

>  <Non-C/H Atoms>
6

>  <Electronegative Atoms>
6

>  <Stereo Centers>
1

>  <Rotatable Bonds>
11

>  <Rings Closures>
0

>  <Aromatic Rings>
0

>  <Aromatic Atoms>
0

>  <sp3-Atoms>
12

>  <Symmetric atoms>
0

$$$$

eCreator 1.02D

 23 22  0  0  0  0  0  0  0  0999 V2000
    3.4641    2.5000   -0.0000 S   0  0  0  0  0  0  0  0  0  0  0  0
    2.4641    2.5000   -0.0000 O   0  0  0  0  0  0  0  0  0  0  0  0
    4.4641    2.5000   -0.0000 O   0  0  0  0  0  0  0  0  0  0  0  0
    3.4641    1.5000   -0.0000 N   0  0  0  0  0  0  0  0  0  0  0  0
    3.4641    3.5000   -0.0000 C   0  0  0  0  0  0  0  0  0  0  0  0
    4.3301    1.0000   -0.0000 C   0  0  0  0  0  0  0  0  0  0  0  0
    5.1962    1.5000   -0.0000 N   0  0  0  0  0  0  0  0  0  0  0  0
    6.0622    1.0000   -0.0000 C   0  0  0  0  0  0  0  0  0  0  0  0
    6.0622   -0.0000   -0.0000 C   0  0  0  0  0  0  0  0  0  0  0  0
    6.9282    1.5000   -0.0000 C   0  0  0  0  0  0  0  0  0  0  0  0
    5.1962   -0.5000   -0.0000 C   0  0  0  0  0  0  0  0  0  0  0  0
    6.9282   -0.5000   -0.0000 C   0  0  0  0  0  0  0  0  0  0  0  0
    4.3301   -0.0000   -0.0000 C   0  0  0  0  0  0  0  0  0  0  0  0
    6.9282   -1.5000   -0.0000 C   0  0  0  0  0  0  0  0  0  0  0  0
    3.4641   -0.5000   -0.0000 C   0  0  0  0  0  0  0  0  0  0  0  0
    7.7942   -2.0000   -0.0000 C   0  0  0  0  0  0  0  0  0  0  0  0
    2.5981   -0.0000   -0.0000 C   0  0  0  0  0  0  0  0  0  0  0  0
    7.7942   -3.0000   -0.0000 C   0  0  0  0  0  0  0  0  0  0  0  0
    1.7321   -0.5000   -0.0000 C   0  0  0  0  0  0  0  0  0  0  0  0
    8.6603   -3.5000   -0.0000 C   0  0  0  0  0  0  0  0  0  0  0  0
    0.8660   -0.0000   -0.0000 C   0  0  0  0  0  0  0  0  0  0  0  0
    9.5263   -3.0000   -0.0000 C   0  0  0  0  0  0  0  0  0  0  0  0
    0.0000   -0.5000   -0.0000 C   0  0  0  0  0  0  0  0  0  0  0  0
  1  2  2  0  0  0  0
  1  3  2  0  0  0  0
  1  4  1  0  0  0  0
  1  5  1  0  0  0  0
  4  6  1  0  0  0  0
  6  7  1  0  0  0  0
  7  8  2  0  0  0  0
  8  9  1  0  0  0  0
  8 10  1  0  0  0  0
  9 11  1  0  0  0  0
  9 12  2  0  0  0  0
 11 13  2  0  0  0  0
 12 14  1  0  0  0  0
 13 15  1  0  0  0  0
 14 16  2  0  0  0  0
 15 17  1  0  0  0  0
 16 18  1  0  0  0  0
 17 19  1  0  0  0  0
 18 20  2  0  0  0  0
 19 21  1  0  0  0  0
 20 22  1  0  0  0  0
 21 23  1  0  0  0  0
M  END
>  <idcoordinates2D>


>  <FragFp>
zxUYHXs0184H%80V086V0FF08#4HG!808!k8490V!8$FFF081FH*V!2F$V1#

>  <PathFp>
0Z401I8F#2WF1!82470210V80402B!FV#RV0JBZ80804010H!k11$F0FZF01V!1!2lF01c40V0

>  <SkelSpheres>
/)1-B$5&1//)4(1%4*2//1/$4/G+4////,1//(102102//01/$1,2/!407$1/&1$2(7/$1%2$2$32#1,2//+1//$1!3////,11&2//&1!3/-1/(1////0d#1$1!2)1/!2////(2-2024!1!1/(1%401!1/)4/01,4#1/2#3$1/$5!2(

>  <Structure>
fnmPb@LL``@QddarTTrRRRRRuSTmMSTBcEUj]IX

>  <Atoms>
23

>  <Bonds>
22

>  <Total Molweight>
308

>  <Total Molweight 2>
308.276

>  <cLogP>
4.9448

>  <H-Acceptors>
4

>  <H-Donors>
0

>  <Total Surface Area>
58.22

>  <Relative PSA>
0.74957

>  <Polar Surface Area>
58.12

>  <Shape Index>
0.6087

>  <Molecular Flexibility>
0.6229

>  <Molecular Complexity>
0.60279

>  <Non-H Atoms>
23

>  <Non-C/H Atoms>
5

>  <Electronegative Atoms>
5

>  <Stereo Centers>
0

>  <Rotatable Bonds>
10

>  <Rings Closures>
0

>  <Aromatic Rings>
0

>  <Aromatic Atoms>
0

>  <sp3-Atoms>
10

>  <Symmetric atoms>
1

$$$$

eCreator 1.02D

 23 22  0  0  0  0  0  0  0  0999 V2000
    8.6603   -1.5000   -0.0000 S   0  0  0  0  0  0  0  0  0  0  0  0
    9.5263   -2.0000   -0.0000 O   0  0  0  0  0  0  0  0  0  0  0  0
    7.7942   -2.0000   -0.0000 N   0  0  0  0  0  0  0  0  0  0  0  0
    6.9282   -1.5000   -0.0000 C   0  0  0  0  0  0  0  0  0  0  0  0
    7.7942   -3.0000   -0.0000 C   0  0  0  0  0  0  0  0  0  0  0  0
    6.9282   -0.5000   -0.0000 N   0  0  0  0  0  0  0  0  0  0  0  0
    6.0622   -2.0000   -0.0000 N   0  0  0  0  0  0  0  0  0  0  0  0
    6.0622   -0.0000   -0.0000 C   0  0  0  0  0  0  0  0  0  0  0  0
    5.1962   -0.5000   -0.0000 C   0  0  0  0  0  0  0  0  0  0  0  0
    6.0622    1.0000   -0.0000 C   0  0  0  0  0  0  0  0  0  0  0  0
    5.1962   -1.5000   -0.0000 C   0  0  0  0  0  0  0  0  0  0  0  0
    4.3301   -0.0000   -0.0000 C   0  0  0  0  0  0  0  0  0  0  0  0
    5.1962    1.5000   -0.0000 C   0  0  0  0  0  0  0  0  0  0  0  0
    4.3301   -2.0000   -0.0000 C   0  0  0  0  0  0  0  0  0  0  0  0
    3.4641   -0.5000   -0.0000 C   0  0  0  0  0  0  0  0  0  0  0  0
    4.3301   -3.0000   -0.0000 C   0  0  0  0  0  0  0  0  0  0  0  0
    2.5981   -0.0000   -0.0000 C   0  0  0  0  0  0  0  0  0  0  0  0
    3.4641   -3.5000   -0.0000 C   0  0  0  0  0  0  0  0  0  0  0  0
    1.7321   -0.5000   -0.0000 C   0  0  0  0  0  0  0  0  0  0  0  0
    3.4641   -4.5000   -0.0000 C   0  0  0  0  0  0  0  0  0  0  0  0
    1.7321   -1.5000   -0.0000 C   0  0  0  0  0  0  0  0  0  0  0  0
    2.5981   -5.0000   -0.0000 O   0  0  0  0  0  0  0  0  0  0  0  0
    0.8660   -2.0000   -0.0000 F   0  0  0  0  0  0  0  0  0  0  0  0
  1  2  2  0  0  0  0
  1  3  1  0  0  0  0
  3  4  1  0  0  0  0
  3  5  1  0  0  0  0
  4  6  1  0  0  0  0
  4  7  2  0  0  0  0
  6  8  2  0  0  0  0
  8  9  1  0  0  0  0
  8 10  1  0  0  0  0
  9 11  1  0  0  0  0
  9 12  2  0  0  0  0
 10 13  1  0  0  0  0
 11 14  2  0  0  0  0
 12 15  1  0  0  0  0
 14 16  1  0  0  0  0
 15 17  1  0  0  0  0
 16 18  1  0  0  0  0
 17 19  2  0  0  0  0
 18 20  1  0  0  0  0
 19 21  1  0  0  0  0
 20 22  1  0  0  0  0
 21 23  1  0  0  0  0
M  END
>  <idcoordinates2D>


>  <FragFp>
:ub2mta0@5u!9178Vc082VFFFJ8$HF!808!k84WFV0VN$JFF0c1FH1W#V!F$F2#V18!

>  <PathFp>
0ZB0138F!FHWF11882F70XF0V8#2BF8HV!GBV0JB_8!14#Hk0k15#FF0FZF01V1F!V2k029N40V0

>  <SkelSpheres>
//(D3$1+1/)205/#2012$2$22////%C///*4/,2//)202,201(21//%2,1,1031//02(5!1/011&2)1#4$2&2/#1!21/#1/.1/)2/%1/.1(2//#202$1012%1/02!1$2.2.2//(3*3!b#1!2$1)1/!2!12!2#1/$1(1//.5!1//,1%1//&2(3)1(3/01/2&2

>  <Structure>
fnmpa@DTYBh@al`e\wsJzjjuRuLuSU@HqUFhl

>  <Atoms>
23

>  <Bonds>
22

>  <Total Molweight>
317

>  <Total Molweight 2>
317.259

>  <cLogP>
3.1666

>  <H-Acceptors>
5

>  <H-Donors>
0

>  <Total Surface Area>
78.77

>  <Relative PSA>
0.66916

>  <Polar Surface Area>
65.26

>  <Shape Index>
0.56522

>  <Molecular Flexibility>
0.72628

>  <Molecular Complexity>
0.6715

>  <Non-H Atoms>
23

>  <Non-C/H Atoms>
7

>  <Electronegative Atoms>
7

>  <Stereo Centers>
0

>  <Rotatable Bonds>
9

>  <Rings Closures>
0

>  <Aromatic Rings>
0

>  <Aromatic Atoms>
0

>  <sp3-Atoms>
10

>  <Symmetric atoms>
0

$$$$

eCreator 1.02D

 23 22  0  0  0  0  0  0  0  0999 V2000
   12.9904   -2.2500   -0.0000 S   0  0  0  0  0  0  0  0  0  0  0  0
   14.2894   -3.0000   -0.0000 O   0  0  0  0  0  0  0  0  0  0  0  0
   11.6913   -3.0000   -0.0000 N   0  0  0  0  0  0  0  0  0  0  0  0
   10.3923   -2.2500   -0.0000 C   0  0  0  0  0  0  0  0  0  0  0  0
   11.6913   -4.5000   -0.0000 C   0  0  0  0  0  0  0  0  0  0  0  0
   10.3923   -0.7500   -0.0000 N   0  0  0  0  0  0  0  0  0  0  0  0
    9.0933   -3.0000   -0.0000 N   0  0  0  0  0  0  0  0  0  0  0  0
    9.0933   -0.0000   -0.0000 C   0  0  0  0  0  0  0  0  0  0  0  0
    7.7942   -0.7500   -0.0000 C   0  0  0  0  0  0  0  0  0  0  0  0
    9.0933    1.5000   -0.0000 C   0  0  0  0  0  0  0  0  0  0  0  0
    7.7942   -2.2500   -0.0000 C   0  0  0  0  0  0  0  0  0  0  0  0
    6.4952   -0.0000   -0.0000 C   0  0  0  0  0  0  0  0  0  0  0  0
    6.4952   -3.0000   -0.0000 C   0  0  0  0  0  0  0  0  0  0  0  0
    5.1962   -0.7500   -0.0000 C   0  0  0  0  0  0  0  0  0  0  0  0
    6.4952   -4.5000   -0.0000 C   0  0  0  0  0  0  0  0  0  0  0  0
    3.8971   -0.0000   -0.0000 C   0  0  0  0  0  0  0  0  0  0  0  0
    5.1962   -5.2500   -0.0000 C   0  0  0  0  0  0  0  0  0  0  0  0
    2.5981   -0.7500   -0.0000 C   0  0  0  0  0  0  0  0  0  0  0  0
    5.1962   -6.7500   -0.0000 C   0  0  0  0  0  0  0  0  0  0  0  0
    1.2990   -0.0000   -0.0000 C   0  0  0  0  0  0  0  0  0  0  0  0
    6.4952   -7.5000   -0.0000 O   0  0  0  0  0  0  0  0  0  0  0  0
    3.8971   -7.5000   -0.0000 C   0  0  0  0  0  0  0  0  0  0  0  0
    1.2990    1.5000   -0.0000 C   0  0  0  0  0  0  0  0  0  0  0  0
  1  2  2  0  0  0  0
  1  3  1  0  0  0  0
  3  4  1  0  0  0  0
  3  5  1  0  0  0  0
  4  6  1  0  0  0  0
  4  7  2  0  0  0  0
  6  8  2  0  0  0  0
  8  9  1  0  0  0  0
  8 10  1  0  0  0  0
  9 11  1  0  0  0  0
  9 12  2  0  0  0  0
 11 13  2  0  0  0  0
 12 14  1  0  0  0  0
 13 15  1  0  0  0  0
 14 16  2  0  0  0  0
 15 17  1  0  0  0  0
 16 18  1  0  0  0  0
 19 17  1  0  0  0  0
 18 20  2  0  0  0  0
 19 21  1  1  0  0  0
 19 22  1  0  0  0  0
 20 23  1  0  0  0  0
M  END
>  <idcoordinates2D>


>  <FragFp>
:uj2Lta0@5m!C138Vc0C2V0FFJ8$HF0V808!kN4WFV!N$JFF0c1FH1W#V!F$F2#V1#

>  <PathFp>
0ZB0138F#HWF11882F70X10V80402BF8FV!GRV0JB_8#4010Hk0k11#FF0FZF01V$V2k029840V0

>  <SkelSpheres>
/!1/$43$1*11!1/%21,3/5$22/.1/$4,1!I+4//-4////)2/$2!2////!4!1/+1$2(8!1&2)1%2$2%10202,2/&2//////)1/&3#1///$1!2/(2!1$2/$1///!3*3!c#1$1!2)11/02!1//#3//2/26!1/0101/1!1*1&1//*1/3#3$1/!405*2

>  <Structure>
fnmpb@DTY@h@aJyofuUUejejVfij`fTXjmSiK@

>  <Atoms>
23

>  <Bonds>
22

>  <Total Molweight>
310

>  <Total Molweight 2>
310.272

>  <cLogP>
3.4993

>  <H-Acceptors>
5

>  <H-Donors>
0

>  <Total Surface Area>
78.18

>  <Relative PSA>
0.67421

>  <Polar Surface Area>
65.26

>  <Shape Index>
0.56522

>  <Molecular Flexibility>
0.64739

>  <Molecular Complexity>
0.64283

>  <Non-H Atoms>
23

>  <Non-C/H Atoms>
6

>  <Electronegative Atoms>
6

>  <Stereo Centers>
1

>  <Rotatable Bonds>
7

>  <Rings Closures>
0

>  <Aromatic Rings>
0

>  <Aromatic Atoms>
0

>  <sp3-Atoms>
9

>  <Symmetric atoms>
0

$$$$

eCreator 1.02D

 24 23  0  0  0  0  0  0  0  0999 V2000
   11.2583   -0.0000   -0.0000 S   0  0  0  0  0  0  0  0  0  0  0  0
   12.1244   -0.5000   -0.0000 O   0  0  0  0  0  0  0  0  0  0  0  0
   11.2583    1.0000   -0.0000 O   0  0  0  0  0  0  0  0  0  0  0  0
   10.3923   -0.5000   -0.0000 N   0  0  0  0  0  0  0  0  0  0  0  0
    9.5263   -0.0000   -0.0000 C   0  0  0  0  0  0  0  0  0  0  0  0
    8.6603   -0.5000   -0.0000 N   0  0  0  0  0  0  0  0  0  0  0  0
    9.5263    1.0000   -0.0000 N   0  0  0  0  0  0  0  0  0  0  0  0
    7.7942   -0.0000   -0.0000 C   0  0  0  0  0  0  0  0  0  0  0  0
    6.9282   -0.5000   -0.0000 C   0  0  0  0  0  0  0  0  0  0  0  0
    7.7942    1.0000   -0.0000 C   0  0  0  0  0  0  0  0  0  0  0  0
    6.0622   -0.0000   -0.0000 C   0  0  0  0  0  0  0  0  0  0  0  0
    6.9282   -1.5000   -0.0000 C   0  0  0  0  0  0  0  0  0  0  0  0
    6.9282    1.5000   -0.0000 C   0  0  0  0  0  0  0  0  0  0  0  0
    5.1962   -0.5000   -0.0000 C   0  0  0  0  0  0  0  0  0  0  0  0
    7.7942   -2.0000   -0.0000 C   0  0  0  0  0  0  0  0  0  0  0  0
    6.9282    2.5000   -0.0000 C   0  0  0  0  0  0  0  0  0  0  0  0
    4.3301   -0.0000   -0.0000 C   0  0  0  0  0  0  0  0  0  0  0  0
    6.0622    3.0000   -0.0000 C   0  0  0  0  0  0  0  0  0  0  0  0
    4.3301    1.0000   -0.0000 O   0  0  0  0  0  0  0  0  0  0  0  0
    3.4641   -0.5000   -0.0000 C   0  0  0  0  0  0  0  0  0  0  0  0
    2.5981   -0.0000   -0.0000 C   0  0  0  0  0  0  0  0  0  0  0  0
    1.7321   -0.5000   -0.0000 C   0  0  0  0  0  0  0  0  0  0  0  0
    0.8660   -0.0000   -0.0000 C   0  0  0  0  0  0  0  0  0  0  0  0
    0.0000   -0.5000   -0.0000 O   0  0  0  0  0  0  0  0  0  0  0  0
  1  2  2  0  0  0  0
  1  3  2  0  0  0  0
  1  4  1  0  0  0  0
  4  5  1  0  0  0  0
  5  6  2  0  0  0  0
  5  7  1  0  0  0  0
  6  8  1  0  0  0  0
  8  9  2  0  0  0  0
  8 10  1  0  0  0  0
  9 11  1  0  0  0  0
  9 12  1  0  0  0  0
 10 13  2  0  0  0  0
 11 14  2  0  0  0  0
 12 15  1  0  0  0  0
 13 16  1  0  0  0  0
 17 14  1  0  0  0  0
 16 18  2  0  0  0  0
 17 19  1  6  0  0  0
 17 20  1  0  0  0  0
 20 21  1  0  0  0  0
 21 22  1  0  0  0  0
 22 23  1  0  0  0  0
 23 24  2  0  0  0  0
M  END
>  <idcoordinates2D>


>  <FragFp>
:yj6UsZ1@4m0FgV08Vc0B4Vb0FF88#HF0W80808F8450V02!8!JFF081FH0V1%4Z#F2#V1#

>  <PathFp>
058183841P80WNFF283471204V!882R08F#FRV040V8!VkV90HJ0k110F!FV0ZJ!V121062_!9V40V0

>  <SkelSpheres>
//&2A/!11)1!3/$1/$2!105#2/#1.1/!2*E+5,1/%4//&1)2%3/!1#1&201.3!1!1+2/#1/.2/&1,1$24&1(1#1+1%2)4&4)1//$2)4//101#1$2///03/11/013)2,3/(1!101!2)1.2/&2+2/(c//*3/!3/&2!2$1-1/&5!3/)2/)1/&1//)103#1$1#3-1,2

>  <Structure>
fa}pR@LTYAB^`BLdaTVbbRRraRRttuKTuTpCBDnVhu@

>  <Atoms>
24

>  <Bonds>
23

>  <Total Molweight>
330

>  <Total Molweight 2>
330.259

>  <cLogP>
2.6955

>  <H-Acceptors>
7

>  <H-Donors>
0

>  <Total Surface Area>
99.39

>  <Relative PSA>
0.71265

>  <Polar Surface Area>
90.28

>  <Shape Index>
0.625

>  <Molecular Flexibility>
0.65924

>  <Molecular Complexity>
0.67534

>  <Non-H Atoms>
24

>  <Non-C/H Atoms>
8

>  <Electronegative Atoms>
8

>  <Stereo Centers>
1

>  <Rotatable Bonds>
10

>  <Rings Closures>
0

>  <Aromatic Rings>
0

>  <Aromatic Atoms>
0

>  <sp3-Atoms>
8

>  <Symmetric atoms>
1

$$$$

eCreator 1.02D

 24 23  0  0  0  0  0  0  0  0999 V2000
    8.6603    2.5000   -0.0000 S   0  0  0  0  0  0  0  0  0  0  0  0
    8.6603    1.5000   -0.0000 N   0  0  0  0  0  0  0  0  0  0  0  0
    9.5263    3.0000   -0.0000 C   0  0  0  0  0  0  0  0  0  0  0  0
    7.7942    1.0000   -0.0000 C   0  0  0  0  0  0  0  0  0  0  0  0
    9.5263    1.0000   -0.0000 C   0  0  0  0  0  0  0  0  0  0  0  0
    7.7942   -0.0000   -0.0000 N   0  0  0  0  0  0  0  0  0  0  0  0
    6.9282   -0.5000   -0.0000 C   0  0  0  0  0  0  0  0  0  0  0  0
    6.0622   -0.0000   -0.0000 C   0  0  0  0  0  0  0  0  0  0  0  0
    6.9282   -1.5000   -0.0000 C   0  0  0  0  0  0  0  0  0  0  0  0
    5.1962   -0.5000   -0.0000 C   0  0  0  0  0  0  0  0  0  0  0  0
    6.0622    1.0000   -0.0000 C   0  0  0  0  0  0  0  0  0  0  0  0
    4.3301   -0.0000   -0.0000 C   0  0  0  0  0  0  0  0  0  0  0  0
    5.1962    1.5000   -0.0000 C   0  0  0  0  0  0  0  0  0  0  0  0
    3.4641   -0.5000   -0.0000 C   0  0  0  0  0  0  0  0  0  0  0  0
    5.1962    2.5000   -0.0000 C   0  0  0  0  0  0  0  0  0  0  0  0
    2.5981   -0.0000   -0.0000 C   0  0  0  0  0  0  0  0  0  0  0  0
    4.3301    3.0000   -0.0000 C   0  0  0  0  0  0  0  0  0  0  0  0
    1.7321   -0.5000   -0.0000 C   0  0  0  0  0  0  0  0  0  0  0  0
    4.3301    4.0000   -0.0000 C   0  0  0  0  0  0  0  0  0  0  0  0
    1.7321   -1.5000   -0.0000 O   0  0  0  0  0  0  0  0  0  0  0  0
    0.8660   -0.0000   -0.0000 C   0  0  0  0  0  0  0  0  0  0  0  0
    3.4641    4.5000   -0.0000 F   0  0  0  0  0  0  0  0  0  0  0  0
    5.1962    4.5000   -0.0000 C   0  0  0  0  0  0  0  0  0  0  0  0
    0.0000   -0.5000   -0.0000 C   0  0  0  0  0  0  0  0  0  0  0  0
  1  2  1  0  0  0  0
  1  3  1  0  0  0  0
  2  4  1  0  0  0  0
  2  5  1  0  0  0  0
  4  6  1  0  0  0  0
  6  7  2  0  0  0  0
  7  8  1  0  0  0  0
  7  9  1  0  0  0  0
  8 10  1  0  0  0  0
  8 11  2  0  0  0  0
 10 12  2  0  0  0  0
 11 13  1  0  0  0  0
 12 14  1  0  0  0  0
 13 15  2  0  0  0  0
 14 16  1  0  0  0  0
 15 17  1  0  0  0  0
 18 16  1  0  0  0  0
 17 19  2  0  0  0  0
 18 20  1  1  0  0  0
 18 21  1  0  0  0  0
 19 22  1  0  0  0  0
 19 23  1  0  0  0  0
 21 24  1  0  0  0  0
M  END
>  <idcoordinates2D>


>  <FragFp>
;jPLlX1@3HVV512cVc0CDVFFF08#4HG0W808!FN41FV!808!FFF081FH111%F$F$V18!

>  <PathFp>
0ZB01I8F#2WF11882J70210V804!BF8FV!FRV0F4Z8!V4010HV0k1$VF0FZF01V!1!2kF21c40V0

>  <SkelSpheres>
/!1/!10A/!1/)2)1/$5/&1-1/.3%C+4/////-2/(12/!101$1.1.1//1&1/2%1$2(@*1)1%2$2*1,1///,1/#1//$2)101/$2)1//*1#10121/.2/(3//03/#2(f#1$1!2(31!3$1)2!1+1(1#3)4//4-2067!1/2/#1-1//1&3)181$102%2)1/!1-

>  <Structure>
fa}QA@HTr@HkHIS^sZjjs]UMRtuMUPcJTYRjuF`

>  <Atoms>
24

>  <Bonds>
23

>  <Total Molweight>
323

>  <Total Molweight 2>
323.286

>  <cLogP>
5.0738

>  <H-Acceptors>
3

>  <H-Donors>
0

>  <Total Surface Area>
70.24

>  <Relative PSA>
0.64991

>  <Polar Surface Area>
61.13

>  <Shape Index>
0.58333

>  <Molecular Flexibility>
0.61697

>  <Molecular Complexity>
0.61095

>  <Non-H Atoms>
24

>  <Non-C/H Atoms>
5

>  <Electronegative Atoms>
5

>  <Stereo Centers>
1

>  <Rotatable Bonds>
11

>  <Rings Closures>
0

>  <Aromatic Rings>
0

>  <Aromatic Atoms>
0

>  <sp3-Atoms>
13

>  <Symmetric atoms>
0

$$$$

eCreator 1.02D

 24 23  0  0  0  0  0  0  0  0999 V2000
   10.3923   -0.5000   -0.0000 S   0  0  0  0  0  0  0  0  0  0  0  0
   11.2583   -0.0000   -0.0000 O   0  0  0  0  0  0  0  0  0  0  0  0
    9.5263   -0.0000   -0.0000 N   0  0  0  0  0  0  0  0  0  0  0  0
    8.6603   -0.5000   -0.0000 C   0  0  0  0  0  0  0  0  0  0  0  0
    9.5263    1.0000   -0.0000 C   0  0  0  0  0  0  0  0  0  0  0  0
    7.7942   -0.0000   -0.0000 N   0  0  0  0  0  0  0  0  0  0  0  0
    6.9282   -0.5000   -0.0000 C   0  0  0  0  0  0  0  0  0  0  0  0
    6.9282   -1.5000   -0.0000 C   0  0  0  0  0  0  0  0  0  0  0  0
    6.0622   -0.0000   -0.0000 C   0  0  0  0  0  0  0  0  0  0  0  0
    7.7942   -2.0000   -0.0000 C   0  0  0  0  0  0  0  0  0  0  0  0
    6.0622   -2.0000   -0.0000 C   0  0  0  0  0  0  0  0  0  0  0  0
    5.1962   -0.5000   -0.0000 C   0  0  0  0  0  0  0  0  0  0  0  0
    6.0622    1.0000   -0.0000 C   0  0  0  0  0  0  0  0  0  0  0  0
    7.7942   -3.0000   -0.0000 C   0  0  0  0  0  0  0  0  0  0  0  0
    4.3301   -0.0000   -0.0000 C   0  0  0  0  0  0  0  0  0  0  0  0
    6.9282    1.5000   -0.0000 C   0  0  0  0  0  0  0  0  0  0  0  0
    6.9282   -3.5000   -0.0000 C   0  0  0  0  0  0  0  0  0  0  0  0
    3.4641   -0.5000   -0.0000 C   0  0  0  0  0  0  0  0  0  0  0  0
    6.9282    2.5000   -0.0000 C   0  0  0  0  0  0  0  0  0  0  0  0
    3.4641   -1.5000   -0.0000 O   0  0  0  0  0  0  0  0  0  0  0  0
    2.5981   -0.0000   -0.0000 C   0  0  0  0  0  0  0  0  0  0  0  0
    1.7321   -0.5000   -0.0000 C   0  0  0  0  0  0  0  0  0  0  0  0
    0.8660   -0.0000   -0.0000 C   0  0  0  0  0  0  0  0  0  0  0  0
    0.0000   -0.5000   -0.0000 C   0  0  0  0  0  0  0  0  0  0  0  0
  1  2  2  0  0  0  0
  1  3  1  0  0  0  0
  3  4  1  0  0  0  0
  3  5  1  0  0  0  0
  4  6  2  0  0  0  0
  6  7  1  0  0  0  0
  7  8  1  0  0  0  0
  7  9  2  0  0  0  0
  8 10  1  0  0  0  0
  8 11  2  0  0  0  0
  9 12  1  0  0  0  0
  9 13  1  0  0  0  0
 10 14  2  0  0  0  0
 12 15  2  0  0  0  0
 13 16  1  0  0  0  0
 14 17  1  0  0  0  0
 18 15  1  0  0  0  0
 16 19  1  0  0  0  0
 18 20  1  1  0  0  0
 18 21  1  0  0  0  0
 21 22  1  0  0  0  0
 22 23  1  0  0  0  0
 23 24  1  0  0  0  0
M  END
>  <idcoordinates2D>


>  <FragFp>
zvyj2ztZ1@1m0Jg118Vc0B4V40FG88#IF0W80808k8410V02N08!JFF081FH0V1!V!44#F2$1#

>  <PathFp>
058181841PN0WFF22N34_02F4V!886R0eF#FRV208V8!VkV90FJ0k150F0FF!ZF10V121023Z!9k4FV0

>  <SkelSpheres>
//(D!1.1/)2&101.8$4!103//01%1*104$2*D/)1/%1&1!3+5///(1/$3%2#2////5$1//$18/$1/!1#2!42(2/!1#2/&2,4/,1%1+5)11)1)1*2/1/-1$12.2/%2//01/-1/$110h/1/)3/!1!2/,2//%7!3*2//(11/%21//*2#1$1/!1-

>  <Structure>
fa}Pb@DTad@QdfbrbbbrRVaRZffZVjjjDXPerLvh

>  <Atoms>
24

>  <Bonds>
23

>  <Total Molweight>
320

>  <Total Molweight 2>
320.287

>  <cLogP>
5.766

>  <H-Acceptors>
4

>  <H-Donors>
0

>  <Total Surface Area>
52.69

>  <Relative PSA>
0.78193

>  <Polar Surface Area>
52.9

>  <Shape Index>
0.58333

>  <Molecular Flexibility>
0.60049

>  <Molecular Complexity>
0.71096

>  <Non-H Atoms>
24

>  <Non-C/H Atoms>
5

>  <Electronegative Atoms>
5

>  <Stereo Centers>
1

>  <Rotatable Bonds>
10

>  <Rings Closures>
0

>  <Aromatic Rings>
0

>  <Aromatic Atoms>
0

>  <sp3-Atoms>
12

>  <Symmetric atoms>
0

$$$$

eCreator 1.02D

 24 23  0  0  0  0  0  0  0  0999 V2000
   11.2583    1.0000   -0.0000 O   0  0  0  0  0  0  0  0  0  0  0  0
   11.2583   -0.0000   -0.0000 C   0  0  0  0  0  0  0  0  0  0  0  0
   12.1244   -0.5000   -0.0000 C   0  0  0  0  0  0  0  0  0  0  0  0
   10.3923   -0.5000   -0.0000 C   0  0  0  0  0  0  0  0  0  0  0  0
   12.9904   -0.0000   -0.0000 C   0  0  0  0  0  0  0  0  0  0  0  0
    9.5263   -0.0000   -0.0000 C   0  0  0  0  0  0  0  0  0  0  0  0
   13.8564   -0.5000   -0.0000 O   0  0  0  0  0  0  0  0  0  0  0  0
    8.6603   -0.5000   -0.0000 C   0  0  0  0  0  0  0  0  0  0  0  0
    7.7942   -0.0000   -0.0000 C   0  0  0  0  0  0  0  0  0  0  0  0
    6.9282   -0.5000   -0.0000 C   0  0  0  0  0  0  0  0  0  0  0  0
    6.0622   -0.0000   -0.0000 C   0  0  0  0  0  0  0  0  0  0  0  0
    5.1962   -0.5000   -0.0000 N   0  0  0  0  0  0  0  0  0  0  0  0
    6.0622    1.0000   -0.0000 C   0  0  0  0  0  0  0  0  0  0  0  0
    5.1962   -1.5000   -0.0000 C   0  0  0  0  0  0  0  0  0  0  0  0
    6.9282    1.5000   -0.0000 C   0  0  0  0  0  0  0  0  0  0  0  0
    5.1962    1.5000   -0.0000 C   0  0  0  0  0  0  0  0  0  0  0  0
    4.3301   -2.0000   -0.0000 N   0  0  0  0  0  0  0  0  0  0  0  0
    6.0622   -2.0000   -0.0000 N   0  0  0  0  0  0  0  0  0  0  0  0
    3.4641   -1.5000   -0.0000 C   0  0  0  0  0  0  0  0  0  0  0  0
    2.5981   -2.0000   -0.0000 C   0  0  0  0  0  0  0  0  0  0  0  0
    2.5981   -3.0000   -0.0000 C   0  0  0  0  0  0  0  0  0  0  0  0
    1.7321   -1.5000   -0.0000 C   0  0  0  0  0  0  0  0  0  0  0  0
    3.4641   -3.5000   -0.0000 C   0  0  0  0  0  0  0  0  0  0  0  0
    0.8660   -2.0000   -0.0000 C   0  0  0  0  0  0  0  0  0  0  0  0
  2  1  1  1  0  0  0
  2  3  1  0  0  0  0
  2  4  1  0  0  0  0
  3  5  1  0  0  0  0
  4  6  1  0  0  0  0
  5  7  1  0  0  0  0
  6  8  1  0  0  0  0
  8  9  2  0  0  0  0
  9 10  1  0  0  0  0
 10 11  1  0  0  0  0
 11 12  2  0  0  0  0
 11 13  1  0  0  0  0
 12 14  1  0  0  0  0
 13 15  1  0  0  0  0
 13 16  1  0  0  0  0
 14 17  2  0  0  0  0
 14 18  1  0  0  0  0
 17 19  1  0  0  0  0
 19 20  1  0  0  0  0
 20 21  1  0  0  0  0
 20 22  2  0  0  0  0
 21 23  2  0  0  0  0
 22 24  1  0  0  0  0
M  END
>  <idcoordinates2D>


>  <FragFp>
xvyjeMoV1DVu1Z407@kc0C4VFNF088#IF0l9#8kNJ10Z0X808!FFF081kH0V&F%2#V$

>  <PathFp>
FZ80918F!FFY!1082471X80V8!10R0cF010FBV2F0W8(2Z0V1$NkVFZF11%X2J!1V4V!

>  <SkelSpheres>
/!1/$A1%1*21+3//%2$82#2#1)1/%1/*4%D.1%10201////+1/,6!1/01)1//(3/,25/-3#9*2)2/01$1,2///)1&1(1%1////&2,3)1!1//02#1/&1#12.2-2/#1//#f,1(2.1&1/#104////54//#11%1(712/.3&2*21-3)1/!42,

>  <Structure>
fa}p`@MAbAfQQIKIJIQPyQJjjZZijehPaNRgrV`

>  <Atoms>
24

>  <Bonds>
23

>  <Total Molweight>
302

>  <Total Molweight 2>
302.228

>  <cLogP>
3.6566

>  <H-Acceptors>
5

>  <H-Donors>
0

>  <Total Surface Area>
56.46

>  <Relative PSA>
0.93464

>  <Polar Surface Area>
68.42

>  <Shape Index>
0.70833

>  <Molecular Flexibility>
0.74863

>  <Molecular Complexity>
0.58251

>  <Non-H Atoms>
24

>  <Non-C/H Atoms>
5

>  <Electronegative Atoms>
5

>  <Stereo Centers>
1

>  <Rotatable Bonds>
11

>  <Rings Closures>
0

>  <Aromatic Rings>
0

>  <Aromatic Atoms>
0

>  <sp3-Atoms>
13

>  <Symmetric atoms>
1

$$$$

eCreator 1.02D

 24 23  0  0  0  0  0  0  0  0999 V2000
   11.2583   -0.0000   -0.0000 S   0  0  0  0  0  0  0  0  0  0  0  0
   12.1244   -0.5000   -0.0000 O   0  0  0  0  0  0  0  0  0  0  0  0
   10.3923   -0.5000   -0.0000 N   0  0  0  0  0  0  0  0  0  0  0  0
   11.2583    1.0000   -0.0000 C   0  0  0  0  0  0  0  0  0  0  0  0
    9.5263   -0.0000   -0.0000 C   0  0  0  0  0  0  0  0  0  0  0  0
    8.6603   -0.5000   -0.0000 N   0  0  0  0  0  0  0  0  0  0  0  0
    9.5263    1.0000   -0.0000 N   0  0  0  0  0  0  0  0  0  0  0  0
    7.7942   -0.0000   -0.0000 C   0  0  0  0  0  0  0  0  0  0  0  0
   10.3923    1.5000   -0.0000 C   0  0  0  0  0  0  0  0  0  0  0  0
    7.7942    1.0000   -0.0000 C   0  0  0  0  0  0  0  0  0  0  0  0
    6.9282   -0.5000   -0.0000 C   0  0  0  0  0  0  0  0  0  0  0  0
    8.6603    1.5000   -0.0000 C   0  0  0  0  0  0  0  0  0  0  0  0
    6.0622   -0.0000   -0.0000 C   0  0  0  0  0  0  0  0  0  0  0  0
    8.6603    2.5000   -0.0000 C   0  0  0  0  0  0  0  0  0  0  0  0
    5.1962   -0.5000   -0.0000 C   0  0  0  0  0  0  0  0  0  0  0  0
    9.5263    3.0000   -0.0000 C   0  0  0  0  0  0  0  0  0  0  0  0
    4.3301   -0.0000   -0.0000 C   0  0  0  0  0  0  0  0  0  0  0  0
    9.5263    4.0000   -0.0000 F   0  0  0  0  0  0  0  0  0  0  0  0
    4.3301    1.0000   -0.0000 O   0  0  0  0  0  0  0  0  0  0  0  0
    3.4641   -0.5000   -0.0000 C   0  0  0  0  0  0  0  0  0  0  0  0
    2.5981   -0.0000   -0.0000 C   0  0  0  0  0  0  0  0  0  0  0  0
    1.7321   -0.5000   -0.0000 C   0  0  0  0  0  0  0  0  0  0  0  0
    0.8660   -0.0000   -0.0000 C   0  0  0  0  0  0  0  0  0  0  0  0
    0.0000   -0.5000   -0.0000 O   0  0  0  0  0  0  0  0  0  0  0  0
  1  2  2  0  0  0  0
  1  3  1  0  0  0  0
  1  4  1  0  0  0  0
  3  5  1  0  0  0  0
  5  6  2  0  0  0  0
  5  7  1  0  0  0  0
  6  8  1  0  0  0  0
  7  9  2  0  0  0  0
  8 10  1  0  0  0  0
  8 11  2  0  0  0  0
 10 12  2  0  0  0  0
 11 13  1  0  0  0  0
 12 14  1  0  0  0  0
 13 15  2  0  0  0  0
 14 16  2  0  0  0  0
 17 15  1  0  0  0  0
 16 18  1  0  0  0  0
 17 19  1  6  0  0  0
 17 20  1  0  0  0  0
 20 21  1  0  0  0  0
 21 22  1  0  0  0  0
 22 23  1  0  0  0  0
 23 24  2  0  0  0  0
M  END
>  <idcoordinates2D>


>  <FragFp>
;jLzsZ1@4q0FgV08Vc0B6Vb0FF88!4HG0W80808k84C0V02!8!J0F0810H0V1%44!2F2#V18!

>  <PathFp>
06B18I841P80WNFF083473204V!882R08N#FRV0J8V808VFV90HR0k110F0ckV0ZJ10V0210a2ZF09V4VV0

>  <SkelSpheres>
!1&1/*227%1#1&1*1(2//#32!103#1/&1&1#1(1(4202(I&1#7/////%2/)1#1&2///$11!1/.2(3/)3(3!2#1&1$3/!1)3&3.1/,202&1//$102&2///03/%2-1&1,213-2,201!1!1%1&1,1/02//$c/&11/01/1//!1//$15203(1*1(3/&1!1/!1//!11$103#1!201/!11+2

>  <Structure>
fa}qa@DTYAOPADYCIImDeLdddhTduMLmKUUL@raJTjmNh

>  <Atoms>
24

>  <Bonds>
23

>  <Total Molweight>
333

>  <Total Molweight 2>
333.258

>  <cLogP>
2.7101

>  <H-Acceptors>
6

>  <H-Donors>
0

>  <Total Surface Area>
124.89

>  <Relative PSA>
0.60397

>  <Polar Surface Area>
101.54

>  <Shape Index>
0.625

>  <Molecular Flexibility>
0.62314

>  <Molecular Complexity>
0.61678

>  <Non-H Atoms>
24

>  <Non-C/H Atoms>
8

>  <Electronegative Atoms>
8

>  <Stereo Centers>
2

>  <Rotatable Bonds>
9

>  <Rings Closures>
0

>  <Aromatic Rings>
0

>  <Aromatic Atoms>
0

>  <sp3-Atoms>
7

>  <Symmetric atoms>
0

$$$$

eCreator 1.02D

 24 23  0  0  0  0  0  0  0  0999 V2000
   10.3923   -0.5000   -0.0000 S   0  0  0  0  0  0  0  0  0  0  0  0
   11.2583   -0.0000   -0.0000 O   0  0  0  0  0  0  0  0  0  0  0  0
    9.5263   -0.0000   -0.0000 N   0  0  0  0  0  0  0  0  0  0  0  0
    8.6603   -0.5000   -0.0000 C   0  0  0  0  0  0  0  0  0  0  0  0
    9.5263    1.0000   -0.0000 C   0  0  0  0  0  0  0  0  0  0  0  0
    7.7942   -0.0000   -0.0000 N   0  0  0  0  0  0  0  0  0  0  0  0
    6.9282   -0.5000   -0.0000 C   0  0  0  0  0  0  0  0  0  0  0  0
    6.9282   -1.5000   -0.0000 C   0  0  0  0  0  0  0  0  0  0  0  0
    6.0622   -0.0000   -0.0000 C   0  0  0  0  0  0  0  0  0  0  0  0
    6.0622   -2.0000   -0.0000 C   0  0  0  0  0  0  0  0  0  0  0  0
    7.7942   -2.0000   -0.0000 C   0  0  0  0  0  0  0  0  0  0  0  0
    5.1962   -0.5000   -0.0000 C   0  0  0  0  0  0  0  0  0  0  0  0
    6.0622    1.0000   -0.0000 C   0  0  0  0  0  0  0  0  0  0  0  0
    6.0622   -3.0000   -0.0000 C   0  0  0  0  0  0  0  0  0  0  0  0
    4.3301   -0.0000   -0.0000 C   0  0  0  0  0  0  0  0  0  0  0  0
    6.9282    1.5000   -0.0000 C   0  0  0  0  0  0  0  0  0  0  0  0
    3.4641   -0.5000   -0.0000 C   0  0  0  0  0  0  0  0  0  0  0  0
    6.9282    2.5000   -0.0000 C   0  0  0  0  0  0  0  0  0  0  0  0
    3.4641   -1.5000   -0.0000 O   0  0  0  0  0  0  0  0  0  0  0  0
    2.5981   -0.0000   -0.0000 C   0  0  0  0  0  0  0  0  0  0  0  0
    1.7321   -0.5000   -0.0000 C   0  0  0  0  0  0  0  0  0  0  0  0
    1.7321   -1.5000   -0.0000 O   0  0  0  0  0  0  0  0  0  0  0  0
    0.8660   -0.0000   -0.0000 C   0  0  0  0  0  0  0  0  0  0  0  0
    0.0000   -0.5000   -0.0000 C   0  0  0  0  0  0  0  0  0  0  0  0
  1  2  2  0  0  0  0
  1  3  1  0  0  0  0
  3  4  1  0  0  0  0
  3  5  1  0  0  0  0
  4  6  2  0  0  0  0
  6  7  1  0  0  0  0
  7  8  1  0  0  0  0
  7  9  2  0  0  0  0
  8 10  1  0  0  0  0
  8 11  2  0  0  0  0
  9 12  1  0  0  0  0
  9 13  1  0  0  0  0
 10 14  2  0  0  0  0
 12 15  2  0  0  0  0
 13 16  1  0  0  0  0
 17 15  1  0  0  0  0
 16 18  1  0  0  0  0
 17 19  1  1  0  0  0
 17 20  1  0  0  0  0
 21 20  1  0  0  0  0
 21 22  1  1  0  0  0
 21 23  1  0  0  0  0
 23 24  1  0  0  0  0
M  END
>  <idcoordinates2D>


>  <FragFp>
zvyj@ztZ1D1m0og138Vc0C5VJ0FG88#IF0n8080BkN410V0HN08!JFF081kH0V1!V!J4#F2$1#

>  <PathFp>
058181841PN0WFF12N34_0204V!886R0eF010FRV208V8!VkV90Fo0k150F0FF!ZF10V121023Z!9k4FV0

>  <SkelSpheres>
//#1#B!1.2/)2&1/0401!6$5///#1/!B/)1/%1&1!3/)1/!1/&1/$3%2////)1//%17/$1/!1#2!42(3/!1#3/&2+11-1-103#1+5(211)1)1*4/1//#13.2/%4/,2#1/-13/#210e/1/)3/!1!1/2//)2(7403*2//(11/%2/3*4.2)1//0

>  <Structure>
fa}Qb@DT`fh@cIMEeEEEedhULuMLtmUUR@plpRyVh

>  <Atoms>
24

>  <Bonds>
23

>  <Total Molweight>
324

>  <Total Molweight 2>
324.275

>  <cLogP>
4.3565

>  <H-Acceptors>
5

>  <H-Donors>
0

>  <Total Surface Area>
68.88

>  <Relative PSA>
0.78833

>  <Polar Surface Area>
73.13

>  <Shape Index>
0.58333

>  <Molecular Flexibility>
0.62392

>  <Molecular Complexity>
0.70697

>  <Non-H Atoms>
24

>  <Non-C/H Atoms>
6

>  <Electronegative Atoms>
6

>  <Stereo Centers>
2

>  <Rotatable Bonds>
10

>  <Rings Closures>
0

>  <Aromatic Rings>
0

>  <Aromatic Atoms>
0

>  <sp3-Atoms>
12

>  <Symmetric atoms>
0

$$$$

eCreator 1.02D

 24 23  0  0  0  0  0  0  0  0999 V2000
   13.8564   -0.5000   -0.0000 O   0  0  0  0  0  0  0  0  0  0  0  0
   12.9904   -0.0000   -0.0000 C   0  0  0  0  0  0  0  0  0  0  0  0
   12.9904    1.0000   -0.0000 O   0  0  0  0  0  0  0  0  0  0  0  0
   12.1244   -0.5000   -0.0000 C   0  0  0  0  0  0  0  0  0  0  0  0
   11.2583   -0.0000   -0.0000 C   0  0  0  0  0  0  0  0  0  0  0  0
   11.2583    1.0000   -0.0000 O   0  0  0  0  0  0  0  0  0  0  0  0
   10.3923   -0.5000   -0.0000 C   0  0  0  0  0  0  0  0  0  0  0  0
    9.5263   -0.0000   -0.0000 C   0  0  0  0  0  0  0  0  0  0  0  0
    8.6603   -0.5000   -0.0000 C   0  0  0  0  0  0  0  0  0  0  0  0
    7.7942   -0.0000   -0.0000 C   0  0  0  0  0  0  0  0  0  0  0  0
    6.9282   -0.5000   -0.0000 C   0  0  0  0  0  0  0  0  0  0  0  0
    6.0622   -0.0000   -0.0000 C   0  0  0  0  0  0  0  0  0  0  0  0
    5.1962   -0.5000   -0.0000 N   0  0  0  0  0  0  0  0  0  0  0  0
    6.0622    1.0000   -0.0000 C   0  0  0  0  0  0  0  0  0  0  0  0
    5.1962   -1.5000   -0.0000 C   0  0  0  0  0  0  0  0  0  0  0  0
    5.1962    1.5000   -0.0000 C   0  0  0  0  0  0  0  0  0  0  0  0
    4.3301   -2.0000   -0.0000 N   0  0  0  0  0  0  0  0  0  0  0  0
    6.0622   -2.0000   -0.0000 N   0  0  0  0  0  0  0  0  0  0  0  0
    3.4641   -1.5000   -0.0000 C   0  0  0  0  0  0  0  0  0  0  0  0
    6.0622   -3.0000   -0.0000 C   0  0  0  0  0  0  0  0  0  0  0  0
    2.5981   -2.0000   -0.0000 C   0  0  0  0  0  0  0  0  0  0  0  0
    1.7321   -1.5000   -0.0000 C   0  0  0  0  0  0  0  0  0  0  0  0
    2.5981   -3.0000   -0.0000 C   0  0  0  0  0  0  0  0  0  0  0  0
    0.8660   -2.0000   -0.0000 C   0  0  0  0  0  0  0  0  0  0  0  0
  1  2  2  0  0  0  0
  2  3  1  0  0  0  0
  2  4  1  0  0  0  0
  5  4  1  0  0  0  0
  5  6  1  1  0  0  0
  5  7  1  0  0  0  0
  7  8  1  0  0  0  0
  8  9  1  0  0  0  0
  9 10  2  0  0  0  0
 10 11  1  0  0  0  0
 11 12  1  0  0  0  0
 12 13  2  0  0  0  0
 12 14  1  0  0  0  0
 13 15  1  0  0  0  0
 14 16  1  0  0  0  0
 15 17  2  0  0  0  0
 15 18  1  0  0  0  0
 17 19  1  0  0  0  0
 18 20  1  0  0  0  0
 19 21  1  0  0  0  0
 21 22  2  0  0  0  0
 21 23  1  0  0  0  0
 22 24  1  0  0  0  0
M  END
>  <idcoordinates2D>


>  <FragFp>
:yjirxZWDVT1_5V6DVc0CLVG0F088#IF0l940F0FNJ5FV0X808!FFG081kH0V&F%22!V$

>  <PathFp>
FZ80918F!FFY!G8N2Jb1X80V80810R08F010FBV0F0W8(2Z0Z1!20NkVFZ401%X2J021V4k!

>  <SkelSpheres>
!2.1/$E1%1*2#1/#1//22#1.1///4%@/1$2/*1/$1/!3//)4/1#10203$1/#2/$1/,3/#2-905$1!2)2(2(1$1$7&3$1!3(1/.1/(1%1$301///.2/&1//!132/+1#11/)4#2///(g,1,2(4)2////,1)9%2/-11/1!2&101/*2*21-3/,1-

>  <Structure>
fa}q`@CAbAEDfvuUe[WejjffijfhDQAVgrV`

>  <Atoms>
24

>  <Bonds>
23

>  <Total Molweight>
306

>  <Total Molweight 2>
306.216

>  <cLogP>
2.7235

>  <H-Acceptors>
6

>  <H-Donors>
0

>  <Total Surface Area>
64.79

>  <Relative PSA>
1.0157

>  <Polar Surface Area>
85.49

>  <Shape Index>
0.70833

>  <Molecular Flexibility>
0.76021

>  <Molecular Complexity>
0.59413

>  <Non-H Atoms>
24

>  <Non-C/H Atoms>
6

>  <Electronegative Atoms>
6

>  <Stereo Centers>
1

>  <Rotatable Bonds>
10

>  <Rings Closures>
0

>  <Aromatic Rings>
0

>  <Aromatic Atoms>
0

>  <sp3-Atoms>
13

>  <Symmetric atoms>
0

$$$$

eCreator 1.02D

 24 23  0  0  0  0  0  0  0  0999 V2000
   11.2583   -0.0000   -0.0000 S   0  0  0  0  0  0  0  0  0  0  0  0
   10.3923   -0.5000   -0.0000 N   0  0  0  0  0  0  0  0  0  0  0  0
    9.5263   -0.0000   -0.0000 C   0  0  0  0  0  0  0  0  0  0  0  0
   10.3923   -1.5000   -0.0000 C   0  0  0  0  0  0  0  0  0  0  0  0
    8.6603   -0.5000   -0.0000 N   0  0  0  0  0  0  0  0  0  0  0  0
    7.7942   -0.0000   -0.0000 C   0  0  0  0  0  0  0  0  0  0  0  0
    6.9282   -0.5000   -0.0000 C   0  0  0  0  0  0  0  0  0  0  0  0
    7.7942    1.0000   -0.0000 C   0  0  0  0  0  0  0  0  0  0  0  0
    6.9282   -1.5000   -0.0000 C   0  0  0  0  0  0  0  0  0  0  0  0
    6.0622   -0.0000   -0.0000 C   0  0  0  0  0  0  0  0  0  0  0  0
    6.9282    1.5000   -0.0000 C   0  0  0  0  0  0  0  0  0  0  0  0
    8.6603    1.5000   -0.0000 C   0  0  0  0  0  0  0  0  0  0  0  0
    7.7942   -2.0000   -0.0000 N   0  0  0  0  0  0  0  0  0  0  0  0
    5.1962   -0.5000   -0.0000 C   0  0  0  0  0  0  0  0  0  0  0  0
    6.9282    2.5000   -0.0000 C   0  0  0  0  0  0  0  0  0  0  0  0
    4.3301   -0.0000   -0.0000 C   0  0  0  0  0  0  0  0  0  0  0  0
    7.7942    3.0000   -0.0000 C   0  0  0  0  0  0  0  0  0  0  0  0
    4.3301    1.0000   -0.0000 O   0  0  0  0  0  0  0  0  0  0  0  0
    3.4641   -0.5000   -0.0000 C   0  0  0  0  0  0  0  0  0  0  0  0
    2.5981   -0.0000   -0.0000 C   0  0  0  0  0  0  0  0  0  0  0  0
    2.5981    1.0000   -0.0000 O   0  0  0  0  0  0  0  0  0  0  0  0
    1.7321   -0.5000   -0.0000 C   0  0  0  0  0  0  0  0  0  0  0  0
    0.8660   -0.0000   -0.0000 C   0  0  0  0  0  0  0  0  0  0  0  0
    0.0000   -0.5000   -0.0000 O   0  0  0  0  0  0  0  0  0  0  0  0
  1  2  1  0  0  0  0
  2  3  1  0  0  0  0
  2  4  1  0  0  0  0
  3  5  2  0  0  0  0
  5  6  1  0  0  0  0
  6  7  2  0  0  0  0
  6  8  1  0  0  0  0
  7  9  1  0  0  0  0
  7 10  1  0  0  0  0
  8 11  1  0  0  0  0
  8 12  2  0  0  0  0
  9 13  2  0  0  0  0
 10 14  2  0  0  0  0
 11 15  2  0  0  0  0
 16 14  1  0  0  0  0
 15 17  1  0  0  0  0
 16 18  1  6  0  0  0
 16 19  1  0  0  0  0
 20 19  1  0  0  0  0
 20 21  1  6  0  0  0
 20 22  1  0  0  0  0
 22 23  1  0  0  0  0
 23 24  2  0  0  0  0
M  END
>  <idcoordinates2D>


>  <FragFp>
zvyjDUtZ1D1m0ohW38Vc0CKVr0FG88#IF0n8080BkN45Fc0HF08!FFG081VH0V1%J4#F2$1#

>  <PathFp>
0Z8191845PN2W8FI0N24b02F4V80884R0eHX10FRV2!V8!V!90FZ0o140k0FF!ZJ10V021023Z0V9V4FV0

>  <SkelSpheres>
$1*1/!1!24!2!1+2/)3)1/01!7$4/01&1&1(2*4/F!1/%1,3//5.3/03/%1%1/$3$1/////$2/$16&1,1/!1/03/!1#301$2.201*5-1%1-1$2,2!11/.4///%2//%2(2/#2#1/02+1/(f03-1/)3!3/!1/1//)1(7203)1//)1/&5/2*2.3)1/.10

>  <Structure>
fa}qb@HDMDoPAFQQYQQQIEJESJifjUZjjT^fXSEQMVX

>  <Atoms>
24

>  <Bonds>
23

>  <Total Molweight>
326

>  <Total Molweight 2>
326.271

>  <cLogP>
1.6842

>  <H-Acceptors>
6

>  <H-Donors>
0

>  <Total Surface Area>
99.08

>  <Relative PSA>
0.66421

>  <Polar Surface Area>
85.49

>  <Shape Index>
0.58333

>  <Molecular Flexibility>
0.63911

>  <Molecular Complexity>
0.69969

>  <Non-H Atoms>
24

>  <Non-C/H Atoms>
7

>  <Electronegative Atoms>
7

>  <Stereo Centers>
2

>  <Rotatable Bonds>
10

>  <Rings Closures>
0

>  <Aromatic Rings>
0

>  <Aromatic Atoms>
0

>  <sp3-Atoms>
9

>  <Symmetric atoms>
0

$$$$

eCreator 1.02D

 24 23  0  0  0  0  0  0  0  0999 V2000
   11.6913   -4.5000   -0.0000 S   0  0  0  0  0  0  0  0  0  0  0  0
   11.6913   -3.0000   -0.0000 N   0  0  0  0  0  0  0  0  0  0  0  0
   10.3923   -5.2500   -0.0000 C   0  0  0  0  0  0  0  0  0  0  0  0
   12.9904   -2.2500   -0.0000 C   0  0  0  0  0  0  0  0  0  0  0  0
   12.9904   -0.7500   -0.0000 N   0  0  0  0  0  0  0  0  0  0  0  0
   14.2894   -3.0000   -0.0000 N   0  0  0  0  0  0  0  0  0  0  0  0
   11.6913   -0.0000   -0.0000 C   0  0  0  0  0  0  0  0  0  0  0  0
   15.5885   -2.2500   -0.0000 C   0  0  0  0  0  0  0  0  0  0  0  0
   10.3923   -0.7500   -0.0000 C   0  0  0  0  0  0  0  0  0  0  0  0
   11.6913    1.5000   -0.0000 C   0  0  0  0  0  0  0  0  0  0  0  0
   16.8875   -3.0000   -0.0000 C   0  0  0  0  0  0  0  0  0  0  0  0
    9.0933   -0.0000   -0.0000 C   0  0  0  0  0  0  0  0  0  0  0  0
   18.1865   -2.2500   -0.0000 C   0  0  0  0  0  0  0  0  0  0  0  0
    7.7942   -0.7500   -0.0000 C   0  0  0  0  0  0  0  0  0  0  0  0
   19.4856   -3.0000   -0.0000 C   0  0  0  0  0  0  0  0  0  0  0  0
    6.4952   -0.0000   -0.0000 C   0  0  0  0  0  0  0  0  0  0  0  0
   20.7846   -2.2500   -0.0000 C   0  0  0  0  0  0  0  0  0  0  0  0
    6.4952    1.5000   -0.0000 O   0  0  0  0  0  0  0  0  0  0  0  0
    5.1962   -0.7500   -0.0000 C   0  0  0  0  0  0  0  0  0  0  0  0
   22.0836   -3.0000   -0.0000 F   0  0  0  0  0  0  0  0  0  0  0  0
    3.8971   -0.0000   -0.0000 C   0  0  0  0  0  0  0  0  0  0  0  0
    2.5981   -0.7500   -0.0000 C   0  0  0  0  0  0  0  0  0  0  0  0
    1.2990   -0.0000   -0.0000 C   0  0  0  0  0  0  0  0  0  0  0  0
    0.0000   -0.7500   -0.0000 O   0  0  0  0  0  0  0  0  0  0  0  0
  1  2  1  0  0  0  0
  1  3  1  0  0  0  0
  2  4  1  0  0  0  0
  4  5  1  0  0  0  0
  4  6  2  0  0  0  0
  5  7  2  0  0  0  0
  6  8  1  0  0  0  0
  7  9  1  0  0  0  0
  7 10  1  0  0  0  0
  8 11  1  0  0  0  0
  9 12  1  0  0  0  0
 11 13  2  0  0  0  0
 12 14  2  0  0  0  0
 13 15  1  0  0  0  0
 16 14  1  0  0  0  0
 15 17  2  0  0  0  0
 16 18  1  6  0  0  0
 16 19  1  0  0  0  0
 17 20  1  0  0  0  0
 19 21  1  0  0  0  0
 21 22  1  0  0  0  0
 22 23  1  0  0  0  0
 23 24  2  0  0  0  0
M  END
>  <idcoordinates2D>


>  <FragFp>
;jLzsZ1@4q!gV08Vc0B6Vb0FF88!4HG0W80808F8450V02808!F0F081FH0V1&4#F2#V18!

>  <PathFp>
FbB09I8F180FY81F082473X!V8!80R08F#FBV0F4W8!V$HB0k1!V0skVFZJ01!210a2JF09V4V!

>  <SkelSpheres>
//%22B1/01*11&1/.2$2!101$1#1+1/01-2010202(F$1%5(2/$1//.1&2-2/!3#2(1/(1(101(1!1#1)1/2(1//!5!20102*102/01$1,2/$2/)2*2//0104&2%3)2//22//0101/!11013-2,201!1/-1/102,1-1#1#d!1)2/)1%1///1/&1-3!3&1(2/11/01/%1//!1%1030101$1/!1,2

>  <Structure>
fa}pa@HDiGh@cL`eOJrzjszuRuTmMUSCthRhzcWj

>  <Atoms>
24

>  <Bonds>
23

>  <Total Molweight>
329

>  <Total Molweight 2>
329.270

>  <cLogP>
2.6901

>  <H-Acceptors>
5

>  <H-Donors>
0

>  <Total Surface Area>
100.97

>  <Relative PSA>
0.69526

>  <Polar Surface Area>
90.56

>  <Shape Index>
0.79167

>  <Molecular Flexibility>
0.70964

>  <Molecular Complexity>
0.56985

>  <Non-H Atoms>
24

>  <Non-C/H Atoms>
7

>  <Electronegative Atoms>
7

>  <Stereo Centers>
1

>  <Rotatable Bonds>
11

>  <Rings Closures>
0

>  <Aromatic Rings>
0

>  <Aromatic Atoms>
0

>  <sp3-Atoms>
10

>  <Symmetric atoms>
0

$$$$

eCreator 1.02D

 24 23  0  0  0  0  0  0  0  0999 V2000
   11.2583   -0.0000   -0.0000 S   0  0  0  0  0  0  0  0  0  0  0  0
   12.1244   -0.5000   -0.0000 O   0  0  0  0  0  0  0  0  0  0  0  0
   11.2583    1.0000   -0.0000 O   0  0  0  0  0  0  0  0  0  0  0  0
   10.3923   -0.5000   -0.0000 N   0  0  0  0  0  0  0  0  0  0  0  0
    9.5263   -0.0000   -0.0000 C   0  0  0  0  0  0  0  0  0  0  0  0
    8.6603   -0.5000   -0.0000 N   0  0  0  0  0  0  0  0  0  0  0  0
    7.7942   -0.0000   -0.0000 C   0  0  0  0  0  0  0  0  0  0  0  0
    6.9282   -0.5000   -0.0000 C   0  0  0  0  0  0  0  0  0  0  0  0
    7.7942    1.0000   -0.0000 C   0  0  0  0  0  0  0  0  0  0  0  0
    6.9282   -1.5000   -0.0000 C   0  0  0  0  0  0  0  0  0  0  0  0
    6.0622   -0.0000   -0.0000 C   0  0  0  0  0  0  0  0  0  0  0  0
    6.9282    1.5000   -0.0000 C   0  0  0  0  0  0  0  0  0  0  0  0
    6.0622   -2.0000   -0.0000 N   0  0  0  0  0  0  0  0  0  0  0  0
    7.7942   -2.0000   -0.0000 C   0  0  0  0  0  0  0  0  0  0  0  0
    5.1962   -0.5000   -0.0000 C   0  0  0  0  0  0  0  0  0  0  0  0
    6.9282    2.5000   -0.0000 C   0  0  0  0  0  0  0  0  0  0  0  0
    4.3301   -0.0000   -0.0000 C   0  0  0  0  0  0  0  0  0  0  0  0
    7.7942    3.0000   -0.0000 C   0  0  0  0  0  0  0  0  0  0  0  0
    4.3301    1.0000   -0.0000 O   0  0  0  0  0  0  0  0  0  0  0  0
    3.4641   -0.5000   -0.0000 C   0  0  0  0  0  0  0  0  0  0  0  0
    2.5981   -0.0000   -0.0000 C   0  0  0  0  0  0  0  0  0  0  0  0
    1.7321   -0.5000   -0.0000 C   0  0  0  0  0  0  0  0  0  0  0  0
    0.8660   -0.0000   -0.0000 C   0  0  0  0  0  0  0  0  0  0  0  0
    0.0000   -0.5000   -0.0000 O   0  0  0  0  0  0  0  0  0  0  0  0
  1  2  2  0  0  0  0
  1  3  2  0  0  0  0
  1  4  1  0  0  0  0
  4  5  1  0  0  0  0
  5  6  2  0  0  0  0
  6  7  1  0  0  0  0
  7  8  2  0  0  0  0
  7  9  1  0  0  0  0
  8 10  1  0  0  0  0
  8 11  1  0  0  0  0
  9 12  1  0  0  0  0
 10 13  2  0  0  0  0
 10 14  1  0  0  0  0
 11 15  2  0  0  0  0
 12 16  2  0  0  0  0
 17 15  1  0  0  0  0
 16 18  1  0  0  0  0
 17 19  1  6  0  0  0
 17 20  1  0  0  0  0
 20 21  1  0  0  0  0
 21 22  1  0  0  0  0
 22 23  1  0  0  0  0
 23 24  2  0  0  0  0
M  END
>  <idcoordinates2D>


>  <FragFp>
zvyj6UsZ1@0m0JgV08Vc0B4VbFFG88#HF0W80808k8450V02!8!JFF081FH!1%4Z#F2$1#

>  <PathFp>
0_8111845PN2WNFH2834702F4V80882R0eHX!FBV2!V8!VkV80FJ0k150k!F!ZJ10V101022_0V9k40V0

>  <SkelSpheres>
//&29%101!2%1*1!3,5&1/$2!104/)2-1!2)401!2*D/%1////+2!1!3.1&1!1#2/03%1*2/#11/01$1&2//*15&1,1/!2/04/01(4$3-2,1/#1*11!1$2!1%1%1/*1$2/,1&3/&3/-1//011+102!2//$c,3!6/)3/031//1/2/$6!3$1////%1//)103#1$1+1%1$1&2

>  <Structure>
fa}pR@LTMAB^`BLdaRTTRbQRaRRtsULmUTpCBDfMis@

>  <Atoms>
24

>  <Bonds>
23

>  <Total Molweight>
330

>  <Total Molweight 2>
330.259

>  <cLogP>
1.6807

>  <H-Acceptors>
7

>  <H-Donors>
0

>  <Total Surface Area>
99.55

>  <Relative PSA>
0.79146

>  <Polar Surface Area>
99.4

>  <Shape Index>
0.625

>  <Molecular Flexibility>
0.58024

>  <Molecular Complexity>
0.68031

>  <Non-H Atoms>
24

>  <Non-C/H Atoms>
8

>  <Electronegative Atoms>
8

>  <Stereo Centers>
1

>  <Rotatable Bonds>
10

>  <Rings Closures>
0

>  <Aromatic Rings>
0

>  <Aromatic Atoms>
0

>  <sp3-Atoms>
9

>  <Symmetric atoms>
1

$$$$

eCreator 1.02D

 24 23  0  0  0  0  0  0  0  0999 V2000
    9.5263   -3.0000   -0.0000 S   0  0  0  0  0  0  0  0  0  0  0  0
   10.3923   -3.5000   -0.0000 O   0  0  0  0  0  0  0  0  0  0  0  0
    9.5263   -2.0000   -0.0000 N   0  0  0  0  0  0  0  0  0  0  0  0
    8.6603   -1.5000   -0.0000 C   0  0  0  0  0  0  0  0  0  0  0  0
   10.3923   -1.5000   -0.0000 C   0  0  0  0  0  0  0  0  0  0  0  0
    8.6603   -0.5000   -0.0000 N   0  0  0  0  0  0  0  0  0  0  0  0
    7.7942   -2.0000   -0.0000 N   0  0  0  0  0  0  0  0  0  0  0  0
    7.7942   -0.0000   -0.0000 C   0  0  0  0  0  0  0  0  0  0  0  0
    6.9282   -0.5000   -0.0000 C   0  0  0  0  0  0  0  0  0  0  0  0
    6.0622   -0.0000   -0.0000 C   0  0  0  0  0  0  0  0  0  0  0  0
    6.9282   -1.5000   -0.0000 C   0  0  0  0  0  0  0  0  0  0  0  0
    5.1962   -0.5000   -0.0000 C   0  0  0  0  0  0  0  0  0  0  0  0
    6.0622   -2.0000   -0.0000 C   0  0  0  0  0  0  0  0  0  0  0  0
    4.3301   -0.0000   -0.0000 C   0  0  0  0  0  0  0  0  0  0  0  0
    6.0622   -3.0000   -0.0000 C   0  0  0  0  0  0  0  0  0  0  0  0
    4.3301    1.0000   -0.0000 O   0  0  0  0  0  0  0  0  0  0  0  0
    3.4641   -0.5000   -0.0000 C   0  0  0  0  0  0  0  0  0  0  0  0
    5.1962   -3.5000   -0.0000 C   0  0  0  0  0  0  0  0  0  0  0  0
    2.5981   -0.0000   -0.0000 C   0  0  0  0  0  0  0  0  0  0  0  0
    4.3301   -3.0000   -0.0000 C   0  0  0  0  0  0  0  0  0  0  0  0
    2.5981    1.0000   -0.0000 O   0  0  0  0  0  0  0  0  0  0  0  0
    1.7321   -0.5000   -0.0000 C   0  0  0  0  0  0  0  0  0  0  0  0
    0.8660   -0.0000   -0.0000 C   0  0  0  0  0  0  0  0  0  0  0  0
    0.0000   -0.5000   -0.0000 O   0  0  0  0  0  0  0  0  0  0  0  0
  1  2  2  0  0  0  0
  1  3  1  0  0  0  0
  3  4  1  0  0  0  0
  3  5  1  0  0  0  0
  4  6  1  0  0  0  0
  4  7  2  0  0  0  0
  6  8  2  0  0  0  0
  8  9  1  0  0  0  0
  9 10  1  0  0  0  0
  9 11  2  0  0  0  0
 10 12  2  0  0  0  0
 11 13  1  0  0  0  0
 14 12  1  0  0  0  0
 13 15  1  0  0  0  0
 14 16  1  6  0  0  0
 14 17  1  0  0  0  0
 15 18  2  0  0  0  0
 19 17  1  0  0  0  0
 18 20  1  0  0  0  0
 19 21  1  6  0  0  0
 19 22  1  0  0  0  0
 22 23  1  0  0  0  0
 23 24  2  0  0  0  0
M  END
>  <idcoordinates2D>


>  <FragFp>
:yjDTta1D5m0VhW38Vc0CMVr0FJ88#HF0m8080BkN4_Fc0FF$JFG0c1VH1W#V!F4#F2#V1#

>  <PathFp>
0ZB0138F10FHWNGG882J70XF0V8#2BF8HV10GBV0JB_8#4#Hk0o150V0FF0FZJ01V$X2o029c40V0

>  <SkelSpheres>
//#1!263$1+2/)205/)1!6$32///$4/I#1/$1,2/!4(1#2&101/&1$1/$3+2*2/$3/!1-1///(15&1,1/!1#4,4/&2+11)201/)1%1-1$2,2//#4#1(1////(2$1!2/*2/!1!2(1!1)301+c1301//%2!3#3-1/01//(1(4!3/#1$1/)1/&1*1$2*2.3)1.1)1$10

>  <Structure>
fa}pR@DTYCq^`BLdtTvTRRTVRaSUKRuTuThmDpcFTjBp

>  <Atoms>
24

>  <Bonds>
23

>  <Total Molweight>
330

>  <Total Molweight 2>
330.259

>  <cLogP>
1.0503

>  <H-Acceptors>
7

>  <H-Donors>
0

>  <Total Surface Area>
99.61

>  <Relative PSA>
0.79159

>  <Polar Surface Area>
102.56

>  <Shape Index>
0.625

>  <Molecular Flexibility>
0.73357

>  <Molecular Complexity>
0.61487

>  <Non-H Atoms>
24

>  <Non-C/H Atoms>
8

>  <Electronegative Atoms>
8

>  <Stereo Centers>
2

>  <Rotatable Bonds>
9

>  <Rings Closures>
0

>  <Aromatic Rings>
0

>  <Aromatic Atoms>
0

>  <sp3-Atoms>
10

>  <Symmetric atoms>
0

$$$$

eCreator 1.02D

 25 24  0  0  0  0  0  0  0  0999 V2000
   10.3923   -2.2500   -0.0000 S   0  0  0  0  0  0  0  0  0  0  0  0
   11.6913   -3.0000   -0.0000 N   0  0  0  0  0  0  0  0  0  0  0  0
    9.0933   -3.0000   -0.0000 C   0  0  0  0  0  0  0  0  0  0  0  0
   12.9904   -2.2500   -0.0000 C   0  0  0  0  0  0  0  0  0  0  0  0
   11.6913   -4.5000   -0.0000 C   0  0  0  0  0  0  0  0  0  0  0  0
   12.9904   -0.7500   -0.0000 N   0  0  0  0  0  0  0  0  0  0  0  0
   14.2894   -3.0000   -0.0000 N   0  0  0  0  0  0  0  0  0  0  0  0
   11.6913   -0.0000   -0.0000 C   0  0  0  0  0  0  0  0  0  0  0  0
   15.5885   -2.2500   -0.0000 C   0  0  0  0  0  0  0  0  0  0  0  0
   10.3923   -0.7500   -0.0000 C   0  0  0  0  0  0  0  0  0  0  0  0
   11.6913    1.5000   -0.0000 C   0  0  0  0  0  0  0  0  0  0  0  0
   16.8875   -3.0000   -0.0000 C   0  0  0  0  0  0  0  0  0  0  0  0
    9.0933   -0.0000   -0.0000 C   0  0  0  0  0  0  0  0  0  0  0  0
   10.3923    2.2500   -0.0000 C   0  0  0  0  0  0  0  0  0  0  0  0
   18.1865   -2.2500   -0.0000 C   0  0  0  0  0  0  0  0  0  0  0  0
   16.8875   -4.5000   -0.0000 C   0  0  0  0  0  0  0  0  0  0  0  0
    7.7942   -0.7500   -0.0000 C   0  0  0  0  0  0  0  0  0  0  0  0
    6.4952   -0.0000   -0.0000 C   0  0  0  0  0  0  0  0  0  0  0  0
    5.1962   -0.7500   -0.0000 C   0  0  0  0  0  0  0  0  0  0  0  0
    3.8971   -0.0000   -0.0000 C   0  0  0  0  0  0  0  0  0  0  0  0
    3.8971    1.5000   -0.0000 O   0  0  0  0  0  0  0  0  0  0  0  0
    2.5981   -0.7500   -0.0000 C   0  0  0  0  0  0  0  0  0  0  0  0
    1.2990   -0.0000   -0.0000 C   0  0  0  0  0  0  0  0  0  0  0  0
    1.2990    1.5000   -0.0000 O   0  0  0  0  0  0  0  0  0  0  0  0
    0.0000   -0.7500   -0.0000 O   0  0  0  0  0  0  0  0  0  0  0  0
  1  2  1  0  0  0  0
  1  3  1  0  0  0  0
  2  4  1  0  0  0  0
  2  5  1  0  0  0  0
  4  6  1  0  0  0  0
  4  7  2  0  0  0  0
  6  8  2  0  0  0  0
  7  9  1  0  0  0  0
  8 10  1  0  0  0  0
  8 11  1  0  0  0  0
  9 12  1  0  0  0  0
 10 13  1  0  0  0  0
 11 14  1  0  0  0  0
 12 15  2  0  0  0  0
 12 16  1  0  0  0  0
 13 17  2  0  0  0  0
 17 18  1  0  0  0  0
 18 19  1  0  0  0  0
 20 19  1  0  0  0  0
 20 21  1  6  0  0  0
 20 22  1  0  0  0  0
 22 23  1  0  0  0  0
 23 24  2  0  0  0  0
 23 25  1  0  0  0  0
M  END
>  <idcoordinates2D>


>  <FragFp>
;jyrxaWDbyW_CW7iVc0CTVG0FJ88!4IG0l948F8FNJ5FV0XN08!FJG081kH1W&F%22!V1#

>  <PathFp>
FaB09I8F08FFY01G8N2Jb2X80V80890R0@F010FBV0F4W8(Hg0o1!20Nk0FZ401!210X2FF29V4k!

>  <SkelSpheres>
!2.1/$E1%1*2/)2/.42#3.1+1//*6/%2////#3,1/+4/1#1#3/)2%101+1///02-8&1!3)21%32(12#1$8&3(3///$2+1%1$3//(1/(2)1,2/0103(1&2/+1#11/-5//)1$2(h01*1/%4)2//4!2///!A!1/2,3!11/1*101/*2*21-3.2!1)1-

>  <Structure>
ficqb@HTXWhpAFRJZYJIIQUISJUTmUSMUSPsLTfOj

>  <Atoms>
25

>  <Bonds>
24

>  <Total Molweight>
338

>  <Total Molweight 2>
338.282

>  <cLogP>
2.8889

>  <H-Acceptors>
6

>  <H-Donors>
0

>  <Total Surface Area>
82.28

>  <Relative PSA>
1.0124

>  <Polar Surface Area>
110.79

>  <Shape Index>
0.64

>  <Molecular Flexibility>
0.77069

>  <Molecular Complexity>
0.64904

>  <Non-H Atoms>
25

>  <Non-C/H Atoms>
7

>  <Electronegative Atoms>
7

>  <Stereo Centers>
1

>  <Rotatable Bonds>
11

>  <Rings Closures>
0

>  <Aromatic Rings>
0

>  <Aromatic Atoms>
0

>  <sp3-Atoms>
14

>  <Symmetric atoms>
0

$$$$

eCreator 1.02D

 25 24  0  0  0  0  0  0  0  0999 V2000
   10.3923   -1.5000   -0.0000 S   0  0  0  0  0  0  0  0  0  0  0  0
   10.8923   -2.3660   -0.0000 O   0  0  0  0  0  0  0  0  0  0  0  0
    9.8923   -0.6340   -0.0000 O   0  0  0  0  0  0  0  0  0  0  0  0
    9.5263   -2.0000   -0.0000 N   0  0  0  0  0  0  0  0  0  0  0  0
   11.2583   -1.0000   -0.0000 C   0  0  0  0  0  0  0  0  0  0  0  0
    8.6603   -1.5000   -0.0000 C   0  0  0  0  0  0  0  0  0  0  0  0
    7.7942   -2.0000   -0.0000 N   0  0  0  0  0  0  0  0  0  0  0  0
    8.6603   -0.5000   -0.0000 N   0  0  0  0  0  0  0  0  0  0  0  0
    6.9282   -1.5000   -0.0000 C   0  0  0  0  0  0  0  0  0  0  0  0
    6.9282   -0.5000   -0.0000 C   0  0  0  0  0  0  0  0  0  0  0  0
    6.0622   -2.0000   -0.0000 C   0  0  0  0  0  0  0  0  0  0  0  0
    6.0622   -0.0000   -0.0000 C   0  0  0  0  0  0  0  0  0  0  0  0
    7.7942   -0.0000   -0.0000 C   0  0  0  0  0  0  0  0  0  0  0  0
    5.1962   -0.5000   -0.0000 C   0  0  0  0  0  0  0  0  0  0  0  0
    7.7942    1.0000   -0.0000 C   0  0  0  0  0  0  0  0  0  0  0  0
    4.3301   -0.0000   -0.0000 C   0  0  0  0  0  0  0  0  0  0  0  0
    8.6603    1.5000   -0.0000 C   0  0  0  0  0  0  0  0  0  0  0  0
    3.4641   -0.5000   -0.0000 C   0  0  0  0  0  0  0  0  0  0  0  0
    8.6603    2.5000   -0.0000 C   0  0  0  0  0  0  0  0  0  0  0  0
    2.5981   -0.0000   -0.0000 C   0  0  0  0  0  0  0  0  0  0  0  0
    9.5263    3.0000   -0.0000 C   0  0  0  0  0  0  0  0  0  0  0  0
    1.7321   -0.5000   -0.0000 C   0  0  0  0  0  0  0  0  0  0  0  0
    9.5263    4.0000   -0.0000 F   0  0  0  0  0  0  0  0  0  0  0  0
    0.8660   -0.0000   -0.0000 C   0  0  0  0  0  0  0  0  0  0  0  0
    0.0000   -0.5000   -0.0000 O   0  0  0  0  0  0  0  0  0  0  0  0
  1  2  2  0  0  0  0
  1  3  2  0  0  0  0
  1  4  1  0  0  0  0
  1  5  1  0  0  0  0
  4  6  1  0  0  0  0
  6  7  1  0  0  0  0
  6  8  2  0  0  0  0
  7  9  2  0  0  0  0
  9 10  1  0  0  0  0
  9 11  1  0  0  0  0
 10 12  1  0  0  0  0
 10 13  2  0  0  0  0
 12 14  2  0  0  0  0
 13 15  1  0  0  0  0
 14 16  1  0  0  0  0
 15 17  2  0  0  0  0
 16 18  1  0  0  0  0
 17 19  1  0  0  0  0
 18 20  1  0  0  0  0
 19 21  2  0  0  0  0
 20 22  1  0  0  0  0
 21 23  1  0  0  0  0
 22 24  1  0  0  0  0
 24 25  2  0  0  0  0
M  END
>  <idcoordinates2D>


>  <FragFp>
zxUYLXs4184L#V080V086V1FF08#4HG01808!k84C0V!8$JFF081FH0V1&V!2F2#V18!

>  <PathFp>
0Z401I8F#HWF1F082470X10V80402B!FV!1RV0JB_808V4010HN0k11#VF0FZJ01V!10V2lF09c40V0

>  <SkelSpheres>
)1,1-229%1///4,1$2&4//1/,2$1!G+7///////%102#2//&2-1!1+1/104/,1$2(4!2#1,1%2$2$42/0301&1////$1.2&2/%5///&2(1/#1025-2,101!2/$3/+2//$e#102!1!2)1/!2!1////$2/26011!1-1/421/(1#4/.6#1&1(3%1!1/(2&4

>  <Structure>
ficqa@LLyA@pACYCIIChmELddddeejejVfijPTxzcWkM@

>  <Atoms>
25

>  <Bonds>
24

>  <Total Molweight>
345

>  <Total Molweight 2>
345.269

>  <cLogP>
3.0656

>  <H-Acceptors>
6

>  <H-Donors>
0

>  <Total Surface Area>
114.56

>  <Relative PSA>
0.59523

>  <Polar Surface Area>
87.55

>  <Shape Index>
0.6

>  <Molecular Flexibility>
0.66527

>  <Molecular Complexity>
0.64904

>  <Non-H Atoms>
25

>  <Non-C/H Atoms>
8

>  <Electronegative Atoms>
8

>  <Stereo Centers>
0

>  <Rotatable Bonds>
9

>  <Rings Closures>
0

>  <Aromatic Rings>
0

>  <Aromatic Atoms>
0

>  <sp3-Atoms>
7

>  <Symmetric atoms>
1

$$$$

eCreator 1.02D

 25 24  0  0  0  0  0  0  0  0999 V2000
    8.6603    2.5000   -0.0000 S   0  0  0  0  0  0  0  0  0  0  0  0
    9.5263    3.0000   -0.0000 O   0  0  0  0  0  0  0  0  0  0  0  0
    7.7942    3.0000   -0.0000 O   0  0  0  0  0  0  0  0  0  0  0  0
    8.6603    1.5000   -0.0000 N   0  0  0  0  0  0  0  0  0  0  0  0
    7.7942    1.0000   -0.0000 C   0  0  0  0  0  0  0  0  0  0  0  0
    9.5263    1.0000   -0.0000 C   0  0  0  0  0  0  0  0  0  0  0  0
    7.7942   -0.0000   -0.0000 N   0  0  0  0  0  0  0  0  0  0  0  0
    6.9282    1.5000   -0.0000 N   0  0  0  0  0  0  0  0  0  0  0  0
    6.9282   -0.5000   -0.0000 C   0  0  0  0  0  0  0  0  0  0  0  0
    6.0622   -0.0000   -0.0000 C   0  0  0  0  0  0  0  0  0  0  0  0
    5.1962   -0.5000   -0.0000 C   0  0  0  0  0  0  0  0  0  0  0  0
    6.0622    1.0000   -0.0000 C   0  0  0  0  0  0  0  0  0  0  0  0
    4.3301   -0.0000   -0.0000 C   0  0  0  0  0  0  0  0  0  0  0  0
    5.1962    1.5000   -0.0000 C   0  0  0  0  0  0  0  0  0  0  0  0
    3.4641   -0.5000   -0.0000 C   0  0  0  0  0  0  0  0  0  0  0  0
    5.1962    2.5000   -0.0000 C   0  0  0  0  0  0  0  0  0  0  0  0
    3.4641   -1.5000   -0.0000 O   0  0  0  0  0  0  0  0  0  0  0  0
    2.5981   -0.0000   -0.0000 C   0  0  0  0  0  0  0  0  0  0  0  0
    4.3301    3.0000   -0.0000 C   0  0  0  0  0  0  0  0  0  0  0  0
    1.7321   -0.5000   -0.0000 C   0  0  0  0  0  0  0  0  0  0  0  0
    3.4641    2.5000   -0.0000 C   0  0  0  0  0  0  0  0  0  0  0  0
    1.7321   -1.5000   -0.0000 O   0  0  0  0  0  0  0  0  0  0  0  0
    0.8660   -0.0000   -0.0000 C   0  0  0  0  0  0  0  0  0  0  0  0
    2.5981    3.0000   -0.0000 F   0  0  0  0  0  0  0  0  0  0  0  0
    0.0000   -0.5000   -0.0000 C   0  0  0  0  0  0  0  0  0  0  0  0
  1  2  2  0  0  0  0
  1  3  2  0  0  0  0
  1  4  1  0  0  0  0
  4  5  1  0  0  0  0
  4  6  1  0  0  0  0
  5  7  1  0  0  0  0
  5  8  2  0  0  0  0
  7  9  2  0  0  0  0
  9 10  1  0  0  0  0
 10 11  1  0  0  0  0
 10 12  2  0  0  0  0
 11 13  2  0  0  0  0
 12 14  1  0  0  0  0
 15 13  1  0  0  0  0
 14 16  1  0  0  0  0
 15 17  1  1  0  0  0
 15 18  1  0  0  0  0
 16 19  2  0  0  0  0
 20 18  1  0  0  0  0
 19 21  1  0  0  0  0
 20 22  1  1  0  0  0
 20 23  1  0  0  0  0
 21 24  1  0  0  0  0
 23 25  1  0  0  0  0
M  END
>  <idcoordinates2D>


>  <FragFp>
:yj@Tta1D5m0Vh138Vc0C7VJ0FJ88#HF0m8080BkN4WFV0FF$JFF0c1VH1W#V!FZ#F2#V18!

>  <PathFp>
0ZB0138F10FHWFG1882J70XF0V8#2BF8HV10GBV0JB_8!14#Hk0k150V0FF0FZF01V1F!X2p029c40V0

>  <SkelSpheres>
//#1#@%1+2/)205/#2$1!6$32////%C#1/$1/&1/01#2&101!102/01$1//02(3//(111-1/01//%16&5,1/!2#2,4/,3%11)2.1+111-3#1$2(3%2%1/*4,1/&3/%1/%1!2(2/%3#2#2-1+1.1+d1!1//%2#2!2-1/21$3//!2(4!3/#1$1/)1/&1.23#3%4%1(3)1//0

>  <Structure>
ficpQ@LLyA@Z`BNrFRPqSYQIIQYJKKUKRuTuUH]LpgEUjbp

>  <Atoms>
25

>  <Bonds>
24

>  <Total Molweight>
349

>  <Total Molweight 2>
349.257

>  <cLogP>
1.4379

>  <H-Acceptors>
7

>  <H-Donors>
0

>  <Total Surface Area>
104.91

>  <Relative PSA>
0.7516

>  <Polar Surface Area>
102.56

>  <Shape Index>
0.56

>  <Molecular Flexibility>
0.72577

>  <Molecular Complexity>
0.62778

>  <Non-H Atoms>
25

>  <Non-C/H Atoms>
9

>  <Electronegative Atoms>
9

>  <Stereo Centers>
2

>  <Rotatable Bonds>
9

>  <Rings Closures>
0

>  <Aromatic Rings>
0

>  <Aromatic Atoms>
0

>  <sp3-Atoms>
11

>  <Symmetric atoms>
1

$$$$

eCreator 1.02D

 25 24  0  0  0  0  0  0  0  0999 V2000
   11.2583   -0.0000   -0.0000 S   0  0  0  0  0  0  0  0  0  0  0  0
   12.1244   -0.5000   -0.0000 O   0  0  0  0  0  0  0  0  0  0  0  0
   10.3923   -0.5000   -0.0000 N   0  0  0  0  0  0  0  0  0  0  0  0
   11.2583    1.0000   -0.0000 C   0  0  0  0  0  0  0  0  0  0  0  0
    9.5263   -0.0000   -0.0000 C   0  0  0  0  0  0  0  0  0  0  0  0
    8.6603   -0.5000   -0.0000 N   0  0  0  0  0  0  0  0  0  0  0  0
    9.5263    1.0000   -0.0000 N   0  0  0  0  0  0  0  0  0  0  0  0
    7.7942   -0.0000   -0.0000 C   0  0  0  0  0  0  0  0  0  0  0  0
   10.3923    1.5000   -0.0000 C   0  0  0  0  0  0  0  0  0  0  0  0
    7.7942    1.0000   -0.0000 C   0  0  0  0  0  0  0  0  0  0  0  0
    6.9282   -0.5000   -0.0000 C   0  0  0  0  0  0  0  0  0  0  0  0
   10.3923    2.5000   -0.0000 C   0  0  0  0  0  0  0  0  0  0  0  0
    8.6603    1.5000   -0.0000 C   0  0  0  0  0  0  0  0  0  0  0  0
    6.0622   -0.0000   -0.0000 C   0  0  0  0  0  0  0  0  0  0  0  0
    8.6603    2.5000   -0.0000 C   0  0  0  0  0  0  0  0  0  0  0  0
    5.1962   -0.5000   -0.0000 C   0  0  0  0  0  0  0  0  0  0  0  0
    9.5263    3.0000   -0.0000 C   0  0  0  0  0  0  0  0  0  0  0  0
    4.3301   -0.0000   -0.0000 C   0  0  0  0  0  0  0  0  0  0  0  0
    9.5263    4.0000   -0.0000 F   0  0  0  0  0  0  0  0  0  0  0  0
    4.3301    1.0000   -0.0000 O   0  0  0  0  0  0  0  0  0  0  0  0
    3.4641   -0.5000   -0.0000 C   0  0  0  0  0  0  0  0  0  0  0  0
    2.5981   -0.0000   -0.0000 C   0  0  0  0  0  0  0  0  0  0  0  0
    1.7321   -0.5000   -0.0000 C   0  0  0  0  0  0  0  0  0  0  0  0
    0.8660   -0.0000   -0.0000 C   0  0  0  0  0  0  0  0  0  0  0  0
    0.0000   -0.5000   -0.0000 O   0  0  0  0  0  0  0  0  0  0  0  0
  1  2  2  0  0  0  0
  1  3  1  0  0  0  0
  1  4  1  0  0  0  0
  3  5  1  0  0  0  0
  5  6  2  0  0  0  0
  5  7  1  0  0  0  0
  6  8  1  0  0  0  0
  7  9  2  0  0  0  0
  8 10  1  0  0  0  0
  8 11  2  0  0  0  0
  9 12  1  0  0  0  0
 10 13  2  0  0  0  0
 11 14  1  0  0  0  0
 13 15  1  0  0  0  0
 14 16  2  0  0  0  0
 15 17  2  0  0  0  0
 18 16  1  0  0  0  0
 17 19  1  0  0  0  0
 18 20  1  6  0  0  0
 18 21  1  0  0  0  0
 21 22  1  0  0  0  0
 22 23  1  0  0  0  0
 23 24  1  0  0  0  0
 24 25  2  0  0  0  0
M  END
>  <idcoordinates2D>


>  <FragFp>
;jLzsZ1@4q0FgV08Vc0B6Vb0FF88!4HG0W80808k84C0V02!8!J0F0810H0V1%44!2F2#V18!

>  <PathFp>
F6B18I841P80WNGF083473X04W!882R08N#FRV0J8V808VFV90HR0k110F0skV0ZJ10V0210a2oF09V4VV0

>  <SkelSpheres>
!1&1/*227*1&1%2#1(1/#2.32!102#1/&1&1#1/04204(J&1#7////.1%2&2/01#1&2//!1/011!1$2/)2(1//!5!2#1&1$2/!1)3&3//,202&1//$102&2/-1/!3/%2-1&1-13-2,201!1)1&1,1/02/)1*e/&11/04/1//!1//$15!3(1*1(3/&1!1/!1//!11$103#1!201!3.11+2

>  <Structure>
ficqa@DTYCHpABYCIImDeDeddeBdfiifZVjjXQcBWJUj]^h

>  <Atoms>
25

>  <Bonds>
24

>  <Total Molweight>
345

>  <Total Molweight 2>
345.269

>  <cLogP>
2.7317

>  <H-Acceptors>
6

>  <H-Donors>
0

>  <Total Surface Area>
121.8

>  <Relative PSA>
0.61929

>  <Polar Surface Area>
101.54

>  <Shape Index>
0.6

>  <Molecular Flexibility>
0.62072

>  <Molecular Complexity>
0.63297

>  <Non-H Atoms>
25

>  <Non-C/H Atoms>
8

>  <Electronegative Atoms>
8

>  <Stereo Centers>
2

>  <Rotatable Bonds>
9

>  <Rings Closures>
0

>  <Aromatic Rings>
0

>  <Aromatic Atoms>
0

>  <sp3-Atoms>
8

>  <Symmetric atoms>
0

$$$$

eCreator 1.02D

 25 24  0  0  0  0  0  0  0  0999 V2000
    9.5263   -3.0000   -0.0000 S   0  0  0  0  0  0  0  0  0  0  0  0
   10.3923   -3.5000   -0.0000 O   0  0  0  0  0  0  0  0  0  0  0  0
    9.5263   -2.0000   -0.0000 N   0  0  0  0  0  0  0  0  0  0  0  0
    8.6603   -3.5000   -0.0000 C   0  0  0  0  0  0  0  0  0  0  0  0
    8.6603   -1.5000   -0.0000 C   0  0  0  0  0  0  0  0  0  0  0  0
    8.6603   -0.5000   -0.0000 N   0  0  0  0  0  0  0  0  0  0  0  0
    7.7942   -0.0000   -0.0000 C   0  0  0  0  0  0  0  0  0  0  0  0
    6.9282   -0.5000   -0.0000 C   0  0  0  0  0  0  0  0  0  0  0  0
    7.7942    1.0000   -0.0000 C   0  0  0  0  0  0  0  0  0  0  0  0
    6.9282   -1.5000   -0.0000 C   0  0  0  0  0  0  0  0  0  0  0  0
    6.0622   -0.0000   -0.0000 C   0  0  0  0  0  0  0  0  0  0  0  0
    7.7942   -2.0000   -0.0000 N   0  0  0  0  0  0  0  0  0  0  0  0
    6.0622   -2.0000   -0.0000 C   0  0  0  0  0  0  0  0  0  0  0  0
    5.1962   -0.5000   -0.0000 C   0  0  0  0  0  0  0  0  0  0  0  0
    6.0622   -3.0000   -0.0000 C   0  0  0  0  0  0  0  0  0  0  0  0
    4.3301   -0.0000   -0.0000 C   0  0  0  0  0  0  0  0  0  0  0  0
    5.1962   -3.5000   -0.0000 C   0  0  0  0  0  0  0  0  0  0  0  0
    4.3301    1.0000   -0.0000 O   0  0  0  0  0  0  0  0  0  0  0  0
    3.4641   -0.5000   -0.0000 C   0  0  0  0  0  0  0  0  0  0  0  0
    5.1962   -4.5000   -0.0000 C   0  0  0  0  0  0  0  0  0  0  0  0
    2.5981   -0.0000   -0.0000 C   0  0  0  0  0  0  0  0  0  0  0  0
    4.3301   -5.0000   -0.0000 F   0  0  0  0  0  0  0  0  0  0  0  0
    1.7321   -0.5000   -0.0000 C   0  0  0  0  0  0  0  0  0  0  0  0
    0.8660   -0.0000   -0.0000 C   0  0  0  0  0  0  0  0  0  0  0  0
    0.0000   -0.5000   -0.0000 O   0  0  0  0  0  0  0  0  0  0  0  0
  1  2  2  0  0  0  0
  1  3  1  0  0  0  0
  1  4  1  0  0  0  0
  3  5  1  0  0  0  0
  5  6  1  0  0  0  0
  6  7  2  0  0  0  0
  7  8  1  0  0  0  0
  7  9  1  0  0  0  0
  8 10  2  0  0  0  0
  8 11  1  0  0  0  0
 10 12  1  0  0  0  0
 10 13  1  0  0  0  0
 11 14  2  0  0  0  0
 13 15  2  0  0  0  0
 16 14  1  0  0  0  0
 15 17  1  0  0  0  0
 16 18  1  6  0  0  0
 16 19  1  0  0  0  0
 17 20  2  0  0  0  0
 19 21  1  0  0  0  0
 20 22  1  0  0  0  0
 21 23  1  0  0  0  0
 23 24  1  0  0  0  0
 24 25  2  0  0  0  0
M  END
>  <idcoordinates2D>


>  <FragFp>
;jLzsV1@4m0FgV08Vc0B6VbFFF88!4HG0W80808k84C0V02808!FFF081FH0V1%44!2F$V18!

>  <PathFp>
0_B11I8JG!2WNGF082470214V80402B08FX!FRV0JBZ808V4090H!k110V0VF0FZJ01V101022oF01c40V0

>  <SkelSpheres>
//%228/!1*1.2/,32!102*1(11(1)1/!202(E+5/////%2/%1!1#2#1!2+1#1&1/,1!1/.2$1//$16!4#1&1$1%2$2%1#1$3&3//+1!2,3/.10201$2!1!4!1/*2+2)1*2.1/%14-2.1/-1/1$2/#2/e,2!2/)3/%1&1/!201//%9!3/+13.1!1!1/%11$1/,2%103#1!201/!1,2

>  <Structure>
ficqa@DTuBHpAEYAJoV[gUgWVjZZejfjX^eJHduZSP

>  <Atoms>
25

>  <Bonds>
24

>  <Total Molweight>
345

>  <Total Molweight 2>
345.269

>  <cLogP>
1.6883

>  <H-Acceptors>
6

>  <H-Donors>
0

>  <Total Surface Area>
106.04

>  <Relative PSA>
0.63627

>  <Polar Surface Area>
92.42

>  <Shape Index>
0.6

>  <Molecular Flexibility>
0.6581

>  <Molecular Complexity>
0.6715

>  <Non-H Atoms>
25

>  <Non-C/H Atoms>
8

>  <Electronegative Atoms>
8

>  <Stereo Centers>
2

>  <Rotatable Bonds>
11

>  <Rings Closures>
0

>  <Aromatic Rings>
0

>  <Aromatic Atoms>
0

>  <sp3-Atoms>
9

>  <Symmetric atoms>
0

$$$$

eCreator 1.02D

 25 24  0  0  0  0  0  0  0  0999 V2000
    8.6603    2.5000   -0.0000 S   0  0  0  0  0  0  0  0  0  0  0  0
    9.5263    3.0000   -0.0000 O   0  0  0  0  0  0  0  0  0  0  0  0
    8.6603    1.5000   -0.0000 N   0  0  0  0  0  0  0  0  0  0  0  0
    7.7942    1.0000   -0.0000 C   0  0  0  0  0  0  0  0  0  0  0  0
    9.5263    1.0000   -0.0000 C   0  0  0  0  0  0  0  0  0  0  0  0
    7.7942   -0.0000   -0.0000 N   0  0  0  0  0  0  0  0  0  0  0  0
    6.9282    1.5000   -0.0000 N   0  0  0  0  0  0  0  0  0  0  0  0
    6.9282   -0.5000   -0.0000 C   0  0  0  0  0  0  0  0  0  0  0  0
    6.0622   -0.0000   -0.0000 C   0  0  0  0  0  0  0  0  0  0  0  0
    6.9282   -1.5000   -0.0000 C   0  0  0  0  0  0  0  0  0  0  0  0
    6.0622    1.0000   -0.0000 C   0  0  0  0  0  0  0  0  0  0  0  0
    5.1962   -0.5000   -0.0000 C   0  0  0  0  0  0  0  0  0  0  0  0
    5.1962    1.5000   -0.0000 C   0  0  0  0  0  0  0  0  0  0  0  0
    4.3301   -0.0000   -0.0000 C   0  0  0  0  0  0  0  0  0  0  0  0
    5.1962    2.5000   -0.0000 C   0  0  0  0  0  0  0  0  0  0  0  0
    3.4641   -0.5000   -0.0000 C   0  0  0  0  0  0  0  0  0  0  0  0
    4.3301    3.0000   -0.0000 C   0  0  0  0  0  0  0  0  0  0  0  0
    2.5981   -0.0000   -0.0000 C   0  0  0  0  0  0  0  0  0  0  0  0
    4.3301    4.0000   -0.0000 C   0  0  0  0  0  0  0  0  0  0  0  0
    1.7321   -0.5000   -0.0000 C   0  0  0  0  0  0  0  0  0  0  0  0
    5.1962    4.5000   -0.0000 O   0  0  0  0  0  0  0  0  0  0  0  0
    3.4641    4.5000   -0.0000 C   0  0  0  0  0  0  0  0  0  0  0  0
    0.8660   -0.0000   -0.0000 F   0  0  0  0  0  0  0  0  0  0  0  0
    1.7321   -1.5000   -0.0000 C   0  0  0  0  0  0  0  0  0  0  0  0
    0.8660   -2.0000   -0.0000 C   0  0  0  0  0  0  0  0  0  0  0  0
  1  2  2  0  0  0  0
  1  3  1  0  0  0  0
  3  4  1  0  0  0  0
  3  5  1  0  0  0  0
  4  6  1  0  0  0  0
  4  7  2  0  0  0  0
  6  8  2  0  0  0  0
  8  9  1  0  0  0  0
  8 10  1  0  0  0  0
  9 11  1  0  0  0  0
  9 12  2  0  0  0  0
 11 13  2  0  0  0  0
 12 14  1  0  0  0  0
 13 15  1  0  0  0  0
 14 16  2  0  0  0  0
 15 17  1  0  0  0  0
 16 18  1  0  0  0  0
 19 17  1  0  0  0  0
 18 20  2  0  0  0  0
 19 21  1  6  0  0  0
 19 22  1  0  0  0  0
 20 23  1  0  0  0  0
 20 24  1  0  0  0  0
 24 25  2  0  0  0  0
M  END
>  <idcoordinates2D>


>  <FragFp>
:uj2Lta0@5m!C138Vc0C2V0FFJ8$HF0W808!kN4WFV!N08!JFF0c1FH1W1!V!F$F2#V18!

>  <PathFp>
0ZB0138F#HWF11882F70X10V80402BF8FV!GRV0JB_8!W4010Hk0k11#kF0FZF01V$V2k029840V0

>  <SkelSpheres>
/!1/$43$1*11!1/%21&1$3/5$42/.1//!1!I+4+4//04////)2/$2!2////!1!1/$1%1$2!2$7!1&2)1%2$2%10202,2/&2/%2-1////#1/&3#1///1#1012/(2!1$2/&2/03/-3*3!f#1$1!2)111$1*2!1(3!1/&3//3/38201/0101/1-1&1//*1&1(3)1/!4,2

>  <Structure>
ficpa@DTY@h@aladfbftTrRRRTTkUKTmMSULDrcEUj]Ih

>  <Atoms>
25

>  <Bonds>
24

>  <Total Molweight>
341

>  <Total Molweight 2>
341.281

>  <cLogP>
4.3026

>  <H-Acceptors>
5

>  <H-Donors>
0

>  <Total Surface Area>
103.79

>  <Relative PSA>
0.50785

>  <Polar Surface Area>
65.26

>  <Shape Index>
0.56

>  <Molecular Flexibility>
0.62289

>  <Molecular Complexity>
0.65055

>  <Non-H Atoms>
25

>  <Non-C/H Atoms>
7

>  <Electronegative Atoms>
7

>  <Stereo Centers>
1

>  <Rotatable Bonds>
8

>  <Rings Closures>
0

>  <Aromatic Rings>
0

>  <Aromatic Atoms>
0

>  <sp3-Atoms>
8

>  <Symmetric atoms>
0

$$$$

eCreator 1.02D

 25 24  0  0  0  0  0  0  0  0999 V2000
    9.5263    1.0000   -0.0000 S   0  0  0  0  0  0  0  0  0  0  0  0
    8.6603    1.5000   -0.0000 N   0  0  0  0  0  0  0  0  0  0  0  0
    7.7942    1.0000   -0.0000 C   0  0  0  0  0  0  0  0  0  0  0  0
    8.6603    2.5000   -0.0000 C   0  0  0  0  0  0  0  0  0  0  0  0
    6.9282    1.5000   -0.0000 N   0  0  0  0  0  0  0  0  0  0  0  0
    7.7942   -0.0000   -0.0000 N   0  0  0  0  0  0  0  0  0  0  0  0
    6.0622    1.0000   -0.0000 C   0  0  0  0  0  0  0  0  0  0  0  0
    6.0622   -0.0000   -0.0000 C   0  0  0  0  0  0  0  0  0  0  0  0
    5.1962    1.5000   -0.0000 C   0  0  0  0  0  0  0  0  0  0  0  0
    6.9282   -0.5000   -0.0000 C   0  0  0  0  0  0  0  0  0  0  0  0
    5.1962   -0.5000   -0.0000 C   0  0  0  0  0  0  0  0  0  0  0  0
    4.3301    1.0000   -0.0000 C   0  0  0  0  0  0  0  0  0  0  0  0
    6.9282   -1.5000   -0.0000 C   0  0  0  0  0  0  0  0  0  0  0  0
    4.3301   -0.0000   -0.0000 C   0  0  0  0  0  0  0  0  0  0  0  0
    7.7942   -2.0000   -0.0000 C   0  0  0  0  0  0  0  0  0  0  0  0
    6.0622   -2.0000   -0.0000 C   0  0  0  0  0  0  0  0  0  0  0  0
    3.4641   -0.5000   -0.0000 C   0  0  0  0  0  0  0  0  0  0  0  0
    7.7942   -3.0000   -0.0000 C   0  0  0  0  0  0  0  0  0  0  0  0
    2.5981   -0.0000   -0.0000 C   0  0  0  0  0  0  0  0  0  0  0  0
    6.9282   -3.5000   -0.0000 C   0  0  0  0  0  0  0  0  0  0  0  0
    1.7321   -0.5000   -0.0000 C   0  0  0  0  0  0  0  0  0  0  0  0
    6.9282   -4.5000   -0.0000 F   0  0  0  0  0  0  0  0  0  0  0  0
    1.7321   -1.5000   -0.0000 O   0  0  0  0  0  0  0  0  0  0  0  0
    0.8660   -0.0000   -0.0000 C   0  0  0  0  0  0  0  0  0  0  0  0
    0.0000   -0.5000   -0.0000 C   0  0  0  0  0  0  0  0  0  0  0  0
  1  2  1  0  0  0  0
  2  3  1  0  0  0  0
  2  4  1  0  0  0  0
  3  5  1  0  0  0  0
  3  6  2  0  0  0  0
  5  7  2  0  0  0  0
  7  8  1  0  0  0  0
  7  9  1  0  0  0  0
  8 10  2  0  0  0  0
  8 11  1  0  0  0  0
  9 12  1  0  0  0  0
 10 13  1  0  0  0  0
 11 14  2  0  0  0  0
 13 15  1  0  0  0  0
 13 16  2  0  0  0  0
 14 17  1  0  0  0  0
 15 18  2  0  0  0  0
 17 19  1  0  0  0  0
 18 20  1  0  0  0  0
 21 19  1  0  0  0  0
 20 22  1  0  0  0  0
 21 23  1  1  0  0  0
 21 24  1  0  0  0  0
 24 25  1  0  0  0  0
M  END
>  <idcoordinates2D>


>  <FragFp>
:yj@qta1@1u0V5178Vc0C6VFFFJ8$HF0V808!FN41FV0VN$FFF081FH1W&F$F2#V18!

>  <PathFp>
0ZB0138F10FHWF11882J70XG0V8$BF8HV!GRV0J4_8!14010HV0k14#FF0FZF01V1F!V2k029s40V0

>  <SkelSpheres>
/!1/$D%1+1/)303&1+2(5$33//1//$A/#1/$1.1-2.2//+2/$1(1//)3$3,1(3/+2(8*1)1(2$2-2011#1/01//*1//)2*1#2)14/%2,1/,2%202#31012/(5!3#22///#1//!g#1(1)1(1)2!12/(3#1$2!1(1//01#9!1/+1/&1/%3/03&3!41$1(3/,1-

>  <Structure>
ficqA@HDht@QVPrJJ[QQIZIYIJFjVfifZjjAXRbJMAX

>  <Atoms>
25

>  <Bonds>
24

>  <Total Molweight>
337

>  <Total Molweight 2>
337.293

>  <cLogP>
4.927

>  <H-Acceptors>
4

>  <H-Donors>
0

>  <Total Surface Area>
72.06

>  <Relative PSA>
0.55051

>  <Polar Surface Area>
48.19

>  <Shape Index>
0.56

>  <Molecular Flexibility>
0.71012

>  <Molecular Complexity>
0.69646

>  <Non-H Atoms>
25

>  <Non-C/H Atoms>
6

>  <Electronegative Atoms>
6

>  <Stereo Centers>
1

>  <Rotatable Bonds>
10

>  <Rings Closures>
0

>  <Aromatic Rings>
0

>  <Aromatic Atoms>
0

>  <sp3-Atoms>
11

>  <Symmetric atoms>
0

$$$$

eCreator 1.02D

 25 24  0  0  0  0  0  0  0  0999 V2000
    7.7942   -2.0000   -0.0000 S   0  0  0  0  0  0  0  0  0  0  0  0
    7.7942   -3.0000   -0.0000 O   0  0  0  0  0  0  0  0  0  0  0  0
    8.6603   -1.5000   -0.0000 N   0  0  0  0  0  0  0  0  0  0  0  0
    8.6603   -0.5000   -0.0000 C   0  0  0  0  0  0  0  0  0  0  0  0
    7.7942   -0.0000   -0.0000 N   0  0  0  0  0  0  0  0  0  0  0  0
    9.5263   -0.0000   -0.0000 N   0  0  0  0  0  0  0  0  0  0  0  0
    6.9282   -0.5000   -0.0000 C   0  0  0  0  0  0  0  0  0  0  0  0
    9.5263    1.0000   -0.0000 C   0  0  0  0  0  0  0  0  0  0  0  0
    6.9282   -1.5000   -0.0000 C   0  0  0  0  0  0  0  0  0  0  0  0
    6.0622   -0.0000   -0.0000 C   0  0  0  0  0  0  0  0  0  0  0  0
   10.3923    1.5000   -0.0000 C   0  0  0  0  0  0  0  0  0  0  0  0
    6.0622   -2.0000   -0.0000 C   0  0  0  0  0  0  0  0  0  0  0  0
   10.3923    2.5000   -0.0000 C   0  0  0  0  0  0  0  0  0  0  0  0
    6.0622   -3.0000   -0.0000 C   0  0  0  0  0  0  0  0  0  0  0  0
   11.2583    3.0000   -0.0000 C   0  0  0  0  0  0  0  0  0  0  0  0
    5.1962   -3.5000   -0.0000 C   0  0  0  0  0  0  0  0  0  0  0  0
   12.1244    2.5000   -0.0000 C   0  0  0  0  0  0  0  0  0  0  0  0
    4.3301   -3.0000   -0.0000 O   0  0  0  0  0  0  0  0  0  0  0  0
    5.1962   -4.5000   -0.0000 C   0  0  0  0  0  0  0  0  0  0  0  0
   12.9904    3.0000   -0.0000 F   0  0  0  0  0  0  0  0  0  0  0  0
   12.1244    1.5000   -0.0000 C   0  0  0  0  0  0  0  0  0  0  0  0
    4.3301   -5.0000   -0.0000 C   0  0  0  0  0  0  0  0  0  0  0  0
    3.4641   -4.5000   -0.0000 O   0  0  0  0  0  0  0  0  0  0  0  0
    4.3301   -6.0000   -0.0000 C   0  0  0  0  0  0  0  0  0  0  0  0
    3.4641   -6.5000   -0.0000 C   0  0  0  0  0  0  0  0  0  0  0  0
  1  2  2  0  0  0  0
  1  3  1  0  0  0  0
  3  4  1  0  0  0  0
  4  5  1  0  0  0  0
  4  6  2  0  0  0  0
  5  7  2  0  0  0  0
  6  8  1  0  0  0  0
  7  9  1  0  0  0  0
  7 10  1  0  0  0  0
  8 11  1  0  0  0  0
  9 12  1  0  0  0  0
 11 13  1  0  0  0  0
 12 14  2  0  0  0  0
 13 15  2  0  0  0  0
 16 14  1  0  0  0  0
 15 17  1  0  0  0  0
 16 18  1  6  0  0  0
 16 19  1  0  0  0  0
 17 20  1  0  0  0  0
 17 21  2  0  0  0  0
 22 19  1  0  0  0  0
 22 23  1  6  0  0  0
 22 24  1  0  0  0  0
 24 25  1  0  0  0  0
M  END
>  <idcoordinates2D>


>  <FragFp>
:yj@UsZ1D4m0Zg028Vc0C7VJ0FF88#HF0n8080BkN410V0H808!J0F081kH0V&F4$2#V18!

>  <PathFp>
F_B0138J08FFYF03082470X80V8!82R0eF010FBV2JBW8!WFV!Ho0k110V0Fk0F_F11V0F!X3J!9V4V!

>  <SkelSpheres>
//#1#B,2$2/#1&2/)1!4$3)101$2//&1,B2!11!1///.4,1//&1%2//%1)1//.101#1//!7&1(1#2*1%11#3&1$3//(1$32*2/1/3(12.22//42/2/(2/12/+201!1/&3!2!401-1.1-1#2#e!1)2*2(1#11%1$1,1%1)2%1//!2!1$6303//011/01/%1(2&3*4%1(3)1//0

>  <Structure>
ficqa@DDiBKPAFYCILhdheddeELYfiZjejijd^eXPeQMVX

>  <Atoms>
25

>  <Bonds>
24

>  <Total Molweight>
345

>  <Total Molweight 2>
345.269

>  <cLogP>
3.5629

>  <H-Acceptors>
6

>  <H-Donors>
0

>  <Total Surface Area>
88.78

>  <Relative PSA>
0.74127

>  <Polar Surface Area>
85.49

>  <Shape Index>
0.72

>  <Molecular Flexibility>
0.73819

>  <Molecular Complexity>
0.58491

>  <Non-H Atoms>
25

>  <Non-C/H Atoms>
8

>  <Electronegative Atoms>
8

>  <Stereo Centers>
2

>  <Rotatable Bonds>
10

>  <Rings Closures>
0

>  <Aromatic Rings>
0

>  <Aromatic Atoms>
0

>  <sp3-Atoms>
12

>  <Symmetric atoms>
0

$$$$

eCreator 1.02D

 24 24  0  0  0  0  0  0  0  0999 V2000
    9.5263   -3.0000   -0.0000 S   0  0  0  0  0  0  0  0  0  0  0  0
    8.5263   -3.0000   -0.0000 O   0  0  0  0  0  0  0  0  0  0  0  0
   10.5263   -3.0000   -0.0000 O   0  0  0  0  0  0  0  0  0  0  0  0
    9.5263   -2.0000   -0.0000 N   0  0  0  0  0  0  0  0  0  0  0  0
    9.5263   -4.0000   -0.0000 C   0  0  0  0  0  0  0  0  0  0  0  0
    8.6603   -1.5000   -0.0000 C   0  0  0  0  0  0  0  0  0  0  0  0
    8.6603   -0.5000   -0.0000 N   0  0  0  0  0  0  0  0  0  0  0  0
    7.7942   -2.0000   -0.0000 N   0  0  0  0  0  0  0  0  0  0  0  0
    7.7942   -0.0000   -0.0000 C   0  0  0  0  0  0  0  0  0  0  0  0
    6.9282   -1.5000   -0.0000 C   0  0  0  0  0  0  0  0  0  0  0  0
    6.9282   -0.5000   -0.0000 C   0  0  0  0  0  0  0  0  0  0  0  0
    7.7942    1.0000   -0.0000 C   0  0  0  0  0  0  0  0  0  0  0  0
    6.0622   -0.0000   -0.0000 C   0  0  0  0  0  0  0  0  0  0  0  0
    8.6603    1.5000   -0.0000 C   0  0  0  0  0  0  0  0  0  0  0  0
    5.1962   -0.5000   -0.0000 C   0  0  0  0  0  0  0  0  0  0  0  0
    8.6603    2.5000   -0.0000 C   0  0  0  0  0  0  0  0  0  0  0  0
    4.3301   -0.0000   -0.0000 C   0  0  0  0  0  0  0  0  0  0  0  0
    9.5263    3.0000   -0.0000 C   0  0  0  0  0  0  0  0  0  0  0  0
    3.4641   -0.5000   -0.0000 C   0  0  0  0  0  0  0  0  0  0  0  0
    9.5263    4.0000   -0.0000 F   0  0  0  0  0  0  0  0  0  0  0  0
    2.5981   -0.0000   -0.0000 C   0  0  0  0  0  0  0  0  0  0  0  0
    1.7321   -0.5000   -0.0000 C   0  0  0  0  0  0  0  0  0  0  0  0
    0.8660   -0.0000   -0.0000 C   0  0  0  0  0  0  0  0  0  0  0  0
    0.0000   -0.5000   -0.0000 O   0  0  0  0  0  0  0  0  0  0  0  0
  1  2  2  0  0  0  0
  1  3  2  0  0  0  0
  1  4  1  0  0  0  0
  1  5  1  0  0  0  0
  4  6  1  0  0  0  0
  6  7  2  0  0  0  0
  6  8  1  0  0  0  0
  7  9  1  0  0  0  0
  8 10  2  0  0  0  0
  9 11  2  0  0  0  0
  9 12  1  0  0  0  0
 11 13  1  0  0  0  0
 12 14  2  0  0  0  0
 13 15  2  0  0  0  0
 14 16  1  0  0  0  0
 15 17  1  0  0  0  0
 16 18  2  0  0  0  0
 17 19  1  0  0  0  0
 18 20  1  0  0  0  0
 19 21  1  0  0  0  0
 21 22  1  0  0  0  0
 22 23  1  0  0  0  0
 23 24  2  0  0  0  0
 10 11  1  0  0  0  0
M  END
>  <idcoordinates2D>


>  <FragFp>
ywTl60sG104H!2V0N01086k1#908!2F058082FF06C1V#V42040F#8X!90224!V!2020F!180F

>  <PathFp>
V7HV0k90W70HnH0FF8HB64X!s8BF1AD!G@09@412!V81cV0204HJFk_1BF4kV!aRtV0ZVI80Xt880VB!V

>  <SkelSpheres>
/#1#1101)329//-2(4+11,3/#1//#1$2&5D+5/)2//01+1/1#1/)2#2/03,1/01#1!1$1/)4(1//!4!2#1$101/&42/03&101)1/+1.1/-2&2//#1&1/%2/#1+1)15-2%4(1/&2(1!1+1#2/&1%101#c/#2/&41///)1/+1$1//!44/-4!1(1/!6+1(301/!1,2&2

>  <Structure>
facqa@LLyAGPAFYCIIChdiddddleIRu@ARtuT`LFkPZ

>  <Atoms>
24

>  <Bonds>
24

>  <Total Molweight>
333

>  <Total Molweight 2>
333.258

>  <cLogP>
2.4108

>  <H-Acceptors>
6

>  <H-Donors>
0

>  <Total Surface Area>
119.2

>  <Relative PSA>
0.563

>  <Polar Surface Area>
88.61

>  <Shape Index>
0.625

>  <Molecular Flexibility>
0.54587

>  <Molecular Complexity>
0.71194

>  <Non-H Atoms>
24

>  <Non-C/H Atoms>
8

>  <Electronegative Atoms>
8

>  <Stereo Centers>
0

>  <Rotatable Bonds>
9

>  <Rings Closures>
1

>  <Aromatic Rings>
1

>  <Aromatic Atoms>
6

>  <sp3-Atoms>
6

>  <Symmetric atoms>
1

$$$$

eCreator 1.02D

 25 24  0  0  0  0  0  0  0  0999 V2000
   11.2583   -0.0000   -0.0000 S   0  0  0  0  0  0  0  0  0  0  0  0
   10.3923   -0.5000   -0.0000 N   0  0  0  0  0  0  0  0  0  0  0  0
    9.5263   -0.0000   -0.0000 C   0  0  0  0  0  0  0  0  0  0  0  0
   10.3923   -1.5000   -0.0000 C   0  0  0  0  0  0  0  0  0  0  0  0
    8.6603   -0.5000   -0.0000 N   0  0  0  0  0  0  0  0  0  0  0  0
    7.7942   -0.0000   -0.0000 C   0  0  0  0  0  0  0  0  0  0  0  0
    6.9282   -0.5000   -0.0000 C   0  0  0  0  0  0  0  0  0  0  0  0
    7.7942    1.0000   -0.0000 C   0  0  0  0  0  0  0  0  0  0  0  0
    6.9282   -1.5000   -0.0000 C   0  0  0  0  0  0  0  0  0  0  0  0
    6.0622   -0.0000   -0.0000 C   0  0  0  0  0  0  0  0  0  0  0  0
    6.9282    1.5000   -0.0000 C   0  0  0  0  0  0  0  0  0  0  0  0
    8.6603    1.5000   -0.0000 C   0  0  0  0  0  0  0  0  0  0  0  0
    6.0622   -2.0000   -0.0000 N   0  0  0  0  0  0  0  0  0  0  0  0
    7.7942   -2.0000   -0.0000 C   0  0  0  0  0  0  0  0  0  0  0  0
    5.1962   -0.5000   -0.0000 C   0  0  0  0  0  0  0  0  0  0  0  0
    6.9282    2.5000   -0.0000 C   0  0  0  0  0  0  0  0  0  0  0  0
    4.3301   -0.0000   -0.0000 C   0  0  0  0  0  0  0  0  0  0  0  0
    7.7942    3.0000   -0.0000 C   0  0  0  0  0  0  0  0  0  0  0  0
    4.3301    1.0000   -0.0000 O   0  0  0  0  0  0  0  0  0  0  0  0
    3.4641   -0.5000   -0.0000 C   0  0  0  0  0  0  0  0  0  0  0  0
    2.5981   -0.0000   -0.0000 C   0  0  0  0  0  0  0  0  0  0  0  0
    2.5981    1.0000   -0.0000 O   0  0  0  0  0  0  0  0  0  0  0  0
    1.7321   -0.5000   -0.0000 C   0  0  0  0  0  0  0  0  0  0  0  0
    0.8660   -0.0000   -0.0000 C   0  0  0  0  0  0  0  0  0  0  0  0
    0.0000   -0.5000   -0.0000 O   0  0  0  0  0  0  0  0  0  0  0  0
  1  2  1  0  0  0  0
  2  3  1  0  0  0  0
  2  4  1  0  0  0  0
  3  5  2  0  0  0  0
  5  6  1  0  0  0  0
  6  7  2  0  0  0  0
  6  8  1  0  0  0  0
  7  9  1  0  0  0  0
  7 10  1  0  0  0  0
  8 11  1  0  0  0  0
  8 12  2  0  0  0  0
  9 13  2  0  0  0  0
  9 14  1  0  0  0  0
 10 15  2  0  0  0  0
 11 16  2  0  0  0  0
 17 15  1  0  0  0  0
 16 18  1  0  0  0  0
 17 19  1  6  0  0  0
 17 20  1  0  0  0  0
 21 20  1  0  0  0  0
 21 22  1  6  0  0  0
 21 23  1  0  0  0  0
 23 24  1  0  0  0  0
 24 25  2  0  0  0  0
M  END
>  <idcoordinates2D>


>  <FragFp>
zvyjDUtZ1D1m0ohW38Vc0CKVrFFG88#IF0n8080BkN45Fc0HF08!FFG081kH0V1%J4#F2$1#

>  <PathFp>
0_8191845PN2W8FI2N24b02F4V80884R0eHX10FRV2!V8!VV090FZ0o140k0FF!ZJ10V121023Z0V9k4FV0

>  <SkelSpheres>
//#1!24!2!1+2/)3)1!1-1!7$4/%1*1%2,4/D/)1,2/(1&5//01/%1/+3$1///-1/%2/$18&1,1//$3/!1#3(3-202*6-1%1-1$2+12!11/.4///%2//%2/,2#1+1$2+1/(h03*3!7/)3!3-3#1///11(1(@!3///#1/&51.2*2.3)1/.10

>  <Structure>
ficqb@HDLfhpAFQQYQQQQJiPjYULuRruUThCBpfJcZ\p

>  <Atoms>
25

>  <Bonds>
24

>  <Total Molweight>
338

>  <Total Molweight 2>
338.282

>  <cLogP>
2.2246

>  <H-Acceptors>
6

>  <H-Donors>
0

>  <Total Surface Area>
95.99

>  <Relative PSA>
0.68559

>  <Polar Surface Area>
85.49

>  <Shape Index>
0.56

>  <Molecular Flexibility>
0.62775

>  <Molecular Complexity>
0.73701

>  <Non-H Atoms>
25

>  <Non-C/H Atoms>
7

>  <Electronegative Atoms>
7

>  <Stereo Centers>
2

>  <Rotatable Bonds>
10

>  <Rings Closures>
0

>  <Aromatic Rings>
0

>  <Aromatic Atoms>
0

>  <sp3-Atoms>
10

>  <Symmetric atoms>
0

$$$$

eCreator 1.02D

 25 24  0  0  0  0  0  0  0  0999 V2000
    7.7942   -3.0000   -0.0000 S   0  0  0  0  0  0  0  0  0  0  0  0
    8.7942   -3.0000   -0.0000 O   0  0  0  0  0  0  0  0  0  0  0  0
    6.7942   -3.0000   -0.0000 O   0  0  0  0  0  0  0  0  0  0  0  0
    7.7942   -2.0000   -0.0000 N   0  0  0  0  0  0  0  0  0  0  0  0
    7.7942   -4.0000   -0.0000 C   0  0  0  0  0  0  0  0  0  0  0  0
    6.9282   -1.5000   -0.0000 C   0  0  0  0  0  0  0  0  0  0  0  0
    8.6603   -1.5000   -0.0000 C   0  0  0  0  0  0  0  0  0  0  0  0
    6.9282   -0.5000   -0.0000 N   0  0  0  0  0  0  0  0  0  0  0  0
    6.0622   -2.0000   -0.0000 N   0  0  0  0  0  0  0  0  0  0  0  0
    6.0622   -0.0000   -0.0000 C   0  0  0  0  0  0  0  0  0  0  0  0
    5.1962   -0.5000   -0.0000 C   0  0  0  0  0  0  0  0  0  0  0  0
    6.0622    1.0000   -0.0000 C   0  0  0  0  0  0  0  0  0  0  0  0
    5.1962   -1.5000   -0.0000 C   0  0  0  0  0  0  0  0  0  0  0  0
    4.3301   -0.0000   -0.0000 C   0  0  0  0  0  0  0  0  0  0  0  0
    5.1962    1.5000   -0.0000 C   0  0  0  0  0  0  0  0  0  0  0  0
    4.3301   -2.0000   -0.0000 C   0  0  0  0  0  0  0  0  0  0  0  0
    3.4641   -0.5000   -0.0000 C   0  0  0  0  0  0  0  0  0  0  0  0
    4.3301   -3.0000   -0.0000 C   0  0  0  0  0  0  0  0  0  0  0  0
    3.4641   -1.5000   -0.0000 C   0  0  0  0  0  0  0  0  0  0  0  0
    2.5981   -0.0000   -0.0000 C   0  0  0  0  0  0  0  0  0  0  0  0
    3.4641   -3.5000   -0.0000 C   0  0  0  0  0  0  0  0  0  0  0  0
    1.7321   -0.5000   -0.0000 C   0  0  0  0  0  0  0  0  0  0  0  0
    0.8660   -0.0000   -0.0000 C   0  0  0  0  0  0  0  0  0  0  0  0
    0.8660    1.0000   -0.0000 O   0  0  0  0  0  0  0  0  0  0  0  0
    0.0000   -0.5000   -0.0000 C   0  0  0  0  0  0  0  0  0  0  0  0
  1  2  2  0  0  0  0
  1  3  2  0  0  0  0
  1  4  1  0  0  0  0
  1  5  1  0  0  0  0
  4  6  1  0  0  0  0
  4  7  1  0  0  0  0
  6  8  1  0  0  0  0
  6  9  2  0  0  0  0
  8 10  2  0  0  0  0
 10 11  1  0  0  0  0
 10 12  1  0  0  0  0
 11 13  2  0  0  0  0
 11 14  1  0  0  0  0
 12 15  1  0  0  0  0
 13 16  1  0  0  0  0
 14 17  2  0  0  0  0
 16 18  1  0  0  0  0
 16 19  2  0  0  0  0
 17 20  1  0  0  0  0
 18 21  2  0  0  0  0
 20 22  1  0  0  0  0
 23 22  1  0  0  0  0
 23 24  1  6  0  0  0
 23 25  1  0  0  0  0
M  END
>  <idcoordinates2D>


>  <FragFp>
:vjPqta0@7yV0C17cVc0C@VFFFJ8#4HG0V808!kN4dFV0VN$JJF0c1FH1W#V!FV!2F2#V1#

>  <PathFp>
0ZB01I8F!FHWF11882F70X10V8#2BF8HV!GRV0JB_80804010Hs0k15#FF0FZF01V!10V2lF29N40V0

>  <SkelSpheres>
/!1&1,8%1+1/)8)4#3/5$72//1//$A/#1//$1(3/)3//&2/$2//$1/!2,1//$2(7#4%2)1(2)202&2011#3/,1(1//04//)2-17/%3///0202$1!2/(2!3$2////(3-f#1(1)11/02!1/-1$3!1//.9401//!4/1&1*4$1/$103/!3/,4-

>  <Structure>
ficqb@L\EAGPAFRRFZ[QQIZI[JKURtuLsUP[LB]Wj

>  <Atoms>
25

>  <Bonds>
24

>  <Total Molweight>
338

>  <Total Molweight 2>
338.282

>  <cLogP>
3.7812

>  <H-Acceptors>
6

>  <H-Donors>
0

>  <Total Surface Area>
90.63

>  <Relative PSA>
0.75306

>  <Polar Surface Area>
90.71

>  <Shape Index>
0.52

>  <Molecular Flexibility>
0.73392

>  <Molecular Complexity>
0.73028

>  <Non-H Atoms>
25

>  <Non-C/H Atoms>
7

>  <Electronegative Atoms>
7

>  <Stereo Centers>
1

>  <Rotatable Bonds>
8

>  <Rings Closures>
0

>  <Aromatic Rings>
0

>  <Aromatic Atoms>
0

>  <sp3-Atoms>
10

>  <Symmetric atoms>
1

$$$$

eCreator 1.02D

 26 25  0  0  0  0  0  0  0  0999 V2000
   10.3923   -1.5000   -0.0000 S   0  0  0  0  0  0  0  0  0  0  0  0
   10.8923   -2.3660   -0.0000 O   0  0  0  0  0  0  0  0  0  0  0  0
    9.8923   -0.6340   -0.0000 O   0  0  0  0  0  0  0  0  0  0  0  0
    9.5263   -2.0000   -0.0000 N   0  0  0  0  0  0  0  0  0  0  0  0
   11.2583   -1.0000   -0.0000 C   0  0  0  0  0  0  0  0  0  0  0  0
    8.6603   -1.5000   -0.0000 C   0  0  0  0  0  0  0  0  0  0  0  0
    9.5263   -3.0000   -0.0000 C   0  0  0  0  0  0  0  0  0  0  0  0
    7.7942   -2.0000   -0.0000 N   0  0  0  0  0  0  0  0  0  0  0  0
    6.9282   -1.5000   -0.0000 C   0  0  0  0  0  0  0  0  0  0  0  0
    6.9282   -0.5000   -0.0000 C   0  0  0  0  0  0  0  0  0  0  0  0
    6.0622   -2.0000   -0.0000 C   0  0  0  0  0  0  0  0  0  0  0  0
    7.7942   -0.0000   -0.0000 C   0  0  0  0  0  0  0  0  0  0  0  0
    6.0622   -0.0000   -0.0000 C   0  0  0  0  0  0  0  0  0  0  0  0
    7.7942    1.0000   -0.0000 C   0  0  0  0  0  0  0  0  0  0  0  0
    5.1962   -0.5000   -0.0000 C   0  0  0  0  0  0  0  0  0  0  0  0
    8.6603    1.5000   -0.0000 C   0  0  0  0  0  0  0  0  0  0  0  0
    6.9282    1.5000   -0.0000 C   0  0  0  0  0  0  0  0  0  0  0  0
    4.3301   -0.0000   -0.0000 C   0  0  0  0  0  0  0  0  0  0  0  0
    8.6603    2.5000   -0.0000 C   0  0  0  0  0  0  0  0  0  0  0  0
    3.4641   -0.5000   -0.0000 C   0  0  0  0  0  0  0  0  0  0  0  0
    9.5263    3.0000   -0.0000 C   0  0  0  0  0  0  0  0  0  0  0  0
    2.5981   -0.0000   -0.0000 C   0  0  0  0  0  0  0  0  0  0  0  0
   10.3923    2.5000   -0.0000 C   0  0  0  0  0  0  0  0  0  0  0  0
    1.7321   -0.5000   -0.0000 C   0  0  0  0  0  0  0  0  0  0  0  0
    0.8660   -0.0000   -0.0000 C   0  0  0  0  0  0  0  0  0  0  0  0
    0.0000   -0.5000   -0.0000 O   0  0  0  0  0  0  0  0  0  0  0  0
  1  2  2  0  0  0  0
  1  3  2  0  0  0  0
  1  4  1  0  0  0  0
  1  5  1  0  0  0  0
  4  6  1  0  0  0  0
  4  7  1  0  0  0  0
  6  8  1  0  0  0  0
  8  9  2  0  0  0  0
  9 10  1  0  0  0  0
  9 11  1  0  0  0  0
 10 12  2  0  0  0  0
 10 13  1  0  0  0  0
 12 14  1  0  0  0  0
 13 15  2  0  0  0  0
 14 16  2  0  0  0  0
 14 17  1  0  0  0  0
 15 18  1  0  0  0  0
 16 19  1  0  0  0  0
 18 20  1  0  0  0  0
 19 21  2  0  0  0  0
 20 22  1  0  0  0  0
 21 23  1  0  0  0  0
 22 24  1  0  0  0  0
 24 25  1  0  0  0  0
 25 26  2  0  0  0  0
M  END
>  <idcoordinates2D>


>  <FragFp>
:UYTmtX187mV09W1c0V08DV1FF08#4HG!808!k84hFV!N$FFF0c1FH11(V!2F$V1#

>  <PathFp>
0Z401I8F#2WF1F882J70210V80402BF0FV!FRV0JBZ80804010H!k11$F0FZJ01V!1!2lF21c40V0

>  <SkelSpheres>
//%129//!1)2)4,1&2$3/!1//!4/G1///%1//!2//&112#2/)4/+1!1/,104$1/,2(8#4!1,2%2$2$42#1#3(3)1///-4/-2#1/&1/.1//(3%1!5)1%31)2/)1$3/&2//$i#1(2)1$16+2!1-4///%1-2028!1!1!1/+4/1//1,1/$2$1/)5!2&2

>  <Structure>
fesQb@L\`bX@cIICMeELeDldedmUMMKUMT`iqUVgVV

>  <Atoms>
26

>  <Bonds>
25

>  <Total Molweight>
348

>  <Total Molweight 2>
348.297

>  <cLogP>
4.5054

>  <H-Acceptors>
5

>  <H-Donors>
0

>  <Total Surface Area>
72.88

>  <Relative PSA>
0.77772

>  <Polar Surface Area>
75.19

>  <Shape Index>
0.57692

>  <Molecular Flexibility>
0.65229

>  <Molecular Complexity>
0.66888

>  <Non-H Atoms>
26

>  <Non-C/H Atoms>
6

>  <Electronegative Atoms>
6

>  <Stereo Centers>
0

>  <Rotatable Bonds>
11

>  <Rings Closures>
0

>  <Aromatic Rings>
0

>  <Aromatic Atoms>
0

>  <sp3-Atoms>
11

>  <Symmetric atoms>
1

$$$$

eCreator 1.02D

 26 25  0  0  0  0  0  0  0  0999 V2000
    6.9282   -1.5000   -0.0000 S   0  0  0  0  0  0  0  0  0  0  0  0
    7.7942   -2.0000   -0.0000 N   0  0  0  0  0  0  0  0  0  0  0  0
    6.0622   -2.0000   -0.0000 C   0  0  0  0  0  0  0  0  0  0  0  0
    8.6603   -1.5000   -0.0000 C   0  0  0  0  0  0  0  0  0  0  0  0
    7.7942   -3.0000   -0.0000 C   0  0  0  0  0  0  0  0  0  0  0  0
    8.6603   -0.5000   -0.0000 N   0  0  0  0  0  0  0  0  0  0  0  0
    9.5263   -2.0000   -0.0000 N   0  0  0  0  0  0  0  0  0  0  0  0
    7.7942   -0.0000   -0.0000 C   0  0  0  0  0  0  0  0  0  0  0  0
   10.3923   -1.5000   -0.0000 C   0  0  0  0  0  0  0  0  0  0  0  0
    6.9282   -0.5000   -0.0000 C   0  0  0  0  0  0  0  0  0  0  0  0
    7.7942    1.0000   -0.0000 C   0  0  0  0  0  0  0  0  0  0  0  0
   11.2583   -2.0000   -0.0000 C   0  0  0  0  0  0  0  0  0  0  0  0
    6.0622   -0.0000   -0.0000 C   0  0  0  0  0  0  0  0  0  0  0  0
    6.9282    1.5000   -0.0000 C   0  0  0  0  0  0  0  0  0  0  0  0
   12.1244   -1.5000   -0.0000 C   0  0  0  0  0  0  0  0  0  0  0  0
   11.2583   -3.0000   -0.0000 C   0  0  0  0  0  0  0  0  0  0  0  0
    5.1962   -0.5000   -0.0000 C   0  0  0  0  0  0  0  0  0  0  0  0
   12.9904   -2.0000   -0.0000 C   0  0  0  0  0  0  0  0  0  0  0  0
    4.3301   -0.0000   -0.0000 C   0  0  0  0  0  0  0  0  0  0  0  0
    3.4641   -0.5000   -0.0000 C   0  0  0  0  0  0  0  0  0  0  0  0
    2.5981   -0.0000   -0.0000 C   0  0  0  0  0  0  0  0  0  0  0  0
    2.5981    1.0000   -0.0000 O   0  0  0  0  0  0  0  0  0  0  0  0
    1.7321   -0.5000   -0.0000 C   0  0  0  0  0  0  0  0  0  0  0  0
    0.8660   -0.0000   -0.0000 C   0  0  0  0  0  0  0  0  0  0  0  0
    0.8660    1.0000   -0.0000 O   0  0  0  0  0  0  0  0  0  0  0  0
    0.0000   -0.5000   -0.0000 O   0  0  0  0  0  0  0  0  0  0  0  0
  1  2  1  0  0  0  0
  1  3  1  0  0  0  0
  2  4  1  0  0  0  0
  2  5  1  0  0  0  0
  4  6  1  0  0  0  0
  4  7  2  0  0  0  0
  6  8  2  0  0  0  0
  7  9  1  0  0  0  0
  8 10  1  0  0  0  0
  8 11  1  0  0  0  0
  9 12  1  0  0  0  0
 10 13  1  0  0  0  0
 11 14  1  0  0  0  0
 12 15  2  0  0  0  0
 12 16  1  0  0  0  0
 13 17  2  0  0  0  0
 15 18  1  0  0  0  0
 17 19  1  0  0  0  0
 19 20  1  0  0  0  0
 21 20  1  0  0  0  0
 21 22  1  6  0  0  0
 21 23  1  0  0  0  0
 23 24  1  0  0  0  0
 24 25  2  0  0  0  0
 24 26  1  0  0  0  0
M  END
>  <idcoordinates2D>


>  <FragFp>
;jyrxaWDbyW_CW7iVc0CTVG0FJ88!4IG0l948F8FNJ5FV0XN08!FJG081kH1W&F%22!V1#

>  <PathFp>
FaB09I8F08FFY01G8N2Jb3X80V80890R0@F010FBV0F4W8(Hg0o1!20NkVFZ401!210X2JF29V4k!

>  <SkelSpheres>
!2.1/$E1%1*2#1/$2/.42#1.1+1//#4%@/%2////#3//)4/1#1#3$1/#2%101+1///02-@03$1!3)21%32(12#1$5&3(3////01%1$3//(1/(2/&1/01*1%32/+1#11/)4#2//)1$2(j01*1/%4&102//4!2/%1/+9!1/2,3!11/1!2&101/*2*21-3.1!1)1-

>  <Structure>
fesqb@HTYT\pABTwZrkOzvuUKUTsUUM@lIRXvoT

>  <Atoms>
26

>  <Bonds>
25

>  <Total Molweight>
350

>  <Total Molweight 2>
350.293

>  <cLogP>
3.2766

>  <H-Acceptors>
6

>  <H-Donors>
0

>  <Total Surface Area>
79.19

>  <Relative PSA>
1.0519

>  <Polar Surface Area>
110.79

>  <Shape Index>
0.65385

>  <Molecular Flexibility>
0.75942

>  <Molecular Complexity>
0.65788

>  <Non-H Atoms>
26

>  <Non-C/H Atoms>
7

>  <Electronegative Atoms>
7

>  <Stereo Centers>
1

>  <Rotatable Bonds>
11

>  <Rings Closures>
0

>  <Aromatic Rings>
0

>  <Aromatic Atoms>
0

>  <sp3-Atoms>
15

>  <Symmetric atoms>
0

$$$$

eCreator 1.02D

 25 25  0  0  0  0  0  0  0  0999 V2000
    9.5263   -3.0000   -0.0000 S   0  0  0  0  0  0  0  0  0  0  0  0
    9.5263   -2.0000   -0.0000 N   0  0  0  0  0  0  0  0  0  0  0  0
   10.3923   -3.5000   -0.0000 C   0  0  0  0  0  0  0  0  0  0  0  0
    8.6603   -1.5000   -0.0000 C   0  0  0  0  0  0  0  0  0  0  0  0
    8.6603   -0.5000   -0.0000 N   0  0  0  0  0  0  0  0  0  0  0  0
    7.7942   -2.0000   -0.0000 N   0  0  0  0  0  0  0  0  0  0  0  0
    7.7942   -0.0000   -0.0000 C   0  0  0  0  0  0  0  0  0  0  0  0
    6.9282   -1.5000   -0.0000 C   0  0  0  0  0  0  0  0  0  0  0  0
    6.9282   -0.5000   -0.0000 C   0  0  0  0  0  0  0  0  0  0  0  0
    7.7942    1.0000   -0.0000 C   0  0  0  0  0  0  0  0  0  0  0  0
    6.0622   -2.0000   -0.0000 C   0  0  0  0  0  0  0  0  0  0  0  0
    6.0622   -0.0000   -0.0000 C   0  0  0  0  0  0  0  0  0  0  0  0
    8.6603    1.5000   -0.0000 C   0  0  0  0  0  0  0  0  0  0  0  0
    6.0622   -3.0000   -0.0000 C   0  0  0  0  0  0  0  0  0  0  0  0
    5.1962   -0.5000   -0.0000 C   0  0  0  0  0  0  0  0  0  0  0  0
    8.6603    2.5000   -0.0000 C   0  0  0  0  0  0  0  0  0  0  0  0
    4.3301   -0.0000   -0.0000 C   0  0  0  0  0  0  0  0  0  0  0  0
    9.5263    3.0000   -0.0000 C   0  0  0  0  0  0  0  0  0  0  0  0
    4.3301    1.0000   -0.0000 O   0  0  0  0  0  0  0  0  0  0  0  0
    3.4641   -0.5000   -0.0000 C   0  0  0  0  0  0  0  0  0  0  0  0
    9.5263    4.0000   -0.0000 F   0  0  0  0  0  0  0  0  0  0  0  0
    2.5981   -0.0000   -0.0000 C   0  0  0  0  0  0  0  0  0  0  0  0
    1.7321   -0.5000   -0.0000 C   0  0  0  0  0  0  0  0  0  0  0  0
    0.8660   -0.0000   -0.0000 C   0  0  0  0  0  0  0  0  0  0  0  0
    0.0000   -0.5000   -0.0000 O   0  0  0  0  0  0  0  0  0  0  0  0
  1  2  1  0  0  0  0
  1  3  1  0  0  0  0
  2  4  1  0  0  0  0
  4  5  2  0  0  0  0
  4  6  1  0  0  0  0
  5  7  1  0  0  0  0
  6  8  2  0  0  0  0
  7  9  2  0  0  0  0
  7 10  1  0  0  0  0
  8 11  1  0  0  0  0
  9 12  1  0  0  0  0
 10 13  2  0  0  0  0
 11 14  1  0  0  0  0
 12 15  2  0  0  0  0
 13 16  1  0  0  0  0
 17 15  1  0  0  0  0
 16 18  2  0  0  0  0
 17 19  1  6  0  0  0
 17 20  1  0  0  0  0
 18 21  1  0  0  0  0
 20 22  1  0  0  0  0
 22 23  1  0  0  0  0
 23 24  1  0  0  0  0
 24 25  2  0  0  0  0
  8  9  1  0  0  0  0
M  END
>  <idcoordinates2D>


>  <FragFp>
:yU6Tsl1@4m!iV0NV90B6Fb!F988#F0W8082NF8641$V42#F#82!90224V04#F20F!180F

>  <PathFp>
Z7PV0k90W7VHlP1FF8HB64X!s8Bk99D48G@19PZ1#V81VV02V4HJFmh0BFBVo0FaRxV0ZVQN2Xh880VB!V

>  <SkelSpheres>
/0101&1)32C/!1*1&1!1#1/01!2102$2!101#1//#1/!202(D$3%5/)2///+2!2#1/-2/03(1/%1#1!1/.2/1/*5!2#1$2//%202#2*1//#2/1$1.101!3104&2/+2!1#1,2*2*1-1/%14$1(2%501%1/!1/02#1(102!1/*1%f/#2+1*21//01!2+1&2/+1$3/2$1///$1!1/.1%103#1$1*1&1,2

>  <Structure>
fispa@HDhdX@`l`eOJrjnl~oAU@ATsSUTd@sFjtF`

>  <Atoms>
25

>  <Bonds>
25

>  <Total Molweight>
341

>  <Total Molweight 2>
341.281

>  <cLogP>
2.7257

>  <H-Acceptors>
5

>  <H-Donors>
0

>  <Total Surface Area>
115.4

>  <Relative PSA>
0.59896

>  <Polar Surface Area>
91.62

>  <Shape Index>
0.6

>  <Molecular Flexibility>
0.5696

>  <Molecular Complexity>
0.76043

>  <Non-H Atoms>
25

>  <Non-C/H Atoms>
7

>  <Electronegative Atoms>
7

>  <Stereo Centers>
1

>  <Rotatable Bonds>
11

>  <Rings Closures>
1

>  <Aromatic Rings>
1

>  <Aromatic Atoms>
6

>  <sp3-Atoms>
9

>  <Symmetric atoms>
0

$$$$

eCreator 1.02D

 26 25  0  0  0  0  0  0  0  0999 V2000
    8.6603    2.5000   -0.0000 S   0  0  0  0  0  0  0  0  0  0  0  0
    9.5263    3.0000   -0.0000 O   0  0  0  0  0  0  0  0  0  0  0  0
    8.6603    1.5000   -0.0000 N   0  0  0  0  0  0  0  0  0  0  0  0
    7.7942    3.0000   -0.0000 C   0  0  0  0  0  0  0  0  0  0  0  0
    7.7942    1.0000   -0.0000 C   0  0  0  0  0  0  0  0  0  0  0  0
    9.5263    1.0000   -0.0000 C   0  0  0  0  0  0  0  0  0  0  0  0
    7.7942   -0.0000   -0.0000 N   0  0  0  0  0  0  0  0  0  0  0  0
    6.9282   -0.5000   -0.0000 C   0  0  0  0  0  0  0  0  0  0  0  0
    6.0622   -0.0000   -0.0000 C   0  0  0  0  0  0  0  0  0  0  0  0
    6.9282   -1.5000   -0.0000 C   0  0  0  0  0  0  0  0  0  0  0  0
    6.0622    1.0000   -0.0000 C   0  0  0  0  0  0  0  0  0  0  0  0
    5.1962   -0.5000   -0.0000 C   0  0  0  0  0  0  0  0  0  0  0  0
    5.1962    1.5000   -0.0000 C   0  0  0  0  0  0  0  0  0  0  0  0
    4.3301   -0.0000   -0.0000 C   0  0  0  0  0  0  0  0  0  0  0  0
    5.1962    2.5000   -0.0000 C   0  0  0  0  0  0  0  0  0  0  0  0
    4.3301    1.0000   -0.0000 C   0  0  0  0  0  0  0  0  0  0  0  0
    3.4641   -0.5000   -0.0000 C   0  0  0  0  0  0  0  0  0  0  0  0
    4.3301    3.0000   -0.0000 C   0  0  0  0  0  0  0  0  0  0  0  0
    3.4641    1.5000   -0.0000 C   0  0  0  0  0  0  0  0  0  0  0  0
    2.5981   -0.0000   -0.0000 C   0  0  0  0  0  0  0  0  0  0  0  0
    3.4641    2.5000   -0.0000 C   0  0  0  0  0  0  0  0  0  0  0  0
    1.7321   -0.5000   -0.0000 C   0  0  0  0  0  0  0  0  0  0  0  0
    2.5981    3.0000   -0.0000 F   0  0  0  0  0  0  0  0  0  0  0  0
    1.7321   -1.5000   -0.0000 O   0  0  0  0  0  0  0  0  0  0  0  0
    0.8660   -0.0000   -0.0000 C   0  0  0  0  0  0  0  0  0  0  0  0
    0.0000   -0.5000   -0.0000 C   0  0  0  0  0  0  0  0  0  0  0  0
  1  2  2  0  0  0  0
  1  3  1  0  0  0  0
  1  4  1  0  0  0  0
  3  5  1  0  0  0  0
  3  6  1  0  0  0  0
  5  7  1  0  0  0  0
  7  8  2  0  0  0  0
  8  9  1  0  0  0  0
  8 10  1  0  0  0  0
  9 11  2  0  0  0  0
  9 12  1  0  0  0  0
 11 13  1  0  0  0  0
 12 14  2  0  0  0  0
 13 15  1  0  0  0  0
 13 16  2  0  0  0  0
 14 17  1  0  0  0  0
 15 18  2  0  0  0  0
 16 19  1  0  0  0  0
 17 20  1  0  0  0  0
 18 21  1  0  0  0  0
 22 20  1  0  0  0  0
 21 23  1  0  0  0  0
 22 24  1  1  0  0  0
 22 25  1  0  0  0  0
 25 26  1  0  0  0  0
M  END
>  <idcoordinates2D>


>  <FragFp>
;jPqtX1@7mVVC13cVc0CDVFFF08#4HG0V808!kN4dFV!N$FFF0c1FH11&F#2F$V18!

>  <PathFp>
0ZB01I8F10F2WF11882J702G0V80402BF8HV!FRV0JBZ80814010HV0k15$F0FZF01V1F1!2kF21s40V0

>  <SkelSpheres>
/!1/!10A/!1.12(203&1+5(4$1////4%E//)1,1/2.2//*12/$1//$1,3/!1&1/,2(@*1)1$32$2%11!1,2///,1//)2.2)101/!102)1/,3!2+101012!1+2+3#2/////(i#1(2)1$1!1)2!12.1(3%5!2//1%3&2!9!1+1&5(3#1/01/01(1$1&3*41$1!1$2/,1-

>  <Structure>
fesPa@DLat@PvPrRZ[JJYJIIKIPmUMMLsUUTJrcFTZ]AX

>  <Atoms>
26

>  <Bonds>
25

>  <Total Molweight>
351

>  <Total Molweight 2>
351.296

>  <cLogP>
4.54

>  <H-Acceptors>
4

>  <H-Donors>
0

>  <Total Surface Area>
72.38

>  <Relative PSA>
0.70296

>  <Polar Surface Area>
72.11

>  <Shape Index>
0.53846

>  <Molecular Flexibility>
0.68279

>  <Molecular Complexity>
0.67407

>  <Non-H Atoms>
26

>  <Non-C/H Atoms>
6

>  <Electronegative Atoms>
6

>  <Stereo Centers>
2

>  <Rotatable Bonds>
11

>  <Rings Closures>
0

>  <Aromatic Rings>
0

>  <Aromatic Atoms>
0

>  <sp3-Atoms>
13

>  <Symmetric atoms>
0

$$$$

eCreator 1.02D

 26 25  0  0  0  0  0  0  0  0999 V2000
    9.5263    1.0000   -0.0000 S   0  0  0  0  0  0  0  0  0  0  0  0
   10.3923    1.5000   -0.0000 O   0  0  0  0  0  0  0  0  0  0  0  0
    8.6603    1.5000   -0.0000 N   0  0  0  0  0  0  0  0  0  0  0  0
    7.7942    1.0000   -0.0000 C   0  0  0  0  0  0  0  0  0  0  0  0
    8.6603    2.5000   -0.0000 C   0  0  0  0  0  0  0  0  0  0  0  0
    6.9282    1.5000   -0.0000 N   0  0  0  0  0  0  0  0  0  0  0  0
    6.0622    1.0000   -0.0000 C   0  0  0  0  0  0  0  0  0  0  0  0
    6.0622   -0.0000   -0.0000 C   0  0  0  0  0  0  0  0  0  0  0  0
    5.1962    1.5000   -0.0000 C   0  0  0  0  0  0  0  0  0  0  0  0
    6.9282   -0.5000   -0.0000 C   0  0  0  0  0  0  0  0  0  0  0  0
    5.1962   -0.5000   -0.0000 C   0  0  0  0  0  0  0  0  0  0  0  0
    4.3301    1.0000   -0.0000 C   0  0  0  0  0  0  0  0  0  0  0  0
    7.7942   -0.0000   -0.0000 C   0  0  0  0  0  0  0  0  0  0  0  0
    5.1962   -1.5000   -0.0000 C   0  0  0  0  0  0  0  0  0  0  0  0
    8.6603   -0.5000   -0.0000 C   0  0  0  0  0  0  0  0  0  0  0  0
    4.3301   -2.0000   -0.0000 C   0  0  0  0  0  0  0  0  0  0  0  0
    9.5263   -0.0000   -0.0000 C   0  0  0  0  0  0  0  0  0  0  0  0
    4.3301   -3.0000   -0.0000 C   0  0  0  0  0  0  0  0  0  0  0  0
   10.3923   -0.5000   -0.0000 C   0  0  0  0  0  0  0  0  0  0  0  0
    3.4641   -3.5000   -0.0000 C   0  0  0  0  0  0  0  0  0  0  0  0
   10.3923   -1.5000   -0.0000 O   0  0  0  0  0  0  0  0  0  0  0  0
   11.2583   -0.0000   -0.0000 C   0  0  0  0  0  0  0  0  0  0  0  0
    3.4641   -4.5000   -0.0000 F   0  0  0  0  0  0  0  0  0  0  0  0
    2.5981   -3.0000   -0.0000 C   0  0  0  0  0  0  0  0  0  0  0  0
   12.1244   -0.5000   -0.0000 C   0  0  0  0  0  0  0  0  0  0  0  0
    1.7321   -3.5000   -0.0000 C   0  0  0  0  0  0  0  0  0  0  0  0
  1  2  2  0  0  0  0
  1  3  1  0  0  0  0
  3  4  1  0  0  0  0
  3  5  1  0  0  0  0
  4  6  1  0  0  0  0
  6  7  2  0  0  0  0
  7  8  1  0  0  0  0
  7  9  1  0  0  0  0
  8 10  1  0  0  0  0
  8 11  2  0  0  0  0
  9 12  1  0  0  0  0
 10 13  2  0  0  0  0
 11 14  1  0  0  0  0
 13 15  1  0  0  0  0
 14 16  2  0  0  0  0
 15 17  1  0  0  0  0
 16 18  1  0  0  0  0
 19 17  1  0  0  0  0
 18 20  2  0  0  0  0
 19 21  1  6  0  0  0
 19 22  1  0  0  0  0
 20 23  1  0  0  0  0
 20 24  1  0  0  0  0
 22 25  1  0  0  0  0
 24 26  2  0  0  0  0
M  END
>  <idcoordinates2D>


>  <FragFp>
:yj@qtX1@5u0VC178Vc0C6VFFF08$HF0W808!kN4WFV0VN08!FFF0c1FH1W1%F$F$V18!

>  <PathFp>
0ZB0138F#2WF11882J70210V80402BF8FV!FRV0JBZ8!W4010HV0k11#VF0FZF01V%2k021c40V0

>  <SkelSpheres>
+13$1/$C*2&1/)2(11/$4$3//1#4//0I+4+4//.1(1///012/$1!2////!1&1/1+2!2$7*1&101(2)1#31#21%2/&2/%2-2/#1//$2)1/&2)1//&2!1#1012//2#1/#2/03/!12/(i#1(1)101$11)2!1(3!1,3)2//3/35201/#1/.1,1/*3&3!44$1(2)1/!2(1$

>  <Structure>
fesPa@DT`T@PvPRn]fUuUYoZijYijZjXIeJLkTzSP

>  <Atoms>
26

>  <Bonds>
25

>  <Total Molweight>
351

>  <Total Molweight 2>
351.296

>  <cLogP>
5.2774

>  <H-Acceptors>
4

>  <H-Donors>
0

>  <Total Surface Area>
78.3

>  <Relative PSA>
0.52618

>  <Polar Surface Area>
52.9

>  <Shape Index>
0.57692

>  <Molecular Flexibility>
0.62765

>  <Molecular Complexity>
0.64597

>  <Non-H Atoms>
26

>  <Non-C/H Atoms>
6

>  <Electronegative Atoms>
6

>  <Stereo Centers>
1

>  <Rotatable Bonds>
12

>  <Rings Closures>
0

>  <Aromatic Rings>
0

>  <Aromatic Atoms>
0

>  <sp3-Atoms>
11

>  <Symmetric atoms>
0

$$$$

eCreator 1.02D

 26 25  0  0  0  0  0  0  0  0999 V2000
    9.5263   -3.0000   -0.0000 S   0  0  0  0  0  0  0  0  0  0  0  0
   10.5263   -3.0000   -0.0000 O   0  0  0  0  0  0  0  0  0  0  0  0
    8.5263   -3.0000   -0.0000 O   0  0  0  0  0  0  0  0  0  0  0  0
    9.5263   -2.0000   -0.0000 N   0  0  0  0  0  0  0  0  0  0  0  0
    9.5263   -4.0000   -0.0000 C   0  0  0  0  0  0  0  0  0  0  0  0
    8.6603   -1.5000   -0.0000 C   0  0  0  0  0  0  0  0  0  0  0  0
   10.3923   -1.5000   -0.0000 C   0  0  0  0  0  0  0  0  0  0  0  0
    8.6603   -0.5000   -0.0000 N   0  0  0  0  0  0  0  0  0  0  0  0
    7.7942   -0.0000   -0.0000 C   0  0  0  0  0  0  0  0  0  0  0  0
    6.9282   -0.5000   -0.0000 C   0  0  0  0  0  0  0  0  0  0  0  0
    7.7942    1.0000   -0.0000 C   0  0  0  0  0  0  0  0  0  0  0  0
    6.0622   -0.0000   -0.0000 C   0  0  0  0  0  0  0  0  0  0  0  0
    6.9282   -1.5000   -0.0000 C   0  0  0  0  0  0  0  0  0  0  0  0
    5.1962   -0.5000   -0.0000 C   0  0  0  0  0  0  0  0  0  0  0  0
    6.0622   -2.0000   -0.0000 C   0  0  0  0  0  0  0  0  0  0  0  0
    4.3301   -0.0000   -0.0000 C   0  0  0  0  0  0  0  0  0  0  0  0
    6.0622   -3.0000   -0.0000 C   0  0  0  0  0  0  0  0  0  0  0  0
    4.3301    1.0000   -0.0000 O   0  0  0  0  0  0  0  0  0  0  0  0
    3.4641   -0.5000   -0.0000 C   0  0  0  0  0  0  0  0  0  0  0  0
    5.1962   -3.5000   -0.0000 C   0  0  0  0  0  0  0  0  0  0  0  0
    2.5981   -0.0000   -0.0000 C   0  0  0  0  0  0  0  0  0  0  0  0
    4.3301   -3.0000   -0.0000 C   0  0  0  0  0  0  0  0  0  0  0  0
    2.5981    1.0000   -0.0000 O   0  0  0  0  0  0  0  0  0  0  0  0
    1.7321   -0.5000   -0.0000 C   0  0  0  0  0  0  0  0  0  0  0  0
    0.8660   -0.0000   -0.0000 C   0  0  0  0  0  0  0  0  0  0  0  0
    0.0000   -0.5000   -0.0000 O   0  0  0  0  0  0  0  0  0  0  0  0
  1  2  2  0  0  0  0
  1  3  2  0  0  0  0
  1  4  1  0  0  0  0
  1  5  1  0  0  0  0
  4  6  1  0  0  0  0
  4  7  1  0  0  0  0
  6  8  1  0  0  0  0
  8  9  2  0  0  0  0
  9 10  1  0  0  0  0
  9 11  1  0  0  0  0
 10 12  1  0  0  0  0
 10 13  2  0  0  0  0
 12 14  2  0  0  0  0
 13 15  1  0  0  0  0
 16 14  1  0  0  0  0
 15 17  1  0  0  0  0
 16 18  1  6  0  0  0
 16 19  1  0  0  0  0
 17 20  2  0  0  0  0
 21 19  1  0  0  0  0
 20 22  1  0  0  0  0
 21 23  1  6  0  0  0
 21 24  1  0  0  0  0
 24 25  1  0  0  0  0
 25 26  2  0  0  0  0
M  END
>  <idcoordinates2D>


>  <FragFp>
;jTytX1D7mVVhW3cVc0CUVrFFF88!4HG0m8080BkN4hFc0FN$FFG0c1kH11&FZ!2F$V1#

>  <PathFp>
0_B01I8F10F2WNGG882J702F0V8#2BF8HV10FBV0JBZ80804#HV0o150V!F0FZJ01V!1022pF21s40V0

>  <SkelSpheres>
/%1,10127/!2/)205&4/01!6$3///%4/E+1,1,2///!2//(1-2/1.3+1//1&1//$18#4!1,11$2$2%2#3#3(5,1*1/%201/%4!1%1-1!102#1(2#1)101/!4)1//.1/$1/01/&32/%2+1/1&g03*2/6+2!4#31,1///$1$1$2!4!3%1/+4/1/&1(1&2*2.2)1/.10

>  <Structure>
fesQR@L\`bKY`BLddLvTTrRTVRaRuTuKUSURctKB\]QiK@

>  <Atoms>
26

>  <Bonds>
25

>  <Total Molweight>
356

>  <Total Molweight 2>
356.273

>  <cLogP>
1.6532

>  <H-Acceptors>
7

>  <H-Donors>
0

>  <Total Surface Area>
89.66

>  <Relative PSA>
0.92438

>  <Polar Surface Area>
115.65

>  <Shape Index>
0.57692

>  <Molecular Flexibility>
0.7195

>  <Molecular Complexity>
0.67019

>  <Non-H Atoms>
26

>  <Non-C/H Atoms>
8

>  <Electronegative Atoms>
8

>  <Stereo Centers>
2

>  <Rotatable Bonds>
11

>  <Rings Closures>
0

>  <Aromatic Rings>
0

>  <Aromatic Atoms>
0

>  <sp3-Atoms>
13

>  <Symmetric atoms>
1

$$$$

eCreator 1.02D

 26 25  0  0  0  0  0  0  0  0999 V2000
   11.6913   -3.0000   -0.0000 S   0  0  0  0  0  0  0  0  0  0  0  0
   11.6913   -4.5000   -0.0000 O   0  0  0  0  0  0  0  0  0  0  0  0
   10.3923   -2.2500   -0.0000 O   0  0  0  0  0  0  0  0  0  0  0  0
   12.9904   -2.2500   -0.0000 N   0  0  0  0  0  0  0  0  0  0  0  0
   12.9904   -0.7500   -0.0000 C   0  0  0  0  0  0  0  0  0  0  0  0
   11.6913   -0.0000   -0.0000 N   0  0  0  0  0  0  0  0  0  0  0  0
   14.2894   -0.0000   -0.0000 N   0  0  0  0  0  0  0  0  0  0  0  0
   11.6913    1.5000   -0.0000 C   0  0  0  0  0  0  0  0  0  0  0  0
   14.2894    1.5000   -0.0000 C   0  0  0  0  0  0  0  0  0  0  0  0
   12.9904    2.2500   -0.0000 C   0  0  0  0  0  0  0  0  0  0  0  0
   10.3923    2.2500   -0.0000 C   0  0  0  0  0  0  0  0  0  0  0  0
   15.5885    2.2500   -0.0000 C   0  0  0  0  0  0  0  0  0  0  0  0
   12.9904    3.7500   -0.0000 C   0  0  0  0  0  0  0  0  0  0  0  0
   15.5885    3.7500   -0.0000 C   0  0  0  0  0  0  0  0  0  0  0  0
   16.8875    1.5000   -0.0000 C   0  0  0  0  0  0  0  0  0  0  0  0
   14.2894    4.5000   -0.0000 C   0  0  0  0  0  0  0  0  0  0  0  0
   16.8875    4.5000   -0.0000 C   0  0  0  0  0  0  0  0  0  0  0  0
   14.2894    6.0000   -0.0000 C   0  0  0  0  0  0  0  0  0  0  0  0
   18.1865    3.7500   -0.0000 C   0  0  0  0  0  0  0  0  0  0  0  0
   12.9904    6.7500   -0.0000 O   0  0  0  0  0  0  0  0  0  0  0  0
   15.5885    6.7500   -0.0000 C   0  0  0  0  0  0  0  0  0  0  0  0
   19.4856    4.5000   -0.0000 F   0  0  0  0  0  0  0  0  0  0  0  0
   18.1865    2.2500   -0.0000 C   0  0  0  0  0  0  0  0  0  0  0  0
   15.5885    8.2500   -0.0000 C   0  0  0  0  0  0  0  0  0  0  0  0
   16.8875    9.0000   -0.0000 C   0  0  0  0  0  0  0  0  0  0  0  0
   16.8875   10.5000   -0.0000 C   0  0  0  0  0  0  0  0  0  0  0  0
  1  2  2  0  0  0  0
  1  3  2  0  0  0  0
  1  4  1  0  0  0  0
  4  5  1  0  0  0  0
  5  6  1  0  0  0  0
  5  7  2  0  0  0  0
  6  8  2  0  0  0  0
  7  9  1  0  0  0  0
  8 10  1  0  0  0  0
  8 11  1  0  0  0  0
  9 12  1  0  0  0  0
 10 13  1  0  0  0  0
 12 14  1  0  0  0  0
 12 15  2  0  0  0  0
 13 16  2  0  0  0  0
 14 17  2  0  0  0  0
 18 16  1  0  0  0  0
 17 19  1  0  0  0  0
 18 20  1  1  0  0  0
 18 21  1  0  0  0  0
 19 22  1  0  0  0  0
 19 23  2  0  0  0  0
 21 24  1  0  0  0  0
 24 25  1  0  0  0  0
 25 26  1  0  0  0  0
M  END
>  <idcoordinates2D>


>  <FragFp>
:yj2UsZ1@4m04g!8Vc0B6V40FF88#IF0W80808k8410V02808!JFF081FH0V(Z#F2#V18!

>  <PathFp>
F_B0938J18FFYF02082470X80V8!82R0eF#FBV2JBW8!WFV10HJ0k110V0Nk0F_F11V0H!X3K!9V4V!

>  <SkelSpheres>
//&1B,2$1+103$1/.4!202!106)1/-1/102*@$1//*41/$16//3&1/!2(2)1!3.2!2///0205$1!1/)1(6&101*2-1!12#1%1%3/)1/#32*2//!1)1.2//22/%1,3/#101/,201!1/&3%2/1.1-1#1#g,2/)1%1/!2/$2&2//%@303//011/01*2(2011//01$1!30201$1)1(1-

>  <Structure>
fesqa@LTYAFPAEYCIHUDeDmDleELTmRuUJuTuPcBTfKks@

>  <Atoms>
26

>  <Bonds>
25

>  <Total Molweight>
357

>  <Total Molweight 2>
357.280

>  <cLogP>
4.4798

>  <H-Acceptors>
6

>  <H-Donors>
0

>  <Total Surface Area>
101.23

>  <Relative PSA>
0.64951

>  <Polar Surface Area>
82.33

>  <Shape Index>
0.69231

>  <Molecular Flexibility>
0.73485

>  <Molecular Complexity>
0.62778

>  <Non-H Atoms>
26

>  <Non-C/H Atoms>
8

>  <Electronegative Atoms>
8

>  <Stereo Centers>
1

>  <Rotatable Bonds>
10

>  <Rings Closures>
0

>  <Aromatic Rings>
0

>  <Aromatic Atoms>
0

>  <sp3-Atoms>
10

>  <Symmetric atoms>
1

$$$$

eCreator 1.02D

 26 25  0  0  0  0  0  0  0  0999 V2000
    9.5263   -3.0000   -0.0000 S   0  0  0  0  0  0  0  0  0  0  0  0
   10.3923   -3.5000   -0.0000 O   0  0  0  0  0  0  0  0  0  0  0  0
    8.6603   -3.5000   -0.0000 O   0  0  0  0  0  0  0  0  0  0  0  0
    9.5263   -2.0000   -0.0000 N   0  0  0  0  0  0  0  0  0  0  0  0
    8.6603   -1.5000   -0.0000 C   0  0  0  0  0  0  0  0  0  0  0  0
    8.6603   -0.5000   -0.0000 N   0  0  0  0  0  0  0  0  0  0  0  0
    7.7942   -0.0000   -0.0000 C   0  0  0  0  0  0  0  0  0  0  0  0
    6.9282   -0.5000   -0.0000 C   0  0  0  0  0  0  0  0  0  0  0  0
    7.7942    1.0000   -0.0000 C   0  0  0  0  0  0  0  0  0  0  0  0
    6.0622   -0.0000   -0.0000 C   0  0  0  0  0  0  0  0  0  0  0  0
    6.9282   -1.5000   -0.0000 C   0  0  0  0  0  0  0  0  0  0  0  0
    5.1962   -0.5000   -0.0000 C   0  0  0  0  0  0  0  0  0  0  0  0
    6.0622   -2.0000   -0.0000 C   0  0  0  0  0  0  0  0  0  0  0  0
    4.3301   -0.0000   -0.0000 C   0  0  0  0  0  0  0  0  0  0  0  0
    6.0622   -3.0000   -0.0000 C   0  0  0  0  0  0  0  0  0  0  0  0
    4.3301    1.0000   -0.0000 O   0  0  0  0  0  0  0  0  0  0  0  0
    3.4641   -0.5000   -0.0000 C   0  0  0  0  0  0  0  0  0  0  0  0
    5.1962   -3.5000   -0.0000 C   0  0  0  0  0  0  0  0  0  0  0  0
    2.5981   -0.0000   -0.0000 C   0  0  0  0  0  0  0  0  0  0  0  0
    4.3301   -3.0000   -0.0000 C   0  0  0  0  0  0  0  0  0  0  0  0
    2.5981    1.0000   -0.0000 O   0  0  0  0  0  0  0  0  0  0  0  0
    1.7321   -0.5000   -0.0000 C   0  0  0  0  0  0  0  0  0  0  0  0
    3.4641   -3.5000   -0.0000 F   0  0  0  0  0  0  0  0  0  0  0  0
    0.8660   -0.0000   -0.0000 C   0  0  0  0  0  0  0  0  0  0  0  0
    0.8660    1.0000   -0.0000 O   0  0  0  0  0  0  0  0  0  0  0  0
    0.0000   -0.5000   -0.0000 O   0  0  0  0  0  0  0  0  0  0  0  0
  1  2  2  0  0  0  0
  1  3  2  0  0  0  0
  1  4  1  0  0  0  0
  4  5  1  0  0  0  0
  5  6  1  0  0  0  0
  6  7  2  0  0  0  0
  7  8  1  0  0  0  0
  7  9  1  0  0  0  0
  8 10  1  0  0  0  0
  8 11  2  0  0  0  0
 10 12  2  0  0  0  0
 11 13  1  0  0  0  0
 14 12  1  0  0  0  0
 13 15  1  0  0  0  0
 14 16  1  6  0  0  0
 14 17  1  0  0  0  0
 15 18  2  0  0  0  0
 19 17  1  0  0  0  0
 18 20  1  0  0  0  0
 19 21  1  6  0  0  0
 19 22  1  0  0  0  0
 20 23  1  0  0  0  0
 22 24  1  0  0  0  0
 24 25  2  0  0  0  0
 24 26  1  0  0  0  0
M  END
>  <idcoordinates2D>


>  <FragFp>
:yjiywZYDZq1WhV2DVc0hMVrFFF88#HF0m948FBkNJ5Fc0F88#FFG081kH8(FZ#F02!V18!

>  <PathFp>
0_B0138F10F2WNGG0824702F0V8!12B08HV10FBV0JBZ8!14#HV1o150X!F0FZJ01V1F!22p!1s40V0

>  <SkelSpheres>
!2/!1,1#@!1.3-3,5/#202!1!4$3//(1/-A/)1//,1/203$2(33/*1!1(201!1!3-4/*1/*1&1/&2,16&1,11$2$2%2#3$3&6(3#1*1/!1!2!2/(11/#1!102/01#1&1/!4)1/*3/#1011/-1/-2#2//.1&e,2.1%4%2#2!21,1/$1/.1$1$2!7!3/+1/#1/1)1(1%22*2%1(2)1//0

>  <Structure>
fesPq@LT`cqQs@DMdLdaRTTrRTVRbvbuMRuTuULbtSBTYRhK@

>  <Atoms>
26

>  <Bonds>
25

>  <Total Molweight>
367

>  <Total Molweight 2>
367.248

>  <cLogP>
0.4509

>  <H-Acceptors>
8

>  <H-Donors>
0

>  <Total Surface Area>
119.54

>  <Relative PSA>
0.782

>  <Polar Surface Area>
127.5

>  <Shape Index>
0.57692

>  <Molecular Flexibility>
0.7241

>  <Molecular Complexity>
0.64597

>  <Non-H Atoms>
26

>  <Non-C/H Atoms>
10

>  <Electronegative Atoms>
10

>  <Stereo Centers>
2

>  <Rotatable Bonds>
12

>  <Rings Closures>
0

>  <Aromatic Rings>
0

>  <Aromatic Atoms>
0

>  <sp3-Atoms>
12

>  <Symmetric atoms>
1

$$$$

eCreator 1.02D

 26 25  0  0  0  0  0  0  0  0999 V2000
    9.5263   -3.0000   -0.0000 S   0  0  0  0  0  0  0  0  0  0  0  0
   10.3923   -3.5000   -0.0000 O   0  0  0  0  0  0  0  0  0  0  0  0
    8.6603   -3.5000   -0.0000 O   0  0  0  0  0  0  0  0  0  0  0  0
    9.5263   -2.0000   -0.0000 N   0  0  0  0  0  0  0  0  0  0  0  0
    8.6603   -1.5000   -0.0000 C   0  0  0  0  0  0  0  0  0  0  0  0
    8.6603   -0.5000   -0.0000 N   0  0  0  0  0  0  0  0  0  0  0  0
    7.7942   -0.0000   -0.0000 C   0  0  0  0  0  0  0  0  0  0  0  0
    6.9282   -0.5000   -0.0000 C   0  0  0  0  0  0  0  0  0  0  0  0
    7.7942    1.0000   -0.0000 C   0  0  0  0  0  0  0  0  0  0  0  0
    6.0622   -0.0000   -0.0000 C   0  0  0  0  0  0  0  0  0  0  0  0
    6.9282   -1.5000   -0.0000 C   0  0  0  0  0  0  0  0  0  0  0  0
    6.9282    1.5000   -0.0000 C   0  0  0  0  0  0  0  0  0  0  0  0
    5.1962   -0.5000   -0.0000 C   0  0  0  0  0  0  0  0  0  0  0  0
    6.0622   -2.0000   -0.0000 C   0  0  0  0  0  0  0  0  0  0  0  0
    4.3301   -0.0000   -0.0000 C   0  0  0  0  0  0  0  0  0  0  0  0
    6.0622   -3.0000   -0.0000 C   0  0  0  0  0  0  0  0  0  0  0  0
    4.3301    1.0000   -0.0000 O   0  0  0  0  0  0  0  0  0  0  0  0
    3.4641   -0.5000   -0.0000 C   0  0  0  0  0  0  0  0  0  0  0  0
    5.1962   -3.5000   -0.0000 C   0  0  0  0  0  0  0  0  0  0  0  0
    2.5981   -0.0000   -0.0000 C   0  0  0  0  0  0  0  0  0  0  0  0
    4.3301   -3.0000   -0.0000 C   0  0  0  0  0  0  0  0  0  0  0  0
    2.5981    1.0000   -0.0000 O   0  0  0  0  0  0  0  0  0  0  0  0
    1.7321   -0.5000   -0.0000 C   0  0  0  0  0  0  0  0  0  0  0  0
    3.4641   -3.5000   -0.0000 F   0  0  0  0  0  0  0  0  0  0  0  0
    0.8660   -0.0000   -0.0000 C   0  0  0  0  0  0  0  0  0  0  0  0
    0.0000   -0.5000   -0.0000 O   0  0  0  0  0  0  0  0  0  0  0  0
  1  2  2  0  0  0  0
  1  3  2  0  0  0  0
  1  4  1  0  0  0  0
  4  5  1  0  0  0  0
  5  6  1  0  0  0  0
  6  7  2  0  0  0  0
  7  8  1  0  0  0  0
  7  9  1  0  0  0  0
  8 10  1  0  0  0  0
  8 11  2  0  0  0  0
  9 12  1  0  0  0  0
 10 13  2  0  0  0  0
 11 14  1  0  0  0  0
 15 13  1  0  0  0  0
 14 16  1  0  0  0  0
 15 17  1  6  0  0  0
 15 18  1  0  0  0  0
 16 19  2  0  0  0  0
 20 18  1  0  0  0  0
 19 21  1  0  0  0  0
 20 22  1  6  0  0  0
 20 23  1  0  0  0  0
 21 24  1  0  0  0  0
 23 25  1  0  0  0  0
 25 26  1  0  0  0  0
M  END
>  <idcoordinates2D>


>  <FragFp>
:yjeywV3DZu1Vg06@Vc0h7VJFFF88#HF0m9080BkNJ10V0k8$FFF081kH)FZ#F$V18!

>  <PathFp>
0_B0138F10F2WFG10824702F0V8!12B08HV10FBV0JBZ8!14#HV1k150V!F0FZF01V1F!22p!1s40V0

>  <SkelSpheres>
//#1#F*2&3-3,5/#202201!4$2.1/(1/-A/)1//,1/2&2(3/+1+201%3!1*4/*1/*1&1)1/*16/$11&2)2#31#2&5/#1#1/%2012/(11/#1!102/01#1/*4)1!2$11%1)3+2&1111%1/&1(1)2*2#2///&f(3#1(2/#2#2!21,1///*1(3!3/%1///01101.22&3!2%1(2)1/!32,

>  <Structure>
fesQQ@LT``MY`BNrFRPiJJIKIQYJKYZfifjfjjPzYaJLkUE`

>  <Atoms>
26

>  <Bonds>
25

>  <Total Molweight>
363

>  <Total Molweight 2>
363.260

>  <cLogP>
1.4788

>  <H-Acceptors>
7

>  <H-Donors>
0

>  <Total Surface Area>
95.61

>  <Relative PSA>
0.84133

>  <Polar Surface Area>
110.43

>  <Shape Index>
0.57692

>  <Molecular Flexibility>
0.72586

>  <Molecular Complexity>
0.6621

>  <Non-H Atoms>
26

>  <Non-C/H Atoms>
9

>  <Electronegative Atoms>
9

>  <Stereo Centers>
2

>  <Rotatable Bonds>
13

>  <Rings Closures>
0

>  <Aromatic Rings>
0

>  <Aromatic Atoms>
0

>  <sp3-Atoms>
14

>  <Symmetric atoms>
1

$$$$

eCreator 1.02D

 26 25  0  0  0  0  0  0  0  0999 V2000
    8.6603    2.5000   -0.0000 S   0  0  0  0  0  0  0  0  0  0  0  0
    9.5263    3.0000   -0.0000 O   0  0  0  0  0  0  0  0  0  0  0  0
    8.6603    1.5000   -0.0000 N   0  0  0  0  0  0  0  0  0  0  0  0
    7.7942    3.0000   -0.0000 C   0  0  0  0  0  0  0  0  0  0  0  0
    7.7942    1.0000   -0.0000 C   0  0  0  0  0  0  0  0  0  0  0  0
    9.5263    1.0000   -0.0000 C   0  0  0  0  0  0  0  0  0  0  0  0
    7.7942   -0.0000   -0.0000 N   0  0  0  0  0  0  0  0  0  0  0  0
    6.9282    1.5000   -0.0000 N   0  0  0  0  0  0  0  0  0  0  0  0
    6.9282   -0.5000   -0.0000 C   0  0  0  0  0  0  0  0  0  0  0  0
    6.0622   -0.0000   -0.0000 C   0  0  0  0  0  0  0  0  0  0  0  0
    6.9282   -1.5000   -0.0000 C   0  0  0  0  0  0  0  0  0  0  0  0
    6.0622    1.0000   -0.0000 C   0  0  0  0  0  0  0  0  0  0  0  0
    5.1962   -0.5000   -0.0000 C   0  0  0  0  0  0  0  0  0  0  0  0
    5.1962    1.5000   -0.0000 C   0  0  0  0  0  0  0  0  0  0  0  0
    4.3301   -0.0000   -0.0000 C   0  0  0  0  0  0  0  0  0  0  0  0
    5.1962    2.5000   -0.0000 C   0  0  0  0  0  0  0  0  0  0  0  0
    3.4641   -0.5000   -0.0000 C   0  0  0  0  0  0  0  0  0  0  0  0
    4.3301    3.0000   -0.0000 C   0  0  0  0  0  0  0  0  0  0  0  0
    2.5981   -0.0000   -0.0000 C   0  0  0  0  0  0  0  0  0  0  0  0
    4.3301    4.0000   -0.0000 C   0  0  0  0  0  0  0  0  0  0  0  0
    2.5981    1.0000   -0.0000 C   0  0  0  0  0  0  0  0  0  0  0  0
    5.1962    4.5000   -0.0000 O   0  0  0  0  0  0  0  0  0  0  0  0
    3.4641    4.5000   -0.0000 C   0  0  0  0  0  0  0  0  0  0  0  0
    3.4641    1.5000   -0.0000 F   0  0  0  0  0  0  0  0  0  0  0  0
    1.7321    1.5000   -0.0000 C   0  0  0  0  0  0  0  0  0  0  0  0
    0.8660    1.0000   -0.0000 C   0  0  0  0  0  0  0  0  0  0  0  0
  1  2  2  0  0  0  0
  1  3  1  0  0  0  0
  1  4  1  0  0  0  0
  3  5  1  0  0  0  0
  3  6  1  0  0  0  0
  5  7  1  0  0  0  0
  5  8  2  0  0  0  0
  7  9  2  0  0  0  0
  9 10  1  0  0  0  0
  9 11  1  0  0  0  0
 10 12  1  0  0  0  0
 10 13  2  0  0  0  0
 12 14  2  0  0  0  0
 13 15  1  0  0  0  0
 14 16  1  0  0  0  0
 15 17  1  0  0  0  0
 16 18  1  0  0  0  0
 17 19  2  0  0  0  0
 20 18  1  0  0  0  0
 19 21  1  0  0  0  0
 20 22  1  6  0  0  0
 20 23  1  0  0  0  0
 21 24  1  0  0  0  0
 21 25  2  0  0  0  0
 25 26  1  0  0  0  0
M  END
>  <idcoordinates2D>


>  <FragFp>
:vjPqta0@7qV0C13cVc0C@V0FFJ8#4HG0W808!kN4dFV!N08!JJF0c1FH1W#V!F#2F2#V18!

>  <PathFp>
0ZB01I8F!FHWF11882F70XF0V8#2BF8HV!GBV0JB_808W4#Hs0k15#FF0FZF01V1F10V2kF29N40V0

>  <SkelSpheres>
/!1/$6%1%1#11/)202+3&3(5$22//!5/+2!1!E2/&4-1/&1(1/,1/-2,2&2/-1%1,3)1(1!1/.302(@*2)11$2$2%10202,2,1*1//-1///)1#1/1033///&11012/(2!1$2/$102/03//,h#2(2(2111/2!1#2/.3//#1*1!A!1%3,1(3/!1!1&1//#3-1(3/,4,2

>  <Structure>
fespa@DLyBh@claddttvbfRRRRbeZjViZijihYeNNhuEzp

>  <Atoms>
26

>  <Bonds>
25

>  <Total Molweight>
353

>  <Total Molweight 2>
353.292

>  <cLogP>
4.6276

>  <H-Acceptors>
5

>  <H-Donors>
0

>  <Total Surface Area>
94.78

>  <Relative PSA>
0.65826

>  <Polar Surface Area>
84.47

>  <Shape Index>
0.53846

>  <Molecular Flexibility>
0.7163

>  <Molecular Complexity>
0.66888

>  <Non-H Atoms>
26

>  <Non-C/H Atoms>
7

>  <Electronegative Atoms>
7

>  <Stereo Centers>
2

>  <Rotatable Bonds>
8

>  <Rings Closures>
0

>  <Aromatic Rings>
0

>  <Aromatic Atoms>
0

>  <sp3-Atoms>
11

>  <Symmetric atoms>
0

$$$$

eCreator 1.02D

 26 25  0  0  0  0  0  0  0  0999 V2000
    9.5263   -3.0000   -0.0000 S   0  0  0  0  0  0  0  0  0  0  0  0
   10.3923   -3.5000   -0.0000 O   0  0  0  0  0  0  0  0  0  0  0  0
    8.6603   -3.5000   -0.0000 O   0  0  0  0  0  0  0  0  0  0  0  0
    9.5263   -2.0000   -0.0000 N   0  0  0  0  0  0  0  0  0  0  0  0
    8.6603   -1.5000   -0.0000 C   0  0  0  0  0  0  0  0  0  0  0  0
   10.3923   -1.5000   -0.0000 C   0  0  0  0  0  0  0  0  0  0  0  0
    8.6603   -0.5000   -0.0000 N   0  0  0  0  0  0  0  0  0  0  0  0
    7.7942   -2.0000   -0.0000 N   0  0  0  0  0  0  0  0  0  0  0  0
    7.7942   -0.0000   -0.0000 C   0  0  0  0  0  0  0  0  0  0  0  0
    6.9282   -0.5000   -0.0000 C   0  0  0  0  0  0  0  0  0  0  0  0
    6.0622   -0.0000   -0.0000 C   0  0  0  0  0  0  0  0  0  0  0  0
    6.9282   -1.5000   -0.0000 C   0  0  0  0  0  0  0  0  0  0  0  0
    5.1962   -0.5000   -0.0000 C   0  0  0  0  0  0  0  0  0  0  0  0
    6.0622   -2.0000   -0.0000 C   0  0  0  0  0  0  0  0  0  0  0  0
    4.3301   -0.0000   -0.0000 C   0  0  0  0  0  0  0  0  0  0  0  0
    6.0622   -3.0000   -0.0000 C   0  0  0  0  0  0  0  0  0  0  0  0
    4.3301    1.0000   -0.0000 O   0  0  0  0  0  0  0  0  0  0  0  0
    3.4641   -0.5000   -0.0000 C   0  0  0  0  0  0  0  0  0  0  0  0
    5.1962   -3.5000   -0.0000 C   0  0  0  0  0  0  0  0  0  0  0  0
    2.5981   -0.0000   -0.0000 C   0  0  0  0  0  0  0  0  0  0  0  0
    4.3301   -3.0000   -0.0000 C   0  0  0  0  0  0  0  0  0  0  0  0
    2.5981    1.0000   -0.0000 O   0  0  0  0  0  0  0  0  0  0  0  0
    1.7321   -0.5000   -0.0000 C   0  0  0  0  0  0  0  0  0  0  0  0
    3.4641   -3.5000   -0.0000 F   0  0  0  0  0  0  0  0  0  0  0  0
    0.8660   -0.0000   -0.0000 C   0  0  0  0  0  0  0  0  0  0  0  0
    0.0000   -0.5000   -0.0000 O   0  0  0  0  0  0  0  0  0  0  0  0
  1  2  2  0  0  0  0
  1  3  2  0  0  0  0
  1  4  1  0  0  0  0
  4  5  1  0  0  0  0
  4  6  1  0  0  0  0
  5  7  1  0  0  0  0
  5  8  2  0  0  0  0
  7  9  2  0  0  0  0
  9 10  1  0  0  0  0
 10 11  1  0  0  0  0
 10 12  2  0  0  0  0
 11 13  2  0  0  0  0
 12 14  1  0  0  0  0
 15 13  1  0  0  0  0
 14 16  1  0  0  0  0
 15 17  1  6  0  0  0
 15 18  1  0  0  0  0
 16 19  2  0  0  0  0
 20 18  1  0  0  0  0
 19 21  1  0  0  0  0
 20 22  1  6  0  0  0
 20 23  1  0  0  0  0
 21 24  1  0  0  0  0
 23 25  1  0  0  0  0
 25 26  2  0  0  0  0
M  END
>  <idcoordinates2D>


>  <FragFp>
:yjDTta1D5m0VhW38Vc0CMVr0FJ88#HF0m8080BkN4_Fc0FF$JFG0c1VH1W#V!FZ#F2#V18!

>  <PathFp>
0ZB0138F10FHWNGG882J70XF0V8#2BF8HV10GBV0JB_8!14#Hk0o150V0FF0FZJ01V1F!X2p029c40V0

>  <SkelSpheres>
//#1!28%1+2/)205/#2$1!6$42////%E#1/$1,2)1/01#2&101$2/01$1//02(3//(111-1///(14&6,1/!2#2,5/,3%11)201,1+111#1-1$4(3#2(1/*4,1/&3/%1/%1!2(2/%3#2#2-1!2(1!1+1+e1301//%2!32!2-1/01$3//!1(4!3/#1$1/)1/&1.22#3%2%1(3)1/.10

>  <Structure>
fesqQ@LLyA@Zs@D]dLdabfrbRRbrTVruRtmUMURatsB\UVjK@

>  <Atoms>
26

>  <Bonds>
25

>  <Total Molweight>
365

>  <Total Molweight 2>
365.256

>  <cLogP>
0.2989

>  <H-Acceptors>
8

>  <H-Donors>
0

>  <Total Surface Area>
125.75

>  <Relative PSA>
0.73074

>  <Polar Surface Area>
119.63

>  <Shape Index>
0.57692

>  <Molecular Flexibility>
0.73401

>  <Molecular Complexity>
0.63466

>  <Non-H Atoms>
26

>  <Non-C/H Atoms>
10

>  <Electronegative Atoms>
10

>  <Stereo Centers>
2

>  <Rotatable Bonds>
10

>  <Rings Closures>
0

>  <Aromatic Rings>
0

>  <Aromatic Atoms>
0

>  <sp3-Atoms>
10

>  <Symmetric atoms>
1

$$$$

eCreator 1.02D

 27 26  0  0  0  0  0  0  0  0999 V2000
    8.6603    2.5000   -0.0000 S   0  0  0  0  0  0  0  0  0  0  0  0
    9.5263    3.0000   -0.0000 O   0  0  0  0  0  0  0  0  0  0  0  0
    8.6603    1.5000   -0.0000 N   0  0  0  0  0  0  0  0  0  0  0  0
    7.7942    3.0000   -0.0000 C   0  0  0  0  0  0  0  0  0  0  0  0
    7.7942    1.0000   -0.0000 C   0  0  0  0  0  0  0  0  0  0  0  0
    9.5263    1.0000   -0.0000 C   0  0  0  0  0  0  0  0  0  0  0  0
    7.7942   -0.0000   -0.0000 N   0  0  0  0  0  0  0  0  0  0  0  0
    6.9282    1.5000   -0.0000 N   0  0  0  0  0  0  0  0  0  0  0  0
    6.9282   -0.5000   -0.0000 C   0  0  0  0  0  0  0  0  0  0  0  0
    6.0622   -0.0000   -0.0000 C   0  0  0  0  0  0  0  0  0  0  0  0
    6.9282   -1.5000   -0.0000 C   0  0  0  0  0  0  0  0  0  0  0  0
    6.0622    1.0000   -0.0000 C   0  0  0  0  0  0  0  0  0  0  0  0
    5.1962   -0.5000   -0.0000 C   0  0  0  0  0  0  0  0  0  0  0  0
    5.1962    1.5000   -0.0000 C   0  0  0  0  0  0  0  0  0  0  0  0
    4.3301   -0.0000   -0.0000 C   0  0  0  0  0  0  0  0  0  0  0  0
    5.1962    2.5000   -0.0000 C   0  0  0  0  0  0  0  0  0  0  0  0
    4.3301    1.0000   -0.0000 C   0  0  0  0  0  0  0  0  0  0  0  0
    3.4641   -0.5000   -0.0000 C   0  0  0  0  0  0  0  0  0  0  0  0
    4.3301    3.0000   -0.0000 C   0  0  0  0  0  0  0  0  0  0  0  0
    3.4641    1.5000   -0.0000 C   0  0  0  0  0  0  0  0  0  0  0  0
    2.5981   -0.0000   -0.0000 C   0  0  0  0  0  0  0  0  0  0  0  0
    3.4641    2.5000   -0.0000 C   0  0  0  0  0  0  0  0  0  0  0  0
    1.7321   -0.5000   -0.0000 C   0  0  0  0  0  0  0  0  0  0  0  0
    2.5981    3.0000   -0.0000 F   0  0  0  0  0  0  0  0  0  0  0  0
    1.7321   -1.5000   -0.0000 O   0  0  0  0  0  0  0  0  0  0  0  0
    0.8660   -0.0000   -0.0000 C   0  0  0  0  0  0  0  0  0  0  0  0
    0.0000   -0.5000   -0.0000 C   0  0  0  0  0  0  0  0  0  0  0  0
  1  2  2  0  0  0  0
  1  3  1  0  0  0  0
  1  4  1  0  0  0  0
  3  5  1  0  0  0  0
  3  6  1  0  0  0  0
  5  7  1  0  0  0  0
  5  8  2  0  0  0  0
  7  9  2  0  0  0  0
  9 10  1  0  0  0  0
  9 11  1  0  0  0  0
 10 12  2  0  0  0  0
 10 13  1  0  0  0  0
 12 14  1  0  0  0  0
 13 15  2  0  0  0  0
 14 16  1  0  0  0  0
 14 17  2  0  0  0  0
 15 18  1  0  0  0  0
 16 19  2  0  0  0  0
 17 20  1  0  0  0  0
 18 21  1  0  0  0  0
 19 22  1  0  0  0  0
 23 21  1  0  0  0  0
 22 24  1  0  0  0  0
 23 25  1  1  0  0  0
 23 26  1  0  0  0  0
 26 27  1  0  0  0  0
M  END
>  <idcoordinates2D>


>  <FragFp>
;jPqta1@7qVVC13cVc0CDVFFFJ8#4HG0V808!kN4dFV!N$JJF0c1FH1W#V!F#2F2#V18!

>  <PathFp>
0ZB01I8F10FHWF11882J70XG0V80402BF8HV!GRV0JB_80814010Hs0k15#FF0FZF01V1F10V2kF29s40V0

>  <SkelSpheres>
/!1/$@%1+1+1!1)203&1+5(4$22//!5/+4!1!E//)1,1/2.2,1/-2/$1//$1,3/!1!1/.302(@*1)1$32$2%11/2///,1//)2.2)1/$102//*2,11012!1+2(2!3#22/////&j#2(2)1(1)2!12.1(3)2//1/0A!1%3$1&6(3/%1/*1,3!3#1!41$1!1$3/,1,2

>  <Structure>
fmkpa@DLy@X@claddttvbfRbRRrTKURttsMUUP[J\UUkuE`

>  <Atoms>
27

>  <Bonds>
26

>  <Total Molweight>
365

>  <Total Molweight 2>
365.303

>  <cLogP>
4.474

>  <H-Acceptors>
5

>  <H-Donors>
0

>  <Total Surface Area>
91.69

>  <Relative PSA>
0.68044

>  <Polar Surface Area>
84.47

>  <Shape Index>
0.51852

>  <Molecular Flexibility>
0.70529

>  <Molecular Complexity>
0.70697

>  <Non-H Atoms>
27

>  <Non-C/H Atoms>
7

>  <Electronegative Atoms>
7

>  <Stereo Centers>
2

>  <Rotatable Bonds>
9

>  <Rings Closures>
0

>  <Aromatic Rings>
0

>  <Aromatic Atoms>
0

>  <sp3-Atoms>
12

>  <Symmetric atoms>
0

$$$$

eCreator 1.02D

 27 26  0  0  0  0  0  0  0  0999 V2000
    2.5981    1.0000   -0.0000 S   0  0  0  0  0  0  0  0  0  0  0  0
    1.7321    1.5000   -0.0000 O   0  0  0  0  0  0  0  0  0  0  0  0
    3.4641    1.5000   -0.0000 N   0  0  0  0  0  0  0  0  0  0  0  0
    2.5981    0.0000   -0.0000 C   0  0  0  0  0  0  0  0  0  0  0  0
    4.3301    1.0000   -0.0000 C   0  0  0  0  0  0  0  0  0  0  0  0
    3.4641    2.5000   -0.0000 C   0  0  0  0  0  0  0  0  0  0  0  0
    5.1962    1.5000   -0.0000 N   0  0  0  0  0  0  0  0  0  0  0  0
    4.3301    0.0000   -0.0000 N   0  0  0  0  0  0  0  0  0  0  0  0
    6.0622    1.0000   -0.0000 C   0  0  0  0  0  0  0  0  0  0  0  0
    6.0622   -0.0000   -0.0000 C   0  0  0  0  0  0  0  0  0  0  0  0
    6.9282    1.5000   -0.0000 C   0  0  0  0  0  0  0  0  0  0  0  0
    6.9282   -0.5000   -0.0000 C   0  0  0  0  0  0  0  0  0  0  0  0
    5.1962   -0.5000   -0.0000 C   0  0  0  0  0  0  0  0  0  0  0  0
    7.7942   -0.0000   -0.0000 C   0  0  0  0  0  0  0  0  0  0  0  0
    5.1962   -1.5000   -0.0000 C   0  0  0  0  0  0  0  0  0  0  0  0
    8.6603   -0.5000   -0.0000 C   0  0  0  0  0  0  0  0  0  0  0  0
    4.3301   -2.0000   -0.0000 C   0  0  0  0  0  0  0  0  0  0  0  0
    9.5263   -0.0000   -0.0000 C   0  0  0  0  0  0  0  0  0  0  0  0
    4.3301   -3.0000   -0.0000 C   0  0  0  0  0  0  0  0  0  0  0  0
   10.3923   -0.5000   -0.0000 C   0  0  0  0  0  0  0  0  0  0  0  0
    3.4641   -3.5000   -0.0000 C   0  0  0  0  0  0  0  0  0  0  0  0
   10.3923   -1.5000   -0.0000 O   0  0  0  0  0  0  0  0  0  0  0  0
   11.2583   -0.0000   -0.0000 C   0  0  0  0  0  0  0  0  0  0  0  0
    3.4641   -4.5000   -0.0000 F   0  0  0  0  0  0  0  0  0  0  0  0
    2.5981   -3.0000   -0.0000 C   0  0  0  0  0  0  0  0  0  0  0  0
   12.1244   -0.5000   -0.0000 C   0  0  0  0  0  0  0  0  0  0  0  0
    1.7321   -3.5000   -0.0000 C   0  0  0  0  0  0  0  0  0  0  0  0
  1  2  2  0  0  0  0
  1  3  1  0  0  0  0
  1  4  1  0  0  0  0
  3  5  1  0  0  0  0
  3  6  1  0  0  0  0
  5  7  1  0  0  0  0
  5  8  2  0  0  0  0
  7  9  2  0  0  0  0
  9 10  1  0  0  0  0
  9 11  1  0  0  0  0
 10 12  1  0  0  0  0
 10 13  2  0  0  0  0
 12 14  2  0  0  0  0
 13 15  1  0  0  0  0
 14 16  1  0  0  0  0
 15 17  2  0  0  0  0
 16 18  1  0  0  0  0
 17 19  1  0  0  0  0
 20 18  1  0  0  0  0
 19 21  2  0  0  0  0
 20 22  1  6  0  0  0
 20 23  1  0  0  0  0
 21 24  1  0  0  0  0
 21 25  1  0  0  0  0
 23 26  1  0  0  0  0
 25 27  2  0  0  0  0
M  END
>  <idcoordinates2D>


>  <FragFp>
;jPqta1@7qVVC13cVc0CDVFFFJ8#4HG0W808!kN4dFV!N08!JJF0c1FH1W1!V!F#2F2#V18!

>  <PathFp>
0ZB01I8F#HWF11882J70X10V80402BF8FV!GRV0JB_808W4010Hs0k11#kF0FZF01V!10V2kF29c40V0

>  <SkelSpheres>
/!1/$8%1*11/)2(11+3(4$42/.1!5/.1!G+4+4////,1/-2/$1//$1,3/!1!1/$1%1!302!2$8*1)1%2$2%1/02//-2-2///)2)1/$102///$1!11012/(2!1#22/&2/03//,j#2$1!2)101$11)2!1(3!1,3)2//3/3A201%3*101(3&1-1//(3!3%141$1(3)1/!1,2

>  <Structure>
fmkpa@DLyBh@cl`eW]|vjjlwmUKTmMSUSCLiquFoVZ

>  <Atoms>
27

>  <Bonds>
26

>  <Total Molweight>
365

>  <Total Molweight 2>
365.303

>  <cLogP>
4.8965

>  <H-Acceptors>
5

>  <H-Donors>
0

>  <Total Surface Area>
107.29

>  <Relative PSA>
0.58151

>  <Polar Surface Area>
84.47

>  <Shape Index>
0.55556

>  <Molecular Flexibility>
0.64776

>  <Molecular Complexity>
0.6715

>  <Non-H Atoms>
27

>  <Non-C/H Atoms>
7

>  <Electronegative Atoms>
7

>  <Stereo Centers>
2

>  <Rotatable Bonds>
9

>  <Rings Closures>
0

>  <Aromatic Rings>
0

>  <Aromatic Atoms>
0

>  <sp3-Atoms>
10

>  <Symmetric atoms>
0

$$$$

eCreator 1.02D

 27 26  0  0  0  0  0  0  0  0999 V2000
   11.2583   -0.0000   -0.0000 S   0  0  0  0  0  0  0  0  0  0  0  0
   12.1244   -0.5000   -0.0000 O   0  0  0  0  0  0  0  0  0  0  0  0
   11.2583    1.0000   -0.0000 O   0  0  0  0  0  0  0  0  0  0  0  0
   10.3923   -0.5000   -0.0000 N   0  0  0  0  0  0  0  0  0  0  0  0
    9.5263   -0.0000   -0.0000 C   0  0  0  0  0  0  0  0  0  0  0  0
   10.3923   -1.5000   -0.0000 C   0  0  0  0  0  0  0  0  0  0  0  0
    8.6603   -0.5000   -0.0000 N   0  0  0  0  0  0  0  0  0  0  0  0
    7.7942   -0.0000   -0.0000 C   0  0  0  0  0  0  0  0  0  0  0  0
    6.9282   -0.5000   -0.0000 C   0  0  0  0  0  0  0  0  0  0  0  0
    7.7942    1.0000   -0.0000 C   0  0  0  0  0  0  0  0  0  0  0  0
    6.9282   -1.5000   -0.0000 C   0  0  0  0  0  0  0  0  0  0  0  0
    6.0622   -0.0000   -0.0000 C   0  0  0  0  0  0  0  0  0  0  0  0
    6.9282    1.5000   -0.0000 C   0  0  0  0  0  0  0  0  0  0  0  0
    8.6603    1.5000   -0.0000 C   0  0  0  0  0  0  0  0  0  0  0  0
    6.0622   -2.0000   -0.0000 N   0  0  0  0  0  0  0  0  0  0  0  0
    7.7942   -2.0000   -0.0000 C   0  0  0  0  0  0  0  0  0  0  0  0
    5.1962   -0.5000   -0.0000 C   0  0  0  0  0  0  0  0  0  0  0  0
    6.9282    2.5000   -0.0000 C   0  0  0  0  0  0  0  0  0  0  0  0
    4.3301   -0.0000   -0.0000 C   0  0  0  0  0  0  0  0  0  0  0  0
    7.7942    3.0000   -0.0000 C   0  0  0  0  0  0  0  0  0  0  0  0
    4.3301    1.0000   -0.0000 O   0  0  0  0  0  0  0  0  0  0  0  0
    3.4641   -0.5000   -0.0000 C   0  0  0  0  0  0  0  0  0  0  0  0
    2.5981   -0.0000   -0.0000 C   0  0  0  0  0  0  0  0  0  0  0  0
    2.5981    1.0000   -0.0000 O   0  0  0  0  0  0  0  0  0  0  0  0
    1.7321   -0.5000   -0.0000 C   0  0  0  0  0  0  0  0  0  0  0  0
    0.8660   -0.0000   -0.0000 C   0  0  0  0  0  0  0  0  0  0  0  0
    0.0000   -0.5000   -0.0000 O   0  0  0  0  0  0  0  0  0  0  0  0
  1  2  2  0  0  0  0
  1  3  2  0  0  0  0
  1  4  1  0  0  0  0
  4  5  1  0  0  0  0
  4  6  1  0  0  0  0
  5  7  2  0  0  0  0
  7  8  1  0  0  0  0
  8  9  2  0  0  0  0
  8 10  1  0  0  0  0
  9 11  1  0  0  0  0
  9 12  1  0  0  0  0
 10 13  1  0  0  0  0
 10 14  2  0  0  0  0
 11 15  2  0  0  0  0
 11 16  1  0  0  0  0
 12 17  2  0  0  0  0
 13 18  2  0  0  0  0
 19 17  1  0  0  0  0
 18 20  1  0  0  0  0
 19 21  1  6  0  0  0
 19 22  1  0  0  0  0
 23 22  1  0  0  0  0
 23 24  1  6  0  0  0
 23 25  1  0  0  0  0
 25 26  1  0  0  0  0
 26 27  2  0  0  0  0
M  END
>  <idcoordinates2D>


>  <FragFp>
zvyjDUtZ1D1m0ohW38Vc0CKVrFFG88#IF0n8080BkN45Fc0HF08!JFG081kH0V1!V!JZ#F2$1#

>  <PathFp>
0_8191845PN2WNFI2N34b02F4V80886R0eHX10FRV2!V8!VkV90Fo0o150k0FF!ZJ10V121023_0V9k4FV0

>  <SkelSpheres>
/+3&1!24!1!1+2/)2)1!1-1!6$6/%1*1%2,4/D/)1)1!2/(1&5///(1(5/3////%1//+17&1,1/!2/05/!1,3)3#202*5-1!1!1-1$2(3!12!11/.4//$3.12//%2/,2#1+1$2+1/(j03*3!7/)3!3-3#1///1)1(@!3/%1/&2$1/&21.2#3%2.3)1/.10

>  <Structure>
fmkqR@LL]AA^k@DYICEeEEEDjeBidmSMTlmUUJDqlIRx~`l

>  <Atoms>
27

>  <Bonds>
26

>  <Total Molweight>
370

>  <Total Molweight 2>
370.280

>  <cLogP>
1.173

>  <H-Acceptors>
8

>  <H-Donors>
0

>  <Total Surface Area>
122.07

>  <Relative PSA>
0.75276

>  <Polar Surface Area>
119.63

>  <Shape Index>
0.55556

>  <Molecular Flexibility>
0.62547

>  <Molecular Complexity>
0.75032

>  <Non-H Atoms>
27

>  <Non-C/H Atoms>
9

>  <Electronegative Atoms>
9

>  <Stereo Centers>
2

>  <Rotatable Bonds>
10

>  <Rings Closures>
0

>  <Aromatic Rings>
0

>  <Aromatic Atoms>
0

>  <sp3-Atoms>
10

>  <Symmetric atoms>
1

$$$$

eCreator 1.02D

 27 26  0  0  0  0  0  0  0  0999 V2000
    9.5263    1.0000   -0.0000 S   0  0  0  0  0  0  0  0  0  0  0  0
   10.3923    1.5000   -0.0000 O   0  0  0  0  0  0  0  0  0  0  0  0
    9.5263    0.0000   -0.0000 N   0  0  0  0  0  0  0  0  0  0  0  0
    8.6603   -0.5000   -0.0000 C   0  0  0  0  0  0  0  0  0  0  0  0
    7.7942   -0.0000   -0.0000 N   0  0  0  0  0  0  0  0  0  0  0  0
    8.6603   -1.5000   -0.0000 N   0  0  0  0  0  0  0  0  0  0  0  0
    6.9282   -0.5000   -0.0000 C   0  0  0  0  0  0  0  0  0  0  0  0
    9.5263   -2.0000   -0.0000 C   0  0  0  0  0  0  0  0  0  0  0  0
    6.0622   -0.0000   -0.0000 C   0  0  0  0  0  0  0  0  0  0  0  0
    6.9282   -1.5000   -0.0000 C   0  0  0  0  0  0  0  0  0  0  0  0
    9.5263   -3.0000   -0.0000 C   0  0  0  0  0  0  0  0  0  0  0  0
    5.1962   -0.5000   -0.0000 C   0  0  0  0  0  0  0  0  0  0  0  0
    7.7942   -2.0000   -0.0000 C   0  0  0  0  0  0  0  0  0  0  0  0
   10.3923   -3.5000   -0.0000 C   0  0  0  0  0  0  0  0  0  0  0  0
    8.6603   -3.5000   -0.0000 C   0  0  0  0  0  0  0  0  0  0  0  0
    4.3301   -0.0000   -0.0000 C   0  0  0  0  0  0  0  0  0  0  0  0
    7.7942   -3.0000   -0.0000 C   0  0  0  0  0  0  0  0  0  0  0  0
    3.4641   -0.5000   -0.0000 C   0  0  0  0  0  0  0  0  0  0  0  0
    6.9282   -3.5000   -0.0000 C   0  0  0  0  0  0  0  0  0  0  0  0
    3.4641   -1.5000   -0.0000 O   0  0  0  0  0  0  0  0  0  0  0  0
    2.5981   -0.0000   -0.0000 C   0  0  0  0  0  0  0  0  0  0  0  0
    6.9282   -4.5000   -0.0000 C   0  0  0  0  0  0  0  0  0  0  0  0
    1.7321   -0.5000   -0.0000 C   0  0  0  0  0  0  0  0  0  0  0  0
    7.7942   -5.0000   -0.0000 C   0  0  0  0  0  0  0  0  0  0  0  0
    1.7321   -1.5000   -0.0000 O   0  0  0  0  0  0  0  0  0  0  0  0
    0.8660   -0.0000   -0.0000 C   0  0  0  0  0  0  0  0  0  0  0  0
    0.0000   -0.5000   -0.0000 C   0  0  0  0  0  0  0  0  0  0  0  0
  1  2  2  0  0  0  0
  1  3  1  0  0  0  0
  3  4  1  0  0  0  0
  4  5  2  0  0  0  0
  4  6  1  0  0  0  0
  5  7  1  0  0  0  0
  6  8  2  0  0  0  0
  7  9  2  0  0  0  0
  7 10  1  0  0  0  0
  8 11  1  0  0  0  0
  9 12  1  0  0  0  0
 10 13  1  0  0  0  0
 11 14  1  0  0  0  0
 11 15  1  0  0  0  0
 12 16  2  0  0  0  0
 13 17  2  0  0  0  0
 18 16  1  0  0  0  0
 17 19  1  0  0  0  0
 18 20  1  1  0  0  0
 18 21  1  0  0  0  0
 19 22  2  0  0  0  0
 23 21  1  0  0  0  0
 22 24  1  0  0  0  0
 23 25  1  1  0  0  0
 23 26  1  0  0  0  0
 26 27  1  0  0  0  0
M  END
>  <idcoordinates2D>


>  <FragFp>
:yj@UsZ1D4m0og038kc0C7VJ0FG88#HF0n8080BkN410V0H808!J0F081VH0V1%44#F2#V1#

>  <PathFp>
F4B103841PNFYFF3083470XN4W!882R0eN010FBV2JBV8!VFV80Ho0k150F0Fk!ZF11V!10X3o!8V4VV0

>  <SkelSpheres>
!1%1#1.1$1#9/!2/#1&2&1/31!@$1///%4/L2&1!2/*2/(1$3+1!1.3!11(1&1$1/+4/$1/$1/-1#2+2,1!1$@/$2.1!1#2)1!5//-12/+1/3)2.2/,1#5///&1//0101!1/0101%2!4(1//.j/(2,1#1)1+1/2//)2!1#12!3(1/+1.1/%5(2&3!1&4&1%23)1/$7+

>  <Structure>
fmkqb@DDiCHpAFRYQIQIJIEJKIPmMKUTmTuTbL[FXfWIuyJp

>  <Atoms>
27

>  <Bonds>
26

>  <Total Molweight>
362

>  <Total Molweight 2>
362.304

>  <cLogP>
4.5107

>  <H-Acceptors>
6

>  <H-Donors>
0

>  <Total Surface Area>
82.01

>  <Relative PSA>
0.80246

>  <Polar Surface Area>
85.49

>  <Shape Index>
0.55556

>  <Molecular Flexibility>
0.64283

>  <Molecular Complexity>
0.63634

>  <Non-H Atoms>
27

>  <Non-C/H Atoms>
7

>  <Electronegative Atoms>
7

>  <Stereo Centers>
2

>  <Rotatable Bonds>
10

>  <Rings Closures>
0

>  <Aromatic Rings>
0

>  <Aromatic Atoms>
0

>  <sp3-Atoms>
13

>  <Symmetric atoms>
1

$$$$

eCreator 1.02D

 27 26  0  0  0  0  0  0  0  0999 V2000
   11.2583   -0.0000   -0.0000 S   0  0  0  0  0  0  0  0  0  0  0  0
   12.1244   -0.5000   -0.0000 O   0  0  0  0  0  0  0  0  0  0  0  0
   10.3923   -0.5000   -0.0000 N   0  0  0  0  0  0  0  0  0  0  0  0
    9.5263   -0.0000   -0.0000 C   0  0  0  0  0  0  0  0  0  0  0  0
    8.6603   -0.5000   -0.0000 N   0  0  0  0  0  0  0  0  0  0  0  0
    9.5263    1.0000   -0.0000 N   0  0  0  0  0  0  0  0  0  0  0  0
    7.7942   -0.0000   -0.0000 C   0  0  0  0  0  0  0  0  0  0  0  0
   10.3923    1.5000   -0.0000 C   0  0  0  0  0  0  0  0  0  0  0  0
    6.9282   -0.5000   -0.0000 C   0  0  0  0  0  0  0  0  0  0  0  0
    7.7942    1.0000   -0.0000 C   0  0  0  0  0  0  0  0  0  0  0  0
   10.3923    2.5000   -0.0000 C   0  0  0  0  0  0  0  0  0  0  0  0
    6.0622   -0.0000   -0.0000 C   0  0  0  0  0  0  0  0  0  0  0  0
    6.9282    1.5000   -0.0000 C   0  0  0  0  0  0  0  0  0  0  0  0
   11.2583    3.0000   -0.0000 C   0  0  0  0  0  0  0  0  0  0  0  0
    5.1962   -0.5000   -0.0000 C   0  0  0  0  0  0  0  0  0  0  0  0
    6.9282    2.5000   -0.0000 C   0  0  0  0  0  0  0  0  0  0  0  0
    4.3301   -0.0000   -0.0000 C   0  0  0  0  0  0  0  0  0  0  0  0
    7.7942    3.0000   -0.0000 C   0  0  0  0  0  0  0  0  0  0  0  0
    4.3301    1.0000   -0.0000 O   0  0  0  0  0  0  0  0  0  0  0  0
    3.4641   -0.5000   -0.0000 C   0  0  0  0  0  0  0  0  0  0  0  0
    7.7942    4.0000   -0.0000 C   0  0  0  0  0  0  0  0  0  0  0  0
    2.5981   -0.0000   -0.0000 C   0  0  0  0  0  0  0  0  0  0  0  0
    6.9282    4.5000   -0.0000 C   0  0  0  0  0  0  0  0  0  0  0  0
    2.5981    1.0000   -0.0000 O   0  0  0  0  0  0  0  0  0  0  0  0
    1.7321   -0.5000   -0.0000 C   0  0  0  0  0  0  0  0  0  0  0  0
    0.8660   -0.0000   -0.0000 C   0  0  0  0  0  0  0  0  0  0  0  0
    0.0000   -0.5000   -0.0000 O   0  0  0  0  0  0  0  0  0  0  0  0
  1  2  2  0  0  0  0
  1  3  1  0  0  0  0
  3  4  1  0  0  0  0
  4  5  2  0  0  0  0
  4  6  1  0  0  0  0
  5  7  1  0  0  0  0
  6  8  2  0  0  0  0
  7  9  2  0  0  0  0
  7 10  1  0  0  0  0
  8 11  1  0  0  0  0
  9 12  1  0  0  0  0
 10 13  1  0  0  0  0
 11 14  1  0  0  0  0
 12 15  2  0  0  0  0
 13 16  2  0  0  0  0
 17 15  1  0  0  0  0
 16 18  1  0  0  0  0
 17 19  1  6  0  0  0
 17 20  1  0  0  0  0
 18 21  2  0  0  0  0
 22 20  1  0  0  0  0
 21 23  1  0  0  0  0
 22 24  1  6  0  0  0
 22 25  1  0  0  0  0
 25 26  1  0  0  0  0
 26 27  1  0  0  0  0
M  END
>  <idcoordinates2D>


>  <FragFp>
:yjeUwZ3DZm1og02@Vc0h7VJ0FG88#HF0n9080BkNJ10V0H808!J0F081VH0V1%44#F2#V1#

>  <PathFp>
F4B103841PNFYFF3083470XN4W!892R0eN010FBV2JBV8!VFV80Ho1k150F0Fk!ZF11V!10X3o!8V4VV0

>  <SkelSpheres>
!1*1.1$1#C/!3.2#1&2&2.201!4$1//%1.4/L2&1!2///0201$3/.3!11(1&1$1!3/(1/$1/$1//!1%1/!1!1$7/$2.1!1#2,4//-12/+1/#1%4//%2%1#5,2$11%1/+1//0101!1+1!20101%2!4(1/(2/%i(3,202,1#1)1+1///*1!1#12!3(1/+1.1/%1(2&2!1&2&1%23)1/!327+

>  <Structure>
fmkpR@DDiAOU`BLdrbRbRRVRbrTJZZVjejfji@YVLqLnUise`

>  <Atoms>
27

>  <Bonds>
26

>  <Total Molweight>
366

>  <Total Molweight 2>
366.292

>  <cLogP>
3.3657

>  <H-Acceptors>
7

>  <H-Donors>
0

>  <Total Surface Area>
98.2

>  <Relative PSA>
0.80356

>  <Polar Surface Area>
105.72

>  <Shape Index>
0.59259

>  <Molecular Flexibility>
0.65943

>  <Molecular Complexity>
0.63799

>  <Non-H Atoms>
27

>  <Non-C/H Atoms>
8

>  <Electronegative Atoms>
8

>  <Stereo Centers>
2

>  <Rotatable Bonds>
11

>  <Rings Closures>
0

>  <Aromatic Rings>
0

>  <Aromatic Atoms>
0

>  <sp3-Atoms>
13

>  <Symmetric atoms>
0

$$$$

eCreator 1.02D

 26 26  0  0  0  0  0  0  0  0999 V2000
    9.5263   -3.0000   -0.0000 S   0  0  0  0  0  0  0  0  0  0  0  0
   10.3923   -3.5000   -0.0000 O   0  0  0  0  0  0  0  0  0  0  0  0
    9.5263   -2.0000   -0.0000 N   0  0  0  0  0  0  0  0  0  0  0  0
    8.6603   -3.5000   -0.0000 C   0  0  0  0  0  0  0  0  0  0  0  0
    8.6603   -1.5000   -0.0000 C   0  0  0  0  0  0  0  0  0  0  0  0
    8.6603   -0.5000   -0.0000 N   0  0  0  0  0  0  0  0  0  0  0  0
    7.7942   -2.0000   -0.0000 N   0  0  0  0  0  0  0  0  0  0  0  0
    7.7942   -0.0000   -0.0000 C   0  0  0  0  0  0  0  0  0  0  0  0
    6.9282   -1.5000   -0.0000 C   0  0  0  0  0  0  0  0  0  0  0  0
    6.9282   -0.5000   -0.0000 C   0  0  0  0  0  0  0  0  0  0  0  0
    7.7942    1.0000   -0.0000 C   0  0  0  0  0  0  0  0  0  0  0  0
    6.0622   -2.0000   -0.0000 C   0  0  0  0  0  0  0  0  0  0  0  0
    6.0622   -0.0000   -0.0000 C   0  0  0  0  0  0  0  0  0  0  0  0
    8.6603    1.5000   -0.0000 C   0  0  0  0  0  0  0  0  0  0  0  0
    6.0622   -3.0000   -0.0000 C   0  0  0  0  0  0  0  0  0  0  0  0
    5.1962   -0.5000   -0.0000 C   0  0  0  0  0  0  0  0  0  0  0  0
    8.6603    2.5000   -0.0000 C   0  0  0  0  0  0  0  0  0  0  0  0
    4.3301   -0.0000   -0.0000 C   0  0  0  0  0  0  0  0  0  0  0  0
    9.5263    3.0000   -0.0000 C   0  0  0  0  0  0  0  0  0  0  0  0
    4.3301    1.0000   -0.0000 O   0  0  0  0  0  0  0  0  0  0  0  0
    3.4641   -0.5000   -0.0000 C   0  0  0  0  0  0  0  0  0  0  0  0
    9.5263    4.0000   -0.0000 F   0  0  0  0  0  0  0  0  0  0  0  0
    2.5981   -0.0000   -0.0000 C   0  0  0  0  0  0  0  0  0  0  0  0
    1.7321   -0.5000   -0.0000 C   0  0  0  0  0  0  0  0  0  0  0  0
    0.8660   -0.0000   -0.0000 C   0  0  0  0  0  0  0  0  0  0  0  0
    0.0000   -0.5000   -0.0000 O   0  0  0  0  0  0  0  0  0  0  0  0
  1  2  2  0  0  0  0
  1  3  1  0  0  0  0
  1  4  1  0  0  0  0
  3  5  1  0  0  0  0
  5  6  2  0  0  0  0
  5  7  1  0  0  0  0
  6  8  1  0  0  0  0
  7  9  2  0  0  0  0
  8 10  2  0  0  0  0
  8 11  1  0  0  0  0
  9 12  1  0  0  0  0
 10 13  1  0  0  0  0
 11 14  2  0  0  0  0
 12 15  1  0  0  0  0
 13 16  2  0  0  0  0
 14 17  1  0  0  0  0
 18 16  1  0  0  0  0
 17 19  2  0  0  0  0
 18 20  1  6  0  0  0
 18 21  1  0  0  0  0
 19 22  1  0  0  0  0
 21 23  1  0  0  0  0
 23 24  1  0  0  0  0
 24 25  1  0  0  0  0
 25 26  2  0  0  0  0
  9 10  1  0  0  0  0
M  END
>  <idcoordinates2D>


>  <FragFp>
:yz6Tsl1@4m!iV0NV90B6kb!F988!2F0_8082NF86C1V#V42040F#8X!90224V04!2F20F!180F

>  <PathFp>
Z7PV0k90W7VHnP1FF8HB64X!s8Bk9AD48G@19PZ12!V81cV02V4HJFmh1BFBko0FaRxV0ZVQN2Xx880VB!V

>  <SkelSpheres>
/0101&1)32A/!1*1&1&1/01!21%32!102//(1/!202(D$3%5/#2$2///+2!2#1/-2/03!1/+1#1!1/.2-101/*5!2#1//1)3202#3*1//#2/1$1!1+101#102&2/$2)1#1,2*2*1-1/%14$1(21$5(1/!1/%1*2!1/*1%g/#2(4!1*21//01!2+1&2/+103!3/%1%302//+1!1/.1%103#1$1#1%1&1,2

>  <Structure>
fekqa@DTYCLpAEYAJoeYUWV_TTfh@JfZZjdaFXMNht

>  <Atoms>
26

>  <Bonds>
26

>  <Total Molweight>
357

>  <Total Molweight 2>
357.280

>  <cLogP>
2.3455

>  <H-Acceptors>
6

>  <H-Donors>
0

>  <Total Surface Area>
120.63

>  <Relative PSA>
0.61635

>  <Polar Surface Area>
102.6

>  <Shape Index>
0.57692

>  <Molecular Flexibility>
0.57227

>  <Molecular Complexity>
0.7679

>  <Non-H Atoms>
26

>  <Non-C/H Atoms>
8

>  <Electronegative Atoms>
8

>  <Stereo Centers>
2

>  <Rotatable Bonds>
10

>  <Rings Closures>
1

>  <Aromatic Rings>
1

>  <Aromatic Atoms>
6

>  <sp3-Atoms>
9

>  <Symmetric atoms>
0

$$$$

eCreator 1.02D

 27 26  0  0  0  0  0  0  0  0999 V2000
    7.7942   -3.0000   -0.0000 S   0  0  0  0  0  0  0  0  0  0  0  0
    6.9282   -3.5000   -0.0000 O   0  0  0  0  0  0  0  0  0  0  0  0
    8.6603   -3.5000   -0.0000 O   0  0  0  0  0  0  0  0  0  0  0  0
    7.7942   -2.0000   -0.0000 N   0  0  0  0  0  0  0  0  0  0  0  0
    8.6603   -1.5000   -0.0000 C   0  0  0  0  0  0  0  0  0  0  0  0
    8.6603   -0.5000   -0.0000 N   0  0  0  0  0  0  0  0  0  0  0  0
    9.5263   -2.0000   -0.0000 N   0  0  0  0  0  0  0  0  0  0  0  0
    7.7942   -0.0000   -0.0000 C   0  0  0  0  0  0  0  0  0  0  0  0
   10.3923   -1.5000   -0.0000 C   0  0  0  0  0  0  0  0  0  0  0  0
    6.9282   -0.5000   -0.0000 C   0  0  0  0  0  0  0  0  0  0  0  0
    7.7942    1.0000   -0.0000 C   0  0  0  0  0  0  0  0  0  0  0  0
   11.2583   -2.0000   -0.0000 C   0  0  0  0  0  0  0  0  0  0  0  0
    6.0622   -0.0000   -0.0000 C   0  0  0  0  0  0  0  0  0  0  0  0
    6.9282    1.5000   -0.0000 C   0  0  0  0  0  0  0  0  0  0  0  0
   12.1244   -1.5000   -0.0000 C   0  0  0  0  0  0  0  0  0  0  0  0
   11.2583   -3.0000   -0.0000 C   0  0  0  0  0  0  0  0  0  0  0  0
    5.1962   -0.5000   -0.0000 C   0  0  0  0  0  0  0  0  0  0  0  0
   12.9904   -2.0000   -0.0000 C   0  0  0  0  0  0  0  0  0  0  0  0
    4.3301   -0.0000   -0.0000 C   0  0  0  0  0  0  0  0  0  0  0  0
    4.3301    1.0000   -0.0000 O   0  0  0  0  0  0  0  0  0  0  0  0
    3.4641   -0.5000   -0.0000 C   0  0  0  0  0  0  0  0  0  0  0  0
    2.5981   -0.0000   -0.0000 C   0  0  0  0  0  0  0  0  0  0  0  0
    2.5981    1.0000   -0.0000 O   0  0  0  0  0  0  0  0  0  0  0  0
    1.7321   -0.5000   -0.0000 C   0  0  0  0  0  0  0  0  0  0  0  0
    0.8660   -0.0000   -0.0000 C   0  0  0  0  0  0  0  0  0  0  0  0
    0.8660    1.0000   -0.0000 O   0  0  0  0  0  0  0  0  0  0  0  0
    0.0000   -0.5000   -0.0000 O   0  0  0  0  0  0  0  0  0  0  0  0
  1  2  2  0  0  0  0
  1  3  2  0  0  0  0
  1  4  1  0  0  0  0
  4  5  1  0  0  0  0
  5  6  1  0  0  0  0
  5  7  2  0  0  0  0
  6  8  2  0  0  0  0
  7  9  1  0  0  0  0
  8 10  1  0  0  0  0
  8 11  1  0  0  0  0
  9 12  1  0  0  0  0
 10 13  1  0  0  0  0
 11 14  1  0  0  0  0
 12 15  1  0  0  0  0
 12 16  2  0  0  0  0
 13 17  2  0  0  0  0
 15 18  2  0  0  0  0
 19 17  1  0  0  0  0
 19 20  1  6  0  0  0
 19 21  1  0  0  0  0
 22 21  1  0  0  0  0
 22 23  1  6  0  0  0
 22 24  1  0  0  0  0
 24 25  1  0  0  0  0
 25 26  2  0  0  0  0
 25 27  1  0  0  0  0
M  END
>  <idcoordinates2D>


>  <FragFp>
:yjizwZYDZy1_hV6DVc0hMVr0FF88#IF0n948FBkNJ5Fc0m888!JFG081kH8V&FZ$22!V1#

>  <PathFp>
F_B0938F08FFYN0G082470X80V8!92R0eF010FBV2JBW8#FV!Ho1o110X0Nk0FZ411!2!X2K!9V4V!

>  <SkelSpheres>
!2+1/#1#B!1.3-3$1//01404$7)1$1///&@/1$1/)41/$1/!3-33/)2#1-1!3/!2)2//&2*1/#2-5&1,2(201!1!12#1$5&6(3/.1%201/)1*3/2)1/1/#14/!1#1,3///#101!1/*2!2/*1/#1(i,1)1+4!1%2)3(1/$3//$1(9403//011/01+1&301/2*2+1!3)1)1/&

>  <Structure>
fmkpr@LTYAFVsV@HrREQIQIJK[SJYQZejjeZjidIeYbdq}P

>  <Atoms>
27

>  <Bonds>
26

>  <Total Molweight>
374

>  <Total Molweight 2>
374.268

>  <cLogP>
0.9973

>  <H-Acceptors>
9

>  <H-Donors>
0

>  <Total Surface Area>
122.66

>  <Relative PSA>
0.85594

>  <Polar Surface Area>
139.86

>  <Shape Index>
0.62963

>  <Molecular Flexibility>
0.77294

>  <Molecular Complexity>
0.6621

>  <Non-H Atoms>
27

>  <Non-C/H Atoms>
10

>  <Electronegative Atoms>
10

>  <Stereo Centers>
2

>  <Rotatable Bonds>
11

>  <Rings Closures>
0

>  <Aromatic Rings>
0

>  <Aromatic Atoms>
0

>  <sp3-Atoms>
12

>  <Symmetric atoms>
1

$$$$

eCreator 1.02D

 27 26  0  0  0  0  0  0  0  0999 V2000
   10.3923    1.5000   -0.0000 S   0  0  0  0  0  0  0  0  0  0  0  0
   10.3923    2.5000   -0.0000 O   0  0  0  0  0  0  0  0  0  0  0  0
   11.2583    1.0000   -0.0000 O   0  0  0  0  0  0  0  0  0  0  0  0
    9.5263    1.0000   -0.0000 N   0  0  0  0  0  0  0  0  0  0  0  0
    9.5263   -0.0000   -0.0000 C   0  0  0  0  0  0  0  0  0  0  0  0
    8.6603   -0.5000   -0.0000 N   0  0  0  0  0  0  0  0  0  0  0  0
   10.3923   -0.5000   -0.0000 N   0  0  0  0  0  0  0  0  0  0  0  0
    7.7942   -0.0000   -0.0000 C   0  0  0  0  0  0  0  0  0  0  0  0
   10.3923   -1.5000   -0.0000 C   0  0  0  0  0  0  0  0  0  0  0  0
    7.7942    1.0000   -0.0000 C   0  0  0  0  0  0  0  0  0  0  0  0
    6.9282   -0.5000   -0.0000 C   0  0  0  0  0  0  0  0  0  0  0  0
   11.2583   -2.0000   -0.0000 C   0  0  0  0  0  0  0  0  0  0  0  0
    6.9282    1.5000   -0.0000 C   0  0  0  0  0  0  0  0  0  0  0  0
   11.2583   -3.0000   -0.0000 C   0  0  0  0  0  0  0  0  0  0  0  0
    6.9282    2.5000   -0.0000 C   0  0  0  0  0  0  0  0  0  0  0  0
   12.1244   -3.5000   -0.0000 C   0  0  0  0  0  0  0  0  0  0  0  0
    6.0622    3.0000   -0.0000 C   0  0  0  0  0  0  0  0  0  0  0  0
   12.9904   -3.0000   -0.0000 C   0  0  0  0  0  0  0  0  0  0  0  0
    5.1962    2.5000   -0.0000 O   0  0  0  0  0  0  0  0  0  0  0  0
    6.0622    4.0000   -0.0000 C   0  0  0  0  0  0  0  0  0  0  0  0
   13.8564   -3.5000   -0.0000 F   0  0  0  0  0  0  0  0  0  0  0  0
   12.9904   -2.0000   -0.0000 C   0  0  0  0  0  0  0  0  0  0  0  0
    5.1962    4.5000   -0.0000 C   0  0  0  0  0  0  0  0  0  0  0  0
    4.3301    4.0000   -0.0000 O   0  0  0  0  0  0  0  0  0  0  0  0
    5.1962    5.5000   -0.0000 C   0  0  0  0  0  0  0  0  0  0  0  0
    4.3301    6.0000   -0.0000 C   0  0  0  0  0  0  0  0  0  0  0  0
    4.3301    7.0000   -0.0000 O   0  0  0  0  0  0  0  0  0  0  0  0
  1  2  2  0  0  0  0
  1  3  2  0  0  0  0
  1  4  1  0  0  0  0
  4  5  1  0  0  0  0
  5  6  1  0  0  0  0
  5  7  2  0  0  0  0
  6  8  2  0  0  0  0
  7  9  1  0  0  0  0
  8 10  1  0  0  0  0
  8 11  1  0  0  0  0
  9 12  1  0  0  0  0
 10 13  1  0  0  0  0
 12 14  1  0  0  0  0
 13 15  2  0  0  0  0
 14 16  2  0  0  0  0
 17 15  1  0  0  0  0
 16 18  1  0  0  0  0
 17 19  1  1  0  0  0
 17 20  1  0  0  0  0
 18 21  1  0  0  0  0
 18 22  2  0  0  0  0
 23 20  1  0  0  0  0
 23 24  1  1  0  0  0
 23 25  1  0  0  0  0
 25 26  1  0  0  0  0
 26 27  1  0  0  0  0
M  END
>  <idcoordinates2D>


>  <FragFp>
:yjeUwZ3DZm1Zg02@Vc0h7VJ0FF88#HF0n9080BkNJ10V0H808!J0F081kH0V&FZ$2#V18!

>  <PathFp>
F_B0138J08FFYF03082470X80V8!92R0eF010FBV2JBW8!WFV!Ho1k110V0Fk0F_F11V0F!X3K!9V4V!

>  <SkelSpheres>
//#1!1B,2$3-3$1&2/&201!4$4)101$2//&1,@#11//*4/&4//3/*2/!1!3.1!3%1//*2#1%1%1/+6&1(1#2*1%12#1&1$5//(1$32*2/1//+2//42+2$11%1)3$2/12/+201!1.2&3!2!101-1.1-1#2#g(3#2(2*1$1%1$1,1%1-201//!1!1$6303//011/01/%1/2*2%1$1!3)1/!3201*

>  <Structure>
fmkqQ@LTYAB^k@DEdLdaTRTRrRRbfLrViZjejiji@XvDiL[Sf

>  <Atoms>
27

>  <Bonds>
26

>  <Total Molweight>
377

>  <Total Molweight 2>
377.267

>  <cLogP>
2.1104

>  <H-Acceptors>
8

>  <H-Donors>
0

>  <Total Surface Area>
114.92

>  <Relative PSA>
0.80012

>  <Polar Surface Area>
122.79

>  <Shape Index>
0.7037

>  <Molecular Flexibility>
0.74859

>  <Molecular Complexity>
0.61868

>  <Non-H Atoms>
27

>  <Non-C/H Atoms>
10

>  <Electronegative Atoms>
10

>  <Stereo Centers>
2

>  <Rotatable Bonds>
11

>  <Rings Closures>
0

>  <Aromatic Rings>
0

>  <Aromatic Atoms>
0

>  <sp3-Atoms>
13

>  <Symmetric atoms>
1

$$$$

eCreator 1.02D

 27 26  0  0  0  0  0  0  0  0999 V2000
    9.5263   -3.0000   -0.0000 S   0  0  0  0  0  0  0  0  0  0  0  0
   10.3923   -3.5000   -0.0000 O   0  0  0  0  0  0  0  0  0  0  0  0
    8.6603   -3.5000   -0.0000 O   0  0  0  0  0  0  0  0  0  0  0  0
    9.5263   -2.0000   -0.0000 N   0  0  0  0  0  0  0  0  0  0  0  0
    8.6603   -1.5000   -0.0000 C   0  0  0  0  0  0  0  0  0  0  0  0
   10.3923   -1.5000   -0.0000 C   0  0  0  0  0  0  0  0  0  0  0  0
    8.6603   -0.5000   -0.0000 N   0  0  0  0  0  0  0  0  0  0  0  0
    7.7942   -0.0000   -0.0000 C   0  0  0  0  0  0  0  0  0  0  0  0
    6.9282   -0.5000   -0.0000 C   0  0  0  0  0  0  0  0  0  0  0  0
    7.7942    1.0000   -0.0000 C   0  0  0  0  0  0  0  0  0  0  0  0
    6.0622   -0.0000   -0.0000 C   0  0  0  0  0  0  0  0  0  0  0  0
    6.9282   -1.5000   -0.0000 C   0  0  0  0  0  0  0  0  0  0  0  0
    6.9282    1.5000   -0.0000 C   0  0  0  0  0  0  0  0  0  0  0  0
    5.1962   -0.5000   -0.0000 C   0  0  0  0  0  0  0  0  0  0  0  0
    6.0622   -2.0000   -0.0000 C   0  0  0  0  0  0  0  0  0  0  0  0
    4.3301   -0.0000   -0.0000 C   0  0  0  0  0  0  0  0  0  0  0  0
    6.0622   -3.0000   -0.0000 C   0  0  0  0  0  0  0  0  0  0  0  0
    4.3301    1.0000   -0.0000 O   0  0  0  0  0  0  0  0  0  0  0  0
    3.4641   -0.5000   -0.0000 C   0  0  0  0  0  0  0  0  0  0  0  0
    5.1962   -3.5000   -0.0000 C   0  0  0  0  0  0  0  0  0  0  0  0
    2.5981   -0.0000   -0.0000 C   0  0  0  0  0  0  0  0  0  0  0  0
    4.3301   -3.0000   -0.0000 C   0  0  0  0  0  0  0  0  0  0  0  0
    2.5981    1.0000   -0.0000 O   0  0  0  0  0  0  0  0  0  0  0  0
    1.7321   -0.5000   -0.0000 C   0  0  0  0  0  0  0  0  0  0  0  0
    3.4641   -3.5000   -0.0000 F   0  0  0  0  0  0  0  0  0  0  0  0
    0.8660   -0.0000   -0.0000 C   0  0  0  0  0  0  0  0  0  0  0  0
    0.0000   -0.5000   -0.0000 O   0  0  0  0  0  0  0  0  0  0  0  0
  1  2  2  0  0  0  0
  1  3  2  0  0  0  0
  1  4  1  0  0  0  0
  4  5  1  0  0  0  0
  4  6  1  0  0  0  0
  5  7  1  0  0  0  0
  7  8  2  0  0  0  0
  8  9  1  0  0  0  0
  8 10  1  0  0  0  0
  9 11  1  0  0  0  0
  9 12  2  0  0  0  0
 10 13  1  0  0  0  0
 11 14  2  0  0  0  0
 12 15  1  0  0  0  0
 16 14  1  0  0  0  0
 15 17  1  0  0  0  0
 16 18  1  6  0  0  0
 16 19  1  0  0  0  0
 17 20  2  0  0  0  0
 21 19  1  0  0  0  0
 20 22  1  0  0  0  0
 21 23  1  6  0  0  0
 21 24  1  0  0  0  0
 22 25  1  0  0  0  0
 24 26  1  0  0  0  0
 26 27  2  0  0  0  0
M  END
>  <idcoordinates2D>


>  <FragFp>
:yjDytX1D5u0VhW78Vc0CMVrFFF88#HF0m8080BkN4_Fc0kN$FFG0c1kH11&FZ#F$V18!

>  <PathFp>
0_B0138F10F2WNGG882J702F0V8#2BF8HV10FBV0JBZ8!14#HV0o150V!F0FZJ01V1F!22p021s40V0

>  <SkelSpheres>
//#1!2C*2&2/)205/#2$1!6$3////&C/)1,2///2//*1-201%3!1//%1/*1&1//$16&1,11&2)2#31#21%5/#1#1/%201/)11#11-1!104(3#2#1#1/*4)1/*3$1%2&111&1///%2#2/02+1!5/$h03*2/,2!42!21!3)1///*1(3!4/%1/,1/&1.22#3!3!2%1(2)1(105&1+10

>  <Structure>
fmkQQ@LL`bKU`BArFRPqYQQIYJKIQ[KUMSMUMURctKBLUQiK@

>  <Atoms>
27

>  <Bonds>
26

>  <Total Molweight>
375

>  <Total Molweight 2>
375.271

>  <cLogP>
1.3597

>  <H-Acceptors>
7

>  <H-Donors>
0

>  <Total Surface Area>
100.26

>  <Relative PSA>
0.80172

>  <Polar Surface Area>
107.27

>  <Shape Index>
0.55556

>  <Molecular Flexibility>
0.72615

>  <Molecular Complexity>
0.68153

>  <Non-H Atoms>
27

>  <Non-C/H Atoms>
9

>  <Electronegative Atoms>
9

>  <Stereo Centers>
2

>  <Rotatable Bonds>
13

>  <Rings Closures>
0

>  <Aromatic Rings>
0

>  <Aromatic Atoms>
0

>  <sp3-Atoms>
13

>  <Symmetric atoms>
1

$$$$

eCreator 1.02D

 27 26  0  0  0  0  0  0  0  0999 V2000
    8.6603    2.5000   -0.0000 S   0  0  0  0  0  0  0  0  0  0  0  0
    9.5263    3.0000   -0.0000 O   0  0  0  0  0  0  0  0  0  0  0  0
    8.6603    1.5000   -0.0000 N   0  0  0  0  0  0  0  0  0  0  0  0
    7.7942    3.0000   -0.0000 C   0  0  0  0  0  0  0  0  0  0  0  0
    7.7942    1.0000   -0.0000 C   0  0  0  0  0  0  0  0  0  0  0  0
    9.5263    1.0000   -0.0000 C   0  0  0  0  0  0  0  0  0  0  0  0
    7.7942   -0.0000   -0.0000 N   0  0  0  0  0  0  0  0  0  0  0  0
    6.9282    1.5000   -0.0000 N   0  0  0  0  0  0  0  0  0  0  0  0
    6.9282   -0.5000   -0.0000 C   0  0  0  0  0  0  0  0  0  0  0  0
    6.0622   -0.0000   -0.0000 C   0  0  0  0  0  0  0  0  0  0  0  0
    6.9282   -1.5000   -0.0000 C   0  0  0  0  0  0  0  0  0  0  0  0
    6.0622    1.0000   -0.0000 C   0  0  0  0  0  0  0  0  0  0  0  0
    5.1962   -0.5000   -0.0000 C   0  0  0  0  0  0  0  0  0  0  0  0
    7.7942   -2.0000   -0.0000 C   0  0  0  0  0  0  0  0  0  0  0  0
    5.1962    1.5000   -0.0000 C   0  0  0  0  0  0  0  0  0  0  0  0
    4.3301   -0.0000   -0.0000 C   0  0  0  0  0  0  0  0  0  0  0  0
    5.1962    2.5000   -0.0000 C   0  0  0  0  0  0  0  0  0  0  0  0
    4.3301    1.0000   -0.0000 C   0  0  0  0  0  0  0  0  0  0  0  0
    3.4641   -0.5000   -0.0000 C   0  0  0  0  0  0  0  0  0  0  0  0
    4.3301    3.0000   -0.0000 C   0  0  0  0  0  0  0  0  0  0  0  0
    3.4641    1.5000   -0.0000 C   0  0  0  0  0  0  0  0  0  0  0  0
    2.5981   -0.0000   -0.0000 C   0  0  0  0  0  0  0  0  0  0  0  0
    3.4641    2.5000   -0.0000 C   0  0  0  0  0  0  0  0  0  0  0  0
    1.7321   -0.5000   -0.0000 C   0  0  0  0  0  0  0  0  0  0  0  0
    2.5981    3.0000   -0.0000 F   0  0  0  0  0  0  0  0  0  0  0  0
    0.8660   -0.0000   -0.0000 C   0  0  0  0  0  0  0  0  0  0  0  0
    0.0000   -0.5000   -0.0000 C   0  0  0  0  0  0  0  0  0  0  0  0
  1  2  2  0  0  0  0
  1  3  1  0  0  0  0
  1  4  1  0  0  0  0
  3  5  1  0  0  0  0
  3  6  1  0  0  0  0
  5  7  1  0  0  0  0
  5  8  2  0  0  0  0
  7  9  2  0  0  0  0
  9 10  1  0  0  0  0
  9 11  1  0  0  0  0
 10 12  2  0  0  0  0
 10 13  1  0  0  0  0
 11 14  1  0  0  0  0
 12 15  1  0  0  0  0
 13 16  2  0  0  0  0
 15 17  1  0  0  0  0
 15 18  2  0  0  0  0
 16 19  1  0  0  0  0
 17 20  2  0  0  0  0
 18 21  1  0  0  0  0
 19 22  1  0  0  0  0
 20 23  1  0  0  0  0
 22 24  1  0  0  0  0
 23 25  1  0  0  0  0
 24 26  1  0  0  0  0
 26 27  1  0  0  0  0
M  END
>  <idcoordinates2D>


>  <FragFp>
:UYPmta187yV0915c0c08DVFFFJ8#4HG!808!k84dFV0VN$JJF0c1FH1W#V&2F2#V18!

>  <PathFp>
0ZB01I8F10FHWF10882J70XG0V80402BF0HV!GRV0JB_80814010HN0k15#FF0FZF01V1F10V2kF29s40V0

>  <SkelSpheres>
//(F%1//%203/#5!4$2$22&1/#1#105/+4%E//)1.1-2.2//)102//$1/$1,3$2,107//302(9/$1$3!2(311(201$1/////$3/02//.1!1//)2%202$1012!1+2(2!3$2/////&k#2(1)1/!2!12.1,1(1//.@!1!1!3,5(3/%1/*1/31!3)1!1$3//!2(

>  <Structure>
fmkqA@DLy@@PNPRkn~YWeUuvjeijYfjjASbj]Adl

>  <Atoms>
27

>  <Bonds>
26

>  <Total Molweight>
361

>  <Total Molweight 2>
361.315

>  <cLogP>
5.9502

>  <H-Acceptors>
4

>  <H-Donors>
0

>  <Total Surface Area>
75.5

>  <Relative PSA>
0.65285

>  <Polar Surface Area>
64.24

>  <Shape Index>
0.51852

>  <Molecular Flexibility>
0.70205

>  <Molecular Complexity>
0.72942

>  <Non-H Atoms>
27

>  <Non-C/H Atoms>
6

>  <Electronegative Atoms>
6

>  <Stereo Centers>
1

>  <Rotatable Bonds>
10

>  <Rings Closures>
0

>  <Aromatic Rings>
0

>  <Aromatic Atoms>
0

>  <sp3-Atoms>
12

>  <Symmetric atoms>
0

$$$$

eCreator 1.02D

 27 26  0  0  0  0  0  0  0  0999 V2000
    8.6603    2.5000   -0.0000 S   0  0  0  0  0  0  0  0  0  0  0  0
    9.5263    3.0000   -0.0000 O   0  0  0  0  0  0  0  0  0  0  0  0
    8.6603    1.5000   -0.0000 N   0  0  0  0  0  0  0  0  0  0  0  0
    7.7942    1.0000   -0.0000 C   0  0  0  0  0  0  0  0  0  0  0  0
    9.5263    1.0000   -0.0000 C   0  0  0  0  0  0  0  0  0  0  0  0
    7.7942   -0.0000   -0.0000 N   0  0  0  0  0  0  0  0  0  0  0  0
    6.9282    1.5000   -0.0000 N   0  0  0  0  0  0  0  0  0  0  0  0
    6.9282   -0.5000   -0.0000 C   0  0  0  0  0  0  0  0  0  0  0  0
    6.0622   -0.0000   -0.0000 C   0  0  0  0  0  0  0  0  0  0  0  0
    6.9282   -1.5000   -0.0000 C   0  0  0  0  0  0  0  0  0  0  0  0
    6.0622    1.0000   -0.0000 C   0  0  0  0  0  0  0  0  0  0  0  0
    5.1962   -0.5000   -0.0000 C   0  0  0  0  0  0  0  0  0  0  0  0
    7.7942   -2.0000   -0.0000 C   0  0  0  0  0  0  0  0  0  0  0  0
    5.1962    1.5000   -0.0000 C   0  0  0  0  0  0  0  0  0  0  0  0
    4.3301   -0.0000   -0.0000 C   0  0  0  0  0  0  0  0  0  0  0  0
    5.1962    2.5000   -0.0000 C   0  0  0  0  0  0  0  0  0  0  0  0
    4.3301    1.0000   -0.0000 C   0  0  0  0  0  0  0  0  0  0  0  0
    3.4641   -0.5000   -0.0000 C   0  0  0  0  0  0  0  0  0  0  0  0
    4.3301    3.0000   -0.0000 C   0  0  0  0  0  0  0  0  0  0  0  0
    3.4641    1.5000   -0.0000 C   0  0  0  0  0  0  0  0  0  0  0  0
    2.5981   -0.0000   -0.0000 C   0  0  0  0  0  0  0  0  0  0  0  0
    3.4641    2.5000   -0.0000 C   0  0  0  0  0  0  0  0  0  0  0  0
    1.7321   -0.5000   -0.0000 C   0  0  0  0  0  0  0  0  0  0  0  0
    2.5981    3.0000   -0.0000 F   0  0  0  0  0  0  0  0  0  0  0  0
    1.7321   -1.5000   -0.0000 O   0  0  0  0  0  0  0  0  0  0  0  0
    0.8660   -0.0000   -0.0000 C   0  0  0  0  0  0  0  0  0  0  0  0
    0.0000   -0.5000   -0.0000 C   0  0  0  0  0  0  0  0  0  0  0  0
  1  2  2  0  0  0  0
  1  3  1  0  0  0  0
  3  4  1  0  0  0  0
  3  5  1  0  0  0  0
  4  6  1  0  0  0  0
  4  7  2  0  0  0  0
  6  8  2  0  0  0  0
  8  9  1  0  0  0  0
  8 10  1  0  0  0  0
  9 11  2  0  0  0  0
  9 12  1  0  0  0  0
 10 13  1  0  0  0  0
 11 14  1  0  0  0  0
 12 15  2  0  0  0  0
 14 16  1  0  0  0  0
 14 17  2  0  0  0  0
 15 18  1  0  0  0  0
 16 19  2  0  0  0  0
 17 20  1  0  0  0  0
 18 21  1  0  0  0  0
 19 22  1  0  0  0  0
 23 21  1  0  0  0  0
 22 24  1  0  0  0  0
 23 25  1  1  0  0  0
 23 26  1  0  0  0  0
 26 27  1  0  0  0  0
M  END
>  <idcoordinates2D>


>  <FragFp>
:yj@qta1@5u0VC178Vc0C6VFFFJ8$HF0V808!kN4WFV0VN$JFF0c1FH1W#V!F$F2#V18!

>  <PathFp>
0ZB0138F10FHWF11882J70XG0V80402BF8HV!GRV0JB_8!14010Hk0k15#FF0FZF01V1F!V2k029s40V0

>  <SkelSpheres>
/!1/$D3$1+1/)203&1+2(4$22//1/-4%G//)1.14,2.2//+2/$1!2///$2,1//$2(9!1&1)1$3!2)11!2$201$2/&2//$1//)2.2)1/&21!1//%2%202$1012!1+2(2!3#22////(3*3!j#1(1)1(1)2!12&1&1(3#1$2!1//.7!1/#5/.1/*1,3#1!3!41$1!1$3/01*1-

>  <Structure>
fmkpa@DTY@X@cladfbftTRVbRRrTKUKSTsMUUP[JLYUkuE`

>  <Atoms>
27

>  <Bonds>
26

>  <Total Molweight>
365

>  <Total Molweight 2>
365.303

>  <cLogP>
4.7889

>  <H-Acceptors>
5

>  <H-Donors>
0

>  <Total Surface Area>
82.01

>  <Relative PSA>
0.64273

>  <Polar Surface Area>
65.26

>  <Shape Index>
0.51852

>  <Molecular Flexibility>
0.7087

>  <Molecular Complexity>
0.72049

>  <Non-H Atoms>
27

>  <Non-C/H Atoms>
7

>  <Electronegative Atoms>
7

>  <Stereo Centers>
1

>  <Rotatable Bonds>
10

>  <Rings Closures>
0

>  <Aromatic Rings>
0

>  <Aromatic Atoms>
0

>  <sp3-Atoms>
12

>  <Symmetric atoms>
0

$$$$

eCreator 1.02D

 27 27  0  0  0  0  0  0  0  0999 V2000
    9.5263   -3.0000   -0.0000 S   0  0  0  0  0  0  0  0  0  0  0  0
   10.3923   -3.5000   -0.0000 O   0  0  0  0  0  0  0  0  0  0  0  0
    8.6603   -3.5000   -0.0000 O   0  0  0  0  0  0  0  0  0  0  0  0
    9.5263   -2.0000   -0.0000 N   0  0  0  0  0  0  0  0  0  0  0  0
    8.6603   -1.5000   -0.0000 C   0  0  0  0  0  0  0  0  0  0  0  0
    8.6603   -0.5000   -0.0000 N   0  0  0  0  0  0  0  0  0  0  0  0
    7.7942   -2.0000   -0.0000 N   0  0  0  0  0  0  0  0  0  0  0  0
    7.7942   -0.0000   -0.0000 C   0  0  0  0  0  0  0  0  0  0  0  0
    6.9282   -1.5000   -0.0000 C   0  0  0  0  0  0  0  0  0  0  0  0
    6.9282   -0.5000   -0.0000 C   0  0  0  0  0  0  0  0  0  0  0  0
    7.7942    1.0000   -0.0000 C   0  0  0  0  0  0  0  0  0  0  0  0
    6.0622   -2.0000   -0.0000 C   0  0  0  0  0  0  0  0  0  0  0  0
    6.0622   -0.0000   -0.0000 C   0  0  0  0  0  0  0  0  0  0  0  0
    8.6603    1.5000   -0.0000 C   0  0  0  0  0  0  0  0  0  0  0  0
    6.0622   -3.0000   -0.0000 C   0  0  0  0  0  0  0  0  0  0  0  0
    5.1962   -0.5000   -0.0000 C   0  0  0  0  0  0  0  0  0  0  0  0
    8.6603    2.5000   -0.0000 C   0  0  0  0  0  0  0  0  0  0  0  0
    4.3301   -0.0000   -0.0000 C   0  0  0  0  0  0  0  0  0  0  0  0
    9.5263    3.0000   -0.0000 C   0  0  0  0  0  0  0  0  0  0  0  0
    4.3301    1.0000   -0.0000 O   0  0  0  0  0  0  0  0  0  0  0  0
    3.4641   -0.5000   -0.0000 C   0  0  0  0  0  0  0  0  0  0  0  0
    9.5263    4.0000   -0.0000 F   0  0  0  0  0  0  0  0  0  0  0  0
    2.5981   -0.0000   -0.0000 C   0  0  0  0  0  0  0  0  0  0  0  0
    2.5981    1.0000   -0.0000 O   0  0  0  0  0  0  0  0  0  0  0  0
    1.7321   -0.5000   -0.0000 C   0  0  0  0  0  0  0  0  0  0  0  0
    0.8660   -0.0000   -0.0000 C   0  0  0  0  0  0  0  0  0  0  0  0
    0.0000   -0.5000   -0.0000 O   0  0  0  0  0  0  0  0  0  0  0  0
  1  2  2  0  0  0  0
  1  3  2  0  0  0  0
  1  4  1  0  0  0  0
  4  5  1  0  0  0  0
  5  6  2  0  0  0  0
  5  7  1  0  0  0  0
  6  8  1  0  0  0  0
  7  9  2  0  0  0  0
  8 10  2  0  0  0  0
  8 11  1  0  0  0  0
  9 12  1  0  0  0  0
 10 13  1  0  0  0  0
 11 14  2  0  0  0  0
 12 15  1  0  0  0  0
 13 16  2  0  0  0  0
 14 17  1  0  0  0  0
 18 16  1  0  0  0  0
 17 19  2  0  0  0  0
 18 20  1  6  0  0  0
 18 21  1  0  0  0  0
 19 22  1  0  0  0  0
 23 21  1  0  0  0  0
 23 24  1  6  0  0  0
 23 25  1  0  0  0  0
 25 26  1  0  0  0  0
 26 27  2  0  0  0  0
  9 10  1  0  0  0  0
M  END
>  <idcoordinates2D>


>  <FragFp>
zvyUDTsW1D0m0VjV2NVd0CKkr!F88#2F0r8082BFN65Fc0F0V42040G#cX!10224V0Z#F2$180F

>  <PathFp>
Z7PV0k90W7VFnP1GF8HB64X!s8Bk9AD48G@19PZ12!V81VV02V4HoFqh1BFBko0FaJxV0ZVQN2Xx880VB!V

>  <SkelSpheres>
/0101&1&10329/!2-3#1&1/01!2$1!4$3///-2(D$3%5/)22///-2!31///6/.1///(1/*5!2!21//2*202#5*102&1/)201-1$101021%1!101%2&2,2/01#1,4*2/)4/$111$11&2%5(3/!1*2*1*2!1(1/01%g03(1(2+1*213/!1,1!2/#2/$14$1$3/%1///$1!1,2*2%1(3)1*1/#10

>  <Structure>
fm{qQ@LTYAF^k@DUdLdaTRTRRRrTVtrEIZ@BiffjjQDXvXMNht

>  <Atoms>
27

>  <Bonds>
27

>  <Total Molweight>
377

>  <Total Molweight 2>
377.267

>  <cLogP>
0.6584

>  <H-Acceptors>
8

>  <H-Donors>
0

>  <Total Surface Area>
140.18

>  <Relative PSA>
0.64781

>  <Polar Surface Area>
120.69

>  <Shape Index>
0.55556

>  <Molecular Flexibility>
0.61134

>  <Molecular Complexity>
0.77373

>  <Non-H Atoms>
27

>  <Non-C/H Atoms>
10

>  <Electronegative Atoms>
10

>  <Stereo Centers>
2

>  <Rotatable Bonds>
10

>  <Rings Closures>
1

>  <Aromatic Rings>
1

>  <Aromatic Atoms>
6

>  <sp3-Atoms>
9

>  <Symmetric atoms>
1

$$$$

eCreator 1.02D

 28 27  0  0  0  0  0  0  0  0999 V2000
    9.5263   -3.0000   -0.0000 S   0  0  0  0  0  0  0  0  0  0  0  0
   10.3923   -3.5000   -0.0000 O   0  0  0  0  0  0  0  0  0  0  0  0
    8.6603   -3.5000   -0.0000 O   0  0  0  0  0  0  0  0  0  0  0  0
    9.5263   -2.0000   -0.0000 N   0  0  0  0  0  0  0  0  0  0  0  0
    8.6603   -1.5000   -0.0000 C   0  0  0  0  0  0  0  0  0  0  0  0
   10.3923   -1.5000   -0.0000 C   0  0  0  0  0  0  0  0  0  0  0  0
    8.6603   -0.5000   -0.0000 N   0  0  0  0  0  0  0  0  0  0  0  0
    7.7942   -2.0000   -0.0000 N   0  0  0  0  0  0  0  0  0  0  0  0
    7.7942   -0.0000   -0.0000 C   0  0  0  0  0  0  0  0  0  0  0  0
    6.9282   -0.5000   -0.0000 C   0  0  0  0  0  0  0  0  0  0  0  0
    7.7942    1.0000   -0.0000 C   0  0  0  0  0  0  0  0  0  0  0  0
    6.0622   -0.0000   -0.0000 C   0  0  0  0  0  0  0  0  0  0  0  0
    6.9282   -1.5000   -0.0000 C   0  0  0  0  0  0  0  0  0  0  0  0
    6.9282    1.5000   -0.0000 C   0  0  0  0  0  0  0  0  0  0  0  0
    5.1962   -0.5000   -0.0000 C   0  0  0  0  0  0  0  0  0  0  0  0
    6.0622   -2.0000   -0.0000 C   0  0  0  0  0  0  0  0  0  0  0  0
    4.3301   -0.0000   -0.0000 C   0  0  0  0  0  0  0  0  0  0  0  0
    6.0622   -3.0000   -0.0000 C   0  0  0  0  0  0  0  0  0  0  0  0
    4.3301    1.0000   -0.0000 O   0  0  0  0  0  0  0  0  0  0  0  0
    3.4641   -0.5000   -0.0000 C   0  0  0  0  0  0  0  0  0  0  0  0
    5.1962   -3.5000   -0.0000 C   0  0  0  0  0  0  0  0  0  0  0  0
    2.5981   -0.0000   -0.0000 C   0  0  0  0  0  0  0  0  0  0  0  0
    4.3301   -3.0000   -0.0000 C   0  0  0  0  0  0  0  0  0  0  0  0
    2.5981    1.0000   -0.0000 O   0  0  0  0  0  0  0  0  0  0  0  0
    1.7321   -0.5000   -0.0000 C   0  0  0  0  0  0  0  0  0  0  0  0
    3.4641   -3.5000   -0.0000 F   0  0  0  0  0  0  0  0  0  0  0  0
    0.8660   -0.0000   -0.0000 C   0  0  0  0  0  0  0  0  0  0  0  0
    0.0000   -0.5000   -0.0000 O   0  0  0  0  0  0  0  0  0  0  0  0
  1  2  2  0  0  0  0
  1  3  2  0  0  0  0
  1  4  1  0  0  0  0
  4  5  1  0  0  0  0
  4  6  1  0  0  0  0
  5  7  1  0  0  0  0
  5  8  2  0  0  0  0
  7  9  2  0  0  0  0
  9 10  1  0  0  0  0
  9 11  1  0  0  0  0
 10 12  1  0  0  0  0
 10 13  2  0  0  0  0
 11 14  1  0  0  0  0
 12 15  2  0  0  0  0
 13 16  1  0  0  0  0
 17 15  1  0  0  0  0
 16 18  1  0  0  0  0
 17 19  1  6  0  0  0
 17 20  1  0  0  0  0
 18 21  2  0  0  0  0
 22 20  1  0  0  0  0
 21 23  1  0  0  0  0
 22 24  1  6  0  0  0
 22 25  1  0  0  0  0
 23 26  1  0  0  0  0
 25 27  1  0  0  0  0
 27 28  1  0  0  0  0
M  END
>  <idcoordinates2D>


>  <FragFp>
:yjeyxa3D_u1Vh17@Vc0h7VJFFJ88#HF0m9080BkNJWFV0kN$JFF0c1kH1W#V!FZ#F2#V18!

>  <PathFp>
0_B0138F10FHWFG1882J70XF0V8!12BF8HV10GBV0JB_8!14#Hk1k150V0FF0FZF01V1F!X2p029s40V0

>  <SkelSpheres>
//#1#D%1+3/)205/#2!201!6$323////$A*1-1///-2//)1.201%3!1//%1,1,1/01/*17&5,11&2)2#2$2&5/#1#1#3/02/+1101/01!102(3(1#1/*4,2$11%1)3+202$111&1-1!2!1$2.2*2#2/%1//i(3#1(2/#2!12!21,1*1(1!3//!1(5!3//1/!1/&1.22#3!3!2%1(3)1/!32,

>  <Structure>
fc{qQ@LLyAB^{@DSdLdabftTRVRbrTVruRuLuTuUR@rlIquVll

>  <Atoms>
28

>  <Bonds>
27

>  <Total Molweight>
389

>  <Total Molweight 2>
389.278

>  <cLogP>
1.506

>  <H-Acceptors>
8

>  <H-Donors>
0

>  <Total Surface Area>
111.83

>  <Relative PSA>
0.82223

>  <Polar Surface Area>
122.79

>  <Shape Index>
0.53571

>  <Molecular Flexibility>
0.74332

>  <Molecular Complexity>
0.71675

>  <Non-H Atoms>
28

>  <Non-C/H Atoms>
10

>  <Electronegative Atoms>
10

>  <Stereo Centers>
2

>  <Rotatable Bonds>
11

>  <Rings Closures>
0

>  <Aromatic Rings>
0

>  <Aromatic Atoms>
0

>  <sp3-Atoms>
14

>  <Symmetric atoms>
1

$$$$

eCreator 1.02D

 28 27  0  0  0  0  0  0  0  0999 V2000
   10.3923   -1.5000   -0.0000 S   0  0  0  0  0  0  0  0  0  0  0  0
   10.3923   -0.5000   -0.0000 O   0  0  0  0  0  0  0  0  0  0  0  0
    9.5263   -2.0000   -0.0000 N   0  0  0  0  0  0  0  0  0  0  0  0
   11.2583   -2.0000   -0.0000 C   0  0  0  0  0  0  0  0  0  0  0  0
    8.6603   -1.5000   -0.0000 C   0  0  0  0  0  0  0  0  0  0  0  0
    9.5263   -3.0000   -0.0000 C   0  0  0  0  0  0  0  0  0  0  0  0
    8.6603   -0.5000   -0.0000 N   0  0  0  0  0  0  0  0  0  0  0  0
    7.7942   -2.0000   -0.0000 N   0  0  0  0  0  0  0  0  0  0  0  0
    7.7942   -0.0000   -0.0000 C   0  0  0  0  0  0  0  0  0  0  0  0
    6.9282   -1.5000   -0.0000 C   0  0  0  0  0  0  0  0  0  0  0  0
    7.7942    1.0000   -0.0000 C   0  0  0  0  0  0  0  0  0  0  0  0
    6.9282   -0.5000   -0.0000 C   0  0  0  0  0  0  0  0  0  0  0  0
    6.0622   -2.0000   -0.0000 C   0  0  0  0  0  0  0  0  0  0  0  0
    8.6603    1.5000   -0.0000 C   0  0  0  0  0  0  0  0  0  0  0  0
    6.9282    1.5000   -0.0000 C   0  0  0  0  0  0  0  0  0  0  0  0
    6.0622   -0.0000   -0.0000 C   0  0  0  0  0  0  0  0  0  0  0  0
    5.1962   -1.5000   -0.0000 C   0  0  0  0  0  0  0  0  0  0  0  0
    6.0622   -3.0000   -0.0000 C   0  0  0  0  0  0  0  0  0  0  0  0
    5.1962   -0.5000   -0.0000 C   0  0  0  0  0  0  0  0  0  0  0  0
    4.3301   -2.0000   -0.0000 C   0  0  0  0  0  0  0  0  0  0  0  0
    5.1962   -3.5000   -0.0000 C   0  0  0  0  0  0  0  0  0  0  0  0
    4.3301   -0.0000   -0.0000 C   0  0  0  0  0  0  0  0  0  0  0  0
    3.4641   -0.5000   -0.0000 C   0  0  0  0  0  0  0  0  0  0  0  0
    2.5981   -0.0000   -0.0000 C   0  0  0  0  0  0  0  0  0  0  0  0
    2.5981    1.0000   -0.0000 O   0  0  0  0  0  0  0  0  0  0  0  0
    1.7321   -0.5000   -0.0000 C   0  0  0  0  0  0  0  0  0  0  0  0
    0.8660   -0.0000   -0.0000 C   0  0  0  0  0  0  0  0  0  0  0  0
    0.0000   -0.5000   -0.0000 O   0  0  0  0  0  0  0  0  0  0  0  0
  1  2  2  0  0  0  0
  1  3  1  0  0  0  0
  1  4  1  0  0  0  0
  3  5  1  0  0  0  0
  3  6  1  0  0  0  0
  5  7  1  0  0  0  0
  5  8  2  0  0  0  0
  7  9  2  0  0  0  0
  8 10  1  0  0  0  0
  9 11  1  0  0  0  0
  9 12  1  0  0  0  0
 10 13  1  0  0  0  0
 11 14  1  0  0  0  0
 11 15  1  0  0  0  0
 12 16  1  0  0  0  0
 13 17  1  0  0  0  0
 13 18  2  0  0  0  0
 16 19  2  0  0  0  0
 17 20  2  0  0  0  0
 18 21  1  0  0  0  0
 19 22  1  0  0  0  0
 22 23  1  0  0  0  0
 24 23  1  0  0  0  0
 24 25  1  6  0  0  0
 24 26  1  0  0  0  0
 26 27  1  0  0  0  0
 27 28  2  0  0  0  0
M  END
>  <idcoordinates2D>


>  <FragFp>
;jTrta1@7yVZCW7ckc0CTVGNFJ8#4IG0W80808kN4hFZ0XN08!JJG0c1FH1W#V!F#202#V1#

>  <PathFp>
FaB09I8F08FFYF1G8N2Jb3X80V80882R0eF#FBV2JBW8080FV!Hw0o11#NkVFZJ11!210V2JF29V4k!

>  <SkelSpheres>
/!1/#29&1*1,3+2/%3(@2#4#3)1,1&51/$2$4%F/%1#1+2,1/%1*1.1/,4!1/01//$1,6/%11$35&1.3*9&1!1)2/011#1,3////01(1%1/$2,2/-3$2.1&1/01/!2/+1#11/-2/!2+1/(l01*1/(1!1#4(1,5////7401/!1)3#11.512/.3&2*21-3.1,1-

>  <Structure>
fc{qb@DLy@^pAFRSSSIQJIPiHiSIjiZjjUjjfGXQerCQh

>  <Atoms>
28

>  <Bonds>
27

>  <Total Molweight>
374

>  <Total Molweight 2>
374.315

>  <cLogP>
3.9687

>  <H-Acceptors>
6

>  <H-Donors>
0

>  <Total Surface Area>
80.74

>  <Relative PSA>
0.93423

>  <Polar Surface Area>
101.54

>  <Shape Index>
0.60714

>  <Molecular Flexibility>
0.75167

>  <Molecular Complexity>
0.69969

>  <Non-H Atoms>
28

>  <Non-C/H Atoms>
7

>  <Electronegative Atoms>
7

>  <Stereo Centers>
2

>  <Rotatable Bonds>
11

>  <Rings Closures>
0

>  <Aromatic Rings>
0

>  <Aromatic Atoms>
0

>  <sp3-Atoms>
14

>  <Symmetric atoms>
1

$$$$

eCreator 1.02D

 28 27  0  0  0  0  0  0  0  0999 V2000
   15.5885    2.2500   -0.0000 S   0  0  0  0  0  0  0  0  0  0  0  0
   16.3385    0.9510   -0.0000 O   0  0  0  0  0  0  0  0  0  0  0  0
   14.8385    3.5490   -0.0000 O   0  0  0  0  0  0  0  0  0  0  0  0
   14.2894    1.5000   -0.0000 N   0  0  0  0  0  0  0  0  0  0  0  0
   16.8875    3.0000   -0.0000 C   0  0  0  0  0  0  0  0  0  0  0  0
   14.2894   -0.0000   -0.0000 C   0  0  0  0  0  0  0  0  0  0  0  0
   12.9904   -0.7500   -0.0000 N   0  0  0  0  0  0  0  0  0  0  0  0
   15.5885   -0.7500   -0.0000 N   0  0  0  0  0  0  0  0  0  0  0  0
   11.6913   -0.0000   -0.0000 C   0  0  0  0  0  0  0  0  0  0  0  0
   15.5885   -2.2500   -0.0000 C   0  0  0  0  0  0  0  0  0  0  0  0
   11.6913    1.5000   -0.0000 C   0  0  0  0  0  0  0  0  0  0  0  0
   10.3923   -0.7500   -0.0000 C   0  0  0  0  0  0  0  0  0  0  0  0
   16.8875   -3.0000   -0.0000 C   0  0  0  0  0  0  0  0  0  0  0  0
   10.3923    2.2500   -0.0000 C   0  0  0  0  0  0  0  0  0  0  0  0
   16.8875   -4.5000   -0.0000 C   0  0  0  0  0  0  0  0  0  0  0  0
   18.1865   -2.2500   -0.0000 C   0  0  0  0  0  0  0  0  0  0  0  0
   10.3923    3.7500   -0.0000 C   0  0  0  0  0  0  0  0  0  0  0  0
   18.1865   -5.2500   -0.0000 C   0  0  0  0  0  0  0  0  0  0  0  0
    9.0933    4.5000   -0.0000 C   0  0  0  0  0  0  0  0  0  0  0  0
   18.1865   -6.7500   -0.0000 C   0  0  0  0  0  0  0  0  0  0  0  0
    9.0933    6.0000   -0.0000 C   0  0  0  0  0  0  0  0  0  0  0  0
   19.4856   -7.5000   -0.0000 F   0  0  0  0  0  0  0  0  0  0  0  0
    7.7942    6.7500   -0.0000 C   0  0  0  0  0  0  0  0  0  0  0  0
    6.4952    6.0000   -0.0000 O   0  0  0  0  0  0  0  0  0  0  0  0
    7.7942    8.2500   -0.0000 C   0  0  0  0  0  0  0  0  0  0  0  0
    6.4952    9.0000   -0.0000 C   0  0  0  0  0  0  0  0  0  0  0  0
    5.1962    8.2500   -0.0000 O   0  0  0  0  0  0  0  0  0  0  0  0
    6.4952   10.5000   -0.0000 O   0  0  0  0  0  0  0  0  0  0  0  0
  1  2  2  0  0  0  0
  1  3  2  0  0  0  0
  1  4  1  0  0  0  0
  1  5  1  0  0  0  0
  4  6  1  0  0  0  0
  6  7  1  0  0  0  0
  6  8  2  0  0  0  0
  7  9  2  0  0  0  0
  8 10  1  0  0  0  0
  9 11  1  0  0  0  0
  9 12  1  0  0  0  0
 10 13  1  0  0  0  0
 11 14  1  0  0  0  0
 13 15  2  0  0  0  0
 13 16  1  0  0  0  0
 14 17  2  0  0  0  0
 15 18  1  0  0  0  0
 17 19  1  0  0  0  0
 18 20  2  0  0  0  0
 19 21  1  0  0  0  0
 20 22  1  0  0  0  0
 23 21  1  0  0  0  0
 23 24  1  1  0  0  0
 23 25  1  0  0  0  0
 25 26  1  0  0  0  0
 26 27  2  0  0  0  0
 26 28  1  0  0  0  0
M  END
>  <idcoordinates2D>


>  <FragFp>
;jyrwZWDZL1_5V2DVc0CLVG0F088!4IG0l948F0kNJCFV02808!JFG081kH0V1%FV!2F22!V18!

>  <PathFp>
FaB09I8F18FFYF1G082473X80V8!92R0@F010FBV0JBW808VFV!Hw0o11020skVFZJ01!210a2KF09V4V!

>  <SkelSpheres>
!2.1/!20@&1*2#1.1.4/$22#3//!1/*2(B$1$13)1/*1/2#1/!3+1/,4/$1#3+1/#1-1/%1%1/#2-8!2#1!2)2!1(1$12#1$301$5(3.1//02.1%1,2/(2$5/(1022/%1//#32/+201011/)2#2/1.1/!1#i)1!2/%4)1/!1.1,1//$2@!1//0152/!1&1014$2*2(2!204$21$102%3/,1-

>  <Structure>
fc{qQ@LLyAGU{@DUdLddNbRbVbVRRtrbuRuTsSUTtFrcKcZ}Ih

>  <Atoms>
28

>  <Bonds>
27

>  <Total Molweight>
389

>  <Total Molweight 2>
389.278

>  <cLogP>
2.1882

>  <H-Acceptors>
8

>  <H-Donors>
0

>  <Total Surface Area>
122.07

>  <Relative PSA>
0.77324

>  <Polar Surface Area>
128.01

>  <Shape Index>
0.67857

>  <Molecular Flexibility>
0.7401

>  <Molecular Complexity>
0.65788

>  <Non-H Atoms>
28

>  <Non-C/H Atoms>
10

>  <Electronegative Atoms>
10

>  <Stereo Centers>
1

>  <Rotatable Bonds>
10

>  <Rings Closures>
0

>  <Aromatic Rings>
0

>  <Aromatic Atoms>
0

>  <sp3-Atoms>
12

>  <Symmetric atoms>
1

$$$$

eCreator 1.02D

 28 27  0  0  0  0  0  0  0  0999 V2000
   11.2583   -0.0000   -0.0000 S   0  0  0  0  0  0  0  0  0  0  0  0
   12.1244   -0.5000   -0.0000 O   0  0  0  0  0  0  0  0  0  0  0  0
   10.3923   -0.5000   -0.0000 N   0  0  0  0  0  0  0  0  0  0  0  0
   11.2583    1.0000   -0.0000 C   0  0  0  0  0  0  0  0  0  0  0  0
    9.5263   -0.0000   -0.0000 C   0  0  0  0  0  0  0  0  0  0  0  0
    8.6603   -0.5000   -0.0000 N   0  0  0  0  0  0  0  0  0  0  0  0
    7.7942   -0.0000   -0.0000 C   0  0  0  0  0  0  0  0  0  0  0  0
    6.9282   -0.5000   -0.0000 C   0  0  0  0  0  0  0  0  0  0  0  0
    7.7942    1.0000   -0.0000 C   0  0  0  0  0  0  0  0  0  0  0  0
    6.9282   -1.5000   -0.0000 C   0  0  0  0  0  0  0  0  0  0  0  0
    6.0622   -0.0000   -0.0000 C   0  0  0  0  0  0  0  0  0  0  0  0
    8.6603    1.5000   -0.0000 C   0  0  0  0  0  0  0  0  0  0  0  0
    7.7942   -2.0000   -0.0000 N   0  0  0  0  0  0  0  0  0  0  0  0
    6.0622   -2.0000   -0.0000 C   0  0  0  0  0  0  0  0  0  0  0  0
    5.1962   -0.5000   -0.0000 C   0  0  0  0  0  0  0  0  0  0  0  0
    8.6603    2.5000   -0.0000 C   0  0  0  0  0  0  0  0  0  0  0  0
    6.0622   -3.0000   -0.0000 C   0  0  0  0  0  0  0  0  0  0  0  0
    4.3301   -0.0000   -0.0000 C   0  0  0  0  0  0  0  0  0  0  0  0
    7.7942    3.0000   -0.0000 C   0  0  0  0  0  0  0  0  0  0  0  0
    3.4641   -0.5000   -0.0000 C   0  0  0  0  0  0  0  0  0  0  0  0
    6.9282    2.5000   -0.0000 F   0  0  0  0  0  0  0  0  0  0  0  0
    7.7942    4.0000   -0.0000 C   0  0  0  0  0  0  0  0  0  0  0  0
    2.5981   -0.0000   -0.0000 C   0  0  0  0  0  0  0  0  0  0  0  0
    2.5981    1.0000   -0.0000 O   0  0  0  0  0  0  0  0  0  0  0  0
    1.7321   -0.5000   -0.0000 C   0  0  0  0  0  0  0  0  0  0  0  0
    0.8660   -0.0000   -0.0000 C   0  0  0  0  0  0  0  0  0  0  0  0
    0.8660    1.0000   -0.0000 O   0  0  0  0  0  0  0  0  0  0  0  0
    0.0000   -0.5000   -0.0000 O   0  0  0  0  0  0  0  0  0  0  0  0
  1  2  2  0  0  0  0
  1  3  1  0  0  0  0
  1  4  1  0  0  0  0
  3  5  1  0  0  0  0
  5  6  2  0  0  0  0
  6  7  1  0  0  0  0
  7  8  2  0  0  0  0
  7  9  1  0  0  0  0
  8 10  1  0  0  0  0
  8 11  1  0  0  0  0
  9 12  1  0  0  0  0
 10 13  2  0  0  0  0
 10 14  1  0  0  0  0
 11 15  2  0  0  0  0
 12 16  2  0  0  0  0
 14 17  1  0  0  0  0
 15 18  1  0  0  0  0
 16 19  1  0  0  0  0
 18 20  1  0  0  0  0
 19 21  1  0  0  0  0
 19 22  2  0  0  0  0
 23 20  1  0  0  0  0
 23 24  1  6  0  0  0
 23 25  1  0  0  0  0
 25 26  1  0  0  0  0
 26 27  2  0  0  0  0
 26 28  1  0  0  0  0
M  END
>  <idcoordinates2D>


>  <FragFp>
:yjirwZWDZT1p5V6DVc0CLVGFF188#HF0l948F0kNJCFV02808!JFG081kH0V1%J#2F22#18!

>  <PathFp>
0a811G844PN2WF0I2834722F4V80892R0eHX1!BV208V808WkV!Fw0o150H!F!_J10V1F1023V0V9k40V0

>  <SkelSpheres>
012.1/$C%1%2$2/01)2$20102/032$5/)1/)1#1-@#1/01//&1)4/03//%1!3/$1#3/1.1-1%1//*2$2(601$1!201&1(2(11)8&4(31&1/+3//)3%2*1,1/+4#2,2.2,2#1+12/-101/(3%51///&j%2%2!2.1!4%3/!1////&D301/,3/%1#1%101(1/02*21!101(3,3.1$1(

>  <Structure>
fc{pQ@DTMCj}`BBrFRSYJJIQKIYQFYQjYjfVjfjZCXPdqmNX

>  <Atoms>
28

>  <Bonds>
27

>  <Total Molweight>
385

>  <Total Molweight 2>
385.290

>  <cLogP>
3.8249

>  <H-Acceptors>
7

>  <H-Donors>
0

>  <Total Surface Area>
128.72

>  <Relative PSA>
0.68777

>  <Polar Surface Area>
121.77

>  <Shape Index>
0.53571

>  <Molecular Flexibility>
0.64263

>  <Molecular Complexity>
0.70181

>  <Non-H Atoms>
28

>  <Non-C/H Atoms>
9

>  <Electronegative Atoms>
9

>  <Stereo Centers>
2

>  <Rotatable Bonds>
12

>  <Rings Closures>
0

>  <Aromatic Rings>
0

>  <Aromatic Atoms>
0

>  <sp3-Atoms>
11

>  <Symmetric atoms>
0

$$$$

eCreator 1.02D

 28 27  0  0  0  0  0  0  0  0999 V2000
   11.6913   -3.0000   -0.0000 S   0  0  0  0  0  0  0  0  0  0  0  0
   10.9413   -1.7010   -0.0000 O   0  0  0  0  0  0  0  0  0  0  0  0
   12.4413   -4.2990   -0.0000 O   0  0  0  0  0  0  0  0  0  0  0  0
   12.9904   -2.2500   -0.0000 N   0  0  0  0  0  0  0  0  0  0  0  0
   10.3923   -3.7500   -0.0000 C   0  0  0  0  0  0  0  0  0  0  0  0
   12.9904   -0.7500   -0.0000 C   0  0  0  0  0  0  0  0  0  0  0  0
   11.6913   -0.0000   -0.0000 N   0  0  0  0  0  0  0  0  0  0  0  0
   14.2894   -0.0000   -0.0000 N   0  0  0  0  0  0  0  0  0  0  0  0
   11.6913    1.5000   -0.0000 C   0  0  0  0  0  0  0  0  0  0  0  0
   14.2894    1.5000   -0.0000 C   0  0  0  0  0  0  0  0  0  0  0  0
   12.9904    2.2500   -0.0000 C   0  0  0  0  0  0  0  0  0  0  0  0
   10.3923    2.2500   -0.0000 C   0  0  0  0  0  0  0  0  0  0  0  0
   15.5885    2.2500   -0.0000 C   0  0  0  0  0  0  0  0  0  0  0  0
   12.9904    3.7500   -0.0000 C   0  0  0  0  0  0  0  0  0  0  0  0
    9.0933    1.5000   -0.0000 C   0  0  0  0  0  0  0  0  0  0  0  0
   15.5885    3.7500   -0.0000 C   0  0  0  0  0  0  0  0  0  0  0  0
   16.8875    1.5000   -0.0000 C   0  0  0  0  0  0  0  0  0  0  0  0
   14.2894    4.5000   -0.0000 C   0  0  0  0  0  0  0  0  0  0  0  0
   16.8875    4.5000   -0.0000 C   0  0  0  0  0  0  0  0  0  0  0  0
   16.8875   -0.0000   -0.0000 C   0  0  0  0  0  0  0  0  0  0  0  0
   14.2894    6.0000   -0.0000 C   0  0  0  0  0  0  0  0  0  0  0  0
   16.8875    6.0000   -0.0000 C   0  0  0  0  0  0  0  0  0  0  0  0
   12.9904    6.7500   -0.0000 O   0  0  0  0  0  0  0  0  0  0  0  0
   15.5885    6.7500   -0.0000 C   0  0  0  0  0  0  0  0  0  0  0  0
   18.1865    6.7500   -0.0000 F   0  0  0  0  0  0  0  0  0  0  0  0
   15.5885    8.2500   -0.0000 C   0  0  0  0  0  0  0  0  0  0  0  0
   16.8875    9.0000   -0.0000 C   0  0  0  0  0  0  0  0  0  0  0  0
   16.8875   10.5000   -0.0000 C   0  0  0  0  0  0  0  0  0  0  0  0
  1  2  2  0  0  0  0
  1  3  2  0  0  0  0
  1  4  1  0  0  0  0
  1  5  1  0  0  0  0
  4  6  1  0  0  0  0
  6  7  1  0  0  0  0
  6  8  2  0  0  0  0
  7  9  2  0  0  0  0
  8 10  1  0  0  0  0
  9 11  1  0  0  0  0
  9 12  1  0  0  0  0
 10 13  1  0  0  0  0
 11 14  1  0  0  0  0
 12 15  1  0  0  0  0
 13 16  2  0  0  0  0
 13 17  1  0  0  0  0
 14 18  2  0  0  0  0
 16 19  1  0  0  0  0
 17 20  2  0  0  0  0
 21 18  1  0  0  0  0
 19 22  2  0  0  0  0
 21 23  1  1  0  0  0
 21 24  1  0  0  0  0
 22 25  1  0  0  0  0
 24 26  1  0  0  0  0
 26 27  1  0  0  0  0
 27 28  1  0  0  0  0
M  END
>  <idcoordinates2D>


>  <FragFp>
;jHzsZ1@4y04g048Vc0B6VJ0FF88!4IG0W80808k8490V0X808!JFF081FH0V1&Z!2F2#V18!

>  <PathFp>
FbB09I8F18FFYF1!82473X80V8!82R0eF#FBV2JBW808VFV10HR0k110V0skVFZF11!210a2KF09V4V!

>  <SkelSpheres>
01//#20F/!1$2%1&1.4(1%4$2!104)1$1/!1$1/!202(F+3#1$1#1/%1/2#1/#1//(2///#2%1#1/-5$1!4//!7!2/02!1$2(12#1$2&3//.201//$3&21/(1#5$1/#12/&1//0101/,111!1/-2//.1(m,1)1.1%2/!3/,2/#1/24403//0152-301+24(11/!204+102%3#1$1/!1-

>  <Structure>
fc{qa@LLyACPA@yCIIChdhdeEdehmdmTmUSLsUU@lhrxn`qZ

>  <Atoms>
28

>  <Bonds>
27

>  <Total Molweight>
381

>  <Total Molweight 2>
381.302

>  <cLogP>
4.6356

>  <H-Acceptors>
6

>  <H-Donors>
0

>  <Total Surface Area>
97.55

>  <Relative PSA>
0.69964

>  <Polar Surface Area>
90.71

>  <Shape Index>
0.64286

>  <Molecular Flexibility>
0.71822

>  <Molecular Complexity>
0.68511

>  <Non-H Atoms>
28

>  <Non-C/H Atoms>
8

>  <Electronegative Atoms>
8

>  <Stereo Centers>
1

>  <Rotatable Bonds>
11

>  <Rings Closures>
0

>  <Aromatic Rings>
0

>  <Aromatic Atoms>
0

>  <sp3-Atoms>
12

>  <Symmetric atoms>
1

$$$$

eCreator 1.02D

 28 27  0  0  0  0  0  0  0  0999 V2000
   14.2894   -4.5000   -0.0000 S   0  0  0  0  0  0  0  0  0  0  0  0
   12.7894   -4.5000   -0.0000 O   0  0  0  0  0  0  0  0  0  0  0  0
   15.7894   -4.5000   -0.0000 O   0  0  0  0  0  0  0  0  0  0  0  0
   14.2894   -3.0000   -0.0000 N   0  0  0  0  0  0  0  0  0  0  0  0
   14.2894   -6.0000   -0.0000 C   0  0  0  0  0  0  0  0  0  0  0  0
   12.9904   -2.2500   -0.0000 C   0  0  0  0  0  0  0  0  0  0  0  0
   12.9904   -0.7500   -0.0000 N   0  0  0  0  0  0  0  0  0  0  0  0
   11.6913   -3.0000   -0.0000 N   0  0  0  0  0  0  0  0  0  0  0  0
   11.6913   -0.0000   -0.0000 C   0  0  0  0  0  0  0  0  0  0  0  0
   10.3923   -2.2500   -0.0000 C   0  0  0  0  0  0  0  0  0  0  0  0
   11.6913    1.5000   -0.0000 C   0  0  0  0  0  0  0  0  0  0  0  0
   10.3923   -0.7500   -0.0000 C   0  0  0  0  0  0  0  0  0  0  0  0
    9.0933   -3.0000   -0.0000 C   0  0  0  0  0  0  0  0  0  0  0  0
   12.9904    2.2500   -0.0000 C   0  0  0  0  0  0  0  0  0  0  0  0
    9.0933   -0.0000   -0.0000 C   0  0  0  0  0  0  0  0  0  0  0  0
    7.7942   -2.2500   -0.0000 C   0  0  0  0  0  0  0  0  0  0  0  0
   12.9904    3.7500   -0.0000 C   0  0  0  0  0  0  0  0  0  0  0  0
    7.7942   -0.7500   -0.0000 C   0  0  0  0  0  0  0  0  0  0  0  0
   14.2894    4.5000   -0.0000 C   0  0  0  0  0  0  0  0  0  0  0  0
    6.4952   -0.0000   -0.0000 C   0  0  0  0  0  0  0  0  0  0  0  0
   14.2894    6.0000   -0.0000 F   0  0  0  0  0  0  0  0  0  0  0  0
    6.4952    1.5000   -0.0000 O   0  0  0  0  0  0  0  0  0  0  0  0
    5.1962   -0.7500   -0.0000 C   0  0  0  0  0  0  0  0  0  0  0  0
    3.8971   -0.0000   -0.0000 C   0  0  0  0  0  0  0  0  0  0  0  0
    3.8971    1.5000   -0.0000 O   0  0  0  0  0  0  0  0  0  0  0  0
    2.5981   -0.7500   -0.0000 C   0  0  0  0  0  0  0  0  0  0  0  0
    1.2990   -0.0000   -0.0000 C   0  0  0  0  0  0  0  0  0  0  0  0
    0.0000   -0.7500   -0.0000 O   0  0  0  0  0  0  0  0  0  0  0  0
  1  2  2  0  0  0  0
  1  3  2  0  0  0  0
  1  4  1  0  0  0  0
  1  5  1  0  0  0  0
  4  6  1  0  0  0  0
  6  7  2  0  0  0  0
  6  8  1  0  0  0  0
  7  9  1  0  0  0  0
  8 10  2  0  0  0  0
  9 11  1  0  0  0  0
  9 12  2  0  0  0  0
 10 13  1  0  0  0  0
 11 14  2  0  0  0  0
 12 15  1  0  0  0  0
 13 16  1  0  0  0  0
 14 17  1  0  0  0  0
 15 18  2  0  0  0  0
 17 19  2  0  0  0  0
 20 18  1  0  0  0  0
 19 21  1  0  0  0  0
 20 22  1  6  0  0  0
 20 23  1  0  0  0  0
 24 23  1  0  0  0  0
 24 25  1  6  0  0  0
 24 26  1  0  0  0  0
 26 27  1  0  0  0  0
 27 28  2  0  0  0  0
M  END
>  <idcoordinates2D>


>  <FragFp>
;jTzsZ1D4q0khV28Vc0CMVr0FF88!4HG0n8080BkN4CFc0H!8!J0G081VH0V1%4Z!2F2#V18!

>  <PathFp>
F6B18I841P8FYNGG083473X04W!882R08N010FRV0JBV808VFV90Hw0o110F0skV0ZJ11V0210a2pF09V4VV0

>  <SkelSpheres>
!1&1/(10229*1&2.2#1.4/01!4$3#1!1/#1&101/&2(I&1#7/*2/%2//+1/01#1!3/(1//01(1)2/(1//!6!2#1&1$2!1.2/05//,10201$1/#1%1+21%4,2(5.2#1%5//$1&1-1.2,201!1)1&1(2#1/02+102/%i03/%1/02!3,1$1///*1!2#12!3(1*1-42/1,4(1/2!204$2%11&3&201/#1*10

>  <Structure>
fc{qQ@LLyAEQ{@DEdLddNbRbRRVRTJfRuMLsTmUUJLslYREJcPZM@

>  <Atoms>
28

>  <Bonds>
27

>  <Total Molweight>
389

>  <Total Molweight 2>
389.278

>  <cLogP>
2.0213

>  <H-Acceptors>
8

>  <H-Donors>
0

>  <Total Surface Area>
137.67

>  <Relative PSA>
0.68563

>  <Polar Surface Area>
128.01

>  <Shape Index>
0.57143

>  <Molecular Flexibility>
0.6594

>  <Molecular Complexity>
0.68273

>  <Non-H Atoms>
28

>  <Non-C/H Atoms>
10

>  <Electronegative Atoms>
10

>  <Stereo Centers>
2

>  <Rotatable Bonds>
10

>  <Rings Closures>
0

>  <Aromatic Rings>
0

>  <Aromatic Atoms>
0

>  <sp3-Atoms>
10

>  <Symmetric atoms>
1

$$$$

eCreator 1.02D

 28 27  0  0  0  0  0  0  0  0999 V2000
   10.3923   -1.5000   -0.0000 S   0  0  0  0  0  0  0  0  0  0  0  0
   10.8923   -2.3660   -0.0000 O   0  0  0  0  0  0  0  0  0  0  0  0
    9.8923   -0.6340   -0.0000 O   0  0  0  0  0  0  0  0  0  0  0  0
    9.5263   -2.0000   -0.0000 N   0  0  0  0  0  0  0  0  0  0  0  0
   11.2583   -1.0000   -0.0000 C   0  0  0  0  0  0  0  0  0  0  0  0
    8.6603   -1.5000   -0.0000 C   0  0  0  0  0  0  0  0  0  0  0  0
    9.5263   -3.0000   -0.0000 C   0  0  0  0  0  0  0  0  0  0  0  0
    7.7942   -2.0000   -0.0000 N   0  0  0  0  0  0  0  0  0  0  0  0
    8.6603   -0.5000   -0.0000 N   0  0  0  0  0  0  0  0  0  0  0  0
    6.9282   -1.5000   -0.0000 C   0  0  0  0  0  0  0  0  0  0  0  0
    6.9282   -0.5000   -0.0000 C   0  0  0  0  0  0  0  0  0  0  0  0
    6.0622   -2.0000   -0.0000 C   0  0  0  0  0  0  0  0  0  0  0  0
    6.0622   -0.0000   -0.0000 C   0  0  0  0  0  0  0  0  0  0  0  0
    7.7942   -0.0000   -0.0000 C   0  0  0  0  0  0  0  0  0  0  0  0
    5.1962   -0.5000   -0.0000 C   0  0  0  0  0  0  0  0  0  0  0  0
    7.7942    1.0000   -0.0000 C   0  0  0  0  0  0  0  0  0  0  0  0
    4.3301   -0.0000   -0.0000 C   0  0  0  0  0  0  0  0  0  0  0  0
    8.6603    1.5000   -0.0000 C   0  0  0  0  0  0  0  0  0  0  0  0
    4.3301    1.0000   -0.0000 O   0  0  0  0  0  0  0  0  0  0  0  0
    3.4641   -0.5000   -0.0000 C   0  0  0  0  0  0  0  0  0  0  0  0
    8.6603    2.5000   -0.0000 C   0  0  0  0  0  0  0  0  0  0  0  0
    2.5981   -0.0000   -0.0000 C   0  0  0  0  0  0  0  0  0  0  0  0
    7.7942    3.0000   -0.0000 C   0  0  0  0  0  0  0  0  0  0  0  0
    2.5981    1.0000   -0.0000 O   0  0  0  0  0  0  0  0  0  0  0  0
    1.7321   -0.5000   -0.0000 C   0  0  0  0  0  0  0  0  0  0  0  0
    7.7942    4.0000   -0.0000 F   0  0  0  0  0  0  0  0  0  0  0  0
    0.8660   -0.0000   -0.0000 C   0  0  0  0  0  0  0  0  0  0  0  0
    0.0000   -0.5000   -0.0000 O   0  0  0  0  0  0  0  0  0  0  0  0
  1  2  2  0  0  0  0
  1  3  2  0  0  0  0
  1  4  1  0  0  0  0
  1  5  1  0  0  0  0
  4  6  1  0  0  0  0
  4  7  1  0  0  0  0
  6  8  1  0  0  0  0
  6  9  2  0  0  0  0
  8 10  2  0  0  0  0
 10 11  1  0  0  0  0
 10 12  1  0  0  0  0
 11 13  1  0  0  0  0
 11 14  2  0  0  0  0
 13 15  2  0  0  0  0
 14 16  1  0  0  0  0
 17 15  1  0  0  0  0
 16 18  1  0  0  0  0
 17 19  1  6  0  0  0
 17 20  1  0  0  0  0
 18 21  2  0  0  0  0
 22 20  1  0  0  0  0
 21 23  1  0  0  0  0
 22 24  1  6  0  0  0
 22 25  1  0  0  0  0
 23 26  1  0  0  0  0
 25 27  1  0  0  0  0
 27 28  2  0  0  0  0
M  END
>  <idcoordinates2D>


>  <FragFp>
;jTyta1D7qVVhW3cVc0CUVrFFJ88!4HG0m8080BkN4hFc0FN$JJG0c1kH1W#V!FZ!2F2#V18!

>  <PathFp>
0_B01I8F10FHWNGG882J70XF0V8#2BF8HV10GBV0JB_80814#Hs0o150V0FF0FZJ01V1F10X2pF29s40V0

>  <SkelSpheres>
//#1!28%1*12/)805&4+2$1!6$42////!1!C/)1,2/*3/$2#3///$201&1//!1$1/*1!1//1(17#4!1,11$2$2%2#2,5,1*1,1(201/%4!11$1-1!104,2#1#1&1/!4///)101/)2!1$2/*2#2-1!2+1)3%1&i03*2/,2!42!21,1///$1$1(6!3/#1-4/1/&11-22*2%1(3)1/.12

>  <Structure>
fc{qQ@L\EAB^{@DSdLddLtvbfRRbrTVruTmRuTuUJ@rlHIMVll

>  <Atoms>
28

>  <Bonds>
27

>  <Total Molweight>
389

>  <Total Molweight 2>
389.278

>  <cLogP>
1.3616

>  <H-Acceptors>
8

>  <H-Donors>
0

>  <Total Surface Area>
122.07

>  <Relative PSA>
0.77324

>  <Polar Surface Area>
128.01

>  <Shape Index>
0.53571

>  <Molecular Flexibility>
0.7357

>  <Molecular Complexity>
0.71389

>  <Non-H Atoms>
28

>  <Non-C/H Atoms>
10

>  <Electronegative Atoms>
10

>  <Stereo Centers>
2

>  <Rotatable Bonds>
10

>  <Rings Closures>
0

>  <Aromatic Rings>
0

>  <Aromatic Atoms>
0

>  <sp3-Atoms>
12

>  <Symmetric atoms>
1

$$$$

eCreator 1.02D

 28 27  0  0  0  0  0  0  0  0999 V2000
    7.7942   -3.0000   -0.0000 S   0  0  0  0  0  0  0  0  0  0  0  0
    6.7942   -3.0000   -0.0000 O   0  0  0  0  0  0  0  0  0  0  0  0
    8.7942   -3.0000   -0.0000 O   0  0  0  0  0  0  0  0  0  0  0  0
    7.7942   -2.0000   -0.0000 N   0  0  0  0  0  0  0  0  0  0  0  0
    7.7942   -4.0000   -0.0000 C   0  0  0  0  0  0  0  0  0  0  0  0
    6.9282   -1.5000   -0.0000 C   0  0  0  0  0  0  0  0  0  0  0  0
    8.6603   -1.5000   -0.0000 C   0  0  0  0  0  0  0  0  0  0  0  0
    6.0622   -2.0000   -0.0000 N   0  0  0  0  0  0  0  0  0  0  0  0
    6.9282   -0.5000   -0.0000 N   0  0  0  0  0  0  0  0  0  0  0  0
    5.1962   -1.5000   -0.0000 C   0  0  0  0  0  0  0  0  0  0  0  0
    5.1962   -0.5000   -0.0000 C   0  0  0  0  0  0  0  0  0  0  0  0
    4.3301   -2.0000   -0.0000 C   0  0  0  0  0  0  0  0  0  0  0  0
    6.0622   -0.0000   -0.0000 C   0  0  0  0  0  0  0  0  0  0  0  0
    4.3301   -0.0000   -0.0000 C   0  0  0  0  0  0  0  0  0  0  0  0
    4.3301   -3.0000   -0.0000 C   0  0  0  0  0  0  0  0  0  0  0  0
    3.4641   -1.5000   -0.0000 C   0  0  0  0  0  0  0  0  0  0  0  0
    6.0622    1.0000   -0.0000 C   0  0  0  0  0  0  0  0  0  0  0  0
    3.4641   -0.5000   -0.0000 C   0  0  0  0  0  0  0  0  0  0  0  0
    6.9282    1.5000   -0.0000 C   0  0  0  0  0  0  0  0  0  0  0  0
    5.1962    1.5000   -0.0000 C   0  0  0  0  0  0  0  0  0  0  0  0
    2.5981   -0.0000   -0.0000 C   0  0  0  0  0  0  0  0  0  0  0  0
    6.9282    2.5000   -0.0000 C   0  0  0  0  0  0  0  0  0  0  0  0
    1.7321   -0.5000   -0.0000 C   0  0  0  0  0  0  0  0  0  0  0  0
    6.0622    3.0000   -0.0000 C   0  0  0  0  0  0  0  0  0  0  0  0
    0.8660   -0.0000   -0.0000 C   0  0  0  0  0  0  0  0  0  0  0  0
    6.0622    4.0000   -0.0000 F   0  0  0  0  0  0  0  0  0  0  0  0
    0.8660    1.0000   -0.0000 O   0  0  0  0  0  0  0  0  0  0  0  0
    0.0000   -0.5000   -0.0000 C   0  0  0  0  0  0  0  0  0  0  0  0
  1  2  2  0  0  0  0
  1  3  2  0  0  0  0
  1  4  1  0  0  0  0
  1  5  1  0  0  0  0
  4  6  1  0  0  0  0
  4  7  1  0  0  0  0
  6  8  1  0  0  0  0
  6  9  2  0  0  0  0
  8 10  2  0  0  0  0
 10 11  1  0  0  0  0
 10 12  1  0  0  0  0
 11 13  2  0  0  0  0
 11 14  1  0  0  0  0
 12 15  1  0  0  0  0
 12 16  1  0  0  0  0
 13 17  1  0  0  0  0
 14 18  2  0  0  0  0
 17 19  1  0  0  0  0
 17 20  2  0  0  0  0
 18 21  1  0  0  0  0
 19 22  2  0  0  0  0
 21 23  1  0  0  0  0
 22 24  1  0  0  0  0
 25 23  1  0  0  0  0
 24 26  1  0  0  0  0
 25 27  1  6  0  0  0
 25 28  1  0  0  0  0
M  END
>  <idcoordinates2D>


>  <FragFp>
:vjPqta0@7yV0C17ckc0C@VFNFJ8#4HG0V80808kN4dFZ0VN$JJF0c1FH1W#V80FV!2F2#V18!

>  <PathFp>
0ZB01I8F10FHWF11882F70XG0V8#2BF8HV!GRV0JB_80814010Hs0k15#FF0FZF01V1F10V2lF29N40V0

>  <SkelSpheres>
$2,1%1-6%1+1,3+803&41!3&2(A$52/$2///A/#1/$1/(3$2.2#3//&2/$2//$1,4/!1/)1*2(@#4%2)1)1#2#202.3+1/)1//04/-2*1-14/%3//*2-1012/(2!3$2////(3-k1!1(1)11)1&2!12//!3*11,4/#1#9!1/+1%4/1&1-301/#1!1)1(3/,4-

>  <Structure>
fc{qa@L\EABpADyCIICMMhhhdXeddhmUKSULsUU@\HIuAbl

>  <Atoms>
28

>  <Bonds>
27

>  <Total Molweight>
381

>  <Total Molweight 2>
381.302

>  <cLogP>
4.1616

>  <H-Acceptors>
6

>  <H-Donors>
0

>  <Total Surface Area>
97.55

>  <Relative PSA>
0.69964

>  <Polar Surface Area>
90.71

>  <Shape Index>
0.46429

>  <Molecular Flexibility>
0.7286

>  <Molecular Complexity>
0.74957

>  <Non-H Atoms>
28

>  <Non-C/H Atoms>
8

>  <Electronegative Atoms>
8

>  <Stereo Centers>
1

>  <Rotatable Bonds>
9

>  <Rings Closures>
0

>  <Aromatic Rings>
0

>  <Aromatic Atoms>
0

>  <sp3-Atoms>
12

>  <Symmetric atoms>
2

$$$$

eCreator 1.02D

 28 27  0  0  0  0  0  0  0  0999 V2000
   10.3923   -1.5000   -0.0000 S   0  0  0  0  0  0  0  0  0  0  0  0
   10.8923   -2.3660   -0.0000 O   0  0  0  0  0  0  0  0  0  0  0  0
    9.8923   -0.6340   -0.0000 O   0  0  0  0  0  0  0  0  0  0  0  0
    9.5263   -2.0000   -0.0000 N   0  0  0  0  0  0  0  0  0  0  0  0
   11.2583   -1.0000   -0.0000 C   0  0  0  0  0  0  0  0  0  0  0  0
    8.6603   -1.5000   -0.0000 C   0  0  0  0  0  0  0  0  0  0  0  0
    9.5263   -3.0000   -0.0000 C   0  0  0  0  0  0  0  0  0  0  0  0
    7.7942   -2.0000   -0.0000 N   0  0  0  0  0  0  0  0  0  0  0  0
    6.9282   -1.5000   -0.0000 C   0  0  0  0  0  0  0  0  0  0  0  0
    6.9282   -0.5000   -0.0000 C   0  0  0  0  0  0  0  0  0  0  0  0
    6.0622   -2.0000   -0.0000 C   0  0  0  0  0  0  0  0  0  0  0  0
    7.7942   -0.0000   -0.0000 C   0  0  0  0  0  0  0  0  0  0  0  0
    6.0622   -0.0000   -0.0000 C   0  0  0  0  0  0  0  0  0  0  0  0
    7.7942    1.0000   -0.0000 C   0  0  0  0  0  0  0  0  0  0  0  0
    5.1962   -0.5000   -0.0000 C   0  0  0  0  0  0  0  0  0  0  0  0
    8.6603    1.5000   -0.0000 C   0  0  0  0  0  0  0  0  0  0  0  0
    6.9282    1.5000   -0.0000 C   0  0  0  0  0  0  0  0  0  0  0  0
    4.3301   -0.0000   -0.0000 C   0  0  0  0  0  0  0  0  0  0  0  0
    8.6603    2.5000   -0.0000 C   0  0  0  0  0  0  0  0  0  0  0  0
    4.3301    1.0000   -0.0000 O   0  0  0  0  0  0  0  0  0  0  0  0
    3.4641   -0.5000   -0.0000 C   0  0  0  0  0  0  0  0  0  0  0  0
    7.7942    3.0000   -0.0000 C   0  0  0  0  0  0  0  0  0  0  0  0
    2.5981   -0.0000   -0.0000 C   0  0  0  0  0  0  0  0  0  0  0  0
    7.7942    4.0000   -0.0000 F   0  0  0  0  0  0  0  0  0  0  0  0
    1.7321   -0.5000   -0.0000 C   0  0  0  0  0  0  0  0  0  0  0  0
    0.8660   -0.0000   -0.0000 C   0  0  0  0  0  0  0  0  0  0  0  0
    0.8660    1.0000   -0.0000 O   0  0  0  0  0  0  0  0  0  0  0  0
    0.0000   -0.5000   -0.0000 O   0  0  0  0  0  0  0  0  0  0  0  0
  1  2  2  0  0  0  0
  1  3  2  0  0  0  0
  1  4  1  0  0  0  0
  1  5  1  0  0  0  0
  4  6  1  0  0  0  0
  4  7  1  0  0  0  0
  6  8  1  0  0  0  0
  8  9  2  0  0  0  0
  9 10  1  0  0  0  0
  9 11  1  0  0  0  0
 10 12  2  0  0  0  0
 10 13  1  0  0  0  0
 12 14  1  0  0  0  0
 13 15  2  0  0  0  0
 14 16  1  0  0  0  0
 14 17  2  0  0  0  0
 18 15  1  0  0  0  0
 16 19  2  0  0  0  0
 18 20  1  6  0  0  0
 18 21  1  0  0  0  0
 19 22  1  0  0  0  0
 21 23  1  0  0  0  0
 22 24  1  0  0  0  0
 23 25  1  0  0  0  0
 25 26  1  0  0  0  0
 26 27  2  0  0  0  0
 26 28  1  0  0  0  0
M  END
>  <idcoordinates2D>


>  <FragFp>
;jyyxaY@7qW1hW1gVc0gDVbFFF88!4HG0V94808k8JhFV!N$FFF0c1FH91(Z!2F02!V18!

>  <PathFp>
0_B01I8F10F2WNGF882J702G0V8!12BF8HV!FRV0JBZ80814010H01k150X!F0FZJ01V1F1022pF21s40V0

>  <SkelSpheres>
//%109.1!2.1)203&4+2(4!105//$2!1,102!2*A/#1/$1/-2*1#205//(1/-11.1#1&1//102$1//$17#4!1,1%2$202#2#101033&5(3//%2/(4/(1$2#104#1%1(41/$2)1//2-101/!1)2/.3///,j,2.16+2!12#1//$2$2/#1,12!A!3%1/$1%4%1)1/%31(1/)1(21!1$1/!1-

>  <Structure>
fc{QQ@L\`cJ}`BNrFRRF[JJYJIZKIYQZjZZYfjjZDXSbjmQX

>  <Atoms>
28

>  <Bonds>
27

>  <Total Molweight>
387

>  <Total Molweight 2>
387.282

>  <cLogP>
2.5091

>  <H-Acceptors>
7

>  <H-Donors>
0

>  <Total Surface Area>
115.27

>  <Relative PSA>
0.71901

>  <Polar Surface Area>
115.65

>  <Shape Index>
0.53571

>  <Molecular Flexibility>
0.69025

>  <Molecular Complexity>
0.69315

>  <Non-H Atoms>
28

>  <Non-C/H Atoms>
9

>  <Electronegative Atoms>
9

>  <Stereo Centers>
1

>  <Rotatable Bonds>
12

>  <Rings Closures>
0

>  <Aromatic Rings>
0

>  <Aromatic Atoms>
0

>  <sp3-Atoms>
12

>  <Symmetric atoms>
1

$$$$

eCreator 1.02D

 28 27  0  0  0  0  0  0  0  0999 V2000
    8.6603    2.5000   -0.0000 S   0  0  0  0  0  0  0  0  0  0  0  0
    9.5263    3.0000   -0.0000 O   0  0  0  0  0  0  0  0  0  0  0  0
    8.6603    1.5000   -0.0000 N   0  0  0  0  0  0  0  0  0  0  0  0
    7.7942    3.0000   -0.0000 C   0  0  0  0  0  0  0  0  0  0  0  0
    7.7942    1.0000   -0.0000 C   0  0  0  0  0  0  0  0  0  0  0  0
    9.5263    1.0000   -0.0000 C   0  0  0  0  0  0  0  0  0  0  0  0
    7.7942   -0.0000   -0.0000 N   0  0  0  0  0  0  0  0  0  0  0  0
    6.9282    1.5000   -0.0000 N   0  0  0  0  0  0  0  0  0  0  0  0
    6.9282   -0.5000   -0.0000 C   0  0  0  0  0  0  0  0  0  0  0  0
    6.0622   -0.0000   -0.0000 C   0  0  0  0  0  0  0  0  0  0  0  0
    6.9282   -1.5000   -0.0000 C   0  0  0  0  0  0  0  0  0  0  0  0
    6.0622    1.0000   -0.0000 C   0  0  0  0  0  0  0  0  0  0  0  0
    5.1962   -0.5000   -0.0000 C   0  0  0  0  0  0  0  0  0  0  0  0
    7.7942   -2.0000   -0.0000 C   0  0  0  0  0  0  0  0  0  0  0  0
    5.1962    1.5000   -0.0000 C   0  0  0  0  0  0  0  0  0  0  0  0
    4.3301   -0.0000   -0.0000 C   0  0  0  0  0  0  0  0  0  0  0  0
    5.1962    2.5000   -0.0000 C   0  0  0  0  0  0  0  0  0  0  0  0
    4.3301    1.0000   -0.0000 C   0  0  0  0  0  0  0  0  0  0  0  0
    3.4641   -0.5000   -0.0000 C   0  0  0  0  0  0  0  0  0  0  0  0
    4.3301    3.0000   -0.0000 C   0  0  0  0  0  0  0  0  0  0  0  0
    3.4641    1.5000   -0.0000 C   0  0  0  0  0  0  0  0  0  0  0  0
    2.5981   -0.0000   -0.0000 C   0  0  0  0  0  0  0  0  0  0  0  0
    3.4641    2.5000   -0.0000 C   0  0  0  0  0  0  0  0  0  0  0  0
    1.7321   -0.5000   -0.0000 C   0  0  0  0  0  0  0  0  0  0  0  0
    2.5981    3.0000   -0.0000 F   0  0  0  0  0  0  0  0  0  0  0  0
    1.7321   -1.5000   -0.0000 O   0  0  0  0  0  0  0  0  0  0  0  0
    0.8660   -0.0000   -0.0000 C   0  0  0  0  0  0  0  0  0  0  0  0
    0.0000   -0.5000   -0.0000 C   0  0  0  0  0  0  0  0  0  0  0  0
  1  2  2  0  0  0  0
  1  3  1  0  0  0  0
  1  4  1  0  0  0  0
  3  5  1  0  0  0  0
  3  6  1  0  0  0  0
  5  7  1  0  0  0  0
  5  8  2  0  0  0  0
  7  9  2  0  0  0  0
  9 10  1  0  0  0  0
  9 11  1  0  0  0  0
 10 12  2  0  0  0  0
 10 13  1  0  0  0  0
 11 14  1  0  0  0  0
 12 15  1  0  0  0  0
 13 16  2  0  0  0  0
 15 17  1  0  0  0  0
 15 18  2  0  0  0  0
 16 19  1  0  0  0  0
 17 20  2  0  0  0  0
 18 21  1  0  0  0  0
 19 22  1  0  0  0  0
 20 23  1  0  0  0  0
 24 22  1  0  0  0  0
 23 25  1  0  0  0  0
 24 26  1  1  0  0  0
 24 27  1  0  0  0  0
 27 28  1  0  0  0  0
M  END
>  <idcoordinates2D>


>  <FragFp>
;jPqta1@7yVVC17cVc0CDVFFFJ8#4HG0V808!kN4dFV0VN$JJF0c1FH1W#V!F#2F2#V18!

>  <PathFp>
0ZB01I8F10FHWF11882J70XG0V80402BF8HV!GRV0JB_80814010Hs0k15#FF0FZF01V1F10V2kF29s40V0

>  <SkelSpheres>
/!1/$D%1+1/)203&1+5(4$22&1/#1#105/+4%E//)1.1-2.2//+2/$1//$1,3$2,1//!302(@*1)1$3!2)11(201$2///,1//)2.2)1/$1021//)2%202$1012!1+2(2!3#22/////&l#2(1)1(1)2!12.1(3#1$2!1//.@!1%3,5(3/%1/*1,3!31!3!41$1!1$3/,1-

>  <Structure>
fc{pa@DLyBX@`\addttvbbRtRRVRaZjVfifZjjavTxjgPYK@

>  <Atoms>
28

>  <Bonds>
27

>  <Total Molweight>
377

>  <Total Molweight 2>
377.314

>  <cLogP>
4.9284

>  <H-Acceptors>
5

>  <H-Donors>
0

>  <Total Surface Area>
88.6

>  <Relative PSA>
0.70418

>  <Polar Surface Area>
84.47

>  <Shape Index>
0.5

>  <Molecular Flexibility>
0.71663

>  <Molecular Complexity>
0.73284

>  <Non-H Atoms>
28

>  <Non-C/H Atoms>
7

>  <Electronegative Atoms>
7

>  <Stereo Centers>
2

>  <Rotatable Bonds>
10

>  <Rings Closures>
0

>  <Aromatic Rings>
0

>  <Aromatic Atoms>
0

>  <sp3-Atoms>
13

>  <Symmetric atoms>
0

$$$$

eCreator 1.02D

 29 28  0  0  0  0  0  0  0  0999 V2000
   14.2894   -4.5000   -0.0000 S   0  0  0  0  0  0  0  0  0  0  0  0
   15.5885   -5.2500   -0.0000 O   0  0  0  0  0  0  0  0  0  0  0  0
   14.2894   -3.0000   -0.0000 N   0  0  0  0  0  0  0  0  0  0  0  0
   12.9904   -2.2500   -0.0000 C   0  0  0  0  0  0  0  0  0  0  0  0
   12.9904   -0.7500   -0.0000 N   0  0  0  0  0  0  0  0  0  0  0  0
   11.6913   -3.0000   -0.0000 N   0  0  0  0  0  0  0  0  0  0  0  0
   11.6913   -0.0000   -0.0000 C   0  0  0  0  0  0  0  0  0  0  0  0
   10.3923   -0.7500   -0.0000 C   0  0  0  0  0  0  0  0  0  0  0  0
   11.6913    1.5000   -0.0000 C   0  0  0  0  0  0  0  0  0  0  0  0
   10.3923   -2.2500   -0.0000 C   0  0  0  0  0  0  0  0  0  0  0  0
    9.0933   -0.0000   -0.0000 C   0  0  0  0  0  0  0  0  0  0  0  0
   12.9904    2.2500   -0.0000 C   0  0  0  0  0  0  0  0  0  0  0  0
   10.3923    2.2500   -0.0000 C   0  0  0  0  0  0  0  0  0  0  0  0
    9.0933   -3.0000   -0.0000 C   0  0  0  0  0  0  0  0  0  0  0  0
    7.7942   -0.7500   -0.0000 C   0  0  0  0  0  0  0  0  0  0  0  0
    9.0933   -4.5000   -0.0000 C   0  0  0  0  0  0  0  0  0  0  0  0
    7.7942   -2.2500   -0.0000 C   0  0  0  0  0  0  0  0  0  0  0  0
    6.4952   -0.0000   -0.0000 C   0  0  0  0  0  0  0  0  0  0  0  0
    7.7942   -5.2500   -0.0000 C   0  0  0  0  0  0  0  0  0  0  0  0
    6.4952   -3.0000   -0.0000 C   0  0  0  0  0  0  0  0  0  0  0  0
    6.4952    1.5000   -0.0000 O   0  0  0  0  0  0  0  0  0  0  0  0
    5.1962   -0.7500   -0.0000 C   0  0  0  0  0  0  0  0  0  0  0  0
    6.4952   -4.5000   -0.0000 C   0  0  0  0  0  0  0  0  0  0  0  0
    3.8971   -0.0000   -0.0000 C   0  0  0  0  0  0  0  0  0  0  0  0
    5.1962   -5.2500   -0.0000 F   0  0  0  0  0  0  0  0  0  0  0  0
    3.8971    1.5000   -0.0000 O   0  0  0  0  0  0  0  0  0  0  0  0
    2.5981   -0.7500   -0.0000 C   0  0  0  0  0  0  0  0  0  0  0  0
    1.2990   -0.0000   -0.0000 C   0  0  0  0  0  0  0  0  0  0  0  0
    0.0000   -0.7500   -0.0000 O   0  0  0  0  0  0  0  0  0  0  0  0
  1  2  2  0  0  0  0
  1  3  1  0  0  0  0
  3  4  1  0  0  0  0
  4  5  1  0  0  0  0
  4  6  2  0  0  0  0
  5  7  2  0  0  0  0
  7  8  1  0  0  0  0
  7  9  1  0  0  0  0
  8 10  2  0  0  0  0
  8 11  1  0  0  0  0
  9 12  1  0  0  0  0
  9 13  1  0  0  0  0
 10 14  1  0  0  0  0
 11 15  2  0  0  0  0
 14 16  1  0  0  0  0
 14 17  2  0  0  0  0
 18 15  1  0  0  0  0
 16 19  2  0  0  0  0
 17 20  1  0  0  0  0
 18 21  1  6  0  0  0
 18 22  1  0  0  0  0
 19 23  1  0  0  0  0
 24 22  1  0  0  0  0
 23 25  1  0  0  0  0
 24 26  1  6  0  0  0
 24 27  1  0  0  0  0
 27 28  1  0  0  0  0
 28 29  1  0  0  0  0
M  END
>  <idcoordinates2D>


>  <FragFp>
:yjeywZ3DZu1Vh07@kc0h7VJNFF88#HF0m9080BkNJ10Z0k8$JFF081kH1V$80F4#F2#V18!

>  <PathFp>
0_B0138F10FHWFG1082470XG0V80412B08HV10GRV0JB_8!14010Hk1k150V!F0FZF01V1F!X2o!9s40V0

>  <SkelSpheres>
$2/#1&1011!9%1+3,3-3/#2!20120@$2/%2//)4#10G2/(1)1$1/-2.2/&1/////,3(1)1/01/*1@/$1$3#1(11!2,4//.2/+1/$1!104/01/.4,2$11%1.2-101#1+2+301!4.2*5!3//&1/l1$203#1(202/02!12#1#2%101/$1/$4.1(7!3/#5///&1!1,2*2%1!1$3)1/!32,

>  <Structure>
fkgpQ@DDi@ls`BArFRYQZJJIFIIQEJEMRtuSLuUURHsliQEVoTV

>  <Atoms>
29

>  <Bonds>
28

>  <Total Molweight>
397

>  <Total Molweight 2>
397.301

>  <cLogP>
2.9655

>  <H-Acceptors>
7

>  <H-Donors>
0

>  <Total Surface Area>
108.21

>  <Relative PSA>
0.72923

>  <Polar Surface Area>
105.72

>  <Shape Index>
0.51724

>  <Molecular Flexibility>
0.72292

>  <Molecular Complexity>
0.73618

>  <Non-H Atoms>
29

>  <Non-C/H Atoms>
9

>  <Electronegative Atoms>
9

>  <Stereo Centers>
2

>  <Rotatable Bonds>
11

>  <Rings Closures>
0

>  <Aromatic Rings>
0

>  <Aromatic Atoms>
0

>  <sp3-Atoms>
14

>  <Symmetric atoms>
1

$$$$

eCreator 1.02D

 29 28  0  0  0  0  0  0  0  0999 V2000
   10.3923    1.5000   -0.0000 S   0  0  0  0  0  0  0  0  0  0  0  0
   10.3923    2.5000   -0.0000 O   0  0  0  0  0  0  0  0  0  0  0  0
   11.2583    1.0000   -0.0000 O   0  0  0  0  0  0  0  0  0  0  0  0
    9.5263    1.0000   -0.0000 N   0  0  0  0  0  0  0  0  0  0  0  0
    9.5263   -0.0000   -0.0000 C   0  0  0  0  0  0  0  0  0  0  0  0
    8.6603   -0.5000   -0.0000 N   0  0  0  0  0  0  0  0  0  0  0  0
   10.3923   -0.5000   -0.0000 N   0  0  0  0  0  0  0  0  0  0  0  0
    7.7942   -0.0000   -0.0000 C   0  0  0  0  0  0  0  0  0  0  0  0
   10.3923   -1.5000   -0.0000 C   0  0  0  0  0  0  0  0  0  0  0  0
    7.7942    1.0000   -0.0000 C   0  0  0  0  0  0  0  0  0  0  0  0
    6.9282   -0.5000   -0.0000 C   0  0  0  0  0  0  0  0  0  0  0  0
   11.2583   -2.0000   -0.0000 C   0  0  0  0  0  0  0  0  0  0  0  0
    6.9282    1.5000   -0.0000 C   0  0  0  0  0  0  0  0  0  0  0  0
    6.0622   -0.0000   -0.0000 C   0  0  0  0  0  0  0  0  0  0  0  0
   11.2583   -3.0000   -0.0000 C   0  0  0  0  0  0  0  0  0  0  0  0
   12.1244   -1.5000   -0.0000 C   0  0  0  0  0  0  0  0  0  0  0  0
    6.9282    2.5000   -0.0000 C   0  0  0  0  0  0  0  0  0  0  0  0
   12.1244   -3.5000   -0.0000 C   0  0  0  0  0  0  0  0  0  0  0  0
    6.0622    3.0000   -0.0000 C   0  0  0  0  0  0  0  0  0  0  0  0
   12.9904   -3.0000   -0.0000 C   0  0  0  0  0  0  0  0  0  0  0  0
    5.1962    2.5000   -0.0000 O   0  0  0  0  0  0  0  0  0  0  0  0
    6.0622    4.0000   -0.0000 C   0  0  0  0  0  0  0  0  0  0  0  0
   13.8564   -3.5000   -0.0000 F   0  0  0  0  0  0  0  0  0  0  0  0
   12.9904   -2.0000   -0.0000 C   0  0  0  0  0  0  0  0  0  0  0  0
    5.1962    4.5000   -0.0000 C   0  0  0  0  0  0  0  0  0  0  0  0
    4.3301    4.0000   -0.0000 O   0  0  0  0  0  0  0  0  0  0  0  0
    5.1962    5.5000   -0.0000 C   0  0  0  0  0  0  0  0  0  0  0  0
    4.3301    6.0000   -0.0000 C   0  0  0  0  0  0  0  0  0  0  0  0
    4.3301    7.0000   -0.0000 O   0  0  0  0  0  0  0  0  0  0  0  0
  1  2  2  0  0  0  0
  1  3  2  0  0  0  0
  1  4  1  0  0  0  0
  4  5  1  0  0  0  0
  5  6  1  0  0  0  0
  5  7  2  0  0  0  0
  6  8  2  0  0  0  0
  7  9  1  0  0  0  0
  8 10  1  0  0  0  0
  8 11  1  0  0  0  0
  9 12  1  0  0  0  0
 10 13  1  0  0  0  0
 11 14  1  0  0  0  0
 12 15  1  0  0  0  0
 12 16  2  0  0  0  0
 13 17  2  0  0  0  0
 15 18  2  0  0  0  0
 19 17  1  0  0  0  0
 18 20  1  0  0  0  0
 19 21  1  1  0  0  0
 19 22  1  0  0  0  0
 20 23  1  0  0  0  0
 20 24  2  0  0  0  0
 25 22  1  0  0  0  0
 25 26  1  1  0  0  0
 25 27  1  0  0  0  0
 27 28  1  0  0  0  0
 28 29  1  0  0  0  0
M  END
>  <idcoordinates2D>


>  <FragFp>
:yjeUwZ3DZu1Zg06@Vc0h7VJ0FF88#IF0n9080BkNJ10V0m808!JFF081kH0V&FZ#F2#V18!

>  <PathFp>
F_B0938J18FFYF03082470X80V8!92R0eF010FBV2JBW8!WFV10Ho1k110V0Nk0F_F11V0H!X3K!9V4V!

>  <SkelSpheres>
.1/#1#D,2$3-3$1/.201204$6)1$1///&@/1$1/)41/$16//3&1/!2(2)1!3.1!2)2//&2*1%1/!1(6)1*2(201!1!12#1$2&5/)1-1$3201/)1*3%1)1/*1/#14,2$11!1!1)3/%1/,101!1.2&3!2!2/*1/#1(m(3#1(21.1%2/!1/$2//$1(9303//011/01*2(201/2*2%1$1!302&1)1(32,

>  <Structure>
fkgqQ@LTYAAYg@DMdLdaTRTRRbvRbfLrViZjiVjfjdI`xRdq}AX

>  <Atoms>
29

>  <Bonds>
28

>  <Total Molweight>
401

>  <Total Molweight 2>
401.289

>  <cLogP>
2.9857

>  <H-Acceptors>
8

>  <H-Donors>
0

>  <Total Surface Area>
124.34

>  <Relative PSA>
0.7395

>  <Polar Surface Area>
122.79

>  <Shape Index>
0.65517

>  <Molecular Flexibility>
0.75773

>  <Molecular Complexity>
0.66485

>  <Non-H Atoms>
29

>  <Non-C/H Atoms>
10

>  <Electronegative Atoms>
10

>  <Stereo Centers>
2

>  <Rotatable Bonds>
12

>  <Rings Closures>
0

>  <Aromatic Rings>
0

>  <Aromatic Atoms>
0

>  <sp3-Atoms>
13

>  <Symmetric atoms>
1

$$$$

eCreator 1.02D

 29 28  0  0  0  0  0  0  0  0999 V2000
   12.9904    2.2500   -0.0000 S   0  0  0  0  0  0  0  0  0  0  0  0
   11.6913    1.5000   -0.0000 O   0  0  0  0  0  0  0  0  0  0  0  0
   14.2894    1.5000   -0.0000 N   0  0  0  0  0  0  0  0  0  0  0  0
   12.9904    3.7500   -0.0000 C   0  0  0  0  0  0  0  0  0  0  0  0
   14.2894   -0.0000   -0.0000 C   0  0  0  0  0  0  0  0  0  0  0  0
   15.5885    2.2500   -0.0000 C   0  0  0  0  0  0  0  0  0  0  0  0
   12.9904   -0.7500   -0.0000 N   0  0  0  0  0  0  0  0  0  0  0  0
   15.5885   -0.7500   -0.0000 N   0  0  0  0  0  0  0  0  0  0  0  0
   12.9904   -2.2500   -0.0000 C   0  0  0  0  0  0  0  0  0  0  0  0
   15.5885   -2.2500   -0.0000 C   0  0  0  0  0  0  0  0  0  0  0  0
   11.6913   -3.0000   -0.0000 C   0  0  0  0  0  0  0  0  0  0  0  0
   14.2894   -3.0000   -0.0000 C   0  0  0  0  0  0  0  0  0  0  0  0
   16.8875   -3.0000   -0.0000 C   0  0  0  0  0  0  0  0  0  0  0  0
   10.3923   -2.2500   -0.0000 C   0  0  0  0  0  0  0  0  0  0  0  0
   11.6913   -4.5000   -0.0000 C   0  0  0  0  0  0  0  0  0  0  0  0
   14.2894   -4.5000   -0.0000 C   0  0  0  0  0  0  0  0  0  0  0  0
   16.8875   -4.5000   -0.0000 C   0  0  0  0  0  0  0  0  0  0  0  0
   18.1865   -2.2500   -0.0000 C   0  0  0  0  0  0  0  0  0  0  0  0
   15.5885   -5.2500   -0.0000 C   0  0  0  0  0  0  0  0  0  0  0  0
   18.1865   -5.2500   -0.0000 C   0  0  0  0  0  0  0  0  0  0  0  0
   19.4856   -3.0000   -0.0000 C   0  0  0  0  0  0  0  0  0  0  0  0
   15.5885   -6.7500   -0.0000 C   0  0  0  0  0  0  0  0  0  0  0  0
   19.4856   -4.5000   -0.0000 C   0  0  0  0  0  0  0  0  0  0  0  0
   16.8875   -7.5000   -0.0000 C   0  0  0  0  0  0  0  0  0  0  0  0
   20.7846   -5.2500   -0.0000 F   0  0  0  0  0  0  0  0  0  0  0  0
   16.8875   -9.0000   -0.0000 C   0  0  0  0  0  0  0  0  0  0  0  0
   18.1865   -9.7500   -0.0000 C   0  0  0  0  0  0  0  0  0  0  0  0
   18.1865  -11.2500   -0.0000 C   0  0  0  0  0  0  0  0  0  0  0  0
   19.4856  -12.0000   -0.0000 O   0  0  0  0  0  0  0  0  0  0  0  0
  1  2  2  0  0  0  0
  1  3  1  0  0  0  0
  1  4  1  0  0  0  0
  3  5  1  0  0  0  0
  3  6  1  0  0  0  0
  5  7  1  0  0  0  0
  5  8  2  0  0  0  0
  7  9  2  0  0  0  0
  8 10  1  0  0  0  0
  9 11  1  0  0  0  0
  9 12  1  0  0  0  0
 10 13  1  0  0  0  0
 11 14  1  0  0  0  0
 11 15  1  0  0  0  0
 12 16  1  0  0  0  0
 13 17  1  0  0  0  0
 13 18  2  0  0  0  0
 16 19  2  0  0  0  0
 17 20  2  0  0  0  0
 18 21  1  0  0  0  0
 19 22  1  0  0  0  0
 20 23  1  0  0  0  0
 22 24  1  0  0  0  0
 23 25  1  0  0  0  0
 24 26  1  0  0  0  0
 26 27  1  0  0  0  0
 27 28  1  0  0  0  0
 28 29  2  0  0  0  0
M  END
>  <idcoordinates2D>


>  <FragFp>
:UfTnta187yV49W5cFc09DVGNFJ8#4IG0180808k84hFZ0XN08!JJF0c1FH1W#V&2F2#V18!

>  <PathFp>
FaB09I8J18FFYF1H8N2Jb3X80V80882R0XF#FBV2JBW8081FV!HR0k11#NkVF_J11!H10V2JF29V4k!

>  <SkelSpheres>
/1/%2C//3+203/#51&82#2#3)1,1&51/$2$4%F/%1#1-1*1/!2!1*12-1/,4!1201///#1!1)6/$401$33/&3*9&1,2/051#1,2)1/(2/-1.1)1*4////1(1/012/15/+1$1/-2,2$2//$n01*1/+1#12&1,5///&1(7!1/,3#11.312//,1+1#1#3.1&1*2&2

>  <Structure>
fkgpa@DLy@x@`\addttrTRbTJRVRrSURuUTkUURBcKdFcIX

>  <Atoms>
29

>  <Bonds>
28

>  <Total Molweight>
389

>  <Total Molweight 2>
389.325

>  <cLogP>
5.1526

>  <H-Acceptors>
5

>  <H-Donors>
0

>  <Total Surface Area>
77.65

>  <Relative PSA>
0.8027

>  <Polar Surface Area>
81.31

>  <Shape Index>
0.65517

>  <Molecular Flexibility>
0.73021

>  <Molecular Complexity>
0.70285

>  <Non-H Atoms>
29

>  <Non-C/H Atoms>
7

>  <Electronegative Atoms>
7

>  <Stereo Centers>
1

>  <Rotatable Bonds>
12

>  <Rings Closures>
0

>  <Aromatic Rings>
0

>  <Aromatic Atoms>
0

>  <sp3-Atoms>
14

>  <Symmetric atoms>
1

$$$$

eCreator 1.02D

 29 28  0  0  0  0  0  0  0  0999 V2000
   15.5885    2.2500   -0.0000 S   0  0  0  0  0  0  0  0  0  0  0  0
   16.3385    0.9510   -0.0000 O   0  0  0  0  0  0  0  0  0  0  0  0
   14.8385    3.5490   -0.0000 O   0  0  0  0  0  0  0  0  0  0  0  0
   14.2894    1.5000   -0.0000 N   0  0  0  0  0  0  0  0  0  0  0  0
   16.8875    3.0000   -0.0000 C   0  0  0  0  0  0  0  0  0  0  0  0
   14.2894   -0.0000   -0.0000 C   0  0  0  0  0  0  0  0  0  0  0  0
   12.9904   -0.7500   -0.0000 N   0  0  0  0  0  0  0  0  0  0  0  0
   15.5885   -0.7500   -0.0000 N   0  0  0  0  0  0  0  0  0  0  0  0
   11.6913   -0.0000   -0.0000 C   0  0  0  0  0  0  0  0  0  0  0  0
   15.5885   -2.2500   -0.0000 C   0  0  0  0  0  0  0  0  0  0  0  0
   11.6913    1.5000   -0.0000 C   0  0  0  0  0  0  0  0  0  0  0  0
   10.3923   -0.7500   -0.0000 C   0  0  0  0  0  0  0  0  0  0  0  0
   16.8875   -3.0000   -0.0000 C   0  0  0  0  0  0  0  0  0  0  0  0
   10.3923    2.2500   -0.0000 C   0  0  0  0  0  0  0  0  0  0  0  0
   16.8875   -4.5000   -0.0000 C   0  0  0  0  0  0  0  0  0  0  0  0
   18.1865   -2.2500   -0.0000 C   0  0  0  0  0  0  0  0  0  0  0  0
   10.3923    3.7500   -0.0000 C   0  0  0  0  0  0  0  0  0  0  0  0
   18.1865   -5.2500   -0.0000 C   0  0  0  0  0  0  0  0  0  0  0  0
    9.0933    4.5000   -0.0000 C   0  0  0  0  0  0  0  0  0  0  0  0
   18.1865   -6.7500   -0.0000 C   0  0  0  0  0  0  0  0  0  0  0  0
    7.7942    3.7500   -0.0000 O   0  0  0  0  0  0  0  0  0  0  0  0
    9.0933    6.0000   -0.0000 C   0  0  0  0  0  0  0  0  0  0  0  0
   19.4856   -7.5000   -0.0000 F   0  0  0  0  0  0  0  0  0  0  0  0
    7.7942    6.7500   -0.0000 C   0  0  0  0  0  0  0  0  0  0  0  0
    6.4952    6.0000   -0.0000 O   0  0  0  0  0  0  0  0  0  0  0  0
    7.7942    8.2500   -0.0000 C   0  0  0  0  0  0  0  0  0  0  0  0
    6.4952    9.0000   -0.0000 C   0  0  0  0  0  0  0  0  0  0  0  0
    5.1962    8.2500   -0.0000 O   0  0  0  0  0  0  0  0  0  0  0  0
    6.4952   10.5000   -0.0000 O   0  0  0  0  0  0  0  0  0  0  0  0
  1  2  2  0  0  0  0
  1  3  2  0  0  0  0
  1  4  1  0  0  0  0
  1  5  1  0  0  0  0
  4  6  1  0  0  0  0
  6  7  1  0  0  0  0
  6  8  2  0  0  0  0
  7  9  2  0  0  0  0
  8 10  1  0  0  0  0
  9 11  1  0  0  0  0
  9 12  1  0  0  0  0
 10 13  1  0  0  0  0
 11 14  1  0  0  0  0
 13 15  2  0  0  0  0
 13 16  1  0  0  0  0
 14 17  2  0  0  0  0
 15 18  1  0  0  0  0
 19 17  1  0  0  0  0
 18 20  2  0  0  0  0
 19 21  1  1  0  0  0
 19 22  1  0  0  0  0
 20 23  1  0  0  0  0
 24 22  1  0  0  0  0
 24 25  1  1  0  0  0
 24 26  1  0  0  0  0
 26 27  1  0  0  0  0
 27 28  2  0  0  0  0
 27 29  1  0  0  0  0
M  END
>  <idcoordinates2D>


>  <FragFp>
;jyzwZYDZq1_hV2DVc0hMVr0FF88!4IG0n948FBkNJCFc0H888!JFG081kH8V1%FZ!2F22!V18!

>  <PathFp>
FbB09I8F18FFYN1G082473X80V8!92R0@F010FBV0JBW808VFV!Hw1o110X0skVFZJ01!210a2KF09V4V!

>  <SkelSpheres>
!2//10208!1.3#1.1.4/01!4$3)1/(1/%1#2(B$1$13//$1/2#1/!3.3/)2#1//01/#1//$1%1/#2-9!2#2,2!1&11$12#1$301$6(3/.1%2*2/1/!2/(2$5/(1042/%1//#3/,201!1/)22!2/1.1-1#1#j)1!2/%4!1%1/!2.1$1&1/,1&2@!3//0152/101)14$2!1&2(2!204$2%102%3)1//0

>  <Structure>
fkgpq@LLyAAQ{N@H[HYIH]DeDmDleEmLhmTmULtuUSHSNrcKcZ}Ih

>  <Atoms>
29

>  <Bonds>
28

>  <Total Molweight>
405

>  <Total Molweight 2>
405.277

>  <cLogP>
1.1664

>  <H-Acceptors>
9

>  <H-Donors>
0

>  <Total Surface Area>
135.17

>  <Relative PSA>
0.79522

>  <Polar Surface Area>
148.24

>  <Shape Index>
0.65517

>  <Molecular Flexibility>
0.74388

>  <Molecular Complexity>
0.67785

>  <Non-H Atoms>
29

>  <Non-C/H Atoms>
11

>  <Electronegative Atoms>
11

>  <Stereo Centers>
2

>  <Rotatable Bonds>
10

>  <Rings Closures>
0

>  <Aromatic Rings>
0

>  <Aromatic Atoms>
0

>  <sp3-Atoms>
13

>  <Symmetric atoms>
1

$$$$

eCreator 1.02D

 29 28  0  0  0  0  0  0  0  0999 V2000
    7.7942   -3.0000   -0.0000 S   0  0  0  0  0  0  0  0  0  0  0  0
    6.9282   -3.5000   -0.0000 O   0  0  0  0  0  0  0  0  0  0  0  0
    8.6603   -3.5000   -0.0000 O   0  0  0  0  0  0  0  0  0  0  0  0
    7.7942   -2.0000   -0.0000 N   0  0  0  0  0  0  0  0  0  0  0  0
    8.6603   -1.5000   -0.0000 C   0  0  0  0  0  0  0  0  0  0  0  0
    8.6603   -0.5000   -0.0000 N   0  0  0  0  0  0  0  0  0  0  0  0
    9.5263   -2.0000   -0.0000 N   0  0  0  0  0  0  0  0  0  0  0  0
    7.7942   -0.0000   -0.0000 C   0  0  0  0  0  0  0  0  0  0  0  0
   10.3923   -1.5000   -0.0000 C   0  0  0  0  0  0  0  0  0  0  0  0
    6.9282   -0.5000   -0.0000 C   0  0  0  0  0  0  0  0  0  0  0  0
    7.7942    1.0000   -0.0000 C   0  0  0  0  0  0  0  0  0  0  0  0
   11.2583   -2.0000   -0.0000 C   0  0  0  0  0  0  0  0  0  0  0  0
    6.0622   -0.0000   -0.0000 C   0  0  0  0  0  0  0  0  0  0  0  0
    6.9282    1.5000   -0.0000 C   0  0  0  0  0  0  0  0  0  0  0  0
   12.1244   -1.5000   -0.0000 C   0  0  0  0  0  0  0  0  0  0  0  0
   11.2583   -3.0000   -0.0000 C   0  0  0  0  0  0  0  0  0  0  0  0
    5.1962   -0.5000   -0.0000 C   0  0  0  0  0  0  0  0  0  0  0  0
   12.9904   -2.0000   -0.0000 C   0  0  0  0  0  0  0  0  0  0  0  0
    4.3301   -0.0000   -0.0000 C   0  0  0  0  0  0  0  0  0  0  0  0
   12.9904   -3.0000   -0.0000 C   0  0  0  0  0  0  0  0  0  0  0  0
    4.3301    1.0000   -0.0000 O   0  0  0  0  0  0  0  0  0  0  0  0
    3.4641   -0.5000   -0.0000 C   0  0  0  0  0  0  0  0  0  0  0  0
   13.8564   -3.5000   -0.0000 F   0  0  0  0  0  0  0  0  0  0  0  0
    2.5981   -0.0000   -0.0000 C   0  0  0  0  0  0  0  0  0  0  0  0
    2.5981    1.0000   -0.0000 O   0  0  0  0  0  0  0  0  0  0  0  0
    1.7321   -0.5000   -0.0000 C   0  0  0  0  0  0  0  0  0  0  0  0
    0.8660   -0.0000   -0.0000 C   0  0  0  0  0  0  0  0  0  0  0  0
    0.8660    1.0000   -0.0000 O   0  0  0  0  0  0  0  0  0  0  0  0
    0.0000   -0.5000   -0.0000 O   0  0  0  0  0  0  0  0  0  0  0  0
  1  2  2  0  0  0  0
  1  3  2  0  0  0  0
  1  4  1  0  0  0  0
  4  5  1  0  0  0  0
  5  6  1  0  0  0  0
  5  7  2  0  0  0  0
  6  8  2  0  0  0  0
  7  9  1  0  0  0  0
  8 10  1  0  0  0  0
  8 11  1  0  0  0  0
  9 12  1  0  0  0  0
 10 13  1  0  0  0  0
 11 14  1  0  0  0  0
 12 15  1  0  0  0  0
 12 16  2  0  0  0  0
 13 17  2  0  0  0  0
 15 18  2  0  0  0  0
 19 17  1  0  0  0  0
 18 20  1  0  0  0  0
 19 21  1  6  0  0  0
 19 22  1  0  0  0  0
 20 23  1  0  0  0  0
 24 22  1  0  0  0  0
 24 25  1  6  0  0  0
 24 26  1  0  0  0  0
 26 27  1  0  0  0  0
 27 28  2  0  0  0  0
 27 29  1  0  0  0  0
M  END
>  <idcoordinates2D>


>  <FragFp>
:yjizwZYDZy1_hV6DVc0hMVr0FF88#IF0n948FBkNJ5Fc0m888!JFG081kH8V&FZ#F22!V18!

>  <PathFp>
F_B0938J18FFYN0I082470X80V8!92R0eF010FBV2JBW8!1FV!Ho1o110X0Nk0F_J11!H!X2K!9V4V!

>  <SkelSpheres>
!2+1/#1#D!1.3-3$1&3/#2$1204$5$1#1$1///&@/1$1/!1%41/$12.203-33%1/!2#1-1!3/!2)2//&2*1*1(2$1(6&1,2(201!1!12#1$5&6(3/.1%201/)1*3&2&21!1/&1/#14/&1,3$2/1/,101!1/*2!2/*1/#1(l,1)1+4!1%22/01/$3//$1(9!3//011/01+1&201/2*2%1$1!302&1)1/&

>  <Structure>
fkgpq@LTYAAQ{N@H[HYIBhdhdeEleEmLhmRuURmUUSHSNpeIczBp

>  <Atoms>
29

>  <Bonds>
28

>  <Total Molweight>
405

>  <Total Molweight 2>
405.277

>  <cLogP>
1.1594

>  <H-Acceptors>
9

>  <H-Donors>
0

>  <Total Surface Area>
132.67

>  <Relative PSA>
0.79136

>  <Polar Surface Area>
139.86

>  <Shape Index>
0.65517

>  <Molecular Flexibility>
0.76192

>  <Molecular Complexity>
0.66888

>  <Non-H Atoms>
29

>  <Non-C/H Atoms>
11

>  <Electronegative Atoms>
11

>  <Stereo Centers>
2

>  <Rotatable Bonds>
12

>  <Rings Closures>
0

>  <Aromatic Rings>
0

>  <Aromatic Atoms>
0

>  <sp3-Atoms>
13

>  <Symmetric atoms>
1

$$$$

eCreator 1.02D

 29 28  0  0  0  0  0  0  0  0999 V2000
    9.5263   -3.0000   -0.0000 S   0  0  0  0  0  0  0  0  0  0  0  0
   10.3923   -3.5000   -0.0000 O   0  0  0  0  0  0  0  0  0  0  0  0
    8.6603   -3.5000   -0.0000 O   0  0  0  0  0  0  0  0  0  0  0  0
    9.5263   -2.0000   -0.0000 N   0  0  0  0  0  0  0  0  0  0  0  0
    8.6603   -1.5000   -0.0000 C   0  0  0  0  0  0  0  0  0  0  0  0
   10.3923   -1.5000   -0.0000 C   0  0  0  0  0  0  0  0  0  0  0  0
    8.6603   -0.5000   -0.0000 N   0  0  0  0  0  0  0  0  0  0  0  0
    7.7942   -2.0000   -0.0000 N   0  0  0  0  0  0  0  0  0  0  0  0
    7.7942   -0.0000   -0.0000 C   0  0  0  0  0  0  0  0  0  0  0  0
    6.9282   -0.5000   -0.0000 C   0  0  0  0  0  0  0  0  0  0  0  0
    7.7942    1.0000   -0.0000 C   0  0  0  0  0  0  0  0  0  0  0  0
    6.0622   -0.0000   -0.0000 C   0  0  0  0  0  0  0  0  0  0  0  0
    6.9282   -1.5000   -0.0000 C   0  0  0  0  0  0  0  0  0  0  0  0
    6.9282    1.5000   -0.0000 C   0  0  0  0  0  0  0  0  0  0  0  0
    5.1962   -0.5000   -0.0000 C   0  0  0  0  0  0  0  0  0  0  0  0
    6.0622   -2.0000   -0.0000 C   0  0  0  0  0  0  0  0  0  0  0  0
    4.3301   -0.0000   -0.0000 C   0  0  0  0  0  0  0  0  0  0  0  0
    6.0622   -3.0000   -0.0000 C   0  0  0  0  0  0  0  0  0  0  0  0
    4.3301    1.0000   -0.0000 O   0  0  0  0  0  0  0  0  0  0  0  0
    3.4641   -0.5000   -0.0000 C   0  0  0  0  0  0  0  0  0  0  0  0
    5.1962   -3.5000   -0.0000 C   0  0  0  0  0  0  0  0  0  0  0  0
    2.5981   -0.0000   -0.0000 C   0  0  0  0  0  0  0  0  0  0  0  0
    4.3301   -3.0000   -0.0000 C   0  0  0  0  0  0  0  0  0  0  0  0
    2.5981    1.0000   -0.0000 O   0  0  0  0  0  0  0  0  0  0  0  0
    1.7321   -0.5000   -0.0000 C   0  0  0  0  0  0  0  0  0  0  0  0
    3.4641   -3.5000   -0.0000 F   0  0  0  0  0  0  0  0  0  0  0  0
    0.8660   -0.0000   -0.0000 C   0  0  0  0  0  0  0  0  0  0  0  0
    0.8660    1.0000   -0.0000 O   0  0  0  0  0  0  0  0  0  0  0  0
    0.0000   -0.5000   -0.0000 O   0  0  0  0  0  0  0  0  0  0  0  0
  1  2  2  0  0  0  0
  1  3  2  0  0  0  0
  1  4  1  0  0  0  0
  4  5  1  0  0  0  0
  4  6  1  0  0  0  0
  5  7  1  0  0  0  0
  5  8  2  0  0  0  0
  7  9  2  0  0  0  0
  9 10  1  0  0  0  0
  9 11  1  0  0  0  0
 10 12  1  0  0  0  0
 10 13  2  0  0  0  0
 11 14  1  0  0  0  0
 12 15  2  0  0  0  0
 13 16  1  0  0  0  0
 17 15  1  0  0  0  0
 16 18  1  0  0  0  0
 17 19  1  6  0  0  0
 17 20  1  0  0  0  0
 18 21  2  0  0  0  0
 22 20  1  0  0  0  0
 21 23  1  0  0  0  0
 22 24  1  6  0  0  0
 22 25  1  0  0  0  0
 23 26  1  0  0  0  0
 25 27  1  0  0  0  0
 27 28  2  0  0  0  0
 27 29  1  0  0  0  0
M  END
>  <idcoordinates2D>


>  <FragFp>
:yjiyxaYD_y1WhW7DVc0hMVrFFJ88#HF0m948FBkNJ_Fc0kN8#JFG0c1kH9W#V!FZ#F22!V18!

>  <PathFp>
0_B0138F10FHWNGG882J70XF0V8!12BF8HV10GBV0JB_8!14#Hk1o150X0FF0FZJ01V1F!X2p029s40V0

>  <SkelSpheres>
!2//1#B!1!1+3/)205/#2$1!6$423////$A*1-1///-203.3/&1%1(201%3!1//%1,1,1/.2,17&6,11&2)2#2$5&6(3*1#1#3/02/+1101/01!102(3(1#1/*4//$3+202$111&1-1!2!1$2/*2#2/%1//j,1/%4%2!12!21,1*1(1103//!1(8!3//1/!1,1)1.22#3!3!2%1(3)1//0

>  <Structure>
fkgpq@LLyAB^{N@HgHYICEMhhdleEdhmhmTmSMUMUSHCJpgGUZrp

>  <Atoms>
29

>  <Bonds>
28

>  <Total Molweight>
405

>  <Total Molweight 2>
405.277

>  <cLogP>
1.5149

>  <H-Acceptors>
9

>  <H-Donors>
0

>  <Total Surface Area>
132.67

>  <Relative PSA>
0.79136

>  <Polar Surface Area>
139.86

>  <Shape Index>
0.51724

>  <Molecular Flexibility>
0.74954

>  <Molecular Complexity>
0.72323

>  <Non-H Atoms>
29

>  <Non-C/H Atoms>
11

>  <Electronegative Atoms>
11

>  <Stereo Centers>
2

>  <Rotatable Bonds>
11

>  <Rings Closures>
0

>  <Aromatic Rings>
0

>  <Aromatic Atoms>
0

>  <sp3-Atoms>
13

>  <Symmetric atoms>
1

$$$$

eCreator 1.02D

 28 28  0  0  0  0  0  0  0  0999 V2000
   10.3923   -0.5000   -0.0000 S   0  0  0  0  0  0  0  0  0  0  0  0
   11.2583   -0.0000   -0.0000 O   0  0  0  0  0  0  0  0  0  0  0  0
   10.3923   -1.5000   -0.0000 O   0  0  0  0  0  0  0  0  0  0  0  0
    9.5263   -0.0000   -0.0000 N   0  0  0  0  0  0  0  0  0  0  0  0
    8.6603   -0.5000   -0.0000 C   0  0  0  0  0  0  0  0  0  0  0  0
    9.5263    1.0000   -0.0000 C   0  0  0  0  0  0  0  0  0  0  0  0
    7.7942   -0.0000   -0.0000 N   0  0  0  0  0  0  0  0  0  0  0  0
    6.9282   -0.5000   -0.0000 C   0  0  0  0  0  0  0  0  0  0  0  0
    6.9282   -1.5000   -0.0000 C   0  0  0  0  0  0  0  0  0  0  0  0
    6.0622   -0.0000   -0.0000 C   0  0  0  0  0  0  0  0  0  0  0  0
    6.0622   -2.0000   -0.0000 C   0  0  0  0  0  0  0  0  0  0  0  0
    7.7942   -2.0000   -0.0000 C   0  0  0  0  0  0  0  0  0  0  0  0
    6.0622    1.0000   -0.0000 C   0  0  0  0  0  0  0  0  0  0  0  0
    5.1962   -0.5000   -0.0000 C   0  0  0  0  0  0  0  0  0  0  0  0
    6.0622   -3.0000   -0.0000 C   0  0  0  0  0  0  0  0  0  0  0  0
    7.7942   -3.0000   -0.0000 C   0  0  0  0  0  0  0  0  0  0  0  0
    5.1962    1.5000   -0.0000 N   0  0  0  0  0  0  0  0  0  0  0  0
    6.9282    1.5000   -0.0000 C   0  0  0  0  0  0  0  0  0  0  0  0
    4.3301   -0.0000   -0.0000 C   0  0  0  0  0  0  0  0  0  0  0  0
    6.9282   -3.5000   -0.0000 C   0  0  0  0  0  0  0  0  0  0  0  0
    6.9282    2.5000   -0.0000 C   0  0  0  0  0  0  0  0  0  0  0  0
    3.4641   -0.5000   -0.0000 C   0  0  0  0  0  0  0  0  0  0  0  0
    3.4641   -1.5000   -0.0000 O   0  0  0  0  0  0  0  0  0  0  0  0
    2.5981   -0.0000   -0.0000 C   0  0  0  0  0  0  0  0  0  0  0  0
    1.7321   -0.5000   -0.0000 C   0  0  0  0  0  0  0  0  0  0  0  0
    1.7321   -1.5000   -0.0000 O   0  0  0  0  0  0  0  0  0  0  0  0
    0.8660   -0.0000   -0.0000 C   0  0  0  0  0  0  0  0  0  0  0  0
    0.0000   -0.5000   -0.0000 C   0  0  0  0  0  0  0  0  0  0  0  0
  1  2  2  0  0  0  0
  1  3  2  0  0  0  0
  1  4  1  0  0  0  0
  4  5  1  0  0  0  0
  4  6  1  0  0  0  0
  5  7  2  0  0  0  0
  7  8  1  0  0  0  0
  8  9  1  0  0  0  0
  8 10  2  0  0  0  0
  9 11  2  0  0  0  0
  9 12  1  0  0  0  0
 10 13  1  0  0  0  0
 10 14  1  0  0  0  0
 11 15  1  0  0  0  0
 12 16  2  0  0  0  0
 13 17  2  0  0  0  0
 13 18  1  0  0  0  0
 14 19  2  0  0  0  0
 15 20  2  0  0  0  0
 18 21  1  0  0  0  0
 22 19  1  0  0  0  0
 22 23  1  1  0  0  0
 22 24  1  0  0  0  0
 25 24  1  0  0  0  0
 25 26  1  1  0  0  0
 25 27  1  0  0  0  0
 27 28  1  0  0  0  0
 16 20  1  0  0  0  0
M  END
>  <idcoordinates2D>


>  <FragFp>
zvyz@ztV9D1u0kg17NV90C5VJFFF88#HF0r8080BFN41VV0HN08!JFF081kH0V102V!JZ#F2$1#

>  <PathFp>
0b8WC194_P8HWFF128I4jV204V80N86T0RFf50HBV!8V8!Vkc80Fo4k510k0FF!ZF0VV101023_2V9VBFW0

>  <SkelSpheres>
/+3&1#@!2!1+2/)2!1/%601!6$3////&6,1+1///+4//*1(5/3///+2.1/,1(17,1&1(2(12$1#2&4/-2*13#2,1-2+3#3#1-3%21/+4#4/4/#31-1(12#1,12/)1,2#1+1/.1*k%5%2!2/%4!3@/$1/2//)2(5!3#1/01/&2$1/&21*1#3#3%4.3)1!3/-

>  <Structure>
fcgpR@LLCACY`BLdabrbbbRbQQfTwlkTtaPLeUUBJp\qRDqh

>  <Atoms>
28

>  <Bonds>
28

>  <Total Molweight>
378

>  <Total Molweight 2>
378.303

>  <cLogP>
1.8125

>  <H-Acceptors>
7

>  <H-Donors>
0

>  <Total Surface Area>
113.3

>  <Relative PSA>
0.69594

>  <Polar Surface Area>
102.56

>  <Shape Index>
0.5

>  <Molecular Flexibility>
0.58485

>  <Molecular Complexity>
0.7569

>  <Non-H Atoms>
28

>  <Non-C/H Atoms>
8

>  <Electronegative Atoms>
8

>  <Stereo Centers>
2

>  <Rotatable Bonds>
9

>  <Rings Closures>
1

>  <Aromatic Rings>
1

>  <Aromatic Atoms>
6

>  <sp3-Atoms>
11

>  <Symmetric atoms>
3

$$$$

eCreator 1.02D

 29 28  0  0  0  0  0  0  0  0999 V2000
    8.6603    2.5000   -0.0000 S   0  0  0  0  0  0  0  0  0  0  0  0
    9.5263    3.0000   -0.0000 O   0  0  0  0  0  0  0  0  0  0  0  0
    7.7942    3.0000   -0.0000 O   0  0  0  0  0  0  0  0  0  0  0  0
    8.6603    1.5000   -0.0000 N   0  0  0  0  0  0  0  0  0  0  0  0
    7.7942    1.0000   -0.0000 C   0  0  0  0  0  0  0  0  0  0  0  0
    9.5263    1.0000   -0.0000 C   0  0  0  0  0  0  0  0  0  0  0  0
    7.7942   -0.0000   -0.0000 N   0  0  0  0  0  0  0  0  0  0  0  0
    6.9282    1.5000   -0.0000 N   0  0  0  0  0  0  0  0  0  0  0  0
    6.9282   -0.5000   -0.0000 C   0  0  0  0  0  0  0  0  0  0  0  0
    6.0622   -0.0000   -0.0000 C   0  0  0  0  0  0  0  0  0  0  0  0
    6.9282   -1.5000   -0.0000 C   0  0  0  0  0  0  0  0  0  0  0  0
    5.1962   -0.5000   -0.0000 C   0  0  0  0  0  0  0  0  0  0  0  0
    6.0622    1.0000   -0.0000 C   0  0  0  0  0  0  0  0  0  0  0  0
    6.0622   -2.0000   -0.0000 C   0  0  0  0  0  0  0  0  0  0  0  0
    7.7942   -2.0000   -0.0000 C   0  0  0  0  0  0  0  0  0  0  0  0
    4.3301   -0.0000   -0.0000 C   0  0  0  0  0  0  0  0  0  0  0  0
    5.1962    1.5000   -0.0000 C   0  0  0  0  0  0  0  0  0  0  0  0
    3.4641   -0.5000   -0.0000 C   0  0  0  0  0  0  0  0  0  0  0  0
    5.1962    2.5000   -0.0000 C   0  0  0  0  0  0  0  0  0  0  0  0
    3.4641   -1.5000   -0.0000 O   0  0  0  0  0  0  0  0  0  0  0  0
    2.5981   -0.0000   -0.0000 C   0  0  0  0  0  0  0  0  0  0  0  0
    4.3301    3.0000   -0.0000 C   0  0  0  0  0  0  0  0  0  0  0  0
    1.7321   -0.5000   -0.0000 C   0  0  0  0  0  0  0  0  0  0  0  0
    3.4641    2.5000   -0.0000 C   0  0  0  0  0  0  0  0  0  0  0  0
    1.7321   -1.5000   -0.0000 O   0  0  0  0  0  0  0  0  0  0  0  0
    0.8660   -0.0000   -0.0000 C   0  0  0  0  0  0  0  0  0  0  0  0
    3.4641    1.5000   -0.0000 F   0  0  0  0  0  0  0  0  0  0  0  0
    2.5981    3.0000   -0.0000 C   0  0  0  0  0  0  0  0  0  0  0  0
    0.0000   -0.5000   -0.0000 C   0  0  0  0  0  0  0  0  0  0  0  0
  1  2  2  0  0  0  0
  1  3  2  0  0  0  0
  1  4  1  0  0  0  0
  4  5  1  0  0  0  0
  4  6  1  0  0  0  0
  5  7  1  0  0  0  0
  5  8  2  0  0  0  0
  7  9  2  0  0  0  0
  9 10  1  0  0  0  0
  9 11  1  0  0  0  0
 10 12  1  0  0  0  0
 10 13  2  0  0  0  0
 11 14  1  0  0  0  0
 11 15  1  0  0  0  0
 12 16  2  0  0  0  0
 13 17  1  0  0  0  0
 18 16  1  0  0  0  0
 17 19  1  0  0  0  0
 18 20  1  1  0  0  0
 18 21  1  0  0  0  0
 19 22  2  0  0  0  0
 23 21  1  0  0  0  0
 22 24  1  0  0  0  0
 23 25  1  1  0  0  0
 23 26  1  0  0  0  0
 24 27  1  0  0  0  0
 24 28  2  0  0  0  0
 26 29  1  0  0  0  0
M  END
>  <idcoordinates2D>


>  <FragFp>
:yj@yta1D5u0Vh178kc0C7VJNFJ88#HF0m8080BkN4WFZ0kN$JFF0c1kH1W#V80FZ#F2#V18!

>  <PathFp>
0_B0138F10FHWFG1882J70XF0V8#2BF8HV10GBV0JB_8!W4#Hk0k150V0FF0FZF01V1F!X2p029s40V0

>  <SkelSpheres>
$2#1.1)1#8%1%2$2,3+202/)1!B$523/#2///A#1/$1/#1/)4,1///+2(3///04/!1%1.1/%1@&5,11/02#2,4+1+1#3/32/+1/3#1!1*3%201/.4/)1*3$2-101/%1!2!1$2/$203!201///)l+11/,2!1#21,1*1$2%3/!4.2$1!8303$1/*1.2!1/&1/3#3%4%1(3)1//0

>  <Structure>
fkgpQ@LLyAFQ`BErFRPqSZJJIEJKIQSKUKTtuTuTrHqlIquNbl

>  <Atoms>
29

>  <Bonds>
28

>  <Total Molweight>
397

>  <Total Molweight 2>
397.301

>  <cLogP>
3.6799

>  <H-Acceptors>
7

>  <H-Donors>
0

>  <Total Surface Area>
108.15

>  <Relative PSA>
0.72908

>  <Polar Surface Area>
102.56

>  <Shape Index>
0.48276

>  <Molecular Flexibility>
0.74423

>  <Molecular Complexity>
0.72855

>  <Non-H Atoms>
29

>  <Non-C/H Atoms>
9

>  <Electronegative Atoms>
9

>  <Stereo Centers>
2

>  <Rotatable Bonds>
10

>  <Rings Closures>
0

>  <Aromatic Rings>
0

>  <Aromatic Atoms>
0

>  <sp3-Atoms>
13

>  <Symmetric atoms>
2

$$$$

eCreator 1.02D

 29 28  0  0  0  0  0  0  0  0999 V2000
   10.3923   -1.5000   -0.0000 S   0  0  0  0  0  0  0  0  0  0  0  0
   10.8923   -2.3660   -0.0000 O   0  0  0  0  0  0  0  0  0  0  0  0
    9.8923   -0.6340   -0.0000 O   0  0  0  0  0  0  0  0  0  0  0  0
    9.5263   -2.0000   -0.0000 N   0  0  0  0  0  0  0  0  0  0  0  0
   11.2583   -1.0000   -0.0000 C   0  0  0  0  0  0  0  0  0  0  0  0
    8.6603   -1.5000   -0.0000 C   0  0  0  0  0  0  0  0  0  0  0  0
    9.5263   -3.0000   -0.0000 C   0  0  0  0  0  0  0  0  0  0  0  0
    7.7942   -2.0000   -0.0000 N   0  0  0  0  0  0  0  0  0  0  0  0
    6.9282   -1.5000   -0.0000 C   0  0  0  0  0  0  0  0  0  0  0  0
    6.9282   -0.5000   -0.0000 C   0  0  0  0  0  0  0  0  0  0  0  0
    6.0622   -2.0000   -0.0000 C   0  0  0  0  0  0  0  0  0  0  0  0
    7.7942   -0.0000   -0.0000 C   0  0  0  0  0  0  0  0  0  0  0  0
    6.0622   -0.0000   -0.0000 C   0  0  0  0  0  0  0  0  0  0  0  0
    8.6603   -0.5000   -0.0000 N   0  0  0  0  0  0  0  0  0  0  0  0
    7.7942    1.0000   -0.0000 C   0  0  0  0  0  0  0  0  0  0  0  0
    5.1962   -0.5000   -0.0000 C   0  0  0  0  0  0  0  0  0  0  0  0
    8.6603    1.5000   -0.0000 C   0  0  0  0  0  0  0  0  0  0  0  0
    6.9282    1.5000   -0.0000 C   0  0  0  0  0  0  0  0  0  0  0  0
    4.3301   -0.0000   -0.0000 C   0  0  0  0  0  0  0  0  0  0  0  0
    8.6603    2.5000   -0.0000 C   0  0  0  0  0  0  0  0  0  0  0  0
    3.4641   -0.5000   -0.0000 C   0  0  0  0  0  0  0  0  0  0  0  0
    9.5263    3.0000   -0.0000 C   0  0  0  0  0  0  0  0  0  0  0  0
    2.5981   -0.0000   -0.0000 C   0  0  0  0  0  0  0  0  0  0  0  0
    9.5263    4.0000   -0.0000 F   0  0  0  0  0  0  0  0  0  0  0  0
   10.3923    2.5000   -0.0000 C   0  0  0  0  0  0  0  0  0  0  0  0
    1.7321   -0.5000   -0.0000 C   0  0  0  0  0  0  0  0  0  0  0  0
    0.8660   -0.0000   -0.0000 C   0  0  0  0  0  0  0  0  0  0  0  0
    0.8660    1.0000   -0.0000 O   0  0  0  0  0  0  0  0  0  0  0  0
    0.0000   -0.5000   -0.0000 O   0  0  0  0  0  0  0  0  0  0  0  0
  1  2  2  0  0  0  0
  1  3  2  0  0  0  0
  1  4  1  0  0  0  0
  1  5  1  0  0  0  0
  4  6  1  0  0  0  0
  4  7  1  0  0  0  0
  6  8  1  0  0  0  0
  8  9  2  0  0  0  0
  9 10  1  0  0  0  0
  9 11  1  0  0  0  0
 10 12  2  0  0  0  0
 10 13  1  0  0  0  0
 12 14  1  0  0  0  0
 12 15  1  0  0  0  0
 13 16  2  0  0  0  0
 15 17  2  0  0  0  0
 15 18  1  0  0  0  0
 16 19  1  0  0  0  0
 17 20  1  0  0  0  0
 19 21  1  0  0  0  0
 20 22  2  0  0  0  0
 21 23  1  0  0  0  0
 22 24  1  0  0  0  0
 22 25  1  0  0  0  0
 23 26  1  0  0  0  0
 26 27  1  0  0  0  0
 27 28  2  0  0  0  0
 27 29  1  0  0  0  0
M  END
>  <idcoordinates2D>


>  <FragFp>
;byrxaW@7qWKCW1gVV08DV1FF188!4IG01948!k8JhFV02N08!FFF0c1FH1W1%4V!2F02!V18!

>  <PathFp>
0ZB11I8JG!2WFGF882J70214V80412BF8FX!FRV0JBZ808V4010H!k11020VF0FZJ01V101022pF21c40V0

>  <SkelSpheres>
//%109.1!1/)2)4/$2$3///(2&5%9%1&1////+5//%4012///*1//!4$1/3+2(A#4!101)2102#2$2$22#1#33&4(3/%1)1%1/#2!41+2/$114/$101%2#2%2*1/&1(2#11*12/01-1/(303///,l,2!2!103&6+2!1//*2#1//%6F!1!1!101-1*4)1%3///*1(3//!2(

>  <Structure>
fkgpQ@L\mAFs`BNrFRRF[JJZKQKIJHjKUSSTmTuTpJ\UKktV`

>  <Atoms>
29

>  <Bonds>
28

>  <Total Molweight>
397

>  <Total Molweight 2>
397.301

>  <cLogP>
4.1141

>  <H-Acceptors>
7

>  <H-Donors>
0

>  <Total Surface Area>
102.63

>  <Relative PSA>
0.71451

>  <Polar Surface Area>
98.66

>  <Shape Index>
0.51724

>  <Molecular Flexibility>
0.64937

>  <Molecular Complexity>
0.72855

>  <Non-H Atoms>
29

>  <Non-C/H Atoms>
9

>  <Electronegative Atoms>
9

>  <Stereo Centers>
0

>  <Rotatable Bonds>
11

>  <Rings Closures>
0

>  <Aromatic Rings>
0

>  <Aromatic Atoms>
0

>  <sp3-Atoms>
12

>  <Symmetric atoms>
1

$$$$

eCreator 1.02D

 29 28  0  0  0  0  0  0  0  0999 V2000
   11.2583   -0.0000   -0.0000 S   0  0  0  0  0  0  0  0  0  0  0  0
   12.1244   -0.5000   -0.0000 O   0  0  0  0  0  0  0  0  0  0  0  0
   11.2583    1.0000   -0.0000 O   0  0  0  0  0  0  0  0  0  0  0  0
   10.3923   -0.5000   -0.0000 N   0  0  0  0  0  0  0  0  0  0  0  0
    9.5263   -0.0000   -0.0000 C   0  0  0  0  0  0  0  0  0  0  0  0
    8.6603   -0.5000   -0.0000 N   0  0  0  0  0  0  0  0  0  0  0  0
    9.5263    1.0000   -0.0000 N   0  0  0  0  0  0  0  0  0  0  0  0
    7.7942   -0.0000   -0.0000 C   0  0  0  0  0  0  0  0  0  0  0  0
   10.3923    1.5000   -0.0000 C   0  0  0  0  0  0  0  0  0  0  0  0
    6.9282   -0.5000   -0.0000 C   0  0  0  0  0  0  0  0  0  0  0  0
    7.7942    1.0000   -0.0000 C   0  0  0  0  0  0  0  0  0  0  0  0
   10.3923    2.5000   -0.0000 C   0  0  0  0  0  0  0  0  0  0  0  0
    6.0622   -0.0000   -0.0000 C   0  0  0  0  0  0  0  0  0  0  0  0
    6.9282    1.5000   -0.0000 C   0  0  0  0  0  0  0  0  0  0  0  0
   11.2583    3.0000   -0.0000 C   0  0  0  0  0  0  0  0  0  0  0  0
    9.5263    3.0000   -0.0000 C   0  0  0  0  0  0  0  0  0  0  0  0
    5.1962   -0.5000   -0.0000 C   0  0  0  0  0  0  0  0  0  0  0  0
    6.9282    2.5000   -0.0000 C   0  0  0  0  0  0  0  0  0  0  0  0
    4.3301   -0.0000   -0.0000 C   0  0  0  0  0  0  0  0  0  0  0  0
    7.7942    3.0000   -0.0000 C   0  0  0  0  0  0  0  0  0  0  0  0
    4.3301    1.0000   -0.0000 O   0  0  0  0  0  0  0  0  0  0  0  0
    3.4641   -0.5000   -0.0000 C   0  0  0  0  0  0  0  0  0  0  0  0
    7.7942    4.0000   -0.0000 C   0  0  0  0  0  0  0  0  0  0  0  0
    2.5981   -0.0000   -0.0000 C   0  0  0  0  0  0  0  0  0  0  0  0
    6.9282    4.5000   -0.0000 C   0  0  0  0  0  0  0  0  0  0  0  0
    2.5981    1.0000   -0.0000 O   0  0  0  0  0  0  0  0  0  0  0  0
    1.7321   -0.5000   -0.0000 C   0  0  0  0  0  0  0  0  0  0  0  0
    0.8660   -0.0000   -0.0000 C   0  0  0  0  0  0  0  0  0  0  0  0
    0.0000   -0.5000   -0.0000 O   0  0  0  0  0  0  0  0  0  0  0  0
  1  2  2  0  0  0  0
  1  3  2  0  0  0  0
  1  4  1  0  0  0  0
  4  5  1  0  0  0  0
  5  6  2  0  0  0  0
  5  7  1  0  0  0  0
  6  8  1  0  0  0  0
  7  9  2  0  0  0  0
  8 10  2  0  0  0  0
  8 11  1  0  0  0  0
  9 12  1  0  0  0  0
 10 13  1  0  0  0  0
 11 14  1  0  0  0  0
 12 15  1  0  0  0  0
 12 16  1  0  0  0  0
 13 17  2  0  0  0  0
 14 18  2  0  0  0  0
 19 17  1  0  0  0  0
 18 20  1  0  0  0  0
 19 21  1  6  0  0  0
 19 22  1  0  0  0  0
 20 23  2  0  0  0  0
 24 22  1  0  0  0  0
 23 25  1  0  0  0  0
 24 26  1  6  0  0  0
 24 27  1  0  0  0  0
 27 28  1  0  0  0  0
 28 29  1  0  0  0  0
M  END
>  <idcoordinates2D>


>  <FragFp>
:yjeUwZ3DZm1og03@kc0h7VJ0FG88#HF0n9080BkNJ10V0H808!J0F081VH0V1%4Z#F2#V1#

>  <PathFp>
F4B103841PNFYFF3083470XN4W!892R0eN010FBV2JBV8!VFV80Ho1k150F0Fk!ZF11V!10X3p!8V4VV0

>  <SkelSpheres>
!11)1.1$1#9#1-3-3$1&2&1.231!@$2///%4/I&11!2/*2(4.1$3+1/!3!41(1,1/)304/2#1/$1//!2%1$2,1!1$9/$2.1!2*2%7//-12/+1////(1#5,2$11%1)3/01//0101!1.20101%2!1(1//.m(3,2/#1)1+1/$2//$1!1#12!3(1/+1.1/%5/2!1&2&1#1!3)1/!327+

>  <Structure>
fkgqR@LTYAAYg@DYIBhdhdeDbeEdhTmMKUTmTuUHSNqaKdJ}AZl

>  <Atoms>
29

>  <Bonds>
28

>  <Total Molweight>
394

>  <Total Molweight 2>
394.302

>  <cLogP>
3.0582

>  <H-Acceptors>
8

>  <H-Donors>
0

>  <Total Surface Area>
108.15

>  <Relative PSA>
0.85021

>  <Polar Surface Area>
122.79

>  <Shape Index>
0.55172

>  <Molecular Flexibility>
0.6559

>  <Molecular Complexity>
0.6621

>  <Non-H Atoms>
29

>  <Non-C/H Atoms>
9

>  <Electronegative Atoms>
9

>  <Stereo Centers>
2

>  <Rotatable Bonds>
11

>  <Rings Closures>
0

>  <Aromatic Rings>
0

>  <Aromatic Atoms>
0

>  <sp3-Atoms>
14

>  <Symmetric atoms>
2

$$$$

eCreator 1.02D

 29 28  0  0  0  0  0  0  0  0999 V2000
    7.7942   -3.0000   -0.0000 S   0  0  0  0  0  0  0  0  0  0  0  0
    6.7942   -3.0000   -0.0000 O   0  0  0  0  0  0  0  0  0  0  0  0
    8.7942   -3.0000   -0.0000 O   0  0  0  0  0  0  0  0  0  0  0  0
    7.7942   -2.0000   -0.0000 N   0  0  0  0  0  0  0  0  0  0  0  0
    7.7942   -4.0000   -0.0000 C   0  0  0  0  0  0  0  0  0  0  0  0
    6.9282   -1.5000   -0.0000 C   0  0  0  0  0  0  0  0  0  0  0  0
    8.6603   -1.5000   -0.0000 C   0  0  0  0  0  0  0  0  0  0  0  0
    6.0622   -2.0000   -0.0000 N   0  0  0  0  0  0  0  0  0  0  0  0
    6.9282   -0.5000   -0.0000 N   0  0  0  0  0  0  0  0  0  0  0  0
    5.1962   -1.5000   -0.0000 C   0  0  0  0  0  0  0  0  0  0  0  0
    5.1962   -0.5000   -0.0000 C   0  0  0  0  0  0  0  0  0  0  0  0
    4.3301   -2.0000   -0.0000 C   0  0  0  0  0  0  0  0  0  0  0  0
    6.0622   -0.0000   -0.0000 C   0  0  0  0  0  0  0  0  0  0  0  0
    4.3301   -0.0000   -0.0000 C   0  0  0  0  0  0  0  0  0  0  0  0
    4.3301   -3.0000   -0.0000 C   0  0  0  0  0  0  0  0  0  0  0  0
    3.4641   -1.5000   -0.0000 C   0  0  0  0  0  0  0  0  0  0  0  0
    6.0622    1.0000   -0.0000 C   0  0  0  0  0  0  0  0  0  0  0  0
    3.4641   -0.5000   -0.0000 C   0  0  0  0  0  0  0  0  0  0  0  0
    6.9282    1.5000   -0.0000 C   0  0  0  0  0  0  0  0  0  0  0  0
    5.1962    1.5000   -0.0000 C   0  0  0  0  0  0  0  0  0  0  0  0
    2.5981   -0.0000   -0.0000 C   0  0  0  0  0  0  0  0  0  0  0  0
    6.9282    2.5000   -0.0000 C   0  0  0  0  0  0  0  0  0  0  0  0
    5.1962    2.5000   -0.0000 C   0  0  0  0  0  0  0  0  0  0  0  0
    1.7321   -0.5000   -0.0000 C   0  0  0  0  0  0  0  0  0  0  0  0
    6.0622    3.0000   -0.0000 C   0  0  0  0  0  0  0  0  0  0  0  0
    0.8660   -0.0000   -0.0000 C   0  0  0  0  0  0  0  0  0  0  0  0
    6.0622    4.0000   -0.0000 F   0  0  0  0  0  0  0  0  0  0  0  0
    0.8660    1.0000   -0.0000 O   0  0  0  0  0  0  0  0  0  0  0  0
    0.0000   -0.5000   -0.0000 C   0  0  0  0  0  0  0  0  0  0  0  0
  1  2  2  0  0  0  0
  1  3  2  0  0  0  0
  1  4  1  0  0  0  0
  1  5  1  0  0  0  0
  4  6  1  0  0  0  0
  4  7  1  0  0  0  0
  6  8  1  0  0  0  0
  6  9  2  0  0  0  0
  8 10  2  0  0  0  0
 10 11  1  0  0  0  0
 10 12  1  0  0  0  0
 11 13  2  0  0  0  0
 11 14  1  0  0  0  0
 12 15  1  0  0  0  0
 12 16  1  0  0  0  0
 13 17  1  0  0  0  0
 14 18  2  0  0  0  0
 17 19  1  0  0  0  0
 17 20  2  0  0  0  0
 18 21  1  0  0  0  0
 19 22  2  0  0  0  0
 20 23  1  0  0  0  0
 21 24  1  0  0  0  0
 22 25  1  0  0  0  0
 26 24  1  0  0  0  0
 25 27  1  0  0  0  0
 26 28  1  6  0  0  0
 26 29  1  0  0  0  0
M  END
>  <idcoordinates2D>


>  <FragFp>
:vjPqta0@7yV0C17ckc0C@VFNFJ8#4HG0V80808kN4dFZ0VN$JJF0c1FH1W#V80FV!2F2#V18!

>  <PathFp>
0ZB01I8F10FHWF11882F70XG0V80402BF8HV!GRV0JB_80814010Hs0k15#FF0FZF01V1F10V2lF29N40V0

>  <SkelSpheres>
$2,1%1-6%1+1,3+803&4#3&2(A$32/$2//)4#10E//)1/(3$2)1$2#3//&2/$2//$1,4/!1/)1*2(B#4%2)1$3#1(212.3+1/)1//04/-2/)1/&3//*2-1012!1+2(2!3$2////(3-m1!1(1)11)1&2!12.1/!3*1-4/(7!1/#5-4/1&1/101/01,1!1$3/,4-

>  <Structure>
fkgqa@L\EAFpAByCIICMMhhhdXddleEjiZZifZjjDyPSjCIbl

>  <Atoms>
29

>  <Bonds>
28

>  <Total Molweight>
393

>  <Total Molweight 2>
393.313

>  <cLogP>
4.5493

>  <H-Acceptors>
6

>  <H-Donors>
0

>  <Total Surface Area>
94.46

>  <Relative PSA>
0.72253

>  <Polar Surface Area>
90.71

>  <Shape Index>
0.44828

>  <Molecular Flexibility>
0.71923

>  <Molecular Complexity>
0.76043

>  <Non-H Atoms>
29

>  <Non-C/H Atoms>
8

>  <Electronegative Atoms>
8

>  <Stereo Centers>
1

>  <Rotatable Bonds>
9

>  <Rings Closures>
0

>  <Aromatic Rings>
0

>  <Aromatic Atoms>
0

>  <sp3-Atoms>
13

>  <Symmetric atoms>
2

$$$$

eCreator 1.02D

 30 29  0  0  0  0  0  0  0  0999 V2000
    8.6603    2.5000   -0.0000 S   0  0  0  0  0  0  0  0  0  0  0  0
    9.6603    2.5000   -0.0000 O   0  0  0  0  0  0  0  0  0  0  0  0
    7.6603    2.5000   -0.0000 O   0  0  0  0  0  0  0  0  0  0  0  0
    8.6603    1.5000   -0.0000 N   0  0  0  0  0  0  0  0  0  0  0  0
    8.6603    3.5000   -0.0000 C   0  0  0  0  0  0  0  0  0  0  0  0
    7.7942    1.0000   -0.0000 C   0  0  0  0  0  0  0  0  0  0  0  0
    9.5263    1.0000   -0.0000 C   0  0  0  0  0  0  0  0  0  0  0  0
    7.7942   -0.0000   -0.0000 N   0  0  0  0  0  0  0  0  0  0  0  0
    6.9282    1.5000   -0.0000 N   0  0  0  0  0  0  0  0  0  0  0  0
    6.9282   -0.5000   -0.0000 C   0  0  0  0  0  0  0  0  0  0  0  0
    6.0622    1.0000   -0.0000 C   0  0  0  0  0  0  0  0  0  0  0  0
    6.9282   -1.5000   -0.0000 C   0  0  0  0  0  0  0  0  0  0  0  0
    6.0622   -0.0000   -0.0000 C   0  0  0  0  0  0  0  0  0  0  0  0
    5.1962    1.5000   -0.0000 C   0  0  0  0  0  0  0  0  0  0  0  0
    6.0622   -2.0000   -0.0000 C   0  0  0  0  0  0  0  0  0  0  0  0
    7.7942   -2.0000   -0.0000 C   0  0  0  0  0  0  0  0  0  0  0  0
    5.1962   -0.5000   -0.0000 C   0  0  0  0  0  0  0  0  0  0  0  0
    4.3301    1.0000   -0.0000 C   0  0  0  0  0  0  0  0  0  0  0  0
    5.1962    2.5000   -0.0000 C   0  0  0  0  0  0  0  0  0  0  0  0
    6.0622   -3.0000   -0.0000 C   0  0  0  0  0  0  0  0  0  0  0  0
    4.3301   -0.0000   -0.0000 C   0  0  0  0  0  0  0  0  0  0  0  0
    5.1962   -3.5000   -0.0000 C   0  0  0  0  0  0  0  0  0  0  0  0
    3.4641   -0.5000   -0.0000 C   0  0  0  0  0  0  0  0  0  0  0  0
    5.1962   -4.5000   -0.0000 F   0  0  0  0  0  0  0  0  0  0  0  0
    3.4641   -1.5000   -0.0000 O   0  0  0  0  0  0  0  0  0  0  0  0
    2.5981   -0.0000   -0.0000 C   0  0  0  0  0  0  0  0  0  0  0  0
    1.7321   -0.5000   -0.0000 C   0  0  0  0  0  0  0  0  0  0  0  0
    1.7321   -1.5000   -0.0000 O   0  0  0  0  0  0  0  0  0  0  0  0
    0.8660   -0.0000   -0.0000 C   0  0  0  0  0  0  0  0  0  0  0  0
    0.0000   -0.5000   -0.0000 C   0  0  0  0  0  0  0  0  0  0  0  0
  1  2  2  0  0  0  0
  1  3  2  0  0  0  0
  1  4  1  0  0  0  0
  1  5  1  0  0  0  0
  4  6  1  0  0  0  0
  4  7  1  0  0  0  0
  6  8  2  0  0  0  0
  6  9  1  0  0  0  0
  8 10  1  0  0  0  0
  9 11  2  0  0  0  0
 10 12  1  0  0  0  0
 10 13  2  0  0  0  0
 11 14  1  0  0  0  0
 12 15  2  0  0  0  0
 12 16  1  0  0  0  0
 13 17  1  0  0  0  0
 14 18  1  0  0  0  0
 14 19  1  0  0  0  0
 15 20  1  0  0  0  0
 17 21  2  0  0  0  0
 20 22  2  0  0  0  0
 23 21  1  0  0  0  0
 22 24  1  0  0  0  0
 23 25  1  1  0  0  0
 23 26  1  0  0  0  0
 27 26  1  0  0  0  0
 27 28  1  1  0  0  0
 27 29  1  0  0  0  0
 29 30  1  0  0  0  0
M  END
>  <idcoordinates2D>


>  <FragFp>
;jPzta1D7qVoh13ckc0CEVJ0FK88!4IG0n8080BkN4dFV0HN08!JJF0c1kH1W1!V!4Z!2F2#V18!

>  <PathFp>
F6B18I841PNFYFG18N3Jb3X84W!886R0@N010FRV0JBV808VFV90Hw0k110F0skV0ZF11V0210a3pF29V4kV0

>  <SkelSpheres>
!1/-1010206/!2/$3#8)4/31!B$201//1/(1022&E+5/#1/,1!13%1(1!1/#1/%1/+4/!1-1(1/-1,1!2/$1C!24.22/!2/06//.2/02%4!1.1302/&2+1(1*25//)1/011)1/01$1&1)1!1$2///+n11/*2&1$1/%1/2//#2$2!1#36!3(1/#1$4.111/%5/3*4%112%3)1//0

>  <Structure>
fgwpQ@L\EA@}`BNrFRRFZYJIQJKEIPjYZiifZjVjjdMbxqeJuVlqZ

>  <Atoms>
30

>  <Bonds>
29

>  <Total Molweight>
409

>  <Total Molweight 2>
409.312

>  <cLogP>
4.0782

>  <H-Acceptors>
7

>  <H-Donors>
0

>  <Total Surface Area>
107.56

>  <Relative PSA>
0.75632

>  <Polar Surface Area>
110.94

>  <Shape Index>
0.5

>  <Molecular Flexibility>
0.64186

>  <Molecular Complexity>
0.75761

>  <Non-H Atoms>
30

>  <Non-C/H Atoms>
9

>  <Electronegative Atoms>
9

>  <Stereo Centers>
2

>  <Rotatable Bonds>
9

>  <Rings Closures>
0

>  <Aromatic Rings>
0

>  <Aromatic Atoms>
0

>  <sp3-Atoms>
14

>  <Symmetric atoms>
2

$$$$

eCreator 1.02D

 30 29  0  0  0  0  0  0  0  0999 V2000
   15.5885    2.2500   -0.0000 S   0  0  0  0  0  0  0  0  0  0  0  0
   16.3385    0.9510   -0.0000 O   0  0  0  0  0  0  0  0  0  0  0  0
   14.8385    3.5490   -0.0000 O   0  0  0  0  0  0  0  0  0  0  0  0
   14.2894    1.5000   -0.0000 N   0  0  0  0  0  0  0  0  0  0  0  0
   16.8875    3.0000   -0.0000 C   0  0  0  0  0  0  0  0  0  0  0  0
   14.2894   -0.0000   -0.0000 C   0  0  0  0  0  0  0  0  0  0  0  0
   12.9904   -0.7500   -0.0000 N   0  0  0  0  0  0  0  0  0  0  0  0
   15.5885   -0.7500   -0.0000 N   0  0  0  0  0  0  0  0  0  0  0  0
   11.6913   -0.0000   -0.0000 C   0  0  0  0  0  0  0  0  0  0  0  0
   15.5885   -2.2500   -0.0000 C   0  0  0  0  0  0  0  0  0  0  0  0
   11.6913    1.5000   -0.0000 C   0  0  0  0  0  0  0  0  0  0  0  0
   10.3923   -0.7500   -0.0000 C   0  0  0  0  0  0  0  0  0  0  0  0
   16.8875   -3.0000   -0.0000 C   0  0  0  0  0  0  0  0  0  0  0  0
   10.3923    2.2500   -0.0000 C   0  0  0  0  0  0  0  0  0  0  0  0
    9.0933   -0.0000   -0.0000 C   0  0  0  0  0  0  0  0  0  0  0  0
   16.8875   -4.5000   -0.0000 C   0  0  0  0  0  0  0  0  0  0  0  0
   18.1865   -2.2500   -0.0000 C   0  0  0  0  0  0  0  0  0  0  0  0
   10.3923    3.7500   -0.0000 C   0  0  0  0  0  0  0  0  0  0  0  0
   18.1865   -5.2500   -0.0000 C   0  0  0  0  0  0  0  0  0  0  0  0
   19.4856   -3.0000   -0.0000 C   0  0  0  0  0  0  0  0  0  0  0  0
    9.0933    4.5000   -0.0000 C   0  0  0  0  0  0  0  0  0  0  0  0
   18.1865   -6.7500   -0.0000 C   0  0  0  0  0  0  0  0  0  0  0  0
    7.7942    3.7500   -0.0000 O   0  0  0  0  0  0  0  0  0  0  0  0
    9.0933    6.0000   -0.0000 C   0  0  0  0  0  0  0  0  0  0  0  0
   19.4856   -7.5000   -0.0000 F   0  0  0  0  0  0  0  0  0  0  0  0
    7.7942    6.7500   -0.0000 C   0  0  0  0  0  0  0  0  0  0  0  0
    6.4952    6.0000   -0.0000 O   0  0  0  0  0  0  0  0  0  0  0  0
    7.7942    8.2500   -0.0000 C   0  0  0  0  0  0  0  0  0  0  0  0
    6.4952    9.0000   -0.0000 C   0  0  0  0  0  0  0  0  0  0  0  0
    6.4952   10.5000   -0.0000 O   0  0  0  0  0  0  0  0  0  0  0  0
  1  2  2  0  0  0  0
  1  3  2  0  0  0  0
  1  4  1  0  0  0  0
  1  5  1  0  0  0  0
  4  6  1  0  0  0  0
  6  7  1  0  0  0  0
  6  8  2  0  0  0  0
  7  9  2  0  0  0  0
  8 10  1  0  0  0  0
  9 11  1  0  0  0  0
  9 12  1  0  0  0  0
 10 13  1  0  0  0  0
 11 14  1  0  0  0  0
 12 15  1  0  0  0  0
 13 16  2  0  0  0  0
 13 17  1  0  0  0  0
 14 18  2  0  0  0  0
 16 19  1  0  0  0  0
 17 20  2  0  0  0  0
 21 18  1  0  0  0  0
 19 22  2  0  0  0  0
 21 23  1  1  0  0  0
 21 24  1  0  0  0  0
 22 25  1  0  0  0  0
 26 24  1  0  0  0  0
 26 27  1  1  0  0  0
 26 28  1  0  0  0  0
 28 29  1  0  0  0  0
 29 30  2  0  0  0  0
M  END
>  <idcoordinates2D>


>  <FragFp>
;jTzsZ1D4y0ZhV68Vc0CMVr0FF88!4IG0n8080BkN4CFc0m808!JFG081kH0V1%FZ!2F2#V18!

>  <PathFp>
FbB09I8F18FFYN1G082473X80V8!82R0eF010FBV2JBW808VFV10Hw0o110V0skVFZJ11!210a2KF09V4V!

>  <SkelSpheres>
01//01022B/!2$2-1.4(1(1!4$5)1$1/!1/*2(H+3#1$1#1+2)1/2#1/#1//(2///#2%1#1//&4//!6!2#1,2!1$201%12#1$2&5//(1%202/)1%1#3&21%2,2#1#5$1/#14/&1//#1/,111!1/*2!2/!2+1.1(o03*1)1.1%5/!2///01(1&24403//0152-301+24(1/2!204$2%102%3)1/.10

>  <Structure>
fgwqQ@LLyACUw@DCdLddNbRbRTVRVbvfRuRuULsMUThKIrcKbzCEh

>  <Atoms>
30

>  <Bonds>
29

>  <Total Molweight>
413

>  <Total Molweight 2>
413.300

>  <cLogP>
2.4748

>  <H-Acceptors>
8

>  <H-Donors>
0

>  <Total Surface Area>
131.49

>  <Relative PSA>
0.71785

>  <Polar Surface Area>
128.01

>  <Shape Index>
0.63333

>  <Molecular Flexibility>
0.74206

>  <Molecular Complexity>
0.69646

>  <Non-H Atoms>
30

>  <Non-C/H Atoms>
10

>  <Electronegative Atoms>
10

>  <Stereo Centers>
2

>  <Rotatable Bonds>
12

>  <Rings Closures>
0

>  <Aromatic Rings>
0

>  <Aromatic Atoms>
0

>  <sp3-Atoms>
12

>  <Symmetric atoms>
1

$$$$

eCreator 1.02D

 30 29  0  0  0  0  0  0  0  0999 V2000
    7.7942   -3.0000   -0.0000 S   0  0  0  0  0  0  0  0  0  0  0  0
    6.9282   -3.5000   -0.0000 O   0  0  0  0  0  0  0  0  0  0  0  0
    8.6603   -3.5000   -0.0000 O   0  0  0  0  0  0  0  0  0  0  0  0
    7.7942   -2.0000   -0.0000 N   0  0  0  0  0  0  0  0  0  0  0  0
    8.6603   -1.5000   -0.0000 C   0  0  0  0  0  0  0  0  0  0  0  0
    8.6603   -0.5000   -0.0000 N   0  0  0  0  0  0  0  0  0  0  0  0
    9.5263   -2.0000   -0.0000 N   0  0  0  0  0  0  0  0  0  0  0  0
    7.7942   -0.0000   -0.0000 C   0  0  0  0  0  0  0  0  0  0  0  0
   10.3923   -1.5000   -0.0000 C   0  0  0  0  0  0  0  0  0  0  0  0
    6.9282   -0.5000   -0.0000 C   0  0  0  0  0  0  0  0  0  0  0  0
    7.7942    1.0000   -0.0000 C   0  0  0  0  0  0  0  0  0  0  0  0
   11.2583   -2.0000   -0.0000 C   0  0  0  0  0  0  0  0  0  0  0  0
    6.0622   -0.0000   -0.0000 C   0  0  0  0  0  0  0  0  0  0  0  0
    6.9282    1.5000   -0.0000 C   0  0  0  0  0  0  0  0  0  0  0  0
   12.1244   -1.5000   -0.0000 C   0  0  0  0  0  0  0  0  0  0  0  0
   11.2583   -3.0000   -0.0000 C   0  0  0  0  0  0  0  0  0  0  0  0
    5.1962   -0.5000   -0.0000 C   0  0  0  0  0  0  0  0  0  0  0  0
   12.9904   -2.0000   -0.0000 C   0  0  0  0  0  0  0  0  0  0  0  0
    4.3301   -0.0000   -0.0000 C   0  0  0  0  0  0  0  0  0  0  0  0
   12.9904   -3.0000   -0.0000 C   0  0  0  0  0  0  0  0  0  0  0  0
    4.3301    1.0000   -0.0000 O   0  0  0  0  0  0  0  0  0  0  0  0
    3.4641   -0.5000   -0.0000 C   0  0  0  0  0  0  0  0  0  0  0  0
   13.8564   -3.5000   -0.0000 F   0  0  0  0  0  0  0  0  0  0  0  0
   12.1244   -3.5000   -0.0000 C   0  0  0  0  0  0  0  0  0  0  0  0
    2.5981   -0.0000   -0.0000 C   0  0  0  0  0  0  0  0  0  0  0  0
    2.5981    1.0000   -0.0000 O   0  0  0  0  0  0  0  0  0  0  0  0
    1.7321   -0.5000   -0.0000 C   0  0  0  0  0  0  0  0  0  0  0  0
    0.8660   -0.0000   -0.0000 C   0  0  0  0  0  0  0  0  0  0  0  0
    0.8660    1.0000   -0.0000 O   0  0  0  0  0  0  0  0  0  0  0  0
    0.0000   -0.5000   -0.0000 O   0  0  0  0  0  0  0  0  0  0  0  0
  1  2  2  0  0  0  0
  1  3  2  0  0  0  0
  1  4  1  0  0  0  0
  4  5  1  0  0  0  0
  5  6  1  0  0  0  0
  5  7  2  0  0  0  0
  6  8  2  0  0  0  0
  7  9  1  0  0  0  0
  8 10  1  0  0  0  0
  8 11  1  0  0  0  0
  9 12  1  0  0  0  0
 10 13  1  0  0  0  0
 11 14  1  0  0  0  0
 12 15  1  0  0  0  0
 12 16  2  0  0  0  0
 13 17  2  0  0  0  0
 15 18  2  0  0  0  0
 19 17  1  0  0  0  0
 18 20  1  0  0  0  0
 19 21  1  6  0  0  0
 19 22  1  0  0  0  0
 20 23  1  0  0  0  0
 20 24  2  0  0  0  0
 25 22  1  0  0  0  0
 25 26  1  6  0  0  0
 25 27  1  0  0  0  0
 27 28  1  0  0  0  0
 28 29  2  0  0  0  0
 28 30  1  0  0  0  0
M  END
>  <idcoordinates2D>


>  <FragFp>
:yjizwZYDZy1_hV6DVc0hMVr0FF88#IF0n948FBkNJ5Fc0m888!JFG081kH8V&FZ#F22!V18!

>  <PathFp>
F_B0938J18FFYN0I082470X80V8!92R0eF010FBV2JBW8!WFV10Ho1o110X0Nk0F_J11V0H!X3K!9V4V!

>  <SkelSpheres>
!2+1/#1#B!1)2$3-3$1//01204$7)1$1///&@/1$1/)41/$16/03-33%1/!2#1#2)1!3.1!2)2//&2*1/#2$1(6&101*2(201!1!12#1$5&6(3/1-1$3201/)1*3%1)1/*1/#14/&1,3/%1/,101!1/&3!2!2/*1/#1(n,1)1+4!1%2/!1/$3//$1(B303//011/01*21&201/2*2%1$1!302&1)1/&

>  <Structure>
fgwpq@LTYAAYgn@H[HYIBhdhdeEleELYeEjVjjUjijfPfCaJSGtE`

>  <Atoms>
30

>  <Bonds>
29

>  <Total Molweight>
417

>  <Total Molweight 2>
417.288

>  <cLogP>
2.1883

>  <H-Acceptors>
9

>  <H-Donors>
0

>  <Total Surface Area>
145.18

>  <Relative PSA>
0.72317

>  <Polar Surface Area>
139.86

>  <Shape Index>
0.63333

>  <Molecular Flexibility>
0.76232

>  <Molecular Complexity>
0.67407

>  <Non-H Atoms>
30

>  <Non-C/H Atoms>
11

>  <Electronegative Atoms>
11

>  <Stereo Centers>
2

>  <Rotatable Bonds>
12

>  <Rings Closures>
0

>  <Aromatic Rings>
0

>  <Aromatic Atoms>
0

>  <sp3-Atoms>
12

>  <Symmetric atoms>
1

$$$$

eCreator 1.02D

 30 29  0  0  0  0  0  0  0  0999 V2000
   11.2583   -0.0000   -0.0000 S   0  0  0  0  0  0  0  0  0  0  0  0
   12.1244   -0.5000   -0.0000 O   0  0  0  0  0  0  0  0  0  0  0  0
   11.2583    1.0000   -0.0000 O   0  0  0  0  0  0  0  0  0  0  0  0
   10.3923   -0.5000   -0.0000 N   0  0  0  0  0  0  0  0  0  0  0  0
    9.5263   -0.0000   -0.0000 C   0  0  0  0  0  0  0  0  0  0  0  0
    8.6603   -0.5000   -0.0000 N   0  0  0  0  0  0  0  0  0  0  0  0
    9.5263    1.0000   -0.0000 N   0  0  0  0  0  0  0  0  0  0  0  0
    7.7942   -0.0000   -0.0000 C   0  0  0  0  0  0  0  0  0  0  0  0
   10.3923    1.5000   -0.0000 C   0  0  0  0  0  0  0  0  0  0  0  0
    6.9282   -0.5000   -0.0000 C   0  0  0  0  0  0  0  0  0  0  0  0
    7.7942    1.0000   -0.0000 C   0  0  0  0  0  0  0  0  0  0  0  0
   10.3923    2.5000   -0.0000 C   0  0  0  0  0  0  0  0  0  0  0  0
    6.0622   -0.0000   -0.0000 C   0  0  0  0  0  0  0  0  0  0  0  0
    6.9282    1.5000   -0.0000 C   0  0  0  0  0  0  0  0  0  0  0  0
   11.2583    3.0000   -0.0000 C   0  0  0  0  0  0  0  0  0  0  0  0
    9.5263    3.0000   -0.0000 C   0  0  0  0  0  0  0  0  0  0  0  0
    5.1962   -0.5000   -0.0000 C   0  0  0  0  0  0  0  0  0  0  0  0
    6.9282    2.5000   -0.0000 C   0  0  0  0  0  0  0  0  0  0  0  0
    4.3301   -0.0000   -0.0000 C   0  0  0  0  0  0  0  0  0  0  0  0
    7.7942    3.0000   -0.0000 C   0  0  0  0  0  0  0  0  0  0  0  0
    4.3301    1.0000   -0.0000 O   0  0  0  0  0  0  0  0  0  0  0  0
    3.4641   -0.5000   -0.0000 C   0  0  0  0  0  0  0  0  0  0  0  0
    8.6603    2.5000   -0.0000 F   0  0  0  0  0  0  0  0  0  0  0  0
    7.7942    4.0000   -0.0000 C   0  0  0  0  0  0  0  0  0  0  0  0
    2.5981   -0.0000   -0.0000 C   0  0  0  0  0  0  0  0  0  0  0  0
    6.9282    4.5000   -0.0000 C   0  0  0  0  0  0  0  0  0  0  0  0
    2.5981    1.0000   -0.0000 O   0  0  0  0  0  0  0  0  0  0  0  0
    1.7321   -0.5000   -0.0000 C   0  0  0  0  0  0  0  0  0  0  0  0
    0.8660   -0.0000   -0.0000 C   0  0  0  0  0  0  0  0  0  0  0  0
    0.0000   -0.5000   -0.0000 O   0  0  0  0  0  0  0  0  0  0  0  0
  1  2  2  0  0  0  0
  1  3  2  0  0  0  0
  1  4  1  0  0  0  0
  4  5  1  0  0  0  0
  5  6  2  0  0  0  0
  5  7  1  0  0  0  0
  6  8  1  0  0  0  0
  7  9  2  0  0  0  0
  8 10  2  0  0  0  0
  8 11  1  0  0  0  0
  9 12  1  0  0  0  0
 10 13  1  0  0  0  0
 11 14  1  0  0  0  0
 12 15  1  0  0  0  0
 12 16  1  0  0  0  0
 13 17  2  0  0  0  0
 14 18  2  0  0  0  0
 19 17  1  0  0  0  0
 18 20  1  0  0  0  0
 19 21  1  6  0  0  0
 19 22  1  0  0  0  0
 20 23  1  0  0  0  0
 20 24  2  0  0  0  0
 25 22  1  0  0  0  0
 24 26  1  0  0  0  0
 25 27  1  6  0  0  0
 25 28  1  0  0  0  0
 28 29  1  0  0  0  0
 29 30  1  0  0  0  0
M  END
>  <idcoordinates2D>


>  <FragFp>
:yjeUwZ3DZm1og03@kc0h7VJ0FG88#HF0n9080BkNJ10V0H808!J0F081VH0V1%4Z#F2#V18!

>  <PathFp>
F4B103841PNFYFF3083470XN4W!892R0eN010FBV2JBV8!WFV80Ho1k150F0Fk!_F11V1F10X3p!9V4VV0

>  <SkelSpheres>
!11)1/$1#9#1(1$3-3!101&2&1.231!@$2////2%G2%11!2+4-3(4.1&1)1/%31(1,1/)304/2#1/$1//!2%1$2,1!1$@/$2.1!2*2%7//-12/&1#1////(1#53+2$11%1)3.1%1/,101!1.20101!2!2!1*3//,n%103,4/#1)1!1(1/$2//$1!1#14!3(1/+1#1*1/%5/2*2%11#1!3)1/!32,

>  <Structure>
fgwqQ@LTYAAUw@DMdLdaTRTRRbQRbfraRttmURuTuUHSAqaKdJ}AVl

>  <Atoms>
30

>  <Bonds>
29

>  <Total Molweight>
413

>  <Total Molweight 2>
413.300

>  <cLogP>
3.5926

>  <H-Acceptors>
8

>  <H-Donors>
0

>  <Total Surface Area>
121.25

>  <Relative PSA>
0.75835

>  <Polar Surface Area>
122.79

>  <Shape Index>
0.53333

>  <Molecular Flexibility>
0.67388

>  <Molecular Complexity>
0.67019

>  <Non-H Atoms>
30

>  <Non-C/H Atoms>
10

>  <Electronegative Atoms>
10

>  <Stereo Centers>
2

>  <Rotatable Bonds>
11

>  <Rings Closures>
0

>  <Aromatic Rings>
0

>  <Aromatic Atoms>
0

>  <sp3-Atoms>
14

>  <Symmetric atoms>
2

$$$$

eCreator 1.02D

 30 29  0  0  0  0  0  0  0  0999 V2000
   10.3923   -1.5000   -0.0000 S   0  0  0  0  0  0  0  0  0  0  0  0
    9.3923   -1.5000   -0.0000 O   0  0  0  0  0  0  0  0  0  0  0  0
   11.3923   -1.5000   -0.0000 O   0  0  0  0  0  0  0  0  0  0  0  0
   10.3923   -0.5000   -0.0000 N   0  0  0  0  0  0  0  0  0  0  0  0
   10.3923   -2.5000   -0.0000 C   0  0  0  0  0  0  0  0  0  0  0  0
    9.5263   -0.0000   -0.0000 C   0  0  0  0  0  0  0  0  0  0  0  0
    8.6603   -0.5000   -0.0000 N   0  0  0  0  0  0  0  0  0  0  0  0
    9.5263    1.0000   -0.0000 N   0  0  0  0  0  0  0  0  0  0  0  0
    7.7942   -0.0000   -0.0000 C   0  0  0  0  0  0  0  0  0  0  0  0
   10.3923    1.5000   -0.0000 C   0  0  0  0  0  0  0  0  0  0  0  0
    7.7942    1.0000   -0.0000 C   0  0  0  0  0  0  0  0  0  0  0  0
    6.9282   -0.5000   -0.0000 C   0  0  0  0  0  0  0  0  0  0  0  0
   10.3923    2.5000   -0.0000 C   0  0  0  0  0  0  0  0  0  0  0  0
    6.9282    1.5000   -0.0000 C   0  0  0  0  0  0  0  0  0  0  0  0
    8.6603    1.5000   -0.0000 C   0  0  0  0  0  0  0  0  0  0  0  0
    6.0622   -0.0000   -0.0000 C   0  0  0  0  0  0  0  0  0  0  0  0
   11.2583    3.0000   -0.0000 C   0  0  0  0  0  0  0  0  0  0  0  0
    6.9282    2.5000   -0.0000 C   0  0  0  0  0  0  0  0  0  0  0  0
    8.6603    2.5000   -0.0000 C   0  0  0  0  0  0  0  0  0  0  0  0
    5.1962   -0.5000   -0.0000 C   0  0  0  0  0  0  0  0  0  0  0  0
    6.0622    3.0000   -0.0000 C   0  0  0  0  0  0  0  0  0  0  0  0
    4.3301   -0.0000   -0.0000 C   0  0  0  0  0  0  0  0  0  0  0  0
    6.0622    4.0000   -0.0000 F   0  0  0  0  0  0  0  0  0  0  0  0
    4.3301    1.0000   -0.0000 O   0  0  0  0  0  0  0  0  0  0  0  0
    3.4641   -0.5000   -0.0000 C   0  0  0  0  0  0  0  0  0  0  0  0
    2.5981   -0.0000   -0.0000 C   0  0  0  0  0  0  0  0  0  0  0  0
    2.5981    1.0000   -0.0000 O   0  0  0  0  0  0  0  0  0  0  0  0
    1.7321   -0.5000   -0.0000 C   0  0  0  0  0  0  0  0  0  0  0  0
    0.8660   -0.0000   -0.0000 C   0  0  0  0  0  0  0  0  0  0  0  0
    0.0000   -0.5000   -0.0000 O   0  0  0  0  0  0  0  0  0  0  0  0
  1  2  2  0  0  0  0
  1  3  2  0  0  0  0
  1  4  1  0  0  0  0
  1  5  1  0  0  0  0
  4  6  1  0  0  0  0
  6  7  2  0  0  0  0
  6  8  1  0  0  0  0
  7  9  1  0  0  0  0
  8 10  2  0  0  0  0
  9 11  1  0  0  0  0
  9 12  2  0  0  0  0
 10 13  1  0  0  0  0
 11 14  2  0  0  0  0
 11 15  1  0  0  0  0
 12 16  1  0  0  0  0
 13 17  1  0  0  0  0
 14 18  1  0  0  0  0
 15 19  2  0  0  0  0
 16 20  2  0  0  0  0
 18 21  2  0  0  0  0
 22 20  1  0  0  0  0
 21 23  1  0  0  0  0
 22 24  1  6  0  0  0
 22 25  1  0  0  0  0
 26 25  1  0  0  0  0
 26 27  1  6  0  0  0
 26 28  1  0  0  0  0
 28 29  1  0  0  0  0
 29 30  2  0  0  0  0
M  END
>  <idcoordinates2D>


>  <FragFp>
;jTzsZ1D4q0ohV28Vc0CMVr0FG88!4IG0n8080BkN4CFc0H808!JFG081kH0V1%4Z!2F2#V18!

>  <PathFp>
F6B18I841PNFYNGG083473X84W!882R0eN010FRV2JBV808VFV90Hw0o150F0skV0ZJ11V0210a2pF09V4VV0

>  <SkelSpheres>
!1//10229!2.2(1%2#1.4!1-1!4$5&1/*1!1/&2(K+5/*2/%2*1//1-1&1!3/(1/&1)1(1)2*1,11//16!2#1,2!1.2/05//,10201/)1%2+21%4,2(5(2%2*5///1(3011&1/#101!1/01(2/!1!2+102-1&m23//(1!3/!1///*1!1#34403(1/)42-101,4(1/2!204$2%112%3)3/.10

>  <Structure>
fgwqQ@LLyAGUw@DMdLddNbRbTRRVrTJfRuMLsUJuUThkIqeHTjMIlt

>  <Atoms>
30

>  <Bonds>
29

>  <Total Molweight>
413

>  <Total Molweight 2>
413.300

>  <cLogP>
2.8966

>  <H-Acceptors>
8

>  <H-Donors>
0

>  <Total Surface Area>
147.09

>  <Relative PSA>
0.64172

>  <Polar Surface Area>
128.01

>  <Shape Index>
0.53333

>  <Molecular Flexibility>
0.66402

>  <Molecular Complexity>
0.73452

>  <Non-H Atoms>
30

>  <Non-C/H Atoms>
10

>  <Electronegative Atoms>
10

>  <Stereo Centers>
2

>  <Rotatable Bonds>
11

>  <Rings Closures>
0

>  <Aromatic Rings>
0

>  <Aromatic Atoms>
0

>  <sp3-Atoms>
10

>  <Symmetric atoms>
1

$$$$

eCreator 1.02D

 30 29  0  0  0  0  0  0  0  0999 V2000
    6.4952   -4.5000   -0.0000 S   0  0  0  0  0  0  0  0  0  0  0  0
    7.9952   -4.5000   -0.0000 O   0  0  0  0  0  0  0  0  0  0  0  0
    4.9952   -4.5000   -0.0000 O   0  0  0  0  0  0  0  0  0  0  0  0
    6.4952   -3.0000   -0.0000 N   0  0  0  0  0  0  0  0  0  0  0  0
    6.4952   -6.0000   -0.0000 C   0  0  0  0  0  0  0  0  0  0  0  0
    7.7942   -2.2500   -0.0000 C   0  0  0  0  0  0  0  0  0  0  0  0
    5.1962   -2.2500   -0.0000 C   0  0  0  0  0  0  0  0  0  0  0  0
    9.0933   -3.0000   -0.0000 N   0  0  0  0  0  0  0  0  0  0  0  0
   10.3923   -2.2500   -0.0000 C   0  0  0  0  0  0  0  0  0  0  0  0
   10.3923   -0.7500   -0.0000 C   0  0  0  0  0  0  0  0  0  0  0  0
   11.6913   -3.0000   -0.0000 C   0  0  0  0  0  0  0  0  0  0  0  0
   11.6913   -0.0000   -0.0000 C   0  0  0  0  0  0  0  0  0  0  0  0
    9.0933   -0.0000   -0.0000 C   0  0  0  0  0  0  0  0  0  0  0  0
   11.6913   -4.5000   -0.0000 C   0  0  0  0  0  0  0  0  0  0  0  0
   12.9904   -2.2500   -0.0000 C   0  0  0  0  0  0  0  0  0  0  0  0
   12.9904   -0.7500   -0.0000 N   0  0  0  0  0  0  0  0  0  0  0  0
   11.6913    1.5000   -0.0000 C   0  0  0  0  0  0  0  0  0  0  0  0
    7.7942   -0.7500   -0.0000 C   0  0  0  0  0  0  0  0  0  0  0  0
   12.9904    2.2500   -0.0000 C   0  0  0  0  0  0  0  0  0  0  0  0
   10.3923    2.2500   -0.0000 C   0  0  0  0  0  0  0  0  0  0  0  0
    6.4952   -0.0000   -0.0000 C   0  0  0  0  0  0  0  0  0  0  0  0
   12.9904    3.7500   -0.0000 C   0  0  0  0  0  0  0  0  0  0  0  0
    5.1962   -0.7500   -0.0000 C   0  0  0  0  0  0  0  0  0  0  0  0
   14.2894    4.5000   -0.0000 C   0  0  0  0  0  0  0  0  0  0  0  0
    3.8971   -0.0000   -0.0000 C   0  0  0  0  0  0  0  0  0  0  0  0
   15.5885    3.7500   -0.0000 C   0  0  0  0  0  0  0  0  0  0  0  0
    3.8971    1.5000   -0.0000 O   0  0  0  0  0  0  0  0  0  0  0  0
    2.5981   -0.7500   -0.0000 C   0  0  0  0  0  0  0  0  0  0  0  0
    1.2990   -0.0000   -0.0000 C   0  0  0  0  0  0  0  0  0  0  0  0
    0.0000   -0.7500   -0.0000 O   0  0  0  0  0  0  0  0  0  0  0  0
  1  2  2  0  0  0  0
  1  3  2  0  0  0  0
  1  4  1  0  0  0  0
  1  5  1  0  0  0  0
  4  6  1  0  0  0  0
  4  7  1  0  0  0  0
  6  8  1  0  0  0  0
  8  9  2  0  0  0  0
  9 10  1  0  0  0  0
  9 11  1  0  0  0  0
 10 12  2  0  0  0  0
 10 13  1  0  0  0  0
 11 14  1  0  0  0  0
 11 15  1  0  0  0  0
 12 16  1  0  0  0  0
 12 17  1  0  0  0  0
 13 18  2  0  0  0  0
 17 19  2  0  0  0  0
 17 20  1  0  0  0  0
 18 21  1  0  0  0  0
 19 22  1  0  0  0  0
 21 23  1  0  0  0  0
 22 24  2  0  0  0  0
 25 23  1  0  0  0  0
 24 26  1  0  0  0  0
 25 27  1  6  0  0  0
 25 28  1  0  0  0  0
 28 29  1  0  0  0  0
 29 30  1  0  0  0  0
M  END
>  <idcoordinates2D>


>  <FragFp>
;jurxa1DbuWoC17ekc0CDVFNF188!4IG0l90808kNJdFZ0XN08!FFF0c1kH1W1#80JV!2F$V1#

>  <PathFp>
0ZB11I8JG!2WFG1882J70214V80412BF8FX10FRV0JBZ808V4010HV0k11$F0FZF01V101022pF21c40V0

>  <SkelSpheres>
$2,1/$9/!2,3+2$1#4.2$@$2#1)1//&4/C//%1/1%1/+2//%4012/$1(3)1/01,3/%1#1/,2#3#C#4%2(2102/2#1#3!1$4/)1/%1*1+4+1#2/01//$2%22)1!2,1.2#1,2/!1,1/2)3/2//+o,1!2$2&601)2!1//.1-4/&29!1%1(1&1*4/3//(2*21!1*3)1/!425+

>  <Structure>
fgwpR@L\}AB{`BLddLvTTTTUbVRRaRuTtuTmTuUPGJ\UHZLu`

>  <Atoms>
30

>  <Bonds>
29

>  <Total Molweight>
402

>  <Total Molweight 2>
402.325

>  <cLogP>
3.8041

>  <H-Acceptors>
7

>  <H-Donors>
0

>  <Total Surface Area>
75.61

>  <Relative PSA>
0.97064

>  <Polar Surface Area>
101.82

>  <Shape Index>
0.5

>  <Molecular Flexibility>
0.6926

>  <Molecular Complexity>
0.76043

>  <Non-H Atoms>
30

>  <Non-C/H Atoms>
8

>  <Electronegative Atoms>
8

>  <Stereo Centers>
1

>  <Rotatable Bonds>
12

>  <Rings Closures>
0

>  <Aromatic Rings>
0

>  <Aromatic Atoms>
0

>  <sp3-Atoms>
16

>  <Symmetric atoms>
2

$$$$

eCreator 1.02D

 30 29  0  0  0  0  0  0  0  0999 V2000
    4.3301   -3.0000   -0.0000 S   0  0  0  0  0  0  0  0  0  0  0  0
    5.3301   -3.0000   -0.0000 O   0  0  0  0  0  0  0  0  0  0  0  0
    3.3301   -3.0000   -0.0000 O   0  0  0  0  0  0  0  0  0  0  0  0
    4.3301   -2.0000   -0.0000 N   0  0  0  0  0  0  0  0  0  0  0  0
    4.3301   -4.0000   -0.0000 C   0  0  0  0  0  0  0  0  0  0  0  0
    5.1962   -1.5000   -0.0000 C   0  0  0  0  0  0  0  0  0  0  0  0
    3.4641   -1.5000   -0.0000 C   0  0  0  0  0  0  0  0  0  0  0  0
    6.0622   -2.0000   -0.0000 N   0  0  0  0  0  0  0  0  0  0  0  0
    6.9282   -1.5000   -0.0000 C   0  0  0  0  0  0  0  0  0  0  0  0
    6.9282   -0.5000   -0.0000 C   0  0  0  0  0  0  0  0  0  0  0  0
    7.7942   -2.0000   -0.0000 C   0  0  0  0  0  0  0  0  0  0  0  0
    6.0622   -0.0000   -0.0000 C   0  0  0  0  0  0  0  0  0  0  0  0
    7.7942   -0.0000   -0.0000 C   0  0  0  0  0  0  0  0  0  0  0  0
    7.7942   -3.0000   -0.0000 C   0  0  0  0  0  0  0  0  0  0  0  0
    8.6603   -1.5000   -0.0000 C   0  0  0  0  0  0  0  0  0  0  0  0
    5.1962   -0.5000   -0.0000 C   0  0  0  0  0  0  0  0  0  0  0  0
    7.7942    1.0000   -0.0000 C   0  0  0  0  0  0  0  0  0  0  0  0
    4.3301   -0.0000   -0.0000 C   0  0  0  0  0  0  0  0  0  0  0  0
    8.6603    1.5000   -0.0000 C   0  0  0  0  0  0  0  0  0  0  0  0
    4.3301    1.0000   -0.0000 O   0  0  0  0  0  0  0  0  0  0  0  0
    3.4641   -0.5000   -0.0000 C   0  0  0  0  0  0  0  0  0  0  0  0
    8.6603    2.5000   -0.0000 C   0  0  0  0  0  0  0  0  0  0  0  0
    2.5981   -0.0000   -0.0000 C   0  0  0  0  0  0  0  0  0  0  0  0
    9.5263    3.0000   -0.0000 C   0  0  0  0  0  0  0  0  0  0  0  0
    1.7321   -0.5000   -0.0000 C   0  0  0  0  0  0  0  0  0  0  0  0
    9.5263    4.0000   -0.0000 F   0  0  0  0  0  0  0  0  0  0  0  0
   10.3923    2.5000   -0.0000 C   0  0  0  0  0  0  0  0  0  0  0  0
    0.8660   -0.0000   -0.0000 C   0  0  0  0  0  0  0  0  0  0  0  0
    0.8660    1.0000   -0.0000 O   0  0  0  0  0  0  0  0  0  0  0  0
    0.0000   -0.5000   -0.0000 O   0  0  0  0  0  0  0  0  0  0  0  0
  1  2  2  0  0  0  0
  1  3  2  0  0  0  0
  1  4  1  0  0  0  0
  1  5  1  0  0  0  0
  4  6  1  0  0  0  0
  4  7  1  0  0  0  0
  6  8  1  0  0  0  0
  8  9  2  0  0  0  0
  9 10  1  0  0  0  0
  9 11  1  0  0  0  0
 10 12  1  0  0  0  0
 10 13  2  0  0  0  0
 11 14  1  0  0  0  0
 11 15  1  0  0  0  0
 12 16  2  0  0  0  0
 13 17  1  0  0  0  0
 18 16  1  0  0  0  0
 17 19  2  0  0  0  0
 18 20  1  6  0  0  0
 18 21  1  0  0  0  0
 19 22  1  0  0  0  0
 21 23  1  0  0  0  0
 22 24  2  0  0  0  0
 23 25  1  0  0  0  0
 24 26  1  0  0  0  0
 24 27  1  0  0  0  0
 25 28  1  0  0  0  0
 28 29  2  0  0  0  0
 28 30  1  0  0  0  0
M  END
>  <idcoordinates2D>


>  <FragFp>
;jyyxaY@7yW1hW5gkc0hDVrNFF88!4HG0W94808k8JhFZ0VN08!FFF0c1FH911#8!Z!2F02!V18!

>  <PathFp>
0_B01I8F1!2WNGF882J70210V80412BF8FV!FRV0JBZ808V4010H01k110X0VF0FZJ01V!1022pF21c40V0

>  <SkelSpheres>
$2//!7.1!2,3+2)4/$@!103/01-1#2!1,102!2#3%C+4(1/1$1*1/+1%5//(1/-1/1#1&1,3/!102$1/2%2,1A#4!1,1/!2#1#33&5(3//%2/(4+1#1&1)104*1/.2)1//*1#10101)1#1//)303///,n+11(3&6+2!1$1%1/-2$1,4%4/69!3%1/+4/1/&1(1%1/!102%2#1$2/!1-

>  <Structure>
fgwQQ@L\`cI{`BIrFRRF[JJJIEJKIJHqZjZfffjZihQeNNiuF[P

>  <Atoms>
30

>  <Bonds>
29

>  <Total Molweight>
411

>  <Total Molweight 2>
411.304

>  <cLogP>
3.7231

>  <H-Acceptors>
7

>  <H-Donors>
0

>  <Total Surface Area>
109.09

>  <Relative PSA>
0.75974

>  <Polar Surface Area>
115.65

>  <Shape Index>
0.5

>  <Molecular Flexibility>
0.65538

>  <Molecular Complexity>
0.70798

>  <Non-H Atoms>
30

>  <Non-C/H Atoms>
9

>  <Electronegative Atoms>
9

>  <Stereo Centers>
1

>  <Rotatable Bonds>
12

>  <Rings Closures>
0

>  <Aromatic Rings>
0

>  <Aromatic Atoms>
0

>  <sp3-Atoms>
14

>  <Symmetric atoms>
2

$$$$

eCreator 1.02D

 30 29  0  0  0  0  0  0  0  0999 V2000
   14.2894    1.5000   -0.0000 S   0  0  0  0  0  0  0  0  0  0  0  0
   13.5394    0.2010   -0.0000 O   0  0  0  0  0  0  0  0  0  0  0  0
   15.0394    2.7990   -0.0000 O   0  0  0  0  0  0  0  0  0  0  0  0
   12.9904    2.2500   -0.0000 N   0  0  0  0  0  0  0  0  0  0  0  0
   15.5885    0.7500   -0.0000 C   0  0  0  0  0  0  0  0  0  0  0  0
   11.6913    1.5000   -0.0000 C   0  0  0  0  0  0  0  0  0  0  0  0
   12.9904    3.7500   -0.0000 C   0  0  0  0  0  0  0  0  0  0  0  0
   10.3923    2.2500   -0.0000 N   0  0  0  0  0  0  0  0  0  0  0  0
   11.6913   -0.0000   -0.0000 N   0  0  0  0  0  0  0  0  0  0  0  0
    9.0933    1.5000   -0.0000 C   0  0  0  0  0  0  0  0  0  0  0  0
    9.0933   -0.0000   -0.0000 C   0  0  0  0  0  0  0  0  0  0  0  0
    7.7942    2.2500   -0.0000 C   0  0  0  0  0  0  0  0  0  0  0  0
   10.3923   -0.7500   -0.0000 C   0  0  0  0  0  0  0  0  0  0  0  0
    7.7942   -0.7500   -0.0000 C   0  0  0  0  0  0  0  0  0  0  0  0
    7.7942    3.7500   -0.0000 C   0  0  0  0  0  0  0  0  0  0  0  0
    6.4952    1.5000   -0.0000 C   0  0  0  0  0  0  0  0  0  0  0  0
   10.3923   -2.2500   -0.0000 C   0  0  0  0  0  0  0  0  0  0  0  0
    6.4952   -0.0000   -0.0000 C   0  0  0  0  0  0  0  0  0  0  0  0
   11.6913   -3.0000   -0.0000 C   0  0  0  0  0  0  0  0  0  0  0  0
    9.0933   -3.0000   -0.0000 C   0  0  0  0  0  0  0  0  0  0  0  0
    5.1962   -0.7500   -0.0000 C   0  0  0  0  0  0  0  0  0  0  0  0
   11.6913   -4.5000   -0.0000 C   0  0  0  0  0  0  0  0  0  0  0  0
    9.0933   -4.5000   -0.0000 C   0  0  0  0  0  0  0  0  0  0  0  0
    3.8971   -0.0000   -0.0000 C   0  0  0  0  0  0  0  0  0  0  0  0
   10.3923   -5.2500   -0.0000 C   0  0  0  0  0  0  0  0  0  0  0  0
    2.5981   -0.7500   -0.0000 C   0  0  0  0  0  0  0  0  0  0  0  0
   10.3923   -6.7500   -0.0000 F   0  0  0  0  0  0  0  0  0  0  0  0
    2.5981   -2.2500   -0.0000 O   0  0  0  0  0  0  0  0  0  0  0  0
    1.2990   -0.0000   -0.0000 C   0  0  0  0  0  0  0  0  0  0  0  0
    0.0000   -0.7500   -0.0000 C   0  0  0  0  0  0  0  0  0  0  0  0
  1  2  2  0  0  0  0
  1  3  2  0  0  0  0
  1  4  1  0  0  0  0
  1  5  1  0  0  0  0
  4  6  1  0  0  0  0
  4  7  1  0  0  0  0
  6  8  1  0  0  0  0
  6  9  2  0  0  0  0
  8 10  2  0  0  0  0
 10 11  1  0  0  0  0
 10 12  1  0  0  0  0
 11 13  2  0  0  0  0
 11 14  1  0  0  0  0
 12 15  1  0  0  0  0
 12 16  1  0  0  0  0
 13 17  1  0  0  0  0
 14 18  2  0  0  0  0
 17 19  1  0  0  0  0
 17 20  2  0  0  0  0
 18 21  1  0  0  0  0
 19 22  2  0  0  0  0
 20 23  1  0  0  0  0
 21 24  1  0  0  0  0
 22 25  1  0  0  0  0
 26 24  1  0  0  0  0
 25 27  1  0  0  0  0
 26 28  1  1  0  0  0
 26 29  1  0  0  0  0
 29 30  1  0  0  0  0
M  END
>  <idcoordinates2D>


>  <FragFp>
;jPqta1@7yVVC17ckc0CDVFNFJ8#4HG0V80808kN4dFZ0VN$JJF0c1FH1W#V80FV!2F2#V18!

>  <PathFp>
0ZB01I8F10FHWF11882J70XG0V80402BF8HV!GRV0JB_80814010Hs0k15#FF0FZF01V1F10V2lF29s40V0

>  <SkelSpheres>
$2,1%1-@%1+1,3+803&5+2(@$32/$2//)4#10E//)1/(3$2)1$2#3//&2/$1//$1,4/!1/)1*2(B#4%1)1$3#1(21/3+1/)1/%1*4/-2.2)1/&2//*2-1012!1+2(2!3#22////(3-o1!1(1)1(101&2!12.1(3)2*1-4/(7!1/#5-4/1/(101,3#1%41$1!1$3/,1-

>  <Structure>
fgwqa@L\EAFpAByCIICMMhhhdXddleBmUKSULsUUTIr`gTFSEX

>  <Atoms>
30

>  <Bonds>
29

>  <Total Molweight>
405

>  <Total Molweight 2>
405.324

>  <cLogP>
5.0037

>  <H-Acceptors>
6

>  <H-Donors>
0

>  <Total Surface Area>
91.37

>  <Relative PSA>
0.74696

>  <Polar Surface Area>
90.71

>  <Shape Index>
0.46667

>  <Molecular Flexibility>
0.72263

>  <Molecular Complexity>
0.76182

>  <Non-H Atoms>
30

>  <Non-C/H Atoms>
8

>  <Electronegative Atoms>
8

>  <Stereo Centers>
1

>  <Rotatable Bonds>
10

>  <Rings Closures>
0

>  <Aromatic Rings>
0

>  <Aromatic Atoms>
0

>  <sp3-Atoms>
14

>  <Symmetric atoms>
2

$$$$

eCreator 1.02D

 30 29  0  0  0  0  0  0  0  0999 V2000
    6.4952   -4.5000   -0.0000 S   0  0  0  0  0  0  0  0  0  0  0  0
    7.9952   -4.5000   -0.0000 O   0  0  0  0  0  0  0  0  0  0  0  0
    4.9952   -4.5000   -0.0000 O   0  0  0  0  0  0  0  0  0  0  0  0
    6.4952   -3.0000   -0.0000 N   0  0  0  0  0  0  0  0  0  0  0  0
    6.4952   -6.0000   -0.0000 C   0  0  0  0  0  0  0  0  0  0  0  0
    7.7942   -2.2500   -0.0000 C   0  0  0  0  0  0  0  0  0  0  0  0
    5.1962   -2.2500   -0.0000 C   0  0  0  0  0  0  0  0  0  0  0  0
    9.0933   -3.0000   -0.0000 N   0  0  0  0  0  0  0  0  0  0  0  0
   10.3923   -2.2500   -0.0000 C   0  0  0  0  0  0  0  0  0  0  0  0
   10.3923   -0.7500   -0.0000 C   0  0  0  0  0  0  0  0  0  0  0  0
   11.6913   -3.0000   -0.0000 C   0  0  0  0  0  0  0  0  0  0  0  0
   11.6913   -0.0000   -0.0000 C   0  0  0  0  0  0  0  0  0  0  0  0
    9.0933   -0.0000   -0.0000 C   0  0  0  0  0  0  0  0  0  0  0  0
   11.6913   -4.5000   -0.0000 C   0  0  0  0  0  0  0  0  0  0  0  0
   12.9904   -2.2500   -0.0000 C   0  0  0  0  0  0  0  0  0  0  0  0
   12.9904   -0.7500   -0.0000 N   0  0  0  0  0  0  0  0  0  0  0  0
   11.6913    1.5000   -0.0000 C   0  0  0  0  0  0  0  0  0  0  0  0
    7.7942   -0.7500   -0.0000 C   0  0  0  0  0  0  0  0  0  0  0  0
   12.9904    2.2500   -0.0000 C   0  0  0  0  0  0  0  0  0  0  0  0
    6.4952   -0.0000   -0.0000 C   0  0  0  0  0  0  0  0  0  0  0  0
   12.9904    3.7500   -0.0000 C   0  0  0  0  0  0  0  0  0  0  0  0
    5.1962   -0.7500   -0.0000 C   0  0  0  0  0  0  0  0  0  0  0  0
   14.2894    4.5000   -0.0000 C   0  0  0  0  0  0  0  0  0  0  0  0
    3.8971   -0.0000   -0.0000 C   0  0  0  0  0  0  0  0  0  0  0  0
   15.5885    3.7500   -0.0000 C   0  0  0  0  0  0  0  0  0  0  0  0
    3.8971    1.5000   -0.0000 O   0  0  0  0  0  0  0  0  0  0  0  0
    2.5981   -0.7500   -0.0000 C   0  0  0  0  0  0  0  0  0  0  0  0
   16.8875    4.5000   -0.0000 C   0  0  0  0  0  0  0  0  0  0  0  0
    1.2990   -0.0000   -0.0000 C   0  0  0  0  0  0  0  0  0  0  0  0
    0.0000   -0.7500   -0.0000 O   0  0  0  0  0  0  0  0  0  0  0  0
  1  2  2  0  0  0  0
  1  3  2  0  0  0  0
  1  4  1  0  0  0  0
  1  5  1  0  0  0  0
  4  6  1  0  0  0  0
  4  7  1  0  0  0  0
  6  8  1  0  0  0  0
  8  9  2  0  0  0  0
  9 10  1  0  0  0  0
  9 11  1  0  0  0  0
 10 12  2  0  0  0  0
 10 13  1  0  0  0  0
 11 14  1  0  0  0  0
 11 15  1  0  0  0  0
 12 16  1  0  0  0  0
 12 17  1  0  0  0  0
 13 18  2  0  0  0  0
 17 19  2  0  0  0  0
 18 20  1  0  0  0  0
 19 21  1  0  0  0  0
 20 22  1  0  0  0  0
 21 23  2  0  0  0  0
 24 22  1  0  0  0  0
 23 25  1  0  0  0  0
 24 26  1  6  0  0  0
 24 27  1  0  0  0  0
 25 28  2  0  0  0  0
 27 29  1  0  0  0  0
 29 30  1  0  0  0  0
M  END
>  <idcoordinates2D>


>  <FragFp>
;jurxX1DbuWkC17ekc0CDVFNF088!4HG0l90808kNJdFZ0XN08!FFF0c1kH1W1#80JV!2F$V1#

>  <PathFp>
0ZB11I8JG!2WFG1882J70214V80412BF8FX10FRV0JBZ808V4010HV0k11$F0FZF01V101022pF21c40V0

>  <SkelSpheres>
$2,1(1+9/!2,3+22#1#4.2$@$4#1$1*1(1//(G+2/)1/1%1/+2//01#2012/1#1//$1,3/%1#1/,2#3#9#4%2)1/!2#1!13(4/!1%1/.4-4+1#2/0103/%3*1(2)1!2&2$1/#1,2//1/2)31//*21.o,1!2$21%601)3!1///-4/1&5!1%1/+4/3/%1/02*21-3)1/!427+

>  <Structure>
fgwpR@L\}AD{`BLddLvTTTTURRRTVruTtuTmSUMP{J\UHZMU`

>  <Atoms>
30

>  <Bonds>
29

>  <Total Molweight>
402

>  <Total Molweight 2>
402.325

>  <cLogP>
3.4666

>  <H-Acceptors>
7

>  <H-Donors>
0

>  <Total Surface Area>
91.21

>  <Relative PSA>
0.80463

>  <Polar Surface Area>
101.82

>  <Shape Index>
0.53333

>  <Molecular Flexibility>
0.68523

>  <Molecular Complexity>
0.73114

>  <Non-H Atoms>
30

>  <Non-C/H Atoms>
8

>  <Electronegative Atoms>
8

>  <Stereo Centers>
1

>  <Rotatable Bonds>
13

>  <Rings Closures>
0

>  <Aromatic Rings>
0

>  <Aromatic Atoms>
0

>  <sp3-Atoms>
14

>  <Symmetric atoms>
2

$$$$

eCreator 1.02D

 30 29  0  0  0  0  0  0  0  0999 V2000
    4.3301   -3.0000   -0.0000 S   0  0  0  0  0  0  0  0  0  0  0  0
    5.3301   -3.0000   -0.0000 O   0  0  0  0  0  0  0  0  0  0  0  0
    3.3301   -3.0000   -0.0000 O   0  0  0  0  0  0  0  0  0  0  0  0
    4.3301   -2.0000   -0.0000 N   0  0  0  0  0  0  0  0  0  0  0  0
    4.3301   -4.0000   -0.0000 C   0  0  0  0  0  0  0  0  0  0  0  0
    5.1962   -1.5000   -0.0000 C   0  0  0  0  0  0  0  0  0  0  0  0
    3.4641   -1.5000   -0.0000 C   0  0  0  0  0  0  0  0  0  0  0  0
    6.0622   -2.0000   -0.0000 N   0  0  0  0  0  0  0  0  0  0  0  0
    6.9282   -1.5000   -0.0000 C   0  0  0  0  0  0  0  0  0  0  0  0
    6.9282   -0.5000   -0.0000 C   0  0  0  0  0  0  0  0  0  0  0  0
    7.7942   -2.0000   -0.0000 C   0  0  0  0  0  0  0  0  0  0  0  0
    7.7942   -0.0000   -0.0000 C   0  0  0  0  0  0  0  0  0  0  0  0
    6.0622   -0.0000   -0.0000 C   0  0  0  0  0  0  0  0  0  0  0  0
    8.6603   -1.5000   -0.0000 C   0  0  0  0  0  0  0  0  0  0  0  0
    7.7942    1.0000   -0.0000 C   0  0  0  0  0  0  0  0  0  0  0  0
    5.1962   -0.5000   -0.0000 C   0  0  0  0  0  0  0  0  0  0  0  0
    8.6603    1.5000   -0.0000 C   0  0  0  0  0  0  0  0  0  0  0  0
    6.9282    1.5000   -0.0000 C   0  0  0  0  0  0  0  0  0  0  0  0
    4.3301   -0.0000   -0.0000 C   0  0  0  0  0  0  0  0  0  0  0  0
    8.6603    2.5000   -0.0000 C   0  0  0  0  0  0  0  0  0  0  0  0
    4.3301    1.0000   -0.0000 O   0  0  0  0  0  0  0  0  0  0  0  0
    3.4641   -0.5000   -0.0000 C   0  0  0  0  0  0  0  0  0  0  0  0
    7.7942    3.0000   -0.0000 C   0  0  0  0  0  0  0  0  0  0  0  0
    2.5981   -0.0000   -0.0000 C   0  0  0  0  0  0  0  0  0  0  0  0
    7.7942    4.0000   -0.0000 F   0  0  0  0  0  0  0  0  0  0  0  0
    2.5981    1.0000   -0.0000 O   0  0  0  0  0  0  0  0  0  0  0  0
    1.7321   -0.5000   -0.0000 C   0  0  0  0  0  0  0  0  0  0  0  0
    0.8660   -0.0000   -0.0000 C   0  0  0  0  0  0  0  0  0  0  0  0
    0.8660    1.0000   -0.0000 O   0  0  0  0  0  0  0  0  0  0  0  0
    0.0000   -0.5000   -0.0000 O   0  0  0  0  0  0  0  0  0  0  0  0
  1  2  2  0  0  0  0
  1  3  2  0  0  0  0
  1  4  1  0  0  0  0
  1  5  1  0  0  0  0
  4  6  1  0  0  0  0
  4  7  1  0  0  0  0
  6  8  1  0  0  0  0
  8  9  2  0  0  0  0
  9 10  1  0  0  0  0
  9 11  1  0  0  0  0
 10 12  2  0  0  0  0
 10 13  1  0  0  0  0
 11 14  1  0  0  0  0
 12 15  1  0  0  0  0
 13 16  2  0  0  0  0
 15 17  1  0  0  0  0
 15 18  2  0  0  0  0
 19 16  1  0  0  0  0
 17 20  2  0  0  0  0
 19 21  1  6  0  0  0
 19 22  1  0  0  0  0
 20 23  1  0  0  0  0
 24 22  1  0  0  0  0
 23 25  1  0  0  0  0
 24 26  1  6  0  0  0
 24 27  1  0  0  0  0
 27 28  1  0  0  0  0
 28 29  2  0  0  0  0
 28 30  1  0  0  0  0
M  END
>  <idcoordinates2D>


>  <FragFp>
;jyyxaYDbyWWhW7iVc0hUVrFFF88!4HG0m948FBkNJhFc0kN8#FFG0c1kH91&FZ!2F02!V18!

>  <PathFp>
0_B01I8F10F2WNGG882J702G0V8!12BF8HV10FRV0JBZ80814010HV1o150X!F0FZJ01V1F1022pF21s40V0

>  <SkelSpheres>
!2//1#A!1&2&3/)203&4+2$1!6$5//01//$A/#1$1.1/-2.205.3/(1$1///%1/!1)1!1&1/&2,18#4!1,1(2$2#2#11!351%6(3//%2/(4!1$1.1!102#1%1%1(4,1(4)1//2%2&101/,2/.32/(1//!m,1/6$4%2!12#1,1/$1!1#1/+11#1#@!3%1/$1%4/1,2(31/2&3!2%1(2)1//0

>  <Structure>
fgwPq@L\``lsw@DCdLddLvTTRVbVbrTJbuTtuLsUUSHSNpgETzRp

>  <Atoms>
30

>  <Bonds>
29

>  <Total Molweight>
415

>  <Total Molweight 2>
415.292

>  <cLogP>
1.9417

>  <H-Acceptors>
8

>  <H-Donors>
0

>  <Total Surface Area>
125.28

>  <Relative PSA>
0.76612

>  <Polar Surface Area>
135.88

>  <Shape Index>
0.5

>  <Molecular Flexibility>
0.72401

>  <Molecular Complexity>
0.72855

>  <Non-H Atoms>
30

>  <Non-C/H Atoms>
10

>  <Electronegative Atoms>
10

>  <Stereo Centers>
2

>  <Rotatable Bonds>
13

>  <Rings Closures>
0

>  <Aromatic Rings>
0

>  <Aromatic Atoms>
0

>  <sp3-Atoms>
14

>  <Symmetric atoms>
1

$$$$

eCreator 1.02D

 30 29  0  0  0  0  0  0  0  0999 V2000
   11.2583   -0.0000   -0.0000 S   0  0  0  0  0  0  0  0  0  0  0  0
   12.1244   -0.5000   -0.0000 O   0  0  0  0  0  0  0  0  0  0  0  0
   11.2583    1.0000   -0.0000 O   0  0  0  0  0  0  0  0  0  0  0  0
   10.3923   -0.5000   -0.0000 N   0  0  0  0  0  0  0  0  0  0  0  0
    9.5263   -0.0000   -0.0000 C   0  0  0  0  0  0  0  0  0  0  0  0
   10.3923   -1.5000   -0.0000 C   0  0  0  0  0  0  0  0  0  0  0  0
    8.6603   -0.5000   -0.0000 N   0  0  0  0  0  0  0  0  0  0  0  0
    7.7942   -0.0000   -0.0000 C   0  0  0  0  0  0  0  0  0  0  0  0
    6.9282   -0.5000   -0.0000 C   0  0  0  0  0  0  0  0  0  0  0  0
    7.7942    1.0000   -0.0000 C   0  0  0  0  0  0  0  0  0  0  0  0
    6.9282   -1.5000   -0.0000 C   0  0  0  0  0  0  0  0  0  0  0  0
    6.0622   -0.0000   -0.0000 C   0  0  0  0  0  0  0  0  0  0  0  0
    8.6603    1.5000   -0.0000 C   0  0  0  0  0  0  0  0  0  0  0  0
    6.9282    1.5000   -0.0000 C   0  0  0  0  0  0  0  0  0  0  0  0
    7.7942   -2.0000   -0.0000 N   0  0  0  0  0  0  0  0  0  0  0  0
    6.0622   -2.0000   -0.0000 C   0  0  0  0  0  0  0  0  0  0  0  0
    5.1962   -0.5000   -0.0000 C   0  0  0  0  0  0  0  0  0  0  0  0
    8.6603    2.5000   -0.0000 C   0  0  0  0  0  0  0  0  0  0  0  0
    6.0622   -3.0000   -0.0000 C   0  0  0  0  0  0  0  0  0  0  0  0
    4.3301   -0.0000   -0.0000 C   0  0  0  0  0  0  0  0  0  0  0  0
    7.7942    3.0000   -0.0000 C   0  0  0  0  0  0  0  0  0  0  0  0
    4.3301    1.0000   -0.0000 O   0  0  0  0  0  0  0  0  0  0  0  0
    3.4641   -0.5000   -0.0000 C   0  0  0  0  0  0  0  0  0  0  0  0
    7.7942    4.0000   -0.0000 C   0  0  0  0  0  0  0  0  0  0  0  0
    2.5981   -0.0000   -0.0000 C   0  0  0  0  0  0  0  0  0  0  0  0
    2.5981    1.0000   -0.0000 O   0  0  0  0  0  0  0  0  0  0  0  0
    1.7321   -0.5000   -0.0000 C   0  0  0  0  0  0  0  0  0  0  0  0
    0.8660   -0.0000   -0.0000 C   0  0  0  0  0  0  0  0  0  0  0  0
    0.8660    1.0000   -0.0000 O   0  0  0  0  0  0  0  0  0  0  0  0
    0.0000   -0.5000   -0.0000 O   0  0  0  0  0  0  0  0  0  0  0  0
  1  2  2  0  0  0  0
  1  3  2  0  0  0  0
  1  4  1  0  0  0  0
  4  5  1  0  0  0  0
  4  6  1  0  0  0  0
  5  7  2  0  0  0  0
  7  8  1  0  0  0  0
  8  9  2  0  0  0  0
  8 10  1  0  0  0  0
  9 11  1  0  0  0  0
  9 12  1  0  0  0  0
 10 13  1  0  0  0  0
 10 14  2  0  0  0  0
 11 15  2  0  0  0  0
 11 16  1  0  0  0  0
 12 17  2  0  0  0  0
 13 18  2  0  0  0  0
 16 19  1  0  0  0  0
 20 17  1  0  0  0  0
 18 21  1  0  0  0  0
 20 22  1  6  0  0  0
 20 23  1  0  0  0  0
 21 24  2  0  0  0  0
 25 23  1  0  0  0  0
 25 26  1  6  0  0  0
 25 27  1  0  0  0  0
 27 28  1  0  0  0  0
 28 29  2  0  0  0  0
 28 30  1  0  0  0  0
M  END
>  <idcoordinates2D>


>  <FragFp>
zvyjizxZYDWy1phW7DVc0hKVrFFG88#IF0n948FBkNJ5Fc0HN88!JFG081kH8V1!V!JZ#F22#1#

>  <PathFp>
0_8191845PN2WNFI2N34b02F4V80896R0eHX10FRV208V8!VkV90Fo1o150m0FF!ZJ10V121023_0V9k4FV0

>  <SkelSpheres>
!2/(3&1#8!2!1+3/)2$1#1.101!6$8/%1///D/)1)103//02/03.3.1%1&15/3%1/-2//1/-2#1(16&1,101%2(12)5&6(3)1/&3#2)4014-1!1(3(1-3&11/*4#4//$3.12//%2/,2#1+1//*m,2!3/!4%3/%1/$1//$1(B!3/%1/&2$1,1)21.2#3%2.3)1!3/05%2$

>  <Structure>
fgwpr@LL]AEYgn@HrRFKJJJJIEKQ[SJKTsUKKUSULcLGBTnOhK@

>  <Atoms>
30

>  <Bonds>
29

>  <Total Molweight>
410

>  <Total Molweight 2>
410.301

>  <cLogP>
2.1175

>  <H-Acceptors>
9

>  <H-Donors>
0

>  <Total Surface Area>
144.59

>  <Relative PSA>
0.72612

>  <Polar Surface Area>
139.86

>  <Shape Index>
0.5

>  <Molecular Flexibility>
0.6469

>  <Molecular Complexity>
0.77499

>  <Non-H Atoms>
30

>  <Non-C/H Atoms>
10

>  <Electronegative Atoms>
10

>  <Stereo Centers>
2

>  <Rotatable Bonds>
12

>  <Rings Closures>
0

>  <Aromatic Rings>
0

>  <Aromatic Atoms>
0

>  <sp3-Atoms>
11

>  <Symmetric atoms>
1

$$$$

eCreator 1.02D

 30 30  0  0  0  0  0  0  0  0999 V2000
   10.3923   -1.5000   -0.0000 S   0  0  0  0  0  0  0  0  0  0  0  0
   10.3923   -0.5000   -0.0000 O   0  0  0  0  0  0  0  0  0  0  0  0
    9.5263   -2.0000   -0.0000 N   0  0  0  0  0  0  0  0  0  0  0  0
   11.2583   -2.0000   -0.0000 C   0  0  0  0  0  0  0  0  0  0  0  0
    8.6603   -1.5000   -0.0000 C   0  0  0  0  0  0  0  0  0  0  0  0
    9.5263   -3.0000   -0.0000 C   0  0  0  0  0  0  0  0  0  0  0  0
    8.6603   -0.5000   -0.0000 N   0  0  0  0  0  0  0  0  0  0  0  0
    7.7942   -2.0000   -0.0000 N   0  0  0  0  0  0  0  0  0  0  0  0
    7.7942   -0.0000   -0.0000 C   0  0  0  0  0  0  0  0  0  0  0  0
    6.9282   -1.5000   -0.0000 C   0  0  0  0  0  0  0  0  0  0  0  0
    6.9282   -0.5000   -0.0000 C   0  0  0  0  0  0  0  0  0  0  0  0
    7.7942    1.0000   -0.0000 C   0  0  0  0  0  0  0  0  0  0  0  0
    6.0622   -2.0000   -0.0000 C   0  0  0  0  0  0  0  0  0  0  0  0
    6.0622   -0.0000   -0.0000 C   0  0  0  0  0  0  0  0  0  0  0  0
    8.6603    1.5000   -0.0000 C   0  0  0  0  0  0  0  0  0  0  0  0
    6.9282    1.5000   -0.0000 C   0  0  0  0  0  0  0  0  0  0  0  0
    5.1962   -1.5000   -0.0000 C   0  0  0  0  0  0  0  0  0  0  0  0
    6.0622   -3.0000   -0.0000 C   0  0  0  0  0  0  0  0  0  0  0  0
    5.1962   -0.5000   -0.0000 C   0  0  0  0  0  0  0  0  0  0  0  0
    8.6603    2.5000   -0.0000 C   0  0  0  0  0  0  0  0  0  0  0  0
    4.3301   -0.0000   -0.0000 C   0  0  0  0  0  0  0  0  0  0  0  0
    9.5263    3.0000   -0.0000 C   0  0  0  0  0  0  0  0  0  0  0  0
    3.4641   -0.5000   -0.0000 C   0  0  0  0  0  0  0  0  0  0  0  0
    9.5263    4.0000   -0.0000 F   0  0  0  0  0  0  0  0  0  0  0  0
   10.3923    2.5000   -0.0000 C   0  0  0  0  0  0  0  0  0  0  0  0
    2.5981   -0.0000   -0.0000 C   0  0  0  0  0  0  0  0  0  0  0  0
    1.7321   -0.5000   -0.0000 C   0  0  0  0  0  0  0  0  0  0  0  0
    0.8660   -0.0000   -0.0000 C   0  0  0  0  0  0  0  0  0  0  0  0
    0.8660    1.0000   -0.0000 O   0  0  0  0  0  0  0  0  0  0  0  0
    0.0000   -0.5000   -0.0000 O   0  0  0  0  0  0  0  0  0  0  0  0
  1  2  2  0  0  0  0
  1  3  1  0  0  0  0
  1  4  1  0  0  0  0
  3  5  1  0  0  0  0
  3  6  1  0  0  0  0
  5  7  2  0  0  0  0
  5  8  1  0  0  0  0
  7  9  1  0  0  0  0
  8 10  2  0  0  0  0
  9 11  2  0  0  0  0
  9 12  1  0  0  0  0
 10 13  1  0  0  0  0
 11 14  1  0  0  0  0
 12 15  2  0  0  0  0
 12 16  1  0  0  0  0
 13 17  1  0  0  0  0
 13 18  1  0  0  0  0
 14 19  2  0  0  0  0
 15 20  1  0  0  0  0
 19 21  1  0  0  0  0
 20 22  2  0  0  0  0
 21 23  1  0  0  0  0
 22 24  1  0  0  0  0
 22 25  1  0  0  0  0
 23 26  1  0  0  0  0
 26 27  1  0  0  0  0
 27 28  1  0  0  0  0
 28 29  2  0  0  0  0
 28 30  1  0  0  0  0
 10 11  1  0  0  0  0
M  END
>  <idcoordinates2D>


>  <FragFp>
:yraoxKW25qW1DW1Rk1086k14FF988!2F059482NF0LC1V!FVB204JF#8X!94@X4V$213HH!180F

>  <PathFp>
Z7PV0k90W7VLnH1FF8HD64X!s8Bk9AD48G@19PZ12!V8WcV02V4HJFuh1BH4ko0FaRxV0ZVQN2Xt880VB!V

>  <SkelSpheres>
)1(1%2-8.1!1/)201/2!5(8$2///(2&3%8(1(2/#2/03/#1#1$1!3*2/-2,1(2//2!1,32/1!4/%2/$B#110101/,21#1$3&31&3/#1/!1/#24.3/%14/$1011/!1&3//&5*12*1)5/+1&3(1//(1,o/#103+3(2.2/,2,201/#3#216C!1(1/#3%2.11//2/#1!11(3/)1%102(

>  <Structure>
fgoqa@DLy@}pAGYCIIiidhdhheTeDTiISU@ATuMMUS@LVhqZ

>  <Atoms>
30

>  <Bonds>
30

>  <Total Molweight>
405

>  <Total Molweight 2>
405.324

>  <cLogP>
4.9917

>  <H-Acceptors>
6

>  <H-Donors>
0

>  <Total Surface Area>
108.27

>  <Relative PSA>
0.68671

>  <Polar Surface Area>
102.6

>  <Shape Index>
0.5

>  <Molecular Flexibility>
0.60492

>  <Molecular Complexity>
0.81812

>  <Non-H Atoms>
30

>  <Non-C/H Atoms>
8

>  <Electronegative Atoms>
8

>  <Stereo Centers>
1

>  <Rotatable Bonds>
10

>  <Rings Closures>
1

>  <Aromatic Rings>
1

>  <Aromatic Atoms>
6

>  <sp3-Atoms>
13

>  <Symmetric atoms>
1

$$$$

eCreator 1.02D

 31 30  0  0  0  0  0  0  0  0999 V2000
   15.5885   -2.2500   -0.0000 S   0  0  0  0  0  0  0  0  0  0  0  0
   17.0885   -2.2500   -0.0000 O   0  0  0  0  0  0  0  0  0  0  0  0
   14.0885   -2.2500   -0.0000 O   0  0  0  0  0  0  0  0  0  0  0  0
   15.5885   -0.7500   -0.0000 N   0  0  0  0  0  0  0  0  0  0  0  0
   15.5885   -3.7500   -0.0000 C   0  0  0  0  0  0  0  0  0  0  0  0
   14.2894   -0.0000   -0.0000 C   0  0  0  0  0  0  0  0  0  0  0  0
   16.8875   -0.0000   -0.0000 C   0  0  0  0  0  0  0  0  0  0  0  0
   12.9904   -0.7500   -0.0000 N   0  0  0  0  0  0  0  0  0  0  0  0
   14.2894    1.5000   -0.0000 N   0  0  0  0  0  0  0  0  0  0  0  0
   11.6913   -0.0000   -0.0000 C   0  0  0  0  0  0  0  0  0  0  0  0
   12.9904    2.2500   -0.0000 C   0  0  0  0  0  0  0  0  0  0  0  0
   11.6913    1.5000   -0.0000 C   0  0  0  0  0  0  0  0  0  0  0  0
   10.3923   -0.7500   -0.0000 C   0  0  0  0  0  0  0  0  0  0  0  0
   12.9904    3.7500   -0.0000 C   0  0  0  0  0  0  0  0  0  0  0  0
   10.3923    2.2500   -0.0000 C   0  0  0  0  0  0  0  0  0  0  0  0
    9.0933   -0.0000   -0.0000 C   0  0  0  0  0  0  0  0  0  0  0  0
   11.6913    4.5000   -0.0000 C   0  0  0  0  0  0  0  0  0  0  0  0
   14.2894    4.5000   -0.0000 C   0  0  0  0  0  0  0  0  0  0  0  0
   10.3923    3.7500   -0.0000 C   0  0  0  0  0  0  0  0  0  0  0  0
   11.6913    6.0000   -0.0000 C   0  0  0  0  0  0  0  0  0  0  0  0
    9.0933    4.5000   -0.0000 C   0  0  0  0  0  0  0  0  0  0  0  0
   12.9904    6.7500   -0.0000 C   0  0  0  0  0  0  0  0  0  0  0  0
    7.7942    3.7500   -0.0000 O   0  0  0  0  0  0  0  0  0  0  0  0
    9.0933    6.0000   -0.0000 C   0  0  0  0  0  0  0  0  0  0  0  0
   12.9904    8.2500   -0.0000 F   0  0  0  0  0  0  0  0  0  0  0  0
    7.7942    6.7500   -0.0000 C   0  0  0  0  0  0  0  0  0  0  0  0
    6.4952    6.0000   -0.0000 O   0  0  0  0  0  0  0  0  0  0  0  0
    7.7942    8.2500   -0.0000 C   0  0  0  0  0  0  0  0  0  0  0  0
    6.4952    9.0000   -0.0000 C   0  0  0  0  0  0  0  0  0  0  0  0
    5.1962    8.2500   -0.0000 O   0  0  0  0  0  0  0  0  0  0  0  0
    6.4952   10.5000   -0.0000 O   0  0  0  0  0  0  0  0  0  0  0  0
  1  2  2  0  0  0  0
  1  3  2  0  0  0  0
  1  4  1  0  0  0  0
  1  5  1  0  0  0  0
  4  6  1  0  0  0  0
  4  7  1  0  0  0  0
  6  8  1  0  0  0  0
  6  9  2  0  0  0  0
  8 10  2  0  0  0  0
  9 11  1  0  0  0  0
 10 12  1  0  0  0  0
 10 13  1  0  0  0  0
 11 14  1  0  0  0  0
 12 15  1  0  0  0  0
 13 16  1  0  0  0  0
 14 17  1  0  0  0  0
 14 18  2  0  0  0  0
 15 19  2  0  0  0  0
 17 20  2  0  0  0  0
 21 19  1  0  0  0  0
 20 22  1  0  0  0  0
 21 23  1  1  0  0  0
 21 24  1  0  0  0  0
 22 25  1  0  0  0  0
 26 24  1  0  0  0  0
 26 27  1  1  0  0  0
 26 28  1  0  0  0  0
 28 29  1  0  0  0  0
 29 30  2  0  0  0  0
 29 31  1  0  0  0  0
M  END
>  <idcoordinates2D>


>  <FragFp>
;jyzxaYDbyW_hW7iVc0hUVr0FJ88!4IG0n948FBkNJhFc0mN88!JJG0c1kH9W#V!FZ!2F22!V18!

>  <PathFp>
FbB09I8J18FFYN1I8N2Jb2X80V80892R0eF010FBV2JBW8081FV!Hw1o110X0Nk0F_J11!H10X2KF29V4k!

>  <SkelSpheres>
!2/-101#C!1.3/$3#803&4+3$1206$5$1#1$1+1//*@/%1/!1%2/03$2.203.3%1/!2#1//.2%101///$1(2-8#4!1!1)2(201!1!12#1$5&6(3/.1%2/(4!1*3&2&21!1/&1/$4/&1/012)1%1/,1$1/*2!2//.1(p01(101(11+4!1%22/01/$1//$1(9!3(1/(15/11+1&201/2*2%1(302&1$1%1/$

>  <Structure>
foopq@L\EACUw^@HGHYIHYidhdeEleEmLhmUKUUJuUUL`lgB\aLYK@

>  <Atoms>
31

>  <Bonds>
30

>  <Total Molweight>
429

>  <Total Molweight 2>
429.299

>  <cLogP>
1.7749

>  <H-Acceptors>
9

>  <H-Donors>
0

>  <Total Surface Area>
128.99

>  <Relative PSA>
0.83332

>  <Polar Surface Area>
148.24

>  <Shape Index>
0.6129

>  <Molecular Flexibility>
0.76208

>  <Molecular Complexity>
0.74025

>  <Non-H Atoms>
31

>  <Non-C/H Atoms>
11

>  <Electronegative Atoms>
11

>  <Stereo Centers>
2

>  <Rotatable Bonds>
12

>  <Rings Closures>
0

>  <Aromatic Rings>
0

>  <Aromatic Atoms>
0

>  <sp3-Atoms>
15

>  <Symmetric atoms>
1

$$$$

eCreator 1.02D

 31 30  0  0  0  0  0  0  0  0999 V2000
   10.3923   -1.5000   -0.0000 S   0  0  0  0  0  0  0  0  0  0  0  0
    9.3923   -1.5000   -0.0000 O   0  0  0  0  0  0  0  0  0  0  0  0
   11.3923   -1.5000   -0.0000 O   0  0  0  0  0  0  0  0  0  0  0  0
   10.3923   -0.5000   -0.0000 N   0  0  0  0  0  0  0  0  0  0  0  0
   10.3923   -2.5000   -0.0000 C   0  0  0  0  0  0  0  0  0  0  0  0
    9.5263   -0.0000   -0.0000 C   0  0  0  0  0  0  0  0  0  0  0  0
    8.6603   -0.5000   -0.0000 N   0  0  0  0  0  0  0  0  0  0  0  0
    9.5263    1.0000   -0.0000 N   0  0  0  0  0  0  0  0  0  0  0  0
    7.7942   -0.0000   -0.0000 C   0  0  0  0  0  0  0  0  0  0  0  0
   10.3923    1.5000   -0.0000 C   0  0  0  0  0  0  0  0  0  0  0  0
    6.9282   -0.5000   -0.0000 C   0  0  0  0  0  0  0  0  0  0  0  0
    7.7942    1.0000   -0.0000 C   0  0  0  0  0  0  0  0  0  0  0  0
   10.3923    2.5000   -0.0000 C   0  0  0  0  0  0  0  0  0  0  0  0
    6.0622   -0.0000   -0.0000 C   0  0  0  0  0  0  0  0  0  0  0  0
    8.6603    1.5000   -0.0000 C   0  0  0  0  0  0  0  0  0  0  0  0
   11.2583    3.0000   -0.0000 C   0  0  0  0  0  0  0  0  0  0  0  0
    9.5263    3.0000   -0.0000 C   0  0  0  0  0  0  0  0  0  0  0  0
    5.1962   -0.5000   -0.0000 C   0  0  0  0  0  0  0  0  0  0  0  0
    8.6603    2.5000   -0.0000 C   0  0  0  0  0  0  0  0  0  0  0  0
    4.3301   -0.0000   -0.0000 C   0  0  0  0  0  0  0  0  0  0  0  0
    7.7942    3.0000   -0.0000 C   0  0  0  0  0  0  0  0  0  0  0  0
    4.3301    1.0000   -0.0000 O   0  0  0  0  0  0  0  0  0  0  0  0
    3.4641   -0.5000   -0.0000 C   0  0  0  0  0  0  0  0  0  0  0  0
    6.9282    2.5000   -0.0000 F   0  0  0  0  0  0  0  0  0  0  0  0
    7.7942    4.0000   -0.0000 C   0  0  0  0  0  0  0  0  0  0  0  0
    2.5981   -0.0000   -0.0000 C   0  0  0  0  0  0  0  0  0  0  0  0
    8.6603    4.5000   -0.0000 C   0  0  0  0  0  0  0  0  0  0  0  0
    2.5981    1.0000   -0.0000 O   0  0  0  0  0  0  0  0  0  0  0  0
    1.7321   -0.5000   -0.0000 C   0  0  0  0  0  0  0  0  0  0  0  0
    0.8660   -0.0000   -0.0000 C   0  0  0  0  0  0  0  0  0  0  0  0
    0.0000   -0.5000   -0.0000 O   0  0  0  0  0  0  0  0  0  0  0  0
  1  2  2  0  0  0  0
  1  3  2  0  0  0  0
  1  4  1  0  0  0  0
  1  5  1  0  0  0  0
  4  6  1  0  0  0  0
  6  7  2  0  0  0  0
  6  8  1  0  0  0  0
  7  9  1  0  0  0  0
  8 10  2  0  0  0  0
  9 11  2  0  0  0  0
  9 12  1  0  0  0  0
 10 13  1  0  0  0  0
 11 14  1  0  0  0  0
 12 15  1  0  0  0  0
 13 16  1  0  0  0  0
 13 17  1  0  0  0  0
 14 18  2  0  0  0  0
 15 19  2  0  0  0  0
 20 18  1  0  0  0  0
 19 21  1  0  0  0  0
 20 22  1  6  0  0  0
 20 23  1  0  0  0  0
 21 24  1  0  0  0  0
 21 25  2  0  0  0  0
 26 23  1  0  0  0  0
 25 27  1  0  0  0  0
 26 28  1  6  0  0  0
 26 29  1  0  0  0  0
 29 30  1  0  0  0  0
 30 31  1  0  0  0  0
M  END
>  <idcoordinates2D>


>  <FragFp>
;juzwZ3DZq1og03@kc0h7VJ0FG88!4HG0n9080BkNJ90V0H808!J0F081kH0V1%4Z!2F2#V18!

>  <PathFp>
F6B10I841PNFYFG3083472XN4W!892R0eN010FBV2JBV808WFV80Hw1k150F0Fk!_F11V1F10X3pF09V4VV0

>  <SkelSpheres>
!1%1#1/$1#9,1$3/0101&2&5.231!@$201$1///(2%G2&1!2+4-3/(1&1)1#1/!1(1,1/+4/$1+1(1)2/(2%1$2,1!1$A/$2!1+1!2/07//-12/&1#1///05/%1#53+2$11%1/)1%1/,101!1.20101!2!2!1*3//,o%103,4/#1)1!1(1///*1!1#14!3(1/)421#1*1,4(5/2!204$2%11&3)1/!32,

>  <Structure>
fooqQ@LLyAE]o@D]dLddNbRbRTRJTTvTJViiZjejijjQfScJPjTFb}X

>  <Atoms>
31

>  <Bonds>
30

>  <Total Molweight>
425

>  <Total Molweight 2>
425.311

>  <cLogP>
4.1149

>  <H-Acceptors>
8

>  <H-Donors>
0

>  <Total Surface Area>
120.66

>  <Relative PSA>
0.78278

>  <Polar Surface Area>
131.17

>  <Shape Index>
0.51613

>  <Molecular Flexibility>
0.67693

>  <Molecular Complexity>
0.69536

>  <Non-H Atoms>
31

>  <Non-C/H Atoms>
10

>  <Electronegative Atoms>
10

>  <Stereo Centers>
2

>  <Rotatable Bonds>
11

>  <Rings Closures>
0

>  <Aromatic Rings>
0

>  <Aromatic Atoms>
0

>  <sp3-Atoms>
15

>  <Symmetric atoms>
2

$$$$

eCreator 1.02D

 30 30  0  0  0  0  0  0  0  0999 V2000
   10.3923   -1.5000   -0.0000 S   0  0  0  0  0  0  0  0  0  0  0  0
   10.3923   -0.5000   -0.0000 O   0  0  0  0  0  0  0  0  0  0  0  0
   11.2583   -2.0000   -0.0000 O   0  0  0  0  0  0  0  0  0  0  0  0
    9.5263   -2.0000   -0.0000 N   0  0  0  0  0  0  0  0  0  0  0  0
    8.6603   -1.5000   -0.0000 C   0  0  0  0  0  0  0  0  0  0  0  0
    9.5263   -3.0000   -0.0000 C   0  0  0  0  0  0  0  0  0  0  0  0
    8.6603   -0.5000   -0.0000 N   0  0  0  0  0  0  0  0  0  0  0  0
    7.7942   -2.0000   -0.0000 N   0  0  0  0  0  0  0  0  0  0  0  0
    7.7942   -0.0000   -0.0000 C   0  0  0  0  0  0  0  0  0  0  0  0
    6.9282   -1.5000   -0.0000 C   0  0  0  0  0  0  0  0  0  0  0  0
    6.9282   -0.5000   -0.0000 C   0  0  0  0  0  0  0  0  0  0  0  0
    7.7942    1.0000   -0.0000 C   0  0  0  0  0  0  0  0  0  0  0  0
    6.0622   -2.0000   -0.0000 C   0  0  0  0  0  0  0  0  0  0  0  0
    6.0622   -0.0000   -0.0000 C   0  0  0  0  0  0  0  0  0  0  0  0
    8.6603    1.5000   -0.0000 C   0  0  0  0  0  0  0  0  0  0  0  0
    6.9282    1.5000   -0.0000 C   0  0  0  0  0  0  0  0  0  0  0  0
    5.1962   -1.5000   -0.0000 C   0  0  0  0  0  0  0  0  0  0  0  0
    6.0622   -3.0000   -0.0000 C   0  0  0  0  0  0  0  0  0  0  0  0
    5.1962   -0.5000   -0.0000 C   0  0  0  0  0  0  0  0  0  0  0  0
    8.6603    2.5000   -0.0000 C   0  0  0  0  0  0  0  0  0  0  0  0
    4.3301   -0.0000   -0.0000 C   0  0  0  0  0  0  0  0  0  0  0  0
    9.5263    3.0000   -0.0000 C   0  0  0  0  0  0  0  0  0  0  0  0
    3.4641   -0.5000   -0.0000 C   0  0  0  0  0  0  0  0  0  0  0  0
    9.5263    4.0000   -0.0000 F   0  0  0  0  0  0  0  0  0  0  0  0
    2.5981   -0.0000   -0.0000 C   0  0  0  0  0  0  0  0  0  0  0  0
    2.5981    1.0000   -0.0000 O   0  0  0  0  0  0  0  0  0  0  0  0
    1.7321   -0.5000   -0.0000 C   0  0  0  0  0  0  0  0  0  0  0  0
    0.8660   -0.0000   -0.0000 C   0  0  0  0  0  0  0  0  0  0  0  0
    0.8660    1.0000   -0.0000 O   0  0  0  0  0  0  0  0  0  0  0  0
    0.0000   -0.5000   -0.0000 O   0  0  0  0  0  0  0  0  0  0  0  0
  1  2  2  0  0  0  0
  1  3  2  0  0  0  0
  1  4  1  0  0  0  0
  4  5  1  0  0  0  0
  4  6  1  0  0  0  0
  5  7  2  0  0  0  0
  5  8  1  0  0  0  0
  7  9  1  0  0  0  0
  8 10  2  0  0  0  0
  9 11  2  0  0  0  0
  9 12  1  0  0  0  0
 10 13  1  0  0  0  0
 11 14  1  0  0  0  0
 12 15  2  0  0  0  0
 12 16  1  0  0  0  0
 13 17  1  0  0  0  0
 13 18  1  0  0  0  0
 14 19  2  0  0  0  0
 15 20  1  0  0  0  0
 19 21  1  0  0  0  0
 20 22  2  0  0  0  0
 21 23  1  0  0  0  0
 22 24  1  0  0  0  0
 25 23  1  0  0  0  0
 25 26  1  6  0  0  0
 25 27  1  0  0  0  0
 27 28  1  0  0  0  0
 28 29  2  0  0  0  0
 28 30  1  0  0  0  0
 10 11  1  0  0  0  0
M  END
>  <idcoordinates2D>


>  <FragFp>
zvyziqx_WDWq1W7W3Tkd0CJkG4FF88#2F0p948H8FFL5FV!FV4204FG#cX!14@X4V0V#13H2!180F

>  <PathFp>
Z7PV0k90W7VJnH1GF8HD64X!s8Bk9AD48G@19PZ12!V8WVV02V4HoFyh1BH4ko0FaJxV0ZVQN2Xt880VB!V

>  <SkelSpheres>
!2%1(1/!206%1+2$3/#2/!2!2(@$3$5-11,1/*2%10@+3$2(2*2//%1#1$1!3*2/-2,1&15!3/,2/01/1//2-@!20101!2/,2#1$3&5(3)1)4#1//#4.1(2+1#3/!1!1/021%1/,3/%12*1)5*1/1//$2/#1,m+1&1-34&2.2//*2/%3#2127!1//#2.11)101/#1%2#3%211!1102%3/)1!1!1*

>  <Structure>
fgoqQ@LLyADsw@D]dLdabfRbRbbURRtrdeKT@ESTtuULPGLVhqZ

>  <Atoms>
30

>  <Bonds>
30

>  <Total Molweight>
413

>  <Total Molweight 2>
413.300

>  <cLogP>
2.096

>  <H-Acceptors>
8

>  <H-Donors>
0

>  <Total Surface Area>
130.91

>  <Relative PSA>
0.69368

>  <Polar Surface Area>
120.69

>  <Shape Index>
0.5

>  <Molecular Flexibility>
0.64905

>  <Molecular Complexity>
0.81719

>  <Non-H Atoms>
30

>  <Non-C/H Atoms>
10

>  <Electronegative Atoms>
10

>  <Stereo Centers>
1

>  <Rotatable Bonds>
10

>  <Rings Closures>
1

>  <Aromatic Rings>
1

>  <Aromatic Atoms>
6

>  <sp3-Atoms>
12

>  <Symmetric atoms>
2

$$$$

eCreator 1.02D

 31 30  0  0  0  0  0  0  0  0999 V2000
    4.3301   -3.0000   -0.0000 S   0  0  0  0  0  0  0  0  0  0  0  0
    5.3301   -3.0000   -0.0000 O   0  0  0  0  0  0  0  0  0  0  0  0
    3.3301   -3.0000   -0.0000 O   0  0  0  0  0  0  0  0  0  0  0  0
    4.3301   -2.0000   -0.0000 N   0  0  0  0  0  0  0  0  0  0  0  0
    4.3301   -4.0000   -0.0000 C   0  0  0  0  0  0  0  0  0  0  0  0
    5.1962   -1.5000   -0.0000 C   0  0  0  0  0  0  0  0  0  0  0  0
    3.4641   -1.5000   -0.0000 C   0  0  0  0  0  0  0  0  0  0  0  0
    6.0622   -2.0000   -0.0000 N   0  0  0  0  0  0  0  0  0  0  0  0
    5.1962   -0.5000   -0.0000 N   0  0  0  0  0  0  0  0  0  0  0  0
    6.9282   -1.5000   -0.0000 C   0  0  0  0  0  0  0  0  0  0  0  0
    6.9282   -0.5000   -0.0000 C   0  0  0  0  0  0  0  0  0  0  0  0
    7.7942   -2.0000   -0.0000 C   0  0  0  0  0  0  0  0  0  0  0  0
    7.7942   -0.0000   -0.0000 C   0  0  0  0  0  0  0  0  0  0  0  0
    6.0622   -0.0000   -0.0000 C   0  0  0  0  0  0  0  0  0  0  0  0
    8.6603   -1.5000   -0.0000 C   0  0  0  0  0  0  0  0  0  0  0  0
    7.7942    1.0000   -0.0000 C   0  0  0  0  0  0  0  0  0  0  0  0
    6.0622    1.0000   -0.0000 C   0  0  0  0  0  0  0  0  0  0  0  0
    8.6603    1.5000   -0.0000 C   0  0  0  0  0  0  0  0  0  0  0  0
    6.9282    1.5000   -0.0000 C   0  0  0  0  0  0  0  0  0  0  0  0
    5.1962    1.5000   -0.0000 C   0  0  0  0  0  0  0  0  0  0  0  0
    8.6603    2.5000   -0.0000 C   0  0  0  0  0  0  0  0  0  0  0  0
    4.3301    1.0000   -0.0000 O   0  0  0  0  0  0  0  0  0  0  0  0
    5.1962    2.5000   -0.0000 C   0  0  0  0  0  0  0  0  0  0  0  0
    7.7942    3.0000   -0.0000 C   0  0  0  0  0  0  0  0  0  0  0  0
    4.3301    3.0000   -0.0000 C   0  0  0  0  0  0  0  0  0  0  0  0
    7.7942    4.0000   -0.0000 F   0  0  0  0  0  0  0  0  0  0  0  0
    3.4641    2.5000   -0.0000 O   0  0  0  0  0  0  0  0  0  0  0  0
    4.3301    4.0000   -0.0000 C   0  0  0  0  0  0  0  0  0  0  0  0
    3.4641    4.5000   -0.0000 C   0  0  0  0  0  0  0  0  0  0  0  0
    2.5981    4.0000   -0.0000 O   0  0  0  0  0  0  0  0  0  0  0  0
    3.4641    5.5000   -0.0000 O   0  0  0  0  0  0  0  0  0  0  0  0
  1  2  2  0  0  0  0
  1  3  2  0  0  0  0
  1  4  1  0  0  0  0
  1  5  1  0  0  0  0
  4  6  1  0  0  0  0
  4  7  1  0  0  0  0
  6  8  1  0  0  0  0
  6  9  2  0  0  0  0
  8 10  2  0  0  0  0
 10 11  1  0  0  0  0
 10 12  1  0  0  0  0
 11 13  2  0  0  0  0
 11 14  1  0  0  0  0
 12 15  1  0  0  0  0
 13 16  1  0  0  0  0
 14 17  2  0  0  0  0
 16 18  1  0  0  0  0
 16 19  2  0  0  0  0
 20 17  1  0  0  0  0
 18 21  2  0  0  0  0
 20 22  1  1  0  0  0
 20 23  1  0  0  0  0
 21 24  1  0  0  0  0
 25 23  1  0  0  0  0
 24 26  1  0  0  0  0
 25 27  1  1  0  0  0
 25 28  1  0  0  0  0
 28 29  1  0  0  0  0
 29 30  2  0  0  0  0
 29 31  1  0  0  0  0
M  END
>  <idcoordinates2D>


>  <FragFp>
;jyyxaYDbyWWhW7iVc0hUVrFFJ88!4HG0m948FBkNJhFc0kN8#JJG0c1kH9W#V!FZ!2F22!V18!

>  <PathFp>
0_B01I8F10FHWNGG882J70XG0V8!12BF8HV10GRV0JB_80814010Hs1o150X0FF0FZJ01V1F10X2pF29s40V0

>  <SkelSpheres>
!2//1#@!1!1+3/)804&4+2$1!6$62//1//$A/#1$1.1.1(3$2.20303,3/-1///%1/!2,1/.2,18#4!1,1(2$2#2)5&6(3/#1(1(2/(4!1/$1!102*1%1(4/%4//*2%202$101/)2!3$2/*2/(1/#3-n,1/%4%2!12#1,1*1(11&1/+11#1#B!3/+1%4/1,1(311.2$103!2%1(3)1//0

>  <Structure>
foopq@L\EAEUw^@HgHYIHYimEDehehleBhmUKSTsMUULcLGBB]WkK@

>  <Atoms>
31

>  <Bonds>
30

>  <Total Molweight>
429

>  <Total Molweight 2>
429.299

>  <cLogP>
2.4581

>  <H-Acceptors>
9

>  <H-Donors>
0

>  <Total Surface Area>
144.59

>  <Relative PSA>
0.74341

>  <Polar Surface Area>
148.24

>  <Shape Index>
0.48387

>  <Molecular Flexibility>
0.7423

>  <Molecular Complexity>
0.76182

>  <Non-H Atoms>
31

>  <Non-C/H Atoms>
11

>  <Electronegative Atoms>
11

>  <Stereo Centers>
2

>  <Rotatable Bonds>
11

>  <Rings Closures>
0

>  <Aromatic Rings>
0

>  <Aromatic Atoms>
0

>  <sp3-Atoms>
13

>  <Symmetric atoms>
1

$$$$

eCreator 1.02D

 30 30  0  0  0  0  0  0  0  0999 V2000
   10.3923   -1.5000   -0.0000 S   0  0  0  0  0  0  0  0  0  0  0  0
   10.8923   -2.3660   -0.0000 O   0  0  0  0  0  0  0  0  0  0  0  0
    9.8923   -0.6340   -0.0000 O   0  0  0  0  0  0  0  0  0  0  0  0
    9.5263   -2.0000   -0.0000 N   0  0  0  0  0  0  0  0  0  0  0  0
   11.2583   -1.0000   -0.0000 C   0  0  0  0  0  0  0  0  0  0  0  0
    8.6603   -1.5000   -0.0000 C   0  0  0  0  0  0  0  0  0  0  0  0
    9.5263   -3.0000   -0.0000 C   0  0  0  0  0  0  0  0  0  0  0  0
    8.6603   -0.5000   -0.0000 N   0  0  0  0  0  0  0  0  0  0  0  0
    7.7942   -2.0000   -0.0000 N   0  0  0  0  0  0  0  0  0  0  0  0
    7.7942   -0.0000   -0.0000 C   0  0  0  0  0  0  0  0  0  0  0  0
    6.9282   -1.5000   -0.0000 C   0  0  0  0  0  0  0  0  0  0  0  0
    6.9282   -0.5000   -0.0000 C   0  0  0  0  0  0  0  0  0  0  0  0
    7.7942    1.0000   -0.0000 C   0  0  0  0  0  0  0  0  0  0  0  0
    6.0622   -2.0000   -0.0000 C   0  0  0  0  0  0  0  0  0  0  0  0
    6.0622   -0.0000   -0.0000 C   0  0  0  0  0  0  0  0  0  0  0  0
    8.6603    1.5000   -0.0000 C   0  0  0  0  0  0  0  0  0  0  0  0
    6.9282    1.5000   -0.0000 C   0  0  0  0  0  0  0  0  0  0  0  0
    5.1962   -1.5000   -0.0000 C   0  0  0  0  0  0  0  0  0  0  0  0
    6.0622   -3.0000   -0.0000 C   0  0  0  0  0  0  0  0  0  0  0  0
    5.1962   -0.5000   -0.0000 C   0  0  0  0  0  0  0  0  0  0  0  0
    8.6603    2.5000   -0.0000 C   0  0  0  0  0  0  0  0  0  0  0  0
    4.3301   -0.0000   -0.0000 C   0  0  0  0  0  0  0  0  0  0  0  0
    9.5263    3.0000   -0.0000 C   0  0  0  0  0  0  0  0  0  0  0  0
    3.4641   -0.5000   -0.0000 C   0  0  0  0  0  0  0  0  0  0  0  0
    9.5263    4.0000   -0.0000 F   0  0  0  0  0  0  0  0  0  0  0  0
   10.3923    2.5000   -0.0000 C   0  0  0  0  0  0  0  0  0  0  0  0
    2.5981   -0.0000   -0.0000 C   0  0  0  0  0  0  0  0  0  0  0  0
    1.7321   -0.5000   -0.0000 C   0  0  0  0  0  0  0  0  0  0  0  0
    0.8660   -0.0000   -0.0000 C   0  0  0  0  0  0  0  0  0  0  0  0
    0.0000   -0.5000   -0.0000 O   0  0  0  0  0  0  0  0  0  0  0  0
  1  2  2  0  0  0  0
  1  3  2  0  0  0  0
  1  4  1  0  0  0  0
  1  5  1  0  0  0  0
  4  6  1  0  0  0  0
  4  7  1  0  0  0  0
  6  8  2  0  0  0  0
  6  9  1  0  0  0  0
  8 10  1  0  0  0  0
  9 11  2  0  0  0  0
 10 12  2  0  0  0  0
 10 13  1  0  0  0  0
 11 14  1  0  0  0  0
 12 15  1  0  0  0  0
 13 16  2  0  0  0  0
 13 17  1  0  0  0  0
 14 18  1  0  0  0  0
 14 19  1  0  0  0  0
 15 20  2  0  0  0  0
 16 21  1  0  0  0  0
 20 22  1  0  0  0  0
 21 23  2  0  0  0  0
 22 24  1  0  0  0  0
 23 25  1  0  0  0  0
 23 26  1  0  0  0  0
 24 27  1  0  0  0  0
 27 28  1  0  0  0  0
 28 29  1  0  0  0  0
 29 30  2  0  0  0  0
 11 12  1  0  0  0  0
M  END
>  <idcoordinates2D>


>  <FragFp>
yyTn6FtG105mV0@W1NF1086k14FF908!2F058082NF06C1V!FVB204JF#8X!94@X4V0V!213FH!180F

>  <PathFp>
Z7PV0k90W7VLnH1FF8HD64X!s8Bk9AD40G@19PZ12!V8WcV02V4HJFuh1BF4kZ0FaRxV0ZVQN0Xt880VB!V

>  <SkelSpheres>
)1&11/#28//&3$2)4(2!21&8$3///2.31$@/02/#2//%10101$1-2/-2#2(1(2//2!1!1*2/1!4/%2/$A#4101/.42#1,31(1/!1/!1/#2404,1/2$1/%1!1/!1///*15*1)5/+1&3(1/2/&1,o/#103+3(2.2/)1/2(6,3#2167!1//!42.11/&1(2+1&1#1(3!3/%1%102&2

>  <Structure>
fgoqa@L\EAEpA@yCIICMLeDeEDjdhbdkRuP@UMSSUT`LNduZ

>  <Atoms>
30

>  <Bonds>
30

>  <Total Molweight>
405

>  <Total Molweight 2>
405.324

>  <cLogP>
4.986

>  <H-Acceptors>
6

>  <H-Donors>
0

>  <Total Surface Area>
101.03

>  <Relative PSA>
0.66426

>  <Polar Surface Area>
88.61

>  <Shape Index>
0.5

>  <Molecular Flexibility>
0.58668

>  <Molecular Complexity>
0.82801

>  <Non-H Atoms>
30

>  <Non-C/H Atoms>
8

>  <Electronegative Atoms>
8

>  <Stereo Centers>
0

>  <Rotatable Bonds>
10

>  <Rings Closures>
1

>  <Aromatic Rings>
1

>  <Aromatic Atoms>
6

>  <sp3-Atoms>
12

>  <Symmetric atoms>
2

$$$$

eCreator 1.02D

 30 30  0  0  0  0  0  0  0  0999 V2000
   10.3923   -1.5000   -0.0000 S   0  0  0  0  0  0  0  0  0  0  0  0
   10.8923   -2.3660   -0.0000 O   0  0  0  0  0  0  0  0  0  0  0  0
    9.8923   -0.6340   -0.0000 O   0  0  0  0  0  0  0  0  0  0  0  0
    9.5263   -2.0000   -0.0000 N   0  0  0  0  0  0  0  0  0  0  0  0
   11.2583   -1.0000   -0.0000 C   0  0  0  0  0  0  0  0  0  0  0  0
    8.6603   -1.5000   -0.0000 C   0  0  0  0  0  0  0  0  0  0  0  0
    9.5263   -3.0000   -0.0000 C   0  0  0  0  0  0  0  0  0  0  0  0
    8.6603   -0.5000   -0.0000 N   0  0  0  0  0  0  0  0  0  0  0  0
    7.7942   -2.0000   -0.0000 N   0  0  0  0  0  0  0  0  0  0  0  0
    7.7942   -0.0000   -0.0000 C   0  0  0  0  0  0  0  0  0  0  0  0
    6.9282   -1.5000   -0.0000 C   0  0  0  0  0  0  0  0  0  0  0  0
    6.9282   -0.5000   -0.0000 C   0  0  0  0  0  0  0  0  0  0  0  0
    7.7942    1.0000   -0.0000 C   0  0  0  0  0  0  0  0  0  0  0  0
    6.0622   -2.0000   -0.0000 C   0  0  0  0  0  0  0  0  0  0  0  0
    6.0622   -0.0000   -0.0000 C   0  0  0  0  0  0  0  0  0  0  0  0
    8.6603    1.5000   -0.0000 C   0  0  0  0  0  0  0  0  0  0  0  0
    6.0622   -3.0000   -0.0000 C   0  0  0  0  0  0  0  0  0  0  0  0
    5.1962   -0.5000   -0.0000 C   0  0  0  0  0  0  0  0  0  0  0  0
    8.6603    2.5000   -0.0000 C   0  0  0  0  0  0  0  0  0  0  0  0
    4.3301   -0.0000   -0.0000 C   0  0  0  0  0  0  0  0  0  0  0  0
    9.5263    3.0000   -0.0000 C   0  0  0  0  0  0  0  0  0  0  0  0
    4.3301    1.0000   -0.0000 O   0  0  0  0  0  0  0  0  0  0  0  0
    3.4641   -0.5000   -0.0000 C   0  0  0  0  0  0  0  0  0  0  0  0
    9.5263    4.0000   -0.0000 F   0  0  0  0  0  0  0  0  0  0  0  0
    2.5981   -0.0000   -0.0000 C   0  0  0  0  0  0  0  0  0  0  0  0
    2.5981    1.0000   -0.0000 O   0  0  0  0  0  0  0  0  0  0  0  0
    1.7321   -0.5000   -0.0000 C   0  0  0  0  0  0  0  0  0  0  0  0
    0.8660   -0.0000   -0.0000 C   0  0  0  0  0  0  0  0  0  0  0  0
    0.8660    1.0000   -0.0000 O   0  0  0  0  0  0  0  0  0  0  0  0
    0.0000   -0.5000   -0.0000 O   0  0  0  0  0  0  0  0  0  0  0  0
  1  2  2  0  0  0  0
  1  3  2  0  0  0  0
  1  4  1  0  0  0  0
  1  5  1  0  0  0  0
  4  6  1  0  0  0  0
  4  7  1  0  0  0  0
  6  8  2  0  0  0  0
  6  9  1  0  0  0  0
  8 10  1  0  0  0  0
  9 11  2  0  0  0  0
 10 12  2  0  0  0  0
 10 13  1  0  0  0  0
 11 14  1  0  0  0  0
 12 15  1  0  0  0  0
 13 16  2  0  0  0  0
 14 17  1  0  0  0  0
 15 18  2  0  0  0  0
 16 19  1  0  0  0  0
 20 18  1  0  0  0  0
 19 21  2  0  0  0  0
 20 22  1  6  0  0  0
 20 23  1  0  0  0  0
 21 24  1  0  0  0  0
 25 23  1  0  0  0  0
 25 26  1  6  0  0  0
 25 27  1  0  0  0  0
 27 28  1  0  0  0  0
 28 29  2  0  0  0  0
 28 30  1  0  0  0  0
 11 12  1  0  0  0  0
M  END
>  <idcoordinates2D>


>  <FragFp>
:yziyxpYD_qWWjW3TVd0hMkr40F988!2F0r948HRFNLCGc0FFc42044G#cX80942X4V0Z!2G3HH!180F

>  <PathFp>
Z7PV0k90W7VLnP1GF8HB64X!s8Bk9AD48G@19PZ12!V8WcV02V4HoGyh1BHBko0FaRxV0ZVQN2Xx880VB!V

>  <SkelSpheres>
!2-1)1&10308!1.3/!13$21(4(1!2$1!6$3*1//$2,2(B$3%5/#1$2///#31)2#3/-1/03/.1#1///#1+2-8!24!1//2)3202#6(3+1/)2/%104!1)101%2//&1#1,4*2/)1/%1%1$1!2%5(1/!1*2*1-101/(1%l/#2+1!4&2/10101,1!2!11.2(6+1%103!3-1/#4!1,1,1)1101,2%1#2%1(3!3%1.1/0

>  <Structure>
fgopq@L\EAEYgn@H{HYIHYidhddedhmieEZVj@BiffjjXQfCfGP[M@

>  <Atoms>
30

>  <Bonds>
30

>  <Total Molweight>
417

>  <Total Molweight 2>
417.288

>  <cLogP>
0.9486

>  <H-Acceptors>
9

>  <H-Donors>
0

>  <Total Surface Area>
149.6

>  <Relative PSA>
0.7113

>  <Polar Surface Area>
149.3

>  <Shape Index>
0.5

>  <Molecular Flexibility>
0.62371

>  <Molecular Complexity>
0.80899

>  <Non-H Atoms>
30

>  <Non-C/H Atoms>
11

>  <Electronegative Atoms>
11

>  <Stereo Centers>
2

>  <Rotatable Bonds>
10

>  <Rings Closures>
1

>  <Aromatic Rings>
1

>  <Aromatic Atoms>
6

>  <sp3-Atoms>
12

>  <Symmetric atoms>
1

$$$$

eCreator 1.02D

 31 30  0  0  0  0  0  0  0  0999 V2000
   11.2583   -0.0000   -0.0000 S   0  0  0  0  0  0  0  0  0  0  0  0
   10.7583    0.8660   -0.0000 O   0  0  0  0  0  0  0  0  0  0  0  0
   11.7583   -0.8660   -0.0000 O   0  0  0  0  0  0  0  0  0  0  0  0
   10.3923   -0.5000   -0.0000 N   0  0  0  0  0  0  0  0  0  0  0  0
   12.1244    0.5000   -0.0000 C   0  0  0  0  0  0  0  0  0  0  0  0
    9.5263    0.0000   -0.0000 C   0  0  0  0  0  0  0  0  0  0  0  0
   10.3923   -1.5000   -0.0000 C   0  0  0  0  0  0  0  0  0  0  0  0
    8.6603   -0.5000   -0.0000 N   0  0  0  0  0  0  0  0  0  0  0  0
    7.7942   -0.0000   -0.0000 C   0  0  0  0  0  0  0  0  0  0  0  0
    6.9282   -0.5000   -0.0000 C   0  0  0  0  0  0  0  0  0  0  0  0
    7.7942    1.0000   -0.0000 C   0  0  0  0  0  0  0  0  0  0  0  0
    6.9282   -1.5000   -0.0000 C   0  0  0  0  0  0  0  0  0  0  0  0
    6.0622   -0.0000   -0.0000 C   0  0  0  0  0  0  0  0  0  0  0  0
    8.6603    1.5000   -0.0000 C   0  0  0  0  0  0  0  0  0  0  0  0
    7.7942   -2.0000   -0.0000 N   0  0  0  0  0  0  0  0  0  0  0  0
    6.0622   -2.0000   -0.0000 C   0  0  0  0  0  0  0  0  0  0  0  0
    5.1962   -0.5000   -0.0000 C   0  0  0  0  0  0  0  0  0  0  0  0
    8.6603    2.5000   -0.0000 C   0  0  0  0  0  0  0  0  0  0  0  0
    5.1962   -1.5000   -0.0000 C   0  0  0  0  0  0  0  0  0  0  0  0
    6.0622   -3.0000   -0.0000 C   0  0  0  0  0  0  0  0  0  0  0  0
    4.3301   -0.0000   -0.0000 C   0  0  0  0  0  0  0  0  0  0  0  0
    7.7942    3.0000   -0.0000 C   0  0  0  0  0  0  0  0  0  0  0  0
    3.4641   -0.5000   -0.0000 C   0  0  0  0  0  0  0  0  0  0  0  0
    7.7942    4.0000   -0.0000 F   0  0  0  0  0  0  0  0  0  0  0  0
    6.9282    2.5000   -0.0000 C   0  0  0  0  0  0  0  0  0  0  0  0
    2.5981   -0.0000   -0.0000 C   0  0  0  0  0  0  0  0  0  0  0  0
    2.5981    1.0000   -0.0000 O   0  0  0  0  0  0  0  0  0  0  0  0
    1.7321   -0.5000   -0.0000 C   0  0  0  0  0  0  0  0  0  0  0  0
    0.8660   -0.0000   -0.0000 C   0  0  0  0  0  0  0  0  0  0  0  0
    0.8660    1.0000   -0.0000 O   0  0  0  0  0  0  0  0  0  0  0  0
    0.0000   -0.5000   -0.0000 O   0  0  0  0  0  0  0  0  0  0  0  0
  1  2  2  0  0  0  0
  1  3  2  0  0  0  0
  1  4  1  0  0  0  0
  1  5  1  0  0  0  0
  4  6  1  0  0  0  0
  4  7  1  0  0  0  0
  6  8  2  0  0  0  0
  8  9  1  0  0  0  0
  9 10  2  0  0  0  0
  9 11  1  0  0  0  0
 10 12  1  0  0  0  0
 10 13  1  0  0  0  0
 11 14  1  0  0  0  0
 12 15  2  0  0  0  0
 12 16  1  0  0  0  0
 13 17  2  0  0  0  0
 14 18  2  0  0  0  0
 16 19  1  0  0  0  0
 16 20  1  0  0  0  0
 17 21  1  0  0  0  0
 18 22  1  0  0  0  0
 21 23  1  0  0  0  0
 22 24  1  0  0  0  0
 22 25  2  0  0  0  0
 26 23  1  0  0  0  0
 26 27  1  6  0  0  0
 26 28  1  0  0  0  0
 28 29  1  0  0  0  0
 29 30  2  0  0  0  0
 29 31  1  0  0  0  0
M  END
>  <idcoordinates2D>


>  <FragFp>
:yjirxZWD_yWpCW7Dkc0CLVGNFG88#HF0l948F8kNJCFZ02N08!JJG081kH1V1!V80JV!2F22#18!

>  <PathFp>
0a811G844PN2WF0I2834b22F4V80896R0eHX1!BV208V808WkV!Fw0o150H0FF!_J10V1F1023W0V9k4FV0

>  <SkelSpheres>
102.1/$8!1!1%2$2,31!1&202&5*3)@$6/)1/%3&1%1&@#1/01//&1)4/03*1$1/$1!2)6*1#3//1,31%1//*2$2(90104!1!2)1/!3(83&5(3//$3/)4/011-1,1!1/,2/%1#101,2#1+12//1/(3%11///&o%2%2!2.1!4%3/!1////&A301//!4/2!2&101)1,3!2#2%21$1(3/,1-

>  <Structure>
fooqQ@L\]AB{o@D]dLddLvTTRbVbQTQfTVjYjfVjijfaNDYB_PV

>  <Atoms>
31

>  <Bonds>
30

>  <Total Molweight>
425

>  <Total Molweight 2>
425.311

>  <cLogP>
3.9934

>  <H-Acceptors>
8

>  <H-Donors>
0

>  <Total Surface Area>
128.4

>  <Relative PSA>
0.73512

>  <Polar Surface Area>
128.01

>  <Shape Index>
0.48387

>  <Molecular Flexibility>
0.64404

>  <Molecular Complexity>
0.74025

>  <Non-H Atoms>
31

>  <Non-C/H Atoms>
10

>  <Electronegative Atoms>
10

>  <Stereo Centers>
1

>  <Rotatable Bonds>
12

>  <Rings Closures>
0

>  <Aromatic Rings>
0

>  <Aromatic Atoms>
0

>  <sp3-Atoms>
13

>  <Symmetric atoms>
2

$$$$

eCreator 1.02D

 30 30  0  0  0  0  0  0  0  0999 V2000
   10.3923   -1.5000   -0.0000 S   0  0  0  0  0  0  0  0  0  0  0  0
   10.3923   -0.5000   -0.0000 O   0  0  0  0  0  0  0  0  0  0  0  0
    9.5263   -2.0000   -0.0000 N   0  0  0  0  0  0  0  0  0  0  0  0
   11.2583   -2.0000   -0.0000 C   0  0  0  0  0  0  0  0  0  0  0  0
    8.6603   -1.5000   -0.0000 C   0  0  0  0  0  0  0  0  0  0  0  0
    9.5263   -3.0000   -0.0000 C   0  0  0  0  0  0  0  0  0  0  0  0
    8.6603   -0.5000   -0.0000 N   0  0  0  0  0  0  0  0  0  0  0  0
    7.7942   -2.0000   -0.0000 N   0  0  0  0  0  0  0  0  0  0  0  0
    7.7942   -0.0000   -0.0000 C   0  0  0  0  0  0  0  0  0  0  0  0
    6.9282   -1.5000   -0.0000 C   0  0  0  0  0  0  0  0  0  0  0  0
    6.9282   -0.5000   -0.0000 C   0  0  0  0  0  0  0  0  0  0  0  0
    7.7942    1.0000   -0.0000 C   0  0  0  0  0  0  0  0  0  0  0  0
    6.0622   -2.0000   -0.0000 C   0  0  0  0  0  0  0  0  0  0  0  0
    6.0622   -0.0000   -0.0000 C   0  0  0  0  0  0  0  0  0  0  0  0
    8.6603    1.5000   -0.0000 C   0  0  0  0  0  0  0  0  0  0  0  0
    6.9282    1.5000   -0.0000 C   0  0  0  0  0  0  0  0  0  0  0  0
    5.1962   -1.5000   -0.0000 C   0  0  0  0  0  0  0  0  0  0  0  0
    6.0622   -3.0000   -0.0000 C   0  0  0  0  0  0  0  0  0  0  0  0
    5.1962   -0.5000   -0.0000 C   0  0  0  0  0  0  0  0  0  0  0  0
    8.6603    2.5000   -0.0000 C   0  0  0  0  0  0  0  0  0  0  0  0
    4.3301   -0.0000   -0.0000 C   0  0  0  0  0  0  0  0  0  0  0  0
    9.5263    3.0000   -0.0000 C   0  0  0  0  0  0  0  0  0  0  0  0
    4.3301    1.0000   -0.0000 O   0  0  0  0  0  0  0  0  0  0  0  0
    3.4641   -0.5000   -0.0000 C   0  0  0  0  0  0  0  0  0  0  0  0
   10.3923    2.5000   -0.0000 C   0  0  0  0  0  0  0  0  0  0  0  0
    2.5981   -0.0000   -0.0000 C   0  0  0  0  0  0  0  0  0  0  0  0
    1.7321   -0.5000   -0.0000 C   0  0  0  0  0  0  0  0  0  0  0  0
    0.8660   -0.0000   -0.0000 C   0  0  0  0  0  0  0  0  0  0  0  0
    0.8660    1.0000   -0.0000 O   0  0  0  0  0  0  0  0  0  0  0  0
    0.0000   -0.5000   -0.0000 O   0  0  0  0  0  0  0  0  0  0  0  0
  1  2  2  0  0  0  0
  1  3  1  0  0  0  0
  1  4  1  0  0  0  0
  3  5  1  0  0  0  0
  3  6  1  0  0  0  0
  5  7  2  0  0  0  0
  5  8  1  0  0  0  0
  7  9  1  0  0  0  0
  8 10  2  0  0  0  0
  9 11  2  0  0  0  0
  9 12  1  0  0  0  0
 10 13  1  0  0  0  0
 11 14  1  0  0  0  0
 12 15  2  0  0  0  0
 12 16  1  0  0  0  0
 13 17  1  0  0  0  0
 13 18  1  0  0  0  0
 14 19  2  0  0  0  0
 15 20  1  0  0  0  0
 21 19  1  0  0  0  0
 20 22  2  0  0  0  0
 21 23  1  6  0  0  0
 21 24  1  0  0  0  0
 22 25  1  0  0  0  0
 24 26  1  0  0  0  0
 26 27  1  0  0  0  0
 27 28  1  0  0  0  0
 28 29  2  0  0  0  0
 28 30  1  0  0  0  0
 10 11  1  0  0  0  0
M  END
>  <idcoordinates2D>


>  <FragFp>
:yzayxpY@5qW1iW1Rk90g6kb4FF988!2F0Z9482NF8LC1V!FV4204JF#8X8084@X4V04!2G3HH!1!F

>  <PathFp>
Z7PV0k90W7VLnP1FF8HD64X!s8Bk9AD48G@19PZ12!V8Wc!2V4HJGuh1BHBFo0FaRxV0ZVQN22x880VB#

>  <SkelSpheres>
/)2-6.1!2/)201/3!51&@!102//$2!1,502!2*B(1(2/#2/03/#1#201!1!3*2/)11/)2&3)2$1(2!1,3/01!2/1/*B#1101#1/+1#1$3&4(3/#1/02/%4.2/&4/$1!1/021&3,1/)5/&1)5/+1//$1/#1,o/#1-3(2.2/,2$2&201/#3#212@!3/,3/%11/%1)1/&1)3#1$1.1!105+

>  <Structure>
fgopR@DLyAi{`BLdfffRbRbbURbvRdeMT@ESTtuULPKLVhqV

>  <Atoms>
30

>  <Bonds>
30

>  <Total Molweight>
402

>  <Total Molweight 2>
402.325

>  <cLogP>
3.4355

>  <H-Acceptors>
7

>  <H-Donors>
0

>  <Total Surface Area>
108.27

>  <Relative PSA>
0.8077

>  <Polar Surface Area>
122.83

>  <Shape Index>
0.5

>  <Molecular Flexibility>
0.62306

>  <Molecular Complexity>
0.82405

>  <Non-H Atoms>
30

>  <Non-C/H Atoms>
8

>  <Electronegative Atoms>
8

>  <Stereo Centers>
2

>  <Rotatable Bonds>
10

>  <Rings Closures>
1

>  <Aromatic Rings>
1

>  <Aromatic Atoms>
6

>  <sp3-Atoms>
14

>  <Symmetric atoms>
1

$$$$

eCreator 1.02D

 31 30  0  0  0  0  0  0  0  0999 V2000
   10.3923   -1.5000   -0.0000 S   0  0  0  0  0  0  0  0  0  0  0  0
   11.3923   -1.5000   -0.0000 O   0  0  0  0  0  0  0  0  0  0  0  0
    9.3923   -1.5000   -0.0000 O   0  0  0  0  0  0  0  0  0  0  0  0
   10.3923   -0.5000   -0.0000 N   0  0  0  0  0  0  0  0  0  0  0  0
   10.3923   -2.5000   -0.0000 C   0  0  0  0  0  0  0  0  0  0  0  0
    9.5263   -0.0000   -0.0000 C   0  0  0  0  0  0  0  0  0  0  0  0
   11.2583   -0.0000   -0.0000 C   0  0  0  0  0  0  0  0  0  0  0  0
    8.6603   -0.5000   -0.0000 N   0  0  0  0  0  0  0  0  0  0  0  0
    9.5263    1.0000   -0.0000 N   0  0  0  0  0  0  0  0  0  0  0  0
    7.7942   -0.0000   -0.0000 C   0  0  0  0  0  0  0  0  0  0  0  0
   10.3923    1.5000   -0.0000 C   0  0  0  0  0  0  0  0  0  0  0  0
    6.9282   -0.5000   -0.0000 C   0  0  0  0  0  0  0  0  0  0  0  0
    7.7942    1.0000   -0.0000 C   0  0  0  0  0  0  0  0  0  0  0  0
   10.3923    2.5000   -0.0000 C   0  0  0  0  0  0  0  0  0  0  0  0
    6.0622   -0.0000   -0.0000 C   0  0  0  0  0  0  0  0  0  0  0  0
    6.9282    1.5000   -0.0000 C   0  0  0  0  0  0  0  0  0  0  0  0
   11.2583    3.0000   -0.0000 C   0  0  0  0  0  0  0  0  0  0  0  0
    9.5263    3.0000   -0.0000 C   0  0  0  0  0  0  0  0  0  0  0  0
    5.1962   -0.5000   -0.0000 C   0  0  0  0  0  0  0  0  0  0  0  0
    6.9282    2.5000   -0.0000 C   0  0  0  0  0  0  0  0  0  0  0  0
    4.3301   -0.0000   -0.0000 C   0  0  0  0  0  0  0  0  0  0  0  0
    7.7942    3.0000   -0.0000 C   0  0  0  0  0  0  0  0  0  0  0  0
    4.3301    1.0000   -0.0000 O   0  0  0  0  0  0  0  0  0  0  0  0
    3.4641   -0.5000   -0.0000 C   0  0  0  0  0  0  0  0  0  0  0  0
    7.7942    4.0000   -0.0000 C   0  0  0  0  0  0  0  0  0  0  0  0
    2.5981   -0.0000   -0.0000 C   0  0  0  0  0  0  0  0  0  0  0  0
    6.9282    4.5000   -0.0000 C   0  0  0  0  0  0  0  0  0  0  0  0
    2.5981    1.0000   -0.0000 O   0  0  0  0  0  0  0  0  0  0  0  0
    1.7321   -0.5000   -0.0000 C   0  0  0  0  0  0  0  0  0  0  0  0
    0.8660   -0.0000   -0.0000 C   0  0  0  0  0  0  0  0  0  0  0  0
    0.0000   -0.5000   -0.0000 O   0  0  0  0  0  0  0  0  0  0  0  0
  1  2  2  0  0  0  0
  1  3  2  0  0  0  0
  1  4  1  0  0  0  0
  1  5  1  0  0  0  0
  4  6  1  0  0  0  0
  4  7  1  0  0  0  0
  6  8  2  0  0  0  0
  6  9  1  0  0  0  0
  8 10  1  0  0  0  0
  9 11  2  0  0  0  0
 10 12  2  0  0  0  0
 10 13  1  0  0  0  0
 11 14  1  0  0  0  0
 12 15  1  0  0  0  0
 13 16  1  0  0  0  0
 14 17  1  0  0  0  0
 14 18  1  0  0  0  0
 15 19  2  0  0  0  0
 16 20  2  0  0  0  0
 21 19  1  0  0  0  0
 20 22  1  0  0  0  0
 21 23  1  6  0  0  0
 21 24  1  0  0  0  0
 22 25  2  0  0  0  0
 26 24  1  0  0  0  0
 25 27  1  0  0  0  0
 26 28  1  6  0  0  0
 26 29  1  0  0  0  0
 29 30  1  0  0  0  0
 30 31  2  0  0  0  0
M  END
>  <idcoordinates2D>


>  <FragFp>
;jTzta1D7qVohW3ckc0CUVr0FK88!4HG0n8080BkN4hFc0HN08!J4G0c1kH1W1!V!4Z!2F2#V1#

>  <PathFp>
F6B10I841PNFYNGI883Jb2XN4W!886R0eN010FBV2JBV808VFV80Hw0o150F0Fk!ZJ11V!10X3pF29V4kV0

>  <SkelSpheres>
!1/*1!101!26/!2/$3#802&5/31!B$301///#4(2&K(1!2/*2/(103!3+1$1,3!11/%1/+4/$1+1(1//.2,1!1$@#4!1,2.1!2/07(1//%201/%4!1%1/#2,2/%11&1#5//)1,1/-1!1$1/0101%2!1(1)2+1/(p04/*2,1!3%1+1///*2!1#12!3(1/#1$401-11/%5/2!1&2&1&3)1/$7)10

>  <Structure>
fooqR@L\EAC]o@DYIHYidhdeDbeEdhTmTtmURuSUR`lgFLiRjLezp

>  <Atoms>
31

>  <Bonds>
30

>  <Total Molweight>
418

>  <Total Molweight 2>
418.324

>  <cLogP>
3.4614

>  <H-Acceptors>
8

>  <H-Donors>
0

>  <Total Surface Area>
112.21

>  <Relative PSA>
0.84119

>  <Polar Surface Area>
128.01

>  <Shape Index>
0.51613

>  <Molecular Flexibility>
0.66023

>  <Molecular Complexity>
0.73369

>  <Non-H Atoms>
31

>  <Non-C/H Atoms>
9

>  <Electronegative Atoms>
9

>  <Stereo Centers>
2

>  <Rotatable Bonds>
11

>  <Rings Closures>
0

>  <Aromatic Rings>
0

>  <Aromatic Atoms>
0

>  <sp3-Atoms>
14

>  <Symmetric atoms>
2

$$$$

eCreator 1.02D

 30 30  0  0  0  0  0  0  0  0999 V2000
   11.2583   -0.0000   -0.0000 S   0  0  0  0  0  0  0  0  0  0  0  0
   12.1244   -0.5000   -0.0000 O   0  0  0  0  0  0  0  0  0  0  0  0
   11.2583    1.0000   -0.0000 O   0  0  0  0  0  0  0  0  0  0  0  0
   10.3923   -0.5000   -0.0000 N   0  0  0  0  0  0  0  0  0  0  0  0
    9.5263   -0.0000   -0.0000 C   0  0  0  0  0  0  0  0  0  0  0  0
    8.6603   -0.5000   -0.0000 N   0  0  0  0  0  0  0  0  0  0  0  0
    7.7942   -0.0000   -0.0000 C   0  0  0  0  0  0  0  0  0  0  0  0
    7.7942    1.0000   -0.0000 C   0  0  0  0  0  0  0  0  0  0  0  0
    6.9282   -0.5000   -0.0000 C   0  0  0  0  0  0  0  0  0  0  0  0
    8.6603    1.5000   -0.0000 C   0  0  0  0  0  0  0  0  0  0  0  0
    6.9282    1.5000   -0.0000 C   0  0  0  0  0  0  0  0  0  0  0  0
    6.9282   -1.5000   -0.0000 C   0  0  0  0  0  0  0  0  0  0  0  0
    6.0622   -0.0000   -0.0000 C   0  0  0  0  0  0  0  0  0  0  0  0
    8.6603    2.5000   -0.0000 C   0  0  0  0  0  0  0  0  0  0  0  0
    6.9282    2.5000   -0.0000 C   0  0  0  0  0  0  0  0  0  0  0  0
    7.7942   -2.0000   -0.0000 N   0  0  0  0  0  0  0  0  0  0  0  0
    6.0622   -2.0000   -0.0000 C   0  0  0  0  0  0  0  0  0  0  0  0
    5.1962   -0.5000   -0.0000 C   0  0  0  0  0  0  0  0  0  0  0  0
    7.7942    3.0000   -0.0000 C   0  0  0  0  0  0  0  0  0  0  0  0
    5.1962   -1.5000   -0.0000 C   0  0  0  0  0  0  0  0  0  0  0  0
    6.0622   -3.0000   -0.0000 C   0  0  0  0  0  0  0  0  0  0  0  0
    4.3301   -0.0000   -0.0000 C   0  0  0  0  0  0  0  0  0  0  0  0
    7.7942    4.0000   -0.0000 F   0  0  0  0  0  0  0  0  0  0  0  0
    4.3301    1.0000   -0.0000 O   0  0  0  0  0  0  0  0  0  0  0  0
    3.4641   -0.5000   -0.0000 C   0  0  0  0  0  0  0  0  0  0  0  0
    2.5981   -0.0000   -0.0000 C   0  0  0  0  0  0  0  0  0  0  0  0
    2.5981    1.0000   -0.0000 O   0  0  0  0  0  0  0  0  0  0  0  0
    1.7321   -0.5000   -0.0000 C   0  0  0  0  0  0  0  0  0  0  0  0
    0.8660   -0.0000   -0.0000 C   0  0  0  0  0  0  0  0  0  0  0  0
    0.0000   -0.5000   -0.0000 O   0  0  0  0  0  0  0  0  0  0  0  0
  1  2  2  0  0  0  0
  1  3  2  0  0  0  0
  1  4  1  0  0  0  0
  4  5  1  0  0  0  0
  5  6  2  0  0  0  0
  6  7  1  0  0  0  0
  7  8  1  0  0  0  0
  7  9  2  0  0  0  0
  8 10  2  0  0  0  0
  8 11  1  0  0  0  0
  9 12  1  0  0  0  0
  9 13  1  0  0  0  0
 10 14  1  0  0  0  0
 11 15  2  0  0  0  0
 12 16  2  0  0  0  0
 12 17  1  0  0  0  0
 13 18  2  0  0  0  0
 14 19  2  0  0  0  0
 17 20  1  0  0  0  0
 17 21  1  0  0  0  0
 22 18  1  0  0  0  0
 19 23  1  0  0  0  0
 22 24  1  6  0  0  0
 22 25  1  0  0  0  0
 26 25  1  0  0  0  0
 26 27  1  6  0  0  0
 26 28  1  0  0  0  0
 28 29  1  0  0  0  0
 29 30  1  0  0  0  0
 15 19  1  0  0  0  0
M  END
>  <idcoordinates2D>


>  <FragFp>
zvyzezwWADVu1kh0MPk90h5VJNFF881!HF0r9080BFNJ1VZ0H80B20JFF081kH0V102080JZ#F2$18!

>  <PathFp>
0bcWC194_P8HWFF128I4EV204V80N93T0BFf50HBVF08V8!Vke80Fo5k510k08F!ZF0VV105023_2V9VB0_0

>  <SkelSpheres>
//#1#7!1!1+3,33-1/%201!@$3+1/.2#3/%6/)1$2///$11/!3.1&1!1/%3/02/.3/!2/01/*18,1&1/!2$1!5(5#1(1&2$4+1&2,1-12%2,2)3+1/*1$4,2!6011%2)3102&2*101(4$2#14&11/!2*2#1+102//(m%203#2!2$2$1-39/$1//%1/#1(5!3////+11+3!2*2%1(3)1/!32#1(

>  <Structure>
fgoqQ@LT}AGUw@DMdLdaRTTTRTRLRLJfSdkSRE@rUUUTHkIsAKbF`

>  <Atoms>
30

>  <Bonds>
30

>  <Total Molweight>
413

>  <Total Molweight 2>
413.300

>  <cLogP>
1.1117

>  <H-Acceptors>
8

>  <H-Donors>
0

>  <Total Surface Area>
139.87

>  <Relative PSA>
0.6574

>  <Polar Surface Area>
122.79

>  <Shape Index>
0.5

>  <Molecular Flexibility>
0.58488

>  <Molecular Complexity>
0.76319

>  <Non-H Atoms>
30

>  <Non-C/H Atoms>
10

>  <Electronegative Atoms>
10

>  <Stereo Centers>
2

>  <Rotatable Bonds>
10

>  <Rings Closures>
1

>  <Aromatic Rings>
1

>  <Aromatic Atoms>
6

>  <sp3-Atoms>
12

>  <Symmetric atoms>
4

$$$$

eCreator 1.02D

 31 31  0  0  0  0  0  0  0  0999 V2000
   15.5885   -2.2500   -0.0000 S   0  0  0  0  0  0  0  0  0  0  0  0
   16.3385   -3.5490   -0.0000 O   0  0  0  0  0  0  0  0  0  0  0  0
   14.8385   -0.9510   -0.0000 O   0  0  0  0  0  0  0  0  0  0  0  0
   14.2894   -3.0000   -0.0000 N   0  0  0  0  0  0  0  0  0  0  0  0
   16.8875   -1.5000   -0.0000 C   0  0  0  0  0  0  0  0  0  0  0  0
   12.9904   -2.2500   -0.0000 C   0  0  0  0  0  0  0  0  0  0  0  0
   14.2894   -4.5000   -0.0000 C   0  0  0  0  0  0  0  0  0  0  0  0
   12.9904   -0.7500   -0.0000 N   0  0  0  0  0  0  0  0  0  0  0  0
   11.6913   -3.0000   -0.0000 N   0  0  0  0  0  0  0  0  0  0  0  0
   11.6913   -0.0000   -0.0000 C   0  0  0  0  0  0  0  0  0  0  0  0
   10.3923   -2.2500   -0.0000 C   0  0  0  0  0  0  0  0  0  0  0  0
   10.3923   -0.7500   -0.0000 C   0  0  0  0  0  0  0  0  0  0  0  0
   11.6913    1.5000   -0.0000 C   0  0  0  0  0  0  0  0  0  0  0  0
    9.0933   -3.0000   -0.0000 C   0  0  0  0  0  0  0  0  0  0  0  0
    9.0933   -0.0000   -0.0000 C   0  0  0  0  0  0  0  0  0  0  0  0
   12.9904    2.2500   -0.0000 C   0  0  0  0  0  0  0  0  0  0  0  0
   10.3923    2.2500   -0.0000 C   0  0  0  0  0  0  0  0  0  0  0  0
    9.0933   -4.5000   -0.0000 C   0  0  0  0  0  0  0  0  0  0  0  0
    7.7942   -0.7500   -0.0000 C   0  0  0  0  0  0  0  0  0  0  0  0
   12.9904    3.7500   -0.0000 C   0  0  0  0  0  0  0  0  0  0  0  0
    6.4952   -0.0000   -0.0000 C   0  0  0  0  0  0  0  0  0  0  0  0
   11.6913    4.5000   -0.0000 C   0  0  0  0  0  0  0  0  0  0  0  0
    6.4952    1.5000   -0.0000 O   0  0  0  0  0  0  0  0  0  0  0  0
    5.1962   -0.7500   -0.0000 C   0  0  0  0  0  0  0  0  0  0  0  0
   11.6913    6.0000   -0.0000 F   0  0  0  0  0  0  0  0  0  0  0  0
    3.8971   -0.0000   -0.0000 C   0  0  0  0  0  0  0  0  0  0  0  0
    3.8971    1.5000   -0.0000 O   0  0  0  0  0  0  0  0  0  0  0  0
    2.5981   -0.7500   -0.0000 C   0  0  0  0  0  0  0  0  0  0  0  0
    1.2990   -0.0000   -0.0000 C   0  0  0  0  0  0  0  0  0  0  0  0
    1.2990    1.5000   -0.0000 O   0  0  0  0  0  0  0  0  0  0  0  0
    0.0000   -0.7500   -0.0000 O   0  0  0  0  0  0  0  0  0  0  0  0
  1  2  2  0  0  0  0
  1  3  2  0  0  0  0
  1  4  1  0  0  0  0
  1  5  1  0  0  0  0
  4  6  1  0  0  0  0
  4  7  1  0  0  0  0
  6  8  2  0  0  0  0
  6  9  1  0  0  0  0
  8 10  1  0  0  0  0
  9 11  2  0  0  0  0
 10 12  2  0  0  0  0
 10 13  1  0  0  0  0
 11 14  1  0  0  0  0
 12 15  1  0  0  0  0
 13 16  1  0  0  0  0
 13 17  2  0  0  0  0
 14 18  1  0  0  0  0
 15 19  2  0  0  0  0
 16 20  2  0  0  0  0
 21 19  1  0  0  0  0
 20 22  1  0  0  0  0
 21 23  1  6  0  0  0
 21 24  1  0  0  0  0
 22 25  1  0  0  0  0
 26 24  1  0  0  0  0
 26 27  1  6  0  0  0
 26 28  1  0  0  0  0
 28 29  1  0  0  0  0
 29 30  2  0  0  0  0
 29 31  1  0  0  0  0
 11 12  1  0  0  0  0
M  END
>  <idcoordinates2D>


>  <FragFp>
:yziyxpYD_qWWjW3TVd0hMkr40F988!HF0q948HRFNLCGc0FFc4204JG081cm80842X4V0Z!2G3HH10180F

>  <PathFp>
Z7PV1k80WbVLmT1GF8HD6Be!s8Bk9AD48G219NZ92!V8Wc102V0HoGyh1BHBPo0GaRpk0Zk9N22x881VBJ!

>  <SkelSpheres>
!2/.21#@!1(1%3(11(13$20302$4(1104$1!62#5///2/%8$301/-2!1/%2&2.203*2#3/-1/02/#1.1///#1+2-8#4101//2)3202!16(3!1$1!1/)2/(5!1)2/2/+1!1/04*2/.2/1+1)5(1)1(1*2/)1-1/!n//#4&2!2.101/2!11.2(6+11$107!3//!4!1,11+1)11.2%1#201#1(3!3%1.1/0

>  <Structure>
fopq@L\EACUw^@HGHYIHYidhdhdbeEmLhkRuP@USKUUTp`lgDQdl

>  <Atoms>
31

>  <Bonds>
31

>  <Total Molweight>
429

>  <Total Molweight 2>
429.299

>  <cLogP>
1.2299

>  <H-Acceptors>
9

>  <H-Donors>
0

>  <Total Surface Area>
146.51

>  <Relative PSA>
0.7263

>  <Polar Surface Area>
149.3

>  <Shape Index>
0.48387

>  <Molecular Flexibility>
0.68018

>  <Molecular Complexity>
0.83102

>  <Non-H Atoms>
31

>  <Non-C/H Atoms>
11

>  <Electronegative Atoms>
11

>  <Stereo Centers>
2

>  <Rotatable Bonds>
11

>  <Rings Closures>
1

>  <Aromatic Rings>
1

>  <Aromatic Atoms>
6

>  <sp3-Atoms>
13

>  <Symmetric atoms>
1

$$$$

eCreator 1.02D

 31 31  0  0  0  0  0  0  0  0999 V2000
   10.3923   -1.5000   -0.0000 S   0  0  0  0  0  0  0  0  0  0  0  0
   10.8923   -2.3660   -0.0000 O   0  0  0  0  0  0  0  0  0  0  0  0
    9.8923   -0.6340   -0.0000 O   0  0  0  0  0  0  0  0  0  0  0  0
    9.5263   -2.0000   -0.0000 N   0  0  0  0  0  0  0  0  0  0  0  0
   11.2583   -1.0000   -0.0000 C   0  0  0  0  0  0  0  0  0  0  0  0
    8.6603   -1.5000   -0.0000 C   0  0  0  0  0  0  0  0  0  0  0  0
    9.5263   -3.0000   -0.0000 C   0  0  0  0  0  0  0  0  0  0  0  0
    8.6603   -0.5000   -0.0000 N   0  0  0  0  0  0  0  0  0  0  0  0
    7.7942   -2.0000   -0.0000 N   0  0  0  0  0  0  0  0  0  0  0  0
    7.7942   -0.0000   -0.0000 C   0  0  0  0  0  0  0  0  0  0  0  0
    6.9282   -1.5000   -0.0000 C   0  0  0  0  0  0  0  0  0  0  0  0
    6.9282   -0.5000   -0.0000 C   0  0  0  0  0  0  0  0  0  0  0  0
    7.7942    1.0000   -0.0000 C   0  0  0  0  0  0  0  0  0  0  0  0
    6.0622   -2.0000   -0.0000 C   0  0  0  0  0  0  0  0  0  0  0  0
    6.0622   -0.0000   -0.0000 C   0  0  0  0  0  0  0  0  0  0  0  0
    8.6603    1.5000   -0.0000 C   0  0  0  0  0  0  0  0  0  0  0  0
    6.9282    1.5000   -0.0000 C   0  0  0  0  0  0  0  0  0  0  0  0
    5.1962   -1.5000   -0.0000 C   0  0  0  0  0  0  0  0  0  0  0  0
    6.0622   -3.0000   -0.0000 C   0  0  0  0  0  0  0  0  0  0  0  0
    5.1962   -0.5000   -0.0000 C   0  0  0  0  0  0  0  0  0  0  0  0
    8.6603    2.5000   -0.0000 C   0  0  0  0  0  0  0  0  0  0  0  0
    4.3301   -0.0000   -0.0000 C   0  0  0  0  0  0  0  0  0  0  0  0
    9.5263    3.0000   -0.0000 C   0  0  0  0  0  0  0  0  0  0  0  0
    3.4641   -0.5000   -0.0000 C   0  0  0  0  0  0  0  0  0  0  0  0
    9.5263    4.0000   -0.0000 F   0  0  0  0  0  0  0  0  0  0  0  0
   10.3923    2.5000   -0.0000 C   0  0  0  0  0  0  0  0  0  0  0  0
    2.5981   -0.0000   -0.0000 C   0  0  0  0  0  0  0  0  0  0  0  0
    1.7321   -0.5000   -0.0000 C   0  0  0  0  0  0  0  0  0  0  0  0
    0.8660   -0.0000   -0.0000 C   0  0  0  0  0  0  0  0  0  0  0  0
    0.8660    1.0000   -0.0000 O   0  0  0  0  0  0  0  0  0  0  0  0
    0.0000   -0.5000   -0.0000 O   0  0  0  0  0  0  0  0  0  0  0  0
  1  2  2  0  0  0  0
  1  3  2  0  0  0  0
  1  4  1  0  0  0  0
  1  5  1  0  0  0  0
  4  6  1  0  0  0  0
  4  7  1  0  0  0  0
  6  8  2  0  0  0  0
  6  9  1  0  0  0  0
  8 10  1  0  0  0  0
  9 11  2  0  0  0  0
 10 12  2  0  0  0  0
 10 13  1  0  0  0  0
 11 14  1  0  0  0  0
 12 15  1  0  0  0  0
 13 16  2  0  0  0  0
 13 17  1  0  0  0  0
 14 18  1  0  0  0  0
 14 19  1  0  0  0  0
 15 20  2  0  0  0  0
 16 21  1  0  0  0  0
 20 22  1  0  0  0  0
 21 23  2  0  0  0  0
 22 24  1  0  0  0  0
 23 25  1  0  0  0  0
 23 26  1  0  0  0  0
 24 27  1  0  0  0  0
 27 28  1  0  0  0  0
 28 29  1  0  0  0  0
 29 30  2  0  0  0  0
 29 31  1  0  0  0  0
 11 12  1  0  0  0  0
M  END
>  <idcoordinates2D>


>  <FragFp>
:yraoxKW25qW1DW1Rk1086k14FF988!2F059482NF0LC1V!FVB204JF#8X!94@X4V0V!213HH!180F

>  <PathFp>
Z7PV0k90W7VLnH1FF8HD64X!s8Bk9AD48G@19PZ12!V8WcV02V4HJFuh1BH4ko0FaRxV0ZVQN2Xt880VB!V

>  <SkelSpheres>
)1&11/$8.1!1/#3$2)4(2!2(8$3///2&2&31$8/02/#2//%10101$1!3*2/-2,1(2//2!1-2/1!4/%2/$B#410101/,22#1$3&41&3/#1/!1/#2404,3/%14/$1011/!1///*12*1)5/+1&3(1//(1,p/#103+3(2.2/)1!2,2(6,3#216@!1(1/)42.11/&1(2/#1#1(3!3/%1%102(

>  <Structure>
fopQ@L\EAEw`BArFRRFZYJIJJIUIQEJJtmT@ESTtuUL@pzSUh

>  <Atoms>
31

>  <Bonds>
31

>  <Total Molweight>
421

>  <Total Molweight 2>
421.323

>  <cLogP>
4.8487

>  <H-Acceptors>
7

>  <H-Donors>
0

>  <Total Surface Area>
114.13

>  <Relative PSA>
0.7028

>  <Polar Surface Area>
108.84

>  <Shape Index>
0.48387

>  <Molecular Flexibility>
0.59978

>  <Molecular Complexity>
0.82887

>  <Non-H Atoms>
31

>  <Non-C/H Atoms>
9

>  <Electronegative Atoms>
9

>  <Stereo Centers>
0

>  <Rotatable Bonds>
10

>  <Rings Closures>
1

>  <Aromatic Rings>
1

>  <Aromatic Atoms>
6

>  <sp3-Atoms>
13

>  <Symmetric atoms>
2

$$$$

eCreator 1.02D

 31 31  0  0  0  0  0  0  0  0999 V2000
    9.5263   -3.0000   -0.0000 S   0  0  0  0  0  0  0  0  0  0  0  0
   10.5263   -3.0000   -0.0000 O   0  0  0  0  0  0  0  0  0  0  0  0
    8.5263   -3.0000   -0.0000 O   0  0  0  0  0  0  0  0  0  0  0  0
    9.5263   -2.0000   -0.0000 N   0  0  0  0  0  0  0  0  0  0  0  0
    9.5263   -4.0000   -0.0000 C   0  0  0  0  0  0  0  0  0  0  0  0
    8.6603   -1.5000   -0.0000 C   0  0  0  0  0  0  0  0  0  0  0  0
   10.3923   -1.5000   -0.0000 C   0  0  0  0  0  0  0  0  0  0  0  0
    8.6603   -0.5000   -0.0000 N   0  0  0  0  0  0  0  0  0  0  0  0
    7.7942   -0.0000   -0.0000 C   0  0  0  0  0  0  0  0  0  0  0  0
    6.9282   -0.5000   -0.0000 C   0  0  0  0  0  0  0  0  0  0  0  0
    7.7942    1.0000   -0.0000 C   0  0  0  0  0  0  0  0  0  0  0  0
    6.9282   -1.5000   -0.0000 C   0  0  0  0  0  0  0  0  0  0  0  0
    6.0622   -0.0000   -0.0000 C   0  0  0  0  0  0  0  0  0  0  0  0
    8.6603    1.5000   -0.0000 C   0  0  0  0  0  0  0  0  0  0  0  0
    6.9282    1.5000   -0.0000 C   0  0  0  0  0  0  0  0  0  0  0  0
    7.7942   -2.0000   -0.0000 N   0  0  0  0  0  0  0  0  0  0  0  0
    6.0622   -2.0000   -0.0000 C   0  0  0  0  0  0  0  0  0  0  0  0
    5.1962   -0.5000   -0.0000 C   0  0  0  0  0  0  0  0  0  0  0  0
    6.0622   -3.0000   -0.0000 C   0  0  0  0  0  0  0  0  0  0  0  0
    5.1962   -1.5000   -0.0000 C   0  0  0  0  0  0  0  0  0  0  0  0
    4.3301   -0.0000   -0.0000 C   0  0  0  0  0  0  0  0  0  0  0  0
    5.1962   -3.5000   -0.0000 C   0  0  0  0  0  0  0  0  0  0  0  0
    4.3301   -2.0000   -0.0000 C   0  0  0  0  0  0  0  0  0  0  0  0
    4.3301    1.0000   -0.0000 O   0  0  0  0  0  0  0  0  0  0  0  0
    3.4641   -0.5000   -0.0000 C   0  0  0  0  0  0  0  0  0  0  0  0
    4.3301   -3.0000   -0.0000 C   0  0  0  0  0  0  0  0  0  0  0  0
    2.5981   -0.0000   -0.0000 C   0  0  0  0  0  0  0  0  0  0  0  0
    1.7321   -0.5000   -0.0000 C   0  0  0  0  0  0  0  0  0  0  0  0
    0.8660   -0.0000   -0.0000 C   0  0  0  0  0  0  0  0  0  0  0  0
    0.8660    1.0000   -0.0000 O   0  0  0  0  0  0  0  0  0  0  0  0
    0.0000   -0.5000   -0.0000 O   0  0  0  0  0  0  0  0  0  0  0  0
  1  2  2  0  0  0  0
  1  3  2  0  0  0  0
  1  4  1  0  0  0  0
  1  5  1  0  0  0  0
  4  6  1  0  0  0  0
  4  7  1  0  0  0  0
  6  8  1  0  0  0  0
  8  9  2  0  0  0  0
  9 10  1  0  0  0  0
  9 11  1  0  0  0  0
 10 12  2  0  0  0  0
 10 13  1  0  0  0  0
 11 14  1  0  0  0  0
 11 15  1  0  0  0  0
 12 16  1  0  0  0  0
 12 17  1  0  0  0  0
 13 18  2  0  0  0  0
 17 19  2  0  0  0  0
 17 20  1  0  0  0  0
 21 18  1  0  0  0  0
 19 22  1  0  0  0  0
 20 23  2  0  0  0  0
 21 24  1  6  0  0  0
 21 25  1  0  0  0  0
 22 26  2  0  0  0  0
 25 27  1  0  0  0  0
 27 28  1  0  0  0  0
 28 29  1  0  0  0  0
 29 30  2  0  0  0  0
 29 31  1  0  0  0  0
 23 26  1  0  0  0  0
M  END
>  <idcoordinates2D>


>  <FragFp>
<yzxaf@7yWGhW5wkd0hDVrNFF88!4HG0W94808k8JhkZ0XN08!FFF0c1FH9W1020804Z!2F02!V1#

>  <PathFp>
0bBW9I9Jl!HWNGF88HJE0204V80F92DFBFe40HBV0JBZ808V4080H01k510X!F0FZJ0WV1V1022pH21cB0W0

>  <SkelSpheres>
$2/*2&7.1!2,3+2$1#4,106$@!103//$2!1,102!2*5//%1)1%1/+1%5//%201/-1/1+1,3)2*2$1//$19#4!1,1*1&2#11!33&5(3/1/$2,1*4+1#2&1)104!1/*1+2)1%4//-2/012//%3/01%2)1!2/%p%5%1!2,6%104!2@01/.3(102$1,4/(8!3%1/+4/2/&1//1&1!3#1$1/!1-

>  <Structure>
foqR@L\}AG[o@DYIHYlhhhhkDdhcdhvZuTtuTaAQTq@lqqTah

>  <Atoms>
31

>  <Bonds>
31

>  <Total Molweight>
418

>  <Total Molweight 2>
418.324

>  <cLogP>
1.889

>  <H-Acceptors>
8

>  <H-Donors>
0

>  <Total Surface Area>
114.7

>  <Relative PSA>
0.75353

>  <Polar Surface Area>
118.89

>  <Shape Index>
0.48387

>  <Molecular Flexibility>
0.62222

>  <Molecular Complexity>
0.7659

>  <Non-H Atoms>
31

>  <Non-C/H Atoms>
9

>  <Electronegative Atoms>
9

>  <Stereo Centers>
1

>  <Rotatable Bonds>
11

>  <Rings Closures>
1

>  <Aromatic Rings>
1

>  <Aromatic Atoms>
6

>  <sp3-Atoms>
13

>  <Symmetric atoms>
4

$$$$

eCreator 1.02D

 31 31  0  0  0  0  0  0  0  0999 V2000
   12.9904    2.2500   -0.0000 S   0  0  0  0  0  0  0  0  0  0  0  0
   13.7404    3.5490   -0.0000 O   0  0  0  0  0  0  0  0  0  0  0  0
   12.2404    0.9510   -0.0000 O   0  0  0  0  0  0  0  0  0  0  0  0
   14.2894    1.5000   -0.0000 N   0  0  0  0  0  0  0  0  0  0  0  0
   11.6913    3.0000   -0.0000 C   0  0  0  0  0  0  0  0  0  0  0  0
   14.2894   -0.0000   -0.0000 C   0  0  0  0  0  0  0  0  0  0  0  0
   15.5885    2.2500   -0.0000 C   0  0  0  0  0  0  0  0  0  0  0  0
   12.9904   -0.7500   -0.0000 N   0  0  0  0  0  0  0  0  0  0  0  0
   15.5885   -0.7500   -0.0000 N   0  0  0  0  0  0  0  0  0  0  0  0
   12.9904   -2.2500   -0.0000 C   0  0  0  0  0  0  0  0  0  0  0  0
   15.5885   -2.2500   -0.0000 C   0  0  0  0  0  0  0  0  0  0  0  0
   11.6913   -3.0000   -0.0000 C   0  0  0  0  0  0  0  0  0  0  0  0
   14.2894   -3.0000   -0.0000 C   0  0  0  0  0  0  0  0  0  0  0  0
   16.8875   -3.0000   -0.0000 C   0  0  0  0  0  0  0  0  0  0  0  0
   10.3923   -2.2500   -0.0000 C   0  0  0  0  0  0  0  0  0  0  0  0
   11.6913   -4.5000   -0.0000 C   0  0  0  0  0  0  0  0  0  0  0  0
   14.2894   -4.5000   -0.0000 C   0  0  0  0  0  0  0  0  0  0  0  0
   18.1865   -2.2500   -0.0000 C   0  0  0  0  0  0  0  0  0  0  0  0
   16.8875   -4.5000   -0.0000 C   0  0  0  0  0  0  0  0  0  0  0  0
   15.5885   -5.2500   -0.0000 C   0  0  0  0  0  0  0  0  0  0  0  0
   19.4856   -3.0000   -0.0000 C   0  0  0  0  0  0  0  0  0  0  0  0
   18.1865   -5.2500   -0.0000 C   0  0  0  0  0  0  0  0  0  0  0  0
   15.5885   -6.7500   -0.0000 C   0  0  0  0  0  0  0  0  0  0  0  0
   19.4856   -4.5000   -0.0000 C   0  0  0  0  0  0  0  0  0  0  0  0
   16.8875   -7.5000   -0.0000 C   0  0  0  0  0  0  0  0  0  0  0  0
   20.7846   -5.2500   -0.0000 F   0  0  0  0  0  0  0  0  0  0  0  0
   16.8875   -9.0000   -0.0000 C   0  0  0  0  0  0  0  0  0  0  0  0
   18.1865   -9.7500   -0.0000 C   0  0  0  0  0  0  0  0  0  0  0  0
   18.1865  -11.2500   -0.0000 C   0  0  0  0  0  0  0  0  0  0  0  0
   16.8875  -12.0000   -0.0000 O   0  0  0  0  0  0  0  0  0  0  0  0
   19.4856  -12.0000   -0.0000 O   0  0  0  0  0  0  0  0  0  0  0  0
  1  2  2  0  0  0  0
  1  3  2  0  0  0  0
  1  4  1  0  0  0  0
  1  5  1  0  0  0  0
  4  6  1  0  0  0  0
  4  7  1  0  0  0  0
  6  8  1  0  0  0  0
  6  9  2  0  0  0  0
  8 10  2  0  0  0  0
  9 11  1  0  0  0  0
 10 12  1  0  0  0  0
 10 13  1  0  0  0  0
 11 14  1  0  0  0  0
 12 15  1  0  0  0  0
 12 16  1  0  0  0  0
 13 17  1  0  0  0  0
 14 18  2  0  0  0  0
 14 19  1  0  0  0  0
 17 20  2  0  0  0  0
 18 21  1  0  0  0  0
 19 22  2  0  0  0  0
 20 23  1  0  0  0  0
 21 24  2  0  0  0  0
 23 25  1  0  0  0  0
 24 26  1  0  0  0  0
 25 27  1  0  0  0  0
 27 28  1  0  0  0  0
 28 29  1  0  0  0  0
 29 30  2  0  0  0  0
 29 31  1  0  0  0  0
 22 24  1  0  0  0  0
M  END
>  <idcoordinates2D>


>  <FragFp>
<yrxbd@7yW1CWKwkc09DVGNFJ88104HG0594808k8JhFZ0XN0B!J4F0c1FH1W#V#V!2022!V18!

>  <PathFp>
Fag0CI8FV80FYF1F882JbXX!V8!92R0NF140FBVFJBWc080Fe!HR4k51020Nk0FZ401#50X3GH29VBk50

>  <SkelSpheres>
/01.1%A.1!1,3&3#8)4/$94#301+1,1(1/!2-6/%1(2/2/03(1-3+1!1)1.4!1//4/%1,3/!204&2//#8#4!101*2/032#1$3&4(3+2!1/#1/#1#104(1#2#1%1)304/1%1//0106/(1%2*12.2$4%1$1/-1///(p01#2#101/-801(1,5/#2021//(5!1(1.1(15/12)1#1//*1(3/&1*2(

>  <Structure>
fopQ@L\EAEw`BIrFRRFZYJIQJEIKIYJUzmUKUU@aEUL@qrEIh

>  <Atoms>
31

>  <Bonds>
31

>  <Total Molweight>
421

>  <Total Molweight 2>
421.323

>  <cLogP>
3.8431

>  <H-Acceptors>
7

>  <H-Donors>
0

>  <Total Surface Area>
115.23

>  <Relative PSA>
0.70546

>  <Polar Surface Area>
107.78

>  <Shape Index>
0.6129

>  <Molecular Flexibility>
0.65315

>  <Molecular Complexity>
0.73114

>  <Non-H Atoms>
31

>  <Non-C/H Atoms>
9

>  <Electronegative Atoms>
9

>  <Stereo Centers>
0

>  <Rotatable Bonds>
10

>  <Rings Closures>
1

>  <Aromatic Rings>
1

>  <Aromatic Atoms>
6

>  <sp3-Atoms>
13

>  <Symmetric atoms>
4

$$$$

eCreator 1.02D

 31 31  0  0  0  0  0  0  0  0999 V2000
    9.5263   -3.0000   -0.0000 S   0  0  0  0  0  0  0  0  0  0  0  0
   10.5263   -3.0000   -0.0000 O   0  0  0  0  0  0  0  0  0  0  0  0
    8.5263   -3.0000   -0.0000 O   0  0  0  0  0  0  0  0  0  0  0  0
    9.5263   -2.0000   -0.0000 N   0  0  0  0  0  0  0  0  0  0  0  0
    9.5263   -4.0000   -0.0000 C   0  0  0  0  0  0  0  0  0  0  0  0
    8.6603   -1.5000   -0.0000 C   0  0  0  0  0  0  0  0  0  0  0  0
   10.3923   -1.5000   -0.0000 C   0  0  0  0  0  0  0  0  0  0  0  0
    8.6603   -0.5000   -0.0000 N   0  0  0  0  0  0  0  0  0  0  0  0
    7.7942   -2.0000   -0.0000 N   0  0  0  0  0  0  0  0  0  0  0  0
    7.7942   -0.0000   -0.0000 C   0  0  0  0  0  0  0  0  0  0  0  0
    6.9282   -0.5000   -0.0000 C   0  0  0  0  0  0  0  0  0  0  0  0
    7.7942    1.0000   -0.0000 C   0  0  0  0  0  0  0  0  0  0  0  0
    6.9282   -1.5000   -0.0000 C   0  0  0  0  0  0  0  0  0  0  0  0
    6.0622   -0.0000   -0.0000 C   0  0  0  0  0  0  0  0  0  0  0  0
    8.6603    1.5000   -0.0000 C   0  0  0  0  0  0  0  0  0  0  0  0
    6.9282    1.5000   -0.0000 C   0  0  0  0  0  0  0  0  0  0  0  0
    6.0622   -2.0000   -0.0000 C   0  0  0  0  0  0  0  0  0  0  0  0
    5.1962   -0.5000   -0.0000 C   0  0  0  0  0  0  0  0  0  0  0  0
    6.0622   -3.0000   -0.0000 C   0  0  0  0  0  0  0  0  0  0  0  0
    5.1962   -1.5000   -0.0000 C   0  0  0  0  0  0  0  0  0  0  0  0
    4.3301   -0.0000   -0.0000 C   0  0  0  0  0  0  0  0  0  0  0  0
    5.1962   -3.5000   -0.0000 C   0  0  0  0  0  0  0  0  0  0  0  0
    4.3301   -2.0000   -0.0000 C   0  0  0  0  0  0  0  0  0  0  0  0
    4.3301    1.0000   -0.0000 O   0  0  0  0  0  0  0  0  0  0  0  0
    3.4641   -0.5000   -0.0000 C   0  0  0  0  0  0  0  0  0  0  0  0
    4.3301   -3.0000   -0.0000 C   0  0  0  0  0  0  0  0  0  0  0  0
    2.5981   -0.0000   -0.0000 C   0  0  0  0  0  0  0  0  0  0  0  0
    2.5981    1.0000   -0.0000 O   0  0  0  0  0  0  0  0  0  0  0  0
    1.7321   -0.5000   -0.0000 C   0  0  0  0  0  0  0  0  0  0  0  0
    0.8660   -0.0000   -0.0000 C   0  0  0  0  0  0  0  0  0  0  0  0
    0.0000   -0.5000   -0.0000 O   0  0  0  0  0  0  0  0  0  0  0  0
  1  2  2  0  0  0  0
  1  3  2  0  0  0  0
  1  4  1  0  0  0  0
  1  5  1  0  0  0  0
  4  6  1  0  0  0  0
  4  7  1  0  0  0  0
  6  8  1  0  0  0  0
  6  9  2  0  0  0  0
  8 10  2  0  0  0  0
 10 11  1  0  0  0  0
 10 12  1  0  0  0  0
 11 13  2  0  0  0  0
 11 14  1  0  0  0  0
 12 15  1  0  0  0  0
 12 16  1  0  0  0  0
 13 17  1  0  0  0  0
 14 18  2  0  0  0  0
 17 19  2  0  0  0  0
 17 20  1  0  0  0  0
 21 18  1  0  0  0  0
 19 22  1  0  0  0  0
 20 23  2  0  0  0  0
 21 24  1  6  0  0  0
 21 25  1  0  0  0  0
 22 26  2  0  0  0  0
 27 25  1  0  0  0  0
 27 28  1  6  0  0  0
 27 29  1  0  0  0  0
 29 30  1  0  0  0  0
 30 31  2  0  0  0  0
 23 26  1  0  0  0  0
M  END
>  <idcoordinates2D>


>  <FragFp>
<Tyta9D7yVVhW7ckd0CUVrNFJ88!4HG0m8080BkN4hFg0kN$JJG0c1kH1W!2V80FZ!2F2#V1#

>  <PathFp>
0bBV9I9FW!HWNGG88HJE0X!V80F02DFBFc10IBV0JB_80804#Hs0o510V0FF0FZJ0WV0V10X2pH29cB0W0

>  <SkelSpheres>
$2/#1)1!24!1!1+2,3+8)4.601!B$42/$2///9/)1,2/*3/&103//////!1,4/!1/)1/!18#4!1,1/!2#3,5+1/)11&201/%4!1%1-1!102,2#1/.4/401%1/.1$2/!2!2!1$2,6,2/%2(2!1)3-p13#5%1/$1&2@04$1,1//*4.1!4$5!3(1/)4%1)1/&11.2*2.3)1/.10

>  <Structure>
foqR@L\EAG]o@DYIHYimEEDcDdhcidvZuTmMTaAQUH`lWLB]PZ

>  <Atoms>
31

>  <Bonds>
31

>  <Total Molweight>
418

>  <Total Molweight 2>
418.324

>  <cLogP>
2.2653

>  <H-Acceptors>
8

>  <H-Donors>
0

>  <Total Surface Area>
130.46

>  <Relative PSA>
0.72352

>  <Polar Surface Area>
128.01

>  <Shape Index>
0.48387

>  <Molecular Flexibility>
0.6569

>  <Molecular Complexity>
0.76182

>  <Non-H Atoms>
31

>  <Non-C/H Atoms>
9

>  <Electronegative Atoms>
9

>  <Stereo Centers>
2

>  <Rotatable Bonds>
9

>  <Rings Closures>
1

>  <Aromatic Rings>
1

>  <Aromatic Atoms>
6

>  <sp3-Atoms>
12

>  <Symmetric atoms>
4

$$$$

eCreator 1.02D

 31 31  0  0  0  0  0  0  0  0999 V2000
    9.5263   -3.0000   -0.0000 S   0  0  0  0  0  0  0  0  0  0  0  0
   10.5263   -3.0000   -0.0000 O   0  0  0  0  0  0  0  0  0  0  0  0
    8.5263   -3.0000   -0.0000 O   0  0  0  0  0  0  0  0  0  0  0  0
    9.5263   -2.0000   -0.0000 N   0  0  0  0  0  0  0  0  0  0  0  0
    9.5263   -4.0000   -0.0000 C   0  0  0  0  0  0  0  0  0  0  0  0
    8.6603   -1.5000   -0.0000 C   0  0  0  0  0  0  0  0  0  0  0  0
   10.3923   -1.5000   -0.0000 C   0  0  0  0  0  0  0  0  0  0  0  0
    8.6603   -0.5000   -0.0000 N   0  0  0  0  0  0  0  0  0  0  0  0
    7.7942   -0.0000   -0.0000 C   0  0  0  0  0  0  0  0  0  0  0  0
    6.9282   -0.5000   -0.0000 C   0  0  0  0  0  0  0  0  0  0  0  0
    7.7942    1.0000   -0.0000 C   0  0  0  0  0  0  0  0  0  0  0  0
    6.9282   -1.5000   -0.0000 C   0  0  0  0  0  0  0  0  0  0  0  0
    6.0622   -0.0000   -0.0000 C   0  0  0  0  0  0  0  0  0  0  0  0
    8.6603    1.5000   -0.0000 C   0  0  0  0  0  0  0  0  0  0  0  0
    6.9282    1.5000   -0.0000 C   0  0  0  0  0  0  0  0  0  0  0  0
    7.7942   -2.0000   -0.0000 N   0  0  0  0  0  0  0  0  0  0  0  0
    6.0622   -2.0000   -0.0000 C   0  0  0  0  0  0  0  0  0  0  0  0
    5.1962   -0.5000   -0.0000 C   0  0  0  0  0  0  0  0  0  0  0  0
    6.0622   -3.0000   -0.0000 C   0  0  0  0  0  0  0  0  0  0  0  0
    5.1962   -1.5000   -0.0000 C   0  0  0  0  0  0  0  0  0  0  0  0
    4.3301   -0.0000   -0.0000 C   0  0  0  0  0  0  0  0  0  0  0  0
    5.1962   -3.5000   -0.0000 C   0  0  0  0  0  0  0  0  0  0  0  0
    4.3301   -2.0000   -0.0000 C   0  0  0  0  0  0  0  0  0  0  0  0
    3.4641   -0.5000   -0.0000 C   0  0  0  0  0  0  0  0  0  0  0  0
    4.3301   -3.0000   -0.0000 C   0  0  0  0  0  0  0  0  0  0  0  0
    2.5981   -0.0000   -0.0000 C   0  0  0  0  0  0  0  0  0  0  0  0
    3.4641   -3.5000   -0.0000 F   0  0  0  0  0  0  0  0  0  0  0  0
    2.5981    1.0000   -0.0000 O   0  0  0  0  0  0  0  0  0  0  0  0
    1.7321   -0.5000   -0.0000 C   0  0  0  0  0  0  0  0  0  0  0  0
    0.8660   -0.0000   -0.0000 C   0  0  0  0  0  0  0  0  0  0  0  0
    0.0000   -0.5000   -0.0000 O   0  0  0  0  0  0  0  0  0  0  0  0
  1  2  2  0  0  0  0
  1  3  2  0  0  0  0
  1  4  1  0  0  0  0
  1  5  1  0  0  0  0
  4  6  1  0  0  0  0
  4  7  1  0  0  0  0
  6  8  1  0  0  0  0
  8  9  2  0  0  0  0
  9 10  1  0  0  0  0
  9 11  1  0  0  0  0
 10 12  2  0  0  0  0
 10 13  1  0  0  0  0
 11 14  1  0  0  0  0
 11 15  1  0  0  0  0
 12 16  1  0  0  0  0
 12 17  1  0  0  0  0
 13 18  2  0  0  0  0
 17 19  2  0  0  0  0
 17 20  1  0  0  0  0
 18 21  1  0  0  0  0
 19 22  1  0  0  0  0
 20 23  2  0  0  0  0
 21 24  1  0  0  0  0
 22 25  2  0  0  0  0
 26 24  1  0  0  0  0
 25 27  1  0  0  0  0
 26 28  1  6  0  0  0
 26 29  1  0  0  0  0
 29 30  1  0  0  0  0
 30 31  1  0  0  0  0
 23 25  1  0  0  0  0
M  END
>  <idcoordinates2D>


>  <FragFp>
<urxY9DbuWkC1Mukd0CDVFNF088104HG0l90808kNJdkZ0XN0B20FFF0c1kH1W102080JV!2F$V18!

>  <PathFp>
0bgW9I9Jk!HWF1188HJE0204V80F93DFBFe50HBVFJBZ808V42!HV0k51#8F0FZF0WV1V5022lH21cB0_0

>  <SkelSpheres>
$2,1,2&9/!2,3+2$1#4,102$@$2#1//&1$1/$5/.2%1/1%1/+2/*1*2012/$1//$1,3/!2&1/,2#3#@#4%2)1*1&2#11!3(4/$2#1//-4#2&1#2&1)4//,2)1!2!6)1/#12*12)4$2#14*1/2)3/(2,2/%p%2%1!2$2&601#1$2801/.1(1/$4/(5!1%1/+4/3//(2*21!101$1!3)102/42,

>  <Structure>
fopQ@L\}AFw`BErFRRF[JJJJJqIIYJEMFmUMMUHPQUTPgL\UHZ

>  <Atoms>
31

>  <Bonds>
31

>  <Total Molweight>
421

>  <Total Molweight 2>
421.323

>  <cLogP>
2.5633

>  <H-Acceptors>
7

>  <H-Donors>
0

>  <Total Surface Area>
107.33

>  <Relative PSA>
0.68378

>  <Polar Surface Area>
101.82

>  <Shape Index>
0.48387

>  <Molecular Flexibility>
0.62938

>  <Molecular Complexity>
0.76113

>  <Non-H Atoms>
31

>  <Non-C/H Atoms>
9

>  <Electronegative Atoms>
9

>  <Stereo Centers>
1

>  <Rotatable Bonds>
11

>  <Rings Closures>
1

>  <Aromatic Rings>
1

>  <Aromatic Atoms>
6

>  <sp3-Atoms>
14

>  <Symmetric atoms>
4

$$$$

eCreator 1.02D

 31 31  0  0  0  0  0  0  0  0999 V2000
   14.2894   -4.5000   -0.0000 S   0  0  0  0  0  0  0  0  0  0  0  0
   12.7894   -4.5000   -0.0000 O   0  0  0  0  0  0  0  0  0  0  0  0
   15.7894   -4.5000   -0.0000 O   0  0  0  0  0  0  0  0  0  0  0  0
   14.2894   -3.0000   -0.0000 N   0  0  0  0  0  0  0  0  0  0  0  0
   14.2894   -6.0000   -0.0000 C   0  0  0  0  0  0  0  0  0  0  0  0
   12.9904   -2.2500   -0.0000 C   0  0  0  0  0  0  0  0  0  0  0  0
   12.9904   -0.7500   -0.0000 N   0  0  0  0  0  0  0  0  0  0  0  0
   11.6913   -3.0000   -0.0000 N   0  0  0  0  0  0  0  0  0  0  0  0
   11.6913   -0.0000   -0.0000 C   0  0  0  0  0  0  0  0  0  0  0  0
   10.3923   -2.2500   -0.0000 C   0  0  0  0  0  0  0  0  0  0  0  0
   10.3923   -0.7500   -0.0000 C   0  0  0  0  0  0  0  0  0  0  0  0
   11.6913    1.5000   -0.0000 C   0  0  0  0  0  0  0  0  0  0  0  0
    9.0933   -3.0000   -0.0000 C   0  0  0  0  0  0  0  0  0  0  0  0
    9.0933   -0.0000   -0.0000 C   0  0  0  0  0  0  0  0  0  0  0  0
   10.3923    2.2500   -0.0000 C   0  0  0  0  0  0  0  0  0  0  0  0
   12.9904    2.2500   -0.0000 C   0  0  0  0  0  0  0  0  0  0  0  0
    7.7942   -2.2500   -0.0000 C   0  0  0  0  0  0  0  0  0  0  0  0
    9.0933   -4.5000   -0.0000 C   0  0  0  0  0  0  0  0  0  0  0  0
    7.7942   -0.7500   -0.0000 C   0  0  0  0  0  0  0  0  0  0  0  0
   10.3923    3.7500   -0.0000 C   0  0  0  0  0  0  0  0  0  0  0  0
   14.2894    1.5000   -0.0000 C   0  0  0  0  0  0  0  0  0  0  0  0
    6.4952   -0.0000   -0.0000 C   0  0  0  0  0  0  0  0  0  0  0  0
    9.0933    4.5000   -0.0000 C   0  0  0  0  0  0  0  0  0  0  0  0
    6.4952    1.5000   -0.0000 O   0  0  0  0  0  0  0  0  0  0  0  0
    5.1962   -0.7500   -0.0000 C   0  0  0  0  0  0  0  0  0  0  0  0
    9.0933    6.0000   -0.0000 F   0  0  0  0  0  0  0  0  0  0  0  0
    3.8971   -0.0000   -0.0000 C   0  0  0  0  0  0  0  0  0  0  0  0
    3.8971    1.5000   -0.0000 O   0  0  0  0  0  0  0  0  0  0  0  0
    2.5981   -0.7500   -0.0000 C   0  0  0  0  0  0  0  0  0  0  0  0
    1.2990   -0.0000   -0.0000 C   0  0  0  0  0  0  0  0  0  0  0  0
    0.0000   -0.7500   -0.0000 O   0  0  0  0  0  0  0  0  0  0  0  0
  1  2  2  0  0  0  0
  1  3  2  0  0  0  0
  1  4  1  0  0  0  0
  1  5  1  0  0  0  0
  4  6  1  0  0  0  0
  6  7  2  0  0  0  0
  6  8  1  0  0  0  0
  7  9  1  0  0  0  0
  8 10  2  0  0  0  0
  9 11  2  0  0  0  0
  9 12  1  0  0  0  0
 10 13  1  0  0  0  0
 11 14  1  0  0  0  0
 12 15  2  0  0  0  0
 12 16  1  0  0  0  0
 13 17  1  0  0  0  0
 13 18  1  0  0  0  0
 14 19  2  0  0  0  0
 15 20  1  0  0  0  0
 16 21  2  0  0  0  0
 22 19  1  0  0  0  0
 20 23  2  0  0  0  0
 22 24  1  6  0  0  0
 22 25  1  0  0  0  0
 23 26  1  0  0  0  0
 27 25  1  0  0  0  0
 27 28  1  6  0  0  0
 27 29  1  0  0  0  0
 29 30  1  0  0  0  0
 30 31  2  0  0  0  0
 10 11  1  0  0  0  0
M  END
>  <idcoordinates2D>


>  <FragFp>
:yzDTsl1D4m0VjV3Nkd0CMkr4FF988!2F0r8082RFN6CGc0F0V4204FG!1cX!90@24V0Z!2F20H10180F

>  <PathFp>
Z7PV1k90WbVHnT1GF8HD6Be!s8Bk9AD48G@19PZ12!V81cV02W4HoFqh1BFBuo0FaRxk0ZVQN2Xx880VB40V

>  <SkelSpheres>
//#10225/!2//#4(1!2$1!@$5(2/)1#1/%2&5F+3%3/!23//$1)1-2#1$1!2,1/#102!2//2!1///#1.1!2!1#@!20101#1011/(2/05/$1/&11211-1$4$1%1!1!1$2&2,2-1!1/04///+1/%5(2/!1*2/%2!1(1/(o03(2(1-3(203/!1//$2/$13#2122403//!42/-4(1(1!1#2$4$2%102%3)1.1.10

>  <Structure>
foqQ@LLyAG]o@DSdLddNbRbRbbRJtVtrdiZ`@jZfYjjdQVKfKTZm@

>  <Atoms>
31

>  <Bonds>
31

>  <Total Molweight>
425

>  <Total Molweight 2>
425.311

>  <cLogP>
2.0975

>  <H-Acceptors>
8

>  <H-Donors>
0

>  <Total Surface Area>
145.92

>  <Relative PSA>
0.63946

>  <Polar Surface Area>
129.07

>  <Shape Index>
0.48387

>  <Molecular Flexibility>
0.63799

>  <Molecular Complexity>
0.83313

>  <Non-H Atoms>
31

>  <Non-C/H Atoms>
10

>  <Electronegative Atoms>
10

>  <Stereo Centers>
2

>  <Rotatable Bonds>
11

>  <Rings Closures>
1

>  <Aromatic Rings>
1

>  <Aromatic Atoms>
6

>  <sp3-Atoms>
11

>  <Symmetric atoms>
2

$$$$

eCreator 1.02D

 31 31  0  0  0  0  0  0  0  0999 V2000
   10.3923    1.5000   -0.0000 S   0  0  0  0  0  0  0  0  0  0  0  0
   10.8923    0.6340   -0.0000 O   0  0  0  0  0  0  0  0  0  0  0  0
    9.8923    2.3660   -0.0000 O   0  0  0  0  0  0  0  0  0  0  0  0
    9.5263    1.0000   -0.0000 N   0  0  0  0  0  0  0  0  0  0  0  0
   11.2583    2.0000   -0.0000 C   0  0  0  0  0  0  0  0  0  0  0  0
    9.5263   -0.0000   -0.0000 C   0  0  0  0  0  0  0  0  0  0  0  0
    8.6603   -0.5000   -0.0000 N   0  0  0  0  0  0  0  0  0  0  0  0
   10.3923   -0.5000   -0.0000 N   0  0  0  0  0  0  0  0  0  0  0  0
    7.7942   -0.0000   -0.0000 C   0  0  0  0  0  0  0  0  0  0  0  0
   10.3923   -1.5000   -0.0000 C   0  0  0  0  0  0  0  0  0  0  0  0
    7.7942    1.0000   -0.0000 C   0  0  0  0  0  0  0  0  0  0  0  0
    6.9282   -0.5000   -0.0000 C   0  0  0  0  0  0  0  0  0  0  0  0
   11.2583   -2.0000   -0.0000 C   0  0  0  0  0  0  0  0  0  0  0  0
    6.9282    1.5000   -0.0000 C   0  0  0  0  0  0  0  0  0  0  0  0
    6.0622   -0.0000   -0.0000 C   0  0  0  0  0  0  0  0  0  0  0  0
   12.1244   -1.5000   -0.0000 C   0  0  0  0  0  0  0  0  0  0  0  0
   11.2583   -3.0000   -0.0000 C   0  0  0  0  0  0  0  0  0  0  0  0
    6.9282    2.5000   -0.0000 C   0  0  0  0  0  0  0  0  0  0  0  0
   12.9904   -2.0000   -0.0000 C   0  0  0  0  0  0  0  0  0  0  0  0
   12.1244   -3.5000   -0.0000 C   0  0  0  0  0  0  0  0  0  0  0  0
    6.0622    3.0000   -0.0000 C   0  0  0  0  0  0  0  0  0  0  0  0
   12.9904   -3.0000   -0.0000 C   0  0  0  0  0  0  0  0  0  0  0  0
    5.1962    2.5000   -0.0000 O   0  0  0  0  0  0  0  0  0  0  0  0
    6.0622    4.0000   -0.0000 C   0  0  0  0  0  0  0  0  0  0  0  0
   13.8564   -3.5000   -0.0000 F   0  0  0  0  0  0  0  0  0  0  0  0
    5.1962    4.5000   -0.0000 C   0  0  0  0  0  0  0  0  0  0  0  0
    4.3301    4.0000   -0.0000 O   0  0  0  0  0  0  0  0  0  0  0  0
    5.1962    5.5000   -0.0000 C   0  0  0  0  0  0  0  0  0  0  0  0
    4.3301    6.0000   -0.0000 C   0  0  0  0  0  0  0  0  0  0  0  0
    3.4641    5.5000   -0.0000 O   0  0  0  0  0  0  0  0  0  0  0  0
    4.3301    7.0000   -0.0000 O   0  0  0  0  0  0  0  0  0  0  0  0
  1  2  2  0  0  0  0
  1  3  2  0  0  0  0
  1  4  1  0  0  0  0
  1  5  1  0  0  0  0
  4  6  1  0  0  0  0
  6  7  1  0  0  0  0
  6  8  2  0  0  0  0
  7  9  2  0  0  0  0
  8 10  1  0  0  0  0
  9 11  1  0  0  0  0
  9 12  1  0  0  0  0
 10 13  1  0  0  0  0
 11 14  1  0  0  0  0
 12 15  1  0  0  0  0
 13 16  2  0  0  0  0
 13 17  1  0  0  0  0
 14 18  2  0  0  0  0
 16 19  1  0  0  0  0
 17 20  2  0  0  0  0
 21 18  1  0  0  0  0
 19 22  2  0  0  0  0
 21 23  1  1  0  0  0
 21 24  1  0  0  0  0
 22 25  1  0  0  0  0
 26 24  1  0  0  0  0
 26 27  1  1  0  0  0
 26 28  1  0  0  0  0
 28 29  1  0  0  0  0
 29 30  2  0  0  0  0
 29 31  1  0  0  0  0
 20 22  1  0  0  0  0
M  END
>  <idcoordinates2D>


>  <FragFp>
<yzw_fDZy1WhVLTVc0hMVr0FF88104HG0r948FBkNJCFc0m88B!J0G081kH8V&FZ!2022!V18!

>  <PathFp>
Fbg0CI8FV80FYN1G08247XX!V8!92R08F150FBVFJBWc080Fe!Hw5o510X0Nk0FZ401#50X3KH09VBV50

>  <SkelSpheres>
!2//1#B!1.3/#1.4/01!52#301&1!101///&6/1$1(2//!2/&3.4)1.2#1/.4.2%1//2*1/#2-7&1,2!1$201%12#1$5&6(3+2!1.1#10201/#1$1*3)1)3/05$1/#14/6/.2*1.12$4%101101/*2!1//.1(p%2%1)1+4!1#8021/02/$1#21/%1(1(5!3/(1(152/1+14(1/2!204$2%1(3(11//0

>  <Structure>
fopq@LLyACUw^@HGHYIH]DeDdhldmEmLifjuRuU@aEUTp`lgLLnHZ

>  <Atoms>
31

>  <Bonds>
31

>  <Total Molweight>
429

>  <Total Molweight 2>
429.299

>  <cLogP>
1.488

>  <H-Acceptors>
9

>  <H-Donors>
0

>  <Total Surface Area>
147.61

>  <Relative PSA>
0.7282

>  <Polar Surface Area>
148.24

>  <Shape Index>
0.6129

>  <Molecular Flexibility>
0.68119

>  <Molecular Complexity>
0.69969

>  <Non-H Atoms>
31

>  <Non-C/H Atoms>
11

>  <Electronegative Atoms>
11

>  <Stereo Centers>
2

>  <Rotatable Bonds>
10

>  <Rings Closures>
1

>  <Aromatic Rings>
1

>  <Aromatic Atoms>
6

>  <sp3-Atoms>
13

>  <Symmetric atoms>
3

$$$$

eCreator 1.02D

 32 31  0  0  0  0  0  0  0  0999 V2000
   14.2894   -4.5000   -0.0000 S   0  0  0  0  0  0  0  0  0  0  0  0
   12.7894   -4.5000   -0.0000 O   0  0  0  0  0  0  0  0  0  0  0  0
   15.7894   -4.5000   -0.0000 O   0  0  0  0  0  0  0  0  0  0  0  0
   14.2894   -3.0000   -0.0000 N   0  0  0  0  0  0  0  0  0  0  0  0
   14.2894   -6.0000   -0.0000 C   0  0  0  0  0  0  0  0  0  0  0  0
   12.9904   -2.2500   -0.0000 C   0  0  0  0  0  0  0  0  0  0  0  0
   11.6913   -3.0000   -0.0000 N   0  0  0  0  0  0  0  0  0  0  0  0
   12.9904   -0.7500   -0.0000 N   0  0  0  0  0  0  0  0  0  0  0  0
   10.3923   -2.2500   -0.0000 C   0  0  0  0  0  0  0  0  0  0  0  0
   10.3923   -0.7500   -0.0000 C   0  0  0  0  0  0  0  0  0  0  0  0
    9.0933   -3.0000   -0.0000 C   0  0  0  0  0  0  0  0  0  0  0  0
   11.6913   -0.0000   -0.0000 C   0  0  0  0  0  0  0  0  0  0  0  0
    9.0933   -0.0000   -0.0000 C   0  0  0  0  0  0  0  0  0  0  0  0
    9.0933   -4.5000   -0.0000 C   0  0  0  0  0  0  0  0  0  0  0  0
    7.7942   -2.2500   -0.0000 C   0  0  0  0  0  0  0  0  0  0  0  0
   11.6913    1.5000   -0.0000 C   0  0  0  0  0  0  0  0  0  0  0  0
    7.7942   -0.7500   -0.0000 C   0  0  0  0  0  0  0  0  0  0  0  0
   12.9904    2.2500   -0.0000 C   0  0  0  0  0  0  0  0  0  0  0  0
   10.3923    2.2500   -0.0000 C   0  0  0  0  0  0  0  0  0  0  0  0
    6.4952   -0.0000   -0.0000 C   0  0  0  0  0  0  0  0  0  0  0  0
   12.9904    3.7500   -0.0000 C   0  0  0  0  0  0  0  0  0  0  0  0
    6.4952    1.5000   -0.0000 O   0  0  0  0  0  0  0  0  0  0  0  0
    5.1962   -0.7500   -0.0000 C   0  0  0  0  0  0  0  0  0  0  0  0
   11.6913    4.5000   -0.0000 C   0  0  0  0  0  0  0  0  0  0  0  0
    3.8971   -0.0000   -0.0000 C   0  0  0  0  0  0  0  0  0  0  0  0
   11.6913    6.0000   -0.0000 F   0  0  0  0  0  0  0  0  0  0  0  0
   10.3923    3.7500   -0.0000 C   0  0  0  0  0  0  0  0  0  0  0  0
    3.8971    1.5000   -0.0000 O   0  0  0  0  0  0  0  0  0  0  0  0
    2.5981   -0.7500   -0.0000 C   0  0  0  0  0  0  0  0  0  0  0  0
    1.2990   -0.0000   -0.0000 C   0  0  0  0  0  0  0  0  0  0  0  0
    1.2990    1.5000   -0.0000 O   0  0  0  0  0  0  0  0  0  0  0  0
    0.0000   -0.7500   -0.0000 O   0  0  0  0  0  0  0  0  0  0  0  0
  1  2  2  0  0  0  0
  1  3  2  0  0  0  0
  1  4  1  0  0  0  0
  1  5  1  0  0  0  0
  4  6  1  0  0  0  0
  6  7  1  0  0  0  0
  6  8  2  0  0  0  0
  7  9  2  0  0  0  0
  9 10  1  0  0  0  0
  9 11  1  0  0  0  0
 10 12  2  0  0  0  0
 10 13  1  0  0  0  0
 11 14  1  0  0  0  0
 11 15  1  0  0  0  0
 12 16  1  0  0  0  0
 13 17  2  0  0  0  0
 16 18  1  0  0  0  0
 16 19  2  0  0  0  0
 20 17  1  0  0  0  0
 18 21  2  0  0  0  0
 20 22  1  6  0  0  0
 20 23  1  0  0  0  0
 21 24  1  0  0  0  0
 25 23  1  0  0  0  0
 24 26  1  0  0  0  0
 24 27  2  0  0  0  0
 25 28  1  6  0  0  0
 25 29  1  0  0  0  0
 29 30  1  0  0  0  0
 30 31  2  0  0  0  0
 30 32  1  0  0  0  0
M  END
>  <idcoordinates2D>


>  <FragFp>
;jyywZYDZy1WhV7Dkc0hMVrNFF88!4HG0m948FBkNJCFg0k88#JFG081kH9V$80FZ!2F22!V18!

>  <PathFp>
0_B01I8F10FHWNGG082470XG0V8!12B08HV10GRV0JB_808W4010Hs1o150X!F0FZJ01V1F10X2pF09s40V0

>  <SkelSpheres>
!202/#1&1011!5!1!1%2$3,3/!2!4/0120@$8/%2///A/#1$1//-6/03.3/-1//&2-1,3/!1/.2,19&1,1)1(2)3&601%31/$1-32/+1/01!1!101&1!1%11!5#4/%4///)101/,301!3/$303!2//*1/p1$2%1/%4%2!1$1,1/$1/$4.1(E303//!42/+214&31/2$401!2%1(3%1!1/$1+

>  <Structure>
e`_lFD@LFNHDJmgo`@bZPrRPzKQQQHqKQYQRjKUKSULsUSTrFTFaGBi^VS@

>  <Atoms>
32

>  <Bonds>
31

>  <Total Molweight>
441

>  <Total Molweight 2>
441.310

>  <cLogP>
3.6121

>  <H-Acceptors>
9

>  <H-Donors>
0

>  <Total Surface Area>
157.1

>  <Relative PSA>
0.68421

>  <Polar Surface Area>
148.24

>  <Shape Index>
0.46875

>  <Molecular Flexibility>
0.7475

>  <Molecular Complexity>
0.75181

>  <Non-H Atoms>
32

>  <Non-C/H Atoms>
11

>  <Electronegative Atoms>
11

>  <Stereo Centers>
2

>  <Rotatable Bonds>
11

>  <Rings Closures>
0

>  <Aromatic Rings>
0

>  <Aromatic Atoms>
0

>  <sp3-Atoms>
12

>  <Symmetric atoms>
2

$$$$

eCreator 1.02D

 31 31  0  0  0  0  0  0  0  0999 V2000
   15.5885   -2.2500   -0.0000 S   0  0  0  0  0  0  0  0  0  0  0  0
   16.3385   -3.5490   -0.0000 O   0  0  0  0  0  0  0  0  0  0  0  0
   14.8385   -0.9510   -0.0000 O   0  0  0  0  0  0  0  0  0  0  0  0
   14.2894   -3.0000   -0.0000 N   0  0  0  0  0  0  0  0  0  0  0  0
   16.8875   -1.5000   -0.0000 C   0  0  0  0  0  0  0  0  0  0  0  0
   12.9904   -2.2500   -0.0000 C   0  0  0  0  0  0  0  0  0  0  0  0
   14.2894   -4.5000   -0.0000 C   0  0  0  0  0  0  0  0  0  0  0  0
   12.9904   -0.7500   -0.0000 N   0  0  0  0  0  0  0  0  0  0  0  0
   11.6913   -3.0000   -0.0000 N   0  0  0  0  0  0  0  0  0  0  0  0
   11.6913   -0.0000   -0.0000 C   0  0  0  0  0  0  0  0  0  0  0  0
   10.3923   -2.2500   -0.0000 C   0  0  0  0  0  0  0  0  0  0  0  0
   10.3923   -0.7500   -0.0000 C   0  0  0  0  0  0  0  0  0  0  0  0
   11.6913    1.5000   -0.0000 C   0  0  0  0  0  0  0  0  0  0  0  0
    9.0933   -3.0000   -0.0000 C   0  0  0  0  0  0  0  0  0  0  0  0
    9.0933   -0.0000   -0.0000 C   0  0  0  0  0  0  0  0  0  0  0  0
   12.9904    2.2500   -0.0000 C   0  0  0  0  0  0  0  0  0  0  0  0
    7.7942   -2.2500   -0.0000 C   0  0  0  0  0  0  0  0  0  0  0  0
    9.0933   -4.5000   -0.0000 C   0  0  0  0  0  0  0  0  0  0  0  0
    7.7942   -0.7500   -0.0000 C   0  0  0  0  0  0  0  0  0  0  0  0
   12.9904    3.7500   -0.0000 C   0  0  0  0  0  0  0  0  0  0  0  0
    6.4952   -0.0000   -0.0000 C   0  0  0  0  0  0  0  0  0  0  0  0
   14.2894    4.5000   -0.0000 C   0  0  0  0  0  0  0  0  0  0  0  0
    6.4952    1.5000   -0.0000 O   0  0  0  0  0  0  0  0  0  0  0  0
    5.1962   -0.7500   -0.0000 C   0  0  0  0  0  0  0  0  0  0  0  0
   14.2894    6.0000   -0.0000 F   0  0  0  0  0  0  0  0  0  0  0  0
    3.8971   -0.0000   -0.0000 C   0  0  0  0  0  0  0  0  0  0  0  0
    3.8971    1.5000   -0.0000 O   0  0  0  0  0  0  0  0  0  0  0  0
    2.5981   -0.7500   -0.0000 C   0  0  0  0  0  0  0  0  0  0  0  0
    1.2990   -0.0000   -0.0000 C   0  0  0  0  0  0  0  0  0  0  0  0
    1.2990    1.5000   -0.0000 O   0  0  0  0  0  0  0  0  0  0  0  0
    0.0000   -0.7500   -0.0000 O   0  0  0  0  0  0  0  0  0  0  0  0
  1  2  2  0  0  0  0
  1  3  2  0  0  0  0
  1  4  1  0  0  0  0
  1  5  1  0  0  0  0
  4  6  1  0  0  0  0
  4  7  1  0  0  0  0
  6  8  2  0  0  0  0
  6  9  1  0  0  0  0
  8 10  1  0  0  0  0
  9 11  2  0  0  0  0
 10 12  2  0  0  0  0
 10 13  1  0  0  0  0
 11 14  1  0  0  0  0
 12 15  1  0  0  0  0
 13 16  2  0  0  0  0
 14 17  1  0  0  0  0
 14 18  1  0  0  0  0
 15 19  2  0  0  0  0
 16 20  1  0  0  0  0
 21 19  1  0  0  0  0
 20 22  2  0  0  0  0
 21 23  1  6  0  0  0
 21 24  1  0  0  0  0
 22 25  1  0  0  0  0
 26 24  1  0  0  0  0
 26 27  1  6  0  0  0
 26 28  1  0  0  0  0
 28 29  1  0  0  0  0
 29 30  2  0  0  0  0
 29 31  1  0  0  0  0
 11 12  1  0  0  0  0
M  END
>  <idcoordinates2D>


>  <FragFp>
:yziyxpYD_qWWjW3Tkd0hMkr40F988!2F0r948HRFNLCGc0FFc42044G#cX8094@X4V0Z!2G3HH!180F

>  <PathFp>
Z7PV0k90W7VLnP1GF8HB64X!s8Bk9AD48G@19PZ12!V8WcV02V4HoGyh1BHBko0FaRxV0ZVQN2Xx880VB!V

>  <SkelSpheres>
!2-1)1&10304!1.3/#3$21(4&11!2$1!B$3*1//$2,2!1$B+5/#1$2///1!3*2#3/-1/03/.12!1///0101)102&1!1!@!24!1//2#1$3&6(3+1/)2.1%404!1)102%2//&1#1,4//$1/%1+1!2%5(1/!1*2/)101/(1%n/#2+1034&2/$1/#11.2(6+13#2103!3//!4/1,1)1101%1%2*2%1(3!3%1.1/0

>  <Structure>
fopq@L\EACUw^@HGHYIHYidhdeDbeEmLhkRuP@UMMMUTp`lgLNhqZ

>  <Atoms>
31

>  <Bonds>
31

>  <Total Molweight>
429

>  <Total Molweight 2>
429.299

>  <cLogP>
1.3761

>  <H-Acceptors>
9

>  <H-Donors>
0

>  <Total Surface Area>
146.51

>  <Relative PSA>
0.7263

>  <Polar Surface Area>
149.3

>  <Shape Index>
0.48387

>  <Molecular Flexibility>
0.62073

>  <Molecular Complexity>
0.81812

>  <Non-H Atoms>
31

>  <Non-C/H Atoms>
11

>  <Electronegative Atoms>
11

>  <Stereo Centers>
2

>  <Rotatable Bonds>
10

>  <Rings Closures>
1

>  <Aromatic Rings>
1

>  <Aromatic Atoms>
6

>  <sp3-Atoms>
13

>  <Symmetric atoms>
2

$$$$

eCreator 1.02D

 32 31  0  0  0  0  0  0  0  0999 V2000
   10.3923   -1.5000   -0.0000 S   0  0  0  0  0  0  0  0  0  0  0  0
   10.8923   -2.3660   -0.0000 O   0  0  0  0  0  0  0  0  0  0  0  0
    9.8923   -0.6340   -0.0000 O   0  0  0  0  0  0  0  0  0  0  0  0
    9.5263   -2.0000   -0.0000 N   0  0  0  0  0  0  0  0  0  0  0  0
   11.2583   -1.0000   -0.0000 C   0  0  0  0  0  0  0  0  0  0  0  0
    8.6603   -1.5000   -0.0000 C   0  0  0  0  0  0  0  0  0  0  0  0
    9.5263   -3.0000   -0.0000 C   0  0  0  0  0  0  0  0  0  0  0  0
    8.6603   -0.5000   -0.0000 N   0  0  0  0  0  0  0  0  0  0  0  0
    7.7942   -2.0000   -0.0000 N   0  0  0  0  0  0  0  0  0  0  0  0
    7.7942   -0.0000   -0.0000 C   0  0  0  0  0  0  0  0  0  0  0  0
    6.9282   -1.5000   -0.0000 C   0  0  0  0  0  0  0  0  0  0  0  0
    7.7942    1.0000   -0.0000 C   0  0  0  0  0  0  0  0  0  0  0  0
    6.9282   -0.5000   -0.0000 C   0  0  0  0  0  0  0  0  0  0  0  0
    6.0622   -2.0000   -0.0000 C   0  0  0  0  0  0  0  0  0  0  0  0
    8.6603    1.5000   -0.0000 C   0  0  0  0  0  0  0  0  0  0  0  0
    6.9282    1.5000   -0.0000 C   0  0  0  0  0  0  0  0  0  0  0  0
    6.0622   -0.0000   -0.0000 C   0  0  0  0  0  0  0  0  0  0  0  0
    5.1962   -1.5000   -0.0000 C   0  0  0  0  0  0  0  0  0  0  0  0
    6.0622   -3.0000   -0.0000 C   0  0  0  0  0  0  0  0  0  0  0  0
    5.1962   -0.5000   -0.0000 C   0  0  0  0  0  0  0  0  0  0  0  0
    4.3301   -2.0000   -0.0000 C   0  0  0  0  0  0  0  0  0  0  0  0
    4.3301   -0.0000   -0.0000 C   0  0  0  0  0  0  0  0  0  0  0  0
    3.4641   -1.5000   -0.0000 C   0  0  0  0  0  0  0  0  0  0  0  0
    4.3301    1.0000   -0.0000 O   0  0  0  0  0  0  0  0  0  0  0  0
    3.4641   -0.5000   -0.0000 C   0  0  0  0  0  0  0  0  0  0  0  0
    2.5981   -2.0000   -0.0000 F   0  0  0  0  0  0  0  0  0  0  0  0
    2.5981   -0.0000   -0.0000 C   0  0  0  0  0  0  0  0  0  0  0  0
    2.5981    1.0000   -0.0000 O   0  0  0  0  0  0  0  0  0  0  0  0
    1.7321   -0.5000   -0.0000 C   0  0  0  0  0  0  0  0  0  0  0  0
    0.8660   -0.0000   -0.0000 C   0  0  0  0  0  0  0  0  0  0  0  0
    0.8660    1.0000   -0.0000 O   0  0  0  0  0  0  0  0  0  0  0  0
    0.0000   -0.5000   -0.0000 O   0  0  0  0  0  0  0  0  0  0  0  0
  1  2  2  0  0  0  0
  1  3  2  0  0  0  0
  1  4  1  0  0  0  0
  1  5  1  0  0  0  0
  4  6  1  0  0  0  0
  4  7  1  0  0  0  0
  6  8  1  0  0  0  0
  6  9  2  0  0  0  0
  8 10  2  0  0  0  0
  9 11  1  0  0  0  0
 10 12  1  0  0  0  0
 10 13  1  0  0  0  0
 11 14  1  0  0  0  0
 12 15  1  0  0  0  0
 12 16  1  0  0  0  0
 13 17  1  0  0  0  0
 14 18  2  0  0  0  0
 14 19  1  0  0  0  0
 17 20  2  0  0  0  0
 18 21  1  0  0  0  0
 22 20  1  0  0  0  0
 21 23  2  0  0  0  0
 22 24  1  6  0  0  0
 22 25  1  0  0  0  0
 23 26  1  0  0  0  0
 27 25  1  0  0  0  0
 27 28  1  6  0  0  0
 27 29  1  0  0  0  0
 29 30  1  0  0  0  0
 30 31  2  0  0  0  0
 30 32  1  0  0  0  0
M  END
>  <idcoordinates2D>


>  <FragFp>
;jyzxaYDbyW_hW7ikc0hUVrNFJ88!4IG0n948FBkNJhFg0mN88!JJG0c1kH9W1!V!FZ!2F22!V18!

>  <PathFp>
FbB09I8F18FFYN1G8N2Jb3X80V80892R0@F010FBV0JBW808VFV!Hw1o110X0skVFZJ01!210a2KF29V4k!

>  <SkelSpheres>
!2/-1010207!1.3#1(301$3#8)4/01!B$3)1#1,1%1/*2(B+3,11/$2/03(1-3+1!3/)2!11///%1,3/&1$2&1,2-B!24!1,2*1%12#1$301$6(3/.1%2/(4!1/!2/.1/)4/&1/01/03/,1$1.1)22!2//.1(p01(101/%4!1%1(1)1!5+1$1&1/,1&29!3//015/1301)1%2!1&2(2*2%102%3)1$1/+

>  <Structure>
e`_lFD@LNAHDNmgo`@bZPrRPsSIQJIPkIQ[SJKURuUSMMUTrETVeGDIARUUP

>  <Atoms>
32

>  <Bonds>
31

>  <Total Molweight>
441

>  <Total Molweight 2>
441.310

>  <cLogP>
1.9323

>  <H-Acceptors>
9

>  <H-Donors>
0

>  <Total Surface Area>
125.9

>  <Relative PSA>
0.85377

>  <Polar Surface Area>
148.24

>  <Shape Index>
0.59375

>  <Molecular Flexibility>
0.74434

>  <Molecular Complexity>
0.7473

>  <Non-H Atoms>
32

>  <Non-C/H Atoms>
11

>  <Electronegative Atoms>
11

>  <Stereo Centers>
2

>  <Rotatable Bonds>
11

>  <Rings Closures>
0

>  <Aromatic Rings>
0

>  <Aromatic Atoms>
0

>  <sp3-Atoms>
16

>  <Symmetric atoms>
2

$$$$

eCreator 1.02D

 33 32  0  0  0  0  0  0  0  0999 V2000
   11.2583   -0.0000   -0.0000 S   0  0  0  0  0  0  0  0  0  0  0  0
   10.7583    0.8660   -0.0000 O   0  0  0  0  0  0  0  0  0  0  0  0
   11.7583   -0.8660   -0.0000 O   0  0  0  0  0  0  0  0  0  0  0  0
   10.3923   -0.5000   -0.0000 N   0  0  0  0  0  0  0  0  0  0  0  0
   12.1244    0.5000   -0.0000 C   0  0  0  0  0  0  0  0  0  0  0  0
    9.5263    0.0000   -0.0000 C   0  0  0  0  0  0  0  0  0  0  0  0
   10.3923   -1.5000   -0.0000 C   0  0  0  0  0  0  0  0  0  0  0  0
    8.6603   -0.5000   -0.0000 N   0  0  0  0  0  0  0  0  0  0  0  0
    7.7942   -0.0000   -0.0000 C   0  0  0  0  0  0  0  0  0  0  0  0
    6.9282   -0.5000   -0.0000 C   0  0  0  0  0  0  0  0  0  0  0  0
    7.7942    1.0000   -0.0000 C   0  0  0  0  0  0  0  0  0  0  0  0
    6.9282   -1.5000   -0.0000 C   0  0  0  0  0  0  0  0  0  0  0  0
    6.0622   -0.0000   -0.0000 C   0  0  0  0  0  0  0  0  0  0  0  0
    8.6603    1.5000   -0.0000 C   0  0  0  0  0  0  0  0  0  0  0  0
    6.9282    1.5000   -0.0000 C   0  0  0  0  0  0  0  0  0  0  0  0
    7.7942   -2.0000   -0.0000 N   0  0  0  0  0  0  0  0  0  0  0  0
    6.0622   -2.0000   -0.0000 C   0  0  0  0  0  0  0  0  0  0  0  0
    5.1962   -0.5000   -0.0000 C   0  0  0  0  0  0  0  0  0  0  0  0
    8.6603    2.5000   -0.0000 C   0  0  0  0  0  0  0  0  0  0  0  0
    6.9282    2.5000   -0.0000 C   0  0  0  0  0  0  0  0  0  0  0  0
    5.1962   -1.5000   -0.0000 C   0  0  0  0  0  0  0  0  0  0  0  0
    6.0622   -3.0000   -0.0000 C   0  0  0  0  0  0  0  0  0  0  0  0
    4.3301   -0.0000   -0.0000 C   0  0  0  0  0  0  0  0  0  0  0  0
    9.5263    3.0000   -0.0000 C   0  0  0  0  0  0  0  0  0  0  0  0
    4.3301    1.0000   -0.0000 O   0  0  0  0  0  0  0  0  0  0  0  0
    3.4641   -0.5000   -0.0000 C   0  0  0  0  0  0  0  0  0  0  0  0
    9.5263    4.0000   -0.0000 F   0  0  0  0  0  0  0  0  0  0  0  0
    2.5981   -0.0000   -0.0000 C   0  0  0  0  0  0  0  0  0  0  0  0
    2.5981    1.0000   -0.0000 O   0  0  0  0  0  0  0  0  0  0  0  0
[truncated: 477,058 more chars]
