# Supplementary material for: Limits of Prediction for Machine Learning in Drug Discovery
Source: Front Pharmacol. 2022 Mar 10;13:832120. doi: 10.3389/fphar.2022.832120 (PMC8960959; doi:10.3389/fphar.2022.832120)
Supplement: Supplementary file 1 [file DataSheet1.ZIP › supportingInformation/publication/molecules_rosuvastatin02.dwar]

<datawarrior-fileinfo>
<version="3.3">
<rowcount="0000000319">
<application="DWARFileHandler">
</datawarrior-fileinfo>
<column properties>
<columnName="idcoordinates2D">
<columnProperty="parent	Structure">
<columnProperty="specialType	idcoordinates2D">
<columnName="FragFp">
<columnProperty="parent	Structure">
<columnProperty="specialType	FragFp">
<columnProperty="version	1.2.1">
<columnName="PathFp">
<columnProperty="parent	Structure">
<columnProperty="specialType	PathFp">
<columnProperty="version	1.1">
<columnName="SkelSpheres">
<columnProperty="parent	Structure">
<columnProperty="specialType	SkelSpheres">
<columnProperty="version	1.1">
<columnName="Structure">
<columnProperty="specialType	idcode">
</column properties>
idcoordinates2D	FragFp	PathFp	SkelSpheres	Structure	Atoms	Bonds	Total Molweight	Total Molweight 2	cLogP	H-Acceptors	H-Donors	Total Surface Area	Relative PSA	Polar Surface Area	Shape Index	Molecular Flexibility	Molecular Complexity	Non-H Atoms	Non-C/H Atoms	Electronegative Atoms	Stereo Centers	Rotatable Bonds	Rings Closures	Aromatic Rings	Aromatic Atoms	sp3-Atoms	Symmetric atoms
	zwTW61s4104H0F0V080V086V10F08$HF01808!k8450V02!8!J0F0810H0V1%4V#F2#V18!	04B183841P80WF0F083471204V!882R!N#FRV0J8V8!VFV10HJ0k110F0cVV0ZJ10V0210Z2_!8V4VV0	!1&1/*229%1/*3$2/,1*304#1/&1&1/)2(I&1#7//#4/01//%3/!1#1!2#2/03/!2/#1/.4(3/01#1+1!2#1&1$3/042/03)1///-1&1-2&2/%1/)11//$4&1,215-2,201!1)1/$1#1,2//$a/(1/01/1/*2//,12201/#1////-1+1$1!3&2/!2!1!12&2	fnmqa@LTYACPADYCIHUDeLdddldeiieiZjdEBTiUZ]P	23	22	321	321.247	3.0666	6	0	118.24	0.55556	79.17	0.65217	0.62637	0.59852	23	8	8	0	9	0	0	0	5	1
	:yj6TsV1@4m!gV08Vc0B6VbFFF88#HF0W80808k8450V!8$FFF081FH!1&4#F$V18!	0_B0138F1!2WNGF082470210V80402B08FV!FRV0JBZ8!V4010H!k110V0VF0FZJ01V$22o!1c40V0	)1,1-328&1#2%1(201//-2!102//1&1,1$202(I+7////,1(2//!1!2/(1/$1#1%1/,102$1/&1,14!2#1(2#1%2$2%1#3,3//+1!2//,10201$4/01/.2)1/02(1/#1017-2.1//1/#2//$b)1!2*2/02(1//*1/#2-2024!3/+1(1/%101,1(1/)1%102#1$2/!1,2	fnmQa@DD`yh@`l`eZlvjsjnuMRtuSTpMJDQThuF`	23	22	319	319.251	2.1133	5	0	95.9	0.56559	69.97	0.65217	0.62927	0.60895	23	7	7	1	11	0	0	0	8	0
	:yj6UkV1@0m0FgV08Vc0B6VbFFF88#HF0W80808F8450V02808!FFF081FH0V1%44#F$V18!	0_B1138JG!2WNGF082470214V804!B08FX!FRV0F4Z8!V4090H!k1!V0VF0FZJ01V1#22o!1c40V0	//%229/!1*1.2/(2$2!101*1(11(1)1/!202(E+5/////%2/)1#2#2!2+1+11/.1/.2$1//$16!2#1&1$1%2$2*1,2//+1!2,1/.102011#2!1%1/*2+2)1$1$2.1/%16-2.2/-1/1$2*2(2/b,2!2/)3/%1&1/$3//%6!3/+2/1%1/&1$1/,2%103#1!201/!1,2	fnmpa@HXeyh@cL`djs\zlz{TtuKUMTpmJXVJkTF`	23	22	317	317.259	2.0746	5	0	86.41	0.51788	56.14	0.65217	0.64341	0.66071	23	7	7	1	11	0	0	0	9	0
	:yj6UsZ1@4m0FgV08Vc0B4Vb0FF88#HF0W80808F8450V02!8!4FF0810H0V1%44#F2#V18!	048183841P80WNFF083471204V!882R08F#FRV040V8!VFV90HJ0k110F0VFV0ZJ!V021062Z!9V40V0	//%227/!1*1.2/-2!102//(1/!202(G2&1!5//)3//01)2/(11#1&201/!1!1//1/1-2//*25022!11$101$1/!1#2,3)1//$4//,10201$4///03/,1&1)1+13-2)1!101!2&1/02#3/!2//#1a#1/#2/03//02/01//%7!3.1#1$2/01&1/&1(1/)1%103#1!201&1*1,2	fnmqa@DDi@KPABYAJv^Y]V_UiijVfji`zTqLeViu@	23	22	321	321.247	2.4804	6	0	102.54	0.56358	73.21	0.65217	0.63705	0.63799	23	8	8	1	9	0	0	0	7	0
	zxUYLWs4104L0F0V080V086V10F08$HF01808!F84C0V02!8!4FF0810H0V1%4#2F2#V18!	06818I841P80WF0F083473204V!882R!F#FRV040V808VFV10HR0k110F0V0V0ZJ!V021042Z!9V40V0	/$1/229$1&1//201/#13$3%2///*4!2(E+5/&1///#1//#1#1!2#201/!3//1!1/.4//!2&15!2#1&1$1*1%41)3&2)2//!202//.2&2///01/,1&1)1+15-2&101!101!201/&2/&2//#1b/*1.3//02///(@!1!1/1$2!3-1&1//-1+1(3&2)1/2&2	fnmpa@DTYAh@aL`eWssKjkjuMMRtuT`hRyZcWj	23	22	317	317.259	3.6417	5	0	96.03	0.56618	72.19	0.65217	0.64075	0.63126	23	7	7	1	9	0	0	0	7	0
	;jqzwZY@4q11gV0BVc0g6Vb0FF88!4HG0W94808F8J50V02808!F0F081FH8V(4$22!V1#	FbB09I8F080FY81F082473X!V8!90R08F#FBV0F4W8(HB1k1!X0NkVFZ401!210X2JF09V4V!	//(B.1!202)1&1/.2$2!101)1/*2!1,12210204(B$1%1(2///-1%4/%2/!5,1/(1&1102(1&1)1/2(1//!7$102*102/01$1$3&3(3//%2*2//#2-7)2//22//01/$11/.201!1/-1/1.1-1#1#b,2/)1%1//*2$1/&1-6!3/2/11/01/%1,1/-30201$1/!1-	fnmqb@HDhFkPABT|kKj}juTmUKUUMCtHRhzcT	23	22	314	314.260	2.1226	6	0	88.46	0.94167	110.79	0.73913	0.7411	0.57248	23	7	7	1	10	0	0	0	12	0
	zvyj@ztZ1D1m0og138Vc0C5VJ0FG88#HF0n8080BkN410V0HN08!JFF081kH!1!V!J4#F2$1#	058101841PN0WFF12834_0204V!886R0eF010FBV208V8!VkV80Fo0k150F0FF!ZF10V101023Z!9k4FV0	1//!1#D!1&1&2/)2&102.401!6$3//,1/)B/)1/%1*3/)1/!1/&1/$3%2///&1/01//%17/$1/!1#2!42(3)1,2/&2/+1-203#1$4%5#2#21//4/1///!102&1//+2!31/-1/(c01//(3/012!101,22//)2(3!3///#11/%2/3*4.2)1/*2%	fnmQb@DTaDh@cIMEeEDddmBififjYjjiGifXILmT	23	22	312	312.264	3.9356	5	0	56.37	0.96328	73.13	0.6087	0.63916	0.66348	23	6	6	2	10	0	0	0	13	0
	zvyj@UsZ1D0m0og028Vc0C5VJ0FG88#HF0n8080BkN410V0H!8!JFF081VH!1%JZ#F2$1#	0Z8111845PN2WFF30834702F4V80882R0eHX10FBV2!V8!VFV80Fo0k150k!F!ZF10V!1022_0V9V40V0	$1/-1#9%1$2%2-3,5&1/01!4$3/)3/22)4/D/)1,1//-103,1!32-1&1!1/%3/02//&1/01//%16#2/1/!2/04/01(4/#2/+1/31!1(1+21/*1$4/,1&3&1#1//)1&102/#2!11)1#2/*1(1#a01//(3/!1!1/2//)2(3203////+1/4*4.3)1/(1(	fnmpR@LTMADR`BLdaRTTRRrTJfVfZiVjjd^fXPdqMVX	23	22	318	318.248	1.2575	7	0	94.9	0.83087	102.56	0.6087	0.60434	0.64597	23	8	8	2	9	0	0	0	10	1
	zvuj2rtZ0@1m0JB118Vc0B0V!FG8$IF0W80808k8410V02N08!JFF081FH0V1!V!44#F2$1#	058181841PN0WFF22N30_02F4V!886R0eF#FRV208V8!VkV90FJ0k150F0FF!ZF10V121!3Z!9F4FV0	//(B!1.1/)2&101.8$4$3//01%2*104$3*D/%1!1/%1&1!3+5///(1/$3%2#1//////+18/$1/!1#2!42(2/!1#2/&2,4/,1%1+5)11)1)1*2/1/-1$12.4/%2//01/-1/$110f/1/)3/!1////&7!3*2//(11/%2+1/.2#1$1/!3-	fnmPb@DTad@QdfbrbbbrRVaSTtsRuUUBLHRyF[T	23	22	308	308.276	5.3116	4	0	55.78	0.73862	52.9	0.56522	0.59731	0.70898	23	5	5	1	9	0	0	0	11	0
	:uj2qsZ0@4P!4068Vc0C2VFFF08$HF0V808!kN410V0V8$JFF081FH0V&F$F2#V18!	0ZB0138F!FHWF11082070XF0V8#2B08HV!1BV0JB_8!14#Hk0k15$F0FZF01V1F!V2k!9N40V0	/!1/$C%1+1/+5+3&2%203$2/(1//-C2/////&2/&1/#2,201$2#1//%2/*1//$2(6%1#2)11&2)10205$2&2/#1#1/#1/.1/)4/%1!1/&3///0202$1012%1/$101!3/*3!32///&b#102%1)13/02!12!2$2/)3!1//.5!1///+1/)1$2(3!1%1(3/,4-	fnmpa@DDi@h@al`e[OLkjjruKTsUMUPSBTYVhK@	23	22	317	317.259	3.4327	5	0	78.77	0.66916	65.26	0.56522	0.72356	0.64904	23	7	7	1	9	0	0	0	10	0
	zvyjDMtZ1@1m0o5W38Vc0CJVG0FG8$IF0W80808kN45FV02F08!FFG0810H0V1%J$F2$1#	0Z8191844PN2W!I0N24b02F4V80884R0eHX!FRV2!V8!V!10FZ0o140F0FF!ZJ10V021!3V0V9V4FV0	/101/#26!2!1+1/)3)1/$501!4.1/01(2*4/F!1//#2//5.3/03/%1!2!1/01!3$1////1.1#2)1!2(5&1!1)1/!1/02/!1#3&2/,5//)2,2!11/)3$2.1//%2%2/.21&2/(1/02+1/(e/1.1)3!3//#1/$1/,7201)1//)1/1%4/2*21-3/,1-	fnmpb@HDMeh@cHhlhhhdbeeLjfZiUjjfBXSEQMVX	23	22	310	310.272	2.706	5	0	85.98	0.61305	65.26	0.6087	0.63	0.6766	23	6	6	1	10	0	0	0	8	0
	:UYPmta187yV0915c0c08DVFFFJ8#4HG!808!k84dFV0VN$JJF0c1FH1W#V&2F2#V1#	0Z401I8F!FHWF10882J70XF0V8#2BF0HV!GBV0JB_80804#HN0k15#FF0FZF01V!10V2kF29s40V0	//(F%1//%205/#3!4$2$22&1/#1%5/04/C////////!202,2+1*1(3+1$1&3$1,107//302(8/$11&2(31#2$2&1/#1#1/#1//&3////01///#202$1!2%1/02!1$201/////$f#2(1)1/!2!1#3/)1(1//.8!1!1!3/%3/%1//+3#3/!3//!2(	fa}qB@DLy@@PeW]|rnjkmUKTsUMT@gGUZRp	24	23	318	318.295	5.3672	4	0	52.98	0.93035	64.24	0.58333	0.72777	0.68745	24	5	5	1	9	0	0	0	12	0
	:yj6UsV1@4m0FgV08Vc0B6VbFFF88#HF0W80808k8450V02808!FFF081FH0V1%44#F$V18!	0_B1138JG!2WNGF082470214V80402B08FX!FRV0JBZ8!V4090H!k110V0VF0FZJ01V1#22o!1c40V0	//%328&1#2%1(201.2/-2!102*1(11(1)1,1$202(G+5/////%2/)1#2#1!2+1+1//1/.2$1//$15!2#1&12#1%2$2%1#3,3//+1!2,1/.10201$4!1%1/*2+2)1*2.1/%17-2.1/-1#1+1$2/#2/c,2!2&2/03/%1&1/$1//%6!3/+1/1%1/&1$1/,2%103#1!201/!1,2	fa}qa@DDU@OPAAYAJuYn]V]]ZffiZijfCiPcquFht	24	23	333	333.258	1.5488	6	0	99.45	0.5811	73.21	0.625	0.65416	0.66485	24	8	8	1	11	0	0	0	8	0
	zvyjDMsZ1@0H0o5V28Vc0CJVGFF18$IF0W808!kN45FV02!8!JFG081FH0V1%J$F2$1#	0Z8191844PN2WF0I2834702F4V80882R0eHX!FRV2!V8!VkV10Fo0o150F!F!ZJ10V121!2V0V9k40V0	/!1/#27%1+102//01/$2$5/%1*1%2,4/F//&2/%101&5/.2/(1!3,3&1*1///+101.1/02(5&1!1&101/!1#2,3/!1,3/+3//)4,2!1/*3$2.1/.1%2%3$2+1+121/!1,1/02+1/(f,3!7&2&1)3!3-3/#1&1/(1/!@!1//$1-2//(2*21-3/,1$1(	fa}qb@DDM@oPAFRYIQQQQJiYSIifjVVjjXYaLUFty`	24	23	326	326.271	2.6274	6	0	99.02	0.66401	82.33	0.625	0.61512	0.70697	24	7	7	1	10	0	0	0	8	0
	zvyj@UsZ1D0m0og028Vc0C5VJ0FG88#IF0n8080BkN410V0H!8!JFF081VH0V1%JZ#F2$1#	0Z8191845PN2WFF30834702F4V80882R0eHX10FRV2!V8!VFV90Fo0k150k!F!ZF10V021022_0V9V40V0	$1*1/!1#7%1+2-3/$1/01!5$5/01&1&1&122)4/D,1+1,1//5,103/32-1&1!1!1/!3/02///)1//%16/$1/!2/04/!1%14#2.2,3-1/3#1/$21/*1$4//$3/2//$12(2*1(2#1-2//(e/1/)3/%1/3//)2(7203)1//)1/&1/3*4.3)1/(1(	fa}pR@LTmABZ`BLdaRTTTRQRaTrtsUJmUUHCBpaIcZ\p	24	23	330	330.259	1.6784	7	0	107.41	0.7341	102.56	0.58333	0.60457	0.69315	24	8	8	2	9	0	0	0	9	1
	zxUYHXs4184L%80V086V0FF08#4HG01808!k8490V!8$JFF081FH0V1&V!2F2#V18!	0Z401I8F#HWF1!82470X10V80402B!FV!1RV0JB_808V4010HN0k11#VF0FZF01V!10V2lF09c40V0	)1,1-20A%1///4.4!2&3//1/,2$1!E+7///////%102//$1%2-1.1/107/,1$2(6!2/01%2$2$32/0201////,1$3)2/-5///&2(1/#1022-2,101!2/$3////0d#102!1!2)1/!2!1////$2/26011!1-1/421/(1#4/.5#1&1(3%1!1/(2&2	fa}pa@LLyA@@aladdatVbfRRRRRVjViZZfhENNhuzsP	24	23	329	329.270	4.2046	5	0	93.72	0.58845	70.48	0.58333	0.65695	0.64751	24	7	7	0	8	0	0	0	8	1
	:uj2MsZ0D4m04B028Vc0C3V!FF8$IF0n80808kN410V0H808!JFF081VH0V&FZ#F2#V18!	FZB0938J18FFYF03082070X80V8!82R0eF010FBV2JBW8!1FV!Ho0k110V0Nk0F_F11!H!V2K!904V!	01/01/#8%1+2-3$1&4+3&2$1205$4$1////0A/1/(1%41/$13.2/31%1/!2,1(3!1*1#21///+1*1-1(6/$21,1!12#1,4//!1+2/+4-2#2$1021101&1//01!5/%11,3$2/1/.1!1/$1$3!1.1/.1(b//&1&2/02/3#2//-5!3(1+1+1//&201%1*1/1$1!302&1/%2*	fa}pQ@LTYABV`BBrFRPjIIIQKIQ[QZejiVjjdAeXRdqmNX	24	23	337	337.246	1.4343	7	0	108	0.73009	102.56	0.70833	0.71167	0.57758	24	9	9	2	9	0	0	0	10	1
	:UYTmtX187mV09W1c0V08DV1FF08#4HG!808!k84hFV!N$FFF0c1FH11+2F$V1#	0Z401I8F#2WF1F882J70210V80402BF0FV!FRV0JBZ80804010H!k11$F0FZJ01V!1!2kF21c40V0	//%129//#2(2/%31&3$2//1/$4/I+4///////%112#2///%1!1)3/!404$1/&1$2(6&1,1%2$2$41#1,2)1////&1/$2/+1/!1+1/,3.101!5/+1/*1/+2//$f#1$1!2)1/!2!1//5//#2%3&2027!1!1/)3#1!1!1*1//1,1#1/2#3$1/$5!2&2	fa}Pb@DLat@PeW^sZjjkmUMRtuMRBcEUj]IX	24	23	320	320.287	4.042	4	0	70.11	0.72486	68.95	0.625	0.63215	0.61487	24	5	5	1	11	0	0	0	10	0
	:yj6UsZ1@4m0FgV08Vc0B4Vb0FF88#HF0W80808F8450V02!8!JFF081FH0V1%44#F2#V18!	058183841P80WNFF283471204V!882R08F#FRV040V8!VkV90HJ0k110F0VFV0ZJ!V121062Z!9V40V0	//%22A/!1*1/(1/$2!102/(1.1/!202(G2*5,1)1/03//01)2/(11#1&201/!1!1//1/1-2/!1/&25022#1&11#1+1%1#2$4&3)1//$2//*1010201$4///03/11/!1)1+13-2,101!2/)2#3/!2+2/(c/(2/03/!3/&2(1-1/&5!3.1#1$2/)1/&1//!1%103#1!201/!1,2	fa}qa@DDiBOPAFYAJv^YU]guZZZejZjfGiSDrUZoT	24	23	333	333.258	2.9348	6	0	99.45	0.5811	73.21	0.625	0.64205	0.66888	24	8	8	1	10	0	0	0	8	0
	;jLysV1@4m!gV08Vc0B6VbFFF88!4HG0W80808k84C0V!8$FFF081FH!1&4!2F$V18!	0_B01I8F1!2WNGF082470210V80402B08FV!FRV0JBZ808V4010H!k110V0VF0FZJ01V!1022oF01c40V0	)1,1-228/!1*1//,32!102//1&1/!202(G+7////,1(2/%1+1!2/1&1/$1#1!1!1/,102$1/&1,15!4#1,1%2$2%1#1$3&3//+1!2,2/.10201$2%4*1/.2)1/02(1/#1014-2.1//1/#2//$d)1!2/,2(1/&1/201/#2-2027!3/+13&1/(1+11(1/)1%102#1$2/!1,2	fa}Qa@DTa{h@bl`eWkMjlzkmTuKSUMSBtiQeJkRZ	24	23	331	331.262	2.2528	5	0	102.49	0.62367	89.18	0.625	0.63504	0.61868	24	7	7	2	11	0	0	0	9	0
	;jLzsZ1@4q0FgV08V80B6Vb0FF88#HF0W80808F845#2!8!FFF081FH0V1%44#F2#V18!	07818I841P80W8FF282473204V!880R08F#FRV#V8!VV090HB0k1!F0VFV0ZJ!V121062Z!9V40V0	//%22C/!1*1/(1.2$201101/(1.1/!302(E+5(2#1///-1)2/)1#1&201/!1!1/,1!1/.2/!1/&26!2#1&11#1+1/4&2)1//$2//*1010401$2%3//*3/11/!1)1+13-2,101!2/)2/&2+2)2-d//*3/!3/&2(1-4/&5!3/2!1$21*1,1/&1//!1%103#1!201/!1,2	fa}pa@HDiGh@cL`eOOLjnszuMMRuMUSCtibYJmWj	24	23	329	329.270	3.4545	5	0	100.81	0.6174	81.44	0.625	0.64205	0.66888	24	7	7	1	11	0	0	0	9	0
	zxUYLXs0184H#V080V086V1FF08#4HG!808!k84C0V!8$FFF081FH*V!2F$V1#	0Z401I8F#2WF1F082470210V80402B!FV#RV0JBZ80804010H!k11$F0FZJ01V!1!2lF01c40V0	/)1,2@$5&1//)4(1#1,3//1/$4/I+4////,1//(1021022///%1!1)2/!404$1/&1$2(5&1,1%2$2$42#1,3)1//01//$1/$2///*11&2//&1!6/-1/(1/+2//$e#1$1!2)1/!2////(2-2024!1!1/(1%401!1/)4/01,5#1/2#3$1/$5!2&2	fa}Qb@LL`ch@cIICdhidddddlmTuKSTuHJLUVite`	24	23	324	324.275	3.8058	5	0	79.06	0.71692	75.19	0.625	0.63513	0.60487	24	6	6	0	11	0	0	0	9	1
	;jqzwZY@4q11gV0BVc0g6Vb0FF88!4HG0W94808F8J50V02808!F0F081FH8V(4#F22!V1#	FbB09I8F180FY8GF082473X!V8!90R08F#FBV0F4W8(HB1k1!X0NkVFZJ01!210a2JF09V4V!	//(B1-1!2+1&1/.2$2!101)1+1-2!1,522102*F$1%2(2/$1//(1%4/%2/!3,1/(1&1101(1&1)1/2(1//!7$102*102/01$1$3&3(3//%2*2//#2-7)2/,1!22//01/$11/.201!1/-1/1.1-1#1#f!1)2/)1%1//*2$1/&1-6!3/2/11/01/%1/%2/$30104$1.1!105+	ficqb@HDiGhpABT|kKjkOkURuTmMUSP}JDjNhuy`	25	24	338	338.282	2.7792	6	0	97.88	0.85104	110.79	0.76	0.71561	0.58006	25	7	7	1	11	0	0	0	12	0
	;jLzsZ1@4q0FgV08Vc0B6Vb0FF88#HF0W80808F84C0V02!8!JFF081FH0V1%44!2F2#V18!	07818I841P80WNFF283473204V!882R08F#FRV040V808VkV90HR0k110F0VFV0ZJ!V121062Z!9V40V0	/1/$22A/!1*1/(1-3$32!102/(1.1/04202(E+5,1)1///#1)2/)1#1&201/!3!1/,1!1/.2/!1/&26!2#1&11#1+1%1)7&3)1//!202//*1010201$2///03/11/!1)1+13-2,101!201/&2/&2+2/(e/*1.3/!3/&2(1-1/&8!3/#1$2!3/%1/&1//!1%103#1!201/!1,2	ficqa@DTYAHpAAYAJogfUWY}ViijVijjXAeBWKTZCP	25	24	345	345.269	3.0743	6	0	106.04	0.63627	92.42	0.6	0.64741	0.68031	25	8	8	2	10	0	0	0	9	0
	;jPqsZ1@4T0V4068Vc0C6VFFF08#4HG0V808!FN410V0V8$FFF081FH0V&F$F2#V1#	0ZB01I8F!FHWF11082470XG0V804!B08HV!1RV0J4_8#4010Hc0k14$F0FZF01V!10V2kF09s40V0	/011/$E%1+1//#1.2!202$1/(1(1/#4)4%G/$2///!5///+2/$1//$1/!1,1//$2(@*1)1$4!2*1(201$1///,1(1/(2-3(3)1/&21(2//&202$1!2/+301022//01///$h#102%1%3!1(1)2!1/)3)2!1//.7!1/2!5////01#103#1!3!51(1$3/)3!1-	ficqB@HDht@PeOOLkrj]TmMSLuUTJreDTZ]AX	25	24	330	330.306	5.441	4	0	73.36	0.77917	73.49	0.56	0.7131	0.69754	25	5	5	1	10	0	0	0	12	0
	;jPqsZ1@4L0V4028Vc0C6VFFF08#4HG0V808!kN490V!8$JFF081FH0V&F#2F2#V1#	0ZB01I8F!FHWF11082470XG0V80402B08HV!1RV0JB_80804010Hs0k15$F0FZF01V!10V2kF09s40V0	/!1/$9%2*11.1/#1!2.232$2///%4#4$4!1!G///&1/5///+2/$1//$1.1/1//$2(@*1)1$42$2%11(3&2//,2.1(1///2)1/&2///)1!2/+301022/!3////#g#102%2)1(1)2!1/)3$1#2//1/0A011+1&5(3//-1/3&1!41(1$3-1*3!1,2	ficpb@DTYAh@aJogfueU~vjVffYjjhUeFLhtzBp	25	24	334	334.294	4.6064	5	0	81.68	0.76383	84.47	0.56	0.70409	0.67908	25	6	6	2	8	0	0	0	11	0
	;jLzsZ1@4q0FgV08Vc0B6Vb0FF88#HF0W80808F84C0V02!8!JFF081FH0V1%4Z!2F2#V1#	07818I841P80WNFF283473204V!882R08F#FRV040V808VkV90HR0k110F!FV0ZJ!V121062_!9V40V0	//&2A/!1*1/(5/$2!105#2/#1.1/!3*E+5,1///-1)2/)1#1&201/!1!1/,1!1/.2/&1#3(1$25&1(1#1+1%2)4#1!4)1//$2)4//101#1$3/%5/*3%2)11/,2,3/+101!2/)2/&2+2/(e//*3/!3/&2(1-1/&5!3/)201%42.1-4(1/%4/!103#1$1/!1,2	ficpR@LLyAFQ`BLddNbtTRRVTJRViijVijiaFDiBcUj	25	24	342	342.270	3.2178	7	0	98.8	0.74221	98.66	0.6	0.66554	0.69203	25	8	8	1	10	0	0	0	9	1
	:yj@Lta1@5m0VC138Vc0C6VFFFJ8$HF0V808!kN4WFV!N$JFF0c1FH1W#V!F$F2#V18!	0ZB0138F10FHWF11882J70XG0V8#2BF8HV!GRV0JB_8!14010Hk0k15#FF0FZF01V1F!V2k029s40V0	/!1/$@3$1+1!1(1!1)213&1+2(4$42////!1!C/#1/$1,1!4,2.2//+2/$1!2/*1//&1!1//02(7!1&1)1%2$202#1#2,2/&2//$1//)2*1#2)14/%2#1//%2-1012/(2!3#22////(3*3!f#1(2)1(1)2!12/(3)2+1/#1,1#@!1/#1&1,1)1/%3/03*41$1(3/,1,2	ficpa@DTYAh@bladfbftTrTRrRTKUKSSLuUTBpcFTZBp	25	24	341	341.281	3.9468	5	0	88.19	0.59769	65.26	0.56	0.70597	0.6766	25	7	7	1	9	0	0	0	10	0
	:vjPqta0@7qV0C13cVc0C@V!FJ8#4HG0V808!kN4dFV!F$JJF0c10H1W#V!F#2F2#V18!	0ZB01I8F10FHWF11882F70XG0V8#2BF8HV!GRV0JB_808W4010Hs0k15#FF0FZF01V1F10V2kF29840V0	/!1/$401#1%2$1/)2%2&3&3(5$62//!5//!C///&1/8&101/&1/)2/$2/+1(1)1!3,1//(602(6*2)1/!102.2&1/!1/!3/(1/%1(1/!1&4/#103///+12/(2!2$2/&3%1.1+1/+f1&1.1/02//&31/&1(1/D301%3,1(3/%1!1#1#2$1#3//#1(3)1/!4-	ficpa@DLyCh@bl`eW]{JrzlsURsSLuSTBpgFTZBp	25	24	341	341.281	4.1204	5	0	113.47	0.54984	84.47	0.52	0.71393	0.63634	25	7	7	2	8	0	0	0	8	0
	zvyjDUsZ1D0m0ohV28Vc0CKVr0FG88#IF0n8080BkN45Fc0H!8!JFG081VH0V1%JZ#F2$1#	0Z8191845PN2WNFI0834702F4V80882R0eHX10FRV2!V8!VFV90Fo0o150k!F!ZJ10V021022_0V9V40V0	$1*1/!1!25%1+2-3/$1/01!5$6/01&1&1&122)4/F,1+1,3//5.3/32-1&1!1!1/!3/02//////14&1,1/!2/05/!1%14#2.201*3-1%1-1$2,2!1/*1$4//$3/2//$12(2*1(2#1-2!2+1/(f03-1/)3!3/!1/1//)1(7203)1//)1/&1/2*2.3)1/(1%10	ficqR@LTmABZc@DYIBdhhhdbeBidmLuRkUUR`LKBDfMis@	25	24	346	346.258	0.5394	8	0	128.25	0.71649	119.63	0.6	0.62753	0.69754	25	9	9	2	10	0	0	0	8	1
	;jTytX1D7mVVhW3cVc0CUVrFFF88!4HG0m8080BkN4hFc0FN$FFG0c1kH11&FZ!2F$V1#	0_B01I8F10F2WNGG882J702!V8#2BF8HV10FBV0JBZ80804#HV0o150V!F0FZJ01V!1022pF21s40V0	/%1,10127/!2/)2)4/01!6$5////&C+1,1,2///!2//(1-5/1/+1//1&1//$16#4!1,12$2$2%2#3#3(5/(1/%201/%4!1%1-1!106#1(2#1)101/!4)1//.1/$1//)32,3(2+1/1&e03*2/6+2!4$1,1///$1$1$2!4!3%1/+4&1(1/&1(1&2*2.2)1/.10	ficQR@L\`bMQ`BLddLvTTrRTVtrVjfiZjZiQzEfNNhu@	25	24	344	344.262	1.2655	7	0	92.75	0.89358	115.65	0.6	0.73024	0.66485	25	8	8	2	11	0	0	0	12	1
	zvyj6UtZ1@1m0JgW18Vc0B4VbFFG88#HF0W80808k8450V02F08!JFF081FH!1!V!4Z#F2$1#	0_8111845PN2WNFH2834b02F4V80886R0eHX!FBV2!V8!VkV80FJ0k150k0FF!ZJ10V101023_0V9k4FV0	1/*3*28!1!101!2%1*1-205&1/$4!104+1,2-1,401!2*D/%1////+2/-1&25/3%1/.11/01,2//*16&1,1/!2/04//3)3#2,1/,1011!1$2!1$31%1//2//$3.1&3//#1/+11+1$2//$e,3!6(1/3/031//1/2/$6!3$1/1/&2$1/&2/$3/#103#1$1+1%1,2	ficpR@LLmAFQ`BLdabrbbTRJTJRVifjYZjiaFDi\WWf	25	24	342	342.270	1.7739	7	0	96.46	0.81682	99.4	0.6	0.59189	0.69969	25	8	8	1	10	0	0	0	10	1
	;jPqta1@7qVVC13cVc0CDVF0FJ8#4HG0V808!kN4dFV!F$JJF0c10H1W#V!F#2F2#V1#	0ZB01I8F!FHWF11882J70XG0V8#2BF8HV!GRV0JB_80804010Hs0k15#FF0FZF01V!10V2kF29c40V0	/!1/$801#1+1/)2)1+3(4$62//!5//!G//%3/1/4&101/&1/)2/$1/+1(1)1!3,1//(602(5*1)1/!1/02&1/!1/-4!11(1//.2*4/#102///,2/(2!2#22/+301*1#1+1/+g1&1/&1)2/,3)21/&1/)A!1%3,1(3/%1!1-1#3/03*41-3)1/!105+	ficpb@DLyAh@cIIiilhdheddhVjeffYjZhEaNLhtE`	25	24	334	334.294	4.0404	5	0	97.28	0.64134	84.47	0.56	0.71172	0.63126	25	6	6	2	9	0	0	0	9	0
	zyTY2mta185u!91580c086VFFFJ8$HF!808!k84WFV0VN$JFF0c1FH1W#V#V#F2#V1#	0Z40138F!FHWF10882J70XG0V80402BF0HV!GRV0JB_8#4010HF0k15#FF0FZF01V$V2l029s40V0	//(D%1//%2/)4$2$323/.1/#4)4%G///)1-5///)102/%3-1//(2,107//!2(9&5,1$4!2(321(201$2/,3//(1(1$3/*3//)1//#3+202$1!2/$1!2!3$2///%1//i#1(1)1/!2!1/-1(1!3//+7!1!1/5+1/!1//,4!3,1$3/)3(2(	fespb@LLyA@@cIHXimEDehddmdmTmMSLuU@iqUN`rV	26	25	346	346.305	5.5105	5	0	68.85	0.76471	62.1	0.53846	0.7076	0.72591	26	6	6	0	9	0	0	0	11	1
	:yjizwZYDZy1WhV6DVc0hMVr0FF88#HF0n948FBkNJ5Fc0m888!J0G081kH8V&F4#F22!V1#	F_B0938F180FYN0G082471X!V8!92R08F010FBV0JBW8#FV!Ho1o110X0NkVFZJ01!2!a2J!9V4V!	!2//1#B101.3/#1//01!4$4)1$1%2///F2&1!5#1$101/%1//*4.3/)3#1(1//#102-1)1/)1.2#2-5&1*102!1$201%11#3$5&5(3/.1%201&4/01*3.2/+1/#14#1,2////&101!1/*2!4//.1(h!1)1)12*4011%2/!1/$1//$1(5!3//0111/1+1)1(2&2*2.301&1//0	fesqR@DDiAMQs@DYIeDeDdedeBieFiZjeijjY@XVDITSUj	26	25	358	358.269	1.3044	8	0	109.62	0.83881	122.79	0.69231	0.76346	0.62778	26	9	9	2	11	0	0	0	12	0
	:yj@qta1@5u0VC178Vc0C6VFFFJ8$HF0V808!kN4WFV0VN$JFF0c1FH1W#V!F$F2#V18!	0ZB0138F10FHWF11882J70XG0V8#2BF8HV!GRV0JB_8!14010Hk0k15#FF0FZF01V1F!V2k029s40V0	/!1/$D3$1+1/)203&1+2(4$42//1//$C/#1/$1.14,2.2//+2/$1!2///$2,1//$2(7!1&1)1(2$2#1#2$2011#2/&2//$1//)2*1#2)14/%2#1//%2%202$1012/(2!3#22///#1/#3*3!h#1(1)1(1)2!12&1/3#1$2!1(1//01#9!1/+1/&1/%3/03&3!41$1(3/01*1-	fespa@DTYCh@aladfbftTRVbVRRaZiZZfYjjhUaFLjuE`	26	25	353	353.292	4.4012	5	0	85.1	0.61939	65.26	0.53846	0.71847	0.70595	26	7	7	1	10	0	0	0	11	0
	zvyjDUtZ1D1m0ohW38Vc0CKVrFFG88#IF0n8080BkN45Fc0HF08!JFG081kH0V1!V!J4#F2$1#	0_8191845PN2WNFI2N34b02F4V80886R0eHX10FRV2!V8!VkV90Fo0o150k0FF!ZJ10V121023Z0V9k4FV0	//#1!24!1!1+2/)2&101!1-1!6$5/%1*1%2,4/F/)1,2/#3#1&5///(1/$3%2////#1//+17&1,1/!1#2!42(4/!1#3(3-202*5-1%1-1$2+12!11/.4///%2//%2/,2#1+1$2+1/%10i03*3!7/)3!3-3#1///1)1(@!3///#11/%21.2*2.3)1/.10	fespR@DTmCKY`BLdtVTTTTRjTJfSTsUKKUURbLkBDfKks@	26	25	354	354.281	1.6988	7	0	109.03	0.7232	102.56	0.57692	0.62661	0.74264	26	8	8	2	10	0	0	0	10	0
	:yjXUwZ3@4u14g048Vc0g6VJ0FF88#HF0W90808k8J10V0X808!J0F081FH0V(Z$2#V18!	F_B0138J08FFYF02082470X80V8!92R0eF#FBV2JBW8!1FV!HJ1k110V0Fk0F_011!F!X2K!9V4V!	.1/(J/!2(1!103$1&5/#2!2$2!102)101!1/(1/!2*A/1$1/)4//&2/3/*2/!1!3/!21$2!2//&20501%1//!5/1#2(2(12#1$201$4//-12012//0203.2/%1$1/#121+2/&3/#1012/+101!1.2-121.1/,1(h&2$1)1.11!1022#1/#1-201$1//1$2!3//011/01/%1//!1$1!3#1$1/!1!1*	fespQ@LTYAFY`BJrFRPjIJIIKIJKYIZejjejjjaFDiLWWf	26	25	361	361.268	2.5577	7	0	86.22	0.91452	102.56	0.73077	0.73074	0.626	26	9	9	1	12	0	0	0	14	1
	:yz6Tsl1@4m!iV0NV90B6kb!F988!2F0_8082NF86C1V#V42040F#8X!90224!4!2F20F!180F	V7PV0k90W70HnP0FF8HB64X!s8BF9AD48G@19P412!V81cV0204HJFk_1BFBkk!aRtV0ZVI82Xx880VB!V	/01)1&20327#1-1*1.1/01!21%32!102//(1/!202(D+5/#2$2///#1&2!3#1/-201.3/.1#1!1/.2&1%101/*5!2#1//1)3&3/&2/&2-201(1+101#102&2/$2)1#1,2/%1-1/#1013+1021$6(1/!1//02!1/*1%e/#2(4!1*21//01.1&2*1/104!3$1/&302/(1/!1!1/.1%103#1$1*1&1,2	fisqa@DTYAHpAAYAJoeYWUY}QRZ`@jVfjiHAfCUhM@	25	25	345	345.269	1.9299	6	0	123.72	0.60095	102.6	0.6	0.56773	0.74106	25	8	8	2	9	1	1	6	8	0
	:vjPqta0@7yV0C17cVc0C@VFFFJ8#4HG0V808!kN4dFV0VN$JJF0c1FH1W#V!FV!2F2#V1#	0ZB01I8F!FHWF11882F70XG0V8#2BF8HV!GRV0JB_80804010Hs0k15#FF0FZF01V!10V2lF29N40V0	/!1/$8%1+1/)8)4#3/5$52//1/#4/C/#1//$1(3$5/#3//&2/$2//$1/!2,1//$2(9#4%2)1(2)202&2011#3/,1(1//04//)1-14/%3///0202$1!2/(2!3$2$3//-1/0103-h#1(1)11/02!1/-1$3!1//.9!1//!4/1&1-401/$103/!3/,4-	fesqb@L\EA@pAFRRFZ[QQIZIYKQZjVfifZjavDDzoVV	26	25	350	350.293	4.1689	6	0	87.54	0.77964	90.71	0.5	0.73162	0.73536	26	7	7	1	8	0	0	0	11	1
	zvyj6UtZ1@1m0JgW18Vc0B4VbFFG88#IF0W80808k8450V02F08!JFF081FH0V1!V!4Z#F2$1#	0_8191845PN2WNFH2N34b02F4V80886R0eHX!FRV2!V8!VkV90FJ0k150k0FF!ZJ10V121023_0V9k4FV0	/+3*26!1!1+1*1-2)1!1/04!106/%1*1%3,4$2*D//#1/+1&5/)2/-1&25/3%1//1/-12//*16&1,1/!2/04/!1,3)3#201*5/01,1#1$2(3101#11/.2//$3.12%3/.2//01+1$2//$i,3!7/)3/03//01/!1/!@!3/%1/&2$1/&2/$3/#103#1$1/!1,2	fespR@LL]AAY`BLdabrbbbbURaRRuLuRruUSALIRx~`l	26	25	354	354.281	2.1948	7	0	108.97	0.72304	99.4	0.57692	0.59245	0.74343	26	8	8	1	10	0	0	0	9	1
	:yj@UsZ1D4m0Zg028Vc0C7VJ0FF88#IF0n8080BkN410V0H808!JFF081kH0V&FZ#F2#V18!	F_B0938J18FFYF03082470X80V8!82R0eF010FBV2JBW8!1FV!Ho0k110V0Nk0F_F11!H!X2K!9V4V!	//#1!1B/!2-3$1&3/#2$1204$4$1#1//.1,@$1//#1%41/$12,102/3&1/!2/!1!3.1!2///02%1#1*1-1(7&1,2*1!1!12#1%1%4//(1%2*2/1/302&21!1*22//42/%1,3$2/1/,201!1/*2!2/1.1-1#1#f,2/)1%12/01/2#2//$2(7!3//011/01/#201/3*4%1$1!302&1)1/&	fespQ@LTYAF^`BJrFRPjIJIZIYJKZYZejjUjjjQFMaJSEuy`	26	25	361	361.268	2.4291	7	0	101.82	0.77441	102.56	0.69231	0.74615	0.63126	26	9	9	2	10	0	0	0	12	1
	;jLzsV1@4u0FgV48Vc0B6VrFFF88!4HG0W80808k84C0V0X808!FFF081FH0V1%44!2F$V18!	0_B11I8JG!2WNGF082470214V80402B08FX!FRV0JBZ808V4090H!k110V0VF0FZJ01V101022oF01c40V0	//%22B/!1*1.2/,32!102/$1(1)1/!202(E+5/////%2(1/1!12#1!2+1#1&1/,1!2/.2$101//!16!4#1&1$1(2)1#1$5&3/$1/)201*3*2/#10201$2%4!1//&2)1*2.1+2)14-2.1!1$1/$1/1$2/#2/g,1!2/)3//*1%201//%8!3/,3/%1/%11#11-1#3)1%103#1!201/!1,2	fesqa@DTMALpACYCIIleEDhbdhleduSSUKUMTpCJTQMiuf`	26	25	357	357.280	2.1427	6	0	102.95	0.65537	92.42	0.57692	0.6729	0.69969	26	8	8	2	12	0	0	0	10	0
	;bunxa127mWJ911cVV08DV!F188!4IG01908!k8JdFV!F08#FF0c10H1W1%4V!2F$V1#	0ZB11I8JG!2WFG0882J70214V80412BF8FX!FRV0JBZ808V4010H!k11$F0FZF01V!1022pF21c40V0	/.1(A$1,1/)201&4.2$201!2//-2&4/E01/-1//&1.1/01/%4012/$2(3/*11//!7//!201%8#4.2102.22(301%3//-1/$1#4+2/%1//$2%2$1$1!2$1//(13/!102/!1(2$1#3/2//+h&2*1!1&6+2!1,1//01)1/+38!1!2+1,1$4/2//,1/%3/.5!2(	fesqb@L\MADpAFRRF[IQQZIYIKIZjYjVjZjAScImNll	26	25	350	350.293	3.6128	6	0	71.78	0.83993	81.59	0.57692	0.65028	0.6621	26	7	7	0	11	0	0	0	12	1
	zvyjezxZ3DWu1og17@Vc0h5VJFFG88#IF0n9080BkNJ10V0HN08!JFF081kH0V1!V!J4#F2$1#	0_8191845PN2WFF32N34b02F4V80896R0eHX10FRV208V8!VkV90Fo1k150k0FF!ZF10V121023Z0V9k4FV0	//#1#@!1!1+3/)2$10101.201!6$4/%1*1/#4/D/)1//03+5///01%1/$3%2////#1/1/01(18/$1(2(11#2!422&4/!1#3/&2+15-1+3(1/%11/*4#4,2$11%1/*2//%2/02*2#1+1//(10k(3#2!3$2/#3/%1///1)1(9!3///#11/%21.2*2.3)1!3.32&2$	fmkpR@DTm@oU`BLdtVTTTTRJVaTrZfZiYZjjiBXvDILWWf	27	26	366	366.292	2.3655	7	0	98.2	0.80356	105.72	0.55556	0.63501	0.75973	27	8	8	2	11	0	0	0	13	0
	:yjiywZYDZy1WhV6DVc0hMVrFFF88#HF0m948FBkNJ5Fc0k88#FFG081kH8(FZ#F02!V18!	0_B0138F10F2WNGG0824702F0V8!12B08HV10FBV0JBZ8!14#HV1o150X!F0FZJ01V1F!22p!1s40V0	!2//1#D!1&2&3-3,5/#202!1!4$3.1/(1/-A/)1//,1/203$2(33/*1!1(201%3!1*4/*1/*1&1/&2,16&1,11&2)2#31#5&6(3*1#1/%2012/(11/#1!102/01#1/*4)1/*3+2&1111%1/&1(1/$2#2///&g,1/%4%2#2!21,1/$1//$1(6!3/%1//*1%1101.22&3!2%1(2)1//0	fmkPq@LT``MYk@D]dLdaRTTRVRbrTVtVijYjijjYCifDhrmTV	27	26	379	379.259	0.9053	8	0	116.45	0.80275	127.5	0.55556	0.73406	0.6715	27	10	10	2	13	0	0	0	13	1
	zxybabw4W@4L1K4V0BVV086V1FF188#IF01948!k8J50V02808!FFF081FH0V1%4V#F02!V18!	0ZB1138JG!2WFGF082470214V80412B08FX!FRV0JBZ8!V4010H!k11020VF0FZJ01V1#22p!1c40V0	//(@.1!1-3//#2+3//(1.2&5%9%1&1///(1/!3$2(3/&4!21/$3-4//,1*4$1/3+2(9&101)2102#2$2$22#1$3&4(3/%1+1#102/02#1+2/%14/&1%2#2%2*1/&1!3$2#1+13/-101/(3///.h,2!2!103%1,2//-2#1//%6F!1!1$1-1#1/1%2///*1(3(1/)2(	fmkpQ@LTuADu`BJrFRPiJJZKQKIJHjKTtuKUMULBeDRZmIh	27	26	373	373.279	3.4986	7	0	106.31	0.66626	90.28	0.55556	0.64345	0.70285	27	9	9	0	11	0	0	0	10	1
	:yjeUwZ3DZu1Zg06@Vc0h7VJ0FF88#HF0n9080BkNJ10V0m808!J0F081kH0V&FZ$2#V18!	F_B0138J08FFYF03082470X80V8!92R0eF010FBV2JBW8!1FV!Ho1k110V0Fk0F_011!F!X2K!9V4V!	.1/#1#H/!3-3$1&5/#2!201!4$2)101!1///&A/1$1/)4//&2/3/*2/!1!3/!21(2//&2#1%1%1/+6/1#2(201%12#1$201$5//(1%2012/(1*3.2/%1$1/#141+2$11%1)3/%12/+101!1.2*2!121//,1(i(3#1(21.11$22#1,1%1-201//!1!1$2!3//011/01/%1/2*2%1$1!3)1/!3201*	fmkqQ@LTYAF^k@DUdLdaTRTRRVRTVtrViZjiZjjiDXvDiLWWf	27	26	377	377.267	1.5359	8	0	99.32	0.9258	122.79	0.7037	0.75078	0.63962	27	10	10	2	12	0	0	0	15	1
	;jPqta1@7qVVC13cVc0CDVFFFJ8#4HG0V808!kN4dFV!N$JJF0c1FH1W#V!F#2F2#V18!	0ZB01I8F10FHWF11882J70XG0V8#2BF8HV!GRV0JB_808W4010Hs0k15#FF0FZF01V1F10V2kF29s40V0	/!1/$8%1%2$1+1!1)2%2!1+3(4$62//!5/.1!A/#1//!1/6/,1/-2/$1/-1%1,3/!1!1/.302(8*1)1%2$2%1/02//-3-1//1(1*1#2!1%14/#102///(11012/(2!3#22/&3///.j#2(2)1(1)2!1/)3)2//1/0F301%3,1(3+1)1+2)3/03!3&41$1(3/,101*2	fmkpa@DLy@X@aladdttvbfRbVRTTkURttsMTuPkB\UUjK@	27	26	365	365.303	5.1152	5	0	107.29	0.58151	84.47	0.51852	0.71903	0.69754	27	7	7	2	9	0	0	0	10	0
	:ybaqxaW@5q11CW1BVV086V1FF088#HF01948!k8J_FV!N08!FFF0c1FH111&V#F02!V18!	0ZB0138F#2WF1F882J70210V80412BF8FV!FRV0JBZ8!V4010H!k11020VF0FZJ01V$22l021c40V0	//%109.1!1.1)2/+1!2$3///(2&3%A1///%1//!3//&112/%3////$104$1/2+2(9&101*2%2$2$32#1$3&4(3//&1/#2/2/&403/!101.1,1/*3+2&1012/3*2/)1!3//)5/$i#1(2(31$1,2!1(3$4/+2/)1-206D!2!1$1//*1/1.1%1$3,1(2$1,105,2(	fmkPQ@LL`bZpAEYCIHXlhidhedeDUEjffejfjfAQcJMVdt	27	26	371	371.283	4.1563	6	0	99.67	0.67503	87.04	0.55556	0.64459	0.66071	27	8	8	0	11	0	0	0	11	1
	:vzPqtb8@7qV0C1IcVd0C@V0FFJ80104HG0V808!kN4dFV!N!20JJF0c1FH1W!2V!F#2F2#V18!	0bBV9I9FV!HWF11882FE0X!V80F03DFBFc!IBVFJB_808042!Hs0k51#NF0FZF0WV0V50V2kH298B0_0	/!1/$4%1+1&1/02-3&3(5$22//!5/.1!7/.2///*1*5!1/02(2/$2//$1,3/!3!1/.302(8*2)1%2$2%10203,2/$2////+1)4/$1+21&103/6/.2&11013.2$4!2!1$2(1///02/+h#202%2)11/02801/1/!3//,2$9!1%3,1(3/%1&1//#3-1(3/,4,2	fekpa@DLy@X@cl`eW]|vljnmfkURttaAETP[L\UUj	26	26	353	353.292	3.5428	5	0	113.4	0.55018	84.47	0.5	0.61993	0.69426	26	7	7	2	6	1	1	6	9	2
	:yjizwZYDZy1WhV6DVc0hMVr0FF88#HF0n948FBkNJ5Fc0m888!J0G081kH8V&F4#F22!V1#	F_B0938F180FYNFG082471X!V8!92R08F010FBV0JBW8#FV!Ho1o110X0NkVFZJ01!2!a2J!9V4V!	!2//1#B101.3/#1//01!4$2)1$1%1/.4/H2&1!2#1$101/01//.4.3/)3#1(1//#102-1)1/)1/#2-7&1*102!1$201%11#3$5&5(3/.1%201/)1*3.2/+1/01014/02////&101!1/*2!4//.1(j!1)1)12*4011%2/!1/$1//$1(5!3//0111/1+1)1(2&2$2$2.30103$1.1$5+	fmkqR@DDiAKYk@DIVrljnkOvsTmURtuUSHCJraJbZmAX	27	26	370	370.280	1.6921	8	0	106.53	0.86314	122.79	0.7037	0.74667	0.62953	27	9	9	2	11	0	0	0	13	0
	;bunxa1@7mWJ911cVV08DV0FF188!4IG01908!k8JdFV02N08!FFF0c1FH1W1%4V!2F$V1#	0ZB11I8JG!2WFG0882J70214V80412BF8FX!FRV0JBZ808V4010H!k11$F0FZF01V101022pF21c40V0	//%10A/!1/)2)4.2$2$2///%4/C-1////+2//%4012/$2(3/+1//!7$1/1+201%@#4.2102#2$2$22#1#3(3/.1)1#1/)41*2/%1/&1(2#2%2*1!2/,2#11+3/011,1/2)3/2//+j&2$2!2011)6+2!1//.1//%2@!1!1!1(1&1*4)1%3///(1*3/.5!2(	fmkqb@L\mABpAFRRF[JJZKQKIIYKUSSTmTuTBgERz}EX	27	26	362	362.304	4.1532	6	0	68.69	0.87771	81.59	0.55556	0.65237	0.71956	27	7	7	0	11	0	0	0	13	1
	;jPqta1@7yVVC17ckc0CDVFNFJ8#4HG0V80808kN4dFZ0VN$JJF0c1FH1W#V80F#2F2#V1#	0ZB01I8F!FHWF11882J70X10V80402BF8HV!GRV0JB_80804010Hs0k15#FF0FZF01V!10V2kF29s40V0	$2,1%1-8%1+1,3+2)1+3(@$42/$2,5!1/(4%E/////!1///02/$1//$1,7/!1//!302(A*1)1)1(11/2+1///1/1//(2)1/$102///)1!2/(2!3#22/////&k1!2(1)1(1)2!1/)3)2%1#1+404/(@401%3,8(3/%1//(3!31%41(2$3/,1-	fmkpb@DLy@X@cIIiimEEDcDdbifjeijfYjjavDxjoTZ	27	26	358	358.316	4.9846	5	0	75.5	0.82636	84.47	0.51852	0.73275	0.73618	27	6	6	2	9	0	0	0	13	1
	;jqzwZY@4y11gV4BVc0g6Vr0FF88!4HG0W94808k8JC0V0X808!J0F081FH8V(4!2F22!V1#	FbB09I8F180FYNGF082473X!V8!92R08F#FBV0JBW8080FV!HR1k110X0NkVFZJ01!210a2JF09V4V!	//(D1-1!2+1&1//#32!102)1$1%1-2!1,50204201(F+2#1$1/#1/#2/#1%4//)3,1//1!102$11&1)1/2(101//7&1*102(2(11#1$8&4(3//#20201//$3/%4/$1/01012/%2//!1/.101!1/-11//-1(k101)1)1.1%2//*2$1//%8!3/,3#11/01/%1/%2/$30104$1.1!105+	fmkpR@DTYCLu`BDj~UeUuY}YjejjVfjihQeJSFtzbp	27	26	366	366.292	2.8534	7	0	100.02	0.88512	121.77	0.7037	0.7223	0.63297	27	8	8	2	11	0	0	0	13	0
	;jyzwZYDZy1WhV6DVc0hMVr0FF88!4HG0n948FBkNJCFc0m888!J0G081kH8V&F4!2F22!V1#	FbB09I8F180FYNGG082473X!V8!92R08F010FBV0JBW8080FV!Hw1o110X0NkVFZJ01!210a2JF09V4V!	!2//1#B101.3/#1//01034$2)1$1%1/.4#4!1(F+2#1$1/#1/#2/*4.3/)3#1(1//#102$11&1)1/)101/02-8&1*102(201%11#1$8&5(3/.1#20201/)1*3//+1/01014/%2////!101!1/*2!11//-1(l101)1)1+4!1%2/!1/$1//$1(8!3/,3#11/01+1)1/2$2$2.30103$1.1$5+	fc{qR@DTYCOU{@DIU|kJkjs}luRuUKSUULbL[JTfMiuE`	28	27	382	382.291	1.8316	8	0	113.12	0.89843	142	0.67857	0.74578	0.65055	28	9	9	3	11	0	0	0	14	0
	:UfLYs0184u0F1V58Fc096VGNF08#4HG0180808k84C0Z0X808!FFF081FH0V1#804V!2F$V18!	0ZB11I8JG!2WFGF082470214V80402B!FX!FRV0JBZ808V4010H!k11#VF0FZJ01V101!2pF01c40V0	$2/!11,2@$5/*3,2#1#4(1#1&6$3/$11//&103%C+2&1//////(1#2!21022+1//)1!1)5/$41#1-102+2(9&1,1/042#1!1)3!1%1(1////%2&1$2///+1&2!2/)1+161/,1/*3!1/%4/#2/k,1!2!103/#3////04/1%48!1!1/%1(4/2-4&1/&5+102%3//!2&2	fc{qa@LL]AFpAGYCIICdhhhhjddeDTmTtuTmSURBcFSzCEh	28	27	381	381.302	4.4484	6	0	89.53	0.67274	78.43	0.53571	0.66661	0.70898	28	8	8	0	12	0	0	0	11	2
	;jPqta1@7yVVC17ckc0CDVFNFJ8#4HG0V80808kN4dFZ0VN$JJF0c1FH1W#V80FV!2F2#V1#	0ZB01I8F!FHWF11882J70X10V80402BF8HV!GRV0JB_80804010Hs0k15#FF0FZF01V!10V2lF29s40V0	$2,1%1-8%1+1,3+8)5/$@$52/$2/1/(4%E////!3.1)3//&2/$1//$1,4/!1/)1*2(A#4%1)1)1(21/3+1/)1/%1*4//-2)1/&2///)1!2/(2!3#22////(3-l1!1(1)1(101&2!1/)3)2*1+404/(7401/#8-4/1/(1.3#1%41(2$3/,1-	fc{qb@L\EADpAFRRFZ[QQQHqIHjYZjVfjYfjj@xPSjCIh	28	27	374	374.315	4.8416	6	0	81.36	0.83886	90.71	0.5	0.73407	0.75402	28	7	7	1	9	0	0	0	13	2
	;jyrwZWDZT1W5V6DVc0CLVG0F088!4HG0l948F0kNJCFV0X808!J0G081kH0V1%F#2F22!V18!	FaB09I8F180FYFGG082473X!V8!92R08F010FBV0JBW808VFV!Hw0o11020skVFZJ01!210a2JF09V4V!	!2.1/$D2%1*2/#1//#322#2$1)1%1//#4!103%B+2#1$2//(2!2/&4//)5,1!1#1#3/&102$11&1%1!1)1.101*2%2-8&1!2&102(2(11#1$8&4(3//#2#1/(1%1$3////12/%2//$121/*101011/&3%11///&l101)1(3,401&2/////%4A!1/,3#11/+101/*2*21$102%301/*1-	fc{pQ@DTYCj}`BBrFRSZIJIIKIIQFYQjejjVfjjZCYRdqmNht	28	27	385	385.290	3.3878	7	0	113.12	0.78262	121.77	0.67857	0.72685	0.62778	28	9	9	2	11	0	0	0	13	0
	:yjizwZYDZy1WhV6DVc0hMVr0FF88#HF0n948FBkNJ5Fc0m888!J0G081kH8V&F4#F22!V1#	F_B0938F180FYNFG082471X!V8!92R08F010FRV0JBW8#FV10Ho1o110X0NkVFZJ01!2!a2J!9V4V!	!2//1#B101.3/#1//01!4$4)1$1%1///J2&1!2#1$101/01//.4.3/)3#1(1//#103-1)1/)1/#2-5&1*102!1$201%11#3$5&5(3/.1%201&4/01*3.2%3/$13/!14/02////&101!1/*2!4//.1(l!1)1)12*4011%2/!1/$1//$1(5!3//0111/1+1)1(2&2$1$2.401&1.1$7+	fc{qR@DDiAOU{@DYIeDeDdedeEdhUFiZjeijfidAeYPeQMV`l	28	27	382	382.291	1.961	8	0	119.04	0.77243	122.79	0.71429	0.7334	0.63126	28	9	9	2	12	0	0	0	12	0
	zvyjerwZ1DVP1o406@Vc0C4VFFF188#IF0l908!kNJ10V02808!JFF081kH0V1%JV#F2$18!	0Z8191845PN2WF032834712F4V80B92R0eHX10FRV208V8!WkV10Fo0k150F!FV0_F10V1H1022_0V9k40V0	,1$1/$E!2!1+2-3,3/#2!21#2$3#1/(2-2/#4%D,1/+1/#1)2(1%2/3.1&1!3/$13/02/////&12#30107*2)1(2(12)2&4/!1&4///01*3-2/11/)14#2,2,1)3$2#1)3012/-101*1$201,1-2//(j,2!3$22(1)3#2///!1//!7!1///#2//(2%1#21$1(3)1!3.42#1!3$	fc{pQ@LTmA@}`BFrFRPiJJJJIKIEKSIZYjeejjjjGYPdquNoL	28	27	385	385.290	2.9304	7	0	111.24	0.70883	102.56	0.53571	0.61275	0.76043	28	9	9	1	12	0	0	0	12	1
	;jTzsZ1D4q0ZhV28Vc0CMVr0FF88!4IG0n8080BkN4CFc0H808!JFG081kH0V1%FZ!2F2#V18!	FbB09I8F18FFYN1G082473X80V8!82R0@F010FBV0JBW808VFV!Hw0o110V0skVFZJ01!210a2KF09V4V!	//#10228/!2#1.1.4/01!4$3)1/(1/%1#2(D$1$13/*2)1/2#1///,2//%1/#1//$1%1//!8!2#2,2!1&11$12#1&1$5//(1%201(2/1%1+2&2,2!2$5/(1042/%1//#3/,201!1/)22!2/102+11-1#1#i03&1!2/)1%4/!2.1,1/,1&27!3//0152/101*4$2!1&2(2!204$2%102%3)1/.10	fc{qQ@LLyAAQ{@DMdLddNbRbVbVRbvfRuRuTsSUUJDslhrxvoRZ	28	27	389	389.278	1.7515	8	0	122.07	0.77324	128.01	0.67857	0.73802	0.66888	28	10	10	2	10	0	0	0	12	1
	;jurxa1DbmWoC13eVc0CDVFFF188!4IG0l908!kNJdFV02N08!FFF0c1kH1W1%JV!2F$V1#	0ZB11I8JG!2WFG1882J70214V80412BF8FX10FRV0JBZ808V4010HV0k11$F0FZF01V101022pF21c40V0	/!1/!109/!2/)2)4.2$4$2#1///04/C-1//.1/+2//%4012/$1(3/+1//(1/1+2#3#A#4%2(2102#2$2%2#1#3(4/.1)1/-41//01/&1(2#2%22)1!2,1.2#11+2/011,2/2)3/2//+k,2!2$2&601)2!1//.1//%2@!1%1(1&1*4)1%3//(2*21!1*3)1/!425+	fc{pR@L\mA@}`BLddLvTTtVbVRRaRuTtuKUMUTFrgERz}EX	28	27	378	378.303	3.1314	7	0	81.79	0.8973	101.82	0.53571	0.67591	0.72413	28	8	8	1	11	0	0	0	14	1
	;junxX1@7uWF915ckc09DVFNF088!4HG0190808k8JdFZ0XN08!FFF0c1FH1W1#804V!2F$V1#	0ZB11I8JG!2WFG0882J70214V80412BF8FX!FRV0JBZ808V4010H!k11$F0FZF01V101022pF21c40V0	$2//!A/!1,3+22#1#4.2$8$2)2*1(1/&4/E+2/)1/1//!2//01#2012/1#2//$1,3/$71#1/,201%@#4/1/022#1!13(3/!1%1/#1/)4+3#2/01//#1/!1!2&2/)1,3///02)31//*21.l&2$1!2011)6+3!1///-4/1&5!1!1!1/+4/3/%1%1//%3#3/*5!2(	fc{qb@L\}AFpAFRRF[JJJJJiIIKIZjZZjVijhENJdMFjp	28	27	374	374.315	4.2195	6	0	65.6	0.91905	81.59	0.53571	0.67638	0.72502	28	7	7	0	12	0	0	0	14	2
	;jTqta1@7yVVCW7cVc0CTVGFFJ8#4HG0V808!kN4hFV0VN$JJG0c1FH1W#V!FV!2F2#V18!	0ZB01I8F!FHWF1G882J70XF0V8#2BF8HV!GBV0JB_80814#Hs0o15#FF0FZJ01V1F10V2lF29s40V0	/!1/#2D%1+1/)805&4+2(4$42////%C//&2/*3/$2#3//$102,201$1#1//1$2,1,1!1.1/02(6#4!1!1)11&2)2#2$2&4/#1#1#1(1%1/*4#1/)4,2(1!1/03$2.1//0202$1012%1/02!1#12/.2/02+1)3-j#1(1)1(1)2!42!2/)1(1//.5!1//!4/1/(1-22$103!21$1(3/,1-	fc{pQ@L\EAG]`BIrFRRFZ[QQIYIIJKYZjVifjZjfEXPRZ]YX	28	27	385	385.290	2.8378	7	0	105.88	0.76776	107.78	0.53571	0.7422	0.71956	28	9	9	1	11	0	0	0	12	1
	;jyqwZWDZy1W5V7Dkc0CLVGNF088!4HG0k948F8kNJCFZ0V8$JFG081kH1V$80F#2F22!V1#	0ZB01I8F!FHWF1G082470X10V80412B08HV101RV0JB_80804010Hs0o1502!F0FZJ01V!10X2kF09s40V0	!202,1%1&1!1!7%1+2,3/)2.238$5/%2/1/!4$4%E/////!1&3//)2/$1#3//1,31/01/.2$2(9&1!2)1)1(11(6&4(3//#2/////#1/%12///)1!2/+301012/!3.1//!1/k1!102%1)1(1!4%2!1/.1.1+404/(C401/#8(3//0101/*2*21(2$3-1-1-	fc{pR@DTYCj}`BLdftVbbbQbRQTrcUKSULsUTtFpcFTzCP	28	27	378	378.303	3.9736	7	0	112.53	0.78672	121.77	0.53571	0.74038	0.71956	28	8	8	2	10	0	0	0	12	1
	;jPzsZ1D4q0og038kc0C7VJ0FG88!4HG0n8080BkN490V0H808!J0F081kH0V1%44!2F2#V18!	F6B10I841PNFYFG3083472XN4W!882R0eN010FBV2JBV808WFV80Hw0k150F0Fk!_F11V1F10X3oF09V4VV0	!1*1/$1#9,1$2/0101&2&1/3103@$1///*4$2%G2&1!2+4-3/(1&1)1!1$1-1(1,1/+4/$1*11(1!1/*1#2+2,1!1$B/$2.1!1)3&5//,212/&1#1/3/)2/,1#53/$2/-1%1/,101!1/0101102!2!1)13//,m%1.2/#1)1!1(1/2//)2!1#17!3(1/#3&1#1*1/%5/3*4%11&3)1!2/-	fkgqa@DTY@jpACYCIImDeDdhdThilhViiZjejijiBXNLI\aWhJu`	29	28	393	393.313	5.1846	6	0	101.7	0.74228	104.7	0.51724	0.66633	0.66485	29	8	8	3	10	0	0	0	14	1
	:UfTntX187uVF9W5cFc09DVGNF08#4HG0180808k84hFZ0XN08!FFF0c1FH1W1#804V!2F$V18!	0ZB11I8JG!2WFGF882J70214V80402BF0FX!FRV0JBZ808V4010H!k11#VF0FZJ01V101!2pF21c40V0	$2//029//3+22#1#4,1&8$3/$11//)3%C+2&1/01/1//!2//01#2012#2+1//)1!1)3/$41#1/2+2(@#4!1,1/042#1!13(3!1%1(1%1//-4+1#2,2#1///&1*2/)1+151///(3031/%4/#21.m,1!2!103&6+3!1///-4/1%48!1!1!1/+4/3/%1/&1+102%3//!2&2	fkgqa@L\}AApA@yCIICMeEEEETddhbejiijiZfjdENJdMFkP	29	28	393	393.313	4.5416	6	0	86.44	0.69678	78.43	0.51724	0.66623	0.72942	29	8	8	0	12	0	0	0	12	2
	;jyrxaWDbqWpCW3iVc0CTVGFF188!4IG0l948F0kNJhFV02N08!FFG0c1kH1W1%JV!2F02!V1#	0ZB11I8JG!2WFGG882J70214V80412BF8FX10FRV0JBZ808V4010HV0o1102!F0FZJ01V101022pF21c40V0	!2.1/!107/!2/)2)4/$4$3///%4/C-1//.1/+5//%4012/$1#3#3/+1-1/)1/1%2$2(A#4!1!2(2102#2$2%2#1#33&5(3/%1)1/-41//01/&1(2#2%22)1//2#11+2/011,2/*3/2//+l,2!2,601!4%2!1//.1//%2C!1%1(1&1*4)1%3*101/*2*21!1*3/,105+	fkgqR@L\mA@}g@DYIHYlhihmDldeBhmUMMRuSUSP[J\UKktU`	29	28	394	394.302	2.5579	8	0	102.63	0.84215	118.89	0.51724	0.68657	0.72768	29	9	9	1	11	0	0	0	13	1
	;jLzsZ1@4y!gV48Vc0B6Vr0FF88!4HG0W80808k84C0V0X808!J0F081FH0V1&Z!2F2#V18!	FbB09I8F180FYNGF082473X!V8!82R08F#FRV0JBW808WFV10HR0k110V0skVFZJ01!210a2KF09V4V!	//&2D1/01*11&1-14/$2!205$1#1$1%1/01/!2*H+2#1$104//)3/&101$2//03#2(1//#102%1!1#1)1/2(1,1.2$5&1*102!1$2(12#1$2&4//-2201//$3$1)2/%5$1/#12///)1013/+101!1/&2%1*3&2/+1(n!1)1)101+11%2(3)1/,1/#11.14203//0152/11+4(1/#204+1%1030101$1/!1,2	fkgpQ@LLyAAS`BFrFRRGQIQIIYIQSYYKUKUTmMUMLDrcKbz}Ih	29	28	397	397.301	4.0988	7	0	118.39	0.68663	107.78	0.68966	0.70987	0.66485	29	9	9	1	12	0	0	0	11	1
	;jHzsZ1@4q0Jg018kc0B6V40FG88!4HG0W80808k8490V02808!J0F081FH0V1%4Z!2F2#V18!	F6B10I841PNFYFG2083472XN4W!882R0eN#FBV2JBV808WFV80HR0k150F0Fk!_F11V1F10X3pF09V4VV0	!1%1#1/)A,1$1/0101&2&5.43#8!10201$1//1/!2#2%G2&1!2+4-3/(1&1)1#1/!1(1,1/+3/$1+1(1)2.5$1!2+2,1!1$A/$2!1+1!2/05//-12/&1///%5/%1#33///#1%1/,101!1/0101!2%1*3//,m%1.21/!1)1!1(2/,2//$14!3(1/)421#1*1!1)4(51/!204+11&3#1$1/!1-	fkgqa@LLyAEPAGYCIIChdhdeDbeEMeejZVjiZjZjFXrdJeAhoV	29	28	393	393.313	6.0634	6	0	94.46	0.72253	90.71	0.51724	0.66126	0.68393	29	8	8	1	10	0	0	0	13	2
	:yjizwZYDZy1_hV6DVc0hMVr0FF88#HF0n948FBkNJ5Fc0m888!J0G081kH8V&FZ$22!V18!	F_B0138J08FFYN0I082470X80V8!92R0eF010FBV2JBW8!WFV!Ho1o110X0Fk0F_J11V0F!X3K!9V4V!	!2+1/#1#D!1)2$3-3$1&2/)1!4$5)101!102///$@#1+1$1/)4/&4/03-33/)2#1-1!3/!2%1!2//&2#1%1/#2-6&1(1#2(201%12#1$501$6(3/.1$3201/)1*3//+1/#14//$3$2/12/+101!1/&3!2!101//,1#1#l,1)1)104!11$2$1,1%1-301//!1!1$8303//011/01+1)1/2*2%1$1!3)1/%1*	fkgpq@LTYAFQ{N@HkHYIBhdhddldhicLhmRuURuTuSHcNpeIbz|p	29	28	405	405.277	1.7674	9	0	132.67	0.79136	139.86	0.65517	0.75899	0.65353	29	11	11	2	12	0	0	0	13	1
	;jyywZYDZy1WhV6DVc0hMVrFFF88!4HG0m948FBkNJCFc0k88#JFG081kH8V&FZ!2F22!V18!	0_B01I8F10FHWNGG082470XF0V8!12B08HV10GBV0JB_80814#Hs1o150X!F0FZJ01V1F10X2pF09s40V0	!2//1#C!1!1+3/+5&4+2$1204$4////&A*1-1///-203.3/-1(201)1/02-1$1/*1/.2)1!17&1,11&2)2#3$5&601%3*1#1/%2/+11/#1!102/01#6/*4///0202$111&1/$101!2/$3$2#2///&j%2%1/%4%2!12!21,1/#11//$1(8!3//!42/,14(1)1$22$403!3%1(3%1!1/01.	fkgpq@LLyAB^{N@HgHYIH]EhhdleEdhmhmTmSMUMUSHCJpgGUZrp	29	28	405	405.277	1.944	9	0	135.17	0.79522	148.24	0.51724	0.75053	0.71389	29	11	11	2	11	0	0	0	13	1
	;jTzsZ1D4q0ZhV28Vc0CMVr0FF88!4IG0n8080BkN4CFc0H808!JFG081kH0V1%FZ!2F2#V18!	FbB09I8F18FFYN1G082473X80V8!82R0eF010FBV2JBW808VFV10Hw0o110V0skVFZJ11!210a2KF09V4V!	01//010228/!2$2-1.4(1(1!4$5)1/(1/%1#2(H$1%3-1+2)1/2#1/#1//(2//%1/#1#1//&4//!6!2#2,2!1&11$12#1,5//(1%201(2/1%1+2&2,2!21#5/(1042/%1//#1/,211!1/*2!2/102+11-1#1#k03*2/)1%4/!2///*1&25403//0152-301+24(1/2!204$2%102%3)1/.10	fkgqQ@LLyAEYg@D]dLddNbRbVbRRtVtrVjVjfYfjjTY`yQeqm^lt	29	28	401	401.289	2.0204	8	0	134.58	0.70137	128.01	0.65517	0.73787	0.67908	29	10	10	2	11	0	0	0	11	1
	;jPqta1@7yVVC17ckc0CDVFNFJ8#4HG0V80808kN4dFZ0VN$JJF0c1FH1W#V80FV!2F2#V1#	0ZB01I8F!FHWF11882J70XG0V80402BF8HV!GRV0JB_80804010Hs0k15#FF0FZF01V!10V2lF29s40V0	$2,1%1-8%1+1,3+8)5/$@$32/$2/.4)4#10G////!3$5)1)3//&2/$1//$1,4/!1/)1*2(C#4%1)1$4#1(21/3+1/)1/%1(104//-2)1/&2///)1!2/(2!3#22////(3-n1!1(1)1(101&2!1/)3)2*1-4/(7!1/#5-4/1/(1.3#1%41(1$3/)3!1-	fkgqb@L\EABpAFRRFZ[QQQHqII[SKURtuSLuUTIr`gTFSEX	29	28	386	386.326	5.2293	6	0	78.27	0.87198	90.71	0.48276	0.72845	0.75903	29	7	7	1	9	0	0	0	14	2
	zvyzXYw19@0u1F10KNk9094VFNF0881!HF05908!F8J1VZ0280B20JFF081FH0V1020804V#F2$18!	0bcWC194ZP8HWF!28I4EV204V80N93T0BFf402BVF08V8!Vke!FJ4k510F08F!ZF0VV105023W2V9VB0_0	//(A!1!1+1,33-1/%2$6$3//+2#3/%6/.2///%1/!3.1&1!3/$23/02/.3/!207//!201%6,1&1/022$1!5(3#1(1&2$4+1%1/-2%22+1)3+1/*1/!2!6)1)3102%12*131(4$2#14&11/!2.1-2//(k%22$2!2011&1-39///+1/,5!1!1*1//$1//$3-1%1(3//!3(	fcgqa@LT}AFpACYCIHTeEEDeDcDcddyJttaPLeUUPCAKbF`	28	28	381	381.302	3.1553	6	0	113.67	0.57843	82.33	0.53571	0.55393	0.74264	28	8	8	0	10	1	1	6	10	4
	;jyqwZWDZy1W5V7Dkc0CLVGNF088!4HG0k948F8kNJCFZ0V8$JFG081kH1V$80F#2F22!V1#	0ZB01I8F!FHWF1G082470XG0V80412B08HV101RV0JB_80804010Hs0o1502!F0FZJ01V!10X2kF09s40V0	!202,1%1&1!1!7%1+2,3/)2.238$3/%2/.4#4$4#10G////(5)1&3//)2/$1#3//1,31/01/.2$2(A&1!2)1$4#1(11(6&4(3//#2/(1///*1/%12///)1!2/+301012/!3.1//!1/m1!102%1)1(1!4%2!1/.1.1-4/(C!1/#5(3//0101/*2*21(1$3-1*3!1-	fkgpR@DTY@^s`BLdftVbbbQbRRvfTZiZZifZjih]eFLitFRp	29	28	390	390.314	4.3613	7	0	109.44	0.80894	121.77	0.51724	0.73482	0.72591	29	8	8	2	10	0	0	0	13	1
	;jyzwZYDZy1lhV7Dkc0hMVrNFF88!4HG0n948FBkNJCFg0m888!FFG081kH8V1#80JZ!2F02!V18!	0_B11I8JG!2WNGG082470214V80412B08FX10FRV0JBZ808V4090HV1o110X0VF0FZJ01V101022pF01c40V0	!202/!11)10206!105,3,3,2#1#4(1(1!@$3/$1(1/.3(C+5,1////3.3/01#2#1021+1//)1*105/%1#1-1(2,1@!2#1&1$1/!2#1!103&6(3//%2,1-1,2$202///&4)1&2!2.1/%11-2.1/-3/1/)2/l,1!2/!4%3/%1/$1/$4.1(8!3/)1(4/1,14&111#1*2$4$2%1(3&201%1/*	fgwpq@LL]AAYgn@HGHYIH\eEEEETeEdhUEjffjejfjfPf]eFLgtFkP	30	29	417	417.288	0.835	9	0	131.92	0.75447	139.12	0.5	0.71487	0.73618	30	11	11	2	12	0	0	0	13	2
	zvyzDztV9D1u0khW7NVd0CKVrFFF88#HF0r8080BFN45kc0HN08!JFG081kH0V102V!JZ#F2$1#	0b8WC194_P8HWNFG28I4jV204V80N86T0RFf50HBV!8V8!Vkc80Fo4o510k0FF!ZJ0VV101023_2V9VBFW0	/+3&1!28!2!1+2/)2!1/%601!6$4////&8,1+1,2//-3//*1(5/3///+2//,1(15&1$1&1(2(12$1#2&5/-2*13#201*1-2%1$3(1$2(3#2!1/+4#4/4/#31-1(12#1,12/)1,2#1+1$2+1,1*l03#5%2!2/%4!3@03/!1///*1(5!3#1/01/&2$1/&21*1#2#3%2.3)1!3/+10	fkwqR@LLCACYg@DYICEeEEDeDbcLie{JuMHTCIUURHkAsEHSF`	29	29	394	394.302	0.6735	8	0	134.14	0.68503	119.63	0.51724	0.60061	0.75973	29	9	9	2	10	1	1	6	10	3
	;jurxa1DbuWoC17eVc0CDVFFF188!4IG0l908!kNJdFV0XN08!FFF0c1kH1W1%JV!2F$V18!	0ZB11I8JG!2WFG1882J70214V80412BF8FX10FRV0JBZ808V4010HV0k11#VF0FZF01V101022pF21c40V0	/!1/$C/!2/)2)4.2$4$2#1///+5%@%1#1///!1/+2//%4012/$1//$1/,1*1/2+2#3#B#4%2(2102%2)2#1#321%4)1//%1/#2!6(1/)21//#2%22)1!2,1%1(2#102)12//1/2&303///,n,1!2$5&601)2!1//-111//$6B!1%1/1*4/3//(2!1#3!21$1(31(1/!42,	fgwpQ@L\]AB{`BArFRRF[JJIQFIYIQRiZjZZiZijjh]eNJgtFkP	30	29	409	409.312	4.1202	7	0	91.8	0.79946	101.82	0.5	0.67638	0.75474	30	9	9	1	12	0	0	0	15	1
	zvyzerwW9DVu1k50MPk90C4VFNF0881!HF0p908!FNJ1VZ0280B20JFF081kH0V102080JV#F2$18!	0bcWC194ZP8HWF0128I4EV204V80N93T0BFf502BVF08V8!Vke!Fo4k510F08F!ZF0VV105023W2V9VB0_0	/!1/$9!1!1+2,33-1/%2$8$3#1//&2#3/%6/.2/-1/&1/!3.1&1!3/$13/02/.3/!2//$2#3#7*201&1/!2$1!5(4#1(1&2$4+1//$2%2,1)3+1/*1$2,2!6)2)3102%12*121(4$2#14&1101/2.1-2//(l%2%2!2$2$1#1)39///+1/,5!1-1//$1//$3!2*31$1(3)1/!42#1(	fkwpQ@LT}ADs`BFrFRPiJJJIJIFIGJYNRmMHTCIUUUDAsAKbF`	29	29	397	397.301	2.1335	7	0	126.77	0.62199	102.56	0.51724	0.57966	0.74654	29	9	9	1	10	1	1	6	11	4
	zvyUeTwW3DVm1Vi03Pk90h5kJ4FF88#HF0q9082BFNL10V0F0V4204FF081cm$@24V04#F20210180F	Z7PV1k90WbVFnL11F8HD4Be!s8BV9AD48G219PV92!V01V102V4HoGmh1BFBPo0GaFxk0ZkAN22x881VBJ!	//#1#9!2.3/+3/1!4!201!@$103//$1/(4%D/!3/!3101/1,2#1)12,2#1#1//(1!2/,1!2///%11/!2!1#@$1%1%2011.201#2,4/$1/)2/1$4$1)1!1,4/+1!1/04,2$11%1+1!2/1/%5(2,1$3*2/)1//0l(3%2#10202)3(2!2%1*1//$2/$13#2102!3%2////$1(1!1#2*2%1(3)1.1!321+	fkwpQ@DDiBls`BNrFRYQIQIQQIEZKZY\Dt@ETtmUUUBLp\pZ}AX	29	29	397	397.301	2.493	7	0	110.13	0.70671	106.78	0.51724	0.63859	0.82134	29	9	9	2	11	1	1	6	14	1
	;jyzxaYDbyWlhW7ikc0hUVrNFF88!4HG0n948FBkNJhFg0mN88!FFG0c1kH9W1#80JZ!2F02!V1#	0_B11I8JG!2WNGG882J70214V80412BF8FX10FRV0JBZ808V4090HV1o110X!F0FZJ01V101022pF21c40V0	!202/-1#5!1.3,3+22#1#4/01!B$5#2/1///0C+5,1+1/1//!5.3/01#201$1+2//)1*103/%1#1/&2&1$1@#4!1,1/!2#1!133&6(3/1/$2)4!1*4!1(1#201$1)1//,4)1*2//////#33/1/)21.m,1!2,6$4%3!1/!1/$1/$4.1(8!3%1/+4/2,1(111.2*2.3)1%1/*	fgwpr@L\}AEYgn@HrRPsYQQQQUIQ[SJKUSSURuSULcLGB\UHZM@	30	29	410	410.301	1.2147	9	0	115.73	0.86002	139.12	0.5	0.7251	0.75107	30	10	10	2	12	0	0	0	14	2
	:yjiywZYDZy1WhV7Dkc0hMVrNFF88#HF0n948FBkNJ5Fg0k88#JFG081kH9V1#80FZ#F22!V18!	0_B0138F1!HWNGG082470X10V80412B08FV10GRV0JB_8!V4010Hk1o110X0VF0FZJ01V$X2p!9c40V0	!202/#1&1011205!1!1+3,33(1/-130@$4/!1!201)1/*2(C+3,1/%4%1//!3,333/-1/031/02/-3/!1/.2,1@!2#1,2)1(2)3&6(3//%2/+1/!201!1/#1/.4//$3/#101*1%3*301!3/*2//*1-10l1$2%1/%4%2!1$1(4#1/$1/$4.3&2B!3////01)1/2*2%102%5$1#1,1/#	fgwpq@LTYAAYgn@HGHYIBhmEEDcDmEdhUEjVfjVjfjfPf]eFLiuzkP	30	29	417	417.288	2	9	0	145.18	0.72317	139.86	0.5	0.72293	0.73701	30	11	11	2	10	0	0	0	12	2
	zvyjizxZYDWy1phW7DVc0hKVrFFG88#IF0n948FBFNJ5Fc0HN88!JFG081kH8V1!V!JZ#F22#1#	0_8191845PN2WNFG2N34b1204V80B96R0@FX10FRV!8V8!VkV90Fo1o110m0FFV0ZJ!V121063_0V9V4FV0	!2/(3&1#8!2!1+3/!1%2$1/%1!6$4///%4/D/)1)1#11%2//)3.3/%1&15/3&3////%1/%2#1(1@&1+21(2(12)5&6(3)1/&3#2,2-1+3(1-3&11/*4!24/(1+3.1/*1//)2#1*21//*m,2!3/!4%3.1%1/$1//$1&2B!3/%1/&2$1,1)21+1!2#3%2.3)1!3!1-5%2$	fgwpr@LL]AEYgn@HrRFKJJJJIEKQ[SJKTsTsMSUULcLGJTnNkue`	30	29	410	410.301	2.2363	9	0	128.99	0.81394	139.86	0.5	0.62268	0.77499	30	10	10	2	11	0	0	0	13	1
	:yjirwZWDZq1p5V3Dkc0CLVG0F188#IF0l948F8kNJ5FV02808!JFG081VH0V1%4V#F22!V18!	F4B183841PNFYF0I083471XN4W!892R0eN010FRV2JBV8!WFV10Ho0o150H0NkV0_J11V1H10X2p!9V4VV0	!31-1/$9!2.2-3$1&3/#2#3#8$3////4%G+2/*201%4/0101!21(1$203-31!1/!1!2/!1013033.2%1/!1$1.1,2+2&201*19&1!2)201/2)32%7!1$3////)1(1*2/+1/$3(1/)203$2-3013(1/!101011/*1///#1&n/&2+4%1#2//&2*1//017!1///!1+101)4/2*21$1$1!3/*201-	fgwqQ@LTYADsw@DMdLdaTRTRbTRQrVTrbttsSTsUUSPGFDnThtESP	30	29	413	413.300	3.209	8	0	128.99	0.71238	119.63	0.53333	0.67093	0.70798	30	10	10	1	11	0	0	0	12	2
	;jTzsZ1D4y0ZhV78kc0CMVrNFF88!4IG0n8080BkN4CFg0m808!JFG081kH0V&FZ!2F2#V18!	FbB09I8J18FFYN1I082472X80V8!82R0eF010FBV2JBW8081FV!Hw0o110V0Nk0F_J11!H10X2KF09V4V!	(1&1/!1!2@/!2,301#1&3&4+2$120@$5$1#1#1///(B/*1+201&1/2#12.2-1)1/!2!1///&1,3/,21*1-1(8&1,2!1&1!1!12#1,5//(1%201/)1%1%1$2&41!1(2(5/*4/&1/!21.1/)1!101!1/*2!2/!2+1.1(m03*1/)1%42/02!4///&1(6!3//0152/3,4%201/2!304$2%1(302&1/.10	fgwqQ@LLyACUw@DCdLddNbRbTRaVRbvfRuRuUTkUUThKIpcKeFRp	30	29	413	413.300	2.4851	8	0	115.89	0.81448	128.01	0.63333	0.75477	0.69646	30	10	10	2	12	0	0	0	14	2
	<Pqtb9@7yVVC1McVd0CDVFFFJ80104HG0V808!kN4dFV0VN!20JJF0c1FH1W!2V!FV!2F2#V18!	0bBV9I9FV!HWF1188HJE0X!V80F03DFBFc!IBVFJB_808042!Hs0k51#NF0FZF0WV0V50V2lH29cB0_0	/!1/$B%1+1/)8)501/!4$32////%7/.2/)1(3/&103(4/$2(2/01!1//$1/!1,3//$2(8#4%1)1(2)2#3$202$3/$3&1(1/%1*4/(1)4*2)1+2*2/6/.2202$1012.2$4!2!1#22///*2,3-m#102%1)1(1)2801/)3#1$2!1//)2$5!1//!4/1/(1.3$103!41$1(3/,1-	fkwqa@L\EABpADyCIICMMhhdmDdedhZ}VjeijP`bjb@y`Sj}P	29	29	393	393.313	4.3086	6	0	113.08	0.60356	90.71	0.48276	0.64027	0.74106	29	8	8	1	8	1	1	6	11	3
	zvyUeTwWADVm1Vi0IPk90h5kJ40F881!2F0q9082BFNL10V0F0V42040F#cX$@24V04#F202!180F	Z7PW9k82WbVJmF11F8HB44X!s0BX9Ai08Gm1WFV1IF0V45V!2V0mZGnhlBFBNo0Fa0oV0ZV5u22w@20mB050	/-1$1#7/!3//,2!2!201!@$113//$1/*2#6/.2%21/!1/01)1-2#1/$1/*2//2//#2.1011/*8#1-2/!201#22+402/103+1,2/1$4$1)1!1&1$2#3/*1/04,2!6015%1(1+2*1/2$9(2,1$3*2/)1//0l%203%2%202)3(@!1%1*1//$2/$13#21$301///1/(11.2*2%1(3)1/!42&1$	fkopQ@DDiAls`BJrFRYQIQJIQIGIPjY\eGKPADEPIUUTBBp\aF`	29	30	397	397.301	2.548	7	0	128.75	0.6045	106.78	0.51724	0.5796	0.80899	29	9	9	2	9	2	2	12	12	3
	;jyywZYDZy1WhV7Dkc0hMVrNFF88!4HG0n948FBkNJCFg0k888!JFG081kH8V1#80F4!2F22!V18!	0_B01I8F1!HWNGG082470X10V80412B08FV10GRV0JB_808W4010Hs1o110X0VF0FZJ01V!10X2oF09c40V0	!202/#1&1011!5!1!1+3,3/$1#2-123@$5/%2)1/)4+G+4(1!41////3.3/-1///%1,3/!1/(1%2(2#1901$1,1/!1)6&5(3//#222,1-1/$1!1/#1/+1014///$1#101/1+101!2/!3#2!2&1%3//,o%2$11+1$1#4%2!1$1!3!1%1+1(1/$4%3(1&3C203/,3//#1)1(1&2*2%1(3)2#1/,	fooqQ@DTYAO[o@DSdLdftVbbbQRbrTTvTZiZfffjZjVPFUeFJjtFkP	31	30	425	425.311	3.5364	8	0	151.24	0.67198	142	0.51613	0.686	0.7177	31	10	10	3	11	0	0	0	12	1
	<qzw_f@4y11gVJRVc0g6Vr0FF88104HG0_94808k8JC0V0X80B!J0F081FH8V(Z!2022!V18!	Fbg0CI8FV80FYN1F08247XX!V8!92R08F140FBVFJBWc080Fe!HR5k510X0Nk0FZ401#50X3KH09VBV50	//(D.1!2+1&1.4/$32010301&1!101/$2!1,102!2*6/1$1(2//!2/1%3.1)1.2//#4)1$2%1//202(1//!6&1,2!1$2(12#1$5&5(3+2!1/#10201/#1/3)1)304.5$1/#12/6/.2(101.12$4%101101/-1//.1(o%2%1)1.1#8021/01/&202101/#1/05!3/(1(152/1,4(1/#204+1(3#1#11/!1-	fgoqQ@LLyACSw@DCdLddNbRbRTVRVbvRfZkUKUTBDUULPKLLnHZ	30	30	413	413.300	2.5098	8	0	134.51	0.70173	128.01	0.63333	0.66284	0.68745	30	10	10	1	10	1	1	6	12	3
	<Tzs_9D4y0VhVLNVc0CMVr0FF88104HG0r8080BkN4CFc0m80B!J0G081kH0V&FZ!202#V18!	Fbg0CI8FV80FYN1G08247XX!V8!82R08F150FBVFJBWc080Fe!Hw4o510V0Nk0FZ401#50X3KH09VBV50	//#1!2B/!2/#1.4/01!52#301&1!101///&8/1$1(2&2/*2//&1)1.2//#4.2%1//2*1//!6&1,2!1$201%12#1$2&5/$2!1.1#10202/#1$1%1#3)1$2#3(2(5$1/#14/6/.2*1.12$4%101101/*2!1/!2+1.1(o03#2%1)1.1#8051/02/)21/%1(1(2!3/(1(152/1,4(1/2!204$2%1(3(11/.10	fgoqQ@LLyACUw@DCdLddNbRbRTVRVbvfVZkUKUTBDUURHKIsCKbF`	30	30	413	413.300	2.0731	8	0	134.51	0.70173	128.01	0.63333	0.6742	0.69203	30	10	10	2	10	1	1	6	12	3
	;jyrxaWDbyW_CW7ikc0CTVGNFJ88!4IG0l948F8kNJhFZ0XN08!JJG0c1kH1W#V!FV!2022!V1#	FaB09I8J08FFYF1I8N2Jb3X80V80892R0eF010FBV2JBW8080FV!Hw0o11020NkVFZJ11!210X2KF29V4k!	!2.1-1%9&1*2,3&3#8)4/#1@2#3-3,1(1/4)4%F/%1#1/$2/03$5!1-3+1/,4!1!1-1#3//1,31/+23/#2-B#4!1!2)2/012#1$3&5(3///(1%401%1//,1/)2/&1/01/!2/+1#11.1-2,3//*p01(101/%4)1(1,5/)1//%7!1//015.312)101/*2*21)1#3)1$1,1-	fooqR@L\EAB{o@DYIHYidheDhTdmeLhmUKUURmUUMB\irEQdvV	31	30	418	418.324	3.6283	8	0	96.61	0.97702	128.01	0.58065	0.75499	0.73945	31	9	9	1	11	0	0	0	16	2
	;juzxa3DbqWkh13ekc0hEVJ0FJ88#HF0n9080BFNJd0V0HN08!JJF081kH0V1!V80J4!2F2#V18!	07818I841P80WFF12N3Jb3204V!896R08F010FRV048V808WkV90Hw1k110F0kFV0ZF!V121063Z!9V4FV0	#3/.1#8/!3.2)2(1,3!201!B$3/%101*5//!E+2+41///-101-1/!1#1/,1&20101/#1,3/&1,11$1)3$2#2A/$1%1+1/04//-22.1+1-1%1///&5,2!1011%1/#1+1/)1!1$2.2&2!2-3&1+1/01%p(3!1(12!1)6%3+3%1!1/6.1*1-1&1@403/,42/$2/&1/2*2%1(31(1(3)32,	foopQ@DLyBnw`BNrFRSSSZJIIIQJF[JEMTtuKUSUSUHcIreHTZmYh	31	30	421	421.323	4.5082	7	0	111.55	0.72281	115.81	0.51613	0.67081	0.74185	31	9	9	3	12	0	0	0	15	1
	;jyywZYDZy1WhV7Dkc0hMVrNFF88!4HG0m948FBkNJCFg0k88#JFG081kH9V$80FZ!2F22!V1#	0_B01I8F10FHWNGG082470XG0V8!12B08HV10GRV0JB_80804010Hs1o150X!F0FZJ01V!10X2pF09s40V0	!202/#1&1011!5!1!1+3,3/%4/0120@$8/%2///E/#1$1+3//02/03.3/-1//&2-1,3/!1/.2,18&1,1)1(2)3&601%31/$1.2)4/01/$1!1)1!1%1#5#4/%4//!1/%1/.301!3/$3$23,1/+1/o1$2%1/%4%2!1$1,1/$1/$4.1(B!3//!42/,14&31/2$401!2.3%1!1/$5+	foopr@LLyAEUw^@HrRPzKQQQHqKQYJEQZiZZifZijYFXNDxjoVV	31	30	422	422.312	3.0777	9	0	144	0.74646	148.24	0.48387	0.74418	0.74806	31	10	10	2	11	0	0	0	12	2
	;jyzxaYDbyWphW7ikc0hUVrNFG88!4IG0n948FBkNJhFg0mN88!FFG0c1kH9W1#80J4!2F02!V18!	0_B11I8JG!2WNGG882J70214V80412BF8FX10FRV0JBZ808V4090HV1o110X0VF0FZJ01V101022oF21c40V0	!202/-10205!1.3,3!2!1$2$1.13$1!B$2//!1/(102(A+3,1+1///#3.3/%401$1//#1/01,6/%1#1/&2,1C!2#1+2102/1#1$3&5(3//%21*11#2)1(1#2$201//.2%24)1/,3!2+1#1//%1/&2/1//*o,1!2/!41$2!1/!1,5&1%1-4,301&2E!3$1/01$3#1/02,1)11.2*2%102%3)1$1/+	fooqQ@DL]Bj{o@DSdLdffrbbbblRtVRaTZjZZjVjfjfQfCeFLgtF[P	31	30	425	425.311	1.6776	8	0	119.88	0.78136	132.88	0.48387	0.70837	0.77181	31	10	10	3	12	0	0	0	15	1
	;jyzxaYDbqWphW3ikc0hUVr0FK88!4HG0n948FBkNJhFc0HN88!J4G0c1kH9W1!V!44!2F22!V1#	F6B10I841PNFYNGI883Jb2XN4W!896R0eN010FBV2JBV808VFV80Hw1o150H0Fk!ZJ11V!10X3oF29V4kV0	!3/*1$1#6!1.3/)202&1+3#31!B$20103/&1&5/04(2&I(1!2$1//-1$3+1#1103*3!14/%1&1/#4/$1+1(1#3,1/,2&2!301!1$A&1,2.1!1)3&7(3//%2/+1//&2/&1(1#5//)1,1/-1!1$1/0101%2!1(1//.p01//04%1$1#1+1/$1//$1!1#18!3(1/#3&1-11+1)5/2!1&2&1&3)1/$7+	fooqR@DLyBj{o@DYIMMLeDdhdThleBhuSRuUKUMULcLGFTaThMEZp	31	30	418	418.324	3.0193	8	0	119.45	0.85082	142	0.51613	0.66447	0.70898	31	9	9	3	11	0	0	0	15	1
	;jTzsZ1D4y0ZhV78kc0CMVrNFF88!4IG0n8080BkN4CFg0m808!JFG081kH0V&FZ!2F2#V18!	FbB09I8J18FFYN1I082473X80V8!82R0eF010FBV2JBW8081FV!Hw0o110V0NkVF_J11!H10X2KF09V4V!	(1&2/!1!2@/!2,301#1&3&4+2$1!@$3)1#1///04%F)1/2+201&1/2#12.2-1/,2!1///&1,3/,24//!@&1,2!1&1%12#1,5//!2$1%201/)1%1%101*4,2#1#5/*4/&1/!21.1/)1!101!1/*2!2,2$2+1.1(o03*1/)1%42/02!4///&2(4!3//0152-303,4(1/2!204$2%1#1#3)1/.10	fooqQ@LLyAG]o@DSdLddNbRbTRaRRtVtrVjVjjeZjjiQVKeFWHMFRp	31	30	425	425.311	2.8728	8	0	112.8	0.83679	128.01	0.6129	0.75011	0.70492	31	10	10	2	12	0	0	0	15	2
	:yziqxpWD_qWWEW3Tkd0CLkG4FF988!2F0o948HNFFLCGV!FV4204JG!1cX!84@X4V0V!213HH101!F	Z7PV1k90WbVLmL1GF8HD6Be!s8Bk9AD48G219PZ12!V8Wc!2V4HoFyh1BH4Po0FaRxk0ZVAN22t880VB4!	!2-11/$6/!2/#3$2)4+2(@$5///2.42!10B/!5/!2//%1)1!3*2/-2,1$2012!3+3/2!1-1-1//!2%3&@#4101!2/,2#1$3&5(3/#1//(404,1//,1!1%1*2///,2*1)5*1/1////&n/#1-34&2//)1/2(6,3#2105401//!42.11)101*1(101#2*211!1)3!3/%1!1101*	fgoqR@L\EADsw@DYIHYidhdhhdbTieEZVj@BjZVjjX`NH}Ih	30	30	406	406.313	2.9048	8	0	117.22	0.79602	129.07	0.5	0.65921	0.83354	30	9	9	1	10	1	1	6	13	2
	:yraqxKW25qW1DW1Rk1086k14FF988!HF049482NF8LC1V!FV4204JF0818m!84@X4V0V!2G3HH10180F	Z7PV1k90WbVLnL1FF8HD6Be!s8Bk9AD48G219PZ92!V8Wc102V4HoFuh1BH4Po0GaRxk0ZkAN22t881VBJ!	/01/%@!2+1!1/#3$203&4+4(8$3///2&2&42$B/!3/!2!1/-2#1)1203*2(1/$2,1$1!2/,1!2!1//!4//#2&@#410101/,22#1$3&41&3/#1/01/%404,3/2%4/$1011///)1!2/12*1)5/+1/1///%p/#1-3(2!2//%1!2,2(6,3#2105!1%201/)42.11/&1(101/01#1(3!3/%1#11102(	fopQ@L\EAEw`BIrFRRFZYJIJJIHkIYJJtmT@ETtmUUL@qzSYX	31	31	421	421.323	4.0887	7	0	114.13	0.7028	108.84	0.48387	0.61083	0.83968	31	9	9	0	11	1	1	6	13	2
	zvyzayx_Y@1q11iW1Rk90g4kb4FF88#HF0Z94828F8L50V!FV4204FF0818m8!4@X4V0Z#G3H210180F	Z7PV1k90WbVJnT1FF8HD6Be!s8BV9AD48G219PZ92!V8WV102V4HoGuh1BHBPo0GaJxk0ZkAN22x881VBJ!	//(8!2!1(1!2$3/#203/1!41&@!103$5.1.2011,202!2#4%B/!3/!2!1/-2#1%1!1203*2(1//(1!5/&1$1!2//%2/1/!2&@$101#1/+2#1$3&5(3/#4/03/%4.2/2#10403/!1!1/02&1-1-301!2/1+1)5/+1//$3//0o/#1-3(2!2//)2$1&2/%3#2105!3%2//,11/%1)101(3,1(3#1$1.1!101+	foqQ@LLyAG[o@DSdLdabfRbRbbRJtVrTdiZ`@jfejjjXaVX]Qdl	31	31	425	425.311	2.5446	8	0	127.82	0.71045	120.69	0.48387	0.62462	0.83887	31	10	10	1	11	1	1	6	13	2
	<yzxafDbqWlhW3ykd0hUVr0FJ88#HF0r948FBFNJhkc0HN88!JJG081kH8V102V80J4!2F22!V1#	078WCI94WP8FWNFG28IJjX204V!N96T0NF950HBV048V808Vkc80Hw5o510H0FF!ZJ0VV101023Z209VBFW0	!23/1$1(1#6!1.3+1!2)2!1/!3!601!B$2/.1#5//!5/)1//#1/&3#3-13/%1&1/.1/%11*13)2/+1+2!3)1@&1$1&1/!1$11!3&5(3//%2/+1-101#1///&5/5/02!1/(2/012%1$2/*2)1/(1/(p%5$1/&@!4!2@/01!1/6#1//$1(A203/,32/$2,1)1/2*2.3%1!1(3/(	foqR@DLyCj{o@DYIMMMhhhddliiULhGKUMRE@qUUTp`lgLTiPZ	31	31	418	418.324	2.3962	8	0	121.94	0.76816	132.88	0.48387	0.62117	0.76723	31	9	9	3	10	1	1	6	14	3
	:yziqxpWD_qWWEW3Tkd0CLkG4FF988!2F0o948HNFFLCGV!FV4204JG!1cX!84@X4V0V!213HH101!F	Z7PV1k90WbVLnL1GF8HD6Be!s8Bk9AD48G219PZ92!V8Wc!2V4HoFyh1BH4Po0GaRxk0ZVAN22t880VB4!	!2-11/$6/!2/#3$2)4+2(@$3///2$4&1042!10D/023/!2//05#1)1!3*2/-2,1$1012!3/,2!1-1///02%2&B#4101!2/,2#1$3&5(3/#1/01/%404,1//,1!1/02//&1/$2*1)5*1/1////&p/#1-34&2//)1&1(2(6,3#2105!1%3/+42.11)101*1(101#2*211!1)3!3/%1!1101*	foqR@L\EAB{o@DYIHYidhdhhdbmeLhkRuP@USRuUTqB\qzSYX	31	31	418	418.324	3.2925	8	0	114.13	0.81758	129.07	0.48387	0.64696	0.83968	31	9	9	1	10	1	1	6	14	2
	:yzDTsl1D4m0VjV3Nkd0CMkr4FF988!HF0q8082RFN6CGc0F0V4204FG081cm!80@24V0Z!2F20H10180F	Z7PV1k90WbVHnT1GF8HD6Be!s8Bk9AD48G219PZ92!V81c102V4HoFqh1BFBPo0GaRxk0ZkAN22x881VBJ!	//#1!27!2.2/+3&4(1!4$1!@$3//&1/(4$5D/!3/!2301/-2#1)12,2#1#1/01/#101!2/,1!2!1///#1.1!2!1#B$101#1!1$1/!2/05/$1/)211-1$4$1%1!1!1,4,2-1!1/04//&1!2/1/%5(2/!1*2/%2!1(1/(o03(2(1-3(2032/01//$2/$13#2102!3%2/+42/-4(1(1!1#2$4$2%1(3)1.1$1)10	foqQ@LLyAG]o@DSdLddNbRbRbbRJtVtrdiZ`@jfejjjdQVKfGTYK@	31	31	425	425.311	2.2772	8	0	130.32	0.71601	129.07	0.48387	0.63719	0.83313	31	10	10	2	11	1	1	6	13	2
	:yjizxZYD_yWphW7Dkc0hMVrNFG88#IF0n948FBFNJCFg0HN88!JJG081kH9V1!V80J4!2F22#18!	0b819G845PN2WNFG2N34b3204V80B96R0@FX10FRV!8V808VkV90Fw1o110m0kFV0ZJ!V121063Z0V9V4FV0	!2//1#4!2!1+3,3+2/%3$101B$3/!3/,3.5%@/)1/%2)5/.3.3/%1&1//)1+11+6)1/01.21!302,1D&1+21/!1(53&50101#3)1/&1#21+2&2%1/$1*1*11/-24/*1//1///*3!2#1+1//1)q,2!3$3,4%4(2%1%1/$1//$1&6H!3/(2#3/%1,1)21+3!2*2%1(3)1%1/*	e`_lJD@DFGHFmgo`@`ZPrRZ[JJJJIFIFJXsJMTsTsMTuUTrATVeEEpzWdUP	32	31	437	437.322	3.6543	8	0	132.55	0.76673	142	0.46875	0.61463	0.78763	32	10	10	3	11	0	0	0	15	1
	;jyzxaYDbqWphW3ikc0hUVr0FK88!4IG0n948FBkNJhFc0HN88!JJG0c1kH9W1!V!4Z!2F22!V18!	F6B18I841PNFYNGG8N3Jb3X84W!896R0@N010FRV0JBV808VFV90Hw1o110H0skV0ZJ11V0210a3pF29V4kV0	!3/-1010204!1.3/$3#8)4/31!B$301//1/(1022&E+5/#1/,1!13%1(1&3.4/%1&1/#4/!1-1(1//+1!2&2,1B!24!1+22/!2)3&8(3//%2/02%4!1.1!2//#1(1*25//)1/011)1/01$1&1)1!1$2///+p11/*2%41$1/%1/$1/.2$1!1#39!3(1/#1$4.111+1)5/2*2%112%3)1//0	e`_lFD@LNAHDAmgo`@cjPrRPsSIQJIQXiJESJKUMLsURuUTrCTVcCEIZUeeET	32	31	441	441.310	2.3541	9	0	141.5	0.75965	148.24	0.5	0.65666	0.76523	32	11	11	2	10	0	0	0	14	2
	;jyywZYDZy1WhV7Dkc0hMVrNFF88!4HG0n948FBkNJCFg0k888!JFG081kH9V$80FZ!2F22!V18!	0_B01I8F10FHWNGG082470XF0V8!12B08HV10GBV0JB_808W4#Hs1o150X!F0FZJ01V1F10X2pF09s40V0	!202#1.1&1011!7!1!1%1$3,3-2&4/0120@$4/%2//)2%E2/&41,1//1/03.3/-1(2&1/%2&1%1,3)1(1/.2,1A&1,11/02#2$3&601%31-1%1.2/&1#1/$1!1/#1#5/*43/(1/.101/,101!2/$402!201+3//,p%2$11(2,4%2!1#21,1*1)1/$4.1$1!@!3//!42+1/14(1/2$4$2%1(3%1!1//0	e`_lFD@LFNHDLago`@aZPrRPzKQQQHiQYJJ[JKUKTtuTuTtrDTZeGCiNQRlp	32	31	441	441.310	3.5789	9	0	141.5	0.75965	148.24	0.5	0.74732	0.73028	32	11	11	2	11	0	0	0	14	2
	:yziqxpWD_qWWEW3Tkd0CLkG4FF988!2F0p948HNFFLCGV!FVB2044G#cX0V94@X4V$213HH!180F	Z7PV0k90W7VLnH1GF8HB64X!s8Bk9AD48G@19Po12!V8WcW02W4HoFyh1BH4ko0FaRxV0ZVQN2Xt880VB!V	!2.1%2-6/!2/)211%1,5(@$4/&1//,10D(1!2&1#4&1$2/03/-1!3*2/-2/$13!3/+12!1,31&1/*1&1#102(201!9#1!1!2/,1#1$3&4(3//$2/&4/02.1/-2#1#1(2(3//&5*12*1)5*1/1&2/03,1/(1%p/)1%1034&2*3//+1102/%3#2118201/,3%2.1)1101,1%1%2*211!11(3/)1!1!1*	fopQ@DLyA]w`BFrFRSSSIQIJIEIQYPjRTuP@UMMMTuLPGLV`vZ	31	31	421	421.323	4.0184	7	0	136.97	0.63846	122.83	0.51613	0.59343	0.79764	31	9	9	2	11	1	1	6	12	1
	;jyzwZYDZq1phV2Dkc0hMVr0FG88#IF0n948FBkNJCFc0H888!JFG081kH9V1#80JZ!2F22!V18!	07818I841PN0WNFI2834732F4V!892R0eF010FRV248V808WkV90Hw1o150H!FV0_J10V1H1022_!9k40V0	!2)1/%1#9!3.3/+3&4+2$1!@$3/,2/-1#4%C/)1,101/-2.203-13/%11%1///%1///#1*32,1B&1,1.1!2)3&6(3)1/+2/+1-1%1$3/%5/*5%2#1$1.1)2-301-1-101!2(2/22.1!1.1/(p/1%2+@%2#2-1!1/6#1*1/)1(@!3/)2#2#52#1*1,14(1/2$41#2%1(3)1/)1&	e`_lFD@LFNHDAmgo`@cjPrRPzKQQQIIYQJMSJKTuLtsUUUTrATVeEEIZSbEP	32	31	441	441.310	3.276	9	0	125.74	0.79155	139.12	0.46875	0.70415	0.78589	32	11	11	2	12	0	0	0	15	2
	;jyrxaWDbyWpCW7ikc0CTVGNF188!4IG0l948F8kNJhFZ0XN08!FFG0c1kH1W1#80JV!2F02!V18!	0ZB11I8JG!2WFGG882J70214V80412BF8FX10FRV0JBZ808V4010HV0o11020VF0FZJ01V101022pF21c40V0	!202,1/$7/!2,3+2$1#4/$@$3-1///05%9%1/.1/1%1/+5//%4012/$1#3-1/01,31/$1#1/2%2$2(D#4!1!2(2102/2#1#3301$5(3/1/%2*1(2!4+1#2/011//#2%22)1/&1(2#1+12//1/(303///,q,1!2$3&601!4%2!1//.1-4/&6E!1%1/1*4/3*101/*2*21$1(3/,1-	e`_lJD@LNOHDMgo`@bZPrRPsYQQQQVIYIQRjKUSSURuSUTt@thxUDJbfj	32	31	437	437.322	3.765	8	0	109.55	0.78895	118.89	0.46875	0.69053	0.76856	32	10	10	1	12	0	0	0	15	2
	:yziywpYDZq1WjV3Tkd0hMkr4FF988!2F0r948HRFNLCGc0F0c4204FG!1cX8090@24V0Z!2F22H10180F	Z7PV1k90WbVHnT1GF8HD6Be!s8Bk9AD48G@19PZ12!V81cV02W4HoGqh1BHBuo0FaRxk0ZVQN2Xx880VB40V	!2//10205!1.3//#4(1!2$1!@$5(2/)1#1/%2&5D+3%3/!21//$1)1!3*2#4$1!2,1&1+102!2//2!1///#1+2!1!2!1#A!20101#1011/(2)3&6(3+1/&1121.1$4$1)1!1$2//#1!1/04///+1/%5(2/!1*2/)1//0p*2(1-34&2/$1/$1.2/$13#2125403//!42/,14(1(1!1#2$4$2%102%3)1.1/0	e`P\FD@LFNHDNmgo`@bZPrRPzIJIJJIHkQ[SJRJKT@ESTsMUTpaUEiaYQUU@	32	32	441	441.310	1.9602	9	0	159.02	0.66916	149.3	0.46875	0.6522	0.83603	32	11	11	2	11	1	1	6	12	2
	:yziywpYDZq1WjV3Tkd0hMkr4FF988!HF0r948HRFNLCGc0F0cB2040G081cm8V80@20V0Z!2F22H10180F	Z7PV1k80WbVHnR1GF8HD6Be!s0Bk9ABB8G2G1FZ92!V81cW!V0HZGqh1BHBPo0GaRokVZk1N22x801VBJV0	!2/1.1#7!1)1$3/+2&4(1!2$110@$301//&1/%21#5B2#1/!4#1(22/*1$1(1$1!3*2#4/-1,1#2//2!1///#1+2!1*C&1&1/(2)3!1#6(3+1/)21*1#1$41#1)1!1//,1/043//%2/#11/$5(2/101#1!2!2-3*1//0p)12*2+34&2/$11/#1(1%2%1-13#2105!3*1/&42/,14(1/2$4$2%1(3)1#1/,	e`P\FD@LFNHDJmgo`@cjPrRPzIJIJIEIQSYPjRJKT@EURuTuTpaeIi`EQOS@	32	32	441	441.310	3.005	9	0	143.42	0.74195	149.3	0.5	0.6645	0.78992	32	11	11	2	11	1	1	6	14	2
	zvyziyw_fDVq1WjVITkd0hKkr40F881!2F0q948HBFNL5Fc0F0c42040G#cX8#@24V0Z#F222!180F	Z7PW9k82WbVJmN1GF8HB64X!s0BX9Ai08Gm1WFZ1IF0VB5V!2V0mZGrhlBHBNo0Fa4oV0ZV5u22x@20mB050	!2/*1$1#5!1.3-3/-2!2#11!@$3//&1/*2#4/.2%21//$1)1!3*2!34/-1/05//2//#2.1!1+2-8#1021//2$2#3&602%3#2$103+1,2*1$1$401021)1!1&1)3/*1/04/6!4.13*2*1/2$9(3/!1*2)1.1//0n%2/+34&@!1/01/$1.2/$17#2103!301///1-1)11.2*2%1(3)1/!1(1$	eo`\FD@LJFHDNekg`@ajPrREQIQJIQIGIPjYPQQHiZ@H`jAJjjXDJiMHDj	31	32	429	429.299	1.6726	9	0	162.63	0.63894	140.92	0.48387	0.59639	0.81766	31	11	11	2	9	2	2	12	11	4
	:yzeTxl3D_mWVi13Pk90h7kJ4FF988!2F0r9082RFNL91V0FFV4204JF!1cX!94@X4V0Z!2G3FH10180F	Z7PV1k90WbVLnL11F8HD4Be!s8Bk9AD48G@19PV12!V8WcV02W4HoGuh1BFBuo0FaNxk0ZVQN2Xx880VB40V	/01/010206/!3/#3$2)4(1!2!201!B$4(2/)1#1(2,2!2$D+3%3/!2//%1)1-2,2//#2!2//2!1///!11/!2&@!241%101/)2#1,5/$1&1.112/%404!1)2(2//#1!1/04,2$11%1//1+1)5(1/!3*2/)1//0q(3*102+3(2/$1/#1/2(6+14#2122403//!4/11/%11(101#2*2%102%3!3%1.1!32,	e`P\JD@LNAHDAco`@aZPrRPsSIQIQQIEZKZYJZKU@ATuLsUUP`uMi`yISU@	32	32	437	437.322	2.215	8	0	135.09	0.69117	132.23	0.46875	0.63492	0.85009	32	10	10	2	11	1	1	6	14	2
	;jyzxaYDbqWphW3ikc0hUVr0FK88#IF0n948FBkNJhFc0HN88!JJG081kH9V1!V80JZ!2F22!V18!	07818I841PN0WNFI2N3Jb32F4V!896R0eF010FRV248V808WkV90Hw1o150H0FFV0_J10V1H1023_!9k4FV0	!2)1#3/01#8!3.3.2)803&4$1%2$1!B$3/,2//!4%C/)1#1(101/(3$2.203-13/%11%1///%1///#1+2,1C#4!1,1.1!2)3&7(3)1/+2.1(4!1-1%1$2///05*1$1/)2-301-1-1$2(2/02//!1/(r/1%2+@%2#2-1!1/6#1*1/)1%10@203/-2#4/2,1%3!1/2%1#2%1(3#1$101/&1&	ehP\FD@LNAHDIco`P@`ZPrRPsSZJJIIKJIQjYQZijYifjjjidJimJFIRLoFJ`	33	32	453	453.321	3.3692	9	0	122.65	0.8115	139.12	0.45455	0.70343	0.807	33	11	11	2	12	0	0	0	16	2
	:yzaywpf@4q11iVGRk90g6kb40F989!2F0Z9482NF8LC1V#V42040F#8X8080@24V0Z!2F22H!180F	Z7PW9k82WbVLmN1GF8HB64X!s0Bm9Ai08Gm0WFZ1IF0VB5c!2V0m4GnhlBHBNo0FaBoV0ZV5u22x@20mB050	/-1)7.1!2//#4(2!21&8!103//$2011,102!2%2!54/.2%21//$1%1!1!3*2#1///2/&1(2!1//202,1!1.1*@#1!1&1/(2$2#3&502%3)102+1,21.1$4.1!1&1)304/(1/02/6!401,1+2%1#1/2$9(1/!1//$1//0o%2#2/&3(@!1//)2$1&2/%3#2103!301/*1$42-1.4(11/$4+1(3#1$1/!2(1$	eo`\JD@LFNHDAkg`@cjPrRPzIJIQJIHyJEIRSSJiZ`BHJ`RjjXHFiAeP	31	32	425	425.311	3.2167	8	0	148.94	0.62649	129.07	0.48387	0.56211	0.81951	31	10	10	1	9	2	2	12	11	4
	<Tytb9D7yVVhWMckd0CUVrNFJ88104HG0m8080BkN4hFg0kN!20JJG0c1kH1W!2V80FZ!2F2#V18!	0bBV9I9FW!HWNGG88HJE0X!V80F03DFBFc10IBVFJB_808042!Hs0o510V0NF0FZJ0WV0V50X2pH29cB0_0	$2/#1)1!24!1!1+2,3+8)4/01!B$42/$2///9/)1$2&2/*3/&103(4/$2////#1,4/!3/)1/!19#4!1,1/!2#3,5+1(2/11&201/%4!1%1-2!102#4(2#1/#2*4/601/,2(101/2$4!2!1$2/*2/%2(2!1)3-q13#2%1/$1&2804$1,1//*4.1!2$5!3(1/)4%1)1/&11.2*2%1(3)1/.10	e`P\JD@LNAHDNco`@cZPrRPsSZJJIFIIQEJEMSKURtuRDEEUH`UEi`HzPU@	32	32	437	437.322	2.3661	8	0	143.93	0.6558	128.01	0.46875	0.65329	0.76723	32	10	10	2	9	1	1	6	12	4
	:yziyxpYD_qWWjW3Tkd0hMkr4FF988!2F0r948HRFNLCGc0FFcB2044G#cX8V94@X4V04!2G3HH!180F	Z7PV0k90W7VLnP1GF8HB64X!s8Bk9AD48G@19Po12!V8WcW02W4HoGyh1BHBko0FaRxV0ZVQN2Xx880VB!V	!2/%2)1#4!1.3/)211%1(11!5$1!B$4/&1//.D(1!2&1#4&1$2/03/-1!3*2#3/-1/03/.12!1,3(1/*101$1#102(201!@#1!1//1#1$3&5(3+1/(22.1%4$1)102.1/-2#1,4(3//&5*1+1)5(1/!1&2!2-3*101/(1%q/)1%1034&2*3)1/$1+1!2/$13#2118203/,3/%1)1!1)1!1%1%2*2%1(3)1.1/0	e`P\JD@DFNHJmgo`@cjPrRZZYJIIQHiQSYPjRJMT@ESSSUSTpaeIiaYAVU@	32	32	437	437.322	2.9966	8	0	150.07	0.67002	143.06	0.5	0.60323	0.81096	32	10	10	3	11	1	1	6	13	1
	:yraoxKd25qW1DWGRk1086k140F989!2F049482NF0LC1V!FV42044F#8X!84@X4V0V!213HH!180F	Z7PW9k82WbVLmF1GF8HB64X!s0Bm9Ai08Gm0WFZ1IF0VB_c!2V0m4FnhlBH4No0FaBoV0ZV5u22v@20mB050	/.1(8.1!1/#3$2#1$4(1!2(8$3///2&2(12#4/.2%2*1/*1)1!3*2/-2/%2)1/%2!1//204//+8#4!101/,22#12#3&411%3)102+1//#404,2*1)324/&11//!6104.1+2*12*1#2$9/*11/1///%p%2/+3(@!1//%1!2,2(6,3#2103!101%1/)42-11/(2(1/#1#1(3!3/%1%102!1$	eo`\BD@LNAHDKg`@`ZPrRPsSIQJIQIGIYIQPpiiZh@bBhDjjX@HBj	31	32	421	421.323	4.1437	7	0	132.75	0.60422	108.84	0.48387	0.55159	0.82844	31	9	9	0	9	2	2	12	11	4
	:yziyxpYD_qWWjW3Tkd0hMkr40F988!2F0q948HRFNLCGc0FFc42044G#cX8084@X4V0Z!2G3HH!1!F	Z7PV0k90W7VLnP1GF8HB64X!s8Bk9AD48G@19Po12!V8Wc!2W4HoGyh1BHBFo0FaRxV0ZVQN22x880VB#	!2//1#4!1.3/#3$21(4&11!2$1!B$5*1//$2/1$F+2/#1$21//.1!3*2#3/-1/03/.12!1///0101)102&1!1!9#4!1//2#1$3&6(3+1/)2!1%4$1%404!1)102/$3/%301#1,4+1///+1)5(1/!1*2/)101/(1%q//1034&2/$1/#111-2(6+13#2103!3//!4/1,1)1101%1%2*2)1$3!3%1.1$7+	e`P\FH@LNAHDFmgo`@cIICMLeDdhdThleBhihmT@ESSSUMSBATffCeEEL	32	32	434	434.323	2.3192	9	0	142.83	0.74501	149.3	0.5	0.60334	0.81905	32	10	10	2	11	1	1	6	13	2
	:yziqxpWD_qWWEW3Tkd0CLkG4FF988!HF0p948HNFNLCGV!FVB2044G081cm0V84@X0V0V!213HH10180F	Z7PV1k80WbVLnJ1GF8HD6Be!s0Bk9ABB8G2G1FZ92!V8WcW!V0HZFqh1BH4Po0GaRokVZk1N22t801VBJV0	!2.1/$8,1$2/#3$202&4+2(@$301/-1.2.21!10B2#1/!4,21//1(1$1!3*2/-2/01!12!3/,2!1-1//*1%2-A#4!1!2/,2#1$3!1#5(3///!1)414///-1/023//%201/012*1)5*1-101#1!2/03//,q)1+2+34&2/%1/!1/2%106,3#2105!1*2/&4201,1(10101*11&1%2%1#211!11(3!3*1*1!1!1*	e`P\JD@LNAHDMgo`@cjPrRPsSIQIQHiIQYPjJZKU@AUTmTuTqAMLHiIzX	32	32	437	437.322	3.932	8	0	127.23	0.7334	129.07	0.5	0.65553	0.79656	32	10	10	1	11	1	1	6	14	2
	xNu_2104#F0J#8#80V!F1&F018$F841#2!8!F0F(1%44#F2)	!8!18412N0W0F!8!10204#8!R!F#F4V(V!8!40V#F!F!ZF!V!1!24$40V0	!1//$6/!1/&3////#2(1$1/!2(9+22///$2///-1!3///////&2,1$4/$1.2,2&1/+2////&1!2/2//-2/////+1/#12&2//.I//#1%3)1////.11/+2+3%1&1////#2//+	dmUH@FTDeUeZYihLRJz`	11	10	140	140.101	1.0659	3	0	42.44	0.66352	35.83	0.81818	0.54179	0.49698	11	3	3	0	4	0	0	0	4	0
	zRP3208#4F%80V082V!F&FF!808!k841+FF08!F.F$V1#	!4!2%2VF1!8!302(2B!FV#4V0JB48#4#H!k01$F!Z!1V%2F#84#	//01#116+22&1%2/!1//!1/01///$7&1//#1/+1/&2)1/*1//////)1/.4/$1/!1#7,1//////&6///+1///!4/#3)1/!1////&H/(2(1/02&12////(4!1+1/&1/////#2//+	dmUH`DJ@BDkUYvifhDIZ`	11	10	160	160.156	1.0749	3	0	29.87	0.94074	32.67	0.90909	0.66499	0.43944	11	4	4	0	4	0	0	0	5	0
	xtu520k!2&28V!80V$8%F018$F04-F$2!1%4%2)	048101840280V!108201#4#8!R08F$4V(V%V0V1!F!F!ZF!V!1!2V$4#	//(6/!1//,1%2////)2(@+7///////(2/(1////$31#1//%2/$1/-1%1/$1/%1#1,1//01,1/)1/-2-3//2-2//!2.2/+2/*I&2/////////*2/#1%1//)1/01&2/*2&2&2	dmUH@ATDeUUZifXLJZF`	11	10	140	140.101	0.3117	3	0	42.44	0.66352	35.83	1	0.53976	0.35835	11	3	3	0	5	0	0	0	4	0
	NNPY20V!8(8#80V!F&HF018$F04!V*F!102/2)	0Z!118$FX$82030V#8$R!F$BV#18+V1$F!FZ!1%V2#104V!	//(6$2//////,2/%2/8/%2//////-7/-2/////01/)5/$3//////2/%1/$4/202////,1//-1//11.1//!11!J,2///*1//!2)3-12//%1/1//!1//2/.31&1!	dmU@@@iJY]ujZZC@R^h	11	10	136	136.113	1.8827	2	0	26.41	0.87164	24.72	0.90909	0.65323	0.46052	11	2	2	0	3	0	0	0	5	0
	vTH32H1X!1F!11080V082V!F&HF!808!F841FV)FF0810F11,F$V1#	!4!38F#2VF10880F302#8$BF0FV!F4V0F448#4#H!k*VF01&2F02084#	//(1//,301/,3$2$3///*4%A///-1)1)3/&1/(2/.1+1/////.4/$1/-1///////02//$2,2$1/////&1/////$I//-4,1/%3///!2401/#5.3.1,2///%2//+	dmU@`HH@aIgVVjZVAB^h	11	10	156	156.168	1.5084	2	0	29.34	0.51329	15.6	0.72727	0.63321	0.47958	11	3	3	0	4	0	0	0	5	0
	tNPW2104%J#8#80V!F1&F018$F041#2!8!F0F(1%4%2)	!81018402N0W$8!10204#8!R!F$4V(V%40V#F!F!ZF!V!1!2%40V0	!1//$8//*3////,1/(2(9+22///$2///-1!5///////&3%1%1$5/$1.2,2//////+1!4/2////////*1/$2&2//.J//#1%3)1////.11/+2+3%1&1////#2//+	dmU@@@iJYWvVjZCHdnh	11	10	136	136.113	2.447	2	0	26.25	0.57371	15.6	0.81818	0.55245	0.49698	11	2	2	0	4	0	0	0	4	0
	kNP221%F0F#8#80V!F&2F018%841#2!8#FF!1#V1%4$F2)	!80808012!W$8!11*J!F#FJV(V!1!40V#F#V0VF%10424$4#	/,3/*2////!2#2///)2(A+5//.3/+4//#1#1/,2//////)1#315/$1/////.4///-2//(1//&2////.2/,2/!1%J//*4/////*7/+2/*1////#2//+	dmU@@@kIEDhjiZidDbz`	11	10	136	136.113	2.4135	2	0	41.85	0.35986	15.6	0.72727	0.44264	0.57807	11	2	2	0	3	0	0	0	2	1
	xvmj0JkV0@02!4028V80C&8$H!V8$FF#V*F!1F2)F/	0Z801(V!108206$V8$B08F$B$V8)V0V1%F!Z*2#104#	/!1/$6$111*1//02%3/32#1////&4/%2//////%1&4/$2///////$5*2/!3+2&3&1/////01////&3///,2/-1//04///(J,3*1///)3///!3//%2/////$1/,4-	dmVH@IAIgUZjffbEET	11	10	138	138.105	1.432	2	0	20.2	1.2183	32.59	0.81818	0.78493	0.41589	11	2	2	1	5	0	0	0	7	0
	sNP120V$F%8#80V*HF!8$F8410V*F0810H0V-2#V$	0Z!118F#FV$82030V#8$B!F$BV0F018(2!V1(FZ!1%V2F!104#	/#1/#8%2+1/+1/&4%3#1////&6////(4//01/)4,1+1///////3/$1/01///////!1)1/////*2.305//03/$2)1-2/)1-I//*3/////*33/1%1/-1//!1//3//+	dmW@@@pldTQRRejZ`REj	11	10	138	138.109	1.0196	3	0	33.05	0.80393	27.96	0.90909	0.69352	0.38918	11	3	3	0	4	0	0	0	4	0
	vRH322%F%80V082V!F&HF!808!F8410V)FF0810F.F$V1#	!4!38F#2VF1!8!302#8$B!FV#4V0J448#4#H!k*ZF01V%2F#84#	)1/&1%7//.1/&2*2/02///$9////(1)2/&1/&1!2/,1+1////*2/#3/$1/%251///////#4///+1///!3/-2//01///(I-1//,1//!2//%2401/#3.1.3,1///%2//+	dmU@`Hp@aIUY^iiZALVh	11	10	156	156.168	1.8696	2	0	29.34	0.51329	15.6	0.81818	0.65983	0.49698	11	3	3	0	5	0	0	0	5	0
	NNH302V+8#8$F&HF!8$F04!V)FF08102/*	0Z!108$2W$8202%8$B!FV#B%8+V1)4F!V%2V!1040V0	#1$1/-@%1.1///4*1//*2/+8/////!2/&2/)2////////03(4//+25/////$1/.4////!1//+5////*1//&3%K//*5/////*22/%3//!1////1//+	dmV@@@RVUWZVj`SHj	11	10	134	134.117	2.722	1	0	19.61	0.58695	12.36	0.81818	0.63585	0.49698	11	1	1	0	5	0	0	0	5	0
	kNP221%F0F#8#80V!F&2F018$F841#2!8#FF!1#V1%4$F2)	!80818012!W$8!11!4#8!R!F#FJV(V!1!40V#F#V0VF%10424$4#	///(2/-4//#4#2///)2(E+5+2///.1//#1#1/,1//01////&1$13/$1/////.41///,2/////2////.2///1%L//*4//06///(54/*2/*1////#2//!3(	dcu@@@iJYYejedLbRz`	12	11	148	148.124	2.6824	2	0	54.36	0.27704	15.6	0.66667	0.46994	0.6271	12	2	2	0	4	0	0	0	1	0
	vTH32H1X!1F!11080V082V!F&HF!808!F841FV)FF0810F11,F$V1#	!4!38F#2VF10880F302#8$BF0FV!F4V0J448#4#H!k*ZF01V%2F02084#	)1/-5*1//0301/,3$2$3////09///-1)1)2/&1/&12/.1+1/////.4/$1/%25%1//////-4!2//$1,2$1//////////,K-1/.4,1/%3///!2401/#3/.4,1///%2//+	dcu@`HH@aIgVWjfehDIz`	12	11	168	168.179	1.9628	2	0	26.25	0.57371	15.6	0.75	0.66146	0.52781	12	3	3	0	5	0	0	0	6	0
	yNP120c$F%8#80V*2F01808!F8410V(40F!102!1%4$F2$1#	040101840H80VF#83010204#882R!F$BV(VF#FF0k110F%ZF!V!1!2V!804#	//(7/#12///04*1/%2///A+5///////(3,3*1////*1//%2/$1/!1#2%1%1/$2/%1#2,1//(2%1////&2//5$2/(1//!1/+1/*J/#1#2/03/(1////$1&101/*1///(1/)2/*3&1(	dcuH`DJ@BDkUUUifZ`sJkj	12	11	172	172.167	1.5301	3	0	42.38	0.66305	32.67	1	0.48354	0.38918	12	4	4	0	4	0	0	0	4	0
	ssL120k01!H%8#84V$8$H#8$F8010V*F!10H/$V$	0Z!110F$V$8247$V8$B!F$BV0F0V8(2!V1(FZ!1&2F!1V4#	//(D%1+1/+4/&4%2#2////%16//////*1/)4,1+1*1///(7/.1+3/#11/04//////(3/0201///)2#1//-2////13///&L///+2-1/////#1/-1//&2/+2//!2(	dcu@@@IJUuUZijhDAj`	12	11	148	148.124	1.9944	2	0	7.56	1.9921	15.6	1	0.66376	0.38918	12	2	2	0	7	0	0	0	8	0
	zRP3228#4F%80V082V!F&HF!808!k8410V)FF0810F*V#F$V1#	!4!38F#2VF1!8!302#8#2B!FV#4V0JB48#4#H!k01$F!VF01&2G#84#	//01%2//03*101/%2+4/01/%1/&4%A/&2///1)3/%31/*1/$3-4$1/////.2/$1/!2/02///!2///////1/*3/&1/-1$1/////$I/01//)1////)2401/#5.4/,2///%2/-1,	dcuD`LjD@HrREIJIKTtlBTcP	12	11	176	176.155	0.3636	4	0	58.51	0.70313	49.74	0.75	0.67089	0.49698	12	5	5	0	4	0	0	0	3	1
	vwH120l$H%8#82V$8$H#8$F8010V*F!10H/$V$	0Z!110F$V#882F7$V8$B!F#FBV0F0V8(2!V1(FZ!1&2F02104#	//(C%1+1/+2$1/06%2%1,1///%18//////*1/)4,1+1////#5/&2/#3/#11/01/.1//%2///2$1///)1///!5////01///&L/*2//1-1/////#1/-101//$1/+2//!3&3	dcu@@@IJUWUZjZhDAZ`	12	11	148	148.124	1.8915	2	0	7.56	1.9921	15.6	1	0.68335	0.38918	12	2	2	0	7	0	0	0	8	0
	vNPW2184#F0J#8#80V!F1%FF01808!F841#2!8!F0F08!F!1%4$F2$1#	!8101840PN0W$8!10204#880R02F$BV(V$F40k#F!F!ZF!V!1!2#8040V0	!1//$@//*2///)1/!1//08+22///$2/+2//01!8/-1/////(3%1%1$5/$1.2,2//////+1!6%2&101///////,2(1#1/$1//2/%K//*1)1//1//-11!1//$3/////!2//!2(	dcu@`Hp@aIUe]ifihLRJF`	12	11	168	168.179	3.2645	2	0	26.25	0.57371	15.6	0.83333	0.56694	0.52781	12	3	3	0	4	0	0	0	5	0
	sNP321V&F#8#80V!F&FF018$F041#2!8#FF08!2!1%4%2)	048101840280W$8201#4#8!R!F$BV(V%40V1!F%ZF!V!1!2V!1040V0	//(6$1/!1/$4/(4#1////$2(7/////)2//&2!2//.5/,2///#3(7/$1///-1/////.2/////-5/%1//01(2///&L,1/,8/(1(2///(6/+2/*1-1///$2//+	dcu@@@kIEDh\eKUMPYDeu@	12	11	148	148.124	3.0534	2	0	23.16	0.65026	15.6	0.83333	0.47602	0.56664	12	2	2	0	4	0	0	0	5	0
	vRHY22W!80F%8#82V0FF&HF!8$F8410V!8$FFF0810H.F$V$	0Z!118F#2VF!882F3%8$BF0F#FBV0F048(2!V1(FZF01V%2F02104#	$1//!7////&2*2////&7//)1/////*5//////#1/,2(5*2)1%2$2*1)1////$2/$1+2!4&1.2//#1///!3/.2/011//+2!3/%L,2,2.2//.1//*6/.2/&1/*1//(2//+	dcu@@@kIEDidTuTsPHBM@	12	11	148	148.124	1.944	2	0	23.16	0.65026	15.6	0.83333	0.64898	0.57807	12	2	2	0	5	0	0	0	6	0
	NNH322V+8#80V!F&HF!8$F04!V)FF08102/*	0Z!118$2WF#8203%8$B!FV#BV04!8#4&V1(FZF01V%2V!1040V0	)1/-@////&4////02/A#1///)1)3)1/&1/)2////////03(5/$2#2/025///!3//01/.4////!1//+5//#1/////$M//*5/////*2/&1.2.1!1////1/*1/	dcv@@@RgeUviZjC@Rjh	12	11	146	146.128	3.2474	1	0	16.52	0.69673	12.36	0.75	0.64856	0.54161	12	1	1	0	5	0	0	0	6	0
	vTH32H1X!1F!11080V082V!F&HF!808!F841FV)FF0810F11,F$V1#	!40138F#2WF10880F302#8$BF0FV!F4V0F448#4#H!k)FZF01&2F02084#	//(1//,301#3/(3*3///(404%C///-1)1)2/&1/(2/.1+12/////$1(601/!1/-1///////02//$1+12$1///////*1///0K//*5!4,1/%3///!2!1/#3/.1,1///%2//+	dcu@`HH@aIgVUjfehLIzF`	12	11	168	168.179	1.8961	2	0	26.25	0.57371	15.6	0.75	0.62739	0.52781	12	3	3	0	4	0	0	0	6	0
	vTHY2FWX081F!11080V082V!F&H#808!F801FV!8&F!1FH11/!V1#	0Z40130F$V#882F302#8$B!F#FBV0F408(H!k1(FZ!1&2F02104#	/02/%9//01*3/)4#233)3////05/%1/////1/$1%24#2/)1/.1//$1//%6/$1/&1////(2/%1//%2//*1///!5////1/1//!1#M,2/+13!4//#3///!2!1/,1#11/1-1///$2//+	dkM@`HH@aIgYuZijZ`PdZ	13	12	180	180.190	2.5367	2	0	7.56	1.9921	15.6	0.84615	0.72256	0.43984	13	3	3	0	6	0	0	0	9	0
	ztu720s!20F$28V!80V!F08$FF01808!F84,FF08!2!1%J$F2$1#	048101840H80V!1082010204#880R08F$BV(V$FV0k1!F!F!ZF!V!1!2V!904#	//(8/!1///!12!1////.7+1///%2////05/(1$1/%1//1&31/&2)2(4/$1//$1/$1////,2#2%2///(2/%1/(2/-2/!2.1!1/(1/*L!1#2/$1,2+1$21/,1//(14!2//,1///-2+3//!4&2	dkMH`HppBDeUgUiffjCDbnh	13	12	184	184.178	1.7356	3	0	39.35	0.71563	35.83	0.92308	0.49963	0.41415	13	4	4	0	5	0	0	0	6	0
	vwL120k01!H%80V086V$8$H#808!F8010V*F!10H/$V1#	0Z40130F$V$824702!V8$B!F$BV0F4V8(H!k1(FZ!1&2F!1V4#	//(E%1+1/+2/&6%2%1////#16//////*1/)42+1+1#1%1///(7/&2/#3/#11/04%1/(1//%2//03/#1///)1#1//-5/-2//!1///&M//$1/%1-1/#2//)1/$1////%1/+2//!2(	dkM@`Hp@aIUUUZffj`SEj	13	12	180	180.190	2.8119	2	0	7.56	1.9921	15.6	1	0.67668	0.32432	13	3	3	0	8	0	0	0	9	0
	kNP221%F0F#8#80V!F&2F018$F841#2!8#FF!1#V1%4$F2)	!8081841280W$8!11!4#8!R!F#FJV(V!1!40V#F#V0ZF%10424$4#	///(2/!1*2//#2#2/#1//$6(G+5+1///.12//!1#1/,1//01////&1$15/$1/////$3)4///-2//01//-2////.2///1$1N//*9//02///(5/+2/*1////#2//!2(	dkM@@@iJYY}YZiZPJIKhZ	13	12	160	160.135	3.0701	2	0	51.27	0.29374	15.6	0.69231	0.45091	0.56122	13	2	2	0	4	0	0	0	2	0
	vTH32H1X!1F!11080V082V!F&HF!808!F841FV)FF0810F11,F$V1#	!40138F#2WF10880F302#8$BF0FV!F4V0J448#4#H!k)FZF01V%2F020840V0	)1/-5//,30101/*3*3///(4(A#1///)1)1)1/&1/(2/.1+12/////-6/$1/%25%1//+3////04!2//$1,2$1//////&1/!1///0M//*5!4,1/%3///!2!1/#1/.1,1///%2//+	dkM@`HH@aIgVUZiiZ`pghZ	13	12	180	180.190	2.3505	2	0	23.16	0.65026	15.6	0.69231	0.63988	0.48173	13	3	3	0	5	0	0	0	7	0
	zTub2FdX085k!91180V082V!F&H#808!k80WFV!N&F0V10H11(4)V1#	05B0130F$VF!882F302#8#2B!F#F4V0JB08(H!k110V!F0FZ!1&2J02104#	+13#2/%5/!1/)2/-12$1/+2(4/.107/%2//////,15/(2//$1//$1//%4,1&1/!1#3,2/&2#2/-2//+2/2//*1!2//*1//#1//1/1-2/#1#K,2//1/)1//,2.2!1/#1(1#11/1-1//%3-2//+	dkMD`DjC@HRn]gUjfihDif`	13	12	188	188.166	0.1754	4	0	39.88	1.0331	52.9	0.84615	0.7079	0.4621	13	5	5	0	5	0	0	0	7	0
	NsHY22k!802%8#80V0FF08$HF!8$F04!V(FFF081F2/*	0Z!118$2WF#8207$V8$B!FV#BV#V8#4&V1(FZF01V%2V!1040V0	//(8#3////014///#3/$106%@////////!102/////&1#205//!2(7/$2%3$4//////////////,3!2///.11///(O#1(2)1/!2/////*4///&1////#1$2/,3&3	dkN@@@Rf{WUjejhLAjZ`	13	12	158	158.139	3.7878	1	0	13.43	0.85704	12.36	0.76923	0.64937	0.50742	13	1	1	0	5	0	0	0	7	0
	zTP32H9X!5k!91180V082V!F&HF!808!k84WFV!F%FF0c10F11,F$V1#	!40138F#2WF10880F302#8#2BF0FV!F4V0JB48#4#H!k01$F0FZF01&2F02084#	,3.3*1//,201#3/(2$1//$4/(404%E////(1)2$1/01/(1/)2/012/////$1(501/!1/!1#2%1%1/&2////////$11$1///////*1///0L//*5!1,1////)2!1/#4/.101*1//&3-2//+	dkMH`Dj@BDkgVUZiiZCJQih	13	12	184	184.178	1.3703	3	0	39.29	0.71519	32.67	0.76923	0.64551	0.4621	13	4	4	0	4	0	0	0	5	0
	vRH322%F%80V082V!F&HF!808!F8410V)FF0810F.F$V1#	!40138F!F2WF1!8!302#8$B!HV#4V0J448#4#H!k04&FZF01V%2F#840V0	//01%5/$1/)101/$2*2/02//+4(E#1///.1#1)1/&1$2/$2+5/1(1!12////)2/#3/$1/&21///02////04///+1///!3/-2//(1!3//-M//*5/1//!2//%2!1/#1.1/,1///%2//+	dkM@`Hp@aIUYUzfejPsEkj	13	12	180	180.190	2.5262	2	0	38.76	0.38854	15.6	0.76923	0.66788	0.48173	13	3	3	0	6	0	0	0	5	0
	vRPW21c4#F0F#8#80V!F&FF01808!F841#2!8$F08!H!1%4$F2#V1#	048103840P80W$82010204#880R!F$BV(V$H40k1!F%ZF!V!1!2V!8040V0	!1//$8/+2//*4///*1/&7+2-1%1//1///-2!2/-1/////.1+6/$1/(1#2/////////$1+1///,5/2*102!2+2,4%1#2///0L#1*3/*3/02///(1-14!1/)3/)1///01/04/*3/	dkO@`Hp`BDeggUiiijCDjah	13	12	182	182.186	3.0128	3	0	29.8	0.6245	18.84	0.84615	0.5556	0.4621	13	4	4	0	4	0	0	0	5	0
	sNP323V&F#8#80V!F&HF018$F0410V02!8#FF08102!1%4%2)	0Z8111844282W$8203#40808!R!FX#BV$8!V%40V1!F%ZF!V!1!2V0V1040V0	//(6%1//&2/(4&1!1//*2/!2$1!9/////(32/2/%2!2////,2///#3(5/$1.1/%2//-3////01%2/////-5//(2.1(21///%M,1/,8///,1/,42/*2)1/1////#3//+	dkO@@@h\dTRaVRejejCHdQh	13	12	162	162.131	1.5154	3	0	42.47	0.62562	27.96	0.76923	0.4905	0.53648	13	3	3	0	5	0	0	0	4	0
	zTub2JdX085k!91180V0B2V!FF%H#80808k80WFV!N&F0V10H11(4)V1#	0_B0130F$VF!882F302#8#2B!F#FBV0JB08(H!k110V!F0FZ!1&2J02104#	1*13#2/%3/!1,3+2/-15$1)1/*4//07///////+2&12/(5////*1//%6,1&1/!1#3,2/&2/&1*2///,2//3)1//-1////$1/1-2/#1#M,2//1/////&2!1/#1(1#11/12*101(4/,3-2)2//0	dgmD`DjC@HRn]gVZijZhvISM@	14	13	200	200.177	0.5347	4	0	36.79	1.1199	52.9	0.78571	0.71655	0.49074	14	5	5	1	5	0	0	0	8	0
	ztu721s!20F0F!28V!80V!F08$FF01808!F841#2!8#FF08!H!1%J$F2$1#	048101840P80W!1082010204#880R08F$BV(V$FZ0k1!F!F!ZF!V!1!2V!9040V0	//(8$3,1/*401/$12#2/(1///$6#1///////,2!5/-1/4/,2/31//02(6/$1//$1%1//////2%2)1//-2//.2/%1&2/!2%1(1//2/%N&2//!3/(1(2///(6!1//,1/$1///$2//!4&2	dgmH`HrpBDeV[uZYjZhLRJF`	14	13	196	196.189	2.9442	3	0	36.26	0.77661	35.83	0.85714	0.52214	0.50742	14	4	4	0	5	0	0	0	7	0
	mNP0218$F0F#8#80V!F&HF01808!F841#2!8$F0810F0V1%4$F2$1#	!8181841P80W$8!11204#880R!F#FRV(V!10F40k#F#V0ZF!V0210424!8040V0	!1&2/%1%6!1/-1//01-2#2)2!1///$F&1#7/01//#2/*1/-1#1!8/-1/////(3%1$1%3/$1////#1/*4//,6%2)1///////,2,1/$1//2/%O/(1/02/////)11!1/#1/-1////$2/-1#2(	dgm@`Hp@aIUeU^feiZ@djfih	14	13	192	192.201	3.7356	2	0	51.27	0.29374	15.6	0.71429	0.57648	0.50742	14	3	3	0	5	0	0	0	3	0
	zTP32HdX!5k!91180V082V*HF!808!k84WFV!F%FF0c10H11,F$V1#	0Z40138F#2VF10882F302#8#2BF0F#FBV0JB48(H!k11$F0FZF01V%2k02104#	,3.2*7%1/01/#201/&4$2$3/%1-4//09/)1//-1.1/01/(12)1-2.101!2/////!3(3/$1-1#1#2%1%1/&2//////*2/*1$1///!5////1/+1/+N//*5!1,1////2(4!1/#1/.101///!3-2//+	dgmH`Dj@BDkgV]VjZVhDif`	14	13	196	196.189	1.8914	3	0	36.2	0.77624	32.67	0.85714	0.66499	0.4621	14	4	4	0	6	0	0	0	6	0
	vTHY2HWX081F!11080V082V0FF&HF!808!F841FV!8$FFF081FH11,F$V1#	0Z40138F#2VF10882F302#8$BF0F#FBV0F448(H!k1(FZF01V%2k02104#	$1//207)1/&1*3/)4$3$2$3////05/)1.1///!1//%22#2/)1////$1/,4(6*2)11$2$2*1////.2///,2#1/.1///!5/.2/01////&O,2/,5!4//#3&1//*6!1///#1////#2//+	dgm@`HH@aIgYoVjZejABYh	14	13	192	192.201	2.9576	2	0	20.07	0.75037	15.6	0.78571	0.6489	0.53648	14	3	3	0	6	0	0	0	8	0
	zRP3228#4F%80V082V!F&HF!808!k8410V)FF0810F*V#F$V1#	0V40138F#2WF1!8!302#8#2B!FV#4V0JB48#4#H!k01$F0FZF01V%2G!1840V0	//(6//03*1011!2/02+2/01/%1/&4%A/&2///1)2/%31/)51/$3-4$1/////.4.1$1/!2/02///!2/#2/.4///$1%1/*3/&1/-1%1///,3/%M/01/(2/1////)2!1/#3.1/!1)1///%2/-1,	dgmD`LjD@HrREIJIKKTtmPYRMM@	14	13	200	200.177	1.2057	4	0	52.33	0.78616	49.74	0.78571	0.68887	0.4722	14	5	5	0	5	0	0	0	5	1
	vRH322%F%80V082V!F&HF!808!F8410V)FF0810F.F$V1#	!40138F!F2WF1!8!302F!8$B!HV#4V0J448#4#H!k04&FZF01V%2F#840V0	//01%5/$1/)6/&2/,2//#4&4(G#1///.1#1)1/&1$1/$2+2/1(1!1203////&2/#5/$1/&21///12///////-1///!3/-2//(1///0O//*5&3(1//!2//%2!1/#1.1/,1/$1//2//+	dgm@`Hp@aIUYUviiZf@lVnmX	14	13	192	192.201	2.9139	2	0	35.67	0.4222	15.6	0.78571	0.64374	0.49929	14	3	3	0	6	0	0	0	6	0
	xvuj2KkZ0@020J4028V80C0V!F18%F0W8$FF41#2!8!F0F$2!1%4%2)	0481018402N0W!1082050204V!8!R08F$4V#V#V%Z0V1!F!F!ZF!V!1!2V$40V0	!1.1/$8/!1/&3/3/3//*1/(2(9+22///$1//,1/1!2/!102//////(1%1$6*2)1.2$2&2&1///////(2//3///,2//+1/$2&2//.O/(1*1%3)1/,3///011/+2+3%1&1////#2)1/204-	dgmH@IlDf]UeZjYijHVU]KP	14	13	176	176.134	2.334	3	0	33.17	0.84896	35.83	0.78571	0.60023	0.45134	14	3	3	1	6	0	0	0	7	0
	ztu_21s4020F0J!28V!80V!F18$FF01808!F841#2!8!F0F08!H!1%4$F2$1#	048101840PN0W!1082010204#880R0@F$BV(V$FZ0k1!F!F!ZF!V!1!2V!8040V0	!1//$B/!1/&2/+2/,1/!1//08+22///$1/+2//01!5/-1///.31/-1%1$4/$1.2,2&1//////&2%2&101.1.1-2//.2/-2(1#1$2.1//2/%N&2//!1)1//1//-11!1//$3&1////*2)1/2&4&2	dgmH`HrpBDeVUuZYjZhLRJF`	14	13	196	196.189	2.7922	3	0	36.26	0.77661	35.83	0.85714	0.5874	0.4621	14	4	4	0	6	0	0	0	7	0
	ssT120k01!H%8#84V!F08$HF018$F8410V$8$F0810H0V-2#V$	0Z!118F#FX$82470V!V8$R!F$BV0F0W8(2!V1$F!FZ!1%V2F!1V4V!	/#1/#B%1+1/+1/&4%2////$2%82/&4//.1*1/%1/)7,1+1*1-1//)7//+4/#13/04//////(3/#1///3,1//-2//02/$1)1-1//(O/////+1//)2/01$21/-2////#3!1/.2(	dgo@@@pdie}UYZijhLaQz`	14	13	174	174.142	2.4538	3	0	23.78	1.1173	27.96	0.92857	0.67844	0.38376	14	3	3	0	6	0	0	0	7	0
	vNPY21c4#F0J#8#80V!F1%IF01808!F841#2!8!FFF0810H0V1%4$F2$1#	048181840PN0W$82010204#880R02F#FRV(V!10F40k1!F!F!ZF!V021!2V!8040V0	301//$8/(1//-4*2/01///$8+2///%1%2/$1//01!5/02+1/////.1*15/$1)1/(1$1/,3////%2%2)1/////-9/-2//!1//2/%O//*4////*1-17!1//1/01////$4/*3&2(	dgm@`Hp@cHdeEDTeSRtuAbUTt	14	13	192	192.201	4.1398	2	0	35.67	0.4222	15.6	0.78571	0.58099	0.52968	14	3	3	0	5	0	0	0	5	0
	ztu721s!20F0F!28V!80V!F08$HF01808!F8410V02!8!4FF0810H!1%J$F2$1#	048101840P80WF01083010204#882R08F$BV(VFV!Fo0k110F!F!ZF!V!1!2V!9040V0	//(7$2,102/(401/$12#2%1////&8//////(2/(2!3,3//04/,2/31//02(5/!101/!1#2,2%1-1/////02/1//-2//.2$2/1&1/!2%1(1///&O&2/2/03/(1(2///(6!1//$1&1/$1/%1/-2//!3&2	do]D`DJG@HRmV[uVfZfjCLjih	15	14	212	212.188	2.4184	4	0	49.3	0.8357	52.9	0.86667	0.52545	0.45401	15	5	5	0	5	0	0	0	7	0
	xvmE2LkV0@0H!4028V80C0V!F08$HF0V8$FN410V)FF0810H)F$F$V$	0Z80118F#2WF0108207$V8$B08FV#BV0J0Z8#4#2V0V1%F0FZF01V%2k!1840V0	)1(1/$@/!1/+301)3/3$2////&9#1//$1/-1)1/&1/)2/$2/$1//*1//*2(6*2)1/$225,1//$2//01/.6///03)2//2/02///////)Q/(1/02/2/%3//.1!2/&1/.1!1#1$2///%2/*104-	do]H@E\Df]VUVjfejhaYTKK@	15	14	188	188.145	1.7812	3	0	30.08	0.93617	35.83	0.73333	0.67568	0.44158	15	3	3	1	7	0	0	0	9	0
	zRPW2184!4F0F#80V080V!F&HF01808!F8410V02!8!40F0810F0V1%4V#F2#V1#	!8183840P80WF#81010204#882R!F#FRV04%VFV10HJ0k010F%ZF!V021!21!8040V0	!1/-1%5/-1!3///4//)1/,A+2/$1-4/02//%3/&1!5/%3/!21////+3%1+3/$1/!2/02////*1/+4///01//#13/.1/#101!2)3.2///,P/(1/&1-2/)2//*13201/#3$2/)1////#3-3.1,	do_D`LihP@cIHUEhdleiiiZCBnmh	15	14	214	214.184	1.7757	5	0	71.48	0.62521	52.98	0.73333	0.64474	0.50377	15	6	6	0	4	0	0	0	3	1
	vTH32HWX!1F!11080V082V!F&HF!808!F841FV)FF0810H11,F$V1#	0Z40138F#2WF10882F302#8$BF0FV!FBV0J448#4#H!k1(FZF01V%2k021840V0	)1/-A//,301/&4$3*3////09#1//$1/#1)1)1/&1/(22/-1+1/////%3(6/$1/%25%1//+2//01/.4!2//$1,2$1%1//+5///#1////$Q//*5!4,1/%3///!2!1/#1/.1!1)1///%2/*1/	do]@`HH@aIgVUWjfejhLIzF`	15	14	204	204.212	3.2593	2	0	16.98	0.88693	15.6	0.73333	0.66492	0.45984	15	3	3	0	7	0	0	0	9	0
	sNP322V$F%8#80V!F&HF!8$F8410V)FF0810H0V,F2#V$	0Z!118F!FHWF#82030V#8$B!HV!1BV0J058#4#2!V14&FZF01V$V2k!1840V0	//(8%1//*1/$4*3////&C#1///.1#5&101/&1$2/#2,5///)1///)3(3/$1/&2///!1//01/.4//,1/$1//)305//03//(3$2+2/+Q//*5/////*53/%1/.1!1(2//-1(3/*1/	do_@@@pldTQbRRRejVjXLaZz`	15	14	186	186.153	2.5515	3	0	51.89	0.51204	27.96	0.66667	0.69963	0.47603	15	3	3	0	6	0	0	0	4	0
	vRPY2284#F%80V082V!F&HF!808!F8410V(FFF0810F0V,F2#V1#	!40138F!FHWF1!8!30XF!8$B!HV!14V0J458#4#H!k04&FZF01V$V2F!8840V0	//(4%1//(5/*4&1)1//+4&4(G#1///.1#2&101/&1$1/,2#2/1,203///01//)5/$1/&2$2//+12////&1/(3//&1////&2!2//!103(1+1/+P%3//#5&3/////!4!1/#1////!1//3//+	do_@`Hp`BDegYUviZVi`HghXv	15	14	206	206.208	2.8479	3	0	54.98	0.48327	27.96	0.73333	0.67929	0.48104	15	4	4	0	4	0	0	0	4	0
	zNPY2384#F0J#80V080V!F1%IF01808!k8410V02!8!JFF0810F0V1%4$F2$1#	!8181840PN0WF#81010204#882R0XF#FRV2#8!VFV10FJ0k050F!F!ZF10V021!2#8040V0	!101/!3.5/$2///,5///.1&D+2///!1!2%1/$1(2/(1!6,3////%1//!3%1*12/!101/!1#2,1//!1////#6/1/////&3%1$2/(14//01///&P/(2/01/////)15401.2/$1,1////$3%1(1/!1(	do]H`DJ@BDkUfWuiifV`sIkZ	15	14	208	208.200	3.4285	3	0	64.31	0.43695	32.67	0.73333	0.62168	0.50791	15	4	4	0	5	0	0	0	3	0
	zwP322s#4H%80V082V$8$HF!808!k8410V)FF0810H*V#F$V1#	0Z40138F#2VF1!820702!V8#2B!F$BV0JBZ8(H!k11$F0FZF01V%2l!104#	//(@/(1(3,1/%34*4/01#1/01/-7/&2///1//31/)21(1+3-4$1!2//.5//!2(2$1.1-1#2/02///!2////.2//1/*3/&3/-1//01/+1/+O/01/(2/11///.2(4!1//#1//,1//%2/-1#3&3	do]D`LjD@HrREIJKIIZfej`RfZ	15	14	212	212.188	1.7268	4	0	49.24	0.8355	49.74	0.86667	0.67091	0.39608	15	5	5	0	7	0	0	0	6	1
	vRPY2284#F%80V082V!F&HF!808!F8410V(FFF0810F0V,F2#V1#	0V40138F!FHWF1!8!30X#8$B!HV!14V0J458#4#H!k04&FZF01V$V2F!9840V0	//(8%1//*1/(4&3)1///,C#1///)1$1#2&101/&1$2/#5(2#5/1////01//)3/$1/&2$2//,1//02/.8/-3//&1////&2!2//!102!3$1+1$3/%P%3//#2/////*4!1/#1//!1///&1(3//+	do_@`Hp`BDegYUViZVjPpghZ	15	14	206	206.208	2.9146	3	0	54.98	0.48327	27.96	0.66667	0.71698	0.48589	15	4	4	0	5	0	0	0	4	0
	:uj2LsV0@4m!B!8Vc0B2V!FF8$H!V80808k8010V!8&F!1FH*4)V1#	0_B0130F$VF#820702!V8#2B08F#FBV0JBV8(H!k110V!F0FZ!1&2J!104#	1/2$1-10@+2%1(2!1//&4$2$1)1/-2,1!103*7///%1////-21/&1////*1//%5/2#1/!1#3,2//.2*2//+2/2//2)1///!4(2/$1//01/1$1*1,1#1#O,2*2&1%1/////-2!3//011/01/%1+1/.2#1$1/!3-	do]D`DJM@HRmV][VijZjaXaHt	15	14	212	212.188	1.3503	4	0	33.7	1.2226	52.9	0.86667	0.74588	0.41291	15	5	5	1	7	0	0	0	9	0
	zvuj2KsZ0@0H0J4028V80C0V!F18$FF0W808!FN41#2!8!F0F08!H!1%4$F2$1#	048101840PN0W!1082050204V!880R0@F$BV#V#V$FZ0k1!F!F!ZF!V!1!2V!8040V0	!1.1/$@/!1/&2/3/3/&1/!1//08+22///$1/+2/1/1!5/!102(1/////.1%1$6*2)1.2$2&2&1//////&2%2&101//3///,2/-2(1#1/$1//2/%P/(1/01)1/,3!1//-11!1//$3/////!2)1/204$2(	do]H`HrpBDeVUuZfZfjhNXdTM@	15	14	208	208.200	3.1515	3	0	33.17	0.84896	35.83	0.8	0.59613	0.40474	15	4	4	1	6	0	0	0	8	0
	vwTW21s41!H%80V086V!F08$HF01808!F8410V02!8!F0F0810H0V-2#V1#	FZB0138F080FY$82470X!V8!80R!F$BV0F4W8(H40k1$FV0FZ!1%V2F!9V4V!	/#1/#F%1+1/#2&1/&4$22////+7////(1//01/)4,1+1#1%2///(7(3//!5/#12/06$3$2-1/+1///03/1201//+1/01//-2/-2!1/$1)1$2(1//(R#3/////(2//(1!1-1%1+2////$1/3/+1%2(	f`~pB@HXH@HRVUWUViZijhFLQFU@	16	15	218	218.219	3.6776	3	0	20.69	1.2842	27.96	0.875	0.67517	0.38686	16	4	4	0	7	0	0	0	9	0
	:uE2LsV0@4H!4028Vc0C2V!F08$HF0V808!kN410V)FF0810H)F$F$V1#	0ZB0138F#2WF110820702!V8#2B08FV#BV0JBZ8#4#HV0k11$F0FZF01V%2k!1840V0	/!1/!106+2%1(2/!11!2&3/3$1/01//-4%C////(1)2/&1/)21/#2/$1//*1/$1/$2(5*2)1/!10202,2////&1/.2///03!1%1///!6/-1%1/////#Q/(3(1(2(2&1/%3.1//!2!1+1&3.1/!1#1$1///%2/,4-	f`~Pb@DD`x@PeZkJzsTtmUTKSAGdJ`	16	15	224	224.199	1.6185	4	0	46.21	0.89158	52.9	0.8125	0.69317	0.44158	16	5	5	1	7	0	0	0	8	0
	vRH322V$F%80V082V!F&HF!808!F8410V)FF0810H.F$V1#	0Z40138F!F2WF1!820302F!8$B!HV#BV0J448#4#H!k14&FZF01V%2k!1840V0	//01%A/$1/)6/&6/,2//#4/E#1///.1#1)1/&1$1/#22+2/1+1!3////&2*3(5/$1/&21///11//01/////+1%1//+8/-2/////*S//*5&3(1//!2//%2!1/#1%1(1/!1)1/$1//2/*1/	f`~PB@HX@DIJkJjkTtmTt@fEerLp	16	15	216	216.223	3.8227	2	0	29.49	0.51068	15.6	0.6875	0.66533	0.47083	16	3	3	0	8	0	0	0	8	0
	ssTY21k0180H%8#84V!F08$HF018$F8410V02!8$F081FH0V-2#V$	FZ80118F#FY$82470V!V8$R!F$BV0F0W8(240V1$FV0FZ!1%V2F!1V4V!	//(D//&1-1/4$22////+6/%102///&1/%1*2/06/.1$11///&7//+7/$2/05$3//%1//02/%1!3/02/2//02,1//-2/+1$2/-1/1//!1#S,2//1////*1+4$1/.21%1(31////#3/&1*2(	f`~p@@@XHeLs{jlmUSUPLPTLj	16	15	198	198.164	3.4005	3	0	17.6	1.5097	27.96	0.875	0.72068	0.43493	16	3	3	0	7	0	0	0	9	0
	zvuE2KsV0@0H0F4028V80C0V!F08$HF0W808!FN410V02!8!4FF0810H!1%J$F2$1#	048101840P80WF01083050204V!882R08F$BV#V#VFV!Fo0k110F!F!ZF!V!1!2V!9040V0	/!1/$5$2,102/(4,3.23$1////&8//////(2/(2!3,3&2/)4/,2///#2(7*2&101/!10202,2%1-1/////02/1//3///,2$2/1&1/)1(1///&Q/(3/03/(1(2$3///!6!1/(1+1/%1%1/%1/-2/,4$1(	f`~Pb@DD`x@PeZlwjsSMSUTKSFJeJ`	16	15	224	224.199	2.7777	4	0	46.21	0.89158	52.9	0.8125	0.5481	0.47083	16	5	5	1	5	0	0	0	8	0
	ssTY21k0180H%8#84V!F08$HF018$F0410V02(F!1F2/2)	FZ80918$FY$82470V!V8$R!F#FBV#W8)40V1$NV0FZ!1%V2#1V4V!	//(C$1//)1/&4%2#2%2//)1#1/0A/%1///%1,2+1/,4,3/&1(2!1//+7/01/)4/$2/03/*1///!2/%1!3/02/201//,1/.1-2$1///*11.1//!1#T,2//,2//)1%2/(12//$11///#1$1/*2/&1&1102$1!	f`~P@@@TRfWUWUjZZZhF@IGe@	16	15	196	196.168	3.9211	2	0	26.56	0.86672	24.72	0.9375	0.67675	0.38686	16	2	2	0	8	0	0	0	8	0
	zNPW21c4#F0J#80V080V!F1%HF01808!k8410V02!8!J0F0810H!1%4V#F2$1#	048101840PN0WF#83010204#882R0XF$BV2#8!VFV!FJ0k150F!F!ZF10V!1!2W!8040V0	!1//$9//03/$2.4*4//+2/*B+2+2//)1/+1)3.1&1!3/%3/02%1////-1%1$2/$1.1!2/02/*4////+4-101/*1//*3/&5/-1//031-2//(Q)1//4)1////1#1)11!1#1/,2!1/&1+1//-2)1/3&1(	f`~Pb@LT``@QddJRbRRrVfZejA`drUP	16	15	224	224.199	2.9362	4	0	61.75	0.66623	49.74	0.75	0.6424	0.47083	16	5	5	0	6	0	0	0	5	1
	ysT161s01!H0F0V08#84V10F08$HF01808!F845#2!8$F0810H0V1%4$F2$1#	048181840P80W!F082470204V!880R!F#FRV#V8!V!10F40k1!F%ZJ!V021!2V!8V40V0	!1//#2@!1////01,3-2!1///$D+2///%1///-1!5#2/)1/.1)1/$4/.1+1&1,1/04/!1)1////%1!1(1)4%2)1/.1)1///#5/-2,2/$1#1,2-2/%T/(1/01!2/////%11201/#3////-1/$2/*2!1#4&2	f`~QB@HX|@HRUYWUVfZVjdFDQHU@	16	15	220	220.211	3.3032	3	0	53.42	0.52602	32.67	0.875	0.60056	0.40474	16	4	4	0	8	0	0	0	5	0
	ssT121k01!H%8#84V!F08$HF018$F8410V02!8$F0810H0V-2#V$	FZ80918F#FY$82470V!V8$R!F#FBV0F0W8(240V1$NV0FZ!1%V2F!1V4V!	,2%1!1/C%1+1/+1/&4%2#2///%1/A1/&2//.1/02.1/)6,4+1*1///(7//+31/!12/05$1//////!3/0201///-1//-2$1!1/(2/$1)1(2$1//(S/)2//2//1//)2/01%1+1/01*1///(3!1/.2(	f`~p@@@XHeLnjzlmUKUPLPTHj	16	15	198	198.164	3.129	3	0	33.2	0.8003	27.96	0.9375	0.67577	0.36642	16	3	3	0	8	0	0	0	7	0
	xtmb22k!@0F$28V!80V0FF08$HF!8$F8410V(FFF081FH)F$F$V$	0Z80118F!F2WF0108203%8$B08HV#BV0J048#4#2V0V14$F0FZF01V%2k!1N40V0	//(@/!1///!12*4///-1(A////////!104,5////-1031#3/,2(4/$12$2$2*5,1/(1////-6/-1/,2!2//+1!2///02/(3//-S#1!2$2)101/2////+1*3!4//-101%1//11//02//!2&2	f`~Q@@IN@djkLnmTtmUHLDnHf	16	15	200	200.156	2.2312	3	0	42.59	0.66119	35.83	0.6875	0.69485	0.52698	16	3	3	0	8	0	0	0	8	0
	:uj2LtX0@5m!C118Vc0B2V!FF8$H!V80808k80WFV!N&F0V1FH11(4)V1#	0_B0130F$VF!882F702!V8#2B08F#FBV0JBV8(H!k110V!F0FZ!1&2J02104#	1*13#2/%9/!1+1,2/)4#14$1)1/*4!2/103*7////////#12/(3////*1//%6,1&1/!1#3,2/&2/&2*2///,2//2)1//-1,2///&1/1-2.1#1#Q,2/)1%1/////&2!3/#1(1#11/11,1(1+1/3-2#1$1/!3-	f`~Pb@DT`X@Pe\{NmkUMSUTMQEFU@	16	15	224	224.199	1.4435	4	0	30.61	1.346	52.9	0.8125	0.73918	0.45401	16	5	5	1	7	0	0	0	10	0
	vwTY21s4180H%80V086V!F08$HF01808!F8410V02808!F0F081FH0V-2#V1#	FZB0138F080FY$82470X!V8!80R!F$BV0F4W8(H40k1$FV0FZ!1%V2F!9V4V!	//(F//&2/.4$22////+6$1/1/////1/,4/-1%11///&7!1$3//!7/$2/05$3$2//1//02/%1!3/12/2-1/!2,1//-2/+202!1/-1%2)1.1/!1#T,2*1/$1//-2//(3!1!3/-21/////$3/&1*2(	fhapB@HXH@HrIQIQHiIJiZjZjAcDQUP	17	16	230	230.230	4.218	3	0	17.6	1.5097	27.96	0.82353	0.72332	0.47603	17	4	4	0	7	0	0	0	10	0
	xvyE2UkV1@0m!g!8V80B4V4!F88#HF0W8#8F8410V02(F!10H*4$2)	FZ80918$FY$82471V!V8$R08F#FBV#W8)40V1!V0NkVFZ!1%X24!1V4V!	//(A%3+102/)2/1%4$2!1(2)1/&1&1*204(D/////*1*2#1/)5,2+1///$1-5$11//$6/$2//$1!1#2/*2+2///)1/1/-2/%1//!1////$1/+2/01(U//&1/)2/,2//)2/$1)101/1/(11+1#1/)20201$1/!102+	fhaQ@@EF@drjkjkTuTsSP`bXiNeu@	17	16	212	212.167	2.7466	3	0	39.66	0.91074	44.95	0.94118	0.61898	0.37701	17	3	3	1	8	0	0	0	9	0
	vxQYHXs4!4J%80V082V!F08#4HG!808!F8410V(FFF0810H0V,F2#V1#	0Z401I8F!FHWF1!82030X#8$B!HV!1BV0J458#4#H80k14&FZF01V!10V2kF09840V0	/01/%A%1,1/,1)3*6!2&3)1///,C#1/2//-1#2&101/&1$2/#2(1#5//+11////%3(3/$1/&2///!1//01/&2&4%3///$2%1//+5/-1!2/01/1$3$1+1/+T%2//#5/////*4!1/2!1//!1///&1(3/*1/	fhapB@HDh@HRggYUUjeiZi`XhbiT	17	16	230	230.230	3.3629	3	0	66.29	0.66466	53.26	0.70588	0.72777	0.51193	17	4	4	0	7	0	0	0	6	0
	zsPY21s4#H0J#8#80V!F18$HF01808!F8410V02!8!JFF0810H!1%4V#F2$1#	048101840PN0WF#83050204V!882R02F$BV#V#VFV!FJ0k110F!F!ZF!V!1!2W!9040V0	//(C$1/+3+201/$14*2//+2/#1%6,2/////(1!3.1&1!31/$3/02//&2,5//!2(6/$1/!2)2&2/01&24&2////%1-1/*1//!1&3/&2/$11%11//!1-2//#1#S//*3/!3-2///(5!1///////(2//!4&3	fhaPb@LT``@QddJRbbQRRtsUMTCAIej`	17	16	236	236.210	3.7281	4	0	43.06	0.95541	49.74	0.76471	0.52502	0.52698	17	5	5	0	6	0	0	0	8	1
	xvyEeMoV1DVH1V402@V80C4VF0F088#HF0l9$FNJ10V02!8$F081VH0V&F%2#V$	FZ80118F#FY!1082470V!V8!10R08F01!BV0F0W8(2Z0V1$Fk0FZ!1%X2F!1V4V!	,3$11/#B%1%1$3/#1&1/&2$42(1////!71/&2//.1//01&2/06,1&1#1//////+3#51)2)2/03$3,2////*1/+201//.2,2,1//02$1/*12.2$1)1-1/$1/!S/%2////$1//)2/01%1+2/01//(2*21-3!1%1/!42,	fhap`@MV\AbSJnjl}UTtsUBDqrTfX	17	16	218	218.151	0.9116	5	0	46.89	1.1254	68.42	0.88235	0.71562	0.39608	17	5	5	1	8	0	0	0	10	0
	zwTW61t41!H#V08#86V10F08$HF018$F8450V02!8!F0F0810H0V-2#V$	FZ80118F#FY!F882Jb0V!V8$R!F#FBV0F0W8(240V1$FV0FZ401%V2F021V4k!	/#1/!2D%1+11/*1/$1&22#1////&9////(1//01/)4#2(1)201*1/(1/.4(3//!302$1+12/07$3$2&1)1/(1////#401///-1//-5//01/$1)1-1!2//$T#3/%2//#1/,2+1/+1/01%1+2/01//-1#1/3/+1%2&2	fhaq@@EFlAIUUUYUjiifjAaeItp	17	16	214	214.163	2.0726	4	0	38.44	1.0304	45.03	0.88235	0.68859	0.39608	17	4	4	0	8	0	0	0	8	0
	vwTY22s41!H%80V086V!F08$HF!808!F8410V(FFF0810H0V,F2#V1#	0Z40138F#HWF1!82470X10V8$B!FV!1RV0F4_8#4010H!k1(FZF01V$V2k!9c40V0	//(B%1///,1!4!4&3)1///(1#C*1///%1%2&101/&1/)2(2/$1%1//%1/07012/.2(3/$1/03*2////04,1,3///3//&1//(2/-2!2//$2(1+1/+T%3//#2///1//(54!1!1/1//!1///+2#3//!2(	fhapB@HXH@HRV]eUujVeij`XH|aT	17	16	230	230.230	3.8234	3	0	48.8	0.54447	27.96	0.76471	0.67142	0.49511	17	4	4	0	7	0	0	0	6	0
	zPub2McZ0@0k0JB!80V0B0V!FG%HF0W80808k8410V02!8!J0F0810H!1%4Z#F2$1#	048101841PN0WFF!83010204#882R0XF#FBV2#8!VFV80FJ0k150F!F!ZF10V!1!2_!8040V0	!1//$7/!1-3/$2/$2$4//+2/*B+2+2//&1/-1)3.1&1!1/%3/02%1/////$1$3/$1.1!2/03/*4/#3///&4-1211/)1$2//3#3///%1/$2+31-2//(R)1//1)1/,2///011!5!11#1/(2!1.1&1+101.1/#1&2)1/(1(	fhaQb@LT`ap@cIHTeDdeieifiZjEi`drUP	17	16	240	240.198	1.9144	5	0	74.85	0.72465	69.97	0.70588	0.63198	0.4995	17	6	6	1	6	0	0	0	6	1
	zxmb22k!@0F$28VV082V0FF08$HF!808!F8410V!8$FFF081FH)F$F$V1#	0ZB0138F!F2WF110820302#8$B08HV#BV0J448#4#HV0k14$F0FZF01V%2k!1N40V0	//(A/!1///!14*2/*1//+A////////!1022+5$1*1///,1031#2/,2(4/$12$2$2*3,1/(1/!1///%1#4/-1/,1!2//+1!5/-2/!2/(3/#2/)T#1!2$2)101/2///#2/&1*2!4!1/+2-101//&1//!2//!2&2	fhaQB@HXB@HRUYmUWjZejf`Xp|aT	17	16	232	232.222	3.0487	3	0	42.59	0.66119	35.83	0.70588	0.70151	0.54381	17	4	4	0	9	0	0	0	9	0
	vTHY2HWX081F!11080V082V0FF&HF!808!F841FV!8$FFF081FH11,F$V1#	0Z40138F!F2WF10882F302#8$BF0HV!FBV0J448#4#H!k14&FZF01V%2k021N40V0	//%209//01*3/)4$3$2$3)1///&A+1///////&22#2(5/1///,1&2/,3(6/$12$2$2*3//%1///*1/!4/+101/,1//.1!5////*3//-U#1(2)101/5!4//#3//#1*2!4!1//*1(1//1//!2//+	fhaPB@HD@DIL{MjjuSTmTpLDQTj	17	16	228	228.234	4.0686	2	0	26.4	0.57045	15.6	0.64706	0.68746	0.56169	17	3	3	0	8	0	0	0	9	0
	zyP32HtX!5m!91180V082V!F08$HF!808!k84WFV!F%FF0c10H11(V#F$V1#	0Z40138F#2WF10882F702!V8#2BF0FV!FBV0JBZ8#4#H!k11$F0FZF01V%2l021840V0	//(9//,2011!2.1014$2$2//01)1/#4$1A////(1)2.2&1/(12/%3/#1///!5//!3(5/$1/!2*1%2////&1//(3//+11$1/*3/&2//////#5/$S//*2!1(3#1//%1//!2!2/#3/.1!1)1/.3/%2/$3,3&3	fhaPb@LL``@QddLVRbRrRuSRuTCCFTj`	17	16	236	236.210	2.2077	4	0	43.06	0.95541	49.74	0.76471	0.68808	0.48589	17	5	5	0	7	0	0	0	8	1
	zsTY21s41!H0J#80V084V!F18$HF01808!k8410V02!8!JFF0810H!1%4$F2$1#	048101840PN0WF#83450204V!882R0XF$BV2!V8!VFV!FJ0k150F!F!ZF10V!1!2V!9V40V0	//(C$1$1)2/(201%21-4*3,1///)B//////(2/(1!3!1)3/&1//*1,7//!2(4/!101/031#2,1*1%1/2///03/0601-1///-1/.2$2.11&1//031///&V/(2/03/!1-2#2*1//(5!1!1//01/////!2/#2-3(	fdqQB@DD`@HRmVY]uVfZiZjAcERUP	18	17	244	244.233	4.9772	3	0	39.44	0.71247	32.67	0.77778	0.5692	0.53731	18	4	4	0	8	0	0	0	8	0
	zwT362s0104H#V080V086V10F08$HF!808!k8450V)FF0810H.F$V1#	0Z40138F#2WF1F082470210V8#2B!FV#RV0JBZ8#4010H!k11$F0FZJ01V%2k!1c40V0	//%12@+2.3/!1/#11,4/01///1#G*1///,1)1/&1/)21!2//%1/!1/.4!2)1/$2/1,1/041#2,2)1//.4,1/.4///+1///!9/-1///$2//$U/(2(1(2(2&1/.1//01%52!1!1(1&1.1/!1)1//1/2#2//!2&2	fdqPb@DDaD@PeZkJkjmSRtuRCAGdJ`	18	17	248	248.221	2.2246	4	0	63.37	0.6492	49.74	0.83333	0.67309	0.46544	18	5	5	0	10	0	0	0	6	0
	:uj2LtX0@5m!C118Vc0B2V0FFF8$HF0V80808k84WFV!N$FFF0c1FH11(Z#F$V1#	0_B0138F1!2VF10882F702!V8#2BF8F#FBV0JBZ8(H!k110V!F0FZF01V%2p02104#	//%107/!1/)2/&104$4$4//(2/!3*5/%1/!1/////)1/&3////,1//$16*2)11$2$2%2#1,3/)1/$2,1#2/.1-3-2#1/$2)1/*3//2/%2!1////5/$T,2/,2!1(3//!1//*6!4///#1/1%1+1(3#1(1(2#1$1(105&3-	fdqQb@LL`ap@cIHXlhilidmTuKUTKQCGU@	18	17	252	252.209	1.3386	5	0	56.16	0.96581	69.97	0.72222	0.67599	0.56169	18	6	6	1	7	0	0	0	9	1
	:yj2TsZ1@0m!g!8Vc0B6V40FF88#HF0V80808F8410V(FFF0810H0V(4#F2#V1#	0ZB0138F1!HWFG!82470X!V8$B08FV!GBV0J4_8#4#H!k1!V!F0FZF01V$X2o!9c40V0	)1/-D%1+1/$1/-4!402!101)1/-1/!2*9#1////#2&101/&1#1/-2/#11//!1/+501!1//$16/$1/%25$2&1//$2)2///01$4/-3/!2,1%1////&2!2//!102(1+1/+U%3//#2/%2/,2//%4!3/#1$1///011//*3#1$1/!1-	fdqqB@HXIX@QdRbrbRRaRjVejjjFi`crEP	18	17	246	246.229	2.9871	4	0	46.3	0.8568	48.19	0.72222	0.69273	0.53731	18	5	5	1	7	0	0	0	9	0
	usPY23s!80H0F#8#80V!F08$HF01808!F841#2!8!FFF081FH0V1%4$F2$1#	048181841P80W#282051204V!880R!F#FRV#V#VV010F40k1!F#V0ZF!V121042Z!9040V0	//%10D///(1,14*2#2,1///$D!1(5////+1//#1#1105/)1#1///.5//!201$15(1)101/,4////04(1//#2%2)1///!1*1/02,2/-2//!1/-202$1/W//*4/!3/&2/02(1/#3!1///////(2&1/*5&3	fdqPB@HX@DIJlrj{mLuKTu@HbIBiT	18	17	240	240.245	5.7052	2	0	38.91	0.38705	15.6	0.66667	0.54362	0.58491	18	3	3	0	8	0	0	0	7	0
	zvuj2KsZ0@0H0J4028Vc0C0V!F18$HF0W808!kN410V02!8!J0F0810H!1%4V#F2$1#	048101840PN0WF01083050204V!882R0eF$BV2!V8!VFV!Fo0k150F!F!ZF10V!1!2W!8040V0	!1.1/$7/!1-3/$2#3/3$4//+2/*B+2+2//)1/+1)3%1(1&1!3/!1023/02%1////-1%1$3*2)1.1!202.3/*4////+4-101/*1$3//$3/&2/-1//031-2//(T)1-1/01)1/,3//&1)11!1#1/,2!1/&1+1//-2)1/204$1(	fdqQb@LT``H@cIHTeDdedhmLuKUTOSAIdj`	18	17	252	252.209	2.3688	5	0	71.76	0.75585	69.97	0.72222	0.64154	0.48589	18	6	6	1	7	0	0	0	7	1
	zyP32HtX!5m!91180V082V!F08$HF!808!k84WFV!F%FF0c10H11(V#F$V1#	0Z40138F#2WF10882F702!V8#2BF0FV!FBV0JBZ8#4#H!k11$F0FZF01V%2l021840V0	)1/-C//,201/#1014$2$2//01)1/)19#1//$1/-1)1.2&1/(12/%3/#1///!5//!2(5/$1/!2!25%1%2//$2//01/.4(3//,1$1/*3/&2///#1//.5/$U//*2!1(3#1////)2!2/#1/.1!1)1/.3/%2/$3$1&3&3	fdqPb@LL``@QddLVRbRRrVjZVjhFFLiU@	18	17	248	248.221	2.6621	4	0	39.97	1.0293	49.74	0.72222	0.69106	0.50791	18	5	5	0	8	0	0	0	9	1
	:yE2TtX1@5m!h118Vc0B6V40FF88#HF0V80808k84WFV!F%FF0c10H11(4#F$V1#	0ZB0138F1!2WFG0882J702!V8#2BF8FV!FBV0JBZ8#4#H!k110V!F0FZF01V$22o021c40V0	,3.3*9/!1/$1#201#2/!4$4!101//$4!1/!2#4%C////(1)201!1/01/(1/)2#1,1///!5$1/,1&16/$1/!1#2%1%2/&2/&2///01(1//-2!11$1!1//////////)U//*2!1,1$2/,2//%2!3/#4$1/)101*1)11/+3-2#1$1/!1-	fdqPb@DTaX@Pe\zroZmTtmUU@tqQERh	18	17	248	248.221	2.1661	4	0	40.03	1.0292	52.9	0.77778	0.67839	0.51193	18	5	5	1	8	0	0	0	10	0
	zsPY21s4#H0J#80V080V!F18$HF01808!k8410V02!8!JFF0810H!1%4V#F2$1#	048101840PN0WF#83050204V!882R0XF$BV2!V8!VFV!FJ0k150F!F!ZF10V!1!2W!9040V0	//(A$1$1/%3+201%21,14*4,1/-2/*@//////%1!3.1&1!3!1/!3/02//&1,5//!2(4/$1/!2/02/01(4&2///%1,401-1/*1//!1&3/&2/$11&1//031-2//(U//*3/!1-2#2///#5!1///////(2/#2-4&3	fdqPb@LT``@QddJRbbVVRVfZiZhFBSKU@	18	17	248	248.221	3.997	4	0	55.57	0.74033	49.74	0.72222	0.56133	0.55303	18	5	5	0	7	0	0	0	7	1
	zvuE2MsV0@0m0FB!8V80B0V!FF8$HF0W80808F8410V02!8!4FF0810H0V1%4Z#F2$1#	048181841P80WFF!83050204V!882R08F#FRV#V#VFV90FJ0k110F!F!ZF!V021!2_!9040V0	//(7/!1-3+2/(4$2$4//(2!2.3*@(1,1////03/3.1&1!1/%3!2,12//////15%1%1&1.1!2/032/)4/#4///01/%1/*1$2/1/#3//2/$1*1/&1-2//&1V//*3//02/*1/,5203-1///,1+1/.2#1!101+1%3$1(	fdqQb@LT`ap@cIHTeEDbidmLuKUTKSAIej`	18	17	252	252.209	2.5208	5	0	71.76	0.75585	69.97	0.72222	0.53599	0.56169	18	6	6	1	6	0	0	0	7	1
	zvyE2UsV1@0m0Fg!8V80B4V40FF88#HF0W80808F8410V02!8!40F0810H0V1%44#F2$1#	048181841P80WFF!83451204V!882R08F#FRV#V#VFV90FJ0k110F!FV0ZF!V021022Z!8V40V0	!1,1/&9!1.102/(1/(4$2!101-1/)1/!204(F+2/////+2(1*2#1!1,3/-2///05$1//%5/!101/!1#2,2/-2/2&1//.2/1//2////!2/(1,1&1,1///1%U/&13/04/%2/,2//$11!3(1*1/1,101!1/!11+1/%1&2#1$1/!11#1(	fdqPb@DDaX@PeZlj{ZmMKSUU@tIbY\eT	18	17	248	248.221	3.2823	4	0	55.63	0.74061	52.9	0.77778	0.58679	0.49511	18	5	5	1	7	0	0	0	8	0
	zwPW21s4!4H0F#80V082V!F08$HF01808!k8410V02!8!J0F0810H0V1%4V#F2#V1#	04B183840P80WF#83051204V!882R!N#FRV0J8V#VFV10HJ0k110F08VV0ZF10V0210V2_!804VV0	!1//$9%1/*3$2/.4(303/+1//04(E+2//#4/01//%3&1*2#1!2/%3/!202///05(3/01#1+4/$3/!2&1)2////(1///$1)1.11//$3&1,202/+301!1)1/$1#1///!V/(1/03//+2//,12201/#1//////1!3/*2!1!13&3	flipb@LTYA@@cIHUDeLdldeiieij`DIReUj	19	18	262	262.228	3.7688	5	0	74.88	0.70313	62.1	0.68421	0.63643	0.57505	19	6	6	0	6	0	0	0	6	1
	:qE@LlX1@1H0V5128Vc0C6VF0F08$HF0V808!FN41FV)FF0810H11&F$F$V1#	0ZB0138F!F2WF11882J702!V8$BF8HV!FBV0J4Z8#4#HV0k14$F0FZF01V%2k021c40V0	/!1/$A/!1/)30101$1/$5$2$3////0C#1///)1$1#1)1/&1$2/!22,5&1(1+1//*1//*2(5*1)1/&2%1%1//$1/&1)1/.4!2+2/(1(2#2$1///!2//2/!1/%3//-X//1)2!4,1+3)5///!2!1/#1%1/(1!1)1/*3*41-2/*101-	fliQB@HDB@HRYueUWnjZVjZjGi`crEP	19	18	256	256.244	3.4152	3	0	36.41	0.77341	35.83	0.68421	0.70553	0.51193	19	4	4	1	10	0	0	0	11	0
	zwT362s0104H#V080V086V10F08$HF!808!k8450V)FF0810H.F$V1#	0Z40138F#2WF1F082470210V80402B!FV#RV0JBZ8#4010H!k11$F0FZJ01V%2k!1c40V0	//%12@+2.2/!1/#11,2/01//+4(I*15///+1)1/&1/)21!2/$1/1/!1/.4!1)1/$2(2&1,1/041#2,2)1.1//,1/.4///+1///!9/-1///$2//$W/(2(1(2(2&1/#1*1//01%22!1!1(1&1.1/!1)1//1-3%2/-2#2&2	fliPb@DD`d@PeZkJjnkTtmMUHBD^PkU@	19	18	260	260.232	2.6123	4	0	60.28	0.68248	49.74	0.78947	0.65286	0.48589	19	5	5	0	10	0	0	0	7	0
	zwTY61t4180H040V08#86V10F08$HF018$F8450V02808!F0F081FH0V-2#V$	FZ80118F!FFY!F882Jb0X80V808!R!F#FBV0F0W8(240V1$Fk0FZ401%V2F021V4k!	//&2G/%1/%1/&102%2#1////&8$1/1////+1#1(1/#4#2/!2-1/&1/.4(3//!502$1,2/05$1$202$1)1&1%1//02/%1/$2/2-1/!2,1//-8/+2$1/%2&102-102*2/$1#X,2,2/!1//+1//*3%2/-11/1//-1/$3/&1*2&2	fliq@@EV\AIUUV^Uvjfffj`XYRSL	19	18	238	238.185	3.0674	4	0	32.26	1.2278	45.03	0.84211	0.72941	0.4995	19	4	4	0	9	0	0	0	10	0
	zxu722s!24F$28VV082V!F08$HF!808!k8410V)FF0810H)F$F$V18!	0ZB0138F!F2WF110820302F!8#2B08HV#BV0JB48!14#HV0k15$F0FZF01V1F#2k!1840V0	//%10B+2%101%2/!6/#3012*1/01///$E#1///.1#1)1$2/01$1/#21+2/,1/$1/,31+1/$2(2/$1/!1#4,2//#11//01$11/(4/%1//$1!2//-16/-1/!2.2///&V&2/2(1(2#2!22&1////)2!1+1&1%1(1(1)1)1/)2/!1(2/*1&2&2	fliPa@DDaD@PfPRmUeUUUjZVjZhABOHUY`	19	18	267	267.219	2.1446	4	0	68.73	0.59945	52.9	0.68421	0.68544	0.4995	19	6	6	0	10	0	0	0	8	0
	:yjeMxZ1DVH1V402@V80C6VF0F088#HF0l9$FNJ10V02808!F0F081kH0V&F%2#V$	FZ80118F#FY!1882Jb0V!V8!10R08F010FBV0F0W8(2Z0V1$Fk0FZ!1%X2F021V4k!	/!1/$D&1*2101///2$42(1////!6$1/1/////1/,4/$102-1////3/-3#702(2)2/02$3$2&2/01%1//02.1%1/$2/2-1/022+2,1//02/+2#11.2-1/1//!1#W,2(20102/!1//-2//(3%3/-21/1//(2*21-3)1/!42,	flip`@MN|AbSJnkOJuUSSSUPaL\eMf	19	18	242	242.173	1.8035	5	0	40.71	1.2962	68.42	0.78947	0.7603	0.4995	19	5	5	1	8	0	0	0	12	0
	zvyE2UsV1@0m0Fg!8V80B4V40FF88#HF0W80808F8410V02!8!40F0810H0V1%4Z#F2$1#	048181841P80WFF!83451204V!882R08F#FRV#V#VFV90FJ0k110F!FV0ZF!V021022_!8V40V0	!1,1/&9!1.1-3+1/(4$2!102-1/)1!2.204(D+2/////,3&1&1!2#1!1/%3/02!2///05$1//%5/$1/!2/03/*4!2/2&1////1/*1$2//$4/,1/(1,1&1,1-2//(V/&11/04/%2/,2//$11!3(1*1/-101!1/!11//!1&2#1$1/!11#1(	fliQb@LT`ap@cIHTeDdlideiiZZjhVaBWHUj`	19	18	264	264.220	2.7565	5	0	68.67	0.78986	69.97	0.73684	0.59726	0.51585	19	6	6	1	7	0	0	0	8	1
	:yjirxZWDVL1W5V2DVc0CLVG0F088#HF0l940F0FNJ5FV02!8!F0G081VH0V&F%22!V$	FZ80118F#FY!G882Jb0V!V8!10R08F010FBV0F0W8(2Z0Z1!20Fk0FZ401%X2F021V4k!	!2.11/#B%1%1$31/*1/,42#1////&7////(1/03.1/)4,1&10204*1//#1/,3/#2-502$1!2)2/03$3$5&3(3/)1//&1/+201//.2///,2//11/$1)1-1//(V#3/%2(4/*1/,2+1/+4/01%1+2/01*101/*2)121-3/+11-	fliq`@CN|AEDfvuUVUZjiifj`QXEZ[L	19	18	246	246.161	0.4657	6	0	64.64	1.0181	85.49	0.78947	0.7306	0.45401	19	6	6	1	8	0	0	0	10	0
	:qE@LkV1@0H0V4028Vc0C6VF0F08$HF0V808!FN410V)FF0810H)F$F$V1#	0ZB0138F#2WF11082470210V804!B08FV#RV0F4Z8#4010HV0k1%F0FZF01V%2k!1c40V0	/!1-1%A/!1/+1&1.2$2$2/02/(1/+G*17///+1)1/&1/)22/#1#1#1+1//*1*1/#2*2(4*1)1/(13*1/)1/.4!1)1//.2//02)1///!5%1/&202/////(X//1)2/1+3)2(1!2/#3)1%22!1/#1.1/!1)1/*3*41-2/,11,	fliQB@HXB@HrIIJIIIIJFiiZZfjChSBryJh	19	18	256	256.244	3.5242	3	0	52.01	0.54143	35.83	0.68421	0.64137	0.50377	19	4	4	1	10	0	0	0	9	0
	usT321s01!H0F#8#84V!F08$HF01808!F841#2!8#FF0810H0V1%4$F2$18!	048181841P80W$82471204V!880R!F#FRV#V8!V!10F40k1!F0V0V0ZF!V021042Z!9V40V0	//%20B$1//(201/%4/,1//+2(D+51////*1//#1#1!5/)1#1%1/%1/01.7//!2&16!2+1$1*1%3////!2//$3(12&2%2&101////%1)1+12-2&1&2//!1//2/$1X//*4//02/*2/,5!1!1/1/////*1(2&3/*5(	fliPA@HX@D^dDeVY]U]ifiZZjAQDRERcT	19	18	259	259.243	5.4187	2	0	52.01	0.28956	15.6	0.73684	0.53423	0.55597	19	4	4	0	8	0	0	0	7	0
	xvyEXUoV3@0m10g!8V80g4V40FF88#HF0W9#8F8J10V02!8$F0810H0V(4$2#V$	FZ80918F#FY$82471V!V8!10R08F#FBV0F0W8(241V1!V0NkVFZ!1%X2J!1V4V!	,2%1/#A%1+202%1/!1/&2$2!1/!1/&1,1$204(C1.1&2//.1/01.1/)7,2+1/%22//+6//+61/0102/01$1,2//-12//$2/#1//.2,2(1//!1(1/+2.2$1/(101/+11(W&2/01,1#1//.1!1//%2!2/$1+1/01*1+1,1#1/)30211$1/!1-	flip`@EV\CRSJjj|zuMUMMSP`bXiIdM@	19	18	242	242.173	1.5682	5	0	56.31	0.93713	68.42	0.89474	0.6851	0.44158	19	5	5	1	9	0	0	0	10	0
	zwPW21s4!4H0F#80V082V!F08$HF01808!k8410V02!8!J0F0810H0V1%4V#F2#V1#	04B183841P80WF#83051204V!882R!N#FRV0J8V#VFV10HJ0k110F08VV0ZF10V0210Z2_!804VV0	!1&2/,9%1/*3$2/.4(305#2/&1&1//!G&1#7//#4/01//%3/!1#1!2/%3/!2///#5(3/01!11$1%2/$3/!2/02///)4-1///$1)1.11//$3&1,202/+201!1)1/$1#1///!X/(1/01//+2//,12201/#1//////1!3/*2!1!13&3	fbypb@LTYA@@cIHUDeLddldmMLmKU@HReJkT	20	19	274	274.239	4.0377	5	0	87.39	0.60247	62.1	0.65	0.63695	0.58727	20	6	6	0	7	0	0	0	5	1
	:yj2Tta1@5m!h118Vc0B6V40FJ88#HF0V80808k84WFV!F$JFF0c10H1W#V#4#F2#V1#	0ZB0138F1!HWFG0882J70X!V8#2BF8FV!GBV0JB_8#4#HF0k110V0FF0FZF01V$X2o029c40V0	)1/-B3$1+1/$1#2/)4$4!1022//&1/!2*A#1///%4,2&101/&1#1/%3/&2#1//#1-1,5$1//$16/$1/!1!27,2/&2,2)2///01$4///02#1(1////(2$1!2//-1+1,3-X1//)2/%2/01*2//%4!3/#1$1/)1/&11//*3#1$1.1!1%1&	fbypb@DTYCp@cIMEMeDdeBduRtmUUPmLLYRj	20	19	274	274.239	2.5545	5	0	56.25	0.93707	65.26	0.7	0.70956	0.57505	20	6	6	1	7	0	0	0	10	0
	zvyj@MsZ1@0H0o4028Vc0C4VF0F18$HF0W808!kN410V02!8!JFF0810H!1%JV#F2$1#	048101840PN0WF01083450204V!882R0eF$BV2!V8!VFV!Fo0k150F!F!ZF10V!1!2W!9V40V0	/!1/$A$1$1&1-3+2(31/#2$4,1/-2/*@//////%1!3.1&1!3!1/013/02//&1///2(5*1)1/!2/03/01(4&2/)1/+1,401,21/*1$2/,1&3/&2/$11&102/.31-2//(X//1)3/!1)3#2#22///!5!1/(1////#3*41-2/#2(1$1(	fbyQb@LT`bH@cIHTeEDlleLmLuRuUPCLDfVj	20	19	276	276.231	3.4296	5	0	65.58	0.82708	69.97	0.7	0.60061	0.56718	20	6	6	1	8	0	0	0	9	1
	:yj@LsV1@4H0V4028Vc0C6VFFF08$HF0V808!kN410V!8$FFF081FH)F$F$V1#	0ZB0138F!F2WF110824702!V8#2B08HV#BV0JBZ8#4#HV0k15$F0FZF01V%2k!1s40V0	/!1/!10B&1#2%1(2/*1/$2$3///%1/C////////$21+5$101////%1&2/,2(5*1$2#12$2$2%1#5,2/(1/!1/1//)6.2)1#1/!2)1//.1!6/-102//)3//-Y#1(2)121%1)2/,3)2//#1*2!4!1/+1-1/1/(1&3*41-2/,1-	fbyPb@DDaD@PeZlvjkvuMRuSUPCLDQTj	20	19	272	272.243	3.3366	4	0	49.45	0.83316	52.9	0.7	0.71659	0.56718	20	5	5	1	10	0	0	0	10	0
	:yE@LkV1@0H0V4028Vc0C6VF0F08$HF0W808!FN410V)FF0810H!1%F$F$V18!	0ZB0138F#2WF11082470210V804!B08FV#RV0F4Z8!V4010HV0k1$VF0FZF01V%2k!1c40V0	)1(1-1#20A/!1/+1&1.2$2/&2/(1/!2(G*17///+1)1/&1/)22/#1#1#1+1//*1*1/#2*2(5!2&1)1/(1+1/)1//!1)1(1-2/&2//02)1/02(1/%15-2.202/////(Y//1)2/1+3)2(1!2/#2)1%22!1/#1.1/!1%1!1/*3*41$1(2/,11,	fbyQA@HXB@HSHIJkJjjsuMKSTuTGRfEerUNh	20	19	275	275.242	3.2377	3	0	65.11	0.4325	35.83	0.7	0.61692	0.51193	20	5	5	1	10	0	0	0	9	0
	:yjDTsZ1D0m0VhV28Vc0CMVr0FF88#HF0m8080BFN45Fc0F%FFG081VH0V&F4#F2#V1#	0ZB0138F1!HWNGG082470X!V8$B08FV10GBV0J4_8#4#HV0o1!V!F0FZJ01V$X2o!9c40V0	)1/)1!2@%1+2///%1404$2)1///,A#1/$1,2//2&101/&1#1/-2/$1//!1/-1//(15&1,1/%25$2&3//$2)201/)1%1-1$6,2/3/!4,1%1////&2!2/*2&102(1!2(1!1/(W030103//#2!3/!1///*1(4!3/#1$1///01/2*2.3)1/.10	fbyqb@HXIXNPAFQJKJIIJESJiZVjjiQj^fBOHU@	20	19	278	278.227	0.8263	6	0	80.24	0.82016	85.49	0.7	0.73252	0.56985	20	7	7	2	8	0	0	0	9	0
	:vEHLkV0@0H!4028Vc0C2V!F08#4HG0W808!FN410V)FF0810H!1%F$F$V18!	0ZB01I8F#2WF11082070210V804!B08FV#RV0F4Z8!V4010HV0k1$VF0FZF01V!1!2kF01840V0	)1(1/!208/!101/&101#1&3*2$3/&1/(1/!2(G*17///+1)1/&1/)41/#2#1/1.1/*1&3!1/.2(5!2&2)1/$2.1/)1//,1(1-5///)3)1/02(1/%13-2.1/////*Y/(1/02/1/%3(1/&2)1%22!1/2!1.1/021#101!1//,1(2/,41+2	fbyQA@HDb@HsHISjrjjluSRtuMTORaGdJu^h	20	19	275	275.242	2.7772	3	0	82.6	0.55266	61.13	0.65	0.61528	0.51193	20	5	5	1	10	0	0	0	9	0
	zxub22s4024F$28VV082V!F08$HF!808!k8410V(JFF0810H0V&F$F2#V18!	0ZB0138F!FHWF11082030XF!8#2B08HV!1BV0JB58!14#Hk0k15$F0FZF01V1F!V2k!9840V0	//(A%1+1/+5/#3012!2&2)1+1///E2!1///.1#2&101$2/01$1/#2(1#2///!1/,31-1/!2(2)1*1/!1#4,2//#11//01$11/(4/%1//(2//-12/-1!3.2-32!1*1+1/+W%22/2/02#2!2$2////,4!1/#1/(1)1//#2/!2(303/(1&2&2	fbypa@DDiAH@cL`e[NrjjjuKRuSU@IQERgL	20	19	281	281.226	2.0786	5	0	88.04	0.59871	65.26	0.65	0.70799	0.53731	20	7	7	0	8	0	0	0	7	0
	zyPY2HtX085m!91180V082V0FF08$HF!808!k84WFV!N$FFF0c1FH11(V#F$V1#	0Z40138F!F2WF10882F702!V8#2BF0HV!FBV0JBZ8#4#H!k15$F0FZF01V%2l021N40V0	//%10A//,2/(1401!2$4////&A+1///////%112,5(3////$105$2/,2(5/$12$2$2%2#3,2/(1////-4(3/!101/,1/*3/#1!2////*3/(5/$Y#1(2)101/2!1(3///.1*2!4!2//*1(1/1.1+3/%2/!105,3&3	fbyPb@LL``@QddLVTTrRRVVjZejf`XXjmT	20	19	272	272.243	3.4714	4	0	49.39	0.83296	49.74	0.65	0.70441	0.59852	20	5	5	0	9	0	0	0	9	1
	vxQWHWs4!4L%80V082V!F08#4HG01808!F8410V02!8!F0F0810H0V1+F2#V18!	FaB09I8F180FY01!82073X!V8!80R!F#FBV0F4W8!V$HB0k1$sVVFZF01!210Z2JF0904V!	/#1/020D1$1+1/#1&1$1/06%2)1/1//&2(E+5(3/$1/,1/01.1%2/!5,2+1*1+1(1&1)1/5(1//!4!2.112/02$1//!2#2(1///+4)1#3//&1//%101/%12,12.1!1/$1)1-1//(Y!1//!1/////.1!1&1%102#2+1////,1(301//3&3	fbypA@HDh@HcHISrjjjkuRuRtuPJDjJkTz`	20	19	273	273.250	3.8561	3	0	73.21	0.60183	53.26	0.85	0.66506	0.47603	20	5	5	0	9	0	0	0	8	0
	zwT363k01!H0F0V080V086V10F08$HF01808!F8450V$8#FF0810H0V1%4$F$V1#	0ZB1138JG!2WF1F082470214V804!B!FX!FRV0F4Z8!V4010H!k1(FZJ01V%2o!1c40V0	//&2A//1,21/$102&1!3#2,2///$G$1%5*1///1.1/01/01#2!22!2!1(2,1/.1/.4/&2*201%2&1,1/04%1+1)1//$2)4(11(1/)2///+1)1//(8/-2)1-1$1/%2/#2/Y)1//3/1//!2(1/,4!1!1/)1$11.1//-1/$3//!2&2	fbyqB@HXEd@PdjlsjkkTsTmST`IahreT	20	19	270	270.251	2.8425	4	0	63.3	0.5	35.91	0.7	0.64866	0.56169	20	5	5	0	11	0	0	0	7	0
	FN@2.8#8$F*1/%F/4/	-V$8!1.F.V(V*V*2%4#	////!5///////)5%2/////////-2///////05////////////////////////,9////////%6///&1////#1//+	gJX@@dmM@P	5	4	62	62.0510	0.4671	1	0	6.79	0.52283	3.24	0.8	0	0.69315	5	1	1	0	0	0	0	0	3	1
	FNF/8#8/08$F///0	/#8.B!F/(V*4*2%4#	//(4//.8/////)4/6/////////////////4//////////!4//////////////)@//////////////////.	gJP@DiVhPL	5	4	60	60.0550	2.0882	0	0	0.15	0	0	1	0.5501	0.34657	5	0	0	0	1	0	0	0	3	0
	kF@!1(F#8#8$F*18/8/$4/	!8*V$8!1+4!F.V(V*V*2*	///////////,5%4////////03///.5////-5////////////////////////,9////////%3///&1////#1//+	gJX@@dsMBQ`	5	4	62	62.0510	1.0693	1	0	6.79	0.52283	3.24	0.8	0	0.69315	5	1	1	0	0	0	0	0	3	0
	FNF/$8,2)F///0	/#8.8!F/(V04/#2%4#	//(2/////!4////&8/////////!8//////////////////8//////////////)@//////////////////.	gJP@DkVdB	5	4	60	60.0550	1.9694	0	0	15.75	0	0	1	0.89305	0.54931	5	0	0	0	2	0	0	0	1	2
	Nc$V$2/////$	/#8/-V-1/$2%4#	//(@////&8///////////////////&8//+4////////////////////////,@//////////////////.	gJP@DiZhB	5	4	60	60.0550	2.3404	0	0	-15.45	0	0	1	0.5254	0.34657	5	0	0	0	2	0	0	0	5	2
	FF@/8#8-F01//1%4/	&8%V$8!1#4*F.V(V*V*2*	///////+202///+2(8+5/////////02///////01///#3////4/////////////////&9///////////-1////#1//+	gJX@@dkLbR`	5	4	62	62.0510	0.1296	1	0	22.39	0.15855	3.24	1	0.35537	0.54931	5	1	1	0	1	0	0	0	1	0
	FNH/$8,2)F$V*F//	-V$8!2%8$8!F$4%8+V/%2%4#	//(2%1/+2//.3////&6//////*2//&5+3/////////////////#6//////////////)9////////////////!1//+	gJX@@djt`P	5	4	62	62.0510	0.1625	1	0	22.55	0.51042	12.36	1	0.89133	0.54931	5	1	1	0	2	0	0	0	1	0
	FF/08#8-F!8///&	&8+8.4!F/(V+F)2*	///////+2///-4(@+8////////////////#2///////$4/////////////////&@//////////////////.	gJP@DiYXRT	5	4	60	60.0550	1.9027	0	0	15.75	0	0	1	0.35537	0.34657	5	0	0	0	1	0	0	0	1	0
	FNH2/#8-F/(FF//	,2V$8!2.F$4%8+V/%2%4#	//.1////+3//*5/+2//////*2//////////$2////////////////////////,9////////%65///////*1//+	gJX@@dls@P	5	4	62	62.0510	0.3145	1	0	22.55	0.51042	12.36	0.8	0.51598	0.69315	5	1	1	0	1	0	0	0	1	0
	FF2/8#8-F!8/%F//	,2V$8.4!FV#4%8+V/%2*	//.1////+1///-4(8+5/////-2//////////$2///////$2///////////////03//$9////////////////!12//*	gJX@@djsBJ`	5	4	62	62.0510	0.0958	1	0	22.55	0.51042	12.36	1	0.031709	0.54931	5	1	1	0	1	0	0	0	1	0
	FF@02-8%V+F/)F/%2)	&8%V$8!10V/!4V$8/&V)V2*	//.1////+1///%2/5//////*2///////.3//$2/$1#2/////&2!2/////////////.2///&8////////////////!2/.5+	gJT@AdiYXRL	5	4	64	64.0470	-0.7485	2	0	29.35	0.78433	24.72	1	0.19011	0.54931	5	2	2	0	0	0	0	0	1	0
	FNF2.8#8$F(F!8$F.F//0	&8+8.B!F/(V+F)2%4#	///////+2////4%8/(@///////////////&4////////////////////////,B////////%44//////////&	gGP@DjVYaHp	6	5	72	72.0660	2.5091	0	0	12.66	0	0	0.83333	0.42595	0.69315	6	0	0	0	1	0	0	0	2	0
	kFP021(F#8#80V!F(F018(1&8$F.4/	!8#8!2!W$8!1+4!F$4V(V(V*V*2*	//.1/.2//+1////2%6/(6/-4////)2///.2////-4/$2///////////////////////&A////////%22///////*1//+	gGX@@eMrtHf	6	5	74	74.0620	1.7659	1	0	19.46	0.59147	12.36	0.83333	0.033158	0.80472	6	1	1	0	1	0	0	0	2	0
	kFP021%F0F(80V*2F+1,F&V&4/	!80808%W$8/!F#F4V(V(V*V*2*	//.1/.2//+5////&6/,4//////#2//////////#2//////////(6////////////-C////////%24///////*1//+	gGX@@eMsJA@	6	5	74	74.0620	1.6471	1	0	35.06	0.32829	12.36	0.83333	0.80886	0.80472	6	1	1	0	2	0	0	0	0	0
	NNHX20V!8(8%V!F//!F//	-V$8!3/$4V$8,1)V!1&2%4#	//(4/////////#2%2/////////////////5/$2(2/#2////!6///,4/////////////(A,2///////(2///&1////#1$2//%	gGX@@eMmTHF	6	5	74	74.0620	0.9594	1	0	3.86	2.9819	12.36	0.83333	0.53529	0.69315	6	1	1	0	1	0	0	0	4	0
	kFP021%F%8#80V*2!1)1#2(F!1/!2)	!80808%W$8.F!F#F4V.40V*V*2*	//&21/$4///,2///-2(7/////*2//)3,3////%2///%1/$1////////,2///////////02///&@///*2//////&2(1/01////#2//+	gGT@Adi]jQAP	6	5	76	76.0580	-0.2661	2	0	26.1	0.57701	15.6	1	0.64491	0.69315	6	2	2	0	2	0	0	0	1	0
	FNF/8#8-F!8$F04//.	&8+8.B!F/(V*4F!V%2%4#	//(4//.5//!2///$6/08/////////////////2///////$4//,4//////////////)B//////////////////!5+	gGP@Di^VaHp	6	5	72	72.0660	2.3571	0	0	12.66	0	0	1	0.49766	0.54931	6	0	0	0	2	0	0	0	2	0
	kFP02&F%8%V+F)801,F&V-2#V$	&8%V$8!10V/!4V0F!8(2-V)V2F)	//.1////+1///%2/3////(6//02//////////$3/$1#2///////////////%3//#3//-3//(9////////%33///%1////#3//+	gG\@AbeLrtIF	6	5	78	78.0540	-1.0002	3	0	32.9	0.8076	27.96	0.83333	0.62741	0.80472	6	3	3	0	0	0	0	0	1	0
	FNP02-8%V+F*4-F/%2)	&8$FV$8!30V/!4V$8/&V!1%V2%4#	//(4%1/+2+3//!1///$4/04////.2/*1///////.2//$2/$1/////+2!2//,202//////////.2///&@////////////////!2/.3+	gGT@Adi^VaHp	6	5	76	76.0580	-0.2941	2	0	26.26	0.87662	24.72	1	0.3228	0.69315	6	2	2	0	1	0	0	0	2	0
	kN@201(F#8#8$F*18/8#F/4/	!8*V$8!1+4!F.V(V*V*2%4#	////////////////6////$3////////+607////////////////////////,A////////%9///&1////#1//+	gGX@@dsSTA@	6	5	74	74.0620	1.6757	1	0	3.7	0.95946	3.24	0.66667	0	0.89588	6	1	1	0	0	0	0	0	4	1
	FN02.8#8$F(F!8/$F//0	&8+8.4!F/(V+F)2%4#	///////+2////6%6/////////////////4///////$4/////////////////&B////////$96//////////(	gGP@LdbKT`P	6	5	72	72.0660	2.5091	0	0	12.66	0	0	0.83333	0.23982	0.54931	6	0	0	0	1	0	0	0	2	1
	kFH!1%F%8#8-F!8%84//#F*	!8#801#V$8.4!F#F/#V*VF)24)	//(2/////!2////&8+5//!2/////$3///////&4/!1///////$4//,2//////////////)A///*2///////2/01////#102//)	gGX@@djtrHj	6	5	74	74.0620	0.5782	1	0	19.3	0.18394	3.24	1	0.56073	0.69315	6	1	1	0	2	0	0	0	2	0
	FNH2.8#8,FF!8$F04-F08/-	,2V$8.B!FV#4%8+V*4#V%2#104#	//(4%1////+1////&7/////+2//(5////////*4///#2//////-4/////////////!4/%C,3/,4/////*33///////*1//+	gNx@@dskSPfh	7	6	86	86.0730	1.0906	1	0	16.37	0.70312	12.36	0.85714	0.63798	0.53648	7	1	1	0	2	0	0	0	3	0
	tNPW2104%J#8#80V!F1&F018$F!1&8!F0F.4/	!8#8!2F0W$8!1+B!F$4V(V(V&F!Z*2%4#	//(4%1/.2//+1////2%6,2///////#1////////-4/$2.4,2/////////////////////)C////////%12//&7/////!1!2//(	gNx@@eMlmPbh	7	6	86	86.0730	2.2203	1	0	16.37	0.70312	12.36	0.71429	0.66668	0.64864	7	1	1	0	2	0	0	0	3	0
	sNHX20V!80F%8%V!F&F*801,F$F/$V$	-V$8!3/$4V0F!8(2#1)V!1&2F$4#	//(6/-2///#2////&1//////////////)2//%5$5.1(2-3$2////!4//+2/3//*2//////////,B,2///////(2///&1////#2//+	gNt@ATieZjDC@	7	6	88	88.0690	0.0606	2	0	7.41	2.0324	15.6	0.85714	0.51965	0.59725	7	2	2	0	2	0	0	0	5	0
	vJH1201$F%8#82V+F)841,F/$F$V$	,2VF!880F1,F0F$4V0F048(2!V*V*2F02!4#	//(3//.1/&2*2%2(1//$2/08//////*1+1////////#2/#1/$1/////.2//)2///&1&1(3//)3///////)B/*2//1////////01////#22/-3+	gNt@@TiUZfDC@	7	6	88	88.0690	-0.3138	2	0	23.01	0.6545	15.6	1	0.49739	0.4621	7	2	2	0	3	0	0	0	3	0
	kFP021%F0F#8#80V!F&2F018(1&8$F&V&4/	!80808!2!W$8!1+4!F#F4V(V(V*VF)2*	//.1/.2//+3////2%@////////01////////-2/$2//////////////////)4////,E////////%14/%7//////#1!2//(	gNx@@eMlrpfh	7	6	86	86.0730	2.0348	1	0	31.97	0.36003	12.36	0.71429	0.68256	0.64864	7	1	1	0	2	0	0	0	1	0
	FNH202,8#8$F&2F!8$F$V)FF//	&8$2V$8!2%8$B!FV#4%8+V+F)2%4#	//.1////+3//*2/$4%@/////!4/&2//////////$2////////////////////////,C////////%26/%7//////#1//+	gNx@@dlkRpfh	7	6	86	86.0730	0.9711	1	0	31.97	0.36003	12.36	0.71429	0.51848	0.64864	7	1	1	0	2	0	0	0	1	0
	FNP2.8#8$F(F018$F.F)1%4/	&84$V$8!1#4&B!F.V(V*ZF)2%4#	////!2///////&402%8//////%5/)2/,2///////05////////////////////////,C//*5/04////(4///&1///&3+1//+	gNx@@dl|tpTcP	7	6	86	86.0730	1.1237	1	0	16.21	0.219	3.24	0.85714	0.26797	0.59725	7	1	1	0	1	0	0	0	3	0
	FNH222,8#80V*2F(F$V)FF!1/,	%18$2VF#8!3%8$8!F$4V$8+V*V!1&2%4#	///////+4///%2/9////(3//01////(3/////+1/$2#2//////////#4///////+5/////0C//(2/////,44///%1////#1//+	gNx@@eOKTh`X	7	6	86	86.0730	1.1088	1	0	31.97	0.36003	12.36	0.85714	0.60488	0.59725	7	1	1	0	2	0	0	0	1	0
	kNH02&F%8#80V*H)F8010V*F!10F/$V$	%10F$V$8!3%8$8!F$4V0F!8(2!V*V!1&2F$4#	/01/%4//.4//!4////&6//////*1//&3+2/#2////.1+1/$1////////,601///)2///////$2///&B///+2-1///////!1//&3/+2//+	gNt@@TiWZiDC@	7	6	88	88.0690	-0.2109	2	0	23.01	0.6545	15.6	1	0.58663	0.4621	7	2	2	0	3	0	0	0	3	0
	NsF1!k$2%8#8&8)8$F/%2/*	04/08204$V%B!F*V,V1)4*2%4#	//(8////&4////)4(6////////$5/////-5//+4/////////////////!2///////)D//*3///////////////*4&3	gNp@Di]ZjDE@	7	6	84	84.0770	2.997	0	0	-6.03	0	0	1	0.65717	0.4621	7	0	0	0	3	0	0	0	5	0
	kFP!1%F0F#8#8$F(F018%8)8,V&4/	!8#8%W$8!1+4!F#F*V(V*VF)24)	///////////*402%@/(4//////#2#2///$5/(2///.5/3///////////////////////+C//*3/////*2///&1////#1!2//(	gNx@@drmKPRmP	7	6	86	86.0730	1.7259	1	0	16.21	0.219	3.24	0.85714	0.53344	0.59725	7	1	1	0	1	0	0	0	3	0
	NsF1!k$2%8#8&8$F#8$F/%2/*	04/08204$V%B!F$8$V,V1)4*2#104#	//(B///$2/04%3////+4////////$7/////-5//+4//////////!4//////.2///////)F///////%3//////////.3&3	dax@@DiUvjhHB`	8	7	96	96.0880	3.4514	0	0	-9.12	0	0	1	0.72206	0.4621	8	0	0	0	4	0	0	0	6	0
	kNH02&F%8#80V+F!8$F841,F/$F$V$	,2VF#8!1+B!FV#4V0J048#4#2!V*Z#V%2F#84#	//(6//.3//!2%1//-2/06+1/////-1+1,5///////&2-2#3/1#1//1//-1///,6$2///%2////////&1//$D///+2////////01//-2/$2/.1+	day@@@IJUujZA@Rh	8	7	100	100.080	0.1768	2	0	19.92	0.75602	15.6	1	0.43901	0.53648	8	2	2	0	3	0	0	0	4	0
	FNH202,8#8$F&2F!8$F$V)FF!1/,	$108$2W$8!2%8$B!FV#4%8+V*4F)2%4#	//.1////+1//*2/!404%B/////!3/&2////%5/////-4/////////////////////*2///0E//*5/////*22/%5//////#1//+	daz@@@RVUZV`SHj	8	7	98	98.0840	1.3588	1	0	28.88	0.39855	12.36	0.75	0.48753	0.69315	8	1	1	0	2	0	0	0	2	0
	FF/08#8-F!8///&	&8%1$8.4!F$F,1$V+F)2*	///////////*8(F+@////////////////#4////////////6///////////-2,F////////////////&6/*4+	dax@@DiUVehLArJ`	8	7	96	96.0880	2.947	0	0	22.08	0	0	1	0.28572	0.4621	8	0	0	0	2	0	0	0	2	4
	FNP22-8#80V!F(F018$F.FF(1%4/	&840280V$8!1#4#8!B!F$4V(V(V*ZF)2%4#	//.1////+1///-4(9//////%2/)1/,1//)1////&4/$2/////.2//(4.2/////////////-E//*5/021//*2/*34!2//////+2+1//+	daz@@@Rggei`QJj	8	7	98	98.0840	1.8203	1	0	28.88	0.39855	12.36	0.875	0.26799	0.64864	8	1	1	0	2	0	0	0	2	0
	kFP021%F0F#8#80V!F&2F018(1&8$F&V1%4/	!80808!2!W$8!1#4#8!4!F#F4V(V!1$V*VF)2*	!2//+1/.2//+5////&B///////%2*1//////////#2/////.4////////////)3////,G////////$314/%5/////.5#1//+	daz@@@RfueiPaJ	8	7	98	98.0840	2.3037	1	0	44.48	0.25877	12.36	0.75	0.61374	0.69315	8	1	1	0	3	0	0	0	0	0
	NsF1!k$2%8#8&8%F!8$F04/#2/*	04$8+8204$V%B!F*V,V1)4F!V%2V$4#	//(8////&4*2////&8+5///////(2/////-5/(3/!2///////$4////-2////-2///////)F/////////////////-3&3&3	dax@@Di]YZhHb`	8	7	96	96.0880	3.2659	0	0	6.48	0	0	1	0.65965	0.53648	8	0	0	0	4	0	0	0	4	0
	tNPW2104%J#8#80V!F1&F018$F041&8!F0F(1%4/	!8#8!2F0W$8!1#4#8!B!F$4V(V(V&F!ZF!V%2%4#	!2//$4%1/.2//+3////&8,2///////#1////////-2/$2.3,2////04///////05//////////$E///////&2,312//&5/////!1//+	daz@@@RfuejPaJ	8	7	98	98.0840	2.4892	1	0	28.88	0.39855	12.36	0.75	0.60108	0.69315	8	1	1	0	3	0	0	0	2	0
	tNPX0104#F0J#8#8$F1%1F018$F04(8#F(V1%4/	!8#8%V$8!1#4&B!F#F*V!1$V&F!ZF!V%2%4#	302///////(4////&6////////02////////2,3//05/03//&3/(4-5////////////////(E////////$38///&1////#1//+	daz@@@rJJHtmHPe@	8	7	98	98.0840	2.2135	1	0	28.72	0.12361	3.24	0.75	0.54638	0.73241	8	1	1	0	2	0	0	0	2	0
	kFP!1%F0F#8#8$F(F018/8,V1%4/	!8#84$W$8!1#4&4!F#FF)V!1$V*VF)2*	!1///////(2///-4(B+5+4//////(2////////(3$3/301///////////////!1)1///////+G///&3////,122///%1///,2%1//+	daz@@@RYWfe`RJj	8	7	98	98.0840	1.9948	1	0	28.72	0.12361	3.24	0.875	0.41878	0.64864	8	1	1	0	2	0	0	0	2	0
	FNF/8#8-F!8$F04//.	&8%1$8.B!F$F,1$V*4F!V%2%40V0	//(4/////!2////&B+2///////(5///#2////!3/!2///////$4//,4%3/%3////////////+F//////////////,3///$7+	dax@@DiUvehDAr`	8	7	96	96.0880	3.0137	0	0	22.08	0	0	1	0.46411	0.4621	8	0	0	0	3	0	0	0	2	0
	kNP201%F0F#8#8$F(F018$F8)8#F(V1%4/	!8#8%W$8!1#4&B!F#FF)V!1$V*VF)24$4#	/////&6//#2//-4.4(@/////)2,3/$2#2////////-5////////////%1///////////$2/G//*3//03///(65///%1//01//01//+	diF@@@RYeyjVAHjh	9	8	110	110.095	2.6012	1	0	25.63	0.13851	3.24	0.77778	0.51668	0.62123	9	1	1	0	2	0	0	0	3	0
	kNP221(F#8#80V!F(F018$F!1&8#FF(1%4/	!8#840280W$8!1#4#8!B!F$4V(V(V*ZF)2%4#	//.1/+1!2&6//#1///-4(8/////)2//&2///!4/,3//!3/)6/$2///////////////////////&G//*5/(1(2///(62//////(1/01//+	diF@@@Rf{yZfADfh	9	8	110	110.095	3.0289	1	0	25.79	0.4463	12.36	0.77778	0.32019	0.62123	9	1	1	0	2	0	0	0	3	0
	FNH222,8#80V!F&2F!8$F04!V)FF!1/,	%18$2VF#8!3%8$B!FV#4V04!8#4&V*ZF01V%2%4#	)1/-4/////!2///%2/A////(3)2/&1/&1////////,3/$2#2/025///////$4/////////#1/////$G////////%24/%3.2.5////#1//+	diF@@@RgeviZA@Rh	9	8	110	110.095	1.9509	1	0	25.79	0.4463	12.36	0.77778	0.62633	0.57565	9	1	1	0	3	0	0	0	3	0
	kNH02&F%8#80V*2F!8$F841,F!1/0F$V$	+F2VF#8!1+B!HV#4V0J048#4#2!V04(Z#V%2F#84#	//(4/$3/)3//!4%1.2/-2/0@+1/////-1+1,2,5///////(1#1/1#1////.1///,6$2/1/&1,2////////&1//$F///+2////////01#1//)1/$2/.1+	diE@@@IJUuZfdDAJ`	9	8	112	112.091	0.4457	2	0	32.43	0.46438	15.6	1	0.55833	0.40236	9	2	2	0	4	0	0	0	3	0
	NsF1!k$2%8#8&8%F!8$F04/#2/*	04$8%1$8204$V%B!F*V,V1)4F!V%2V$40V0	//(8////&4////04/@+2///////(2/////-5//+4//////////(1/*1////-2///////)H//////////////,3-1*3/%2#5!3&3	diD@@DiUvVj`RIF	9	8	108	108.099	3.6536	0	0	3.39	0	0	1	0.57645	0.40236	9	0	0	0	4	0	0	0	5	0
	vRH1201$F%8#82V*H#8$F8010V*F!10F/$V$	$110F$V#880F3%8$B!F#F4V0F!8(2!V)FZ!1&2F02!4#	//(5%2-2/)2+1*2,1,1//-4(@//////*1/)5,1+1/////+2/#3/$1///01//%2///2$1///)1///!3////1///(F/*2//1-1/////#1/-101//$1/+2//+	diE@@@IJUWZjXDAZ`	9	8	112	112.091	0.5283	2	0	16.83	0.89483	15.6	1	0.60691	0.40236	9	2	2	0	4	0	0	0	5	0
	NNP120V+8#80V+F018$F04-F$2!1%4/	0401!840280V$8201#4#8!B!F$4V(V(V1)ZF!V%2V$4#	//(6%1////4*1////&9+6///////(2/(1///////02/$2/)2#1/+1/%1,2#1//.1#2////!2//5///////)G/#1/%3////////(1///#2/)1/*4/	diF@@@RgUYYjADbh	9	8	110	110.095	2.1227	1	0	25.79	0.4463	12.36	1	0.5199	0.40236	9	1	1	0	4	0	0	0	3	0
	kFP021%F0F#8#80V!F&2F018(1#2!8$F!1#V1%4%2)	!80818!2!W$8!1#4#8!J!F#F4V(V!1!40V#F%VF%1!2*	!2///////(4///-2(C///////%1*1(1////////$1/$1/////.4/-2/.2//)1//////2/$2///&H//*3!4/////%312/%3#2/*1///.2#2//+	diE@@@iJYWejTDbR`	9	8	112	112.091	1.4194	2	0	48.03	0.31355	15.6	0.77778	0.59306	0.57565	9	2	2	0	3	0	0	0	0	0
	kNP!1%F0F#8#8$F(F018$F04(8,V1%4/	!81!84$W$8!1#4&B!F#FF)V!1$V*ZF!V%2%40V0	!1//$4/////!2////&@+2+4//)2/)2//#2!5///////&3%1%2$3/3/////////04//////!1)1///////+I///&3////,122///%1////#1//+	diF@@@RYWYiZAHjh	9	8	110	110.095	2.4492	1	0	25.63	0.13851	3.24	0.88889	0.51879	0.48648	9	1	1	0	3	0	0	0	3	0
	kNH02&F%8#80V*H#8$F8010V*F!10F/$V$	0V!110F$V$8!3%8$B!F$4V0F!8(2!V)FZ!1&2F!104#	//(8%1+2/+4//!2////%16//////*1/)7,1+1//////#1+3/$1////////,601///)2///////#13///&F///+2-1//*3//(1/+101//&2/+2//+	diE@@@IJUuZihDAj`	9	8	112	112.091	0.6312	2	0	16.83	0.89483	15.6	1	0.65574	0.40236	9	2	2	0	4	0	0	0	5	0
	kFP021%F0F#8#80V!F&2F018%801#2!8$F!1#V1%4%2)	!80808!2!W$8!11*J!F#F4V(V%40V#F#V0VF%1!24)	///////////*602%C///////,2#1//.2.2////-5/$1///////-2/.2///////01/*1/!2///&F//*601/////(1/&3#2/*1//-2/$2$4//%	diE@@@iJYWfYhLbqj`	9	8	112	112.091	1.5382	2	0	32.43	0.46438	15.6	0.77778	0.40226	0.57565	9	2	2	0	2	0	0	0	2	0
	NsH120k$2%8#80V$8$H#8$F$V*F!102/*	0Z!11&V$8207$V8$B!F$BV#V8+V1(FZ!1&2#104#	/01/%@%2+1/+3$1/04%2///*2/7//////*1/)4,1+1/#2//.5//+3/#12#2,1///////,2//////,2////01///&I/////////.1/+101////#1//!3&3	def@@@RgUUjZhDAJ`	10	9	122	122.106	2.4388	1	0	7.1	1.6211	12.36	1	0.67173	0.44794	10	1	1	0	5	0	0	0	6	0
	kNP021%F0F#8#80V!F&2F018$F041&8$F&V1%4/	!8180840280W$8!1#4#8!B!F#FJV(V!1$V*ZF!V%2%40V0	!1/-2%4%1/.2//+3////&B+2///%2///!1*1!5///////&3%1+2/$2////////,4/////////+3////,K/(1//////+114/%5/////.3#1/-2,	def@@@RfuvVehDRZ`	10	9	122	122.106	3.1458	1	0	38.3	0.30052	12.36	0.8	0.56537	0.57565	10	1	1	0	4	0	0	0	2	0
	kNP221(F#8#80V!F(F018$F!1#2!8#FF(1%4%2)	!8!1840280W$8!1#4#8!R!F$4V(V%40V#F%ZF%1!2%4#	////02)1*4//////!6(9/////)4//&2///!6/,2///,7/$1/////////-2/////////&1(2///&H,1/,8/(1(2///(6/+2/*1////#2//+	dee@@@kIEDh]KULFQI]P	10	9	124	124.102	2.1446	2	0	29.34	0.51329	15.6	0.8	0.26941	0.65976	10	2	2	0	2	0	0	0	3	0
	kNP221%F0F#8#80V!F&2F018$F!1#2!8#FF!1#V1%4%2)	!80818!2!W$8!1#4#8!R!F#F4V(V!1!40V#F%VF%1!2%4#	///(2/-4//#4///-2(A/////(3//(1/,2,1//////!3/$1//%4///)1///,2//////////2///1%J//*3//06///(56/*2/*1////#2//+	dee@@@iJYYyZiPRIJ	10	9	124	124.102	2.0258	2	0	44.94	0.33511	15.6	0.7	0.4037	0.69315	10	2	2	0	3	0	0	0	1	0
	zRP1208#4F%80V082V*H#808!k8010V*F!10F/$V1#	!40130F$VF#8!302#8#2B!F$4V0JB08(H!k01$F0FZ!1&2F$4#	//%104%2$2(2%2/!2+1/%101///+4(@//////*1/)51+1+1///////2/$1/!1#2,1///!1/+1/&201///1(1///!4/-1//01///(F/(2+1-2&1-1///-1+1(1////%1/+2//+	deeH`DJ@BDkUUZffAB^h	10	9	148	148.145	0.4685	3	0	32.96	0.85255	32.67	1	0.6359	0.44794	10	4	4	0	4	0	0	0	4	0
	vRH322%F%80V082V!F&HF!808!F8410V)FF0810F.F$V1#	!4!38F#2VF1!8!302#8$B!FV#4V0F448#4#H!k*VF01&2F#84#	//02%3//.1/&2*2/02//-4%A////(1)3/&1/*2/,1+1////*2/#3/$1/(1///////////1///!3/-2$1/////$G///+1//!2//%2401/#5.4/,2///%2//+	dee@`Hp@aIUYZfe`SEj	10	9	144	144.157	1.4152	2	0	32.43	0.46438	15.6	0.8	0.64614	0.57565	10	3	3	0	4	0	0	0	4	0
	vRH1201$F%8#82V*H#8$F8010V*F!10F/$V$	0V!110F$V#880F3%8$B!F#F4V0F!8(2!V)FZ!1&2F02104#	//(9%1+2/+2/&2,1,1///%18//////*1/)7,1+1/////+2/#3/$1///01//%2///2!401///)1///!3////01///&H/*2//1-1//*3//(1/+10101//$1/+2//+	dee@@@IJUWVjf`PEj	10	9	124	124.102	0.9827	2	0	13.74	1.0961	15.6	1	0.66064	0.44794	10	2	2	0	5	0	0	0	6	0
	zRP1208#4F%80V082V+F!808!k841,F/$F$V1#	!4!2%2VF1!8!102(2B!FV#4V0J848#4#H!k01$F!Z#V%2F#84#	/,1(106+2.2/!101//1%1////8+1/////-1/)51///////%2-1#2/1#1/!1#2(1#1#1//$1///,6$1///%1(1//)4/-1///$1//$F/(2/*2&1////,1+1///+1/)2/$2/.1+	deeH`DJ@BDkUUZfZABVh	10	9	148	148.145	0.4685	3	0	32.96	0.85255	32.67	1	0.55747	0.44794	10	4	4	0	4	0	0	0	4	0
	xtm702k!2&28V!8&8$HF!8$F04!V)FF08102)F/	0Z80108$2V!108202%8$B08F$B%8)V0V1%F!ZF!V%2V!104#	//(6%1+1///!12*3//*2/+6//////*2/)2)1/-1$3//.31//02(1///*1////////!4//#2//.2///02//*2/+I&2//!2/////*42//.1/03/01//%1//!2&2	defH@IAIUVZiiP`j	10	9	126	126.094	0.9532	2	0	38.89	0.63281	32.59	0.9	0.63411	0.51986	10	2	2	0	5	0	0	0	4	0
	kNH22&F%8#80V!F&HF!8$F841+FF0810F.F$V$	+F2VF#8!3+B!HV#4V0J048#4#2!V04(Z!1V%2F#84#	//(4/$1/)3//!4////&9&1////1/&202&1//&5/////,2/.3/$1/&2///////$6///+2//2//%2/,1/(3//-H///+22///)1*1!4///&1///$1$1(2//+	dee@@@IJUoVijPPDj	10	9	124	124.102	1.0521	2	0	29.34	0.51329	15.6	0.9	0.66477	0.54931	10	2	2	0	4	0	0	0	4	0
	tNPW2104%J#80V080V!F1%2F018$k041#2!8!F0F!1$1%4%2)	!8!18!2F0W$8!10204#8!R0VF$4V2#8!V%40V040F!F!ZF10V!1!2%4#	!2//$2///&2/*4///-2(C/(2//////(1////////-1/$1.1////.4//,4/2///!2//////+32&2//.H)1//3////+1,31&1/#2(4!1%1&1////#2//+	dee@@@iJYWYZiPRIJ	10	9	124	124.102	1.8738	2	0	44.94	0.33511	15.6	0.7	0.67618	0.62123	10	2	2	0	4	0	0	0	1	0
	:uj2LtX0@5m!C138Vc0C2V0FF08$HF0V808!kN4WFV!N$FFF0c1FH11&F$F$V1#	0ZB0138F!F2WF11882F702F0V8#2BF8HV!FBV0JBZ8#4#HV0k15$F0FZF01V%2k021N40V0	+13$1)1(107/!1/!1%205+3/5$1//$4/4/E+1///////&12,2&2!2/$3//,1&2/,2(8*2)11$2$2%10205,2,1)21//////(10101/!3)1//.1!2//#1///+2/(_#1(2)111/2!1#3/.3//#1*2!4!1/#1/.1&1/(1/#3-2/,4-	fjePb@DTad@Pe\{MjjkMTuKUMUBLIQeJoL	21	20	284	284.254	3.3631	4	0	46.36	0.8887	52.9	0.61905	0.69265	0.59634	21	5	5	1	9	0	0	0	11	0
	vxUWHWs4104L%80V086V!F08#4HG01808!F8410V02!8!F0F0810H0V1+F2#V18!	FaB09I8F180FY01!82473X!V8!80R!F#FBV0F4W8!V$HB0k1$sVVFZF01!210Z2JF09V4V!	/#1/020F1$1+1/#1&1/&6%2)1/1//&2(E+5(3/$1/,1/01.1%2/!5,2+1*2+1(1&1)1/7(1//!4!2.112/05$1//!2#2(1///03)4)1#3//&1/01/#101/%12,12.1!1/$1)1-1//(_!1//!1/////.1!1&1%102#2+1////,1(301//2(	fjepA@HDh@HcHISrjjjkmTmTmMU@hRhjmSj	21	20	285	285.261	4.3105	3	0	70.12	0.62835	53.26	0.85714	0.66775	0.48104	21	5	5	0	10	0	0	0	9	0
	zvyj@MsZ1@0H0o4028Vc0C4VF0F18$IF0W808!kN410V02!8!JFF0810H0V1%J$F2$1#	048181840PN0WF030834502F4V!882R0eF#FRV2!V8!VFV10Fo0k150F!F!ZF10V021!2V!9V40V0	/!1/$9$1,102&1/2(2/$2$3//01/#4/D////!1$5/$1)2)1-1013,3&1///,1//-2(7*1&101/!1#3,2/!1//)4//)2.21//2#1/2//2%2$2/1&122/!1,1///&b/1&2&1)3/,3#2#12///!9!1/(1+1-1//(3*41-2/,1$1(	fjePb@DD`d@PeZlsOnmmMLtmUUBLIbYZST	21	20	284	284.254	4.764	4	0	61.96	0.66495	52.9	0.66667	0.60648	0.62778	21	5	5	1	8	0	0	0	9	0
	xvyjiroZWDVL1W5V2DVc0CJVG0F088#HF0l940F0FNJ5FV02!8$G081kH0V&F%22!V$	FZ80918F#FY!G082471V!V8!10R08F010FBV0F0W8(2Z0Z1!20NkVFZ401%X2J!1V4V!	!2.1/$9&1*202//1/%22#11///,4(B/%102///&1)4+1/,9,1&1#3+1*2/&1/#1/,2-7&1!2&102/01$1$3&3(3.1//02.1%1/(1,2//22///+2/+1#12/-1/1//!1#Z,2+1)4)1////*1+7$1/.11%1(21*201/&1!2*21-302/*1-	fjeq`@C^BAEDfvuUggUjjfffihDQAVerf`	21	20	270	270.183	1.3112	6	0	74.06	0.8886	85.49	0.80952	0.75591	0.50791	21	6	6	1	9	0	0	0	10	0
	zxvbHXs!24F$28VV082V!F08#4HG!808!k8490V)FF0810H0V&F#2F$V18!	0ZB01I8F!F2WF110820302F!8#2B08HV#BV0JB4808W4#HV0k15$F0FZF01V1F1!2kF01840V0	//(@&1$2$101/)3/#1012#3%3/01///$C#2)1/.1/$1#5)1/&1$1/#21+2/,1.1//!31//02(3/$1/!1#2$3&2//#11(3-2)1/,1(4$2//.1!2/,2/13/-1/!2$203///.Z&2//!2&2(1//2//$1!8301/#1%103%1(1)1)1(1//#1(2/*1#1!2&2	fjePa@DT`d@QfPRkuYUUUfjZVjZi@RbJeNX	21	20	291	291.241	3.313	4	0	87.83	0.5793	72.11	0.61905	0.69741	0.52337	21	6	6	1	10	0	0	0	8	0
	:ub2Hta025k!9138VV082V!FJ8$HF!808!k84WFV!F$JFF0c10H1W#V!F$F2#V18!	0ZB0138F!FHWF11882F30XF!8#2BF8HV!GBV0JB58!14#Hk0k15#FF0FZF01V1F!V2k029840V0	//(@3$1+1/)205/#3012$2$22////%E#1///%4(1#2&101$2/01$1/#23+2*2//&1.1,31//02(3/$1/!1#4,2/&2+11//01$11/(2/%1/.1(2//-12/(2$1!2.2.2-1+1,3-Y1%2//!2#2!2//1///04!1/#1/(1%1!1//#2/!2(3/)11&21%2	fjepa@DTYCH@`l`e\wljjjmTmKUMT@cFTj|p	21	20	293	293.237	2.1718	5	0	84.95	0.62048	65.26	0.61905	0.71025	0.56718	21	7	7	0	8	0	0	0	8	0
	zvyj@UsZ1D0m0og028Vc0C5VJ0FG88#IF0n8080BkN410V0H!8!JFF081VH0V1%4Z#F2$1#	048181841PN0WFF1083450204V!882R0eF010FRV2!V8!VFV90Fo0k150F!F!ZF10V021022_!8V40V0	!1)1*3*1#7/!2-3//&1!4$6//+2/!1&B+2$1//,1)1+1(1)3.1&1!1/%301.2///)1+1/)14/$1/!2/04/*4&1+2/+1/3/)21/*1$4//$3/3%1/-14/#1(2#1-2//(Y1//)1/%1/2//)2!1#15403(1%2//!101/%1/3*4&1&3)1/(1(	fjePR@LT`crPAFRPiJJI[JYSKSSLmUTatcLDnQj	21	20	292	292.230	2.2223	6	0	94.28	0.71426	90.2	0.66667	0.63406	0.58491	21	7	7	2	8	0	0	0	8	1
	:yjDTta1D1m0VhW38Vc0CMVr0FJ88#HF0m8080BFN45Fc0FF$FFG081VH1W&F4#F2#V1#	0ZB0138F1!HWNGG882J70X!V8$BF8FV10GBV0J4_8#4#HV0o1!V0FF0FZJ01V$X2o029c40V0	)1/)1!28%1+2/)4/+1!7$23////%A#1/$1,2//2&101/&1#1///#1//!1%3&1/#3//#16&1,1/%25,3//$2)201/)1%1-1$6,2//#4,1//)3/-5(2/*2/!1!2(1!1/(Y2301//%2!3*1&1/01//(1(4!3/#1$1/)1/&1/2*2.3)1/.10	fjeqb@HDhzIPAFQQSYQIIPjYURtmUUR`tCLTQTj	21	20	290	290.238	0.9195	6	0	77.15	0.85301	85.49	0.66667	0.73311	0.58959	21	7	7	2	8	0	0	0	10	0
	:yj@LsV1@4H0V4028Vc0C6VFFF08$HF0V808!kN410V!8$FFF081FH)F$F$V1#	0ZB0138F!F2WF110824702F0V8#2B08HV#BV0JBZ8#4#HV0k15$F0FZF01V%2k!1s40V0	/!1/!10B&1#2%1(2/!5&1/$2$1///%5/E////////$21+2$101/(3//,1&2/,2(7*1$2#11$2$2%1#5,2,1*1/!1/1//)2.2)1#1/!2)1//.1!6/-102!1/////$_#1(2)121%1)2&3/$3)2//#1*2!4!1/+1/.1/(1&3*41-2/,1-	fjePb@DD`d@QdfRTTrRRRTKTuKUMUPCBDQTis@	21	20	284	284.254	3.7243	4	0	46.36	0.8887	52.9	0.66667	0.70226	0.57758	21	5	5	1	10	0	0	0	11	0
	zyTY6Gta181m041W180V086V10FJ8$IF0180808F845FV02N08!FFF081FH1W-2#V1#	FZB0938F08FFY!F8N2Jb0X80V80880R02F#FBV0F4W8(H40k1$Nk0FZ401!2!V2F029V4k!	/-1(2A//,3/&1&32#3%1/$1//*8/%1/////11/+4#2/)1&1/&1)3/$4%3//$6&1,2/05$1$3&1$1#1-1//02!2/!1/$2/2//02,1(2/0403/5/1*1$1/-5,1!102//1#_02*2//1//!1///#9!1//011/1/02/+1/$3#1*2&1*2&2	fjeqB@HDhT@QdTTrTRtQRRUTmULuT`pRhvh	21	20	282	282.262	4.0475	4	0	44.77	0.88474	45.03	0.7619	0.72768	0.58006	21	5	5	0	9	0	0	0	10	0
	:yE2UsV1@4m0Fg!8V80B6V40FF88#HF0W80808F841#2!8#FF0810H0V1%44#F2$18!	06818G841P80W0F!82473204V!880R08F#FRV#V8!V!90FB0k1!F0VFV0ZF!V021062Z!9V40V0	//%20A/!1/*2/(6$2!1//*1/!202(D(1!5////+1//#1#2!1/)1!1/,11//05$1/#1(2&27!2!1%101$1//$1//.4//-1401/#101//2//$1&101+13-2.1*1/&1///%1_//*6,1(2*2/02(1/,5!3/2!1-1/+2+11//01(2#1!301/!1$2(	fjeQA@HD|@HcHISkLnkOmSMRtuUPmJXjTiUZ`	21	20	287	287.253	4.3908	3	0	79.51	0.57414	61.13	0.66667	0.54789	0.59634	21	5	5	1	9	0	0	0	9	0
	:yj@LtX1@5m0VC138Vc0C6VFFF08$HF0V808!kN4WFV!N$FFF0c1FH11&F$F$V1#	0ZB0138F!F2WF11882J702F0V8#2BF8HV!FBV0JBZ8#4#HV0k15$F0FZF01V%2k021s40V0	+13$1)1(10A/!1/!1%205&1/$4$1//$4/4/E+1///////&12,2&1!2/$3//,1&2/,2(8*1)11$2$2%1#5,2,1)21//#1///)2)10101/!2)1//.1!2//2!1///+2/(b#1(2)101%1)2!1#3/$3)2//#1*2!4!1/#1/.1//1&3*44-2/,1-	ffuPb@DTad@QdfbrbfRRRRaZijVjZjaFDhreWf	22	21	296	296.265	3.8175	4	0	43.27	0.95216	52.9	0.63636	0.70032	0.60067	22	5	5	1	10	0	0	0	12	0
	zxQYHXs4!4L%80V082V!F08#4HG!808!k8490V(JFF0810H0V+2F2#V18!	0ZB01I8F10FHWF1!82070XG0V8#2B!HV!1RV0JB_80814010HN0k15$F0FZF01V1F10V2kF09840V0	//(A01#1//(3*2(3114!23%4)1///4+C//)1,1/4&101$2/01/)2(1///01//!5//!2(4/$1-2#1)3&1&1/!1/02/)1#1/*21/)4////02/12$1/%201!2//-1+1/+a%201//02#2(3///!1/$1#A!1/#1&13/)1/!3#1/.1(3)1#1/#3&3	ffuqA@DTY@@PVPRkyvUeuUjeffYjhAFHkUy`	22	21	301	301.260	4.0201	4	0	90.95	0.54195	64.24	0.59091	0.69198	0.59413	22	6	6	1	8	0	0	0	7	0
	:ub2Hta025k!9138VV082V!FJ8$HF!808!k84WFV!F$JFF0c10H1W#V!F$F2#V18!	0ZB0138F!FHWF11882F30XF!8#2BF8HV!GBV0JB58!W4#Hk0k15#FF0FZF01V1F!V2k029840V0	//(83$11$2$1/)202/#1012$2$42////%E#2//)1+4(1#6&101/&1$1/#23+2*2///&1,31//02(3/$1/!1#4,2/&2+11(3/(1/////%1(2/,2/12/(2$1!2.2$203/%1+1,3-_1%2//!2&2//1//-1!7301/#1/(1%1!1///&2(3/)11&21%2	ffupa@DTYCH@`l`e\wljjjsUKRuSUHBLYRks@	22	21	305	305.248	3.2007	5	0	97.46	0.54084	65.26	0.59091	0.71753	0.57505	22	7	7	0	8	0	0	0	7	0
	zvyj2UsZ1@0m0Jg!8Vc0B4V40FG88#HF0W80808k8410V02!8!JFF0810H!1%4Z#F2$1#	0Z8111845PN2WFF20834702F4V80882R0eHX!FBV2!V8!VFV80FJ0k150k!F!ZF10V!1022_0V9V40V0	//(A%1$2%1-3,5&1.4$2!103/)3-1022)4$2*D//&1///3,1!32-1&1!1/%3%1*2//&1,5$1//$15#2/1/!2/03/01(4/#2//-1!1(1,1/*1$2/,1&3&1#1//)1&102/&11)1#2/*1(1#_01.1/(3/!1!2/,2//%3203////+11.1/*3#1$1/!1$1(	ffuqb@LTMADPAFRPiJJIIYJEIZYjeZjjGhPdqMVX	22	21	302	302.249	2.2793	6	0	81.8	0.80379	82.33	0.63636	0.56997	0.63466	22	7	7	1	9	0	0	0	9	1
	;jmzwZ3@4q10g!8Vc0g6V40FF88!4HG0W90808F8J10V02808!F0F081FH0V(4$2#V1#	FbB09I8F080FY01!82473X!V8!90R08F#FBV0F4W8(HB1k1!V0NkVFZ!1!210X2JF09V4V!	//(D/!202%1!1&1/.4$2!1+1/-1-2010204(B$1%1(2////$1/%2/!5,1/(1(122(1&1)1/5(1//!7$101*102/01$1,2//-12*2/)2)2-3)2//22+2/$1/$11/.201!1.2-1/11-1-1#1#a&2$2/)1#101///1/&1-3!3/2/11/01/%1,1/-30201$1/!1-	ffupb@HDhFh@aJ^Ueu^uZiZjVjjh^aBUGTZ`	22	21	298	298.261	2.92	5	0	67.62	1.039	93.72	0.77273	0.73288	0.56169	22	6	6	1	10	0	0	0	13	0
	:uj2Lta0@5m!C138Vc0C2V0FFJ8$HF0V808!kN4WFV!N$JFF0c1FH1W#V!F$F2#V1#	0ZB0138F!FHWF11882F70XF0V8#2BF8HV!GBV0JB_8#4#Hk0k15#FF0FZF01V$V2k029N40V0	/!1/$63$1*11!1/%215+3/5$22///$4,1!E///*4#1////$2,2&2!2/$3//,1!1//02(8!1&2)11$2$2%10204,2,1)21//////(1#1/!3#1///$1!2/(2!1$201////%3*3!a#1(2)111/2!1#3/.3//#1-6!1/#1/.1&1///+3/,4,2	ffupb@DTY@h@aJyofuUUfjViZijhIaFJkTE`	22	21	298	298.261	3.2971	5	0	65.67	0.80265	65.26	0.59091	0.71743	0.63962	22	6	6	1	7	0	0	0	10	0
	zvyj@UsZ1D0m0og028Vc0C5VJ0FG88#IF0n8080BkN410V0H!8!JFF081VH0V1%4Z#F2$1#	048181841PN0WFF30834502F4V!882R0eF010FRV2!V8!VFV90Fo0k150F!F!ZF10V021022_!8V40V0	!1)1/%1#7/!3-3//&1!4$4//01)2)4/D1*2$1//,1(51+1(1)3.1&1!1/%301.2///)1+1/)16/$1/!2/04/*4/#2/+1/3/)21)3/1$4//$3/2%1/-12/#1(2#1-2//(b1//)1/%1*1$2//)2!1#15!3(1%1//!101/%1/3*4&1&3)1/(1(	ffuPR@LT``NPAFRPiJJIYKSJYZZYejjiGhfDI\mIj	22	21	304	304.241	2.61	6	0	91.19	0.73846	90.2	0.63636	0.64436	0.60067	22	7	7	2	8	0	0	0	9	1
	:uj2LsZ0@4H!4028Vc0C2V0FF08$HF0V808!kN410V!8$JFF081FH0V&F$F2#V1#	0ZB0138F#HWF11082070X10V80402B08FV!1RV0JB_8#4010Hk0k11$F0FZF01V$V2k!9840V0	#1-1/$5%1+1//(3-203$2//1/$4,1!I2*4//////#1/#2/$2///$1/4/.1$2(7*2)1%2$2%10202,2//////&2/)1/&3///)1!2/+111!3/$1$3!3///(a#102!1!2)13/02!1)2/)3//2/26011/01/!1!1/!1//%1#1/3#3$1/!405*2	ffupb@DDiCH@aJv^[UUVViZeijZhQeJLiUZbp	22	21	298	298.261	3.4061	5	0	81.27	0.64858	65.26	0.59091	0.64093	0.61487	22	6	6	1	7	0	0	0	8	0
	:vjPqtX0@7mV0C11cVc0B@V0FFF8#4HG0V80808k84dFV!N$FFF0c1FH11(Z!2F$V1#	0_B01I8F10F2WFG0882F702!V8#2BF8HV!FBV0JBZ80804#H!k150V!F0FZF01V!1!2pF21N40V0	/%1.109/!1/)2)4.4$4$4//(2/!3*A+1)1////#2//(1-5/1/#1&1//1&1//$17#4/12$2$2%2#3#3(3/(1/%2/(4/(1$4#1,1)101/!2)1//.1+2(1//)3-3//%1&a,2/6+2!1$1////!1*2!4!3%1/+4&1(1/&1(1!1/.2#1$1/!3-	ffuQb@L\`bH@cIICMeELdeElmUMRuTuCtqquFh	22	21	300	300.253	2.9719	5	0	61.9	0.91664	78.35	0.59091	0.70451	0.64597	22	6	6	1	9	0	0	0	11	1
	vzUYPmta187qV0911c0V08DV0FFJ8#4HG!808!F841FV!N$FJF081FH1W,F2#V1#	0Z401I8F!FHWF10882J70XF0V8$BF0HV!GBV0J4_8#4#H80k14#F!FZF01V!10V2kF29s40V0	//(D%1*1/*215/&4$2$12///$4,1!C///.1////!102,2/&1(3+1//1071//02(8/$11$2$2$3$2/*1*1///+3///1//.1/,1!2/(2!1$201/03///)2(c#1(2)101/2!1#3/+4!2//#1-6!1!1,2!1)3/$13/,1//$3%1/+2&2	ffupB@HTX@HRf{ymUU^jejVjZhAFJkTE`	22	21	290	290.285	5.293	3	0	50.84	0.86664	53.26	0.63636	0.704	0.63634	22	4	4	0	9	0	0	0	11	0
	vxUYH2k0180H%80V086V0FF08#4HG01808!F8410V!808!FFF081FH!1+F$V18!	0ZB01I8F#2WF1!82470210V804!B!FV#RV0F4Z8!V4010H!k1$V!FZF01V!1!2kF01c40V0	//(D//,1/)6/,1-1/.3%C+4////,1//(1021//#1/$1//10@$1/2%1$2(8/$1%2$2$3$1///)1//$1013)2////#1//*1#10131/,1/*3/(1//%c#1$1!2(31/!2.2///(4-2067!1!1,2(201(1/2/-1/01&102%2)1/(2&2	ffuPA@HD@DYdDiufuUUYjfiZZfjAPbJeF`t	22	21	295	295.276	6.0024	2	0	60.23	0.54043	40.9	0.63636	0.58147	0.58006	22	4	4	0	11	0	0	0	11	0
<datawarrior properties>
<columnWidth_Table_Structure="250">
<detailView="height[Data]=0.5;height[Structure]=0.5">
<mainView="Table">
<mainViewCount="5">
<mainViewDockInfo0="root">
<mainViewDockInfo1="Table	center">
<mainViewDockInfo2="2D View	center">
<mainViewDockInfo3="3D View	center">
<mainViewDockInfo4="Structures	center">
<mainViewName0="Table">
<mainViewName1="2D View">
<mainViewName2="3D View">
<mainViewName3="Structures">
<mainViewType0="tableView">
<mainViewType1="2Dview">
<mainViewType2="3Dview">
<mainViewType3="structureView">
<structureGridColumn_Structures="Structure">
<structureGridColumns_Structures="6">
<rowHeight_Table="120">
</datawarrior properties>
