# Supplementary material for: Limits of Prediction for Machine Learning in Drug Discovery
Source: Front Pharmacol. 2022 Mar 10;13:832120. doi: 10.3389/fphar.2022.832120 (PMC8960959; doi:10.3389/fphar.2022.832120)
Supplement: Supplementary file 1 [file DataSheet1.ZIP › supportingInformation/publication/molecules_rosuvastatin02.sdf]

eCreator 1.02D

 23 22  0  0  0  0  0  0  0  0999 V2000
   11.2583   -0.0000   -0.0000 S   0  0  0  0  0  0  0  0  0  0  0  0
   12.1244   -0.5000   -0.0000 O   0  0  0  0  0  0  0  0  0  0  0  0
   11.2583    1.0000   -0.0000 O   0  0  0  0  0  0  0  0  0  0  0  0
   10.3923   -0.5000   -0.0000 N   0  0  0  0  0  0  0  0  0  0  0  0
    9.5263   -0.0000   -0.0000 C   0  0  0  0  0  0  0  0  0  0  0  0
    8.6603   -0.5000   -0.0000 N   0  0  0  0  0  0  0  0  0  0  0  0
    9.5263    1.0000   -0.0000 N   0  0  0  0  0  0  0  0  0  0  0  0
    7.7942   -0.0000   -0.0000 C   0  0  0  0  0  0  0  0  0  0  0  0
   10.3923    1.5000   -0.0000 C   0  0  0  0  0  0  0  0  0  0  0  0
    7.7942    1.0000   -0.0000 C   0  0  0  0  0  0  0  0  0  0  0  0
    6.9282   -0.5000   -0.0000 C   0  0  0  0  0  0  0  0  0  0  0  0
    8.6603    1.5000   -0.0000 C   0  0  0  0  0  0  0  0  0  0  0  0
    6.0622   -0.0000   -0.0000 C   0  0  0  0  0  0  0  0  0  0  0  0
    8.6603    2.5000   -0.0000 C   0  0  0  0  0  0  0  0  0  0  0  0
    5.1962   -0.5000   -0.0000 C   0  0  0  0  0  0  0  0  0  0  0  0
    9.5263    3.0000   -0.0000 C   0  0  0  0  0  0  0  0  0  0  0  0
    4.3301   -0.0000   -0.0000 C   0  0  0  0  0  0  0  0  0  0  0  0
    9.5263    4.0000   -0.0000 F   0  0  0  0  0  0  0  0  0  0  0  0
    3.4641   -0.5000   -0.0000 C   0  0  0  0  0  0  0  0  0  0  0  0
    2.5981   -0.0000   -0.0000 C   0  0  0  0  0  0  0  0  0  0  0  0
    1.7321   -0.5000   -0.0000 C   0  0  0  0  0  0  0  0  0  0  0  0
    0.8660   -0.0000   -0.0000 C   0  0  0  0  0  0  0  0  0  0  0  0
    0.0000   -0.5000   -0.0000 O   0  0  0  0  0  0  0  0  0  0  0  0
  1  2  2  0  0  0  0
  1  3  2  0  0  0  0
  1  4  1  0  0  0  0
  4  5  1  0  0  0  0
  5  6  2  0  0  0  0
  5  7  1  0  0  0  0
  6  8  1  0  0  0  0
  7  9  2  0  0  0  0
  8 10  1  0  0  0  0
  8 11  2  0  0  0  0
 10 12  2  0  0  0  0
 11 13  1  0  0  0  0
 12 14  1  0  0  0  0
 13 15  2  0  0  0  0
 14 16  2  0  0  0  0
 15 17  1  0  0  0  0
 16 18  1  0  0  0  0
 17 19  1  0  0  0  0
 19 20  1  0  0  0  0
 20 21  1  0  0  0  0
 21 22  1  0  0  0  0
 22 23  2  0  0  0  0
M  END
>  <idcoordinates2D>


>  <FragFp>
zwTW61s4104H0F0V080V086V10F08$HF01808!k8450V02!8!J0F0810H0V1%4V#F2#V18!

>  <PathFp>
04B183841P80WF0F083471204V!882R!N#FRV0J8V8!VFV10HJ0k110F0cVV0ZJ10V0210Z2_!8V4VV0

>  <SkelSpheres>
!1&1/*229%1/*3$2/,1*304#1/&1&1/)2(I&1#7//#4/01//%3/!1#1!2#2/03/!2/#1/.4(3/01#1+1!2#1&1$3/042/03)1///-1&1-2&2/%1/)11//$4&1,215-2,201!1)1/$1#1,2//$a/(1/01/1/*2//,12201/#1////-1+1$1!3&2/!2!1!12&2

>  <Structure>
fnmqa@LTYACPADYCIHUDeLdddldeiieiZjdEBTiUZ]P

>  <Atoms>
23

>  <Bonds>
22

>  <Total Molweight>
321

>  <Total Molweight 2>
321.247

>  <cLogP>
3.0666

>  <H-Acceptors>
6

>  <H-Donors>
0

>  <Total Surface Area>
118.24

>  <Relative PSA>
0.55556

>  <Polar Surface Area>
79.17

>  <Shape Index>
0.65217

>  <Molecular Flexibility>
0.62637

>  <Molecular Complexity>
0.59852

>  <Non-H Atoms>
23

>  <Non-C/H Atoms>
8

>  <Electronegative Atoms>
8

>  <Stereo Centers>
0

>  <Rotatable Bonds>
9

>  <Rings Closures>
0

>  <Aromatic Rings>
0

>  <Aromatic Atoms>
0

>  <sp3-Atoms>
5

>  <Symmetric atoms>
1

$$$$

eCreator 1.02D

 23 22  0  0  0  0  0  0  0  0999 V2000
    9.5263   -3.0000   -0.0000 S   0  0  0  0  0  0  0  0  0  0  0  0
   10.3923   -3.5000   -0.0000 O   0  0  0  0  0  0  0  0  0  0  0  0
    9.5263   -2.0000   -0.0000 N   0  0  0  0  0  0  0  0  0  0  0  0
    8.6603   -1.5000   -0.0000 C   0  0  0  0  0  0  0  0  0  0  0  0
    8.6603   -0.5000   -0.0000 N   0  0  0  0  0  0  0  0  0  0  0  0
    7.7942   -0.0000   -0.0000 C   0  0  0  0  0  0  0  0  0  0  0  0
    6.9282   -0.5000   -0.0000 C   0  0  0  0  0  0  0  0  0  0  0  0
    7.7942    1.0000   -0.0000 C   0  0  0  0  0  0  0  0  0  0  0  0
    6.0622   -0.0000   -0.0000 C   0  0  0  0  0  0  0  0  0  0  0  0
    6.9282   -1.5000   -0.0000 C   0  0  0  0  0  0  0  0  0  0  0  0
    5.1962   -0.5000   -0.0000 C   0  0  0  0  0  0  0  0  0  0  0  0
    6.0622   -2.0000   -0.0000 C   0  0  0  0  0  0  0  0  0  0  0  0
    4.3301   -0.0000   -0.0000 C   0  0  0  0  0  0  0  0  0  0  0  0
    6.0622   -3.0000   -0.0000 C   0  0  0  0  0  0  0  0  0  0  0  0
    4.3301    1.0000   -0.0000 O   0  0  0  0  0  0  0  0  0  0  0  0
    3.4641   -0.5000   -0.0000 C   0  0  0  0  0  0  0  0  0  0  0  0
    5.1962   -3.5000   -0.0000 C   0  0  0  0  0  0  0  0  0  0  0  0
    2.5981   -0.0000   -0.0000 C   0  0  0  0  0  0  0  0  0  0  0  0
    5.1962   -4.5000   -0.0000 C   0  0  0  0  0  0  0  0  0  0  0  0
    1.7321   -0.5000   -0.0000 C   0  0  0  0  0  0  0  0  0  0  0  0
    4.3301   -5.0000   -0.0000 F   0  0  0  0  0  0  0  0  0  0  0  0
    0.8660   -0.0000   -0.0000 C   0  0  0  0  0  0  0  0  0  0  0  0
    0.0000   -0.5000   -0.0000 O   0  0  0  0  0  0  0  0  0  0  0  0
  1  2  2  0  0  0  0
  1  3  1  0  0  0  0
  3  4  1  0  0  0  0
  4  5  1  0  0  0  0
  5  6  2  0  0  0  0
  6  7  1  0  0  0  0
  6  8  1  0  0  0  0
  7  9  1  0  0  0  0
  7 10  2  0  0  0  0
  9 11  2  0  0  0  0
 10 12  1  0  0  0  0
 13 11  1  0  0  0  0
 12 14  2  0  0  0  0
 13 15  1  6  0  0  0
 13 16  1  0  0  0  0
 14 17  1  0  0  0  0
 16 18  1  0  0  0  0
 17 19  2  0  0  0  0
 18 20  1  0  0  0  0
 19 21  1  0  0  0  0
 20 22  1  0  0  0  0
 22 23  2  0  0  0  0
M  END
>  <idcoordinates2D>


>  <FragFp>
:yj6TsV1@4m!gV08Vc0B6VbFFF88#HF0W80808k8450V!8$FFF081FH!1&4#F$V18!

>  <PathFp>
0_B0138F1!2WNGF082470210V80402B08FV!FRV0JBZ8!V4010H!k110V0VF0FZJ01V$22o!1c40V0

>  <SkelSpheres>
)1,1-328&1#2%1(201//-2!102//1&1,1$202(I+7////,1(2//!1!2/(1/$1#1%1/,102$1/&1,14!2#1(2#1%2$2%1#3,3//+1!2//,10201$4/01/.2)1/02(1/#1017-2.1//1/#2//$b)1!2*2/02(1//*1/#2-2024!3/+1(1/%101,1(1/)1%102#1$2/!1,2

>  <Structure>
fnmQa@DD`yh@`l`eZlvjsjnuMRtuSTpMJDQThuF`

>  <Atoms>
23

>  <Bonds>
22

>  <Total Molweight>
319

>  <Total Molweight 2>
319.251

>  <cLogP>
2.1133

>  <H-Acceptors>
5

>  <H-Donors>
0

>  <Total Surface Area>
95.9

>  <Relative PSA>
0.56559

>  <Polar Surface Area>
69.97

>  <Shape Index>
0.65217

>  <Molecular Flexibility>
0.62927

>  <Molecular Complexity>
0.60895

>  <Non-H Atoms>
23

>  <Non-C/H Atoms>
7

>  <Electronegative Atoms>
7

>  <Stereo Centers>
1

>  <Rotatable Bonds>
11

>  <Rings Closures>
0

>  <Aromatic Rings>
0

>  <Aromatic Atoms>
0

>  <sp3-Atoms>
8

>  <Symmetric atoms>
0

$$$$

eCreator 1.02D

 23 22  0  0  0  0  0  0  0  0999 V2000
   15.5885   -2.2500   -0.0000 S   0  0  0  0  0  0  0  0  0  0  0  0
   14.2894   -3.0000   -0.0000 N   0  0  0  0  0  0  0  0  0  0  0  0
   12.9904   -2.2500   -0.0000 C   0  0  0  0  0  0  0  0  0  0  0  0
   11.6913   -3.0000   -0.0000 N   0  0  0  0  0  0  0  0  0  0  0  0
   10.3923   -2.2500   -0.0000 C   0  0  0  0  0  0  0  0  0  0  0  0
   10.3923   -0.7500   -0.0000 C   0  0  0  0  0  0  0  0  0  0  0  0
    9.0933   -3.0000   -0.0000 C   0  0  0  0  0  0  0  0  0  0  0  0
   11.6913   -0.0000   -0.0000 C   0  0  0  0  0  0  0  0  0  0  0  0
    9.0933   -0.0000   -0.0000 C   0  0  0  0  0  0  0  0  0  0  0  0
   12.9904   -0.7500   -0.0000 N   0  0  0  0  0  0  0  0  0  0  0  0
   11.6913    1.5000   -0.0000 C   0  0  0  0  0  0  0  0  0  0  0  0
    7.7942   -0.7500   -0.0000 C   0  0  0  0  0  0  0  0  0  0  0  0
   12.9904    2.2500   -0.0000 C   0  0  0  0  0  0  0  0  0  0  0  0
    6.4952   -0.0000   -0.0000 C   0  0  0  0  0  0  0  0  0  0  0  0
   12.9904    3.7500   -0.0000 C   0  0  0  0  0  0  0  0  0  0  0  0
    6.4952    1.5000   -0.0000 O   0  0  0  0  0  0  0  0  0  0  0  0
    5.1962   -0.7500   -0.0000 C   0  0  0  0  0  0  0  0  0  0  0  0
   14.2894    4.5000   -0.0000 C   0  0  0  0  0  0  0  0  0  0  0  0
    3.8971   -0.0000   -0.0000 C   0  0  0  0  0  0  0  0  0  0  0  0
   14.2894    6.0000   -0.0000 F   0  0  0  0  0  0  0  0  0  0  0  0
    2.5981   -0.7500   -0.0000 C   0  0  0  0  0  0  0  0  0  0  0  0
    1.2990   -0.0000   -0.0000 C   0  0  0  0  0  0  0  0  0  0  0  0
    0.0000   -0.7500   -0.0000 O   0  0  0  0  0  0  0  0  0  0  0  0
  1  2  1  0  0  0  0
  2  3  1  0  0  0  0
  3  4  1  0  0  0  0
  4  5  2  0  0  0  0
  5  6  1  0  0  0  0
  5  7  1  0  0  0  0
  6  8  2  0  0  0  0
  6  9  1  0  0  0  0
  8 10  1  0  0  0  0
  8 11  1  0  0  0  0
  9 12  2  0  0  0  0
 11 13  2  0  0  0  0
 14 12  1  0  0  0  0
 13 15  1  0  0  0  0
 14 16  1  6  0  0  0
 14 17  1  0  0  0  0
 15 18  2  0  0  0  0
 17 19  1  0  0  0  0
 18 20  1  0  0  0  0
 19 21  1  0  0  0  0
 21 22  1  0  0  0  0
 22 23  2  0  0  0  0
M  END
>  <idcoordinates2D>


>  <FragFp>
:yj6UkV1@0m0FgV08Vc0B6VbFFF88#HF0W80808F8450V02808!FFF081FH0V1%44#F$V18!

>  <PathFp>
0_B1138JG!2WNGF082470214V804!B08FX!FRV0F4Z8!V4090H!k1!V0VF0FZJ01V1#22o!1c40V0

>  <SkelSpheres>
//%229/!1*1.2/(2$2!101*1(11(1)1/!202(E+5/////%2/)1#2#2!2+1+11/.1/.2$1//$16!2#1&1$1%2$2*1,2//+1!2,1/.102011#2!1%1/*2+2)1$1$2.1/%16-2.2/-1/1$2*2(2/b,2!2/)3/%1&1/$3//%6!3/+2/1%1/&1$1/,2%103#1!201/!1,2

>  <Structure>
fnmpa@HXeyh@cL`djs\zlz{TtuKUMTpmJXVJkTF`

>  <Atoms>
23

>  <Bonds>
22

>  <Total Molweight>
317

>  <Total Molweight 2>
317.259

>  <cLogP>
2.0746

>  <H-Acceptors>
5

>  <H-Donors>
0

>  <Total Surface Area>
86.41

>  <Relative PSA>
0.51788

>  <Polar Surface Area>
56.14

>  <Shape Index>
0.65217

>  <Molecular Flexibility>
0.64341

>  <Molecular Complexity>
0.66071

>  <Non-H Atoms>
23

>  <Non-C/H Atoms>
7

>  <Electronegative Atoms>
7

>  <Stereo Centers>
1

>  <Rotatable Bonds>
11

>  <Rings Closures>
0

>  <Aromatic Rings>
0

>  <Aromatic Atoms>
0

>  <sp3-Atoms>
9

>  <Symmetric atoms>
0

$$$$

eCreator 1.02D

 23 22  0  0  0  0  0  0  0  0999 V2000
   11.2583   -0.0000   -0.0000 S   0  0  0  0  0  0  0  0  0  0  0  0
   12.1244   -0.5000   -0.0000 O   0  0  0  0  0  0  0  0  0  0  0  0
   10.3923   -0.5000   -0.0000 N   0  0  0  0  0  0  0  0  0  0  0  0
    9.5263   -0.0000   -0.0000 C   0  0  0  0  0  0  0  0  0  0  0  0
    8.6603   -0.5000   -0.0000 N   0  0  0  0  0  0  0  0  0  0  0  0
    9.5263    1.0000   -0.0000 N   0  0  0  0  0  0  0  0  0  0  0  0
    7.7942   -0.0000   -0.0000 C   0  0  0  0  0  0  0  0  0  0  0  0
    6.9282   -0.5000   -0.0000 C   0  0  0  0  0  0  0  0  0  0  0  0
    7.7942    1.0000   -0.0000 C   0  0  0  0  0  0  0  0  0  0  0  0
    6.0622   -0.0000   -0.0000 C   0  0  0  0  0  0  0  0  0  0  0  0
    6.9282   -1.5000   -0.0000 C   0  0  0  0  0  0  0  0  0  0  0  0
    8.6603    1.5000   -0.0000 C   0  0  0  0  0  0  0  0  0  0  0  0
    5.1962   -0.5000   -0.0000 C   0  0  0  0  0  0  0  0  0  0  0  0
    8.6603    2.5000   -0.0000 C   0  0  0  0  0  0  0  0  0  0  0  0
    4.3301   -0.0000   -0.0000 C   0  0  0  0  0  0  0  0  0  0  0  0
    9.5263    3.0000   -0.0000 C   0  0  0  0  0  0  0  0  0  0  0  0
    4.3301    1.0000   -0.0000 O   0  0  0  0  0  0  0  0  0  0  0  0
    3.4641   -0.5000   -0.0000 C   0  0  0  0  0  0  0  0  0  0  0  0
    9.5263    4.0000   -0.0000 F   0  0  0  0  0  0  0  0  0  0  0  0
    2.5981   -0.0000   -0.0000 C   0  0  0  0  0  0  0  0  0  0  0  0
    1.7321   -0.5000   -0.0000 C   0  0  0  0  0  0  0  0  0  0  0  0
    0.8660   -0.0000   -0.0000 C   0  0  0  0  0  0  0  0  0  0  0  0
    0.0000   -0.5000   -0.0000 O   0  0  0  0  0  0  0  0  0  0  0  0
  1  2  2  0  0  0  0
  1  3  1  0  0  0  0
  3  4  1  0  0  0  0
  4  5  2  0  0  0  0
  4  6  1  0  0  0  0
  5  7  1  0  0  0  0
  7  8  2  0  0  0  0
  7  9  1  0  0  0  0
  8 10  1  0  0  0  0
  8 11  1  0  0  0  0
  9 12  2  0  0  0  0
 10 13  2  0  0  0  0
 12 14  1  0  0  0  0
 15 13  1  0  0  0  0
 14 16  2  0  0  0  0
 15 17  1  6  0  0  0
 15 18  1  0  0  0  0
 16 19  1  0  0  0  0
 18 20  1  0  0  0  0
 20 21  1  0  0  0  0
 21 22  1  0  0  0  0
 22 23  2  0  0  0  0
M  END
>  <idcoordinates2D>


>  <FragFp>
:yj6UsZ1@4m0FgV08Vc0B4Vb0FF88#HF0W80808F8450V02!8!4FF0810H0V1%44#F2#V18!

>  <PathFp>
048183841P80WNFF083471204V!882R08F#FRV040V8!VFV90HJ0k110F0VFV0ZJ!V021062Z!9V40V0

>  <SkelSpheres>
//%227/!1*1.2/-2!102//(1/!202(G2&1!5//)3//01)2/(11#1&201/!1!1//1/1-2//*25022!11$101$1/!1#2,3)1//$4//,10201$4///03/,1&1)1+13-2)1!101!2&1/02#3/!2//#1a#1/#2/03//02/01//%7!3.1#1$2/01&1/&1(1/)1%103#1!201&1*1,2

>  <Structure>
fnmqa@DDi@KPABYAJv^Y]V_UiijVfji`zTqLeViu@

>  <Atoms>
23

>  <Bonds>
22

>  <Total Molweight>
321

>  <Total Molweight 2>
321.247

>  <cLogP>
2.4804

>  <H-Acceptors>
6

>  <H-Donors>
0

>  <Total Surface Area>
102.54

>  <Relative PSA>
0.56358

>  <Polar Surface Area>
73.21

>  <Shape Index>
0.65217

>  <Molecular Flexibility>
0.63705

>  <Molecular Complexity>
0.63799

>  <Non-H Atoms>
23

>  <Non-C/H Atoms>
8

>  <Electronegative Atoms>
8

>  <Stereo Centers>
1

>  <Rotatable Bonds>
9

>  <Rings Closures>
0

>  <Aromatic Rings>
0

>  <Aromatic Atoms>
0

>  <sp3-Atoms>
7

>  <Symmetric atoms>
0

$$$$

eCreator 1.02D

 23 22  0  0  0  0  0  0  0  0999 V2000
   11.2583   -0.0000   -0.0000 S   0  0  0  0  0  0  0  0  0  0  0  0
   12.1244   -0.5000   -0.0000 O   0  0  0  0  0  0  0  0  0  0  0  0
   10.3923   -0.5000   -0.0000 N   0  0  0  0  0  0  0  0  0  0  0  0
   11.2583    1.0000   -0.0000 C   0  0  0  0  0  0  0  0  0  0  0  0
    9.5263   -0.0000   -0.0000 C   0  0  0  0  0  0  0  0  0  0  0  0
    8.6603   -0.5000   -0.0000 N   0  0  0  0  0  0  0  0  0  0  0  0
    9.5263    1.0000   -0.0000 N   0  0  0  0  0  0  0  0  0  0  0  0
    7.7942   -0.0000   -0.0000 C   0  0  0  0  0  0  0  0  0  0  0  0
    6.9282   -0.5000   -0.0000 C   0  0  0  0  0  0  0  0  0  0  0  0
    7.7942    1.0000   -0.0000 C   0  0  0  0  0  0  0  0  0  0  0  0
    6.0622   -0.0000   -0.0000 C   0  0  0  0  0  0  0  0  0  0  0  0
    6.9282   -1.5000   -0.0000 C   0  0  0  0  0  0  0  0  0  0  0  0
    8.6603    1.5000   -0.0000 C   0  0  0  0  0  0  0  0  0  0  0  0
    5.1962   -0.5000   -0.0000 C   0  0  0  0  0  0  0  0  0  0  0  0
    8.6603    2.5000   -0.0000 C   0  0  0  0  0  0  0  0  0  0  0  0
    4.3301   -0.0000   -0.0000 C   0  0  0  0  0  0  0  0  0  0  0  0
    9.5263    3.0000   -0.0000 C   0  0  0  0  0  0  0  0  0  0  0  0
    3.4641   -0.5000   -0.0000 C   0  0  0  0  0  0  0  0  0  0  0  0
    9.5263    4.0000   -0.0000 F   0  0  0  0  0  0  0  0  0  0  0  0
    2.5981   -0.0000   -0.0000 C   0  0  0  0  0  0  0  0  0  0  0  0
    1.7321   -0.5000   -0.0000 C   0  0  0  0  0  0  0  0  0  0  0  0
    0.8660   -0.0000   -0.0000 C   0  0  0  0  0  0  0  0  0  0  0  0
    0.0000   -0.5000   -0.0000 O   0  0  0  0  0  0  0  0  0  0  0  0
  1  2  2  0  0  0  0
  1  3  1  0  0  0  0
  1  4  1  0  0  0  0
  3  5  1  0  0  0  0
  5  6  2  0  0  0  0
  5  7  1  0  0  0  0
  6  8  1  0  0  0  0
  8  9  2  0  0  0  0
  8 10  1  0  0  0  0
  9 11  1  0  0  0  0
  9 12  1  0  0  0  0
 10 13  2  0  0  0  0
 11 14  2  0  0  0  0
 13 15  1  0  0  0  0
 14 16  1  0  0  0  0
 15 17  2  0  0  0  0
 16 18  1  0  0  0  0
 17 19  1  0  0  0  0
 18 20  1  0  0  0  0
 20 21  1  0  0  0  0
 21 22  1  0  0  0  0
 22 23  2  0  0  0  0
M  END
>  <idcoordinates2D>


>  <FragFp>
zxUYLWs4104L0F0V080V086V10F08$HF01808!F84C0V02!8!4FF0810H0V1%4#2F2#V18!

>  <PathFp>
06818I841P80WF0F083473204V!882R!F#FRV040V808VFV10HR0k110F0V0V0ZJ!V021042Z!9V40V0

>  <SkelSpheres>
/$1/229$1&1//201/#13$3%2///*4!2(E+5/&1///#1//#1#1!2#201/!3//1!1/.4//!2&15!2#1&1$1*1%41)3&2)2//!202//.2&2///01/,1&1)1+15-2&101!101!201/&2/&2//#1b/*1.3//02///(@!1!1/1$2!3-1&1//-1+1(3&2)1/2&2

>  <Structure>
fnmpa@DTYAh@aL`eWssKjkjuMMRtuT`hRyZcWj

>  <Atoms>
23

>  <Bonds>
22

>  <Total Molweight>
317

>  <Total Molweight 2>
317.259

>  <cLogP>
3.6417

>  <H-Acceptors>
5

>  <H-Donors>
0

>  <Total Surface Area>
96.03

>  <Relative PSA>
0.56618

>  <Polar Surface Area>
72.19

>  <Shape Index>
0.65217

>  <Molecular Flexibility>
0.64075

>  <Molecular Complexity>
0.63126

>  <Non-H Atoms>
23

>  <Non-C/H Atoms>
7

>  <Electronegative Atoms>
7

>  <Stereo Centers>
1

>  <Rotatable Bonds>
9

>  <Rings Closures>
0

>  <Aromatic Rings>
0

>  <Aromatic Atoms>
0

>  <sp3-Atoms>
7

>  <Symmetric atoms>
0

$$$$

eCreator 1.02D

 23 22  0  0  0  0  0  0  0  0999 V2000
    7.7942   -3.0000   -0.0000 S   0  0  0  0  0  0  0  0  0  0  0  0
    7.7942   -2.0000   -0.0000 N   0  0  0  0  0  0  0  0  0  0  0  0
    6.9282   -3.5000   -0.0000 C   0  0  0  0  0  0  0  0  0  0  0  0
    8.6603   -1.5000   -0.0000 C   0  0  0  0  0  0  0  0  0  0  0  0
    8.6603   -0.5000   -0.0000 N   0  0  0  0  0  0  0  0  0  0  0  0
    9.5263   -2.0000   -0.0000 N   0  0  0  0  0  0  0  0  0  0  0  0
    7.7942   -0.0000   -0.0000 C   0  0  0  0  0  0  0  0  0  0  0  0
   10.3923   -1.5000   -0.0000 C   0  0  0  0  0  0  0  0  0  0  0  0
    6.9282   -0.5000   -0.0000 C   0  0  0  0  0  0  0  0  0  0  0  0
    7.7942    1.0000   -0.0000 C   0  0  0  0  0  0  0  0  0  0  0  0
   11.2583   -2.0000   -0.0000 C   0  0  0  0  0  0  0  0  0  0  0  0
    6.0622   -0.0000   -0.0000 C   0  0  0  0  0  0  0  0  0  0  0  0
   12.1244   -1.5000   -0.0000 C   0  0  0  0  0  0  0  0  0  0  0  0
    5.1962   -0.5000   -0.0000 C   0  0  0  0  0  0  0  0  0  0  0  0
   12.9904   -2.0000   -0.0000 C   0  0  0  0  0  0  0  0  0  0  0  0
    4.3301   -0.0000   -0.0000 C   0  0  0  0  0  0  0  0  0  0  0  0
    4.3301    1.0000   -0.0000 O   0  0  0  0  0  0  0  0  0  0  0  0
    3.4641   -0.5000   -0.0000 C   0  0  0  0  0  0  0  0  0  0  0  0
    2.5981   -0.0000   -0.0000 C   0  0  0  0  0  0  0  0  0  0  0  0
    1.7321   -0.5000   -0.0000 C   0  0  0  0  0  0  0  0  0  0  0  0
    0.8660   -0.0000   -0.0000 C   0  0  0  0  0  0  0  0  0  0  0  0
    0.8660    1.0000   -0.0000 O   0  0  0  0  0  0  0  0  0  0  0  0
    0.0000   -0.5000   -0.0000 O   0  0  0  0  0  0  0  0  0  0  0  0
  1  2  1  0  0  0  0
  1  3  1  0  0  0  0
  2  4  1  0  0  0  0
  4  5  1  0  0  0  0
  4  6  2  0  0  0  0
  5  7  2  0  0  0  0
  6  8  1  0  0  0  0
  7  9  1  0  0  0  0
  7 10  1  0  0  0  0
  8 11  1  0  0  0  0
  9 12  1  0  0  0  0
 11 13  2  0  0  0  0
 12 14  2  0  0  0  0
 13 15  1  0  0  0  0
 16 14  1  0  0  0  0
 16 17  1  6  0  0  0
 16 18  1  0  0  0  0
 18 19  1  0  0  0  0
 19 20  1  0  0  0  0
 20 21  1  0  0  0  0
 21 22  2  0  0  0  0
 21 23  1  0  0  0  0
M  END
>  <idcoordinates2D>


>  <FragFp>
;jqzwZY@4q11gV0BVc0g6Vb0FF88!4HG0W94808F8J50V02808!F0F081FH8V(4$22!V1#

>  <PathFp>
FbB09I8F080FY81F082473X!V8!90R08F#FBV0F4W8(HB1k1!X0NkVFZ401!210X2JF09V4V!

>  <SkelSpheres>
//(B.1!202)1&1/.2$2!101)1/*2!1,12210204(B$1%1(2///-1%4/%2/!5,1/(1&1102(1&1)1/2(1//!7$102*102/01$1$3&3(3//%2*2//#2-7)2//22//01/$11/.201!1/-1/1.1-1#1#b,2/)1%1//*2$1/&1-6!3/2/11/01/%1,1/-30201$1/!1-

>  <Structure>
fnmqb@HDhFkPABT|kKj}juTmUKUUMCtHRhzcT

>  <Atoms>
23

>  <Bonds>
22

>  <Total Molweight>
314

>  <Total Molweight 2>
314.260

>  <cLogP>
2.1226

>  <H-Acceptors>
6

>  <H-Donors>
0

>  <Total Surface Area>
88.46

>  <Relative PSA>
0.94167

>  <Polar Surface Area>
110.79

>  <Shape Index>
0.73913

>  <Molecular Flexibility>
0.7411

>  <Molecular Complexity>
0.57248

>  <Non-H Atoms>
23

>  <Non-C/H Atoms>
7

>  <Electronegative Atoms>
7

>  <Stereo Centers>
1

>  <Rotatable Bonds>
10

>  <Rings Closures>
0

>  <Aromatic Rings>
0

>  <Aromatic Atoms>
0

>  <sp3-Atoms>
12

>  <Symmetric atoms>
0

$$$$

eCreator 1.02D

 23 22  0  0  0  0  0  0  0  0999 V2000
   10.3923   -0.5000   -0.0000 S   0  0  0  0  0  0  0  0  0  0  0  0
   11.2583   -0.0000   -0.0000 O   0  0  0  0  0  0  0  0  0  0  0  0
    9.5263   -0.0000   -0.0000 N   0  0  0  0  0  0  0  0  0  0  0  0
    8.6603   -0.5000   -0.0000 C   0  0  0  0  0  0  0  0  0  0  0  0
    9.5263    1.0000   -0.0000 C   0  0  0  0  0  0  0  0  0  0  0  0
    7.7942   -0.0000   -0.0000 N   0  0  0  0  0  0  0  0  0  0  0  0
    6.9282   -0.5000   -0.0000 C   0  0  0  0  0  0  0  0  0  0  0  0
    6.0622   -0.0000   -0.0000 C   0  0  0  0  0  0  0  0  0  0  0  0
    6.9282   -1.5000   -0.0000 C   0  0  0  0  0  0  0  0  0  0  0  0
    5.1962   -0.5000   -0.0000 C   0  0  0  0  0  0  0  0  0  0  0  0
    6.0622    1.0000   -0.0000 C   0  0  0  0  0  0  0  0  0  0  0  0
    6.0622   -2.0000   -0.0000 C   0  0  0  0  0  0  0  0  0  0  0  0
    4.3301   -0.0000   -0.0000 C   0  0  0  0  0  0  0  0  0  0  0  0
    6.9282    1.5000   -0.0000 C   0  0  0  0  0  0  0  0  0  0  0  0
    6.0622   -3.0000   -0.0000 C   0  0  0  0  0  0  0  0  0  0  0  0
    3.4641   -0.5000   -0.0000 C   0  0  0  0  0  0  0  0  0  0  0  0
    6.9282    2.5000   -0.0000 C   0  0  0  0  0  0  0  0  0  0  0  0
    3.4641   -1.5000   -0.0000 O   0  0  0  0  0  0  0  0  0  0  0  0
    2.5981   -0.0000   -0.0000 C   0  0  0  0  0  0  0  0  0  0  0  0
    1.7321   -0.5000   -0.0000 C   0  0  0  0  0  0  0  0  0  0  0  0
    1.7321   -1.5000   -0.0000 O   0  0  0  0  0  0  0  0  0  0  0  0
    0.8660   -0.0000   -0.0000 C   0  0  0  0  0  0  0  0  0  0  0  0
    0.0000   -0.5000   -0.0000 C   0  0  0  0  0  0  0  0  0  0  0  0
  1  2  2  0  0  0  0
  1  3  1  0  0  0  0
  3  4  1  0  0  0  0
  3  5  1  0  0  0  0
  4  6  2  0  0  0  0
  6  7  1  0  0  0  0
  7  8  2  0  0  0  0
  7  9  1  0  0  0  0
  8 10  1  0  0  0  0
  8 11  1  0  0  0  0
  9 12  1  0  0  0  0
 10 13  2  0  0  0  0
 11 14  1  0  0  0  0
 12 15  2  0  0  0  0
 16 13  1  0  0  0  0
 14 17  1  0  0  0  0
 16 18  1  1  0  0  0
 16 19  1  0  0  0  0
 20 19  1  0  0  0  0
 20 21  1  1  0  0  0
 20 22  1  0  0  0  0
 22 23  1  0  0  0  0
M  END
>  <idcoordinates2D>


>  <FragFp>
zvyj@ztZ1D1m0og138Vc0C5VJ0FG88#HF0n8080BkN410V0HN08!JFF081kH!1!V!J4#F2$1#

>  <PathFp>
058101841PN0WFF12834_0204V!886R0eF010FBV208V8!VkV80Fo0k150F0FF!ZF10V101023Z!9k4FV0

>  <SkelSpheres>
1//!1#D!1&1&2/)2&102.401!6$3//,1/)B/)1/%1*3/)1/!1/&1/$3%2///&1/01//%17/$1/!1#2!42(3)1,2/&2/+1-203#1$4%5#2#21//4/1///!102&1//+2!31/-1/(c01//(3/012!101,22//)2(3!3///#11/%2/3*4.2)1/*2%

>  <Structure>
fnmQb@DTaDh@cIMEeEDddmBififjYjjiGifXILmT

>  <Atoms>
23

>  <Bonds>
22

>  <Total Molweight>
312

>  <Total Molweight 2>
312.264

>  <cLogP>
3.9356

>  <H-Acceptors>
5

>  <H-Donors>
0

>  <Total Surface Area>
56.37

>  <Relative PSA>
0.96328

>  <Polar Surface Area>
73.13

>  <Shape Index>
0.6087

>  <Molecular Flexibility>
0.63916

>  <Molecular Complexity>
0.66348

>  <Non-H Atoms>
23

>  <Non-C/H Atoms>
6

>  <Electronegative Atoms>
6

>  <Stereo Centers>
2

>  <Rotatable Bonds>
10

>  <Rings Closures>
0

>  <Aromatic Rings>
0

>  <Aromatic Atoms>
0

>  <sp3-Atoms>
13

>  <Symmetric atoms>
0

$$$$

eCreator 1.02D

 23 22  0  0  0  0  0  0  0  0999 V2000
   10.3923   -0.5000   -0.0000 S   0  0  0  0  0  0  0  0  0  0  0  0
   11.2583   -0.0000   -0.0000 O   0  0  0  0  0  0  0  0  0  0  0  0
   10.3923   -1.5000   -0.0000 O   0  0  0  0  0  0  0  0  0  0  0  0
    9.5263   -0.0000   -0.0000 N   0  0  0  0  0  0  0  0  0  0  0  0
    8.6603   -0.5000   -0.0000 C   0  0  0  0  0  0  0  0  0  0  0  0
    7.7942   -0.0000   -0.0000 N   0  0  0  0  0  0  0  0  0  0  0  0
    6.9282   -0.5000   -0.0000 C   0  0  0  0  0  0  0  0  0  0  0  0
    6.0622   -0.0000   -0.0000 C   0  0  0  0  0  0  0  0  0  0  0  0
    6.9282   -1.5000   -0.0000 C   0  0  0  0  0  0  0  0  0  0  0  0
    6.0622    1.0000   -0.0000 C   0  0  0  0  0  0  0  0  0  0  0  0
    5.1962   -0.5000   -0.0000 C   0  0  0  0  0  0  0  0  0  0  0  0
    7.7942   -2.0000   -0.0000 C   0  0  0  0  0  0  0  0  0  0  0  0
    5.1962    1.5000   -0.0000 N   0  0  0  0  0  0  0  0  0  0  0  0
    4.3301   -0.0000   -0.0000 C   0  0  0  0  0  0  0  0  0  0  0  0
    7.7942   -3.0000   -0.0000 C   0  0  0  0  0  0  0  0  0  0  0  0
    3.4641   -0.5000   -0.0000 C   0  0  0  0  0  0  0  0  0  0  0  0
    6.9282   -3.5000   -0.0000 C   0  0  0  0  0  0  0  0  0  0  0  0
    3.4641   -1.5000   -0.0000 O   0  0  0  0  0  0  0  0  0  0  0  0
    2.5981   -0.0000   -0.0000 C   0  0  0  0  0  0  0  0  0  0  0  0
    1.7321   -0.5000   -0.0000 C   0  0  0  0  0  0  0  0  0  0  0  0
    1.7321   -1.5000   -0.0000 O   0  0  0  0  0  0  0  0  0  0  0  0
    0.8660   -0.0000   -0.0000 C   0  0  0  0  0  0  0  0  0  0  0  0
    0.0000   -0.5000   -0.0000 C   0  0  0  0  0  0  0  0  0  0  0  0
  1  2  2  0  0  0  0
  1  3  2  0  0  0  0
  1  4  1  0  0  0  0
  4  5  1  0  0  0  0
  5  6  2  0  0  0  0
  6  7  1  0  0  0  0
  7  8  2  0  0  0  0
  7  9  1  0  0  0  0
  8 10  1  0  0  0  0
  8 11  1  0  0  0  0
  9 12  1  0  0  0  0
 10 13  2  0  0  0  0
 11 14  2  0  0  0  0
 12 15  2  0  0  0  0
 16 14  1  0  0  0  0
 15 17  1  0  0  0  0
 16 18  1  1  0  0  0
 16 19  1  0  0  0  0
 20 19  1  0  0  0  0
 20 21  1  1  0  0  0
 20 22  1  0  0  0  0
 22 23  1  0  0  0  0
M  END
>  <idcoordinates2D>


>  <FragFp>
zvyj@UsZ1D0m0og028Vc0C5VJ0FG88#HF0n8080BkN410V0H!8!JFF081VH!1%JZ#F2$1#

>  <PathFp>
0Z8111845PN2WFF30834702F4V80882R0eHX10FBV2!V8!VFV80Fo0k150k!F!ZF10V!1022_0V9V40V0

>  <SkelSpheres>
$1/-1#9%1$2%2-3,5&1/01!4$3/)3/22)4/D/)1,1//-103,1!32-1&1!1/%3/02//&1/01//%16#2/1/!2/04/01(4/#2/+1/31!1(1+21/*1$4/,1&3&1#1//)1&102/#2!11)1#2/*1(1#a01//(3/!1!1/2//)2(3203////+1/4*4.3)1/(1(

>  <Structure>
fnmpR@LTMADR`BLdaRTTRRrTJfVfZiVjjd^fXPdqMVX

>  <Atoms>
23

>  <Bonds>
22

>  <Total Molweight>
318

>  <Total Molweight 2>
318.248

>  <cLogP>
1.2575

>  <H-Acceptors>
7

>  <H-Donors>
0

>  <Total Surface Area>
94.9

>  <Relative PSA>
0.83087

>  <Polar Surface Area>
102.56

>  <Shape Index>
0.6087

>  <Molecular Flexibility>
0.60434

>  <Molecular Complexity>
0.64597

>  <Non-H Atoms>
23

>  <Non-C/H Atoms>
8

>  <Electronegative Atoms>
8

>  <Stereo Centers>
2

>  <Rotatable Bonds>
9

>  <Rings Closures>
0

>  <Aromatic Rings>
0

>  <Aromatic Atoms>
0

>  <sp3-Atoms>
10

>  <Symmetric atoms>
1

$$$$

eCreator 1.02D

 23 22  0  0  0  0  0  0  0  0999 V2000
    9.5263   -0.0000   -0.0000 S   0  0  0  0  0  0  0  0  0  0  0  0
   10.3923   -0.5000   -0.0000 O   0  0  0  0  0  0  0  0  0  0  0  0
    8.6603   -0.5000   -0.0000 N   0  0  0  0  0  0  0  0  0  0  0  0
    7.7942   -0.0000   -0.0000 C   0  0  0  0  0  0  0  0  0  0  0  0
    8.6603   -1.5000   -0.0000 C   0  0  0  0  0  0  0  0  0  0  0  0
    6.9282   -0.5000   -0.0000 N   0  0  0  0  0  0  0  0  0  0  0  0
    6.0622   -0.0000   -0.0000 C   0  0  0  0  0  0  0  0  0  0  0  0
    6.0622    1.0000   -0.0000 C   0  0  0  0  0  0  0  0  0  0  0  0
    5.1962   -0.5000   -0.0000 C   0  0  0  0  0  0  0  0  0  0  0  0
    5.1962    1.5000   -0.0000 C   0  0  0  0  0  0  0  0  0  0  0  0
    6.9282    1.5000   -0.0000 C   0  0  0  0  0  0  0  0  0  0  0  0
    4.3301   -0.0000   -0.0000 C   0  0  0  0  0  0  0  0  0  0  0  0
    5.1962   -1.5000   -0.0000 C   0  0  0  0  0  0  0  0  0  0  0  0
    5.1962    2.5000   -0.0000 C   0  0  0  0  0  0  0  0  0  0  0  0
    3.4641   -0.5000   -0.0000 C   0  0  0  0  0  0  0  0  0  0  0  0
    4.3301   -2.0000   -0.0000 C   0  0  0  0  0  0  0  0  0  0  0  0
    6.0622    3.0000   -0.0000 C   0  0  0  0  0  0  0  0  0  0  0  0
    2.5981   -0.0000   -0.0000 C   0  0  0  0  0  0  0  0  0  0  0  0
    4.3301   -3.0000   -0.0000 C   0  0  0  0  0  0  0  0  0  0  0  0
    2.5981    1.0000   -0.0000 O   0  0  0  0  0  0  0  0  0  0  0  0
    1.7321   -0.5000   -0.0000 C   0  0  0  0  0  0  0  0  0  0  0  0
    0.8660   -0.0000   -0.0000 C   0  0  0  0  0  0  0  0  0  0  0  0
    0.0000   -0.5000   -0.0000 C   0  0  0  0  0  0  0  0  0  0  0  0
  1  2  2  0  0  0  0
  1  3  1  0  0  0  0
  3  4  1  0  0  0  0
  3  5  1  0  0  0  0
  4  6  2  0  0  0  0
  6  7  1  0  0  0  0
  7  8  1  0  0  0  0
  7  9  2  0  0  0  0
  8 10  1  0  0  0  0
  8 11  2  0  0  0  0
  9 12  1  0  0  0  0
  9 13  1  0  0  0  0
 10 14  2  0  0  0  0
 12 15  2  0  0  0  0
 13 16  1  0  0  0  0
 14 17  1  0  0  0  0
 18 15  1  0  0  0  0
 16 19  1  0  0  0  0
 18 20  1  6  0  0  0
 18 21  1  0  0  0  0
 21 22  1  0  0  0  0
 22 23  1  0  0  0  0
M  END
>  <idcoordinates2D>


>  <FragFp>
zvuj2rtZ0@1m0JB118Vc0B0V!FG8$IF0W80808k8410V02N08!JFF081FH0V1!V!44#F2$1#

>  <PathFp>
058181841PN0WFF22N30_02F4V!886R0eF#FRV208V8!VkV90FJ0k150F0FF!ZF10V121!3Z!9F4FV0

>  <SkelSpheres>
//(B!1.1/)2&101.8$4$3//01%2*104$3*D/%1!1/%1&1!3+5///(1/$3%2#1//////+18/$1/!1#2!42(2/!1#2/&2,4/,1%1+5)11)1)1*2/1/-1$12.4/%2//01/-1/$110f/1/)3/!1////&7!3*2//(11/%2+1/.2#1$1/!3-

>  <Structure>
fnmPb@DTad@QdfbrbbbrRVaSTtsRuUUBLHRyF[T

>  <Atoms>
23

>  <Bonds>
22

>  <Total Molweight>
308

>  <Total Molweight 2>
308.276

>  <cLogP>
5.3116

>  <H-Acceptors>
4

>  <H-Donors>
0

>  <Total Surface Area>
55.78

>  <Relative PSA>
0.73862

>  <Polar Surface Area>
52.9

>  <Shape Index>
0.56522

>  <Molecular Flexibility>
0.59731

>  <Molecular Complexity>
0.70898

>  <Non-H Atoms>
23

>  <Non-C/H Atoms>
5

>  <Electronegative Atoms>
5

>  <Stereo Centers>
1

>  <Rotatable Bonds>
9

>  <Rings Closures>
0

>  <Aromatic Rings>
0

>  <Aromatic Atoms>
0

>  <sp3-Atoms>
11

>  <Symmetric atoms>
0

$$$$

eCreator 1.02D

 23 22  0  0  0  0  0  0  0  0999 V2000
    3.4641    1.5000   -0.0000 S   0  0  0  0  0  0  0  0  0  0  0  0
    2.5981    1.0000   -0.0000 O   0  0  0  0  0  0  0  0  0  0  0  0
    4.3301    1.0000   -0.0000 N   0  0  0  0  0  0  0  0  0  0  0  0
    5.1962    1.5000   -0.0000 C   0  0  0  0  0  0  0  0  0  0  0  0
    6.0622    1.0000   -0.0000 N   0  0  0  0  0  0  0  0  0  0  0  0
    5.1962    2.5000   -0.0000 N   0  0  0  0  0  0  0  0  0  0  0  0
    6.0622   -0.0000   -0.0000 C   0  0  0  0  0  0  0  0  0  0  0  0
    5.1962   -0.5000   -0.0000 C   0  0  0  0  0  0  0  0  0  0  0  0
    6.9282   -0.5000   -0.0000 C   0  0  0  0  0  0  0  0  0  0  0  0
    5.1962   -1.5000   -0.0000 C   0  0  0  0  0  0  0  0  0  0  0  0
    4.3301   -0.0000   -0.0000 C   0  0  0  0  0  0  0  0  0  0  0  0
    6.9282   -1.5000   -0.0000 C   0  0  0  0  0  0  0  0  0  0  0  0
    6.0622   -2.0000   -0.0000 C   0  0  0  0  0  0  0  0  0  0  0  0
    3.4641   -0.5000   -0.0000 C   0  0  0  0  0  0  0  0  0  0  0  0
    6.0622   -3.0000   -0.0000 C   0  0  0  0  0  0  0  0  0  0  0  0
    2.5981   -0.0000   -0.0000 C   0  0  0  0  0  0  0  0  0  0  0  0
    6.9282   -3.5000   -0.0000 C   0  0  0  0  0  0  0  0  0  0  0  0
    1.7321   -0.5000   -0.0000 C   0  0  0  0  0  0  0  0  0  0  0  0
    6.9282   -4.5000   -0.0000 C   0  0  0  0  0  0  0  0  0  0  0  0
    1.7321   -1.5000   -0.0000 C   0  0  0  0  0  0  0  0  0  0  0  0
    6.0622   -5.0000   -0.0000 O   0  0  0  0  0  0  0  0  0  0  0  0
    7.7942   -5.0000   -0.0000 C   0  0  0  0  0  0  0  0  0  0  0  0
    0.8660   -2.0000   -0.0000 F   0  0  0  0  0  0  0  0  0  0  0  0
  1  2  2  0  0  0  0
  1  3  1  0  0  0  0
  3  4  1  0  0  0  0
  4  5  1  0  0  0  0
  4  6  2  0  0  0  0
  5  7  2  0  0  0  0
  7  8  1  0  0  0  0
  7  9  1  0  0  0  0
  8 10  1  0  0  0  0
  8 11  2  0  0  0  0
  9 12  1  0  0  0  0
 10 13  2  0  0  0  0
 11 14  1  0  0  0  0
 13 15  1  0  0  0  0
 14 16  1  0  0  0  0
 15 17  1  0  0  0  0
 16 18  2  0  0  0  0
 19 17  1  0  0  0  0
 18 20  1  0  0  0  0
 19 21  1  6  0  0  0
 19 22  1  0  0  0  0
 20 23  1  0  0  0  0
M  END
>  <idcoordinates2D>


>  <FragFp>
:uj2qsZ0@4P!4068Vc0C2VFFF08$HF0V808!kN410V0V8$JFF081FH0V&F$F2#V18!

>  <PathFp>
0ZB0138F!FHWF11082070XF0V8#2B08HV!1BV0JB_8!14#Hk0k15$F0FZF01V1F!V2k!9N40V0

>  <SkelSpheres>
/!1/$C%1+1/+5+3&2%203$2/(1//-C2/////&2/&1/#2,201$2#1//%2/*1//$2(6%1#2)11&2)10205$2&2/#1#1/#1/.1/)4/%1!1/&3///0202$1012%1/$101!3/*3!32///&b#102%1)13/02!12!2$2/)3!1//.5!1///+1/)1$2(3!1%1(3/,4-

>  <Structure>
fnmpa@DDi@h@al`e[OLkjjruKTsUMUPSBTYVhK@

>  <Atoms>
23

>  <Bonds>
22

>  <Total Molweight>
317

>  <Total Molweight 2>
317.259

>  <cLogP>
3.4327

>  <H-Acceptors>
5

>  <H-Donors>
0

>  <Total Surface Area>
78.77

>  <Relative PSA>
0.66916

>  <Polar Surface Area>
65.26

>  <Shape Index>
0.56522

>  <Molecular Flexibility>
0.72356

>  <Molecular Complexity>
0.64904

>  <Non-H Atoms>
23

>  <Non-C/H Atoms>
7

>  <Electronegative Atoms>
7

>  <Stereo Centers>
1

>  <Rotatable Bonds>
9

>  <Rings Closures>
0

>  <Aromatic Rings>
0

>  <Aromatic Atoms>
0

>  <sp3-Atoms>
10

>  <Symmetric atoms>
0

$$$$

eCreator 1.02D

 23 22  0  0  0  0  0  0  0  0999 V2000
   11.2583   -0.0000   -0.0000 S   0  0  0  0  0  0  0  0  0  0  0  0
   10.3923   -0.5000   -0.0000 N   0  0  0  0  0  0  0  0  0  0  0  0
    9.5263   -0.0000   -0.0000 C   0  0  0  0  0  0  0  0  0  0  0  0
   10.3923   -1.5000   -0.0000 C   0  0  0  0  0  0  0  0  0  0  0  0
    8.6603   -0.5000   -0.0000 N   0  0  0  0  0  0  0  0  0  0  0  0
    7.7942   -0.0000   -0.0000 C   0  0  0  0  0  0  0  0  0  0  0  0
    6.9282   -0.5000   -0.0000 C   0  0  0  0  0  0  0  0  0  0  0  0
    7.7942    1.0000   -0.0000 C   0  0  0  0  0  0  0  0  0  0  0  0
    6.9282   -1.5000   -0.0000 C   0  0  0  0  0  0  0  0  0  0  0  0
    6.0622   -0.0000   -0.0000 C   0  0  0  0  0  0  0  0  0  0  0  0
    6.9282    1.5000   -0.0000 C   0  0  0  0  0  0  0  0  0  0  0  0
    8.6603    1.5000   -0.0000 C   0  0  0  0  0  0  0  0  0  0  0  0
    7.7942   -2.0000   -0.0000 N   0  0  0  0  0  0  0  0  0  0  0  0
    5.1962   -0.5000   -0.0000 C   0  0  0  0  0  0  0  0  0  0  0  0
    6.9282    2.5000   -0.0000 C   0  0  0  0  0  0  0  0  0  0  0  0
    4.3301   -0.0000   -0.0000 C   0  0  0  0  0  0  0  0  0  0  0  0
    7.7942    3.0000   -0.0000 C   0  0  0  0  0  0  0  0  0  0  0  0
    3.4641   -0.5000   -0.0000 C   0  0  0  0  0  0  0  0  0  0  0  0
    2.5981   -0.0000   -0.0000 C   0  0  0  0  0  0  0  0  0  0  0  0
    2.5981    1.0000   -0.0000 O   0  0  0  0  0  0  0  0  0  0  0  0
    1.7321   -0.5000   -0.0000 C   0  0  0  0  0  0  0  0  0  0  0  0
    0.8660   -0.0000   -0.0000 C   0  0  0  0  0  0  0  0  0  0  0  0
    0.0000   -0.5000   -0.0000 O   0  0  0  0  0  0  0  0  0  0  0  0
  1  2  1  0  0  0  0
  2  3  1  0  0  0  0
  2  4  1  0  0  0  0
  3  5  2  0  0  0  0
  5  6  1  0  0  0  0
  6  7  2  0  0  0  0
  6  8  1  0  0  0  0
  7  9  1  0  0  0  0
  7 10  1  0  0  0  0
  8 11  1  0  0  0  0
  8 12  2  0  0  0  0
  9 13  2  0  0  0  0
 10 14  2  0  0  0  0
 11 15  2  0  0  0  0
 14 16  1  0  0  0  0
 15 17  1  0  0  0  0
 16 18  1  0  0  0  0
 19 18  1  0  0  0  0
 19 20  1  6  0  0  0
 19 21  1  0  0  0  0
 21 22  1  0  0  0  0
 22 23  2  0  0  0  0
M  END
>  <idcoordinates2D>


>  <FragFp>
zvyjDMtZ1@1m0o5W38Vc0CJVG0FG8$IF0W80808kN45FV02F08!FFG0810H0V1%J$F2$1#

>  <PathFp>
0Z8191844PN2W!I0N24b02F4V80884R0eHX!FRV2!V8!V!10FZ0o140F0FF!ZJ10V021!3V0V9V4FV0

>  <SkelSpheres>
/101/#26!2!1+1/)3)1/$501!4.1/01(2*4/F!1//#2//5.3/03/%1!2!1/01!3$1////1.1#2)1!2(5&1!1)1/!1/02/!1#3&2/,5//)2,2!11/)3$2.1//%2%2/.21&2/(1/02+1/(e/1.1)3!3//#1/$1/,7201)1//)1/1%4/2*21-3/,1-

>  <Structure>
fnmpb@HDMeh@cHhlhhhdbeeLjfZiUjjfBXSEQMVX

>  <Atoms>
23

>  <Bonds>
22

>  <Total Molweight>
310

>  <Total Molweight 2>
310.272

>  <cLogP>
2.706

>  <H-Acceptors>
5

>  <H-Donors>
0

>  <Total Surface Area>
85.98

>  <Relative PSA>
0.61305

>  <Polar Surface Area>
65.26

>  <Shape Index>
0.6087

>  <Molecular Flexibility>
0.63

>  <Molecular Complexity>
0.6766

>  <Non-H Atoms>
23

>  <Non-C/H Atoms>
6

>  <Electronegative Atoms>
6

>  <Stereo Centers>
1

>  <Rotatable Bonds>
10

>  <Rings Closures>
0

>  <Aromatic Rings>
0

>  <Aromatic Atoms>
0

>  <sp3-Atoms>
8

>  <Symmetric atoms>
0

$$$$

eCreator 1.02D

 24 23  0  0  0  0  0  0  0  0999 V2000
    8.6603    2.5000   -0.0000 S   0  0  0  0  0  0  0  0  0  0  0  0
    9.5263    3.0000   -0.0000 O   0  0  0  0  0  0  0  0  0  0  0  0
    8.6603    1.5000   -0.0000 N   0  0  0  0  0  0  0  0  0  0  0  0
    7.7942    3.0000   -0.0000 C   0  0  0  0  0  0  0  0  0  0  0  0
    7.7942    1.0000   -0.0000 C   0  0  0  0  0  0  0  0  0  0  0  0
    9.5263    1.0000   -0.0000 C   0  0  0  0  0  0  0  0  0  0  0  0
    7.7942   -0.0000   -0.0000 N   0  0  0  0  0  0  0  0  0  0  0  0
    6.9282    1.5000   -0.0000 N   0  0  0  0  0  0  0  0  0  0  0  0
    6.9282   -0.5000   -0.0000 C   0  0  0  0  0  0  0  0  0  0  0  0
    6.0622   -0.0000   -0.0000 C   0  0  0  0  0  0  0  0  0  0  0  0
    6.9282   -1.5000   -0.0000 C   0  0  0  0  0  0  0  0  0  0  0  0
    5.1962   -0.5000   -0.0000 C   0  0  0  0  0  0  0  0  0  0  0  0
    6.0622    1.0000   -0.0000 C   0  0  0  0  0  0  0  0  0  0  0  0
    7.7942   -2.0000   -0.0000 C   0  0  0  0  0  0  0  0  0  0  0  0
    4.3301   -0.0000   -0.0000 C   0  0  0  0  0  0  0  0  0  0  0  0
    5.1962    1.5000   -0.0000 C   0  0  0  0  0  0  0  0  0  0  0  0
    3.4641   -0.5000   -0.0000 C   0  0  0  0  0  0  0  0  0  0  0  0
    5.1962    2.5000   -0.0000 C   0  0  0  0  0  0  0  0  0  0  0  0
    2.5981   -0.0000   -0.0000 C   0  0  0  0  0  0  0  0  0  0  0  0
    4.3301    3.0000   -0.0000 C   0  0  0  0  0  0  0  0  0  0  0  0
    1.7321   -0.5000   -0.0000 C   0  0  0  0  0  0  0  0  0  0  0  0
    3.4641    2.5000   -0.0000 C   0  0  0  0  0  0  0  0  0  0  0  0
    0.8660   -0.0000   -0.0000 C   0  0  0  0  0  0  0  0  0  0  0  0
    0.0000   -0.5000   -0.0000 C   0  0  0  0  0  0  0  0  0  0  0  0
  1  2  2  0  0  0  0
  1  3  1  0  0  0  0
  1  4  1  0  0  0  0
  3  5  1  0  0  0  0
  3  6  1  0  0  0  0
  5  7  1  0  0  0  0
  5  8  2  0  0  0  0
  7  9  2  0  0  0  0
  9 10  1  0  0  0  0
  9 11  1  0  0  0  0
 10 12  1  0  0  0  0
 10 13  2  0  0  0  0
 11 14  1  0  0  0  0
 12 15  2  0  0  0  0
 13 16  1  0  0  0  0
 15 17  1  0  0  0  0
 16 18  1  0  0  0  0
 17 19  1  0  0  0  0
 18 20  2  0  0  0  0
 19 21  1  0  0  0  0
 20 22  1  0  0  0  0
 21 23  1  0  0  0  0
 23 24  1  0  0  0  0
M  END
>  <idcoordinates2D>


>  <FragFp>
:UYPmta187yV0915c0c08DVFFFJ8#4HG!808!k84dFV0VN$JJF0c1FH1W#V&2F2#V1#

>  <PathFp>
0Z401I8F!FHWF10882J70XF0V8#2BF0HV!GBV0JB_80804#HN0k15#FF0FZF01V!10V2kF29s40V0

>  <SkelSpheres>
//(F%1//%205/#3!4$2$22&1/#1%5/04/C////////!202,2+1*1(3+1$1&3$1,107//302(8/$11&2(31#2$2&1/#1#1/#1//&3////01///#202$1!2%1/02!1$201/////$f#2(1)1/!2!1#3/)1(1//.8!1!1!3/%3/%1//+3#3/!3//!2(

>  <Structure>
fa}qB@DLy@@PeW]|rnjkmUKTsUMT@gGUZRp

>  <Atoms>
24

>  <Bonds>
23

>  <Total Molweight>
318

>  <Total Molweight 2>
318.295

>  <cLogP>
5.3672

>  <H-Acceptors>
4

>  <H-Donors>
0

>  <Total Surface Area>
52.98

>  <Relative PSA>
0.93035

>  <Polar Surface Area>
64.24

>  <Shape Index>
0.58333

>  <Molecular Flexibility>
0.72777

>  <Molecular Complexity>
0.68745

>  <Non-H Atoms>
24

>  <Non-C/H Atoms>
5

>  <Electronegative Atoms>
5

>  <Stereo Centers>
1

>  <Rotatable Bonds>
9

>  <Rings Closures>
0

>  <Aromatic Rings>
0

>  <Aromatic Atoms>
0

>  <sp3-Atoms>
12

>  <Symmetric atoms>
0

$$$$

eCreator 1.02D

 24 23  0  0  0  0  0  0  0  0999 V2000
    9.5263   -3.0000   -0.0000 S   0  0  0  0  0  0  0  0  0  0  0  0
   10.3923   -3.5000   -0.0000 O   0  0  0  0  0  0  0  0  0  0  0  0
    9.5263   -2.0000   -0.0000 N   0  0  0  0  0  0  0  0  0  0  0  0
    8.6603   -1.5000   -0.0000 C   0  0  0  0  0  0  0  0  0  0  0  0
    8.6603   -0.5000   -0.0000 N   0  0  0  0  0  0  0  0  0  0  0  0
    7.7942   -0.0000   -0.0000 C   0  0  0  0  0  0  0  0  0  0  0  0
    6.9282   -0.5000   -0.0000 C   0  0  0  0  0  0  0  0  0  0  0  0
    7.7942    1.0000   -0.0000 C   0  0  0  0  0  0  0  0  0  0  0  0
    6.9282   -1.5000   -0.0000 C   0  0  0  0  0  0  0  0  0  0  0  0
    6.0622   -0.0000   -0.0000 C   0  0  0  0  0  0  0  0  0  0  0  0
    7.7942   -2.0000   -0.0000 N   0  0  0  0  0  0  0  0  0  0  0  0
    6.0622   -2.0000   -0.0000 C   0  0  0  0  0  0  0  0  0  0  0  0
    5.1962   -0.5000   -0.0000 C   0  0  0  0  0  0  0  0  0  0  0  0
    6.0622   -3.0000   -0.0000 C   0  0  0  0  0  0  0  0  0  0  0  0
    4.3301   -0.0000   -0.0000 C   0  0  0  0  0  0  0  0  0  0  0  0
    5.1962   -3.5000   -0.0000 C   0  0  0  0  0  0  0  0  0  0  0  0
    4.3301    1.0000   -0.0000 O   0  0  0  0  0  0  0  0  0  0  0  0
    3.4641   -0.5000   -0.0000 C   0  0  0  0  0  0  0  0  0  0  0  0
    5.1962   -4.5000   -0.0000 C   0  0  0  0  0  0  0  0  0  0  0  0
    2.5981   -0.0000   -0.0000 C   0  0  0  0  0  0  0  0  0  0  0  0
    4.3301   -5.0000   -0.0000 F   0  0  0  0  0  0  0  0  0  0  0  0
    1.7321   -0.5000   -0.0000 C   0  0  0  0  0  0  0  0  0  0  0  0
    0.8660   -0.0000   -0.0000 C   0  0  0  0  0  0  0  0  0  0  0  0
    0.0000   -0.5000   -0.0000 O   0  0  0  0  0  0  0  0  0  0  0  0
  1  2  2  0  0  0  0
  1  3  1  0  0  0  0
  3  4  1  0  0  0  0
  4  5  1  0  0  0  0
  5  6  2  0  0  0  0
  6  7  1  0  0  0  0
  6  8  1  0  0  0  0
  7  9  2  0  0  0  0
  7 10  1  0  0  0  0
  9 11  1  0  0  0  0
  9 12  1  0  0  0  0
 10 13  2  0  0  0  0
 12 14  2  0  0  0  0
 15 13  1  0  0  0  0
 14 16  1  0  0  0  0
 15 17  1  6  0  0  0
 15 18  1  0  0  0  0
 16 19  2  0  0  0  0
 18 20  1  0  0  0  0
 19 21  1  0  0  0  0
 20 22  1  0  0  0  0
 22 23  1  0  0  0  0
 23 24  2  0  0  0  0
M  END
>  <idcoordinates2D>


>  <FragFp>
:yj6UsV1@4m0FgV08Vc0B6VbFFF88#HF0W80808k8450V02808!FFF081FH0V1%44#F$V18!

>  <PathFp>
0_B1138JG!2WNGF082470214V80402B08FX!FRV0JBZ8!V4090H!k110V0VF0FZJ01V1#22o!1c40V0

>  <SkelSpheres>
//%328&1#2%1(201.2/-2!102*1(11(1)1,1$202(G+5/////%2/)1#2#1!2+1+1//1/.2$1//$15!2#1&12#1%2$2%1#3,3//+1!2,1/.10201$4!1%1/*2+2)1*2.1/%17-2.1/-1#1+1$2/#2/c,2!2&2/03/%1&1/$1//%6!3/+1/1%1/&1$1/,2%103#1!201/!1,2

>  <Structure>
fa}qa@DDU@OPAAYAJuYn]V]]ZffiZijfCiPcquFht

>  <Atoms>
24

>  <Bonds>
23

>  <Total Molweight>
333

>  <Total Molweight 2>
333.258

>  <cLogP>
1.5488

>  <H-Acceptors>
6

>  <H-Donors>
0

>  <Total Surface Area>
99.45

>  <Relative PSA>
0.5811

>  <Polar Surface Area>
73.21

>  <Shape Index>
0.625

>  <Molecular Flexibility>
0.65416

>  <Molecular Complexity>
0.66485

>  <Non-H Atoms>
24

>  <Non-C/H Atoms>
8

>  <Electronegative Atoms>
8

>  <Stereo Centers>
1

>  <Rotatable Bonds>
11

>  <Rings Closures>
0

>  <Aromatic Rings>
0

>  <Aromatic Atoms>
0

>  <sp3-Atoms>
8

>  <Symmetric atoms>
0

$$$$

eCreator 1.02D

 24 23  0  0  0  0  0  0  0  0999 V2000
   11.2583   -0.0000   -0.0000 S   0  0  0  0  0  0  0  0  0  0  0  0
   12.1244   -0.5000   -0.0000 O   0  0  0  0  0  0  0  0  0  0  0  0
   10.3923   -0.5000   -0.0000 N   0  0  0  0  0  0  0  0  0  0  0  0
    9.5263   -0.0000   -0.0000 C   0  0  0  0  0  0  0  0  0  0  0  0
    8.6603   -0.5000   -0.0000 N   0  0  0  0  0  0  0  0  0  0  0  0
    7.7942   -0.0000   -0.0000 C   0  0  0  0  0  0  0  0  0  0  0  0
    6.9282   -0.5000   -0.0000 C   0  0  0  0  0  0  0  0  0  0  0  0
    7.7942    1.0000   -0.0000 C   0  0  0  0  0  0  0  0  0  0  0  0
    6.9282   -1.5000   -0.0000 C   0  0  0  0  0  0  0  0  0  0  0  0
    6.0622   -0.0000   -0.0000 C   0  0  0  0  0  0  0  0  0  0  0  0
    6.9282    1.5000   -0.0000 C   0  0  0  0  0  0  0  0  0  0  0  0
    8.6603    1.5000   -0.0000 C   0  0  0  0  0  0  0  0  0  0  0  0
    6.0622   -2.0000   -0.0000 N   0  0  0  0  0  0  0  0  0  0  0  0
    7.7942   -2.0000   -0.0000 C   0  0  0  0  0  0  0  0  0  0  0  0
    5.1962   -0.5000   -0.0000 C   0  0  0  0  0  0  0  0  0  0  0  0
    6.9282    2.5000   -0.0000 C   0  0  0  0  0  0  0  0  0  0  0  0
    4.3301   -0.0000   -0.0000 C   0  0  0  0  0  0  0  0  0  0  0  0
    7.7942    3.0000   -0.0000 C   0  0  0  0  0  0  0  0  0  0  0  0
    3.4641   -0.5000   -0.0000 C   0  0  0  0  0  0  0  0  0  0  0  0
    2.5981   -0.0000   -0.0000 C   0  0  0  0  0  0  0  0  0  0  0  0
    2.5981    1.0000   -0.0000 O   0  0  0  0  0  0  0  0  0  0  0  0
    1.7321   -0.5000   -0.0000 C   0  0  0  0  0  0  0  0  0  0  0  0
    0.8660   -0.0000   -0.0000 C   0  0  0  0  0  0  0  0  0  0  0  0
    0.0000   -0.5000   -0.0000 O   0  0  0  0  0  0  0  0  0  0  0  0
  1  2  2  0  0  0  0
  1  3  1  0  0  0  0
  3  4  1  0  0  0  0
  4  5  2  0  0  0  0
  5  6  1  0  0  0  0
  6  7  2  0  0  0  0
  6  8  1  0  0  0  0
  7  9  1  0  0  0  0
  7 10  1  0  0  0  0
  8 11  1  0  0  0  0
  8 12  2  0  0  0  0
  9 13  2  0  0  0  0
  9 14  1  0  0  0  0
 10 15  2  0  0  0  0
 11 16  2  0  0  0  0
 15 17  1  0  0  0  0
 16 18  1  0  0  0  0
 17 19  1  0  0  0  0
 20 19  1  0  0  0  0
 20 21  1  6  0  0  0
 20 22  1  0  0  0  0
 22 23  1  0  0  0  0
 23 24  2  0  0  0  0
M  END
>  <idcoordinates2D>


>  <FragFp>
zvyjDMsZ1@0H0o5V28Vc0CJVGFF18$IF0W808!kN45FV02!8!JFG081FH0V1%J$F2$1#

>  <PathFp>
0Z8191844PN2WF0I2834702F4V80882R0eHX!FRV2!V8!VkV10Fo0o150F!F!ZJ10V121!2V0V9k40V0

>  <SkelSpheres>
/!1/#27%1+102//01/$2$5/%1*1%2,4/F//&2/%101&5/.2/(1!3,3&1*1///+101.1/02(5&1!1&101/!1#2,3/!1,3/+3//)4,2!1/*3$2.1/.1%2%3$2+1+121/!1,1/02+1/(f,3!7&2&1)3!3-3/#1&1/(1/!@!1//$1-2//(2*21-3/,1$1(

>  <Structure>
fa}qb@DDM@oPAFRYIQQQQJiYSIifjVVjjXYaLUFty`

>  <Atoms>
24

>  <Bonds>
23

>  <Total Molweight>
326

>  <Total Molweight 2>
326.271

>  <cLogP>
2.6274

>  <H-Acceptors>
6

>  <H-Donors>
0

>  <Total Surface Area>
99.02

>  <Relative PSA>
0.66401

>  <Polar Surface Area>
82.33

>  <Shape Index>
0.625

>  <Molecular Flexibility>
0.61512

>  <Molecular Complexity>
0.70697

>  <Non-H Atoms>
24

>  <Non-C/H Atoms>
7

>  <Electronegative Atoms>
7

>  <Stereo Centers>
1

>  <Rotatable Bonds>
10

>  <Rings Closures>
0

>  <Aromatic Rings>
0

>  <Aromatic Atoms>
0

>  <sp3-Atoms>
8

>  <Symmetric atoms>
0

$$$$

eCreator 1.02D

 24 23  0  0  0  0  0  0  0  0999 V2000
   10.3923   -0.5000   -0.0000 S   0  0  0  0  0  0  0  0  0  0  0  0
   11.2583   -0.0000   -0.0000 O   0  0  0  0  0  0  0  0  0  0  0  0
   10.3923   -1.5000   -0.0000 O   0  0  0  0  0  0  0  0  0  0  0  0
    9.5263   -0.0000   -0.0000 N   0  0  0  0  0  0  0  0  0  0  0  0
    8.6603   -0.5000   -0.0000 C   0  0  0  0  0  0  0  0  0  0  0  0
    7.7942   -0.0000   -0.0000 N   0  0  0  0  0  0  0  0  0  0  0  0
    6.9282   -0.5000   -0.0000 C   0  0  0  0  0  0  0  0  0  0  0  0
    6.0622   -0.0000   -0.0000 C   0  0  0  0  0  0  0  0  0  0  0  0
    6.9282   -1.5000   -0.0000 C   0  0  0  0  0  0  0  0  0  0  0  0
    6.0622    1.0000   -0.0000 C   0  0  0  0  0  0  0  0  0  0  0  0
    5.1962   -0.5000   -0.0000 C   0  0  0  0  0  0  0  0  0  0  0  0
    7.7942   -2.0000   -0.0000 C   0  0  0  0  0  0  0  0  0  0  0  0
    6.0622   -2.0000   -0.0000 C   0  0  0  0  0  0  0  0  0  0  0  0
    5.1962    1.5000   -0.0000 N   0  0  0  0  0  0  0  0  0  0  0  0
    4.3301   -0.0000   -0.0000 C   0  0  0  0  0  0  0  0  0  0  0  0
    7.7942   -3.0000   -0.0000 C   0  0  0  0  0  0  0  0  0  0  0  0
    3.4641   -0.5000   -0.0000 C   0  0  0  0  0  0  0  0  0  0  0  0
    6.9282   -3.5000   -0.0000 C   0  0  0  0  0  0  0  0  0  0  0  0
    3.4641   -1.5000   -0.0000 O   0  0  0  0  0  0  0  0  0  0  0  0
    2.5981   -0.0000   -0.0000 C   0  0  0  0  0  0  0  0  0  0  0  0
    1.7321   -0.5000   -0.0000 C   0  0  0  0  0  0  0  0  0  0  0  0
    1.7321   -1.5000   -0.0000 O   0  0  0  0  0  0  0  0  0  0  0  0
    0.8660   -0.0000   -0.0000 C   0  0  0  0  0  0  0  0  0  0  0  0
    0.0000   -0.5000   -0.0000 C   0  0  0  0  0  0  0  0  0  0  0  0
  1  2  2  0  0  0  0
  1  3  2  0  0  0  0
  1  4  1  0  0  0  0
  4  5  1  0  0  0  0
  5  6  2  0  0  0  0
  6  7  1  0  0  0  0
  7  8  2  0  0  0  0
  7  9  1  0  0  0  0
  8 10  1  0  0  0  0
  8 11  1  0  0  0  0
  9 12  1  0  0  0  0
  9 13  2  0  0  0  0
 10 14  2  0  0  0  0
 11 15  2  0  0  0  0
 12 16  2  0  0  0  0
 17 15  1  0  0  0  0
 16 18  1  0  0  0  0
 17 19  1  1  0  0  0
 17 20  1  0  0  0  0
 21 20  1  0  0  0  0
 21 22  1  1  0  0  0
 21 23  1  0  0  0  0
 23 24  1  0  0  0  0
M  END
>  <idcoordinates2D>


>  <FragFp>
zvyj@UsZ1D0m0og028Vc0C5VJ0FG88#IF0n8080BkN410V0H!8!JFF081VH0V1%JZ#F2$1#

>  <PathFp>
0Z8191845PN2WFF30834702F4V80882R0eHX10FRV2!V8!VFV90Fo0k150k!F!ZF10V021022_0V9V40V0

>  <SkelSpheres>
$1*1/!1#7%1+2-3/$1/01!5$5/01&1&1&122)4/D,1+1,1//5,103/32-1&1!1!1/!3/02///)1//%16/$1/!2/04/!1%14#2.2,3-1/3#1/$21/*1$4//$3/2//$12(2*1(2#1-2//(e/1/)3/%1/3//)2(7203)1//)1/&1/3*4.3)1/(1(

>  <Structure>
fa}pR@LTmABZ`BLdaRTTTRQRaTrtsUJmUUHCBpaIcZ\p

>  <Atoms>
24

>  <Bonds>
23

>  <Total Molweight>
330

>  <Total Molweight 2>
330.259

>  <cLogP>
1.6784

>  <H-Acceptors>
7

>  <H-Donors>
0

>  <Total Surface Area>
107.41

>  <Relative PSA>
0.7341

>  <Polar Surface Area>
102.56

>  <Shape Index>
0.58333

>  <Molecular Flexibility>
0.60457

>  <Molecular Complexity>
0.69315

>  <Non-H Atoms>
24

>  <Non-C/H Atoms>
8

>  <Electronegative Atoms>
8

>  <Stereo Centers>
2

>  <Rotatable Bonds>
9

>  <Rings Closures>
0

>  <Aromatic Rings>
0

>  <Aromatic Atoms>
0

>  <sp3-Atoms>
9

>  <Symmetric atoms>
1

$$$$

eCreator 1.02D

 24 23  0  0  0  0  0  0  0  0999 V2000
   12.9904    3.7500   -0.0000 S   0  0  0  0  0  0  0  0  0  0  0  0
   14.4904    3.7500   -0.0000 O   0  0  0  0  0  0  0  0  0  0  0  0
   11.4904    3.7500   -0.0000 O   0  0  0  0  0  0  0  0  0  0  0  0
   12.9904    2.2500   -0.0000 N   0  0  0  0  0  0  0  0  0  0  0  0
   12.9904    5.2500   -0.0000 C   0  0  0  0  0  0  0  0  0  0  0  0
   11.6913    1.5000   -0.0000 C   0  0  0  0  0  0  0  0  0  0  0  0
   10.3923    2.2500   -0.0000 N   0  0  0  0  0  0  0  0  0  0  0  0
   11.6913   -0.0000   -0.0000 N   0  0  0  0  0  0  0  0  0  0  0  0
    9.0933    1.5000   -0.0000 C   0  0  0  0  0  0  0  0  0  0  0  0
    9.0933   -0.0000   -0.0000 C   0  0  0  0  0  0  0  0  0  0  0  0
    7.7942    2.2500   -0.0000 C   0  0  0  0  0  0  0  0  0  0  0  0
    7.7942   -0.7500   -0.0000 C   0  0  0  0  0  0  0  0  0  0  0  0
   10.3923   -0.7500   -0.0000 C   0  0  0  0  0  0  0  0  0  0  0  0
    6.4952   -0.0000   -0.0000 C   0  0  0  0  0  0  0  0  0  0  0  0
   10.3923   -2.2500   -0.0000 C   0  0  0  0  0  0  0  0  0  0  0  0
    5.1962   -0.7500   -0.0000 C   0  0  0  0  0  0  0  0  0  0  0  0
   11.6913   -3.0000   -0.0000 C   0  0  0  0  0  0  0  0  0  0  0  0
    3.8971   -0.0000   -0.0000 C   0  0  0  0  0  0  0  0  0  0  0  0
   11.6913   -4.5000   -0.0000 C   0  0  0  0  0  0  0  0  0  0  0  0
    2.5981   -0.7500   -0.0000 C   0  0  0  0  0  0  0  0  0  0  0  0
   12.9904   -5.2500   -0.0000 C   0  0  0  0  0  0  0  0  0  0  0  0
    1.2990   -0.0000   -0.0000 C   0  0  0  0  0  0  0  0  0  0  0  0
   12.9904   -6.7500   -0.0000 F   0  0  0  0  0  0  0  0  0  0  0  0
    0.0000   -0.7500   -0.0000 C   0  0  0  0  0  0  0  0  0  0  0  0
  1  2  2  0  0  0  0
  1  3  2  0  0  0  0
  1  4  1  0  0  0  0
  1  5  1  0  0  0  0
  4  6  1  0  0  0  0
  6  7  1  0  0  0  0
  6  8  2  0  0  0  0
  7  9  2  0  0  0  0
  9 10  1  0  0  0  0
  9 11  1  0  0  0  0
 10 12  1  0  0  0  0
 10 13  2  0  0  0  0
 12 14  2  0  0  0  0
 13 15  1  0  0  0  0
 14 16  1  0  0  0  0
 15 17  2  0  0  0  0
 16 18  1  0  0  0  0
 17 19  1  0  0  0  0
 18 20  1  0  0  0  0
 19 21  2  0  0  0  0
 20 22  1  0  0  0  0
 21 23  1  0  0  0  0
 22 24  1  0  0  0  0
M  END
>  <idcoordinates2D>


>  <FragFp>
zxUYHXs4184L%80V086V0FF08#4HG01808!k8490V!8$JFF081FH0V1&V!2F2#V18!

>  <PathFp>
0Z401I8F#HWF1!82470X10V80402B!FV!1RV0JB_808V4010HN0k11#VF0FZF01V!10V2lF09c40V0

>  <SkelSpheres>
)1,1-20A%1///4.4!2&3//1/,2$1!E+7///////%102//$1%2-1.1/107/,1$2(6!2/01%2$2$32/0201////,1$3)2/-5///&2(1/#1022-2,101!2/$3////0d#102!1!2)1/!2!1////$2/26011!1-1/421/(1#4/.5#1&1(3%1!1/(2&2

>  <Structure>
fa}pa@LLyA@@aladdatVbfRRRRRVjViZZfhENNhuzsP

>  <Atoms>
24

>  <Bonds>
23

>  <Total Molweight>
329

>  <Total Molweight 2>
329.270

>  <cLogP>
4.2046

>  <H-Acceptors>
5

>  <H-Donors>
0

>  <Total Surface Area>
93.72

>  <Relative PSA>
0.58845

>  <Polar Surface Area>
70.48

>  <Shape Index>
0.58333

>  <Molecular Flexibility>
0.65695

>  <Molecular Complexity>
0.64751

>  <Non-H Atoms>
24

>  <Non-C/H Atoms>
7

>  <Electronegative Atoms>
7

>  <Stereo Centers>
0

>  <Rotatable Bonds>
8

>  <Rings Closures>
0

>  <Aromatic Rings>
0

>  <Aromatic Atoms>
0

>  <sp3-Atoms>
8

>  <Symmetric atoms>
1

$$$$

eCreator 1.02D

 24 23  0  0  0  0  0  0  0  0999 V2000
    8.6603    1.5000   -0.0000 S   0  0  0  0  0  0  0  0  0  0  0  0
    8.6603    2.5000   -0.0000 O   0  0  0  0  0  0  0  0  0  0  0  0
    9.5263    1.0000   -0.0000 O   0  0  0  0  0  0  0  0  0  0  0  0
    7.7942    1.0000   -0.0000 N   0  0  0  0  0  0  0  0  0  0  0  0
    7.7942   -0.0000   -0.0000 C   0  0  0  0  0  0  0  0  0  0  0  0
    6.9282   -0.5000   -0.0000 N   0  0  0  0  0  0  0  0  0  0  0  0
    8.6603   -0.5000   -0.0000 N   0  0  0  0  0  0  0  0  0  0  0  0
    6.0622   -0.0000   -0.0000 C   0  0  0  0  0  0  0  0  0  0  0  0
    8.6603   -1.5000   -0.0000 C   0  0  0  0  0  0  0  0  0  0  0  0
    6.0622    1.0000   -0.0000 C   0  0  0  0  0  0  0  0  0  0  0  0
    9.5263   -2.0000   -0.0000 C   0  0  0  0  0  0  0  0  0  0  0  0
    5.1962    1.5000   -0.0000 C   0  0  0  0  0  0  0  0  0  0  0  0
    9.5263   -3.0000   -0.0000 C   0  0  0  0  0  0  0  0  0  0  0  0
   10.3923   -1.5000   -0.0000 C   0  0  0  0  0  0  0  0  0  0  0  0
    5.1962    2.5000   -0.0000 C   0  0  0  0  0  0  0  0  0  0  0  0
   10.3923   -3.5000   -0.0000 C   0  0  0  0  0  0  0  0  0  0  0  0
    4.3301    3.0000   -0.0000 C   0  0  0  0  0  0  0  0  0  0  0  0
   11.2583   -3.0000   -0.0000 C   0  0  0  0  0  0  0  0  0  0  0  0
    3.4641    2.5000   -0.0000 O   0  0  0  0  0  0  0  0  0  0  0  0
    4.3301    4.0000   -0.0000 C   0  0  0  0  0  0  0  0  0  0  0  0
   12.1244   -3.5000   -0.0000 F   0  0  0  0  0  0  0  0  0  0  0  0
    3.4641    4.5000   -0.0000 C   0  0  0  0  0  0  0  0  0  0  0  0
    2.5981    4.0000   -0.0000 O   0  0  0  0  0  0  0  0  0  0  0  0
    3.4641    5.5000   -0.0000 C   0  0  0  0  0  0  0  0  0  0  0  0
  1  2  2  0  0  0  0
  1  3  2  0  0  0  0
  1  4  1  0  0  0  0
  4  5  1  0  0  0  0
  5  6  1  0  0  0  0
  5  7  2  0  0  0  0
  6  8  2  0  0  0  0
  7  9  1  0  0  0  0
  8 10  1  0  0  0  0
  9 11  1  0  0  0  0
 10 12  1  0  0  0  0
 11 13  1  0  0  0  0
 11 14  2  0  0  0  0
 12 15  2  0  0  0  0
 13 16  2  0  0  0  0
 17 15  1  0  0  0  0
 16 18  1  0  0  0  0
 17 19  1  1  0  0  0
 17 20  1  0  0  0  0
 18 21  1  0  0  0  0
 22 20  1  0  0  0  0
 22 23  1  1  0  0  0
 22 24  1  0  0  0  0
M  END
>  <idcoordinates2D>


>  <FragFp>
:uj2MsZ0D4m04B028Vc0C3V!FF8$IF0n80808kN410V0H808!JFF081VH0V&FZ#F2#V18!

>  <PathFp>
FZB0938J18FFYF03082070X80V8!82R0eF010FBV2JBW8!1FV!Ho0k110V0Nk0F_F11!H!V2K!904V!

>  <SkelSpheres>
01/01/#8%1+2-3$1&4+3&2$1205$4$1////0A/1/(1%41/$13.2/31%1/!2,1(3!1*1#21///+1*1-1(6/$21,1!12#1,4//!1+2/+4-2#2$1021101&1//01!5/%11,3$2/1/.1!1/$1$3!1.1/.1(b//&1&2/02/3#2//-5!3(1+1+1//&201%1*1/1$1!302&1/%2*

>  <Structure>
fa}pQ@LTYABV`BBrFRPjIIIQKIQ[QZejiVjjdAeXRdqmNX

>  <Atoms>
24

>  <Bonds>
23

>  <Total Molweight>
337

>  <Total Molweight 2>
337.246

>  <cLogP>
1.4343

>  <H-Acceptors>
7

>  <H-Donors>
0

>  <Total Surface Area>
108

>  <Relative PSA>
0.73009

>  <Polar Surface Area>
102.56

>  <Shape Index>
0.70833

>  <Molecular Flexibility>
0.71167

>  <Molecular Complexity>
0.57758

>  <Non-H Atoms>
24

>  <Non-C/H Atoms>
9

>  <Electronegative Atoms>
9

>  <Stereo Centers>
2

>  <Rotatable Bonds>
9

>  <Rings Closures>
0

>  <Aromatic Rings>
0

>  <Aromatic Atoms>
0

>  <sp3-Atoms>
10

>  <Symmetric atoms>
1

$$$$

eCreator 1.02D

 24 23  0  0  0  0  0  0  0  0999 V2000
    9.5263   -3.0000   -0.0000 S   0  0  0  0  0  0  0  0  0  0  0  0
   10.3923   -3.5000   -0.0000 O   0  0  0  0  0  0  0  0  0  0  0  0
    9.5263   -2.0000   -0.0000 N   0  0  0  0  0  0  0  0  0  0  0  0
    8.6603   -3.5000   -0.0000 C   0  0  0  0  0  0  0  0  0  0  0  0
    8.6603   -1.5000   -0.0000 C   0  0  0  0  0  0  0  0  0  0  0  0
   10.3923   -1.5000   -0.0000 C   0  0  0  0  0  0  0  0  0  0  0  0
    8.6603   -0.5000   -0.0000 N   0  0  0  0  0  0  0  0  0  0  0  0
    7.7942   -0.0000   -0.0000 C   0  0  0  0  0  0  0  0  0  0  0  0
    6.9282   -0.5000   -0.0000 C   0  0  0  0  0  0  0  0  0  0  0  0
    7.7942    1.0000   -0.0000 C   0  0  0  0  0  0  0  0  0  0  0  0
    6.0622   -0.0000   -0.0000 C   0  0  0  0  0  0  0  0  0  0  0  0
    6.9282   -1.5000   -0.0000 C   0  0  0  0  0  0  0  0  0  0  0  0
    5.1962   -0.5000   -0.0000 C   0  0  0  0  0  0  0  0  0  0  0  0
    6.0622   -2.0000   -0.0000 C   0  0  0  0  0  0  0  0  0  0  0  0
    4.3301   -0.0000   -0.0000 C   0  0  0  0  0  0  0  0  0  0  0  0
    6.0622   -3.0000   -0.0000 C   0  0  0  0  0  0  0  0  0  0  0  0
    3.4641   -0.5000   -0.0000 C   0  0  0  0  0  0  0  0  0  0  0  0
    5.1962   -3.5000   -0.0000 C   0  0  0  0  0  0  0  0  0  0  0  0
    2.5981   -0.0000   -0.0000 C   0  0  0  0  0  0  0  0  0  0  0  0
    5.1962   -4.5000   -0.0000 C   0  0  0  0  0  0  0  0  0  0  0  0
    1.7321   -0.5000   -0.0000 C   0  0  0  0  0  0  0  0  0  0  0  0
    6.0622   -5.0000   -0.0000 C   0  0  0  0  0  0  0  0  0  0  0  0
    0.8660   -0.0000   -0.0000 C   0  0  0  0  0  0  0  0  0  0  0  0
    0.0000   -0.5000   -0.0000 O   0  0  0  0  0  0  0  0  0  0  0  0
  1  2  2  0  0  0  0
  1  3  1  0  0  0  0
  1  4  1  0  0  0  0
  3  5  1  0  0  0  0
  3  6  1  0  0  0  0
  5  7  1  0  0  0  0
  7  8  2  0  0  0  0
  8  9  1  0  0  0  0
  8 10  1  0  0  0  0
  9 11  1  0  0  0  0
  9 12  2  0  0  0  0
 11 13  2  0  0  0  0
 12 14  1  0  0  0  0
 13 15  1  0  0  0  0
 14 16  2  0  0  0  0
 15 17  1  0  0  0  0
 16 18  1  0  0  0  0
 17 19  1  0  0  0  0
 18 20  2  0  0  0  0
 19 21  1  0  0  0  0
 20 22  1  0  0  0  0
 21 23  1  0  0  0  0
 23 24  2  0  0  0  0
M  END
>  <idcoordinates2D>


>  <FragFp>
:UYTmtX187mV09W1c0V08DV1FF08#4HG!808!k84hFV!N$FFF0c1FH11+2F$V1#

>  <PathFp>
0Z401I8F#2WF1F882J70210V80402BF0FV!FRV0JBZ80804010H!k11$F0FZJ01V!1!2kF21c40V0

>  <SkelSpheres>
//%129//#2(2/%31&3$2//1/$4/I+4///////%112#2///%1!1)3/!404$1/&1$2(6&1,1%2$2$41#1,2)1////&1/$2/+1/!1+1/,3.101!5/+1/*1/+2//$f#1$1!2)1/!2!1//5//#2%3&2027!1!1/)3#1!1!1*1//1,1#1/2#3$1/$5!2&2

>  <Structure>
fa}Pb@DLat@PeW^sZjjkmUMRtuMRBcEUj]IX

>  <Atoms>
24

>  <Bonds>
23

>  <Total Molweight>
320

>  <Total Molweight 2>
320.287

>  <cLogP>
4.042

>  <H-Acceptors>
4

>  <H-Donors>
0

>  <Total Surface Area>
70.11

>  <Relative PSA>
0.72486

>  <Polar Surface Area>
68.95

>  <Shape Index>
0.625

>  <Molecular Flexibility>
0.63215

>  <Molecular Complexity>
0.61487

>  <Non-H Atoms>
24

>  <Non-C/H Atoms>
5

>  <Electronegative Atoms>
5

>  <Stereo Centers>
1

>  <Rotatable Bonds>
11

>  <Rings Closures>
0

>  <Aromatic Rings>
0

>  <Aromatic Atoms>
0

>  <sp3-Atoms>
10

>  <Symmetric atoms>
0

$$$$

eCreator 1.02D

 24 23  0  0  0  0  0  0  0  0999 V2000
   11.2583   -0.0000   -0.0000 S   0  0  0  0  0  0  0  0  0  0  0  0
   12.1244   -0.5000   -0.0000 O   0  0  0  0  0  0  0  0  0  0  0  0
   10.3923   -0.5000   -0.0000 N   0  0  0  0  0  0  0  0  0  0  0  0
    9.5263   -0.0000   -0.0000 C   0  0  0  0  0  0  0  0  0  0  0  0
    8.6603   -0.5000   -0.0000 N   0  0  0  0  0  0  0  0  0  0  0  0
    9.5263    1.0000   -0.0000 N   0  0  0  0  0  0  0  0  0  0  0  0
    7.7942   -0.0000   -0.0000 C   0  0  0  0  0  0  0  0  0  0  0  0
    6.9282   -0.5000   -0.0000 C   0  0  0  0  0  0  0  0  0  0  0  0
    7.7942    1.0000   -0.0000 C   0  0  0  0  0  0  0  0  0  0  0  0
    6.0622   -0.0000   -0.0000 C   0  0  0  0  0  0  0  0  0  0  0  0
    6.9282   -1.5000   -0.0000 C   0  0  0  0  0  0  0  0  0  0  0  0
    8.6603    1.5000   -0.0000 C   0  0  0  0  0  0  0  0  0  0  0  0
    5.1962   -0.5000   -0.0000 C   0  0  0  0  0  0  0  0  0  0  0  0
    7.7942   -2.0000   -0.0000 C   0  0  0  0  0  0  0  0  0  0  0  0
    8.6603    2.5000   -0.0000 C   0  0  0  0  0  0  0  0  0  0  0  0
    4.3301   -0.0000   -0.0000 C   0  0  0  0  0  0  0  0  0  0  0  0
    9.5263    3.0000   -0.0000 C   0  0  0  0  0  0  0  0  0  0  0  0
    4.3301    1.0000   -0.0000 O   0  0  0  0  0  0  0  0  0  0  0  0
    3.4641   -0.5000   -0.0000 C   0  0  0  0  0  0  0  0  0  0  0  0
    9.5263    4.0000   -0.0000 F   0  0  0  0  0  0  0  0  0  0  0  0
    2.5981   -0.0000   -0.0000 C   0  0  0  0  0  0  0  0  0  0  0  0
    1.7321   -0.5000   -0.0000 C   0  0  0  0  0  0  0  0  0  0  0  0
    0.8660   -0.0000   -0.0000 C   0  0  0  0  0  0  0  0  0  0  0  0
    0.0000   -0.5000   -0.0000 O   0  0  0  0  0  0  0  0  0  0  0  0
  1  2  2  0  0  0  0
  1  3  1  0  0  0  0
  3  4  1  0  0  0  0
  4  5  2  0  0  0  0
  4  6  1  0  0  0  0
  5  7  1  0  0  0  0
  7  8  2  0  0  0  0
  7  9  1  0  0  0  0
  8 10  1  0  0  0  0
  8 11  1  0  0  0  0
  9 12  2  0  0  0  0
 10 13  2  0  0  0  0
 11 14  1  0  0  0  0
 12 15  1  0  0  0  0
 16 13  1  0  0  0  0
 15 17  2  0  0  0  0
 16 18  1  6  0  0  0
 16 19  1  0  0  0  0
 17 20  1  0  0  0  0
 19 21  1  0  0  0  0
 21 22  1  0  0  0  0
 22 23  1  0  0  0  0
 23 24  2  0  0  0  0
M  END
>  <idcoordinates2D>


>  <FragFp>
:yj6UsZ1@4m0FgV08Vc0B4Vb0FF88#HF0W80808F8450V02!8!JFF081FH0V1%44#F2#V18!

>  <PathFp>
058183841P80WNFF283471204V!882R08F#FRV040V8!VkV90HJ0k110F0VFV0ZJ!V121062Z!9V40V0

>  <SkelSpheres>
//%22A/!1*1/(1/$2!102/(1.1/!202(G2*5,1)1/03//01)2/(11#1&201/!1!1//1/1-2/!1/&25022#1&11#1+1%1#2$4&3)1//$2//*1010201$4///03/11/!1)1+13-2,101!2/)2#3/!2+2/(c/(2/03/!3/&2(1-1/&5!3.1#1$2/)1/&1//!1%103#1!201/!1,2

>  <Structure>
fa}qa@DDiBOPAFYAJv^YU]guZZZejZjfGiSDrUZoT

>  <Atoms>
24

>  <Bonds>
23

>  <Total Molweight>
333

>  <Total Molweight 2>
333.258

>  <cLogP>
2.9348

>  <H-Acceptors>
6

>  <H-Donors>
0

>  <Total Surface Area>
99.45

>  <Relative PSA>
0.5811

>  <Polar Surface Area>
73.21

>  <Shape Index>
0.625

>  <Molecular Flexibility>
0.64205

>  <Molecular Complexity>
0.66888

>  <Non-H Atoms>
24

>  <Non-C/H Atoms>
8

>  <Electronegative Atoms>
8

>  <Stereo Centers>
1

>  <Rotatable Bonds>
10

>  <Rings Closures>
0

>  <Aromatic Rings>
0

>  <Aromatic Atoms>
0

>  <sp3-Atoms>
8

>  <Symmetric atoms>
0

$$$$

eCreator 1.02D

 24 23  0  0  0  0  0  0  0  0999 V2000
   14.2894   -4.5000   -0.0000 S   0  0  0  0  0  0  0  0  0  0  0  0
   15.5885   -5.2500   -0.0000 O   0  0  0  0  0  0  0  0  0  0  0  0
   14.2894   -3.0000   -0.0000 N   0  0  0  0  0  0  0  0  0  0  0  0
   12.9904   -5.2500   -0.0000 C   0  0  0  0  0  0  0  0  0  0  0  0
   12.9904   -2.2500   -0.0000 C   0  0  0  0  0  0  0  0  0  0  0  0
   12.9904   -0.7500   -0.0000 N   0  0  0  0  0  0  0  0  0  0  0  0
   11.6913   -0.0000   -0.0000 C   0  0  0  0  0  0  0  0  0  0  0  0
   10.3923   -0.7500   -0.0000 C   0  0  0  0  0  0  0  0  0  0  0  0
   11.6913    1.5000   -0.0000 C   0  0  0  0  0  0  0  0  0  0  0  0
    9.0933   -0.0000   -0.0000 C   0  0  0  0  0  0  0  0  0  0  0  0
   10.3923   -2.2500   -0.0000 C   0  0  0  0  0  0  0  0  0  0  0  0
    7.7942   -0.7500   -0.0000 C   0  0  0  0  0  0  0  0  0  0  0  0
    9.0933   -3.0000   -0.0000 C   0  0  0  0  0  0  0  0  0  0  0  0
    6.4952   -0.0000   -0.0000 C   0  0  0  0  0  0  0  0  0  0  0  0
    9.0933   -4.5000   -0.0000 C   0  0  0  0  0  0  0  0  0  0  0  0
    6.4952    1.5000   -0.0000 O   0  0  0  0  0  0  0  0  0  0  0  0
    5.1962   -0.7500   -0.0000 C   0  0  0  0  0  0  0  0  0  0  0  0
    7.7942   -5.2500   -0.0000 C   0  0  0  0  0  0  0  0  0  0  0  0
    3.8971   -0.0000   -0.0000 C   0  0  0  0  0  0  0  0  0  0  0  0
    7.7942   -6.7500   -0.0000 C   0  0  0  0  0  0  0  0  0  0  0  0
    2.5981   -0.7500   -0.0000 C   0  0  0  0  0  0  0  0  0  0  0  0
    6.4952   -7.5000   -0.0000 F   0  0  0  0  0  0  0  0  0  0  0  0
    1.2990   -0.0000   -0.0000 C   0  0  0  0  0  0  0  0  0  0  0  0
    0.0000   -0.7500   -0.0000 O   0  0  0  0  0  0  0  0  0  0  0  0
  1  2  2  0  0  0  0
  1  3  1  0  0  0  0
  1  4  1  0  0  0  0
  3  5  1  0  0  0  0
  5  6  1  0  0  0  0
  6  7  2  0  0  0  0
  7  8  1  0  0  0  0
  7  9  1  0  0  0  0
  8 10  1  0  0  0  0
  8 11  2  0  0  0  0
 10 12  2  0  0  0  0
 11 13  1  0  0  0  0
 14 12  1  0  0  0  0
 13 15  2  0  0  0  0
 14 16  1  6  0  0  0
 14 17  1  0  0  0  0
 15 18  1  0  0  0  0
 17 19  1  0  0  0  0
 18 20  2  0  0  0  0
 19 21  1  0  0  0  0
 20 22  1  0  0  0  0
 21 23  1  0  0  0  0
 23 24  2  0  0  0  0
M  END
>  <idcoordinates2D>


>  <FragFp>
;jLysV1@4m!gV08Vc0B6VbFFF88!4HG0W80808k84C0V!8$FFF081FH!1&4!2F$V18!

>  <PathFp>
0_B01I8F1!2WNGF082470210V80402B08FV!FRV0JBZ808V4010H!k110V0VF0FZJ01V!1022oF01c40V0

>  <SkelSpheres>
)1,1-228/!1*1//,32!102//1&1/!202(G+7////,1(2/%1+1!2/1&1/$1#1!1!1/,102$1/&1,15!4#1,1%2$2%1#1$3&3//+1!2,2/.10201$2%4*1/.2)1/02(1/#1014-2.1//1/#2//$d)1!2/,2(1/&1/201/#2-2027!3/+13&1/(1+11(1/)1%102#1$2/!1,2

>  <Structure>
fa}Qa@DTa{h@bl`eWkMjlzkmTuKSUMSBtiQeJkRZ

>  <Atoms>
24

>  <Bonds>
23

>  <Total Molweight>
331

>  <Total Molweight 2>
331.262

>  <cLogP>
2.2528

>  <H-Acceptors>
5

>  <H-Donors>
0

>  <Total Surface Area>
102.49

>  <Relative PSA>
0.62367

>  <Polar Surface Area>
89.18

>  <Shape Index>
0.625

>  <Molecular Flexibility>
0.63504

>  <Molecular Complexity>
0.61868

>  <Non-H Atoms>
24

>  <Non-C/H Atoms>
7

>  <Electronegative Atoms>
7

>  <Stereo Centers>
2

>  <Rotatable Bonds>
11

>  <Rings Closures>
0

>  <Aromatic Rings>
0

>  <Aromatic Atoms>
0

>  <sp3-Atoms>
9

>  <Symmetric atoms>
0

$$$$

eCreator 1.02D

 24 23  0  0  0  0  0  0  0  0999 V2000
   11.2583   -0.0000   -0.0000 S   0  0  0  0  0  0  0  0  0  0  0  0
   10.3923   -0.5000   -0.0000 N   0  0  0  0  0  0  0  0  0  0  0  0
   12.1244   -0.5000   -0.0000 C   0  0  0  0  0  0  0  0  0  0  0  0
    9.5263   -0.0000   -0.0000 C   0  0  0  0  0  0  0  0  0  0  0  0
    8.6603   -0.5000   -0.0000 N   0  0  0  0  0  0  0  0  0  0  0  0
    9.5263    1.0000   -0.0000 N   0  0  0  0  0  0  0  0  0  0  0  0
    7.7942   -0.0000   -0.0000 C   0  0  0  0  0  0  0  0  0  0  0  0
    6.9282   -0.5000   -0.0000 C   0  0  0  0  0  0  0  0  0  0  0  0
    7.7942    1.0000   -0.0000 C   0  0  0  0  0  0  0  0  0  0  0  0
    6.0622   -0.0000   -0.0000 C   0  0  0  0  0  0  0  0  0  0  0  0
    6.9282   -1.5000   -0.0000 C   0  0  0  0  0  0  0  0  0  0  0  0
    8.6603    1.5000   -0.0000 C   0  0  0  0  0  0  0  0  0  0  0  0
    5.1962   -0.5000   -0.0000 C   0  0  0  0  0  0  0  0  0  0  0  0
    7.7942   -2.0000   -0.0000 C   0  0  0  0  0  0  0  0  0  0  0  0
    8.6603    2.5000   -0.0000 C   0  0  0  0  0  0  0  0  0  0  0  0
    4.3301   -0.0000   -0.0000 C   0  0  0  0  0  0  0  0  0  0  0  0
    9.5263    3.0000   -0.0000 C   0  0  0  0  0  0  0  0  0  0  0  0
    4.3301    1.0000   -0.0000 O   0  0  0  0  0  0  0  0  0  0  0  0
    3.4641   -0.5000   -0.0000 C   0  0  0  0  0  0  0  0  0  0  0  0
    9.5263    4.0000   -0.0000 F   0  0  0  0  0  0  0  0  0  0  0  0
    2.5981   -0.0000   -0.0000 C   0  0  0  0  0  0  0  0  0  0  0  0
    1.7321   -0.5000   -0.0000 C   0  0  0  0  0  0  0  0  0  0  0  0
    0.8660   -0.0000   -0.0000 C   0  0  0  0  0  0  0  0  0  0  0  0
    0.0000   -0.5000   -0.0000 O   0  0  0  0  0  0  0  0  0  0  0  0
  1  2  1  0  0  0  0
  1  3  1  0  0  0  0
  2  4  1  0  0  0  0
  4  5  2  0  0  0  0
  4  6  1  0  0  0  0
  5  7  1  0  0  0  0
  7  8  2  0  0  0  0
  7  9  1  0  0  0  0
  8 10  1  0  0  0  0
  8 11  1  0  0  0  0
  9 12  2  0  0  0  0
 10 13  2  0  0  0  0
 11 14  1  0  0  0  0
 12 15  1  0  0  0  0
 16 13  1  0  0  0  0
 15 17  2  0  0  0  0
 16 18  1  6  0  0  0
 16 19  1  0  0  0  0
 17 20  1  0  0  0  0
 19 21  1  0  0  0  0
 21 22  1  0  0  0  0
 22 23  1  0  0  0  0
 23 24  2  0  0  0  0
M  END
>  <idcoordinates2D>


>  <FragFp>
;jLzsZ1@4q0FgV08V80B6Vb0FF88#HF0W80808F845#2!8!FFF081FH0V1%44#F2#V18!

>  <PathFp>
07818I841P80W8FF282473204V!880R08F#FRV#V8!VV090HB0k1!F0VFV0ZJ!V121062Z!9V40V0

>  <SkelSpheres>
//%22C/!1*1/(1.2$201101/(1.1/!302(E+5(2#1///-1)2/)1#1&201/!1!1/,1!1/.2/!1/&26!2#1&11#1+1/4&2)1//$2//*1010401$2%3//*3/11/!1)1+13-2,101!2/)2/&2+2)2-d//*3/!3/&2(1-4/&5!3/2!1$21*1,1/&1//!1%103#1!201/!1,2

>  <Structure>
fa}pa@HDiGh@cL`eOOLjnszuMMRuMUSCtibYJmWj

>  <Atoms>
24

>  <Bonds>
23

>  <Total Molweight>
329

>  <Total Molweight 2>
329.270

>  <cLogP>
3.4545

>  <H-Acceptors>
5

>  <H-Donors>
0

>  <Total Surface Area>
100.81

>  <Relative PSA>
0.6174

>  <Polar Surface Area>
81.44

>  <Shape Index>
0.625

>  <Molecular Flexibility>
0.64205

>  <Molecular Complexity>
0.66888

>  <Non-H Atoms>
24

>  <Non-C/H Atoms>
7

>  <Electronegative Atoms>
7

>  <Stereo Centers>
1

>  <Rotatable Bonds>
11

>  <Rings Closures>
0

>  <Aromatic Rings>
0

>  <Aromatic Atoms>
0

>  <sp3-Atoms>
9

>  <Symmetric atoms>
0

$$$$

eCreator 1.02D

 24 23  0  0  0  0  0  0  0  0999 V2000
   10.3923   -1.5000   -0.0000 S   0  0  0  0  0  0  0  0  0  0  0  0
   10.8923   -2.3660   -0.0000 O   0  0  0  0  0  0  0  0  0  0  0  0
    9.8923   -0.6340   -0.0000 O   0  0  0  0  0  0  0  0  0  0  0  0
    9.5263   -2.0000   -0.0000 N   0  0  0  0  0  0  0  0  0  0  0  0
   11.2583   -1.0000   -0.0000 C   0  0  0  0  0  0  0  0  0  0  0  0
    8.6603   -1.5000   -0.0000 C   0  0  0  0  0  0  0  0  0  0  0  0
    7.7942   -2.0000   -0.0000 N   0  0  0  0  0  0  0  0  0  0  0  0
    6.9282   -1.5000   -0.0000 C   0  0  0  0  0  0  0  0  0  0  0  0
    6.9282   -0.5000   -0.0000 C   0  0  0  0  0  0  0  0  0  0  0  0
    6.0622   -2.0000   -0.0000 C   0  0  0  0  0  0  0  0  0  0  0  0
    6.0622   -0.0000   -0.0000 C   0  0  0  0  0  0  0  0  0  0  0  0
    7.7942   -0.0000   -0.0000 C   0  0  0  0  0  0  0  0  0  0  0  0
    5.1962   -0.5000   -0.0000 C   0  0  0  0  0  0  0  0  0  0  0  0
    7.7942    1.0000   -0.0000 C   0  0  0  0  0  0  0  0  0  0  0  0
    4.3301   -0.0000   -0.0000 C   0  0  0  0  0  0  0  0  0  0  0  0
    8.6603    1.5000   -0.0000 C   0  0  0  0  0  0  0  0  0  0  0  0
    3.4641   -0.5000   -0.0000 C   0  0  0  0  0  0  0  0  0  0  0  0
    8.6603    2.5000   -0.0000 C   0  0  0  0  0  0  0  0  0  0  0  0
    2.5981   -0.0000   -0.0000 C   0  0  0  0  0  0  0  0  0  0  0  0
    9.5263    3.0000   -0.0000 C   0  0  0  0  0  0  0  0  0  0  0  0
    1.7321   -0.5000   -0.0000 C   0  0  0  0  0  0  0  0  0  0  0  0
   10.3923    2.5000   -0.0000 C   0  0  0  0  0  0  0  0  0  0  0  0
    0.8660   -0.0000   -0.0000 C   0  0  0  0  0  0  0  0  0  0  0  0
    0.0000   -0.5000   -0.0000 O   0  0  0  0  0  0  0  0  0  0  0  0
  1  2  2  0  0  0  0
  1  3  2  0  0  0  0
  1  4  1  0  0  0  0
  1  5  1  0  0  0  0
  4  6  1  0  0  0  0
  6  7  1  0  0  0  0
  7  8  2  0  0  0  0
  8  9  1  0  0  0  0
  8 10  1  0  0  0  0
  9 11  1  0  0  0  0
  9 12  2  0  0  0  0
 11 13  2  0  0  0  0
 12 14  1  0  0  0  0
 13 15  1  0  0  0  0
 14 16  2  0  0  0  0
 15 17  1  0  0  0  0
 16 18  1  0  0  0  0
 17 19  1  0  0  0  0
 18 20  2  0  0  0  0
 19 21  1  0  0  0  0
 20 22  1  0  0  0  0
 21 23  1  0  0  0  0
 23 24  2  0  0  0  0
M  END
>  <idcoordinates2D>


>  <FragFp>
zxUYLXs0184H#V080V086V1FF08#4HG!808!k84C0V!8$FFF081FH*V!2F$V1#

>  <PathFp>
0Z401I8F#2WF1F082470210V80402B!FV#RV0JBZ80804010H!k11$F0FZJ01V!1!2lF01c40V0

>  <SkelSpheres>
/)1,2@$5&1//)4(1#1,3//1/$4/I+4////,1//(1021022///%1!1)2/!404$1/&1$2(5&1,1%2$2$42#1,3)1//01//$1/$2///*11&2//&1!6/-1/(1/+2//$e#1$1!2)1/!2////(2-2024!1!1/(1%401!1/)4/01,5#1/2#3$1/$5!2&2

>  <Structure>
fa}Qb@LL`ch@cIICdhidddddlmTuKSTuHJLUVite`

>  <Atoms>
24

>  <Bonds>
23

>  <Total Molweight>
324

>  <Total Molweight 2>
324.275

>  <cLogP>
3.8058

>  <H-Acceptors>
5

>  <H-Donors>
0

>  <Total Surface Area>
79.06

>  <Relative PSA>
0.71692

>  <Polar Surface Area>
75.19

>  <Shape Index>
0.625

>  <Molecular Flexibility>
0.63513

>  <Molecular Complexity>
0.60487

>  <Non-H Atoms>
24

>  <Non-C/H Atoms>
6

>  <Electronegative Atoms>
6

>  <Stereo Centers>
0

>  <Rotatable Bonds>
11

>  <Rings Closures>
0

>  <Aromatic Rings>
0

>  <Aromatic Atoms>
0

>  <sp3-Atoms>
9

>  <Symmetric atoms>
1

$$$$

eCreator 1.02D

 25 24  0  0  0  0  0  0  0  0999 V2000
   11.6913   -4.5000   -0.0000 S   0  0  0  0  0  0  0  0  0  0  0  0
   11.6913   -3.0000   -0.0000 N   0  0  0  0  0  0  0  0  0  0  0  0
   10.3923   -5.2500   -0.0000 C   0  0  0  0  0  0  0  0  0  0  0  0
   12.9904   -2.2500   -0.0000 C   0  0  0  0  0  0  0  0  0  0  0  0
   12.9904   -0.7500   -0.0000 N   0  0  0  0  0  0  0  0  0  0  0  0
   14.2894   -3.0000   -0.0000 N   0  0  0  0  0  0  0  0  0  0  0  0
   11.6913   -0.0000   -0.0000 C   0  0  0  0  0  0  0  0  0  0  0  0
   15.5885   -2.2500   -0.0000 C   0  0  0  0  0  0  0  0  0  0  0  0
   10.3923   -0.7500   -0.0000 C   0  0  0  0  0  0  0  0  0  0  0  0
   11.6913    1.5000   -0.0000 C   0  0  0  0  0  0  0  0  0  0  0  0
   16.8875   -3.0000   -0.0000 C   0  0  0  0  0  0  0  0  0  0  0  0
    9.0933   -0.0000   -0.0000 C   0  0  0  0  0  0  0  0  0  0  0  0
   18.1865   -2.2500   -0.0000 C   0  0  0  0  0  0  0  0  0  0  0  0
    7.7942   -0.7500   -0.0000 C   0  0  0  0  0  0  0  0  0  0  0  0
   19.4856   -3.0000   -0.0000 C   0  0  0  0  0  0  0  0  0  0  0  0
    6.4952   -0.0000   -0.0000 C   0  0  0  0  0  0  0  0  0  0  0  0
   20.7846   -2.2500   -0.0000 C   0  0  0  0  0  0  0  0  0  0  0  0
    6.4952    1.5000   -0.0000 O   0  0  0  0  0  0  0  0  0  0  0  0
    5.1962   -0.7500   -0.0000 C   0  0  0  0  0  0  0  0  0  0  0  0
   20.7846   -0.7500   -0.0000 C   0  0  0  0  0  0  0  0  0  0  0  0
    3.8971   -0.0000   -0.0000 C   0  0  0  0  0  0  0  0  0  0  0  0
    2.5981   -0.7500   -0.0000 C   0  0  0  0  0  0  0  0  0  0  0  0
    1.2990   -0.0000   -0.0000 C   0  0  0  0  0  0  0  0  0  0  0  0
    1.2990    1.5000   -0.0000 O   0  0  0  0  0  0  0  0  0  0  0  0
    0.0000   -0.7500   -0.0000 O   0  0  0  0  0  0  0  0  0  0  0  0
  1  2  1  0  0  0  0
  1  3  1  0  0  0  0
  2  4  1  0  0  0  0
  4  5  1  0  0  0  0
  4  6  2  0  0  0  0
  5  7  2  0  0  0  0
  6  8  1  0  0  0  0
  7  9  1  0  0  0  0
  7 10  1  0  0  0  0
  8 11  1  0  0  0  0
  9 12  1  0  0  0  0
 11 13  2  0  0  0  0
 12 14  2  0  0  0  0
 13 15  1  0  0  0  0
 16 14  1  0  0  0  0
 15 17  2  0  0  0  0
 16 18  1  6  0  0  0
 16 19  1  0  0  0  0
 17 20  1  0  0  0  0
 19 21  1  0  0  0  0
 21 22  1  0  0  0  0
 22 23  1  0  0  0  0
 23 24  2  0  0  0  0
 23 25  1  0  0  0  0
M  END
>  <idcoordinates2D>


>  <FragFp>
;jqzwZY@4q11gV0BVc0g6Vb0FF88!4HG0W94808F8J50V02808!F0F081FH8V(4#F22!V1#

>  <PathFp>
FbB09I8F180FY8GF082473X!V8!90R08F#FBV0F4W8(HB1k1!X0NkVFZJ01!210a2JF09V4V!

>  <SkelSpheres>
//(B1-1!2+1&1/.2$2!101)1+1-2!1,522102*F$1%2(2/$1//(1%4/%2/!3,1/(1&1101(1&1)1/2(1//!7$102*102/01$1$3&3(3//%2*2//#2-7)2/,1!22//01/$11/.201!1/-1/1.1-1#1#f!1)2/)1%1//*2$1/&1-6!3/2/11/01/%1/%2/$30104$1.1!105+

>  <Structure>
ficqb@HDiGhpABT|kKjkOkURuTmMUSP}JDjNhuy`

>  <Atoms>
25

>  <Bonds>
24

>  <Total Molweight>
338

>  <Total Molweight 2>
338.282

>  <cLogP>
2.7792

>  <H-Acceptors>
6

>  <H-Donors>
0

>  <Total Surface Area>
97.88

>  <Relative PSA>
0.85104

>  <Polar Surface Area>
110.79

>  <Shape Index>
0.76

>  <Molecular Flexibility>
0.71561

>  <Molecular Complexity>
0.58006

>  <Non-H Atoms>
25

>  <Non-C/H Atoms>
7

>  <Electronegative Atoms>
7

>  <Stereo Centers>
1

>  <Rotatable Bonds>
11

>  <Rings Closures>
0

>  <Aromatic Rings>
0

>  <Aromatic Atoms>
0

>  <sp3-Atoms>
12

>  <Symmetric atoms>
0

$$$$

eCreator 1.02D

 25 24  0  0  0  0  0  0  0  0999 V2000
   11.2583   -0.0000   -0.0000 S   0  0  0  0  0  0  0  0  0  0  0  0
   12.1244   -0.5000   -0.0000 O   0  0  0  0  0  0  0  0  0  0  0  0
   10.3923   -0.5000   -0.0000 N   0  0  0  0  0  0  0  0  0  0  0  0
   11.2583    1.0000   -0.0000 C   0  0  0  0  0  0  0  0  0  0  0  0
    9.5263   -0.0000   -0.0000 C   0  0  0  0  0  0  0  0  0  0  0  0
    8.6603   -0.5000   -0.0000 N   0  0  0  0  0  0  0  0  0  0  0  0
    9.5263    1.0000   -0.0000 N   0  0  0  0  0  0  0  0  0  0  0  0
    7.7942   -0.0000   -0.0000 C   0  0  0  0  0  0  0  0  0  0  0  0
    6.9282   -0.5000   -0.0000 C   0  0  0  0  0  0  0  0  0  0  0  0
    7.7942    1.0000   -0.0000 C   0  0  0  0  0  0  0  0  0  0  0  0
    6.0622   -0.0000   -0.0000 C   0  0  0  0  0  0  0  0  0  0  0  0
    6.9282   -1.5000   -0.0000 C   0  0  0  0  0  0  0  0  0  0  0  0
    8.6603    1.5000   -0.0000 C   0  0  0  0  0  0  0  0  0  0  0  0
    5.1962   -0.5000   -0.0000 C   0  0  0  0  0  0  0  0  0  0  0  0
    7.7942   -2.0000   -0.0000 C   0  0  0  0  0  0  0  0  0  0  0  0
    8.6603    2.5000   -0.0000 C   0  0  0  0  0  0  0  0  0  0  0  0
    4.3301   -0.0000   -0.0000 C   0  0  0  0  0  0  0  0  0  0  0  0
    9.5263    3.0000   -0.0000 C   0  0  0  0  0  0  0  0  0  0  0  0
    4.3301    1.0000   -0.0000 O   0  0  0  0  0  0  0  0  0  0  0  0
    3.4641   -0.5000   -0.0000 C   0  0  0  0  0  0  0  0  0  0  0  0
    9.5263    4.0000   -0.0000 F   0  0  0  0  0  0  0  0  0  0  0  0
    2.5981   -0.0000   -0.0000 C   0  0  0  0  0  0  0  0  0  0  0  0
    1.7321   -0.5000   -0.0000 C   0  0  0  0  0  0  0  0  0  0  0  0
    0.8660   -0.0000   -0.0000 C   0  0  0  0  0  0  0  0  0  0  0  0
    0.0000   -0.5000   -0.0000 O   0  0  0  0  0  0  0  0  0  0  0  0
  1  2  2  0  0  0  0
  1  3  1  0  0  0  0
  1  4  1  0  0  0  0
  3  5  1  0  0  0  0
  5  6  2  0  0  0  0
  5  7  1  0  0  0  0
  6  8  1  0  0  0  0
  8  9  2  0  0  0  0
  8 10  1  0  0  0  0
  9 11  1  0  0  0  0
  9 12  1  0  0  0  0
 10 13  2  0  0  0  0
 11 14  2  0  0  0  0
 12 15  1  0  0  0  0
 13 16  1  0  0  0  0
 17 14  1  0  0  0  0
 16 18  2  0  0  0  0
 17 19  1  6  0  0  0
 17 20  1  0  0  0  0
 18 21  1  0  0  0  0
 20 22  1  0  0  0  0
 22 23  1  0  0  0  0
 23 24  1  0  0  0  0
 24 25  2  0  0  0  0
M  END
>  <idcoordinates2D>


>  <FragFp>
;jLzsZ1@4q0FgV08Vc0B6Vb0FF88#HF0W80808F84C0V02!8!JFF081FH0V1%44!2F2#V18!

>  <PathFp>
07818I841P80WNFF283473204V!882R08F#FRV040V808VkV90HR0k110F0VFV0ZJ!V121062Z!9V40V0

>  <SkelSpheres>
/1/$22A/!1*1/(1-3$32!102/(1.1/04202(E+5,1)1///#1)2/)1#1&201/!3!1/,1!1/.2/!1/&26!2#1&11#1+1%1)7&3)1//!202//*1010201$2///03/11/!1)1+13-2,101!201/&2/&2+2/(e/*1.3/!3/&2(1-1/&8!3/#1$2!3/%1/&1//!1%103#1!201/!1,2

>  <Structure>
ficqa@DTYAHpAAYAJogfUWY}ViijVijjXAeBWKTZCP

>  <Atoms>
25

>  <Bonds>
24

>  <Total Molweight>
345

>  <Total Molweight 2>
345.269

>  <cLogP>
3.0743

>  <H-Acceptors>
6

>  <H-Donors>
0

>  <Total Surface Area>
106.04

>  <Relative PSA>
0.63627

>  <Polar Surface Area>
92.42

>  <Shape Index>
0.6

>  <Molecular Flexibility>
0.64741

>  <Molecular Complexity>
0.68031

>  <Non-H Atoms>
25

>  <Non-C/H Atoms>
8

>  <Electronegative Atoms>
8

>  <Stereo Centers>
2

>  <Rotatable Bonds>
10

>  <Rings Closures>
0

>  <Aromatic Rings>
0

>  <Aromatic Atoms>
0

>  <sp3-Atoms>
9

>  <Symmetric atoms>
0

$$$$

eCreator 1.02D

 25 24  0  0  0  0  0  0  0  0999 V2000
    8.6603    2.5000   -0.0000 S   0  0  0  0  0  0  0  0  0  0  0  0
    8.6603    1.5000   -0.0000 N   0  0  0  0  0  0  0  0  0  0  0  0
    9.5263    3.0000   -0.0000 C   0  0  0  0  0  0  0  0  0  0  0  0
    7.7942    1.0000   -0.0000 C   0  0  0  0  0  0  0  0  0  0  0  0
    7.7942   -0.0000   -0.0000 N   0  0  0  0  0  0  0  0  0  0  0  0
    6.9282    1.5000   -0.0000 N   0  0  0  0  0  0  0  0  0  0  0  0
    6.9282   -0.5000   -0.0000 C   0  0  0  0  0  0  0  0  0  0  0  0
    6.0622   -0.0000   -0.0000 C   0  0  0  0  0  0  0  0  0  0  0  0
    6.9282   -1.5000   -0.0000 C   0  0  0  0  0  0  0  0  0  0  0  0
    6.0622    1.0000   -0.0000 C   0  0  0  0  0  0  0  0  0  0  0  0
    5.1962   -0.5000   -0.0000 C   0  0  0  0  0  0  0  0  0  0  0  0
    7.7942   -2.0000   -0.0000 C   0  0  0  0  0  0  0  0  0  0  0  0
    5.1962    1.5000   -0.0000 C   0  0  0  0  0  0  0  0  0  0  0  0
    4.3301   -0.0000   -0.0000 C   0  0  0  0  0  0  0  0  0  0  0  0
    5.1962    2.5000   -0.0000 C   0  0  0  0  0  0  0  0  0  0  0  0
    4.3301    1.0000   -0.0000 C   0  0  0  0  0  0  0  0  0  0  0  0
    3.4641   -0.5000   -0.0000 C   0  0  0  0  0  0  0  0  0  0  0  0
    4.3301    3.0000   -0.0000 C   0  0  0  0  0  0  0  0  0  0  0  0
    3.4641    1.5000   -0.0000 C   0  0  0  0  0  0  0  0  0  0  0  0
    2.5981   -0.0000   -0.0000 C   0  0  0  0  0  0  0  0  0  0  0  0
    3.4641    2.5000   -0.0000 C   0  0  0  0  0  0  0  0  0  0  0  0
    1.7321   -0.5000   -0.0000 C   0  0  0  0  0  0  0  0  0  0  0  0
    1.7321   -1.5000   -0.0000 O   0  0  0  0  0  0  0  0  0  0  0  0
    0.8660   -0.0000   -0.0000 C   0  0  0  0  0  0  0  0  0  0  0  0
    0.0000   -0.5000   -0.0000 C   0  0  0  0  0  0  0  0  0  0  0  0
  1  2  1  0  0  0  0
  1  3  1  0  0  0  0
  2  4  1  0  0  0  0
  4  5  1  0  0  0  0
  4  6  2  0  0  0  0
  5  7  2  0  0  0  0
  7  8  1  0  0  0  0
  7  9  1  0  0  0  0
  8 10  2  0  0  0  0
  8 11  1  0  0  0  0
  9 12  1  0  0  0  0
 10 13  1  0  0  0  0
 11 14  2  0  0  0  0
 13 15  1  0  0  0  0
 13 16  2  0  0  0  0
 14 17  1  0  0  0  0
 15 18  2  0  0  0  0
 16 19  1  0  0  0  0
 17 20  1  0  0  0  0
 18 21  1  0  0  0  0
 22 20  1  0  0  0  0
 22 23  1  1  0  0  0
 22 24  1  0  0  0  0
 24 25  1  0  0  0  0
M  END
>  <idcoordinates2D>


>  <FragFp>
;jPqsZ1@4T0V4068Vc0C6VFFF08#4HG0V808!FN410V0V8$FFF081FH0V&F$F2#V1#

>  <PathFp>
0ZB01I8F!FHWF11082470XG0V804!B08HV!1RV0J4_8#4010Hc0k14$F0FZF01V!10V2kF09s40V0

>  <SkelSpheres>
/011/$E%1+1//#1.2!202$1/(1(1/#4)4%G/$2///!5///+2/$1//$1/!1,1//$2(@*1)1$4!2*1(201$1///,1(1/(2-3(3)1/&21(2//&202$1!2/+301022//01///$h#102%1%3!1(1)2!1/)3)2!1//.7!1/2!5////01#103#1!3!51(1$3/)3!1-

>  <Structure>
ficqB@HDht@PeOOLkrj]TmMSLuUTJreDTZ]AX

>  <Atoms>
25

>  <Bonds>
24

>  <Total Molweight>
330

>  <Total Molweight 2>
330.306

>  <cLogP>
5.441

>  <H-Acceptors>
4

>  <H-Donors>
0

>  <Total Surface Area>
73.36

>  <Relative PSA>
0.77917

>  <Polar Surface Area>
73.49

>  <Shape Index>
0.56

>  <Molecular Flexibility>
0.7131

>  <Molecular Complexity>
0.69754

>  <Non-H Atoms>
25

>  <Non-C/H Atoms>
5

>  <Electronegative Atoms>
5

>  <Stereo Centers>
1

>  <Rotatable Bonds>
10

>  <Rings Closures>
0

>  <Aromatic Rings>
0

>  <Aromatic Atoms>
0

>  <sp3-Atoms>
12

>  <Symmetric atoms>
0

$$$$

eCreator 1.02D

 25 24  0  0  0  0  0  0  0  0999 V2000
    8.6603    2.5000   -0.0000 S   0  0  0  0  0  0  0  0  0  0  0  0
    9.5263    3.0000   -0.0000 O   0  0  0  0  0  0  0  0  0  0  0  0
    8.6603    1.5000   -0.0000 N   0  0  0  0  0  0  0  0  0  0  0  0
    7.7942    3.0000   -0.0000 C   0  0  0  0  0  0  0  0  0  0  0  0
    7.7942    1.0000   -0.0000 C   0  0  0  0  0  0  0  0  0  0  0  0
    7.7942   -0.0000   -0.0000 N   0  0  0  0  0  0  0  0  0  0  0  0
    6.9282    1.5000   -0.0000 N   0  0  0  0  0  0  0  0  0  0  0  0
    6.9282   -0.5000   -0.0000 C   0  0  0  0  0  0  0  0  0  0  0  0
    6.0622   -0.0000   -0.0000 C   0  0  0  0  0  0  0  0  0  0  0  0
    6.9282   -1.5000   -0.0000 C   0  0  0  0  0  0  0  0  0  0  0  0
    6.0622    1.0000   -0.0000 C   0  0  0  0  0  0  0  0  0  0  0  0
    5.1962   -0.5000   -0.0000 C   0  0  0  0  0  0  0  0  0  0  0  0
    5.1962    1.5000   -0.0000 C   0  0  0  0  0  0  0  0  0  0  0  0
    4.3301   -0.0000   -0.0000 C   0  0  0  0  0  0  0  0  0  0  0  0
    5.1962    2.5000   -0.0000 C   0  0  0  0  0  0  0  0  0  0  0  0
    4.3301    1.0000   -0.0000 C   0  0  0  0  0  0  0  0  0  0  0  0
    3.4641   -0.5000   -0.0000 C   0  0  0  0  0  0  0  0  0  0  0  0
    4.3301    3.0000   -0.0000 C   0  0  0  0  0  0  0  0  0  0  0  0
    3.4641    1.5000   -0.0000 C   0  0  0  0  0  0  0  0  0  0  0  0
    2.5981   -0.0000   -0.0000 C   0  0  0  0  0  0  0  0  0  0  0  0
    3.4641    2.5000   -0.0000 C   0  0  0  0  0  0  0  0  0  0  0  0
    1.7321   -0.5000   -0.0000 C   0  0  0  0  0  0  0  0  0  0  0  0
    1.7321   -1.5000   -0.0000 O   0  0  0  0  0  0  0  0  0  0  0  0
    0.8660   -0.0000   -0.0000 C   0  0  0  0  0  0  0  0  0  0  0  0
    0.0000   -0.5000   -0.0000 C   0  0  0  0  0  0  0  0  0  0  0  0
  1  2  2  0  0  0  0
  1  3  1  0  0  0  0
  1  4  1  0  0  0  0
  3  5  1  0  0  0  0
  5  6  1  0  0  0  0
  5  7  2  0  0  0  0
  6  8  2  0  0  0  0
  8  9  1  0  0  0  0
  8 10  1  0  0  0  0
  9 11  2  0  0  0  0
  9 12  1  0  0  0  0
 11 13  1  0  0  0  0
 12 14  2  0  0  0  0
 13 15  1  0  0  0  0
 13 16  2  0  0  0  0
 14 17  1  0  0  0  0
 15 18  2  0  0  0  0
 16 19  1  0  0  0  0
 17 20  1  0  0  0  0
 18 21  1  0  0  0  0
 22 20  1  0  0  0  0
 22 23  1  1  0  0  0
 22 24  1  0  0  0  0
 24 25  1  0  0  0  0
M  END
>  <idcoordinates2D>


>  <FragFp>
;jPqsZ1@4L0V4028Vc0C6VFFF08#4HG0V808!kN490V!8$JFF081FH0V&F#2F2#V1#

>  <PathFp>
0ZB01I8F!FHWF11082470XG0V80402B08HV!1RV0JB_80804010Hs0k15$F0FZF01V!10V2kF09s40V0

>  <SkelSpheres>
/!1/$9%2*11.1/#1!2.232$2///%4#4$4!1!G///&1/5///+2/$1//$1.1/1//$2(@*1)1$42$2%11(3&2//,2.1(1///2)1/&2///)1!2/+301022/!3////#g#102%2)1(1)2!1/)3$1#2//1/0A011+1&5(3//-1/3&1!41(1$3-1*3!1,2

>  <Structure>
ficpb@DTYAh@aJogfueU~vjVffYjjhUeFLhtzBp

>  <Atoms>
25

>  <Bonds>
24

>  <Total Molweight>
334

>  <Total Molweight 2>
334.294

>  <cLogP>
4.6064

>  <H-Acceptors>
5

>  <H-Donors>
0

>  <Total Surface Area>
81.68

>  <Relative PSA>
0.76383

>  <Polar Surface Area>
84.47

>  <Shape Index>
0.56

>  <Molecular Flexibility>
0.70409

>  <Molecular Complexity>
0.67908

>  <Non-H Atoms>
25

>  <Non-C/H Atoms>
6

>  <Electronegative Atoms>
6

>  <Stereo Centers>
2

>  <Rotatable Bonds>
8

>  <Rings Closures>
0

>  <Aromatic Rings>
0

>  <Aromatic Atoms>
0

>  <sp3-Atoms>
11

>  <Symmetric atoms>
0

$$$$

eCreator 1.02D

 25 24  0  0  0  0  0  0  0  0999 V2000
   11.2583   -0.0000   -0.0000 S   0  0  0  0  0  0  0  0  0  0  0  0
   11.7583   -0.8660   -0.0000 O   0  0  0  0  0  0  0  0  0  0  0  0
   10.7583    0.8660   -0.0000 O   0  0  0  0  0  0  0  0  0  0  0  0
   10.3923   -0.5000   -0.0000 N   0  0  0  0  0  0  0  0  0  0  0  0
   12.1244    0.5000   -0.0000 C   0  0  0  0  0  0  0  0  0  0  0  0
    9.5263   -0.0000   -0.0000 C   0  0  0  0  0  0  0  0  0  0  0  0
    8.6603   -0.5000   -0.0000 N   0  0  0  0  0  0  0  0  0  0  0  0
    9.5263    1.0000   -0.0000 N   0  0  0  0  0  0  0  0  0  0  0  0
    7.7942   -0.0000   -0.0000 C   0  0  0  0  0  0  0  0  0  0  0  0
    6.9282   -0.5000   -0.0000 C   0  0  0  0  0  0  0  0  0  0  0  0
    7.7942    1.0000   -0.0000 C   0  0  0  0  0  0  0  0  0  0  0  0
    6.0622   -0.0000   -0.0000 C   0  0  0  0  0  0  0  0  0  0  0  0
    6.9282   -1.5000   -0.0000 C   0  0  0  0  0  0  0  0  0  0  0  0
    6.9282    1.5000   -0.0000 C   0  0  0  0  0  0  0  0  0  0  0  0
    5.1962   -0.5000   -0.0000 C   0  0  0  0  0  0  0  0  0  0  0  0
    7.7942   -2.0000   -0.0000 C   0  0  0  0  0  0  0  0  0  0  0  0
    6.9282    2.5000   -0.0000 C   0  0  0  0  0  0  0  0  0  0  0  0
    4.3301   -0.0000   -0.0000 C   0  0  0  0  0  0  0  0  0  0  0  0
    6.0622    3.0000   -0.0000 C   0  0  0  0  0  0  0  0  0  0  0  0
    4.3301    1.0000   -0.0000 O   0  0  0  0  0  0  0  0  0  0  0  0
    3.4641   -0.5000   -0.0000 C   0  0  0  0  0  0  0  0  0  0  0  0
    2.5981   -0.0000   -0.0000 C   0  0  0  0  0  0  0  0  0  0  0  0
    1.7321   -0.5000   -0.0000 C   0  0  0  0  0  0  0  0  0  0  0  0
    0.8660   -0.0000   -0.0000 C   0  0  0  0  0  0  0  0  0  0  0  0
    0.0000   -0.5000   -0.0000 O   0  0  0  0  0  0  0  0  0  0  0  0
  1  2  2  0  0  0  0
  1  3  2  0  0  0  0
  1  4  1  0  0  0  0
  1  5  1  0  0  0  0
  4  6  1  0  0  0  0
  6  7  2  0  0  0  0
  6  8  1  0  0  0  0
  7  9  1  0  0  0  0
  9 10  2  0  0  0  0
  9 11  1  0  0  0  0
 10 12  1  0  0  0  0
 10 13  1  0  0  0  0
 11 14  2  0  0  0  0
 12 15  2  0  0  0  0
 13 16  1  0  0  0  0
 14 17  1  0  0  0  0
 18 15  1  0  0  0  0
 17 19  2  0  0  0  0
 18 20  1  6  0  0  0
 18 21  1  0  0  0  0
 21 22  1  0  0  0  0
 22 23  1  0  0  0  0
 23 24  1  0  0  0  0
 24 25  2  0  0  0  0
M  END
>  <idcoordinates2D>


>  <FragFp>
;jLzsZ1@4q0FgV08Vc0B6Vb0FF88#HF0W80808F84C0V02!8!JFF081FH0V1%4Z!2F2#V1#

>  <PathFp>
07818I841P80WNFF283473204V!882R08F#FRV040V808VkV90HR0k110F!FV0ZJ!V121062_!9V40V0

>  <SkelSpheres>
//&2A/!1*1/(5/$2!105#2/#1.1/!3*E+5,1///-1)2/)1#1&201/!1!1/,1!1/.2/&1#3(1$25&1(1#1+1%2)4#1!4)1//$2)4//101#1$3/%5/*3%2)11/,2,3/+101!2/)2/&2+2/(e//*3/!3/&2(1-1/&5!3/)201%42.1-4(1/%4/!103#1$1/!1,2

>  <Structure>
ficpR@LLyAFQ`BLddNbtTRRVTJRViijVijiaFDiBcUj

>  <Atoms>
25

>  <Bonds>
24

>  <Total Molweight>
342

>  <Total Molweight 2>
342.270

>  <cLogP>
3.2178

>  <H-Acceptors>
7

>  <H-Donors>
0

>  <Total Surface Area>
98.8

>  <Relative PSA>
0.74221

>  <Polar Surface Area>
98.66

>  <Shape Index>
0.6

>  <Molecular Flexibility>
0.66554

>  <Molecular Complexity>
0.69203

>  <Non-H Atoms>
25

>  <Non-C/H Atoms>
8

>  <Electronegative Atoms>
8

>  <Stereo Centers>
1

>  <Rotatable Bonds>
10

>  <Rings Closures>
0

>  <Aromatic Rings>
0

>  <Aromatic Atoms>
0

>  <sp3-Atoms>
9

>  <Symmetric atoms>
1

$$$$

eCreator 1.02D

 25 24  0  0  0  0  0  0  0  0999 V2000
    8.6603    2.5000   -0.0000 S   0  0  0  0  0  0  0  0  0  0  0  0
    9.5263    3.0000   -0.0000 O   0  0  0  0  0  0  0  0  0  0  0  0
    8.6603    1.5000   -0.0000 N   0  0  0  0  0  0  0  0  0  0  0  0
    7.7942    1.0000   -0.0000 C   0  0  0  0  0  0  0  0  0  0  0  0
    9.5263    1.0000   -0.0000 C   0  0  0  0  0  0  0  0  0  0  0  0
    7.7942   -0.0000   -0.0000 N   0  0  0  0  0  0  0  0  0  0  0  0
    6.9282    1.5000   -0.0000 N   0  0  0  0  0  0  0  0  0  0  0  0
    6.9282   -0.5000   -0.0000 C   0  0  0  0  0  0  0  0  0  0  0  0
    6.0622   -0.0000   -0.0000 C   0  0  0  0  0  0  0  0  0  0  0  0
    6.9282   -1.5000   -0.0000 C   0  0  0  0  0  0  0  0  0  0  0  0
    6.0622    1.0000   -0.0000 C   0  0  0  0  0  0  0  0  0  0  0  0
    5.1962   -0.5000   -0.0000 C   0  0  0  0  0  0  0  0  0  0  0  0
    5.1962    1.5000   -0.0000 C   0  0  0  0  0  0  0  0  0  0  0  0
    4.3301   -0.0000   -0.0000 C   0  0  0  0  0  0  0  0  0  0  0  0
    5.1962    2.5000   -0.0000 C   0  0  0  0  0  0  0  0  0  0  0  0
    4.3301    1.0000   -0.0000 C   0  0  0  0  0  0  0  0  0  0  0  0
    3.4641   -0.5000   -0.0000 C   0  0  0  0  0  0  0  0  0  0  0  0
    4.3301    3.0000   -0.0000 C   0  0  0  0  0  0  0  0  0  0  0  0
    2.5981   -0.0000   -0.0000 C   0  0  0  0  0  0  0  0  0  0  0  0
    3.4641    2.5000   -0.0000 C   0  0  0  0  0  0  0  0  0  0  0  0
    1.7321   -0.5000   -0.0000 C   0  0  0  0  0  0  0  0  0  0  0  0
    2.5981    3.0000   -0.0000 F   0  0  0  0  0  0  0  0  0  0  0  0
    1.7321   -1.5000   -0.0000 O   0  0  0  0  0  0  0  0  0  0  0  0
    0.8660   -0.0000   -0.0000 C   0  0  0  0  0  0  0  0  0  0  0  0
    0.0000   -0.5000   -0.0000 C   0  0  0  0  0  0  0  0  0  0  0  0
  1  2  2  0  0  0  0
  1  3  1  0  0  0  0
  3  4  1  0  0  0  0
  3  5  1  0  0  0  0
  4  6  1  0  0  0  0
  4  7  2  0  0  0  0
  6  8  2  0  0  0  0
  8  9  1  0  0  0  0
  8 10  1  0  0  0  0
  9 11  2  0  0  0  0
  9 12  1  0  0  0  0
 11 13  1  0  0  0  0
 12 14  2  0  0  0  0
 13 15  1  0  0  0  0
 13 16  2  0  0  0  0
 14 17  1  0  0  0  0
 15 18  2  0  0  0  0
 17 19  1  0  0  0  0
 18 20  1  0  0  0  0
 21 19  1  0  0  0  0
 20 22  1  0  0  0  0
 21 23  1  1  0  0  0
 21 24  1  0  0  0  0
 24 25  1  0  0  0  0
M  END
>  <idcoordinates2D>


>  <FragFp>
:yj@Lta1@5m0VC138Vc0C6VFFFJ8$HF0V808!kN4WFV!N$JFF0c1FH1W#V!F$F2#V18!

>  <PathFp>
0ZB0138F10FHWF11882J70XG0V8#2BF8HV!GRV0JB_8!14010Hk0k15#FF0FZF01V1F!V2k029s40V0

>  <SkelSpheres>
/!1/$@3$1+1!1(1!1)213&1+2(4$42////!1!C/#1/$1,1!4,2.2//+2/$1!2/*1//&1!1//02(7!1&1)1%2$202#1#2,2/&2//$1//)2*1#2)14/%2#1//%2-1012/(2!3#22////(3*3!f#1(2)1(1)2!12/(3)2+1/#1,1#@!1/#1&1,1)1/%3/03*41$1(3/,1,2

>  <Structure>
ficpa@DTYAh@bladfbftTrTRrRTKUKSSLuUTBpcFTZBp

>  <Atoms>
25

>  <Bonds>
24

>  <Total Molweight>
341

>  <Total Molweight 2>
341.281

>  <cLogP>
3.9468

>  <H-Acceptors>
5

>  <H-Donors>
0

>  <Total Surface Area>
88.19

>  <Relative PSA>
0.59769

>  <Polar Surface Area>
65.26

>  <Shape Index>
0.56

>  <Molecular Flexibility>
0.70597

>  <Molecular Complexity>
0.6766

>  <Non-H Atoms>
25

>  <Non-C/H Atoms>
7

>  <Electronegative Atoms>
7

>  <Stereo Centers>
1

>  <Rotatable Bonds>
9

>  <Rings Closures>
0

>  <Aromatic Rings>
0

>  <Aromatic Atoms>
0

>  <sp3-Atoms>
10

>  <Symmetric atoms>
0

$$$$

eCreator 1.02D

 25 24  0  0  0  0  0  0  0  0999 V2000
   11.6913   -4.5000   -0.0000 S   0  0  0  0  0  0  0  0  0  0  0  0
   12.9904   -5.2500   -0.0000 O   0  0  0  0  0  0  0  0  0  0  0  0
   11.6913   -3.0000   -0.0000 N   0  0  0  0  0  0  0  0  0  0  0  0
   10.3923   -5.2500   -0.0000 C   0  0  0  0  0  0  0  0  0  0  0  0
   10.3923   -2.2500   -0.0000 C   0  0  0  0  0  0  0  0  0  0  0  0
   12.9904   -2.2500   -0.0000 C   0  0  0  0  0  0  0  0  0  0  0  0
   10.3923   -0.7500   -0.0000 N   0  0  0  0  0  0  0  0  0  0  0  0
    9.0933   -3.0000   -0.0000 N   0  0  0  0  0  0  0  0  0  0  0  0
    9.0933   -0.0000   -0.0000 C   0  0  0  0  0  0  0  0  0  0  0  0
    7.7942   -0.7500   -0.0000 C   0  0  0  0  0  0  0  0  0  0  0  0
    7.7942   -2.2500   -0.0000 C   0  0  0  0  0  0  0  0  0  0  0  0
    6.4952   -0.0000   -0.0000 C   0  0  0  0  0  0  0  0  0  0  0  0
    6.4952   -3.0000   -0.0000 C   0  0  0  0  0  0  0  0  0  0  0  0
    5.1962   -0.7500   -0.0000 C   0  0  0  0  0  0  0  0  0  0  0  0
    6.4952   -4.5000   -0.0000 C   0  0  0  0  0  0  0  0  0  0  0  0
    5.1962   -2.2500   -0.0000 C   0  0  0  0  0  0  0  0  0  0  0  0
    3.8971   -0.0000   -0.0000 C   0  0  0  0  0  0  0  0  0  0  0  0
    5.1962   -5.2500   -0.0000 C   0  0  0  0  0  0  0  0  0  0  0  0
    2.5981   -0.7500   -0.0000 C   0  0  0  0  0  0  0  0  0  0  0  0
    3.8971   -4.5000   -0.0000 C   0  0  0  0  0  0  0  0  0  0  0  0
    1.2990   -0.0000   -0.0000 C   0  0  0  0  0  0  0  0  0  0  0  0
    3.8971   -3.0000   -0.0000 F   0  0  0  0  0  0  0  0  0  0  0  0
    2.5981   -5.2500   -0.0000 C   0  0  0  0  0  0  0  0  0  0  0  0
    1.2990    1.5000   -0.0000 O   0  0  0  0  0  0  0  0  0  0  0  0
    0.0000   -0.7500   -0.0000 C   0  0  0  0  0  0  0  0  0  0  0  0
  1  2  2  0  0  0  0
  1  3  1  0  0  0  0
  1  4  1  0  0  0  0
  3  5  1  0  0  0  0
  3  6  1  0  0  0  0
  5  7  1  0  0  0  0
  5  8  2  0  0  0  0
  7  9  2  0  0  0  0
  9 10  1  0  0  0  0
 10 11  2  0  0  0  0
 10 12  1  0  0  0  0
 11 13  1  0  0  0  0
 12 14  2  0  0  0  0
 13 15  1  0  0  0  0
 13 16  2  0  0  0  0
 14 17  1  0  0  0  0
 15 18  2  0  0  0  0
 17 19  1  0  0  0  0
 18 20  1  0  0  0  0
 21 19  1  0  0  0  0
 20 22  1  0  0  0  0
 20 23  2  0  0  0  0
 21 24  1  6  0  0  0
 21 25  1  0  0  0  0
M  END
>  <idcoordinates2D>


>  <FragFp>
:vjPqta0@7qV0C13cVc0C@V!FJ8#4HG0V808!kN4dFV!F$JJF0c10H1W#V!F#2F2#V18!

>  <PathFp>
0ZB01I8F10FHWF11882F70XG0V8#2BF8HV!GRV0JB_808W4010Hs0k15#FF0FZF01V1F10V2kF29840V0

>  <SkelSpheres>
/!1/$401#1%2$1/)2%2&3&3(5$62//!5//!C///&1/8&101/&1/)2/$2/+1(1)1!3,1//(602(6*2)1/!102.2&1/!1/!3/(1/%1(1/!1&4/#103///+12/(2!2$2/&3%1.1+1/+f1&1.1/02//&31/&1(1/D301%3,1(3/%1!1#1#2$1#3//#1(3)1/!4-

>  <Structure>
ficpa@DLyCh@bl`eW]{JrzlsURsSLuSTBpgFTZBp

>  <Atoms>
25

>  <Bonds>
24

>  <Total Molweight>
341

>  <Total Molweight 2>
341.281

>  <cLogP>
4.1204

>  <H-Acceptors>
5

>  <H-Donors>
0

>  <Total Surface Area>
113.47

>  <Relative PSA>
0.54984

>  <Polar Surface Area>
84.47

>  <Shape Index>
0.52

>  <Molecular Flexibility>
0.71393

>  <Molecular Complexity>
0.63634

>  <Non-H Atoms>
25

>  <Non-C/H Atoms>
7

>  <Electronegative Atoms>
7

>  <Stereo Centers>
2

>  <Rotatable Bonds>
8

>  <Rings Closures>
0

>  <Aromatic Rings>
0

>  <Aromatic Atoms>
0

>  <sp3-Atoms>
8

>  <Symmetric atoms>
0

$$$$

eCreator 1.02D

 25 24  0  0  0  0  0  0  0  0999 V2000
   11.2583   -0.0000   -0.0000 S   0  0  0  0  0  0  0  0  0  0  0  0
   12.1244   -0.5000   -0.0000 O   0  0  0  0  0  0  0  0  0  0  0  0
   11.2583    1.0000   -0.0000 O   0  0  0  0  0  0  0  0  0  0  0  0
   10.3923   -0.5000   -0.0000 N   0  0  0  0  0  0  0  0  0  0  0  0
    9.5263   -0.0000   -0.0000 C   0  0  0  0  0  0  0  0  0  0  0  0
    8.6603   -0.5000   -0.0000 N   0  0  0  0  0  0  0  0  0  0  0  0
    7.7942   -0.0000   -0.0000 C   0  0  0  0  0  0  0  0  0  0  0  0
    6.9282   -0.5000   -0.0000 C   0  0  0  0  0  0  0  0  0  0  0  0
    7.7942    1.0000   -0.0000 C   0  0  0  0  0  0  0  0  0  0  0  0
    6.9282   -1.5000   -0.0000 C   0  0  0  0  0  0  0  0  0  0  0  0
    6.0622   -0.0000   -0.0000 C   0  0  0  0  0  0  0  0  0  0  0  0
    6.9282    1.5000   -0.0000 C   0  0  0  0  0  0  0  0  0  0  0  0
    8.6603    1.5000   -0.0000 C   0  0  0  0  0  0  0  0  0  0  0  0
    7.7942   -2.0000   -0.0000 N   0  0  0  0  0  0  0  0  0  0  0  0
    5.1962   -0.5000   -0.0000 C   0  0  0  0  0  0  0  0  0  0  0  0
    6.9282    2.5000   -0.0000 C   0  0  0  0  0  0  0  0  0  0  0  0
    4.3301   -0.0000   -0.0000 C   0  0  0  0  0  0  0  0  0  0  0  0
    7.7942    3.0000   -0.0000 C   0  0  0  0  0  0  0  0  0  0  0  0
    4.3301    1.0000   -0.0000 O   0  0  0  0  0  0  0  0  0  0  0  0
    3.4641   -0.5000   -0.0000 C   0  0  0  0  0  0  0  0  0  0  0  0
    2.5981   -0.0000   -0.0000 C   0  0  0  0  0  0  0  0  0  0  0  0
    2.5981    1.0000   -0.0000 O   0  0  0  0  0  0  0  0  0  0  0  0
    1.7321   -0.5000   -0.0000 C   0  0  0  0  0  0  0  0  0  0  0  0
    0.8660   -0.0000   -0.0000 C   0  0  0  0  0  0  0  0  0  0  0  0
    0.0000   -0.5000   -0.0000 O   0  0  0  0  0  0  0  0  0  0  0  0
  1  2  2  0  0  0  0
  1  3  2  0  0  0  0
  1  4  1  0  0  0  0
  4  5  1  0  0  0  0
  5  6  2  0  0  0  0
  6  7  1  0  0  0  0
  7  8  2  0  0  0  0
  7  9  1  0  0  0  0
  8 10  1  0  0  0  0
  8 11  1  0  0  0  0
  9 12  1  0  0  0  0
  9 13  2  0  0  0  0
 10 14  2  0  0  0  0
 11 15  2  0  0  0  0
 12 16  2  0  0  0  0
 17 15  1  0  0  0  0
 16 18  1  0  0  0  0
 17 19  1  6  0  0  0
 17 20  1  0  0  0  0
 21 20  1  0  0  0  0
 21 22  1  6  0  0  0
 21 23  1  0  0  0  0
 23 24  1  0  0  0  0
 24 25  2  0  0  0  0
M  END
>  <idcoordinates2D>


>  <FragFp>
zvyjDUsZ1D0m0ohV28Vc0CKVr0FG88#IF0n8080BkN45Fc0H!8!JFG081VH0V1%JZ#F2$1#

>  <PathFp>
0Z8191845PN2WNFI0834702F4V80882R0eHX10FRV2!V8!VFV90Fo0o150k!F!ZJ10V021022_0V9V40V0

>  <SkelSpheres>
$1*1/!1!25%1+2-3/$1/01!5$6/01&1&1&122)4/F,1+1,3//5.3/32-1&1!1!1/!3/02//////14&1,1/!2/05/!1%14#2.201*3-1%1-1$2,2!1/*1$4//$3/2//$12(2*1(2#1-2!2+1/(f03-1/)3!3/!1/1//)1(7203)1//)1/&1/2*2.3)1/(1%10

>  <Structure>
ficqR@LTmABZc@DYIBdhhhdbeBidmLuRkUUR`LKBDfMis@

>  <Atoms>
25

>  <Bonds>
24

>  <Total Molweight>
346

>  <Total Molweight 2>
346.258

>  <cLogP>
0.5394

>  <H-Acceptors>
8

>  <H-Donors>
0

>  <Total Surface Area>
128.25

>  <Relative PSA>
0.71649

>  <Polar Surface Area>
119.63

>  <Shape Index>
0.6

>  <Molecular Flexibility>
0.62753

>  <Molecular Complexity>
0.69754

>  <Non-H Atoms>
25

>  <Non-C/H Atoms>
9

>  <Electronegative Atoms>
9

>  <Stereo Centers>
2

>  <Rotatable Bonds>
10

>  <Rings Closures>
0

>  <Aromatic Rings>
0

>  <Aromatic Atoms>
0

>  <sp3-Atoms>
8

>  <Symmetric atoms>
1

$$$$

eCreator 1.02D

 25 24  0  0  0  0  0  0  0  0999 V2000
    9.5263   -3.0000   -0.0000 S   0  0  0  0  0  0  0  0  0  0  0  0
   10.5263   -3.0000   -0.0000 O   0  0  0  0  0  0  0  0  0  0  0  0
    8.5263   -3.0000   -0.0000 O   0  0  0  0  0  0  0  0  0  0  0  0
    9.5263   -2.0000   -0.0000 N   0  0  0  0  0  0  0  0  0  0  0  0
    9.5263   -4.0000   -0.0000 C   0  0  0  0  0  0  0  0  0  0  0  0
    8.6603   -1.5000   -0.0000 C   0  0  0  0  0  0  0  0  0  0  0  0
   10.3923   -1.5000   -0.0000 C   0  0  0  0  0  0  0  0  0  0  0  0
    8.6603   -0.5000   -0.0000 N   0  0  0  0  0  0  0  0  0  0  0  0
    7.7942   -0.0000   -0.0000 C   0  0  0  0  0  0  0  0  0  0  0  0
    6.9282   -0.5000   -0.0000 C   0  0  0  0  0  0  0  0  0  0  0  0
    7.7942    1.0000   -0.0000 C   0  0  0  0  0  0  0  0  0  0  0  0
    6.0622   -0.0000   -0.0000 C   0  0  0  0  0  0  0  0  0  0  0  0
    6.9282   -1.5000   -0.0000 C   0  0  0  0  0  0  0  0  0  0  0  0
    5.1962   -0.5000   -0.0000 C   0  0  0  0  0  0  0  0  0  0  0  0
    6.0622   -2.0000   -0.0000 C   0  0  0  0  0  0  0  0  0  0  0  0
    4.3301   -0.0000   -0.0000 C   0  0  0  0  0  0  0  0  0  0  0  0
    6.0622   -3.0000   -0.0000 C   0  0  0  0  0  0  0  0  0  0  0  0
    4.3301    1.0000   -0.0000 O   0  0  0  0  0  0  0  0  0  0  0  0
    3.4641   -0.5000   -0.0000 C   0  0  0  0  0  0  0  0  0  0  0  0
    5.1962   -3.5000   -0.0000 C   0  0  0  0  0  0  0  0  0  0  0  0
    2.5981   -0.0000   -0.0000 C   0  0  0  0  0  0  0  0  0  0  0  0
    2.5981    1.0000   -0.0000 O   0  0  0  0  0  0  0  0  0  0  0  0
    1.7321   -0.5000   -0.0000 C   0  0  0  0  0  0  0  0  0  0  0  0
    0.8660   -0.0000   -0.0000 C   0  0  0  0  0  0  0  0  0  0  0  0
    0.0000   -0.5000   -0.0000 O   0  0  0  0  0  0  0  0  0  0  0  0
  1  2  2  0  0  0  0
  1  3  2  0  0  0  0
  1  4  1  0  0  0  0
  1  5  1  0  0  0  0
  4  6  1  0  0  0  0
  4  7  1  0  0  0  0
  6  8  1  0  0  0  0
  8  9  2  0  0  0  0
  9 10  1  0  0  0  0
  9 11  1  0  0  0  0
 10 12  1  0  0  0  0
 10 13  2  0  0  0  0
 12 14  2  0  0  0  0
 13 15  1  0  0  0  0
 16 14  1  0  0  0  0
 15 17  1  0  0  0  0
 16 18  1  6  0  0  0
 16 19  1  0  0  0  0
 17 20  2  0  0  0  0
 21 19  1  0  0  0  0
 21 22  1  6  0  0  0
 21 23  1  0  0  0  0
 23 24  1  0  0  0  0
 24 25  2  0  0  0  0
M  END
>  <idcoordinates2D>


>  <FragFp>
;jTytX1D7mVVhW3cVc0CUVrFFF88!4HG0m8080BkN4hFc0FN$FFG0c1kH11&FZ!2F$V1#

>  <PathFp>
0_B01I8F10F2WNGG882J702!V8#2BF8HV10FBV0JBZ80804#HV0o150V!F0FZJ01V!1022pF21s40V0

>  <SkelSpheres>
/%1,10127/!2/)2)4/01!6$5////&C+1,1,2///!2//(1-5/1/+1//1&1//$16#4!1,12$2$2%2#3#3(5/(1/%201/%4!1%1-1!106#1(2#1)101/!4)1//.1/$1//)32,3(2+1/1&e03*2/6+2!4$1,1///$1$1$2!4!3%1/+4&1(1/&1(1&2*2.2)1/.10

>  <Structure>
ficQR@L\`bMQ`BLddLvTTrRTVtrVjfiZjZiQzEfNNhu@

>  <Atoms>
25

>  <Bonds>
24

>  <Total Molweight>
344

>  <Total Molweight 2>
344.262

>  <cLogP>
1.2655

>  <H-Acceptors>
7

>  <H-Donors>
0

>  <Total Surface Area>
92.75

>  <Relative PSA>
0.89358

>  <Polar Surface Area>
115.65

>  <Shape Index>
0.6

>  <Molecular Flexibility>
0.73024

>  <Molecular Complexity>
0.66485

>  <Non-H Atoms>
25

>  <Non-C/H Atoms>
8

>  <Electronegative Atoms>
8

>  <Stereo Centers>
2

>  <Rotatable Bonds>
11

>  <Rings Closures>
0

>  <Aromatic Rings>
0

>  <Aromatic Atoms>
0

>  <sp3-Atoms>
12

>  <Symmetric atoms>
1

$$$$

eCreator 1.02D

 25 24  0  0  0  0  0  0  0  0999 V2000
   11.2583   -0.0000   -0.0000 S   0  0  0  0  0  0  0  0  0  0  0  0
   12.1244   -0.5000   -0.0000 O   0  0  0  0  0  0  0  0  0  0  0  0
   11.2583    1.0000   -0.0000 O   0  0  0  0  0  0  0  0  0  0  0  0
   10.3923   -0.5000   -0.0000 N   0  0  0  0  0  0  0  0  0  0  0  0
    9.5263   -0.0000   -0.0000 C   0  0  0  0  0  0  0  0  0  0  0  0
   10.3923   -1.5000   -0.0000 C   0  0  0  0  0  0  0  0  0  0  0  0
    8.6603   -0.5000   -0.0000 N   0  0  0  0  0  0  0  0  0  0  0  0
    7.7942   -0.0000   -0.0000 C   0  0  0  0  0  0  0  0  0  0  0  0
    6.9282   -0.5000   -0.0000 C   0  0  0  0  0  0  0  0  0  0  0  0
    7.7942    1.0000   -0.0000 C   0  0  0  0  0  0  0  0  0  0  0  0
    6.9282   -1.5000   -0.0000 C   0  0  0  0  0  0  0  0  0  0  0  0
    6.0622   -0.0000   -0.0000 C   0  0  0  0  0  0  0  0  0  0  0  0
    6.9282    1.5000   -0.0000 C   0  0  0  0  0  0  0  0  0  0  0  0
    6.0622   -2.0000   -0.0000 N   0  0  0  0  0  0  0  0  0  0  0  0
    7.7942   -2.0000   -0.0000 C   0  0  0  0  0  0  0  0  0  0  0  0
    5.1962   -0.5000   -0.0000 C   0  0  0  0  0  0  0  0  0  0  0  0
    6.9282    2.5000   -0.0000 C   0  0  0  0  0  0  0  0  0  0  0  0
    4.3301   -0.0000   -0.0000 C   0  0  0  0  0  0  0  0  0  0  0  0
    7.7942    3.0000   -0.0000 C   0  0  0  0  0  0  0  0  0  0  0  0
    4.3301    1.0000   -0.0000 O   0  0  0  0  0  0  0  0  0  0  0  0
    3.4641   -0.5000   -0.0000 C   0  0  0  0  0  0  0  0  0  0  0  0
    2.5981   -0.0000   -0.0000 C   0  0  0  0  0  0  0  0  0  0  0  0
    1.7321   -0.5000   -0.0000 C   0  0  0  0  0  0  0  0  0  0  0  0
    0.8660   -0.0000   -0.0000 C   0  0  0  0  0  0  0  0  0  0  0  0
    0.0000   -0.5000   -0.0000 O   0  0  0  0  0  0  0  0  0  0  0  0
  1  2  2  0  0  0  0
  1  3  2  0  0  0  0
  1  4  1  0  0  0  0
  4  5  1  0  0  0  0
  4  6  1  0  0  0  0
  5  7  2  0  0  0  0
  7  8  1  0  0  0  0
  8  9  2  0  0  0  0
  8 10  1  0  0  0  0
  9 11  1  0  0  0  0
  9 12  1  0  0  0  0
 10 13  1  0  0  0  0
 11 14  2  0  0  0  0
 11 15  1  0  0  0  0
 12 16  2  0  0  0  0
 13 17  2  0  0  0  0
 18 16  1  0  0  0  0
 17 19  1  0  0  0  0
 18 20  1  6  0  0  0
 18 21  1  0  0  0  0
 21 22  1  0  0  0  0
 22 23  1  0  0  0  0
 23 24  1  0  0  0  0
 24 25  2  0  0  0  0
M  END
>  <idcoordinates2D>


>  <FragFp>
zvyj6UtZ1@1m0JgW18Vc0B4VbFFG88#HF0W80808k8450V02F08!JFF081FH!1!V!4Z#F2$1#

>  <PathFp>
0_8111845PN2WNFH2834b02F4V80886R0eHX!FBV2!V8!VkV80FJ0k150k0FF!ZJ10V101023_0V9k4FV0

>  <SkelSpheres>
1/*3*28!1!101!2%1*1-205&1/$4!104+1,2-1,401!2*D/%1////+2/-1&25/3%1/.11/01,2//*16&1,1/!2/04//3)3#2,1/,1011!1$2!1$31%1//2//$3.1&3//#1/+11+1$2//$e,3!6(1/3/031//1/2/$6!3$1/1/&2$1/&2/$3/#103#1$1+1%1,2

>  <Structure>
ficpR@LLmAFQ`BLdabrbbTRJTJRVifjYZjiaFDi\WWf

>  <Atoms>
25

>  <Bonds>
24

>  <Total Molweight>
342

>  <Total Molweight 2>
342.270

>  <cLogP>
1.7739

>  <H-Acceptors>
7

>  <H-Donors>
0

>  <Total Surface Area>
96.46

>  <Relative PSA>
0.81682

>  <Polar Surface Area>
99.4

>  <Shape Index>
0.6

>  <Molecular Flexibility>
0.59189

>  <Molecular Complexity>
0.69969

>  <Non-H Atoms>
25

>  <Non-C/H Atoms>
8

>  <Electronegative Atoms>
8

>  <Stereo Centers>
1

>  <Rotatable Bonds>
10

>  <Rings Closures>
0

>  <Aromatic Rings>
0

>  <Aromatic Atoms>
0

>  <sp3-Atoms>
10

>  <Symmetric atoms>
1

$$$$

eCreator 1.02D

 25 24  0  0  0  0  0  0  0  0999 V2000
    8.6603    2.5000   -0.0000 S   0  0  0  0  0  0  0  0  0  0  0  0
    9.5263    3.0000   -0.0000 O   0  0  0  0  0  0  0  0  0  0  0  0
    8.6603    1.5000   -0.0000 N   0  0  0  0  0  0  0  0  0  0  0  0
    7.7942    3.0000   -0.0000 C   0  0  0  0  0  0  0  0  0  0  0  0
    7.7942    1.0000   -0.0000 C   0  0  0  0  0  0  0  0  0  0  0  0
    9.5263    1.0000   -0.0000 C   0  0  0  0  0  0  0  0  0  0  0  0
    7.7942   -0.0000   -0.0000 N   0  0  0  0  0  0  0  0  0  0  0  0
    6.9282    1.5000   -0.0000 N   0  0  0  0  0  0  0  0  0  0  0  0
    6.9282   -0.5000   -0.0000 C   0  0  0  0  0  0  0  0  0  0  0  0
    6.0622   -0.0000   -0.0000 C   0  0  0  0  0  0  0  0  0  0  0  0
    6.0622    1.0000   -0.0000 C   0  0  0  0  0  0  0  0  0  0  0  0
    5.1962   -0.5000   -0.0000 C   0  0  0  0  0  0  0  0  0  0  0  0
    5.1962    1.5000   -0.0000 C   0  0  0  0  0  0  0  0  0  0  0  0
    4.3301   -0.0000   -0.0000 C   0  0  0  0  0  0  0  0  0  0  0  0
    5.1962    2.5000   -0.0000 C   0  0  0  0  0  0  0  0  0  0  0  0
    4.3301    1.0000   -0.0000 C   0  0  0  0  0  0  0  0  0  0  0  0
    3.4641   -0.5000   -0.0000 C   0  0  0  0  0  0  0  0  0  0  0  0
    4.3301    3.0000   -0.0000 C   0  0  0  0  0  0  0  0  0  0  0  0
    2.5981   -0.0000   -0.0000 C   0  0  0  0  0  0  0  0  0  0  0  0
    3.4641    2.5000   -0.0000 C   0  0  0  0  0  0  0  0  0  0  0  0
    1.7321   -0.5000   -0.0000 C   0  0  0  0  0  0  0  0  0  0  0  0
    2.5981    3.0000   -0.0000 C   0  0  0  0  0  0  0  0  0  0  0  0
    1.7321   -1.5000   -0.0000 O   0  0  0  0  0  0  0  0  0  0  0  0
    0.8660   -0.0000   -0.0000 C   0  0  0  0  0  0  0  0  0  0  0  0
    0.0000   -0.5000   -0.0000 C   0  0  0  0  0  0  0  0  0  0  0  0
  1  2  2  0  0  0  0
  1  3  1  0  0  0  0
  1  4  1  0  0  0  0
  3  5  1  0  0  0  0
  3  6  1  0  0  0  0
  5  7  1  0  0  0  0
  5  8  2  0  0  0  0
  7  9  2  0  0  0  0
  9 10  1  0  0  0  0
 10 11  2  0  0  0  0
 10 12  1  0  0  0  0
 11 13  1  0  0  0  0
 12 14  2  0  0  0  0
 13 15  1  0  0  0  0
 13 16  2  0  0  0  0
 14 17  1  0  0  0  0
 15 18  2  0  0  0  0
 17 19  1  0  0  0  0
 18 20  1  0  0  0  0
 21 19  1  0  0  0  0
 20 22  2  0  0  0  0
 21 23  1  1  0  0  0
 21 24  1  0  0  0  0
 24 25  1  0  0  0  0
M  END
>  <idcoordinates2D>


>  <FragFp>
;jPqta1@7qVVC13cVc0CDVF0FJ8#4HG0V808!kN4dFV!F$JJF0c10H1W#V!F#2F2#V1#

>  <PathFp>
0ZB01I8F!FHWF11882J70XG0V8#2BF8HV!GRV0JB_80804010Hs0k15#FF0FZF01V!10V2kF29c40V0

>  <SkelSpheres>
/!1/$801#1+1/)2)1+3(4$62//!5//!G//%3/1/4&101/&1/)2/$1/+1(1)1!3,1//(602(5*1)1/!1/02&1/!1/-4!11(1//.2*4/#102///,2/(2!2#22/+301*1#1+1/+g1&1/&1)2/,3)21/&1/)A!1%3,1(3/%1!1-1#3/03*41-3)1/!105+

>  <Structure>
ficpb@DLyAh@cIIiilhdheddhVjeffYjZhEaNLhtE`

>  <Atoms>
25

>  <Bonds>
24

>  <Total Molweight>
334

>  <Total Molweight 2>
334.294

>  <cLogP>
4.0404

>  <H-Acceptors>
5

>  <H-Donors>
0

>  <Total Surface Area>
97.28

>  <Relative PSA>
0.64134

>  <Polar Surface Area>
84.47

>  <Shape Index>
0.56

>  <Molecular Flexibility>
0.71172

>  <Molecular Complexity>
0.63126

>  <Non-H Atoms>
25

>  <Non-C/H Atoms>
6

>  <Electronegative Atoms>
6

>  <Stereo Centers>
2

>  <Rotatable Bonds>
9

>  <Rings Closures>
0

>  <Aromatic Rings>
0

>  <Aromatic Atoms>
0

>  <sp3-Atoms>
9

>  <Symmetric atoms>
0

$$$$

eCreator 1.02D

 26 25  0  0  0  0  0  0  0  0999 V2000
    8.6603    2.5000   -0.0000 S   0  0  0  0  0  0  0  0  0  0  0  0
    9.5263    3.0000   -0.0000 O   0  0  0  0  0  0  0  0  0  0  0  0
    7.7942    3.0000   -0.0000 O   0  0  0  0  0  0  0  0  0  0  0  0
    8.6603    1.5000   -0.0000 N   0  0  0  0  0  0  0  0  0  0  0  0
    7.7942    1.0000   -0.0000 C   0  0  0  0  0  0  0  0  0  0  0  0
    9.5263    1.0000   -0.0000 C   0  0  0  0  0  0  0  0  0  0  0  0
    7.7942   -0.0000   -0.0000 N   0  0  0  0  0  0  0  0  0  0  0  0
    6.9282    1.5000   -0.0000 N   0  0  0  0  0  0  0  0  0  0  0  0
    6.9282   -0.5000   -0.0000 C   0  0  0  0  0  0  0  0  0  0  0  0
    6.0622   -0.0000   -0.0000 C   0  0  0  0  0  0  0  0  0  0  0  0
    6.9282   -1.5000   -0.0000 C   0  0  0  0  0  0  0  0  0  0  0  0
    6.0622    1.0000   -0.0000 C   0  0  0  0  0  0  0  0  0  0  0  0
    5.1962   -0.5000   -0.0000 C   0  0  0  0  0  0  0  0  0  0  0  0
    7.7942   -2.0000   -0.0000 C   0  0  0  0  0  0  0  0  0  0  0  0
    5.1962    1.5000   -0.0000 C   0  0  0  0  0  0  0  0  0  0  0  0
    4.3301   -0.0000   -0.0000 C   0  0  0  0  0  0  0  0  0  0  0  0
    5.1962    2.5000   -0.0000 C   0  0  0  0  0  0  0  0  0  0  0  0
    4.3301    1.0000   -0.0000 C   0  0  0  0  0  0  0  0  0  0  0  0
    3.4641   -0.5000   -0.0000 C   0  0  0  0  0  0  0  0  0  0  0  0
    4.3301    3.0000   -0.0000 C   0  0  0  0  0  0  0  0  0  0  0  0
    3.4641    1.5000   -0.0000 C   0  0  0  0  0  0  0  0  0  0  0  0
    2.5981   -0.0000   -0.0000 C   0  0  0  0  0  0  0  0  0  0  0  0
    3.4641    2.5000   -0.0000 C   0  0  0  0  0  0  0  0  0  0  0  0
    1.7321   -0.5000   -0.0000 C   0  0  0  0  0  0  0  0  0  0  0  0
    0.8660   -0.0000   -0.0000 C   0  0  0  0  0  0  0  0  0  0  0  0
    0.0000   -0.5000   -0.0000 C   0  0  0  0  0  0  0  0  0  0  0  0
  1  2  2  0  0  0  0
  1  3  2  0  0  0  0
  1  4  1  0  0  0  0
  4  5  1  0  0  0  0
  4  6  1  0  0  0  0
  5  7  1  0  0  0  0
  5  8  2  0  0  0  0
  7  9  2  0  0  0  0
  9 10  1  0  0  0  0
  9 11  1  0  0  0  0
 10 12  2  0  0  0  0
 10 13  1  0  0  0  0
 11 14  1  0  0  0  0
 12 15  1  0  0  0  0
 13 16  2  0  0  0  0
 15 17  1  0  0  0  0
 15 18  2  0  0  0  0
 16 19  1  0  0  0  0
 17 20  2  0  0  0  0
 18 21  1  0  0  0  0
 19 22  1  0  0  0  0
 20 23  1  0  0  0  0
 22 24  1  0  0  0  0
 24 25  1  0  0  0  0
 25 26  1  0  0  0  0
M  END
>  <idcoordinates2D>


>  <FragFp>
zyTY2mta185u!91580c086VFFFJ8$HF!808!k84WFV0VN$JFF0c1FH1W#V#V#F2#V1#

>  <PathFp>
0Z40138F!FHWF10882J70XG0V80402BF0HV!GRV0JB_8#4010HF0k15#FF0FZF01V$V2l029s40V0

>  <SkelSpheres>
//(D%1//%2/)4$2$323/.1/#4)4%G///)1-5///)102/%3-1//(2,107//!2(9&5,1$4!2(321(201$2/,3//(1(1$3/*3//)1//#3+202$1!2/$1!2!3$2///%1//i#1(1)1/!2!1/-1(1!3//+7!1!1/5+1/!1//,4!3,1$3/)3(2(

>  <Structure>
fespb@LLyA@@cIHXimEDehddmdmTmMSLuU@iqUN`rV

>  <Atoms>
26

>  <Bonds>
25

>  <Total Molweight>
346

>  <Total Molweight 2>
346.305

>  <cLogP>
5.5105

>  <H-Acceptors>
5

>  <H-Donors>
0

>  <Total Surface Area>
68.85

>  <Relative PSA>
0.76471

>  <Polar Surface Area>
62.1

>  <Shape Index>
0.53846

>  <Molecular Flexibility>
0.7076

>  <Molecular Complexity>
0.72591

>  <Non-H Atoms>
26

>  <Non-C/H Atoms>
6

>  <Electronegative Atoms>
6

>  <Stereo Centers>
0

>  <Rotatable Bonds>
9

>  <Rings Closures>
0

>  <Aromatic Rings>
0

>  <Aromatic Atoms>
0

>  <sp3-Atoms>
11

>  <Symmetric atoms>
1

$$$$

eCreator 1.02D

 26 25  0  0  0  0  0  0  0  0999 V2000
   11.6913   -4.5000   -0.0000 S   0  0  0  0  0  0  0  0  0  0  0  0
   10.3923   -5.2500   -0.0000 O   0  0  0  0  0  0  0  0  0  0  0  0
   11.6913   -3.0000   -0.0000 N   0  0  0  0  0  0  0  0  0  0  0  0
   12.9904   -2.2500   -0.0000 C   0  0  0  0  0  0  0  0  0  0  0  0
   12.9904   -0.7500   -0.0000 N   0  0  0  0  0  0  0  0  0  0  0  0
   14.2894   -3.0000   -0.0000 N   0  0  0  0  0  0  0  0  0  0  0  0
   11.6913   -0.0000   -0.0000 C   0  0  0  0  0  0  0  0  0  0  0  0
   15.5885   -2.2500   -0.0000 C   0  0  0  0  0  0  0  0  0  0  0  0
   10.3923   -0.7500   -0.0000 C   0  0  0  0  0  0  0  0  0  0  0  0
   11.6913    1.5000   -0.0000 C   0  0  0  0  0  0  0  0  0  0  0  0
   16.8875   -3.0000   -0.0000 C   0  0  0  0  0  0  0  0  0  0  0  0
    9.0933   -0.0000   -0.0000 C   0  0  0  0  0  0  0  0  0  0  0  0
   10.3923    2.2500   -0.0000 C   0  0  0  0  0  0  0  0  0  0  0  0
   18.1865   -2.2500   -0.0000 C   0  0  0  0  0  0  0  0  0  0  0  0
    7.7942   -0.7500   -0.0000 C   0  0  0  0  0  0  0  0  0  0  0  0
   19.4856   -3.0000   -0.0000 C   0  0  0  0  0  0  0  0  0  0  0  0
    6.4952   -0.0000   -0.0000 C   0  0  0  0  0  0  0  0  0  0  0  0
   20.7846   -2.2500   -0.0000 C   0  0  0  0  0  0  0  0  0  0  0  0
    6.4952    1.5000   -0.0000 O   0  0  0  0  0  0  0  0  0  0  0  0
    5.1962   -0.7500   -0.0000 C   0  0  0  0  0  0  0  0  0  0  0  0
    3.8971   -0.0000   -0.0000 C   0  0  0  0  0  0  0  0  0  0  0  0
    3.8971    1.5000   -0.0000 O   0  0  0  0  0  0  0  0  0  0  0  0
    2.5981   -0.7500   -0.0000 C   0  0  0  0  0  0  0  0  0  0  0  0
    1.2990   -0.0000   -0.0000 C   0  0  0  0  0  0  0  0  0  0  0  0
    1.2990    1.5000   -0.0000 O   0  0  0  0  0  0  0  0  0  0  0  0
    0.0000   -0.7500   -0.0000 O   0  0  0  0  0  0  0  0  0  0  0  0
  1  2  2  0  0  0  0
  1  3  1  0  0  0  0
  3  4  1  0  0  0  0
  4  5  1  0  0  0  0
  4  6  2  0  0  0  0
  5  7  2  0  0  0  0
  6  8  1  0  0  0  0
  7  9  1  0  0  0  0
  7 10  1  0  0  0  0
  8 11  1  0  0  0  0
  9 12  1  0  0  0  0
 10 13  1  0  0  0  0
 11 14  2  0  0  0  0
 12 15  2  0  0  0  0
 14 16  1  0  0  0  0
 17 15  1  0  0  0  0
 16 18  2  0  0  0  0
 17 19  1  6  0  0  0
 17 20  1  0  0  0  0
 21 20  1  0  0  0  0
 21 22  1  6  0  0  0
 21 23  1  0  0  0  0
 23 24  1  0  0  0  0
 24 25  2  0  0  0  0
 24 26  1  0  0  0  0
M  END
>  <idcoordinates2D>


>  <FragFp>
:yjizwZYDZy1WhV6DVc0hMVr0FF88#HF0n948FBkNJ5Fc0m888!J0G081kH8V&F4#F22!V1#

>  <PathFp>
F_B0938F180FYN0G082471X!V8!92R08F010FBV0JBW8#FV!Ho1o110X0NkVFZJ01!2!a2J!9V4V!

>  <SkelSpheres>
!2//1#B101.3/#1//01!4$4)1$1%2///F2&1!5#1$101/%1//*4.3/)3#1(1//#102-1)1/)1.2#2-5&1*102!1$201%11#3$5&5(3/.1%201&4/01*3.2/+1/#14#1,2////&101!1/*2!4//.1(h!1)1)12*4011%2/!1/$1//$1(5!3//0111/1+1)1(2&2*2.301&1//0

>  <Structure>
fesqR@DDiAMQs@DYIeDeDdedeBieFiZjeijjY@XVDITSUj

>  <Atoms>
26

>  <Bonds>
25

>  <Total Molweight>
358

>  <Total Molweight 2>
358.269

>  <cLogP>
1.3044

>  <H-Acceptors>
8

>  <H-Donors>
0

>  <Total Surface Area>
109.62

>  <Relative PSA>
0.83881

>  <Polar Surface Area>
122.79

>  <Shape Index>
0.69231

>  <Molecular Flexibility>
0.76346

>  <Molecular Complexity>
0.62778

>  <Non-H Atoms>
26

>  <Non-C/H Atoms>
9

>  <Electronegative Atoms>
9

>  <Stereo Centers>
2

>  <Rotatable Bonds>
11

>  <Rings Closures>
0

>  <Aromatic Rings>
0

>  <Aromatic Atoms>
0

>  <sp3-Atoms>
12

>  <Symmetric atoms>
0

$$$$

eCreator 1.02D

 26 25  0  0  0  0  0  0  0  0999 V2000
    8.6603    2.5000   -0.0000 S   0  0  0  0  0  0  0  0  0  0  0  0
    9.5263    3.0000   -0.0000 O   0  0  0  0  0  0  0  0  0  0  0  0
    8.6603    1.5000   -0.0000 N   0  0  0  0  0  0  0  0  0  0  0  0
    7.7942    1.0000   -0.0000 C   0  0  0  0  0  0  0  0  0  0  0  0
    9.5263    1.0000   -0.0000 C   0  0  0  0  0  0  0  0  0  0  0  0
    7.7942   -0.0000   -0.0000 N   0  0  0  0  0  0  0  0  0  0  0  0
    6.9282    1.5000   -0.0000 N   0  0  0  0  0  0  0  0  0  0  0  0
    6.9282   -0.5000   -0.0000 C   0  0  0  0  0  0  0  0  0  0  0  0
    6.0622   -0.0000   -0.0000 C   0  0  0  0  0  0  0  0  0  0  0  0
    6.9282   -1.5000   -0.0000 C   0  0  0  0  0  0  0  0  0  0  0  0
    6.0622    1.0000   -0.0000 C   0  0  0  0  0  0  0  0  0  0  0  0
    5.1962   -0.5000   -0.0000 C   0  0  0  0  0  0  0  0  0  0  0  0
    7.7942   -2.0000   -0.0000 C   0  0  0  0  0  0  0  0  0  0  0  0
    5.1962    1.5000   -0.0000 C   0  0  0  0  0  0  0  0  0  0  0  0
    4.3301   -0.0000   -0.0000 C   0  0  0  0  0  0  0  0  0  0  0  0
    5.1962    2.5000   -0.0000 C   0  0  0  0  0  0  0  0  0  0  0  0
    4.3301    1.0000   -0.0000 C   0  0  0  0  0  0  0  0  0  0  0  0
    3.4641   -0.5000   -0.0000 C   0  0  0  0  0  0  0  0  0  0  0  0
    4.3301    3.0000   -0.0000 C   0  0  0  0  0  0  0  0  0  0  0  0
    2.5981   -0.0000   -0.0000 C   0  0  0  0  0  0  0  0  0  0  0  0
    3.4641    2.5000   -0.0000 C   0  0  0  0  0  0  0  0  0  0  0  0
    1.7321   -0.5000   -0.0000 C   0  0  0  0  0  0  0  0  0  0  0  0
    2.5981    3.0000   -0.0000 F   0  0  0  0  0  0  0  0  0  0  0  0
    1.7321   -1.5000   -0.0000 O   0  0  0  0  0  0  0  0  0  0  0  0
    0.8660   -0.0000   -0.0000 C   0  0  0  0  0  0  0  0  0  0  0  0
    0.0000   -0.5000   -0.0000 C   0  0  0  0  0  0  0  0  0  0  0  0
  1  2  2  0  0  0  0
  1  3  1  0  0  0  0
  3  4  1  0  0  0  0
  3  5  1  0  0  0  0
  4  6  1  0  0  0  0
  4  7  2  0  0  0  0
  6  8  2  0  0  0  0
  8  9  1  0  0  0  0
  8 10  1  0  0  0  0
  9 11  2  0  0  0  0
  9 12  1  0  0  0  0
 10 13  1  0  0  0  0
 11 14  1  0  0  0  0
 12 15  2  0  0  0  0
 14 16  1  0  0  0  0
 14 17  2  0  0  0  0
 15 18  1  0  0  0  0
 16 19  2  0  0  0  0
 18 20  1  0  0  0  0
 19 21  1  0  0  0  0
 22 20  1  0  0  0  0
 21 23  1  0  0  0  0
 22 24  1  1  0  0  0
 22 25  1  0  0  0  0
 25 26  1  0  0  0  0
M  END
>  <idcoordinates2D>


>  <FragFp>
:yj@qta1@5u0VC178Vc0C6VFFFJ8$HF0V808!kN4WFV0VN$JFF0c1FH1W#V!F$F2#V18!

>  <PathFp>
0ZB0138F10FHWF11882J70XG0V8#2BF8HV!GRV0JB_8!14010Hk0k15#FF0FZF01V1F!V2k029s40V0

>  <SkelSpheres>
/!1/$D3$1+1/)203&1+2(4$42//1//$C/#1/$1.14,2.2//+2/$1!2///$2,1//$2(7!1&1)1(2$2#1#2$2011#2/&2//$1//)2*1#2)14/%2#1//%2%202$1012/(2!3#22///#1/#3*3!h#1(1)1(1)2!12&1/3#1$2!1(1//01#9!1/+1/&1/%3/03&3!41$1(3/01*1-

>  <Structure>
fespa@DTYCh@aladfbftTRVbVRRaZiZZfYjjhUaFLjuE`

>  <Atoms>
26

>  <Bonds>
25

>  <Total Molweight>
353

>  <Total Molweight 2>
353.292

>  <cLogP>
4.4012

>  <H-Acceptors>
5

>  <H-Donors>
0

>  <Total Surface Area>
85.1

>  <Relative PSA>
0.61939

>  <Polar Surface Area>
65.26

>  <Shape Index>
0.53846

>  <Molecular Flexibility>
0.71847

>  <Molecular Complexity>
0.70595

>  <Non-H Atoms>
26

>  <Non-C/H Atoms>
7

>  <Electronegative Atoms>
7

>  <Stereo Centers>
1

>  <Rotatable Bonds>
10

>  <Rings Closures>
0

>  <Aromatic Rings>
0

>  <Aromatic Atoms>
0

>  <sp3-Atoms>
11

>  <Symmetric atoms>
0

$$$$

eCreator 1.02D

 26 25  0  0  0  0  0  0  0  0999 V2000
   11.2583   -0.0000   -0.0000 S   0  0  0  0  0  0  0  0  0  0  0  0
   12.1244   -0.5000   -0.0000 O   0  0  0  0  0  0  0  0  0  0  0  0
   10.3923   -0.5000   -0.0000 N   0  0  0  0  0  0  0  0  0  0  0  0
    9.5263   -0.0000   -0.0000 C   0  0  0  0  0  0  0  0  0  0  0  0
   10.3923   -1.5000   -0.0000 C   0  0  0  0  0  0  0  0  0  0  0  0
    8.6603   -0.5000   -0.0000 N   0  0  0  0  0  0  0  0  0  0  0  0
    7.7942   -0.0000   -0.0000 C   0  0  0  0  0  0  0  0  0  0  0  0
    6.9282   -0.5000   -0.0000 C   0  0  0  0  0  0  0  0  0  0  0  0
    7.7942    1.0000   -0.0000 C   0  0  0  0  0  0  0  0  0  0  0  0
    6.9282   -1.5000   -0.0000 C   0  0  0  0  0  0  0  0  0  0  0  0
    6.0622   -0.0000   -0.0000 C   0  0  0  0  0  0  0  0  0  0  0  0
    6.9282    1.5000   -0.0000 C   0  0  0  0  0  0  0  0  0  0  0  0
    8.6603    1.5000   -0.0000 C   0  0  0  0  0  0  0  0  0  0  0  0
    6.0622   -2.0000   -0.0000 N   0  0  0  0  0  0  0  0  0  0  0  0
    7.7942   -2.0000   -0.0000 C   0  0  0  0  0  0  0  0  0  0  0  0
    5.1962   -0.5000   -0.0000 C   0  0  0  0  0  0  0  0  0  0  0  0
    6.9282    2.5000   -0.0000 C   0  0  0  0  0  0  0  0  0  0  0  0
    4.3301   -0.0000   -0.0000 C   0  0  0  0  0  0  0  0  0  0  0  0
    7.7942    3.0000   -0.0000 C   0  0  0  0  0  0  0  0  0  0  0  0
    4.3301    1.0000   -0.0000 O   0  0  0  0  0  0  0  0  0  0  0  0
    3.4641   -0.5000   -0.0000 C   0  0  0  0  0  0  0  0  0  0  0  0
    2.5981   -0.0000   -0.0000 C   0  0  0  0  0  0  0  0  0  0  0  0
    2.5981    1.0000   -0.0000 O   0  0  0  0  0  0  0  0  0  0  0  0
    1.7321   -0.5000   -0.0000 C   0  0  0  0  0  0  0  0  0  0  0  0
    0.8660   -0.0000   -0.0000 C   0  0  0  0  0  0  0  0  0  0  0  0
    0.0000   -0.5000   -0.0000 O   0  0  0  0  0  0  0  0  0  0  0  0
  1  2  2  0  0  0  0
  1  3  1  0  0  0  0
  3  4  1  0  0  0  0
  3  5  1  0  0  0  0
  4  6  2  0  0  0  0
  6  7  1  0  0  0  0
  7  8  2  0  0  0  0
  7  9  1  0  0  0  0
  8 10  1  0  0  0  0
  8 11  1  0  0  0  0
  9 12  1  0  0  0  0
  9 13  2  0  0  0  0
 10 14  2  0  0  0  0
 10 15  1  0  0  0  0
 11 16  2  0  0  0  0
 12 17  2  0  0  0  0
 18 16  1  0  0  0  0
 17 19  1  0  0  0  0
 18 20  1  6  0  0  0
 18 21  1  0  0  0  0
 22 21  1  0  0  0  0
 22 23  1  6  0  0  0
 22 24  1  0  0  0  0
 24 25  1  0  0  0  0
 25 26  2  0  0  0  0
M  END
>  <idcoordinates2D>


>  <FragFp>
zvyjDUtZ1D1m0ohW38Vc0CKVrFFG88#IF0n8080BkN45Fc0HF08!JFG081kH0V1!V!J4#F2$1#

>  <PathFp>
0_8191845PN2WNFI2N34b02F4V80886R0eHX10FRV2!V8!VkV90Fo0o150k0FF!ZJ10V121023Z0V9k4FV0

>  <SkelSpheres>
//#1!24!1!1+2/)2&101!1-1!6$5/%1*1%2,4/F/)1,2/#3#1&5///(1/$3%2////#1//+17&1,1/!1#2!42(4/!1#3(3-202*5-1%1-1$2+12!11/.4///%2//%2/,2#1+1$2+1/%10i03*3!7/)3!3-3#1///1)1(@!3///#11/%21.2*2.3)1/.10

>  <Structure>
fespR@DTmCKY`BLdtVTTTTRjTJfSTsUKKUURbLkBDfKks@

>  <Atoms>
26

>  <Bonds>
25

>  <Total Molweight>
354

>  <Total Molweight 2>
354.281

>  <cLogP>
1.6988

>  <H-Acceptors>
7

>  <H-Donors>
0

>  <Total Surface Area>
109.03

>  <Relative PSA>
0.7232

>  <Polar Surface Area>
102.56

>  <Shape Index>
0.57692

>  <Molecular Flexibility>
0.62661

>  <Molecular Complexity>
0.74264

>  <Non-H Atoms>
26

>  <Non-C/H Atoms>
8

>  <Electronegative Atoms>
8

>  <Stereo Centers>
2

>  <Rotatable Bonds>
10

>  <Rings Closures>
0

>  <Aromatic Rings>
0

>  <Aromatic Atoms>
0

>  <sp3-Atoms>
10

>  <Symmetric atoms>
0

$$$$

eCreator 1.02D

 26 25  0  0  0  0  0  0  0  0999 V2000
    7.7942   -3.0000   -0.0000 S   0  0  0  0  0  0  0  0  0  0  0  0
    6.9282   -3.5000   -0.0000 O   0  0  0  0  0  0  0  0  0  0  0  0
    8.6603   -3.5000   -0.0000 O   0  0  0  0  0  0  0  0  0  0  0  0
    7.7942   -2.0000   -0.0000 N   0  0  0  0  0  0  0  0  0  0  0  0
    8.6603   -1.5000   -0.0000 C   0  0  0  0  0  0  0  0  0  0  0  0
    8.6603   -0.5000   -0.0000 N   0  0  0  0  0  0  0  0  0  0  0  0
    9.5263   -2.0000   -0.0000 N   0  0  0  0  0  0  0  0  0  0  0  0
    7.7942   -0.0000   -0.0000 C   0  0  0  0  0  0  0  0  0  0  0  0
   10.3923   -1.5000   -0.0000 C   0  0  0  0  0  0  0  0  0  0  0  0
    6.9282   -0.5000   -0.0000 C   0  0  0  0  0  0  0  0  0  0  0  0
    7.7942    1.0000   -0.0000 C   0  0  0  0  0  0  0  0  0  0  0  0
   11.2583   -2.0000   -0.0000 C   0  0  0  0  0  0  0  0  0  0  0  0
    6.0622   -0.0000   -0.0000 C   0  0  0  0  0  0  0  0  0  0  0  0
    6.9282    1.5000   -0.0000 C   0  0  0  0  0  0  0  0  0  0  0  0
   12.1244   -1.5000   -0.0000 C   0  0  0  0  0  0  0  0  0  0  0  0
    5.1962   -0.5000   -0.0000 C   0  0  0  0  0  0  0  0  0  0  0  0
   12.9904   -2.0000   -0.0000 C   0  0  0  0  0  0  0  0  0  0  0  0
    4.3301   -0.0000   -0.0000 C   0  0  0  0  0  0  0  0  0  0  0  0
   12.9904   -3.0000   -0.0000 C   0  0  0  0  0  0  0  0  0  0  0  0
    4.3301    1.0000   -0.0000 O   0  0  0  0  0  0  0  0  0  0  0  0
    3.4641   -0.5000   -0.0000 C   0  0  0  0  0  0  0  0  0  0  0  0
   13.8564   -3.5000   -0.0000 F   0  0  0  0  0  0  0  0  0  0  0  0
    2.5981   -0.0000   -0.0000 C   0  0  0  0  0  0  0  0  0  0  0  0
    1.7321   -0.5000   -0.0000 C   0  0  0  0  0  0  0  0  0  0  0  0
    0.8660   -0.0000   -0.0000 C   0  0  0  0  0  0  0  0  0  0  0  0
    0.0000   -0.5000   -0.0000 O   0  0  0  0  0  0  0  0  0  0  0  0
  1  2  2  0  0  0  0
  1  3  2  0  0  0  0
  1  4  1  0  0  0  0
  4  5  1  0  0  0  0
  5  6  1  0  0  0  0
  5  7  2  0  0  0  0
  6  8  2  0  0  0  0
  7  9  1  0  0  0  0
  8 10  1  0  0  0  0
  8 11  1  0  0  0  0
  9 12  1  0  0  0  0
 10 13  1  0  0  0  0
 11 14  1  0  0  0  0
 12 15  1  0  0  0  0
 13 16  2  0  0  0  0
 15 17  2  0  0  0  0
 18 16  1  0  0  0  0
 17 19  1  0  0  0  0
 18 20  1  6  0  0  0
 18 21  1  0  0  0  0
 19 22  1  0  0  0  0
 21 23  1  0  0  0  0
 23 24  1  0  0  0  0
 24 25  1  0  0  0  0
 25 26  1  0  0  0  0
M  END
>  <idcoordinates2D>


>  <FragFp>
:yjXUwZ3@4u14g048Vc0g6VJ0FF88#HF0W90808k8J10V0X808!J0F081FH0V(Z$2#V18!

>  <PathFp>
F_B0138J08FFYF02082470X80V8!92R0eF#FBV2JBW8!1FV!HJ1k110V0Fk0F_011!F!X2K!9V4V!

>  <SkelSpheres>
.1/(J/!2(1!103$1&5/#2!2$2!102)101!1/(1/!2*A/1$1/)4//&2/3/*2/!1!3/!21$2!2//&20501%1//!5/1#2(2(12#1$201$4//-12012//0203.2/%1$1/#121+2/&3/#1012/+101!1.2-121.1/,1(h&2$1)1.11!1022#1/#1-201$1//1$2!3//011/01/%1//!1$1!3#1$1/!1!1*

>  <Structure>
fespQ@LTYAFY`BJrFRPjIJIIKIJKYIZejjejjjaFDiLWWf

>  <Atoms>
26

>  <Bonds>
25

>  <Total Molweight>
361

>  <Total Molweight 2>
361.268

>  <cLogP>
2.5577

>  <H-Acceptors>
7

>  <H-Donors>
0

>  <Total Surface Area>
86.22

>  <Relative PSA>
0.91452

>  <Polar Surface Area>
102.56

>  <Shape Index>
0.73077

>  <Molecular Flexibility>
0.73074

>  <Molecular Complexity>
0.626

>  <Non-H Atoms>
26

>  <Non-C/H Atoms>
9

>  <Electronegative Atoms>
9

>  <Stereo Centers>
1

>  <Rotatable Bonds>
12

>  <Rings Closures>
0

>  <Aromatic Rings>
0

>  <Aromatic Atoms>
0

>  <sp3-Atoms>
14

>  <Symmetric atoms>
1

$$$$

eCreator 1.02D

 25 25  0  0  0  0  0  0  0  0999 V2000
    9.5263   -3.0000   -0.0000 S   0  0  0  0  0  0  0  0  0  0  0  0
   10.3923   -3.5000   -0.0000 O   0  0  0  0  0  0  0  0  0  0  0  0
    9.5263   -2.0000   -0.0000 N   0  0  0  0  0  0  0  0  0  0  0  0
    8.6603   -3.5000   -0.0000 C   0  0  0  0  0  0  0  0  0  0  0  0
    8.6603   -1.5000   -0.0000 C   0  0  0  0  0  0  0  0  0  0  0  0
    8.6603   -0.5000   -0.0000 N   0  0  0  0  0  0  0  0  0  0  0  0
    7.7942   -2.0000   -0.0000 N   0  0  0  0  0  0  0  0  0  0  0  0
    7.7942   -0.0000   -0.0000 C   0  0  0  0  0  0  0  0  0  0  0  0
    6.9282   -1.5000   -0.0000 C   0  0  0  0  0  0  0  0  0  0  0  0
    6.9282   -0.5000   -0.0000 C   0  0  0  0  0  0  0  0  0  0  0  0
    7.7942    1.0000   -0.0000 C   0  0  0  0  0  0  0  0  0  0  0  0
    6.0622   -2.0000   -0.0000 C   0  0  0  0  0  0  0  0  0  0  0  0
    6.0622   -0.0000   -0.0000 C   0  0  0  0  0  0  0  0  0  0  0  0
    8.6603    1.5000   -0.0000 C   0  0  0  0  0  0  0  0  0  0  0  0
    5.1962   -0.5000   -0.0000 C   0  0  0  0  0  0  0  0  0  0  0  0
    8.6603    2.5000   -0.0000 C   0  0  0  0  0  0  0  0  0  0  0  0
    4.3301   -0.0000   -0.0000 C   0  0  0  0  0  0  0  0  0  0  0  0
    9.5263    3.0000   -0.0000 C   0  0  0  0  0  0  0  0  0  0  0  0
    4.3301    1.0000   -0.0000 O   0  0  0  0  0  0  0  0  0  0  0  0
    3.4641   -0.5000   -0.0000 C   0  0  0  0  0  0  0  0  0  0  0  0
    9.5263    4.0000   -0.0000 F   0  0  0  0  0  0  0  0  0  0  0  0
    2.5981   -0.0000   -0.0000 C   0  0  0  0  0  0  0  0  0  0  0  0
    1.7321   -0.5000   -0.0000 C   0  0  0  0  0  0  0  0  0  0  0  0
    0.8660   -0.0000   -0.0000 C   0  0  0  0  0  0  0  0  0  0  0  0
    0.0000   -0.5000   -0.0000 O   0  0  0  0  0  0  0  0  0  0  0  0
  1  2  2  0  0  0  0
  1  3  1  0  0  0  0
  1  4  1  0  0  0  0
  3  5  1  0  0  0  0
  5  6  2  0  0  0  0
  5  7  1  0  0  0  0
  6  8  1  0  0  0  0
  7  9  2  0  0  0  0
  8 10  2  0  0  0  0
  8 11  1  0  0  0  0
  9 12  1  0  0  0  0
 10 13  1  0  0  0  0
 11 14  2  0  0  0  0
 13 15  2  0  0  0  0
 14 16  1  0  0  0  0
 17 15  1  0  0  0  0
 16 18  2  0  0  0  0
 17 19  1  6  0  0  0
 17 20  1  0  0  0  0
 18 21  1  0  0  0  0
 20 22  1  0  0  0  0
 22 23  1  0  0  0  0
 23 24  1  0  0  0  0
 24 25  2  0  0  0  0
  9 10  1  0  0  0  0
M  END
>  <idcoordinates2D>


>  <FragFp>
:yz6Tsl1@4m!iV0NV90B6kb!F988!2F0_8082NF86C1V#V42040F#8X!90224!4!2F20F!180F

>  <PathFp>
V7PV0k90W70HnP0FF8HB64X!s8BF9AD48G@19P412!V81cV0204HJFk_1BFBkk!aRtV0ZVI82Xx880VB!V

>  <SkelSpheres>
/01)1&20327#1-1*1.1/01!21%32!102//(1/!202(D+5/#2$2///#1&2!3#1/-201.3/.1#1!1/.2&1%101/*5!2#1//1)3&3/&2/&2-201(1+101#102&2/$2)1#1,2/%1-1/#1013+1021$6(1/!1//02!1/*1%e/#2(4!1*21//01.1&2*1/104!3$1/&302/(1/!1!1/.1%103#1$1*1&1,2

>  <Structure>
fisqa@DTYAHpAAYAJoeYWUY}QRZ`@jVfjiHAfCUhM@

>  <Atoms>
25

>  <Bonds>
25

>  <Total Molweight>
345

>  <Total Molweight 2>
345.269

>  <cLogP>
1.9299

>  <H-Acceptors>
6

>  <H-Donors>
0

>  <Total Surface Area>
123.72

>  <Relative PSA>
0.60095

>  <Polar Surface Area>
102.6

>  <Shape Index>
0.6

>  <Molecular Flexibility>
0.56773

>  <Molecular Complexity>
0.74106

>  <Non-H Atoms>
25

>  <Non-C/H Atoms>
8

>  <Electronegative Atoms>
8

>  <Stereo Centers>
2

>  <Rotatable Bonds>
9

>  <Rings Closures>
1

>  <Aromatic Rings>
1

>  <Aromatic Atoms>
6

>  <sp3-Atoms>
8

>  <Symmetric atoms>
0

$$$$

eCreator 1.02D

 26 25  0  0  0  0  0  0  0  0999 V2000
    7.7942   -3.0000   -0.0000 S   0  0  0  0  0  0  0  0  0  0  0  0
    8.7942   -3.0000   -0.0000 O   0  0  0  0  0  0  0  0  0  0  0  0
    6.7942   -3.0000   -0.0000 O   0  0  0  0  0  0  0  0  0  0  0  0
    7.7942   -2.0000   -0.0000 N   0  0  0  0  0  0  0  0  0  0  0  0
    7.7942   -4.0000   -0.0000 C   0  0  0  0  0  0  0  0  0  0  0  0
    6.9282   -1.5000   -0.0000 C   0  0  0  0  0  0  0  0  0  0  0  0
    8.6603   -1.5000   -0.0000 C   0  0  0  0  0  0  0  0  0  0  0  0
    6.9282   -0.5000   -0.0000 N   0  0  0  0  0  0  0  0  0  0  0  0
    6.0622   -2.0000   -0.0000 N   0  0  0  0  0  0  0  0  0  0  0  0
    6.0622   -0.0000   -0.0000 C   0  0  0  0  0  0  0  0  0  0  0  0
    5.1962   -0.5000   -0.0000 C   0  0  0  0  0  0  0  0  0  0  0  0
    6.0622    1.0000   -0.0000 C   0  0  0  0  0  0  0  0  0  0  0  0
    5.1962   -1.5000   -0.0000 C   0  0  0  0  0  0  0  0  0  0  0  0
    4.3301   -0.0000   -0.0000 C   0  0  0  0  0  0  0  0  0  0  0  0
    5.1962    1.5000   -0.0000 C   0  0  0  0  0  0  0  0  0  0  0  0
    4.3301   -2.0000   -0.0000 C   0  0  0  0  0  0  0  0  0  0  0  0
    3.4641   -0.5000   -0.0000 C   0  0  0  0  0  0  0  0  0  0  0  0
    4.3301   -3.0000   -0.0000 C   0  0  0  0  0  0  0  0  0  0  0  0
    3.4641   -1.5000   -0.0000 C   0  0  0  0  0  0  0  0  0  0  0  0
    2.5981   -0.0000   -0.0000 C   0  0  0  0  0  0  0  0  0  0  0  0
    3.4641   -3.5000   -0.0000 C   0  0  0  0  0  0  0  0  0  0  0  0
    1.7321   -0.5000   -0.0000 C   0  0  0  0  0  0  0  0  0  0  0  0
    2.5981   -3.0000   -0.0000 C   0  0  0  0  0  0  0  0  0  0  0  0
    0.8660   -0.0000   -0.0000 C   0  0  0  0  0  0  0  0  0  0  0  0
    0.8660    1.0000   -0.0000 O   0  0  0  0  0  0  0  0  0  0  0  0
    0.0000   -0.5000   -0.0000 C   0  0  0  0  0  0  0  0  0  0  0  0
  1  2  2  0  0  0  0
  1  3  2  0  0  0  0
  1  4  1  0  0  0  0
  1  5  1  0  0  0  0
  4  6  1  0  0  0  0
  4  7  1  0  0  0  0
  6  8  1  0  0  0  0
  6  9  2  0  0  0  0
  8 10  2  0  0  0  0
 10 11  1  0  0  0  0
 10 12  1  0  0  0  0
 11 13  2  0  0  0  0
 11 14  1  0  0  0  0
 12 15  1  0  0  0  0
 13 16  1  0  0  0  0
 14 17  2  0  0  0  0
 16 18  1  0  0  0  0
 16 19  2  0  0  0  0
 17 20  1  0  0  0  0
 18 21  2  0  0  0  0
 20 22  1  0  0  0  0
 21 23  1  0  0  0  0
 24 22  1  0  0  0  0
 24 25  1  6  0  0  0
 24 26  1  0  0  0  0
M  END
>  <idcoordinates2D>


>  <FragFp>
:vjPqta0@7yV0C17cVc0C@VFFFJ8#4HG0V808!kN4dFV0VN$JJF0c1FH1W#V!FV!2F2#V1#

>  <PathFp>
0ZB01I8F!FHWF11882F70XG0V8#2BF8HV!GRV0JB_80804010Hs0k15#FF0FZF01V!10V2lF29N40V0

>  <SkelSpheres>
/!1/$8%1+1/)8)4#3/5$52//1/#4/C/#1//$1(3$5/#3//&2/$2//$1/!2,1//$2(9#4%2)1(2)202&2011#3/,1(1//04//)1-14/%3///0202$1!2/(2!3$2$3//-1/0103-h#1(1)11/02!1/-1$3!1//.9!1//!4/1&1-401/$103/!3/,4-

>  <Structure>
fesqb@L\EA@pAFRRFZ[QQIZIYKQZjVfifZjavDDzoVV

>  <Atoms>
26

>  <Bonds>
25

>  <Total Molweight>
350

>  <Total Molweight 2>
350.293

>  <cLogP>
4.1689

>  <H-Acceptors>
6

>  <H-Donors>
0

>  <Total Surface Area>
87.54

>  <Relative PSA>
0.77964

>  <Polar Surface Area>
90.71

>  <Shape Index>
0.5

>  <Molecular Flexibility>
0.73162

>  <Molecular Complexity>
0.73536

>  <Non-H Atoms>
26

>  <Non-C/H Atoms>
7

>  <Electronegative Atoms>
7

>  <Stereo Centers>
1

>  <Rotatable Bonds>
8

>  <Rings Closures>
0

>  <Aromatic Rings>
0

>  <Aromatic Atoms>
0

>  <sp3-Atoms>
11

>  <Symmetric atoms>
1

$$$$

eCreator 1.02D

 26 25  0  0  0  0  0  0  0  0999 V2000
   11.2583   -0.0000   -0.0000 S   0  0  0  0  0  0  0  0  0  0  0  0
   12.1244   -0.5000   -0.0000 O   0  0  0  0  0  0  0  0  0  0  0  0
   11.2583    1.0000   -0.0000 O   0  0  0  0  0  0  0  0  0  0  0  0
   10.3923   -0.5000   -0.0000 N   0  0  0  0  0  0  0  0  0  0  0  0
    9.5263   -0.0000   -0.0000 C   0  0  0  0  0  0  0  0  0  0  0  0
   10.3923   -1.5000   -0.0000 C   0  0  0  0  0  0  0  0  0  0  0  0
    8.6603   -0.5000   -0.0000 N   0  0  0  0  0  0  0  0  0  0  0  0
    7.7942   -0.0000   -0.0000 C   0  0  0  0  0  0  0  0  0  0  0  0
    6.9282   -0.5000   -0.0000 C   0  0  0  0  0  0  0  0  0  0  0  0
    7.7942    1.0000   -0.0000 C   0  0  0  0  0  0  0  0  0  0  0  0
    6.9282   -1.5000   -0.0000 C   0  0  0  0  0  0  0  0  0  0  0  0
    6.0622   -0.0000   -0.0000 C   0  0  0  0  0  0  0  0  0  0  0  0
    6.9282    1.5000   -0.0000 C   0  0  0  0  0  0  0  0  0  0  0  0
    8.6603    1.5000   -0.0000 C   0  0  0  0  0  0  0  0  0  0  0  0
    6.0622   -2.0000   -0.0000 N   0  0  0  0  0  0  0  0  0  0  0  0
    7.7942   -2.0000   -0.0000 C   0  0  0  0  0  0  0  0  0  0  0  0
    5.1962   -0.5000   -0.0000 C   0  0  0  0  0  0  0  0  0  0  0  0
    6.9282    2.5000   -0.0000 C   0  0  0  0  0  0  0  0  0  0  0  0
    4.3301   -0.0000   -0.0000 C   0  0  0  0  0  0  0  0  0  0  0  0
    7.7942    3.0000   -0.0000 C   0  0  0  0  0  0  0  0  0  0  0  0
    4.3301    1.0000   -0.0000 O   0  0  0  0  0  0  0  0  0  0  0  0
    3.4641   -0.5000   -0.0000 C   0  0  0  0  0  0  0  0  0  0  0  0
    2.5981   -0.0000   -0.0000 C   0  0  0  0  0  0  0  0  0  0  0  0
    1.7321   -0.5000   -0.0000 C   0  0  0  0  0  0  0  0  0  0  0  0
    0.8660   -0.0000   -0.0000 C   0  0  0  0  0  0  0  0  0  0  0  0
    0.0000   -0.5000   -0.0000 O   0  0  0  0  0  0  0  0  0  0  0  0
  1  2  2  0  0  0  0
  1  3  2  0  0  0  0
  1  4  1  0  0  0  0
  4  5  1  0  0  0  0
  4  6  1  0  0  0  0
  5  7  2  0  0  0  0
  7  8  1  0  0  0  0
  8  9  2  0  0  0  0
  8 10  1  0  0  0  0
  9 11  1  0  0  0  0
  9 12  1  0  0  0  0
 10 13  1  0  0  0  0
 10 14  2  0  0  0  0
 11 15  2  0  0  0  0
 11 16  1  0  0  0  0
 12 17  2  0  0  0  0
 13 18  2  0  0  0  0
 19 17  1  0  0  0  0
 18 20  1  0  0  0  0
 19 21  1  6  0  0  0
 19 22  1  0  0  0  0
 22 23  1  0  0  0  0
 23 24  1  0  0  0  0
 24 25  1  0  0  0  0
 25 26  2  0  0  0  0
M  END
>  <idcoordinates2D>


>  <FragFp>
zvyj6UtZ1@1m0JgW18Vc0B4VbFFG88#IF0W80808k8450V02F08!JFF081FH0V1!V!4Z#F2$1#

>  <PathFp>
0_8191845PN2WNFH2N34b02F4V80886R0eHX!FRV2!V8!VkV90FJ0k150k0FF!ZJ10V121023_0V9k4FV0

>  <SkelSpheres>
/+3*26!1!1+1*1-2)1!1/04!106/%1*1%3,4$2*D//#1/+1&5/)2/-1&25/3%1//1/-12//*16&1,1/!2/04/!1,3)3#201*5/01,1#1$2(3101#11/.2//$3.12%3/.2//01+1$2//$i,3!7/)3/03//01/!1/!@!3/%1/&2$1/&2/$3/#103#1$1/!1,2

>  <Structure>
fespR@LL]AAY`BLdabrbbbbURaRRuLuRruUSALIRx~`l

>  <Atoms>
26

>  <Bonds>
25

>  <Total Molweight>
354

>  <Total Molweight 2>
354.281

>  <cLogP>
2.1948

>  <H-Acceptors>
7

>  <H-Donors>
0

>  <Total Surface Area>
108.97

>  <Relative PSA>
0.72304

>  <Polar Surface Area>
99.4

>  <Shape Index>
0.57692

>  <Molecular Flexibility>
0.59245

>  <Molecular Complexity>
0.74343

>  <Non-H Atoms>
26

>  <Non-C/H Atoms>
8

>  <Electronegative Atoms>
8

>  <Stereo Centers>
1

>  <Rotatable Bonds>
10

>  <Rings Closures>
0

>  <Aromatic Rings>
0

>  <Aromatic Atoms>
0

>  <sp3-Atoms>
9

>  <Symmetric atoms>
1

$$$$

eCreator 1.02D

 26 25  0  0  0  0  0  0  0  0999 V2000
    9.5263    1.0000   -0.0000 S   0  0  0  0  0  0  0  0  0  0  0  0
   10.3923    1.5000   -0.0000 O   0  0  0  0  0  0  0  0  0  0  0  0
    8.6603    1.5000   -0.0000 O   0  0  0  0  0  0  0  0  0  0  0  0
    9.5263    0.0000   -0.0000 N   0  0  0  0  0  0  0  0  0  0  0  0
    8.6603   -0.5000   -0.0000 C   0  0  0  0  0  0  0  0  0  0  0  0
    7.7942   -0.0000   -0.0000 N   0  0  0  0  0  0  0  0  0  0  0  0
    8.6603   -1.5000   -0.0000 N   0  0  0  0  0  0  0  0  0  0  0  0
    6.9282   -0.5000   -0.0000 C   0  0  0  0  0  0  0  0  0  0  0  0
    7.7942   -2.0000   -0.0000 C   0  0  0  0  0  0  0  0  0  0  0  0
    6.9282   -1.5000   -0.0000 C   0  0  0  0  0  0  0  0  0  0  0  0
    6.0622   -0.0000   -0.0000 C   0  0  0  0  0  0  0  0  0  0  0  0
    7.7942   -3.0000   -0.0000 C   0  0  0  0  0  0  0  0  0  0  0  0
    6.0622   -2.0000   -0.0000 C   0  0  0  0  0  0  0  0  0  0  0  0
    6.9282   -3.5000   -0.0000 C   0  0  0  0  0  0  0  0  0  0  0  0
    8.6603   -3.5000   -0.0000 C   0  0  0  0  0  0  0  0  0  0  0  0
    6.0622   -3.0000   -0.0000 C   0  0  0  0  0  0  0  0  0  0  0  0
    6.9282   -4.5000   -0.0000 C   0  0  0  0  0  0  0  0  0  0  0  0
    5.1962   -3.5000   -0.0000 C   0  0  0  0  0  0  0  0  0  0  0  0
    7.7942   -5.0000   -0.0000 C   0  0  0  0  0  0  0  0  0  0  0  0
    4.3301   -3.0000   -0.0000 O   0  0  0  0  0  0  0  0  0  0  0  0
    5.1962   -4.5000   -0.0000 C   0  0  0  0  0  0  0  0  0  0  0  0
    7.7942   -6.0000   -0.0000 F   0  0  0  0  0  0  0  0  0  0  0  0
    4.3301   -5.0000   -0.0000 C   0  0  0  0  0  0  0  0  0  0  0  0
    3.4641   -4.5000   -0.0000 O   0  0  0  0  0  0  0  0  0  0  0  0
    4.3301   -6.0000   -0.0000 C   0  0  0  0  0  0  0  0  0  0  0  0
    3.4641   -6.5000   -0.0000 C   0  0  0  0  0  0  0  0  0  0  0  0
  1  2  2  0  0  0  0
  1  3  2  0  0  0  0
  1  4  1  0  0  0  0
  4  5  1  0  0  0  0
  5  6  1  0  0  0  0
  5  7  2  0  0  0  0
  6  8  2  0  0  0  0
  7  9  1  0  0  0  0
  8 10  1  0  0  0  0
  8 11  1  0  0  0  0
  9 12  1  0  0  0  0
 10 13  1  0  0  0  0
 12 14  1  0  0  0  0
 12 15  2  0  0  0  0
 13 16  2  0  0  0  0
 14 17  2  0  0  0  0
 18 16  1  0  0  0  0
 17 19  1  0  0  0  0
 18 20  1  6  0  0  0
 18 21  1  0  0  0  0
 19 22  1  0  0  0  0
 23 21  1  0  0  0  0
 23 24  1  6  0  0  0
 23 25  1  0  0  0  0
 25 26  1  0  0  0  0
M  END
>  <idcoordinates2D>


>  <FragFp>
:yj@UsZ1D4m0Zg028Vc0C7VJ0FF88#IF0n8080BkN410V0H808!JFF081kH0V&FZ#F2#V18!

>  <PathFp>
F_B0938J18FFYF03082470X80V8!82R0eF010FBV2JBW8!1FV!Ho0k110V0Nk0F_F11!H!X2K!9V4V!

>  <SkelSpheres>
//#1!1B/!2-3$1&3/#2$1204$4$1#1//.1,@$1//#1%41/$12,102/3&1/!2/!1!3.1!2///02%1#1*1-1(7&1,2*1!1!12#1%1%4//(1%2*2/1/302&21!1*22//42/%1,3$2/1/,201!1/*2!2/1.1-1#1#f,2/)1%12/01/2#2//$2(7!3//011/01/#201/3*4%1$1!302&1)1/&

>  <Structure>
fespQ@LTYAF^`BJrFRPjIJIZIYJKZYZejjUjjjQFMaJSEuy`

>  <Atoms>
26

>  <Bonds>
25

>  <Total Molweight>
361

>  <Total Molweight 2>
361.268

>  <cLogP>
2.4291

>  <H-Acceptors>
7

>  <H-Donors>
0

>  <Total Surface Area>
101.82

>  <Relative PSA>
0.77441

>  <Polar Surface Area>
102.56

>  <Shape Index>
0.69231

>  <Molecular Flexibility>
0.74615

>  <Molecular Complexity>
0.63126

>  <Non-H Atoms>
26

>  <Non-C/H Atoms>
9

>  <Electronegative Atoms>
9

>  <Stereo Centers>
2

>  <Rotatable Bonds>
10

>  <Rings Closures>
0

>  <Aromatic Rings>
0

>  <Aromatic Atoms>
0

>  <sp3-Atoms>
12

>  <Symmetric atoms>
1

$$$$

eCreator 1.02D

 26 25  0  0  0  0  0  0  0  0999 V2000
   14.2894   -4.5000   -0.0000 S   0  0  0  0  0  0  0  0  0  0  0  0
   15.5885   -5.2500   -0.0000 O   0  0  0  0  0  0  0  0  0  0  0  0
   14.2894   -3.0000   -0.0000 N   0  0  0  0  0  0  0  0  0  0  0  0
   12.9904   -5.2500   -0.0000 C   0  0  0  0  0  0  0  0  0  0  0  0
   12.9904   -2.2500   -0.0000 C   0  0  0  0  0  0  0  0  0  0  0  0
   12.9904   -0.7500   -0.0000 N   0  0  0  0  0  0  0  0  0  0  0  0
   11.6913   -0.0000   -0.0000 C   0  0  0  0  0  0  0  0  0  0  0  0
   10.3923   -0.7500   -0.0000 C   0  0  0  0  0  0  0  0  0  0  0  0
   11.6913    1.5000   -0.0000 C   0  0  0  0  0  0  0  0  0  0  0  0
   10.3923   -2.2500   -0.0000 C   0  0  0  0  0  0  0  0  0  0  0  0
    9.0933   -0.0000   -0.0000 C   0  0  0  0  0  0  0  0  0  0  0  0
   10.3923    2.2500   -0.0000 C   0  0  0  0  0  0  0  0  0  0  0  0
   11.6913   -3.0000   -0.0000 N   0  0  0  0  0  0  0  0  0  0  0  0
    9.0933   -3.0000   -0.0000 C   0  0  0  0  0  0  0  0  0  0  0  0
    7.7942   -0.7500   -0.0000 C   0  0  0  0  0  0  0  0  0  0  0  0
    9.0933   -4.5000   -0.0000 C   0  0  0  0  0  0  0  0  0  0  0  0
    6.4952   -0.0000   -0.0000 C   0  0  0  0  0  0  0  0  0  0  0  0
    7.7942   -5.2500   -0.0000 C   0  0  0  0  0  0  0  0  0  0  0  0
    6.4952    1.5000   -0.0000 O   0  0  0  0  0  0  0  0  0  0  0  0
    5.1962   -0.7500   -0.0000 C   0  0  0  0  0  0  0  0  0  0  0  0
    7.7942   -6.7500   -0.0000 C   0  0  0  0  0  0  0  0  0  0  0  0
    3.8971   -0.0000   -0.0000 C   0  0  0  0  0  0  0  0  0  0  0  0
    6.4952   -7.5000   -0.0000 F   0  0  0  0  0  0  0  0  0  0  0  0
    2.5981   -0.7500   -0.0000 C   0  0  0  0  0  0  0  0  0  0  0  0
    1.2990   -0.0000   -0.0000 C   0  0  0  0  0  0  0  0  0  0  0  0
    0.0000   -0.7500   -0.0000 O   0  0  0  0  0  0  0  0  0  0  0  0
  1  2  2  0  0  0  0
  1  3  1  0  0  0  0
  1  4  1  0  0  0  0
  3  5  1  0  0  0  0
  5  6  1  0  0  0  0
  6  7  2  0  0  0  0
  7  8  1  0  0  0  0
  7  9  1  0  0  0  0
  8 10  2  0  0  0  0
  8 11  1  0  0  0  0
  9 12  1  0  0  0  0
 10 13  1  0  0  0  0
 10 14  1  0  0  0  0
 11 15  2  0  0  0  0
 14 16  2  0  0  0  0
 17 15  1  0  0  0  0
 16 18  1  0  0  0  0
 17 19  1  6  0  0  0
 17 20  1  0  0  0  0
 18 21  2  0  0  0  0
 20 22  1  0  0  0  0
 21 23  1  0  0  0  0
 22 24  1  0  0  0  0
 24 25  1  0  0  0  0
 25 26  2  0  0  0  0
M  END
>  <idcoordinates2D>


>  <FragFp>
;jLzsV1@4u0FgV48Vc0B6VrFFF88!4HG0W80808k84C0V0X808!FFF081FH0V1%44!2F$V18!

>  <PathFp>
0_B11I8JG!2WNGF082470214V80402B08FX!FRV0JBZ808V4090H!k110V0VF0FZJ01V101022oF01c40V0

>  <SkelSpheres>
//%22B/!1*1.2/,32!102/$1(1)1/!202(E+5/////%2(1/1!12#1!2+1#1&1/,1!2/.2$101//!16!4#1&1$1(2)1#1$5&3/$1/)201*3*2/#10201$2%4!1//&2)1*2.1+2)14-2.1!1$1/$1/1$2/#2/g,1!2/)3//*1%201//%8!3/,3/%1/%11#11-1#3)1%103#1!201/!1,2

>  <Structure>
fesqa@DTMALpACYCIIleEDhbdhleduSSUKUMTpCJTQMiuf`

>  <Atoms>
26

>  <Bonds>
25

>  <Total Molweight>
357

>  <Total Molweight 2>
357.280

>  <cLogP>
2.1427

>  <H-Acceptors>
6

>  <H-Donors>
0

>  <Total Surface Area>
102.95

>  <Relative PSA>
0.65537

>  <Polar Surface Area>
92.42

>  <Shape Index>
0.57692

>  <Molecular Flexibility>
0.6729

>  <Molecular Complexity>
0.69969

>  <Non-H Atoms>
26

>  <Non-C/H Atoms>
8

>  <Electronegative Atoms>
8

>  <Stereo Centers>
2

>  <Rotatable Bonds>
12

>  <Rings Closures>
0

>  <Aromatic Rings>
0

>  <Aromatic Atoms>
0

>  <sp3-Atoms>
10

>  <Symmetric atoms>
0

$$$$

eCreator 1.02D

 26 25  0  0  0  0  0  0  0  0999 V2000
    4.3301   -3.0000   -0.0000 S   0  0  0  0  0  0  0  0  0  0  0  0
    3.3301   -3.0000   -0.0000 O   0  0  0  0  0  0  0  0  0  0  0  0
    5.3301   -3.0000   -0.0000 O   0  0  0  0  0  0  0  0  0  0  0  0
    4.3301   -2.0000   -0.0000 N   0  0  0  0  0  0  0  0  0  0  0  0
    4.3301   -4.0000   -0.0000 C   0  0  0  0  0  0  0  0  0  0  0  0
    5.1962   -1.5000   -0.0000 C   0  0  0  0  0  0  0  0  0  0  0  0
    3.4641   -1.5000   -0.0000 C   0  0  0  0  0  0  0  0  0  0  0  0
    6.0622   -2.0000   -0.0000 N   0  0  0  0  0  0  0  0  0  0  0  0
    6.9282   -1.5000   -0.0000 C   0  0  0  0  0  0  0  0  0  0  0  0
    6.9282   -0.5000   -0.0000 C   0  0  0  0  0  0  0  0  0  0  0  0
    7.7942   -0.0000   -0.0000 C   0  0  0  0  0  0  0  0  0  0  0  0
    6.0622   -0.0000   -0.0000 C   0  0  0  0  0  0  0  0  0  0  0  0
    8.6603   -0.5000   -0.0000 N   0  0  0  0  0  0  0  0  0  0  0  0
    7.7942    1.0000   -0.0000 C   0  0  0  0  0  0  0  0  0  0  0  0
    5.1962   -0.5000   -0.0000 C   0  0  0  0  0  0  0  0  0  0  0  0
    8.6603    1.5000   -0.0000 C   0  0  0  0  0  0  0  0  0  0  0  0
    6.9282    1.5000   -0.0000 C   0  0  0  0  0  0  0  0  0  0  0  0
    4.3301   -0.0000   -0.0000 C   0  0  0  0  0  0  0  0  0  0  0  0
    8.6603    2.5000   -0.0000 C   0  0  0  0  0  0  0  0  0  0  0  0
    3.4641   -0.5000   -0.0000 C   0  0  0  0  0  0  0  0  0  0  0  0
    9.5263    3.0000   -0.0000 C   0  0  0  0  0  0  0  0  0  0  0  0
    2.5981   -0.0000   -0.0000 C   0  0  0  0  0  0  0  0  0  0  0  0
   10.3923    2.5000   -0.0000 C   0  0  0  0  0  0  0  0  0  0  0  0
    1.7321   -0.5000   -0.0000 C   0  0  0  0  0  0  0  0  0  0  0  0
    0.8660   -0.0000   -0.0000 C   0  0  0  0  0  0  0  0  0  0  0  0
    0.0000   -0.5000   -0.0000 O   0  0  0  0  0  0  0  0  0  0  0  0
  1  2  2  0  0  0  0
  1  3  2  0  0  0  0
  1  4  1  0  0  0  0
  1  5  1  0  0  0  0
  4  6  1  0  0  0  0
  4  7  1  0  0  0  0
  6  8  1  0  0  0  0
  8  9  2  0  0  0  0
  9 10  1  0  0  0  0
 10 11  2  0  0  0  0
 10 12  1  0  0  0  0
 11 13  1  0  0  0  0
 11 14  1  0  0  0  0
 12 15  2  0  0  0  0
 14 16  2  0  0  0  0
 14 17  1  0  0  0  0
 15 18  1  0  0  0  0
 16 19  1  0  0  0  0
 18 20  1  0  0  0  0
 19 21  2  0  0  0  0
 20 22  1  0  0  0  0
 21 23  1  0  0  0  0
 22 24  1  0  0  0  0
 24 25  1  0  0  0  0
 25 26  1  0  0  0  0
M  END
>  <idcoordinates2D>


>  <FragFp>
;bunxa127mWJ911cVV08DV!F188!4IG01908!k8JdFV!F08#FF0c10H1W1%4V!2F$V1#

>  <PathFp>
0ZB11I8JG!2WFG0882J70214V80412BF8FX!FRV0JBZ808V4010H!k11$F0FZF01V!1022pF21c40V0

>  <SkelSpheres>
/.1(A$1,1/)201&4.2$201!2//-2&4/E01/-1//&1.1/01/%4012/$2(3/*11//!7//!201%8#4.2102.22(301%3//-1/$1#4+2/%1//$2%2$1$1!2$1//(13/!102/!1(2$1#3/2//+h&2*1!1&6+2!1,1//01)1/+38!1!2+1,1$4/2//,1/%3/.5!2(

>  <Structure>
fesqb@L\MADpAFRRF[IQQZIYIKIZjYjVjZjAScImNll

>  <Atoms>
26

>  <Bonds>
25

>  <Total Molweight>
350

>  <Total Molweight 2>
350.293

>  <cLogP>
3.6128

>  <H-Acceptors>
6

>  <H-Donors>
0

>  <Total Surface Area>
71.78

>  <Relative PSA>
0.83993

>  <Polar Surface Area>
81.59

>  <Shape Index>
0.57692

>  <Molecular Flexibility>
0.65028

>  <Molecular Complexity>
0.6621

>  <Non-H Atoms>
26

>  <Non-C/H Atoms>
7

>  <Electronegative Atoms>
7

>  <Stereo Centers>
0

>  <Rotatable Bonds>
11

>  <Rings Closures>
0

>  <Aromatic Rings>
0

>  <Aromatic Atoms>
0

>  <sp3-Atoms>
12

>  <Symmetric atoms>
1

$$$$

eCreator 1.02D

 27 26  0  0  0  0  0  0  0  0999 V2000
   11.2583   -0.0000   -0.0000 S   0  0  0  0  0  0  0  0  0  0  0  0
   12.1244   -0.5000   -0.0000 O   0  0  0  0  0  0  0  0  0  0  0  0
   10.3923   -0.5000   -0.0000 N   0  0  0  0  0  0  0  0  0  0  0  0
    9.5263   -0.0000   -0.0000 C   0  0  0  0  0  0  0  0  0  0  0  0
   10.3923   -1.5000   -0.0000 C   0  0  0  0  0  0  0  0  0  0  0  0
    8.6603   -0.5000   -0.0000 N   0  0  0  0  0  0  0  0  0  0  0  0
    7.7942   -0.0000   -0.0000 C   0  0  0  0  0  0  0  0  0  0  0  0
    6.9282   -0.5000   -0.0000 C   0  0  0  0  0  0  0  0  0  0  0  0
    7.7942    1.0000   -0.0000 C   0  0  0  0  0  0  0  0  0  0  0  0
    6.9282   -1.5000   -0.0000 C   0  0  0  0  0  0  0  0  0  0  0  0
    6.0622   -0.0000   -0.0000 C   0  0  0  0  0  0  0  0  0  0  0  0
    6.9282    1.5000   -0.0000 C   0  0  0  0  0  0  0  0  0  0  0  0
    8.6603    1.5000   -0.0000 C   0  0  0  0  0  0  0  0  0  0  0  0
    7.7942   -2.0000   -0.0000 N   0  0  0  0  0  0  0  0  0  0  0  0
    6.0622   -2.0000   -0.0000 C   0  0  0  0  0  0  0  0  0  0  0  0
    5.1962   -0.5000   -0.0000 C   0  0  0  0  0  0  0  0  0  0  0  0
    6.9282    2.5000   -0.0000 C   0  0  0  0  0  0  0  0  0  0  0  0
    6.0622   -3.0000   -0.0000 C   0  0  0  0  0  0  0  0  0  0  0  0
    4.3301   -0.0000   -0.0000 C   0  0  0  0  0  0  0  0  0  0  0  0
    7.7942    3.0000   -0.0000 C   0  0  0  0  0  0  0  0  0  0  0  0
    4.3301    1.0000   -0.0000 O   0  0  0  0  0  0  0  0  0  0  0  0
    3.4641   -0.5000   -0.0000 C   0  0  0  0  0  0  0  0  0  0  0  0
    2.5981   -0.0000   -0.0000 C   0  0  0  0  0  0  0  0  0  0  0  0
    2.5981    1.0000   -0.0000 O   0  0  0  0  0  0  0  0  0  0  0  0
    1.7321   -0.5000   -0.0000 C   0  0  0  0  0  0  0  0  0  0  0  0
    0.8660   -0.0000   -0.0000 C   0  0  0  0  0  0  0  0  0  0  0  0
    0.0000   -0.5000   -0.0000 O   0  0  0  0  0  0  0  0  0  0  0  0
  1  2  2  0  0  0  0
  1  3  1  0  0  0  0
  3  4  1  0  0  0  0
  3  5  1  0  0  0  0
  4  6  2  0  0  0  0
  6  7  1  0  0  0  0
  7  8  2  0  0  0  0
  7  9  1  0  0  0  0
  8 10  1  0  0  0  0
  8 11  1  0  0  0  0
  9 12  1  0  0  0  0
  9 13  2  0  0  0  0
 10 14  2  0  0  0  0
 10 15  1  0  0  0  0
 11 16  2  0  0  0  0
 12 17  2  0  0  0  0
 15 18  1  0  0  0  0
 19 16  1  0  0  0  0
 17 20  1  0  0  0  0
 19 21  1  6  0  0  0
 19 22  1  0  0  0  0
 23 22  1  0  0  0  0
 23 24  1  6  0  0  0
 23 25  1  0  0  0  0
 25 26  1  0  0  0  0
 26 27  1  0  0  0  0
M  END
>  <idcoordinates2D>


>  <FragFp>
zvyjezxZ3DWu1og17@Vc0h5VJFFG88#IF0n9080BkNJ10V0HN08!JFF081kH0V1!V!J4#F2$1#

>  <PathFp>
0_8191845PN2WFF32N34b02F4V80896R0eHX10FRV208V8!VkV90Fo1k150k0FF!ZF10V121023Z0V9k4FV0

>  <SkelSpheres>
//#1#@!1!1+3/)2$10101.201!6$4/%1*1/#4/D/)1//03+5///01%1/$3%2////#1/1/01(18/$1(2(11#2!422&4/!1#3/&2+15-1+3(1/%11/*4#4,2$11%1/*2//%2/02*2#1+1//(10k(3#2!3$2/#3/%1///1)1(9!3///#11/%21.2*2.3)1!3.32&2$

>  <Structure>
fmkpR@DTm@oU`BLdtVTTTTRJVaTrZfZiYZjjiBXvDILWWf

>  <Atoms>
27

>  <Bonds>
26

>  <Total Molweight>
366

>  <Total Molweight 2>
366.292

>  <cLogP>
2.3655

>  <H-Acceptors>
7

>  <H-Donors>
0

>  <Total Surface Area>
98.2

>  <Relative PSA>
0.80356

>  <Polar Surface Area>
105.72

>  <Shape Index>
0.55556

>  <Molecular Flexibility>
0.63501

>  <Molecular Complexity>
0.75973

>  <Non-H Atoms>
27

>  <Non-C/H Atoms>
8

>  <Electronegative Atoms>
8

>  <Stereo Centers>
2

>  <Rotatable Bonds>
11

>  <Rings Closures>
0

>  <Aromatic Rings>
0

>  <Aromatic Atoms>
0

>  <sp3-Atoms>
13

>  <Symmetric atoms>
0

$$$$

eCreator 1.02D

 27 26  0  0  0  0  0  0  0  0999 V2000
    9.5263   -3.0000   -0.0000 S   0  0  0  0  0  0  0  0  0  0  0  0
   10.3923   -3.5000   -0.0000 O   0  0  0  0  0  0  0  0  0  0  0  0
    8.6603   -3.5000   -0.0000 O   0  0  0  0  0  0  0  0  0  0  0  0
    9.5263   -2.0000   -0.0000 N   0  0  0  0  0  0  0  0  0  0  0  0
    8.6603   -1.5000   -0.0000 C   0  0  0  0  0  0  0  0  0  0  0  0
    8.6603   -0.5000   -0.0000 N   0  0  0  0  0  0  0  0  0  0  0  0
    7.7942   -0.0000   -0.0000 C   0  0  0  0  0  0  0  0  0  0  0  0
    6.9282   -0.5000   -0.0000 C   0  0  0  0  0  0  0  0  0  0  0  0
    7.7942    1.0000   -0.0000 C   0  0  0  0  0  0  0  0  0  0  0  0
    6.0622   -0.0000   -0.0000 C   0  0  0  0  0  0  0  0  0  0  0  0
    6.9282   -1.5000   -0.0000 C   0  0  0  0  0  0  0  0  0  0  0  0
    6.9282    1.5000   -0.0000 C   0  0  0  0  0  0  0  0  0  0  0  0
    5.1962   -0.5000   -0.0000 C   0  0  0  0  0  0  0  0  0  0  0  0
    6.0622   -2.0000   -0.0000 C   0  0  0  0  0  0  0  0  0  0  0  0
    4.3301   -0.0000   -0.0000 C   0  0  0  0  0  0  0  0  0  0  0  0
    6.0622   -3.0000   -0.0000 C   0  0  0  0  0  0  0  0  0  0  0  0
    4.3301    1.0000   -0.0000 O   0  0  0  0  0  0  0  0  0  0  0  0
    3.4641   -0.5000   -0.0000 C   0  0  0  0  0  0  0  0  0  0  0  0
    5.1962   -3.5000   -0.0000 C   0  0  0  0  0  0  0  0  0  0  0  0
    2.5981   -0.0000   -0.0000 C   0  0  0  0  0  0  0  0  0  0  0  0
    4.3301   -3.0000   -0.0000 C   0  0  0  0  0  0  0  0  0  0  0  0
    2.5981    1.0000   -0.0000 O   0  0  0  0  0  0  0  0  0  0  0  0
    1.7321   -0.5000   -0.0000 C   0  0  0  0  0  0  0  0  0  0  0  0
    3.4641   -3.5000   -0.0000 F   0  0  0  0  0  0  0  0  0  0  0  0
    0.8660   -0.0000   -0.0000 C   0  0  0  0  0  0  0  0  0  0  0  0
    0.8660    1.0000   -0.0000 O   0  0  0  0  0  0  0  0  0  0  0  0
    0.0000   -0.5000   -0.0000 O   0  0  0  0  0  0  0  0  0  0  0  0
  1  2  2  0  0  0  0
  1  3  2  0  0  0  0
  1  4  1  0  0  0  0
  4  5  1  0  0  0  0
  5  6  1  0  0  0  0
  6  7  2  0  0  0  0
  7  8  1  0  0  0  0
  7  9  1  0  0  0  0
  8 10  1  0  0  0  0
  8 11  2  0  0  0  0
  9 12  1  0  0  0  0
 10 13  2  0  0  0  0
 11 14  1  0  0  0  0
 15 13  1  0  0  0  0
 14 16  1  0  0  0  0
 15 17  1  6  0  0  0
 15 18  1  0  0  0  0
 16 19  2  0  0  0  0
 20 18  1  0  0  0  0
 19 21  1  0  0  0  0
 20 22  1  6  0  0  0
 20 23  1  0  0  0  0
 21 24  1  0  0  0  0
 23 25  1  0  0  0  0
 25 26  2  0  0  0  0
 25 27  1  0  0  0  0
M  END
>  <idcoordinates2D>


>  <FragFp>
:yjiywZYDZy1WhV6DVc0hMVrFFF88#HF0m948FBkNJ5Fc0k88#FFG081kH8(FZ#F02!V18!

>  <PathFp>
0_B0138F10F2WNGG0824702F0V8!12B08HV10FBV0JBZ8!14#HV1o150X!F0FZJ01V1F!22p!1s40V0

>  <SkelSpheres>
!2//1#D!1&2&3-3,5/#202!1!4$3.1/(1/-A/)1//,1/203$2(33/*1!1(201%3!1*4/*1/*1&1/&2,16&1,11&2)2#31#5&6(3*1#1/%2012/(11/#1!102/01#1/*4)1/*3+2&1111%1/&1(1/$2#2///&g,1/%4%2#2!21,1/$1//$1(6!3/%1//*1%1101.22&3!2%1(2)1//0

>  <Structure>
fmkPq@LT``MYk@D]dLdaRTTRVRbrTVtVijYjijjYCifDhrmTV

>  <Atoms>
27

>  <Bonds>
26

>  <Total Molweight>
379

>  <Total Molweight 2>
379.259

>  <cLogP>
0.9053

>  <H-Acceptors>
8

>  <H-Donors>
0

>  <Total Surface Area>
116.45

>  <Relative PSA>
0.80275

>  <Polar Surface Area>
127.5

>  <Shape Index>
0.55556

>  <Molecular Flexibility>
0.73406

>  <Molecular Complexity>
0.6715

>  <Non-H Atoms>
27

>  <Non-C/H Atoms>
10

>  <Electronegative Atoms>
10

>  <Stereo Centers>
2

>  <Rotatable Bonds>
13

>  <Rings Closures>
0

>  <Aromatic Rings>
0

>  <Aromatic Atoms>
0

>  <sp3-Atoms>
13

>  <Symmetric atoms>
1

$$$$

eCreator 1.02D

 27 26  0  0  0  0  0  0  0  0999 V2000
    9.5263   -3.0000   -0.0000 S   0  0  0  0  0  0  0  0  0  0  0  0
   10.3923   -3.5000   -0.0000 O   0  0  0  0  0  0  0  0  0  0  0  0
    8.6603   -3.5000   -0.0000 O   0  0  0  0  0  0  0  0  0  0  0  0
    9.5263   -2.0000   -0.0000 N   0  0  0  0  0  0  0  0  0  0  0  0
    8.6603   -1.5000   -0.0000 C   0  0  0  0  0  0  0  0  0  0  0  0
    8.6603   -0.5000   -0.0000 N   0  0  0  0  0  0  0  0  0  0  0  0
    7.7942   -0.0000   -0.0000 C   0  0  0  0  0  0  0  0  0  0  0  0
    6.9282   -0.5000   -0.0000 C   0  0  0  0  0  0  0  0  0  0  0  0
    7.7942    1.0000   -0.0000 C   0  0  0  0  0  0  0  0  0  0  0  0
    6.9282   -1.5000   -0.0000 C   0  0  0  0  0  0  0  0  0  0  0  0
    6.0622   -0.0000   -0.0000 C   0  0  0  0  0  0  0  0  0  0  0  0
    7.7942   -2.0000   -0.0000 N   0  0  0  0  0  0  0  0  0  0  0  0
    6.0622   -2.0000   -0.0000 C   0  0  0  0  0  0  0  0  0  0  0  0
    5.1962   -0.5000   -0.0000 C   0  0  0  0  0  0  0  0  0  0  0  0
    6.0622   -3.0000   -0.0000 C   0  0  0  0  0  0  0  0  0  0  0  0
    5.1962   -1.5000   -0.0000 C   0  0  0  0  0  0  0  0  0  0  0  0
    4.3301   -0.0000   -0.0000 C   0  0  0  0  0  0  0  0  0  0  0  0
    5.1962   -3.5000   -0.0000 C   0  0  0  0  0  0  0  0  0  0  0  0
    3.4641   -0.5000   -0.0000 C   0  0  0  0  0  0  0  0  0  0  0  0
    5.1962   -4.5000   -0.0000 C   0  0  0  0  0  0  0  0  0  0  0  0
    2.5981   -0.0000   -0.0000 C   0  0  0  0  0  0  0  0  0  0  0  0
    4.3301   -5.0000   -0.0000 F   0  0  0  0  0  0  0  0  0  0  0  0
    6.0622   -5.0000   -0.0000 C   0  0  0  0  0  0  0  0  0  0  0  0
    1.7321   -0.5000   -0.0000 C   0  0  0  0  0  0  0  0  0  0  0  0
    0.8660   -0.0000   -0.0000 C   0  0  0  0  0  0  0  0  0  0  0  0
    0.8660    1.0000   -0.0000 O   0  0  0  0  0  0  0  0  0  0  0  0
    0.0000   -0.5000   -0.0000 O   0  0  0  0  0  0  0  0  0  0  0  0
  1  2  2  0  0  0  0
  1  3  2  0  0  0  0
  1  4  1  0  0  0  0
  4  5  1  0  0  0  0
  5  6  1  0  0  0  0
  6  7  2  0  0  0  0
  7  8  1  0  0  0  0
  7  9  1  0  0  0  0
  8 10  2  0  0  0  0
  8 11  1  0  0  0  0
 10 12  1  0  0  0  0
 10 13  1  0  0  0  0
 11 14  2  0  0  0  0
 13 15  2  0  0  0  0
 13 16  1  0  0  0  0
 14 17  1  0  0  0  0
 15 18  1  0  0  0  0
 17 19  1  0  0  0  0
 18 20  2  0  0  0  0
 19 21  1  0  0  0  0
 20 22  1  0  0  0  0
 20 23  1  0  0  0  0
 21 24  1  0  0  0  0
 24 25  1  0  0  0  0
 25 26  2  0  0  0  0
 25 27  1  0  0  0  0
M  END
>  <idcoordinates2D>


>  <FragFp>
zxybabw4W@4L1K4V0BVV086V1FF188#IF01948!k8J50V02808!FFF081FH0V1%4V#F02!V18!

>  <PathFp>
0ZB1138JG!2WFGF082470214V80412B08FX!FRV0JBZ8!V4010H!k11020VF0FZJ01V1#22p!1c40V0

>  <SkelSpheres>
//(@.1!1-3//#2+3//(1.2&5%9%1&1///(1/!3$2(3/&4!21/$3-4//,1*4$1/3+2(9&101)2102#2$2$22#1$3&4(3/%1+1#102/02#1+2/%14/&1%2#2%2*1/&1!3$2#1+13/-101/(3///.h,2!2!103%1,2//-2#1//%6F!1!1$1-1#1/1%2///*1(3(1/)2(

>  <Structure>
fmkpQ@LTuADu`BJrFRPiJJZKQKIJHjKTtuKUMULBeDRZmIh

>  <Atoms>
27

>  <Bonds>
26

>  <Total Molweight>
373

>  <Total Molweight 2>
373.279

>  <cLogP>
3.4986

>  <H-Acceptors>
7

>  <H-Donors>
0

>  <Total Surface Area>
106.31

>  <Relative PSA>
0.66626

>  <Polar Surface Area>
90.28

>  <Shape Index>
0.55556

>  <Molecular Flexibility>
0.64345

>  <Molecular Complexity>
0.70285

>  <Non-H Atoms>
27

>  <Non-C/H Atoms>
9

>  <Electronegative Atoms>
9

>  <Stereo Centers>
0

>  <Rotatable Bonds>
11

>  <Rings Closures>
0

>  <Aromatic Rings>
0

>  <Aromatic Atoms>
0

>  <sp3-Atoms>
10

>  <Symmetric atoms>
1

$$$$

eCreator 1.02D

 27 26  0  0  0  0  0  0  0  0999 V2000
    7.7942   -3.0000   -0.0000 S   0  0  0  0  0  0  0  0  0  0  0  0
    6.9282   -3.5000   -0.0000 O   0  0  0  0  0  0  0  0  0  0  0  0
    8.6603   -3.5000   -0.0000 O   0  0  0  0  0  0  0  0  0  0  0  0
    7.7942   -2.0000   -0.0000 N   0  0  0  0  0  0  0  0  0  0  0  0
    8.6603   -1.5000   -0.0000 C   0  0  0  0  0  0  0  0  0  0  0  0
    8.6603   -0.5000   -0.0000 N   0  0  0  0  0  0  0  0  0  0  0  0
    9.5263   -2.0000   -0.0000 N   0  0  0  0  0  0  0  0  0  0  0  0
    7.7942   -0.0000   -0.0000 C   0  0  0  0  0  0  0  0  0  0  0  0
   10.3923   -1.5000   -0.0000 C   0  0  0  0  0  0  0  0  0  0  0  0
    6.9282   -0.5000   -0.0000 C   0  0  0  0  0  0  0  0  0  0  0  0
    7.7942    1.0000   -0.0000 C   0  0  0  0  0  0  0  0  0  0  0  0
   11.2583   -2.0000   -0.0000 C   0  0  0  0  0  0  0  0  0  0  0  0
    6.0622   -0.0000   -0.0000 C   0  0  0  0  0  0  0  0  0  0  0  0
    6.9282    1.5000   -0.0000 C   0  0  0  0  0  0  0  0  0  0  0  0
   12.1244   -1.5000   -0.0000 C   0  0  0  0  0  0  0  0  0  0  0  0
    5.1962   -0.5000   -0.0000 C   0  0  0  0  0  0  0  0  0  0  0  0
   12.9904   -2.0000   -0.0000 C   0  0  0  0  0  0  0  0  0  0  0  0
    4.3301   -0.0000   -0.0000 C   0  0  0  0  0  0  0  0  0  0  0  0
   12.9904   -3.0000   -0.0000 C   0  0  0  0  0  0  0  0  0  0  0  0
    4.3301    1.0000   -0.0000 O   0  0  0  0  0  0  0  0  0  0  0  0
    3.4641   -0.5000   -0.0000 C   0  0  0  0  0  0  0  0  0  0  0  0
   13.8564   -3.5000   -0.0000 F   0  0  0  0  0  0  0  0  0  0  0  0
    2.5981   -0.0000   -0.0000 C   0  0  0  0  0  0  0  0  0  0  0  0
    2.5981    1.0000   -0.0000 O   0  0  0  0  0  0  0  0  0  0  0  0
    1.7321   -0.5000   -0.0000 C   0  0  0  0  0  0  0  0  0  0  0  0
    0.8660   -0.0000   -0.0000 C   0  0  0  0  0  0  0  0  0  0  0  0
    0.0000   -0.5000   -0.0000 O   0  0  0  0  0  0  0  0  0  0  0  0
  1  2  2  0  0  0  0
  1  3  2  0  0  0  0
  1  4  1  0  0  0  0
  4  5  1  0  0  0  0
  5  6  1  0  0  0  0
  5  7  2  0  0  0  0
  6  8  2  0  0  0  0
  7  9  1  0  0  0  0
  8 10  1  0  0  0  0
  8 11  1  0  0  0  0
  9 12  1  0  0  0  0
 10 13  1  0  0  0  0
 11 14  1  0  0  0  0
 12 15  1  0  0  0  0
 13 16  2  0  0  0  0
 15 17  2  0  0  0  0
 18 16  1  0  0  0  0
 17 19  1  0  0  0  0
 18 20  1  6  0  0  0
 18 21  1  0  0  0  0
 19 22  1  0  0  0  0
 23 21  1  0  0  0  0
 23 24  1  6  0  0  0
 23 25  1  0  0  0  0
 25 26  1  0  0  0  0
 26 27  1  0  0  0  0
M  END
>  <idcoordinates2D>


>  <FragFp>
:yjeUwZ3DZu1Zg06@Vc0h7VJ0FF88#HF0n9080BkNJ10V0m808!J0F081kH0V&FZ$2#V18!

>  <PathFp>
F_B0138J08FFYF03082470X80V8!92R0eF010FBV2JBW8!1FV!Ho1k110V0Fk0F_011!F!X2K!9V4V!

>  <SkelSpheres>
.1/#1#H/!3-3$1&5/#2!201!4$2)101!1///&A/1$1/)4//&2/3/*2/!1!3/!21(2//&2#1%1%1/+6/1#2(201%12#1$201$5//(1%2012/(1*3.2/%1$1/#141+2$11%1)3/%12/+101!1.2*2!121//,1(i(3#1(21.11$22#1,1%1-201//!1!1$2!3//011/01/%1/2*2%1$1!3)1/!3201*

>  <Structure>
fmkqQ@LTYAF^k@DUdLdaTRTRRVRTVtrViZjiZjjiDXvDiLWWf

>  <Atoms>
27

>  <Bonds>
26

>  <Total Molweight>
377

>  <Total Molweight 2>
377.267

>  <cLogP>
1.5359

>  <H-Acceptors>
8

>  <H-Donors>
0

>  <Total Surface Area>
99.32

>  <Relative PSA>
0.9258

>  <Polar Surface Area>
122.79

>  <Shape Index>
0.7037

>  <Molecular Flexibility>
0.75078

>  <Molecular Complexity>
0.63962

>  <Non-H Atoms>
27

>  <Non-C/H Atoms>
10

>  <Electronegative Atoms>
10

>  <Stereo Centers>
2

>  <Rotatable Bonds>
12

>  <Rings Closures>
0

>  <Aromatic Rings>
0

>  <Aromatic Atoms>
0

>  <sp3-Atoms>
15

>  <Symmetric atoms>
1

$$$$

eCreator 1.02D

 27 26  0  0  0  0  0  0  0  0999 V2000
    8.6603    2.5000   -0.0000 S   0  0  0  0  0  0  0  0  0  0  0  0
    9.5263    3.0000   -0.0000 O   0  0  0  0  0  0  0  0  0  0  0  0
    8.6603    1.5000   -0.0000 N   0  0  0  0  0  0  0  0  0  0  0  0
    7.7942    3.0000   -0.0000 C   0  0  0  0  0  0  0  0  0  0  0  0
    7.7942    1.0000   -0.0000 C   0  0  0  0  0  0  0  0  0  0  0  0
    9.5263    1.0000   -0.0000 C   0  0  0  0  0  0  0  0  0  0  0  0
    7.7942   -0.0000   -0.0000 N   0  0  0  0  0  0  0  0  0  0  0  0
    6.9282    1.5000   -0.0000 N   0  0  0  0  0  0  0  0  0  0  0  0
    6.9282   -0.5000   -0.0000 C   0  0  0  0  0  0  0  0  0  0  0  0
    6.0622   -0.0000   -0.0000 C   0  0  0  0  0  0  0  0  0  0  0  0
    6.9282   -1.5000   -0.0000 C   0  0  0  0  0  0  0  0  0  0  0  0
    6.0622    1.0000   -0.0000 C   0  0  0  0  0  0  0  0  0  0  0  0
    5.1962   -0.5000   -0.0000 C   0  0  0  0  0  0  0  0  0  0  0  0
    5.1962    1.5000   -0.0000 C   0  0  0  0  0  0  0  0  0  0  0  0
    4.3301   -0.0000   -0.0000 C   0  0  0  0  0  0  0  0  0  0  0  0
    5.1962    2.5000   -0.0000 C   0  0  0  0  0  0  0  0  0  0  0  0
    4.3301    1.0000   -0.0000 C   0  0  0  0  0  0  0  0  0  0  0  0
    3.4641   -0.5000   -0.0000 C   0  0  0  0  0  0  0  0  0  0  0  0
    4.3301    3.0000   -0.0000 C   0  0  0  0  0  0  0  0  0  0  0  0
    2.5981   -0.0000   -0.0000 C   0  0  0  0  0  0  0  0  0  0  0  0
    3.4641    2.5000   -0.0000 C   0  0  0  0  0  0  0  0  0  0  0  0
    1.7321   -0.5000   -0.0000 C   0  0  0  0  0  0  0  0  0  0  0  0
    3.4641    1.5000   -0.0000 F   0  0  0  0  0  0  0  0  0  0  0  0
    2.5981    3.0000   -0.0000 C   0  0  0  0  0  0  0  0  0  0  0  0
    1.7321   -1.5000   -0.0000 O   0  0  0  0  0  0  0  0  0  0  0  0
    0.8660   -0.0000   -0.0000 C   0  0  0  0  0  0  0  0  0  0  0  0
    0.0000   -0.5000   -0.0000 C   0  0  0  0  0  0  0  0  0  0  0  0
  1  2  2  0  0  0  0
  1  3  1  0  0  0  0
  1  4  1  0  0  0  0
  3  5  1  0  0  0  0
  3  6  1  0  0  0  0
  5  7  1  0  0  0  0
  5  8  2  0  0  0  0
  7  9  2  0  0  0  0
  9 10  1  0  0  0  0
  9 11  1  0  0  0  0
 10 12  2  0  0  0  0
 10 13  1  0  0  0  0
 12 14  1  0  0  0  0
 13 15  2  0  0  0  0
 14 16  1  0  0  0  0
 14 17  2  0  0  0  0
 15 18  1  0  0  0  0
 16 19  2  0  0  0  0
 18 20  1  0  0  0  0
 19 21  1  0  0  0  0
 22 20  1  0  0  0  0
 21 23  1  0  0  0  0
 21 24  2  0  0  0  0
 22 25  1  1  0  0  0
 22 26  1  0  0  0  0
 26 27  1  0  0  0  0
M  END
>  <idcoordinates2D>


>  <FragFp>
;jPqta1@7qVVC13cVc0CDVFFFJ8#4HG0V808!kN4dFV!N$JJF0c1FH1W#V!F#2F2#V18!

>  <PathFp>
0ZB01I8F10FHWF11882J70XG0V8#2BF8HV!GRV0JB_808W4010Hs0k15#FF0FZF01V1F10V2kF29s40V0

>  <SkelSpheres>
/!1/$8%1%2$1+1!1)2%2!1+3(4$62//!5/.1!A/#1//!1/6/,1/-2/$1/-1%1,3/!1!1/.302(8*1)1%2$2%1/02//-3-1//1(1*1#2!1%14/#102///(11012/(2!3#22/&3///.j#2(2)1(1)2!1/)3)2//1/0F301%3,1(3+1)1+2)3/03!3&41$1(3/,101*2

>  <Structure>
fmkpa@DLy@X@aladdttvbfRbVRTTkURttsMTuPkB\UUjK@

>  <Atoms>
27

>  <Bonds>
26

>  <Total Molweight>
365

>  <Total Molweight 2>
365.303

>  <cLogP>
5.1152

>  <H-Acceptors>
5

>  <H-Donors>
0

>  <Total Surface Area>
107.29

>  <Relative PSA>
0.58151

>  <Polar Surface Area>
84.47

>  <Shape Index>
0.51852

>  <Molecular Flexibility>
0.71903

>  <Molecular Complexity>
0.69754

>  <Non-H Atoms>
27

>  <Non-C/H Atoms>
7

>  <Electronegative Atoms>
7

>  <Stereo Centers>
2

>  <Rotatable Bonds>
9

>  <Rings Closures>
0

>  <Aromatic Rings>
0

>  <Aromatic Atoms>
0

>  <sp3-Atoms>
10

>  <Symmetric atoms>
0

$$$$

eCreator 1.02D

 27 26  0  0  0  0  0  0  0  0999 V2000
    9.5263   -3.0000   -0.0000 S   0  0  0  0  0  0  0  0  0  0  0  0
   10.3923   -3.5000   -0.0000 O   0  0  0  0  0  0  0  0  0  0  0  0
    8.6603   -3.5000   -0.0000 O   0  0  0  0  0  0  0  0  0  0  0  0
    9.5263   -2.0000   -0.0000 N   0  0  0  0  0  0  0  0  0  0  0  0
    8.6603   -1.5000   -0.0000 C   0  0  0  0  0  0  0  0  0  0  0  0
   10.3923   -1.5000   -0.0000 C   0  0  0  0  0  0  0  0  0  0  0  0
    8.6603   -0.5000   -0.0000 N   0  0  0  0  0  0  0  0  0  0  0  0
    7.7942   -0.0000   -0.0000 C   0  0  0  0  0  0  0  0  0  0  0  0
    6.9282   -0.5000   -0.0000 C   0  0  0  0  0  0  0  0  0  0  0  0
    7.7942    1.0000   -0.0000 C   0  0  0  0  0  0  0  0  0  0  0  0
    6.9282   -1.5000   -0.0000 C   0  0  0  0  0  0  0  0  0  0  0  0
    6.0622   -0.0000   -0.0000 C   0  0  0  0  0  0  0  0  0  0  0  0
    6.0622   -2.0000   -0.0000 C   0  0  0  0  0  0  0  0  0  0  0  0
    5.1962   -0.5000   -0.0000 C   0  0  0  0  0  0  0  0  0  0  0  0
    6.0622   -3.0000   -0.0000 C   0  0  0  0  0  0  0  0  0  0  0  0
    5.1962   -1.5000   -0.0000 C   0  0  0  0  0  0  0  0  0  0  0  0
    4.3301   -0.0000   -0.0000 C   0  0  0  0  0  0  0  0  0  0  0  0
    5.1962   -3.5000   -0.0000 C   0  0  0  0  0  0  0  0  0  0  0  0
    3.4641   -0.5000   -0.0000 C   0  0  0  0  0  0  0  0  0  0  0  0
    5.1962   -4.5000   -0.0000 C   0  0  0  0  0  0  0  0  0  0  0  0
    2.5981   -0.0000   -0.0000 C   0  0  0  0  0  0  0  0  0  0  0  0
    4.3301   -5.0000   -0.0000 F   0  0  0  0  0  0  0  0  0  0  0  0
    6.0622   -5.0000   -0.0000 C   0  0  0  0  0  0  0  0  0  0  0  0
    1.7321   -0.5000   -0.0000 C   0  0  0  0  0  0  0  0  0  0  0  0
    0.8660   -0.0000   -0.0000 C   0  0  0  0  0  0  0  0  0  0  0  0
    0.8660    1.0000   -0.0000 O   0  0  0  0  0  0  0  0  0  0  0  0
    0.0000   -0.5000   -0.0000 O   0  0  0  0  0  0  0  0  0  0  0  0
  1  2  2  0  0  0  0
  1  3  2  0  0  0  0
  1  4  1  0  0  0  0
  4  5  1  0  0  0  0
  4  6  1  0  0  0  0
  5  7  1  0  0  0  0
  7  8  2  0  0  0  0
  8  9  1  0  0  0  0
  8 10  1  0  0  0  0
  9 11  2  0  0  0  0
  9 12  1  0  0  0  0
 11 13  1  0  0  0  0
 12 14  2  0  0  0  0
 13 15  2  0  0  0  0
 13 16  1  0  0  0  0
 14 17  1  0  0  0  0
 15 18  1  0  0  0  0
 17 19  1  0  0  0  0
 18 20  2  0  0  0  0
 19 21  1  0  0  0  0
 20 22  1  0  0  0  0
 20 23  1  0  0  0  0
 21 24  1  0  0  0  0
 24 25  1  0  0  0  0
 25 26  2  0  0  0  0
 25 27  1  0  0  0  0
M  END
>  <idcoordinates2D>


>  <FragFp>
:ybaqxaW@5q11CW1BVV086V1FF088#HF01948!k8J_FV!N08!FFF0c1FH111&V#F02!V18!

>  <PathFp>
0ZB0138F#2WF1F882J70210V80412BF8FV!FRV0JBZ8!V4010H!k11020VF0FZJ01V$22l021c40V0

>  <SkelSpheres>
//%109.1!1.1)2/+1!2$3///(2&3%A1///%1//!3//&112/%3////$104$1/2+2(9&101*2%2$2$32#1$3&4(3//&1/#2/2/&403/!101.1,1/*3+2&1012/3*2/)1!3//)5/$i#1(2(31$1,2!1(3$4/+2/)1-206D!2!1$1//*1/1.1%1$3,1(2$1,105,2(

>  <Structure>
fmkPQ@LL`bZpAEYCIHXlhidhedeDUEjffejfjfAQcJMVdt

>  <Atoms>
27

>  <Bonds>
26

>  <Total Molweight>
371

>  <Total Molweight 2>
371.283

>  <cLogP>
4.1563

>  <H-Acceptors>
6

>  <H-Donors>
0

>  <Total Surface Area>
99.67

>  <Relative PSA>
0.67503

>  <Polar Surface Area>
87.04

>  <Shape Index>
0.55556

>  <Molecular Flexibility>
0.64459

>  <Molecular Complexity>
0.66071

>  <Non-H Atoms>
27

>  <Non-C/H Atoms>
8

>  <Electronegative Atoms>
8

>  <Stereo Centers>
0

>  <Rotatable Bonds>
11

>  <Rings Closures>
0

>  <Aromatic Rings>
0

>  <Aromatic Atoms>
0

>  <sp3-Atoms>
11

>  <Symmetric atoms>
1

$$$$

eCreator 1.02D

 26 26  0  0  0  0  0  0  0  0999 V2000
    7.7942   -3.0000   -0.0000 S   0  0  0  0  0  0  0  0  0  0  0  0
    8.6603   -3.5000   -0.0000 O   0  0  0  0  0  0  0  0  0  0  0  0
    7.7942   -2.0000   -0.0000 N   0  0  0  0  0  0  0  0  0  0  0  0
    6.9282   -3.5000   -0.0000 C   0  0  0  0  0  0  0  0  0  0  0  0
    6.9282   -1.5000   -0.0000 C   0  0  0  0  0  0  0  0  0  0  0  0
    8.6603   -1.5000   -0.0000 C   0  0  0  0  0  0  0  0  0  0  0  0
    6.9282   -0.5000   -0.0000 N   0  0  0  0  0  0  0  0  0  0  0  0
    6.0622   -2.0000   -0.0000 N   0  0  0  0  0  0  0  0  0  0  0  0
    6.0622   -0.0000   -0.0000 C   0  0  0  0  0  0  0  0  0  0  0  0
    5.1962   -0.5000   -0.0000 C   0  0  0  0  0  0  0  0  0  0  0  0
    6.0622    1.0000   -0.0000 C   0  0  0  0  0  0  0  0  0  0  0  0
    5.1962   -1.5000   -0.0000 C   0  0  0  0  0  0  0  0  0  0  0  0
    4.3301   -0.0000   -0.0000 C   0  0  0  0  0  0  0  0  0  0  0  0
    4.3301   -2.0000   -0.0000 C   0  0  0  0  0  0  0  0  0  0  0  0
    3.4641   -0.5000   -0.0000 C   0  0  0  0  0  0  0  0  0  0  0  0
    4.3301   -3.0000   -0.0000 C   0  0  0  0  0  0  0  0  0  0  0  0
    3.4641   -1.5000   -0.0000 C   0  0  0  0  0  0  0  0  0  0  0  0
    2.5981   -0.0000   -0.0000 C   0  0  0  0  0  0  0  0  0  0  0  0
    3.4641   -3.5000   -0.0000 C   0  0  0  0  0  0  0  0  0  0  0  0
    2.5981   -2.0000   -0.0000 C   0  0  0  0  0  0  0  0  0  0  0  0
    1.7321   -0.5000   -0.0000 C   0  0  0  0  0  0  0  0  0  0  0  0
    2.5981   -3.0000   -0.0000 C   0  0  0  0  0  0  0  0  0  0  0  0
    0.8660   -0.0000   -0.0000 C   0  0  0  0  0  0  0  0  0  0  0  0
    1.7321   -3.5000   -0.0000 F   0  0  0  0  0  0  0  0  0  0  0  0
    0.8660    1.0000   -0.0000 O   0  0  0  0  0  0  0  0  0  0  0  0
    0.0000   -0.5000   -0.0000 C   0  0  0  0  0  0  0  0  0  0  0  0
  1  2  2  0  0  0  0
  1  3  1  0  0  0  0
  1  4  1  0  0  0  0
  3  5  1  0  0  0  0
  3  6  1  0  0  0  0
  5  7  1  0  0  0  0
  5  8  2  0  0  0  0
  7  9  2  0  0  0  0
  9 10  1  0  0  0  0
  9 11  1  0  0  0  0
 10 12  2  0  0  0  0
 10 13  1  0  0  0  0
 12 14  1  0  0  0  0
 13 15  2  0  0  0  0
 14 16  2  0  0  0  0
 14 17  1  0  0  0  0
 15 18  1  0  0  0  0
 16 19  1  0  0  0  0
 17 20  2  0  0  0  0
 18 21  1  0  0  0  0
 19 22  2  0  0  0  0
 23 21  1  0  0  0  0
 22 24  1  0  0  0  0
 23 25  1  6  0  0  0
 23 26  1  0  0  0  0
 20 22  1  0  0  0  0
M  END
>  <idcoordinates2D>


>  <FragFp>
:vzPqtb8@7qV0C1IcVd0C@V0FFJ80104HG0V808!kN4dFV!N!20JJF0c1FH1W!2V!F#2F2#V18!

>  <PathFp>
0bBV9I9FV!HWF11882FE0X!V80F03DFBFc!IBVFJB_808042!Hs0k51#NF0FZF0WV0V50V2kH298B0_0

>  <SkelSpheres>
/!1/$4%1+1&1/02-3&3(5$22//!5/.1!7/.2///*1*5!1/02(2/$2//$1,3/!3!1/.302(8*2)1%2$2%10203,2/$2////+1)4/$1+21&103/6/.2&11013.2$4!2!1$2(1///02/+h#202%2)11/02801/1/!3//,2$9!1%3,1(3/%1&1//#3-1(3/,4,2

>  <Structure>
fekpa@DLy@X@cl`eW]|vljnmfkURttaAETP[L\UUj

>  <Atoms>
26

>  <Bonds>
26

>  <Total Molweight>
353

>  <Total Molweight 2>
353.292

>  <cLogP>
3.5428

>  <H-Acceptors>
5

>  <H-Donors>
0

>  <Total Surface Area>
113.4

>  <Relative PSA>
0.55018

>  <Polar Surface Area>
84.47

>  <Shape Index>
0.5

>  <Molecular Flexibility>
0.61993

>  <Molecular Complexity>
0.69426

>  <Non-H Atoms>
26

>  <Non-C/H Atoms>
7

>  <Electronegative Atoms>
7

>  <Stereo Centers>
2

>  <Rotatable Bonds>
6

>  <Rings Closures>
1

>  <Aromatic Rings>
1

>  <Aromatic Atoms>
6

>  <sp3-Atoms>
9

>  <Symmetric atoms>
2

$$$$

eCreator 1.02D

 27 26  0  0  0  0  0  0  0  0999 V2000
   11.6913   -4.5000   -0.0000 S   0  0  0  0  0  0  0  0  0  0  0  0
   10.3923   -5.2500   -0.0000 O   0  0  0  0  0  0  0  0  0  0  0  0
   11.6913   -3.0000   -0.0000 N   0  0  0  0  0  0  0  0  0  0  0  0
   12.9904   -2.2500   -0.0000 C   0  0  0  0  0  0  0  0  0  0  0  0
   12.9904   -0.7500   -0.0000 N   0  0  0  0  0  0  0  0  0  0  0  0
   14.2894   -3.0000   -0.0000 N   0  0  0  0  0  0  0  0  0  0  0  0
   11.6913   -0.0000   -0.0000 C   0  0  0  0  0  0  0  0  0  0  0  0
   15.5885   -2.2500   -0.0000 C   0  0  0  0  0  0  0  0  0  0  0  0
   10.3923   -0.7500   -0.0000 C   0  0  0  0  0  0  0  0  0  0  0  0
   11.6913    1.5000   -0.0000 C   0  0  0  0  0  0  0  0  0  0  0  0
   16.8875   -3.0000   -0.0000 C   0  0  0  0  0  0  0  0  0  0  0  0
    9.0933   -0.0000   -0.0000 C   0  0  0  0  0  0  0  0  0  0  0  0
   10.3923    2.2500   -0.0000 C   0  0  0  0  0  0  0  0  0  0  0  0
   18.1865   -2.2500   -0.0000 C   0  0  0  0  0  0  0  0  0  0  0  0
    7.7942   -0.7500   -0.0000 C   0  0  0  0  0  0  0  0  0  0  0  0
   19.4856   -3.0000   -0.0000 C   0  0  0  0  0  0  0  0  0  0  0  0
    6.4952   -0.0000   -0.0000 C   0  0  0  0  0  0  0  0  0  0  0  0
   20.7846   -2.2500   -0.0000 C   0  0  0  0  0  0  0  0  0  0  0  0
    6.4952    1.5000   -0.0000 O   0  0  0  0  0  0  0  0  0  0  0  0
    5.1962   -0.7500   -0.0000 C   0  0  0  0  0  0  0  0  0  0  0  0
   20.7846   -0.7500   -0.0000 C   0  0  0  0  0  0  0  0  0  0  0  0
    3.8971   -0.0000   -0.0000 C   0  0  0  0  0  0  0  0  0  0  0  0
    3.8971    1.5000   -0.0000 O   0  0  0  0  0  0  0  0  0  0  0  0
    2.5981   -0.7500   -0.0000 C   0  0  0  0  0  0  0  0  0  0  0  0
    1.2990   -0.0000   -0.0000 C   0  0  0  0  0  0  0  0  0  0  0  0
    1.2990    1.5000   -0.0000 O   0  0  0  0  0  0  0  0  0  0  0  0
    0.0000   -0.7500   -0.0000 O   0  0  0  0  0  0  0  0  0  0  0  0
  1  2  2  0  0  0  0
  1  3  1  0  0  0  0
  3  4  1  0  0  0  0
  4  5  1  0  0  0  0
  4  6  2  0  0  0  0
  5  7  2  0  0  0  0
  6  8  1  0  0  0  0
  7  9  1  0  0  0  0
  7 10  1  0  0  0  0
  8 11  1  0  0  0  0
  9 12  1  0  0  0  0
 10 13  1  0  0  0  0
 11 14  2  0  0  0  0
 12 15  2  0  0  0  0
 14 16  1  0  0  0  0
 17 15  1  0  0  0  0
 16 18  2  0  0  0  0
 17 19  1  6  0  0  0
 17 20  1  0  0  0  0
 18 21  1  0  0  0  0
 22 20  1  0  0  0  0
 22 23  1  6  0  0  0
 22 24  1  0  0  0  0
 24 25  1  0  0  0  0
 25 26  2  0  0  0  0
 25 27  1  0  0  0  0
M  END
>  <idcoordinates2D>


>  <FragFp>
:yjizwZYDZy1WhV6DVc0hMVr0FF88#HF0n948FBkNJ5Fc0m888!J0G081kH8V&F4#F22!V1#

>  <PathFp>
F_B0938F180FYNFG082471X!V8!92R08F010FBV0JBW8#FV!Ho1o110X0NkVFZJ01!2!a2J!9V4V!

>  <SkelSpheres>
!2//1#B101.3/#1//01!4$2)1$1%1/.4/H2&1!2#1$101/01//.4.3/)3#1(1//#102-1)1/)1/#2-7&1*102!1$201%11#3$5&5(3/.1%201/)1*3.2/+1/01014/02////&101!1/*2!4//.1(j!1)1)12*4011%2/!1/$1//$1(5!3//0111/1+1)1(2&2$2$2.30103$1.1$5+

>  <Structure>
fmkqR@DDiAKYk@DIVrljnkOvsTmURtuUSHCJraJbZmAX

>  <Atoms>
27

>  <Bonds>
26

>  <Total Molweight>
370

>  <Total Molweight 2>
370.280

>  <cLogP>
1.6921

>  <H-Acceptors>
8

>  <H-Donors>
0

>  <Total Surface Area>
106.53

>  <Relative PSA>
0.86314

>  <Polar Surface Area>
122.79

>  <Shape Index>
0.7037

>  <Molecular Flexibility>
0.74667

>  <Molecular Complexity>
0.62953

>  <Non-H Atoms>
27

>  <Non-C/H Atoms>
9

>  <Electronegative Atoms>
9

>  <Stereo Centers>
2

>  <Rotatable Bonds>
11

>  <Rings Closures>
0

>  <Aromatic Rings>
0

>  <Aromatic Atoms>
0

>  <sp3-Atoms>
13

>  <Symmetric atoms>
0

$$$$

eCreator 1.02D

 27 26  0  0  0  0  0  0  0  0999 V2000
   10.3923   -1.5000   -0.0000 S   0  0  0  0  0  0  0  0  0  0  0  0
   10.8923   -2.3660   -0.0000 O   0  0  0  0  0  0  0  0  0  0  0  0
    9.8923   -0.6340   -0.0000 O   0  0  0  0  0  0  0  0  0  0  0  0
    9.5263   -2.0000   -0.0000 N   0  0  0  0  0  0  0  0  0  0  0  0
   11.2583   -1.0000   -0.0000 C   0  0  0  0  0  0  0  0  0  0  0  0
    8.6603   -1.5000   -0.0000 C   0  0  0  0  0  0  0  0  0  0  0  0
    9.5263   -3.0000   -0.0000 C   0  0  0  0  0  0  0  0  0  0  0  0
    7.7942   -2.0000   -0.0000 N   0  0  0  0  0  0  0  0  0  0  0  0
    6.9282   -1.5000   -0.0000 C   0  0  0  0  0  0  0  0  0  0  0  0
    6.9282   -0.5000   -0.0000 C   0  0  0  0  0  0  0  0  0  0  0  0
    6.0622   -2.0000   -0.0000 C   0  0  0  0  0  0  0  0  0  0  0  0
    7.7942   -0.0000   -0.0000 C   0  0  0  0  0  0  0  0  0  0  0  0
    6.0622   -0.0000   -0.0000 C   0  0  0  0  0  0  0  0  0  0  0  0
    8.6603   -0.5000   -0.0000 N   0  0  0  0  0  0  0  0  0  0  0  0
    7.7942    1.0000   -0.0000 C   0  0  0  0  0  0  0  0  0  0  0  0
    5.1962   -0.5000   -0.0000 C   0  0  0  0  0  0  0  0  0  0  0  0
    8.6603    1.5000   -0.0000 C   0  0  0  0  0  0  0  0  0  0  0  0
    6.9282    1.5000   -0.0000 C   0  0  0  0  0  0  0  0  0  0  0  0
    4.3301   -0.0000   -0.0000 C   0  0  0  0  0  0  0  0  0  0  0  0
    8.6603    2.5000   -0.0000 C   0  0  0  0  0  0  0  0  0  0  0  0
    3.4641   -0.5000   -0.0000 C   0  0  0  0  0  0  0  0  0  0  0  0
    9.5263    3.0000   -0.0000 C   0  0  0  0  0  0  0  0  0  0  0  0
    2.5981   -0.0000   -0.0000 C   0  0  0  0  0  0  0  0  0  0  0  0
   10.3923    2.5000   -0.0000 C   0  0  0  0  0  0  0  0  0  0  0  0
    1.7321   -0.5000   -0.0000 C   0  0  0  0  0  0  0  0  0  0  0  0
    0.8660   -0.0000   -0.0000 C   0  0  0  0  0  0  0  0  0  0  0  0
    0.0000   -0.5000   -0.0000 O   0  0  0  0  0  0  0  0  0  0  0  0
  1  2  2  0  0  0  0
  1  3  2  0  0  0  0
  1  4  1  0  0  0  0
  1  5  1  0  0  0  0
  4  6  1  0  0  0  0
  4  7  1  0  0  0  0
  6  8  1  0  0  0  0
  8  9  2  0  0  0  0
  9 10  1  0  0  0  0
  9 11  1  0  0  0  0
 10 12  2  0  0  0  0
 10 13  1  0  0  0  0
 12 14  1  0  0  0  0
 12 15  1  0  0  0  0
 13 16  2  0  0  0  0
 15 17  2  0  0  0  0
 15 18  1  0  0  0  0
 16 19  1  0  0  0  0
 17 20  1  0  0  0  0
 19 21  1  0  0  0  0
 20 22  2  0  0  0  0
 21 23  1  0  0  0  0
 22 24  1  0  0  0  0
 23 25  1  0  0  0  0
 25 26  1  0  0  0  0
 26 27  1  0  0  0  0
M  END
>  <idcoordinates2D>


>  <FragFp>
;bunxa1@7mWJ911cVV08DV0FF188!4IG01908!k8JdFV02N08!FFF0c1FH1W1%4V!2F$V1#

>  <PathFp>
0ZB11I8JG!2WFG0882J70214V80412BF8FX!FRV0JBZ808V4010H!k11$F0FZF01V101022pF21c40V0

>  <SkelSpheres>
//%10A/!1/)2)4.2$2$2///%4/C-1////+2//%4012/$2(3/+1//!7$1/1+201%@#4.2102#2$2$22#1#3(3/.1)1#1/)41*2/%1/&1(2#2%2*1!2/,2#11+3/011,1/2)3/2//+j&2$2!2011)6+2!1//.1//%2@!1!1!1(1&1*4)1%3///(1*3/.5!2(

>  <Structure>
fmkqb@L\mABpAFRRF[JJZKQKIIYKUSSTmTuTBgERz}EX

>  <Atoms>
27

>  <Bonds>
26

>  <Total Molweight>
362

>  <Total Molweight 2>
362.304

>  <cLogP>
4.1532

>  <H-Acceptors>
6

>  <H-Donors>
0

>  <Total Surface Area>
68.69

>  <Relative PSA>
0.87771

>  <Polar Surface Area>
81.59

>  <Shape Index>
0.55556

>  <Molecular Flexibility>
0.65237

>  <Molecular Complexity>
0.71956

>  <Non-H Atoms>
27

>  <Non-C/H Atoms>
7

>  <Electronegative Atoms>
7

>  <Stereo Centers>
0

>  <Rotatable Bonds>
11

>  <Rings Closures>
0

>  <Aromatic Rings>
0

>  <Aromatic Atoms>
0

>  <sp3-Atoms>
13

>  <Symmetric atoms>
1

$$$$

eCreator 1.02D

 27 26  0  0  0  0  0  0  0  0999 V2000
    8.6603    2.5000   -0.0000 S   0  0  0  0  0  0  0  0  0  0  0  0
    9.5263    3.0000   -0.0000 O   0  0  0  0  0  0  0  0  0  0  0  0
    8.6603    1.5000   -0.0000 N   0  0  0  0  0  0  0  0  0  0  0  0
    7.7942    3.0000   -0.0000 C   0  0  0  0  0  0  0  0  0  0  0  0
    7.7942    1.0000   -0.0000 C   0  0  0  0  0  0  0  0  0  0  0  0
    9.5263    1.0000   -0.0000 C   0  0  0  0  0  0  0  0  0  0  0  0
    7.7942   -0.0000   -0.0000 N   0  0  0  0  0  0  0  0  0  0  0  0
    6.9282    1.5000   -0.0000 N   0  0  0  0  0  0  0  0  0  0  0  0
    6.9282   -0.5000   -0.0000 C   0  0  0  0  0  0  0  0  0  0  0  0
    6.0622   -0.0000   -0.0000 C   0  0  0  0  0  0  0  0  0  0  0  0
    6.9282   -1.5000   -0.0000 C   0  0  0  0  0  0  0  0  0  0  0  0
    6.0622    1.0000   -0.0000 C   0  0  0  0  0  0  0  0  0  0  0  0
    5.1962   -0.5000   -0.0000 C   0  0  0  0  0  0  0  0  0  0  0  0
    6.0622   -2.0000   -0.0000 C   0  0  0  0  0  0  0  0  0  0  0  0
    7.7942   -2.0000   -0.0000 C   0  0  0  0  0  0  0  0  0  0  0  0
    5.1962    1.5000   -0.0000 C   0  0  0  0  0  0  0  0  0  0  0  0
    4.3301   -0.0000   -0.0000 C   0  0  0  0  0  0  0  0  0  0  0  0
    4.3301    1.0000   -0.0000 C   0  0  0  0  0  0  0  0  0  0  0  0
    5.1962    2.5000   -0.0000 C   0  0  0  0  0  0  0  0  0  0  0  0
    3.4641   -0.5000   -0.0000 C   0  0  0  0  0  0  0  0  0  0  0  0
    3.4641    1.5000   -0.0000 C   0  0  0  0  0  0  0  0  0  0  0  0
    4.3301    3.0000   -0.0000 C   0  0  0  0  0  0  0  0  0  0  0  0
    2.5981   -0.0000   -0.0000 C   0  0  0  0  0  0  0  0  0  0  0  0
    1.7321   -0.5000   -0.0000 C   0  0  0  0  0  0  0  0  0  0  0  0
    1.7321   -1.5000   -0.0000 O   0  0  0  0  0  0  0  0  0  0  0  0
    0.8660   -0.0000   -0.0000 C   0  0  0  0  0  0  0  0  0  0  0  0
    0.0000   -0.5000   -0.0000 C   0  0  0  0  0  0  0  0  0  0  0  0
  1  2  2  0  0  0  0
  1  3  1  0  0  0  0
  1  4  1  0  0  0  0
  3  5  1  0  0  0  0
  3  6  1  0  0  0  0
  5  7  1  0  0  0  0
  5  8  2  0  0  0  0
  7  9  2  0  0  0  0
  9 10  1  0  0  0  0
  9 11  1  0  0  0  0
 10 12  2  0  0  0  0
 10 13  1  0  0  0  0
 11 14  1  0  0  0  0
 11 15  1  0  0  0  0
 12 16  1  0  0  0  0
 13 17  2  0  0  0  0
 16 18  1  0  0  0  0
 16 19  2  0  0  0  0
 17 20  1  0  0  0  0
 18 21  2  0  0  0  0
 19 22  1  0  0  0  0
 20 23  1  0  0  0  0
 24 23  1  0  0  0  0
 24 25  1  1  0  0  0
 24 26  1  0  0  0  0
 26 27  1  0  0  0  0
M  END
>  <idcoordinates2D>


>  <FragFp>
;jPqta1@7yVVC17ckc0CDVFNFJ8#4HG0V80808kN4dFZ0VN$JJF0c1FH1W#V80F#2F2#V1#

>  <PathFp>
0ZB01I8F!FHWF11882J70X10V80402BF8HV!GRV0JB_80804010Hs0k15#FF0FZF01V!10V2kF29s40V0

>  <SkelSpheres>
$2,1%1-8%1+1,3+2)1+3(@$42/$2,5!1/(4%E/////!1///02/$1//$1,7/!1//!302(A*1)1)1(11/2+1///1/1//(2)1/$102///)1!2/(2!3#22/////&k1!2(1)1(1)2!1/)3)2%1#1+404/(@401%3,8(3/%1//(3!31%41(2$3/,1-

>  <Structure>
fmkpb@DLy@X@cIIiimEEDcDdbifjeijfYjjavDxjoTZ

>  <Atoms>
27

>  <Bonds>
26

>  <Total Molweight>
358

>  <Total Molweight 2>
358.316

>  <cLogP>
4.9846

>  <H-Acceptors>
5

>  <H-Donors>
0

>  <Total Surface Area>
75.5

>  <Relative PSA>
0.82636

>  <Polar Surface Area>
84.47

>  <Shape Index>
0.51852

>  <Molecular Flexibility>
0.73275

>  <Molecular Complexity>
0.73618

>  <Non-H Atoms>
27

>  <Non-C/H Atoms>
6

>  <Electronegative Atoms>
6

>  <Stereo Centers>
2

>  <Rotatable Bonds>
9

>  <Rings Closures>
0

>  <Aromatic Rings>
0

>  <Aromatic Atoms>
0

>  <sp3-Atoms>
13

>  <Symmetric atoms>
1

$$$$

eCreator 1.02D

 27 26  0  0  0  0  0  0  0  0999 V2000
    7.7942   -3.0000   -0.0000 S   0  0  0  0  0  0  0  0  0  0  0  0
    6.9282   -3.5000   -0.0000 O   0  0  0  0  0  0  0  0  0  0  0  0
    7.7942   -2.0000   -0.0000 N   0  0  0  0  0  0  0  0  0  0  0  0
    8.6603   -3.5000   -0.0000 C   0  0  0  0  0  0  0  0  0  0  0  0
    8.6603   -1.5000   -0.0000 C   0  0  0  0  0  0  0  0  0  0  0  0
    8.6603   -0.5000   -0.0000 N   0  0  0  0  0  0  0  0  0  0  0  0
    9.5263   -2.0000   -0.0000 N   0  0  0  0  0  0  0  0  0  0  0  0
    7.7942   -0.0000   -0.0000 C   0  0  0  0  0  0  0  0  0  0  0  0
   10.3923   -1.5000   -0.0000 C   0  0  0  0  0  0  0  0  0  0  0  0
    6.9282   -0.5000   -0.0000 C   0  0  0  0  0  0  0  0  0  0  0  0
    7.7942    1.0000   -0.0000 C   0  0  0  0  0  0  0  0  0  0  0  0
   11.2583   -2.0000   -0.0000 C   0  0  0  0  0  0  0  0  0  0  0  0
    6.0622   -0.0000   -0.0000 C   0  0  0  0  0  0  0  0  0  0  0  0
    6.9282    1.5000   -0.0000 C   0  0  0  0  0  0  0  0  0  0  0  0
   12.1244   -1.5000   -0.0000 C   0  0  0  0  0  0  0  0  0  0  0  0
    5.1962   -0.5000   -0.0000 C   0  0  0  0  0  0  0  0  0  0  0  0
   12.9904   -2.0000   -0.0000 C   0  0  0  0  0  0  0  0  0  0  0  0
    4.3301   -0.0000   -0.0000 C   0  0  0  0  0  0  0  0  0  0  0  0
   13.8564   -1.5000   -0.0000 C   0  0  0  0  0  0  0  0  0  0  0  0
    4.3301    1.0000   -0.0000 O   0  0  0  0  0  0  0  0  0  0  0  0
    3.4641   -0.5000   -0.0000 C   0  0  0  0  0  0  0  0  0  0  0  0
   13.8564   -0.5000   -0.0000 C   0  0  0  0  0  0  0  0  0  0  0  0
    2.5981   -0.0000   -0.0000 C   0  0  0  0  0  0  0  0  0  0  0  0
    1.7321   -0.5000   -0.0000 C   0  0  0  0  0  0  0  0  0  0  0  0
    0.8660   -0.0000   -0.0000 C   0  0  0  0  0  0  0  0  0  0  0  0
    0.8660    1.0000   -0.0000 O   0  0  0  0  0  0  0  0  0  0  0  0
    0.0000   -0.5000   -0.0000 O   0  0  0  0  0  0  0  0  0  0  0  0
  1  2  2  0  0  0  0
  1  3  1  0  0  0  0
  1  4  1  0  0  0  0
  3  5  1  0  0  0  0
  5  6  1  0  0  0  0
  5  7  2  0  0  0  0
  6  8  2  0  0  0  0
  7  9  1  0  0  0  0
  8 10  1  0  0  0  0
  8 11  1  0  0  0  0
  9 12  1  0  0  0  0
 10 13  1  0  0  0  0
 11 14  1  0  0  0  0
 12 15  2  0  0  0  0
 13 16  2  0  0  0  0
 15 17  1  0  0  0  0
 18 16  1  0  0  0  0
 17 19  2  0  0  0  0
 18 20  1  6  0  0  0
 18 21  1  0  0  0  0
 19 22  1  0  0  0  0
 21 23  1  0  0  0  0
 23 24  1  0  0  0  0
 24 25  1  0  0  0  0
 25 26  2  0  0  0  0
 25 27  1  0  0  0  0
M  END
>  <idcoordinates2D>


>  <FragFp>
;jqzwZY@4y11gV4BVc0g6Vr0FF88!4HG0W94808k8JC0V0X808!J0F081FH8V(4!2F22!V1#

>  <PathFp>
FbB09I8F180FYNGF082473X!V8!92R08F#FBV0JBW8080FV!HR1k110X0NkVFZJ01!210a2JF09V4V!

>  <SkelSpheres>
//(D1-1!2+1&1//#32!102)1$1%1-2!1,50204201(F+2#1$1/#1/#2/#1%4//)3,1//1!102$11&1)1/2(101//7&1*102(2(11#1$8&4(3//#20201//$3/%4/$1/01012/%2//!1/.101!1/-11//-1(k101)1)1.1%2//*2$1//%8!3/,3#11/01/%1/%2/$30104$1.1!105+

>  <Structure>
fmkpR@DTYCLu`BDj~UeUuY}YjejjVfjihQeJSFtzbp

>  <Atoms>
27

>  <Bonds>
26

>  <Total Molweight>
366

>  <Total Molweight 2>
366.292

>  <cLogP>
2.8534

>  <H-Acceptors>
7

>  <H-Donors>
0

>  <Total Surface Area>
100.02

>  <Relative PSA>
0.88512

>  <Polar Surface Area>
121.77

>  <Shape Index>
0.7037

>  <Molecular Flexibility>
0.7223

>  <Molecular Complexity>
0.63297

>  <Non-H Atoms>
27

>  <Non-C/H Atoms>
8

>  <Electronegative Atoms>
8

>  <Stereo Centers>
2

>  <Rotatable Bonds>
11

>  <Rings Closures>
0

>  <Aromatic Rings>
0

>  <Aromatic Atoms>
0

>  <sp3-Atoms>
13

>  <Symmetric atoms>
0

$$$$

eCreator 1.02D

 28 27  0  0  0  0  0  0  0  0999 V2000
    7.7942   -3.0000   -0.0000 S   0  0  0  0  0  0  0  0  0  0  0  0
    6.9282   -3.5000   -0.0000 O   0  0  0  0  0  0  0  0  0  0  0  0
    7.7942   -2.0000   -0.0000 N   0  0  0  0  0  0  0  0  0  0  0  0
    8.6603   -3.5000   -0.0000 C   0  0  0  0  0  0  0  0  0  0  0  0
    8.6603   -1.5000   -0.0000 C   0  0  0  0  0  0  0  0  0  0  0  0
    8.6603   -0.5000   -0.0000 N   0  0  0  0  0  0  0  0  0  0  0  0
    9.5263   -2.0000   -0.0000 N   0  0  0  0  0  0  0  0  0  0  0  0
    7.7942   -0.0000   -0.0000 C   0  0  0  0  0  0  0  0  0  0  0  0
   10.3923   -1.5000   -0.0000 C   0  0  0  0  0  0  0  0  0  0  0  0
    6.9282   -0.5000   -0.0000 C   0  0  0  0  0  0  0  0  0  0  0  0
    7.7942    1.0000   -0.0000 C   0  0  0  0  0  0  0  0  0  0  0  0
   11.2583   -2.0000   -0.0000 C   0  0  0  0  0  0  0  0  0  0  0  0
    6.0622   -0.0000   -0.0000 C   0  0  0  0  0  0  0  0  0  0  0  0
    6.9282    1.5000   -0.0000 C   0  0  0  0  0  0  0  0  0  0  0  0
   12.1244   -1.5000   -0.0000 C   0  0  0  0  0  0  0  0  0  0  0  0
    5.1962   -0.5000   -0.0000 C   0  0  0  0  0  0  0  0  0  0  0  0
   12.9904   -2.0000   -0.0000 C   0  0  0  0  0  0  0  0  0  0  0  0
    4.3301   -0.0000   -0.0000 C   0  0  0  0  0  0  0  0  0  0  0  0
   13.8564   -1.5000   -0.0000 C   0  0  0  0  0  0  0  0  0  0  0  0
    4.3301    1.0000   -0.0000 O   0  0  0  0  0  0  0  0  0  0  0  0
    3.4641   -0.5000   -0.0000 C   0  0  0  0  0  0  0  0  0  0  0  0
   13.8564   -0.5000   -0.0000 C   0  0  0  0  0  0  0  0  0  0  0  0
    2.5981   -0.0000   -0.0000 C   0  0  0  0  0  0  0  0  0  0  0  0
    2.5981    1.0000   -0.0000 O   0  0  0  0  0  0  0  0  0  0  0  0
    1.7321   -0.5000   -0.0000 C   0  0  0  0  0  0  0  0  0  0  0  0
    0.8660   -0.0000   -0.0000 C   0  0  0  0  0  0  0  0  0  0  0  0
    0.8660    1.0000   -0.0000 O   0  0  0  0  0  0  0  0  0  0  0  0
    0.0000   -0.5000   -0.0000 O   0  0  0  0  0  0  0  0  0  0  0  0
  1  2  2  0  0  0  0
  1  3  1  0  0  0  0
  1  4  1  0  0  0  0
  3  5  1  0  0  0  0
  5  6  1  0  0  0  0
  5  7  2  0  0  0  0
  6  8  2  0  0  0  0
  7  9  1  0  0  0  0
  8 10  1  0  0  0  0
  8 11  1  0  0  0  0
  9 12  1  0  0  0  0
 10 13  1  0  0  0  0
 11 14  1  0  0  0  0
 12 15  2  0  0  0  0
 13 16  2  0  0  0  0
 15 17  1  0  0  0  0
 18 16  1  0  0  0  0
 17 19  2  0  0  0  0
 18 20  1  6  0  0  0
 18 21  1  0  0  0  0
 19 22  1  0  0  0  0
 23 21  1  0  0  0  0
 23 24  1  6  0  0  0
 23 25  1  0  0  0  0
 25 26  1  0  0  0  0
 26 27  2  0  0  0  0
 26 28  1  0  0  0  0
M  END
>  <idcoordinates2D>


>  <FragFp>
;jyzwZYDZy1WhV6DVc0hMVr0FF88!4HG0n948FBkNJCFc0m888!J0G081kH8V&F4!2F22!V1#

>  <PathFp>
FbB09I8F180FYNGG082473X!V8!92R08F010FBV0JBW8080FV!Hw1o110X0NkVFZJ01!210a2JF09V4V!

>  <SkelSpheres>
!2//1#B101.3/#1//01034$2)1$1%1/.4#4!1(F+2#1$1/#1/#2/*4.3/)3#1(1//#102$11&1)1/)101/02-8&1*102(201%11#1$8&5(3/.1#20201/)1*3//+1/01014/%2////!101!1/*2!11//-1(l101)1)1+4!1%2/!1/$1//$1(8!3/,3#11/01+1)1/2$2$2.30103$1.1$5+

>  <Structure>
fc{qR@DTYCOU{@DIU|kJkjs}luRuUKSUULbL[JTfMiuE`

>  <Atoms>
28

>  <Bonds>
27

>  <Total Molweight>
382

>  <Total Molweight 2>
382.291

>  <cLogP>
1.8316

>  <H-Acceptors>
8

>  <H-Donors>
0

>  <Total Surface Area>
113.12

>  <Relative PSA>
0.89843

>  <Polar Surface Area>
142

>  <Shape Index>
0.67857

>  <Molecular Flexibility>
0.74578

>  <Molecular Complexity>
0.65055

>  <Non-H Atoms>
28

>  <Non-C/H Atoms>
9

>  <Electronegative Atoms>
9

>  <Stereo Centers>
3

>  <Rotatable Bonds>
11

>  <Rings Closures>
0

>  <Aromatic Rings>
0

>  <Aromatic Atoms>
0

>  <sp3-Atoms>
14

>  <Symmetric atoms>
0

$$$$

eCreator 1.02D

 28 27  0  0  0  0  0  0  0  0999 V2000
    4.3301   -3.0000   -0.0000 S   0  0  0  0  0  0  0  0  0  0  0  0
    5.3301   -3.0000   -0.0000 O   0  0  0  0  0  0  0  0  0  0  0  0
    3.3301   -3.0000   -0.0000 O   0  0  0  0  0  0  0  0  0  0  0  0
    4.3301   -2.0000   -0.0000 N   0  0  0  0  0  0  0  0  0  0  0  0
    4.3301   -4.0000   -0.0000 C   0  0  0  0  0  0  0  0  0  0  0  0
    5.1962   -1.5000   -0.0000 C   0  0  0  0  0  0  0  0  0  0  0  0
    6.0622   -2.0000   -0.0000 N   0  0  0  0  0  0  0  0  0  0  0  0
    6.9282   -1.5000   -0.0000 C   0  0  0  0  0  0  0  0  0  0  0  0
    6.9282   -0.5000   -0.0000 C   0  0  0  0  0  0  0  0  0  0  0  0
    7.7942   -2.0000   -0.0000 C   0  0  0  0  0  0  0  0  0  0  0  0
    7.7942   -0.0000   -0.0000 C   0  0  0  0  0  0  0  0  0  0  0  0
    6.0622   -0.0000   -0.0000 C   0  0  0  0  0  0  0  0  0  0  0  0
    7.7942   -3.0000   -0.0000 C   0  0  0  0  0  0  0  0  0  0  0  0
    8.6603   -1.5000   -0.0000 C   0  0  0  0  0  0  0  0  0  0  0  0
    8.6603   -0.5000   -0.0000 N   0  0  0  0  0  0  0  0  0  0  0  0
    7.7942    1.0000   -0.0000 C   0  0  0  0  0  0  0  0  0  0  0  0
    5.1962   -0.5000   -0.0000 C   0  0  0  0  0  0  0  0  0  0  0  0
    8.6603    1.5000   -0.0000 C   0  0  0  0  0  0  0  0  0  0  0  0
    4.3301   -0.0000   -0.0000 C   0  0  0  0  0  0  0  0  0  0  0  0
    8.6603    2.5000   -0.0000 C   0  0  0  0  0  0  0  0  0  0  0  0
    3.4641   -0.5000   -0.0000 C   0  0  0  0  0  0  0  0  0  0  0  0
    9.5263    3.0000   -0.0000 C   0  0  0  0  0  0  0  0  0  0  0  0
    2.5981   -0.0000   -0.0000 C   0  0  0  0  0  0  0  0  0  0  0  0
    9.5263    4.0000   -0.0000 F   0  0  0  0  0  0  0  0  0  0  0  0
   10.3923    2.5000   -0.0000 C   0  0  0  0  0  0  0  0  0  0  0  0
    1.7321   -0.5000   -0.0000 C   0  0  0  0  0  0  0  0  0  0  0  0
    0.8660   -0.0000   -0.0000 C   0  0  0  0  0  0  0  0  0  0  0  0
    0.0000   -0.5000   -0.0000 O   0  0  0  0  0  0  0  0  0  0  0  0
  1  2  2  0  0  0  0
  1  3  2  0  0  0  0
  1  4  1  0  0  0  0
  1  5  1  0  0  0  0
  4  6  1  0  0  0  0
  6  7  1  0  0  0  0
  7  8  2  0  0  0  0
  8  9  1  0  0  0  0
  8 10  1  0  0  0  0
  9 11  2  0  0  0  0
  9 12  1  0  0  0  0
 10 13  1  0  0  0  0
 10 14  1  0  0  0  0
 11 15  1  0  0  0  0
 11 16  1  0  0  0  0
 12 17  2  0  0  0  0
 16 18  2  0  0  0  0
 17 19  1  0  0  0  0
 18 20  1  0  0  0  0
 19 21  1  0  0  0  0
 20 22  2  0  0  0  0
 21 23  1  0  0  0  0
 22 24  1  0  0  0  0
 22 25  1  0  0  0  0
 23 26  1  0  0  0  0
 26 27  1  0  0  0  0
 27 28  2  0  0  0  0
M  END
>  <idcoordinates2D>


>  <FragFp>
:UfLYs0184u0F1V58Fc096VGNF08#4HG0180808k84C0Z0X808!FFF081FH0V1#804V!2F$V18!

>  <PathFp>
0ZB11I8JG!2WFGF082470214V80402B!FX!FRV0JBZ808V4010H!k11#VF0FZJ01V101!2pF01c40V0

>  <SkelSpheres>
$2/!11,2@$5/*3,2#1#4(1#1&6$3/$11//&103%C+2&1//////(1#2!21022+1//)1!1)5/$41#1-102+2(9&1,1/042#1!1)3!1%1(1////%2&1$2///+1&2!2/)1+161/,1/*3!1/%4/#2/k,1!2!103/#3////04/1%48!1!1/%1(4/2-4&1/&5+102%3//!2&2

>  <Structure>
fc{qa@LL]AFpAGYCIICdhhhhjddeDTmTtuTmSURBcFSzCEh

>  <Atoms>
28

>  <Bonds>
27

>  <Total Molweight>
381

>  <Total Molweight 2>
381.302

>  <cLogP>
4.4484

>  <H-Acceptors>
6

>  <H-Donors>
0

>  <Total Surface Area>
89.53

>  <Relative PSA>
0.67274

>  <Polar Surface Area>
78.43

>  <Shape Index>
0.53571

>  <Molecular Flexibility>
0.66661

>  <Molecular Complexity>
0.70898

>  <Non-H Atoms>
28

>  <Non-C/H Atoms>
8

>  <Electronegative Atoms>
8

>  <Stereo Centers>
0

>  <Rotatable Bonds>
12

>  <Rings Closures>
0

>  <Aromatic Rings>
0

>  <Aromatic Atoms>
0

>  <sp3-Atoms>
11

>  <Symmetric atoms>
2

$$$$

eCreator 1.02D

 28 27  0  0  0  0  0  0  0  0999 V2000
    8.6603    2.5000   -0.0000 S   0  0  0  0  0  0  0  0  0  0  0  0
    7.6603    2.5000   -0.0000 O   0  0  0  0  0  0  0  0  0  0  0  0
    9.6603    2.5000   -0.0000 O   0  0  0  0  0  0  0  0  0  0  0  0
    8.6603    1.5000   -0.0000 N   0  0  0  0  0  0  0  0  0  0  0  0
    8.6603    3.5000   -0.0000 C   0  0  0  0  0  0  0  0  0  0  0  0
    7.7942    1.0000   -0.0000 C   0  0  0  0  0  0  0  0  0  0  0  0
    9.5263    1.0000   -0.0000 C   0  0  0  0  0  0  0  0  0  0  0  0
    7.7942   -0.0000   -0.0000 N   0  0  0  0  0  0  0  0  0  0  0  0
    6.9282    1.5000   -0.0000 N   0  0  0  0  0  0  0  0  0  0  0  0
    6.9282   -0.5000   -0.0000 C   0  0  0  0  0  0  0  0  0  0  0  0
    6.0622   -0.0000   -0.0000 C   0  0  0  0  0  0  0  0  0  0  0  0
    6.9282   -1.5000   -0.0000 C   0  0  0  0  0  0  0  0  0  0  0  0
    6.0622    1.0000   -0.0000 C   0  0  0  0  0  0  0  0  0  0  0  0
    5.1962   -0.5000   -0.0000 C   0  0  0  0  0  0  0  0  0  0  0  0
    6.0622   -2.0000   -0.0000 C   0  0  0  0  0  0  0  0  0  0  0  0
    7.7942   -2.0000   -0.0000 C   0  0  0  0  0  0  0  0  0  0  0  0
    5.1962    1.5000   -0.0000 C   0  0  0  0  0  0  0  0  0  0  0  0
    4.3301   -0.0000   -0.0000 C   0  0  0  0  0  0  0  0  0  0  0  0
    4.3301    1.0000   -0.0000 C   0  0  0  0  0  0  0  0  0  0  0  0
    5.1962    2.5000   -0.0000 C   0  0  0  0  0  0  0  0  0  0  0  0
    3.4641   -0.5000   -0.0000 C   0  0  0  0  0  0  0  0  0  0  0  0
    3.4641    1.5000   -0.0000 C   0  0  0  0  0  0  0  0  0  0  0  0
    4.3301    3.0000   -0.0000 C   0  0  0  0  0  0  0  0  0  0  0  0
    2.5981   -0.0000   -0.0000 C   0  0  0  0  0  0  0  0  0  0  0  0
    1.7321   -0.5000   -0.0000 C   0  0  0  0  0  0  0  0  0  0  0  0
    1.7321   -1.5000   -0.0000 O   0  0  0  0  0  0  0  0  0  0  0  0
    0.8660   -0.0000   -0.0000 C   0  0  0  0  0  0  0  0  0  0  0  0
    0.0000   -0.5000   -0.0000 C   0  0  0  0  0  0  0  0  0  0  0  0
  1  2  2  0  0  0  0
  1  3  2  0  0  0  0
  1  4  1  0  0  0  0
  1  5  1  0  0  0  0
  4  6  1  0  0  0  0
  4  7  1  0  0  0  0
  6  8  1  0  0  0  0
  6  9  2  0  0  0  0
  8 10  2  0  0  0  0
 10 11  1  0  0  0  0
 10 12  1  0  0  0  0
 11 13  2  0  0  0  0
 11 14  1  0  0  0  0
 12 15  1  0  0  0  0
 12 16  1  0  0  0  0
 13 17  1  0  0  0  0
 14 18  2  0  0  0  0
 17 19  1  0  0  0  0
 17 20  2  0  0  0  0
 18 21  1  0  0  0  0
 19 22  2  0  0  0  0
 20 23  1  0  0  0  0
 21 24  1  0  0  0  0
 25 24  1  0  0  0  0
 25 26  1  1  0  0  0
 25 27  1  0  0  0  0
 27 28  1  0  0  0  0
M  END
>  <idcoordinates2D>


>  <FragFp>
;jPqta1@7yVVC17ckc0CDVFNFJ8#4HG0V80808kN4dFZ0VN$JJF0c1FH1W#V80FV!2F2#V1#

>  <PathFp>
0ZB01I8F!FHWF11882J70X10V80402BF8HV!GRV0JB_80804010Hs0k15#FF0FZF01V!10V2lF29s40V0

>  <SkelSpheres>
$2,1%1-8%1+1,3+8)5/$@$52/$2/1/(4%E////!3.1)3//&2/$1//$1,4/!1/)1*2(A#4%1)1)1(21/3+1/)1/%1*4//-2)1/&2///)1!2/(2!3#22////(3-l1!1(1)1(101&2!1/)3)2*1+404/(7401/#8-4/1/(1.3#1%41(2$3/,1-

>  <Structure>
fc{qb@L\EADpAFRRFZ[QQQHqIHjYZjVfjYfjj@xPSjCIh

>  <Atoms>
28

>  <Bonds>
27

>  <Total Molweight>
374

>  <Total Molweight 2>
374.315

>  <cLogP>
4.8416

>  <H-Acceptors>
6

>  <H-Donors>
0

>  <Total Surface Area>
81.36

>  <Relative PSA>
0.83886

>  <Polar Surface Area>
90.71

>  <Shape Index>
0.5

>  <Molecular Flexibility>
0.73407

>  <Molecular Complexity>
0.75402

>  <Non-H Atoms>
28

>  <Non-C/H Atoms>
7

>  <Electronegative Atoms>
7

>  <Stereo Centers>
1

>  <Rotatable Bonds>
9

>  <Rings Closures>
0

>  <Aromatic Rings>
0

>  <Aromatic Atoms>
0

>  <sp3-Atoms>
13

>  <Symmetric atoms>
2

$$$$

eCreator 1.02D

 28 27  0  0  0  0  0  0  0  0999 V2000
    7.7942   -3.0000   -0.0000 S   0  0  0  0  0  0  0  0  0  0  0  0
    6.9282   -3.5000   -0.0000 O   0  0  0  0  0  0  0  0  0  0  0  0
    7.7942   -2.0000   -0.0000 N   0  0  0  0  0  0  0  0  0  0  0  0
    8.6603   -3.5000   -0.0000 C   0  0  0  0  0  0  0  0  0  0  0  0
    8.6603   -1.5000   -0.0000 C   0  0  0  0  0  0  0  0  0  0  0  0
    8.6603   -0.5000   -0.0000 N   0  0  0  0  0  0  0  0  0  0  0  0
    9.5263   -2.0000   -0.0000 N   0  0  0  0  0  0  0  0  0  0  0  0
    7.7942   -0.0000   -0.0000 C   0  0  0  0  0  0  0  0  0  0  0  0
   10.3923   -1.5000   -0.0000 C   0  0  0  0  0  0  0  0  0  0  0  0
    6.9282   -0.5000   -0.0000 C   0  0  0  0  0  0  0  0  0  0  0  0
    7.7942    1.0000   -0.0000 C   0  0  0  0  0  0  0  0  0  0  0  0
   11.2583   -2.0000   -0.0000 C   0  0  0  0  0  0  0  0  0  0  0  0
    6.0622   -0.0000   -0.0000 C   0  0  0  0  0  0  0  0  0  0  0  0
    6.9282    1.5000   -0.0000 C   0  0  0  0  0  0  0  0  0  0  0  0
   12.1244   -1.5000   -0.0000 C   0  0  0  0  0  0  0  0  0  0  0  0
    5.1962   -0.5000   -0.0000 C   0  0  0  0  0  0  0  0  0  0  0  0
   12.9904   -2.0000   -0.0000 C   0  0  0  0  0  0  0  0  0  0  0  0
    4.3301   -0.0000   -0.0000 C   0  0  0  0  0  0  0  0  0  0  0  0
   13.8564   -1.5000   -0.0000 C   0  0  0  0  0  0  0  0  0  0  0  0
    3.4641   -0.5000   -0.0000 C   0  0  0  0  0  0  0  0  0  0  0  0
   14.7224   -2.0000   -0.0000 F   0  0  0  0  0  0  0  0  0  0  0  0
   13.8564   -0.5000   -0.0000 C   0  0  0  0  0  0  0  0  0  0  0  0
    2.5981   -0.0000   -0.0000 C   0  0  0  0  0  0  0  0  0  0  0  0
    2.5981    1.0000   -0.0000 O   0  0  0  0  0  0  0  0  0  0  0  0
    1.7321   -0.5000   -0.0000 C   0  0  0  0  0  0  0  0  0  0  0  0
    0.8660   -0.0000   -0.0000 C   0  0  0  0  0  0  0  0  0  0  0  0
    0.8660    1.0000   -0.0000 O   0  0  0  0  0  0  0  0  0  0  0  0
    0.0000   -0.5000   -0.0000 O   0  0  0  0  0  0  0  0  0  0  0  0
  1  2  2  0  0  0  0
  1  3  1  0  0  0  0
  1  4  1  0  0  0  0
  3  5  1  0  0  0  0
  5  6  1  0  0  0  0
  5  7  2  0  0  0  0
  6  8  2  0  0  0  0
  7  9  1  0  0  0  0
  8 10  1  0  0  0  0
  8 11  1  0  0  0  0
  9 12  1  0  0  0  0
 10 13  1  0  0  0  0
 11 14  1  0  0  0  0
 12 15  2  0  0  0  0
 13 16  2  0  0  0  0
 15 17  1  0  0  0  0
 16 18  1  0  0  0  0
 17 19  2  0  0  0  0
 18 20  1  0  0  0  0
 19 21  1  0  0  0  0
 19 22  1  0  0  0  0
 23 20  1  0  0  0  0
 23 24  1  6  0  0  0
 23 25  1  0  0  0  0
 25 26  1  0  0  0  0
 26 27  2  0  0  0  0
 26 28  1  0  0  0  0
M  END
>  <idcoordinates2D>


>  <FragFp>
;jyrwZWDZT1W5V6DVc0CLVG0F088!4HG0l948F0kNJCFV0X808!J0G081kH0V1%F#2F22!V18!

>  <PathFp>
FaB09I8F180FYFGG082473X!V8!92R08F010FBV0JBW808VFV!Hw0o11020skVFZJ01!210a2JF09V4V!

>  <SkelSpheres>
!2.1/$D2%1*2/#1//#322#2$1)1%1//#4!103%B+2#1$2//(2!2/&4//)5,1!1#1#3/&102$11&1%1!1)1.101*2%2-8&1!2&102(2(11#1$8&4(3//#2#1/(1%1$3////12/%2//$121/*101011/&3%11///&l101)1(3,401&2/////%4A!1/,3#11/+101/*2*21$102%301/*1-

>  <Structure>
fc{pQ@DTYCj}`BBrFRSZIJIIKIIQFYQjejjVfjjZCYRdqmNht

>  <Atoms>
28

>  <Bonds>
27

>  <Total Molweight>
385

>  <Total Molweight 2>
385.290

>  <cLogP>
3.3878

>  <H-Acceptors>
7

>  <H-Donors>
0

>  <Total Surface Area>
113.12

>  <Relative PSA>
0.78262

>  <Polar Surface Area>
121.77

>  <Shape Index>
0.67857

>  <Molecular Flexibility>
0.72685

>  <Molecular Complexity>
0.62778

>  <Non-H Atoms>
28

>  <Non-C/H Atoms>
9

>  <Electronegative Atoms>
9

>  <Stereo Centers>
2

>  <Rotatable Bonds>
11

>  <Rings Closures>
0

>  <Aromatic Rings>
0

>  <Aromatic Atoms>
0

>  <sp3-Atoms>
13

>  <Symmetric atoms>
0

$$$$

eCreator 1.02D

 28 27  0  0  0  0  0  0  0  0999 V2000
    7.7942   -3.0000   -0.0000 S   0  0  0  0  0  0  0  0  0  0  0  0
    6.9282   -3.5000   -0.0000 O   0  0  0  0  0  0  0  0  0  0  0  0
    7.7942   -2.0000   -0.0000 N   0  0  0  0  0  0  0  0  0  0  0  0
    8.6603   -1.5000   -0.0000 C   0  0  0  0  0  0  0  0  0  0  0  0
    8.6603   -0.5000   -0.0000 N   0  0  0  0  0  0  0  0  0  0  0  0
    9.5263   -2.0000   -0.0000 N   0  0  0  0  0  0  0  0  0  0  0  0
    7.7942   -0.0000   -0.0000 C   0  0  0  0  0  0  0  0  0  0  0  0
   10.3923   -1.5000   -0.0000 C   0  0  0  0  0  0  0  0  0  0  0  0
    6.9282   -0.5000   -0.0000 C   0  0  0  0  0  0  0  0  0  0  0  0
    7.7942    1.0000   -0.0000 C   0  0  0  0  0  0  0  0  0  0  0  0
   11.2583   -2.0000   -0.0000 C   0  0  0  0  0  0  0  0  0  0  0  0
    6.0622   -0.0000   -0.0000 C   0  0  0  0  0  0  0  0  0  0  0  0
    6.9282    1.5000   -0.0000 C   0  0  0  0  0  0  0  0  0  0  0  0
   12.1244   -1.5000   -0.0000 C   0  0  0  0  0  0  0  0  0  0  0  0
    5.1962   -0.5000   -0.0000 C   0  0  0  0  0  0  0  0  0  0  0  0
   12.9904   -2.0000   -0.0000 C   0  0  0  0  0  0  0  0  0  0  0  0
    4.3301   -0.0000   -0.0000 C   0  0  0  0  0  0  0  0  0  0  0  0
   13.8564   -1.5000   -0.0000 C   0  0  0  0  0  0  0  0  0  0  0  0
    4.3301    1.0000   -0.0000 O   0  0  0  0  0  0  0  0  0  0  0  0
    3.4641   -0.5000   -0.0000 C   0  0  0  0  0  0  0  0  0  0  0  0
   13.8564   -0.5000   -0.0000 C   0  0  0  0  0  0  0  0  0  0  0  0
    2.5981   -0.0000   -0.0000 C   0  0  0  0  0  0  0  0  0  0  0  0
   14.7224    0.0000   -0.0000 C   0  0  0  0  0  0  0  0  0  0  0  0
    2.5981    1.0000   -0.0000 O   0  0  0  0  0  0  0  0  0  0  0  0
    1.7321   -0.5000   -0.0000 C   0  0  0  0  0  0  0  0  0  0  0  0
    0.8660   -0.0000   -0.0000 C   0  0  0  0  0  0  0  0  0  0  0  0
    0.8660    1.0000   -0.0000 O   0  0  0  0  0  0  0  0  0  0  0  0
    0.0000   -0.5000   -0.0000 O   0  0  0  0  0  0  0  0  0  0  0  0
  1  2  2  0  0  0  0
  1  3  1  0  0  0  0
  3  4  1  0  0  0  0
  4  5  1  0  0  0  0
  4  6  2  0  0  0  0
  5  7  2  0  0  0  0
  6  8  1  0  0  0  0
  7  9  1  0  0  0  0
  7 10  1  0  0  0  0
  8 11  1  0  0  0  0
  9 12  1  0  0  0  0
 10 13  1  0  0  0  0
 11 14  2  0  0  0  0
 12 15  2  0  0  0  0
 14 16  1  0  0  0  0
 17 15  1  0  0  0  0
 16 18  2  0  0  0  0
 17 19  1  6  0  0  0
 17 20  1  0  0  0  0
 18 21  1  0  0  0  0
 22 20  1  0  0  0  0
 21 23  2  0  0  0  0
 22 24  1  6  0  0  0
 22 25  1  0  0  0  0
 25 26  1  0  0  0  0
 26 27  2  0  0  0  0
 26 28  1  0  0  0  0
M  END
>  <idcoordinates2D>


>  <FragFp>
:yjizwZYDZy1WhV6DVc0hMVr0FF88#HF0n948FBkNJ5Fc0m888!J0G081kH8V&F4#F22!V1#

>  <PathFp>
F_B0938F180FYNFG082471X!V8!92R08F010FRV0JBW8#FV10Ho1o110X0NkVFZJ01!2!a2J!9V4V!

>  <SkelSpheres>
!2//1#B101.3/#1//01!4$4)1$1%1///J2&1!2#1$101/01//.4.3/)3#1(1//#103-1)1/)1/#2-5&1*102!1$201%11#3$5&5(3/.1%201&4/01*3.2%3/$13/!14/02////&101!1/*2!4//.1(l!1)1)12*4011%2/!1/$1//$1(5!3//0111/1+1)1(2&2$1$2.401&1.1$7+

>  <Structure>
fc{qR@DDiAOU{@DYIeDeDdedeEdhUFiZjeijfidAeYPeQMV`l

>  <Atoms>
28

>  <Bonds>
27

>  <Total Molweight>
382

>  <Total Molweight 2>
382.291

>  <cLogP>
1.961

>  <H-Acceptors>
8

>  <H-Donors>
0

>  <Total Surface Area>
119.04

>  <Relative PSA>
0.77243

>  <Polar Surface Area>
122.79

>  <Shape Index>
0.71429

>  <Molecular Flexibility>
0.7334

>  <Molecular Complexity>
0.63126

>  <Non-H Atoms>
28

>  <Non-C/H Atoms>
9

>  <Electronegative Atoms>
9

>  <Stereo Centers>
2

>  <Rotatable Bonds>
12

>  <Rings Closures>
0

>  <Aromatic Rings>
0

>  <Aromatic Atoms>
0

>  <sp3-Atoms>
12

>  <Symmetric atoms>
0

$$$$

eCreator 1.02D

 28 27  0  0  0  0  0  0  0  0999 V2000
   11.2583   -0.0000   -0.0000 S   0  0  0  0  0  0  0  0  0  0  0  0
   12.1244   -0.5000   -0.0000 O   0  0  0  0  0  0  0  0  0  0  0  0
   11.2583    1.0000   -0.0000 O   0  0  0  0  0  0  0  0  0  0  0  0
   10.3923   -0.5000   -0.0000 N   0  0  0  0  0  0  0  0  0  0  0  0
    9.5263   -0.0000   -0.0000 C   0  0  0  0  0  0  0  0  0  0  0  0
    8.6603   -0.5000   -0.0000 N   0  0  0  0  0  0  0  0  0  0  0  0
    7.7942   -0.0000   -0.0000 C   0  0  0  0  0  0  0  0  0  0  0  0
    6.9282   -0.5000   -0.0000 C   0  0  0  0  0  0  0  0  0  0  0  0
    7.7942    1.0000   -0.0000 C   0  0  0  0  0  0  0  0  0  0  0  0
    6.9282   -1.5000   -0.0000 C   0  0  0  0  0  0  0  0  0  0  0  0
    6.0622   -0.0000   -0.0000 C   0  0  0  0  0  0  0  0  0  0  0  0
    6.9282    1.5000   -0.0000 C   0  0  0  0  0  0  0  0  0  0  0  0
    8.6603    1.5000   -0.0000 C   0  0  0  0  0  0  0  0  0  0  0  0
    7.7942   -2.0000   -0.0000 N   0  0  0  0  0  0  0  0  0  0  0  0
    6.0622   -2.0000   -0.0000 C   0  0  0  0  0  0  0  0  0  0  0  0
    6.0622    1.0000   -0.0000 C   0  0  0  0  0  0  0  0  0  0  0  0
    6.9282    2.5000   -0.0000 C   0  0  0  0  0  0  0  0  0  0  0  0
    8.6603    2.5000   -0.0000 C   0  0  0  0  0  0  0  0  0  0  0  0
    6.0622   -3.0000   -0.0000 C   0  0  0  0  0  0  0  0  0  0  0  0
    5.1962    1.5000   -0.0000 C   0  0  0  0  0  0  0  0  0  0  0  0
    7.7942    3.0000   -0.0000 C   0  0  0  0  0  0  0  0  0  0  0  0
    5.1962    2.5000   -0.0000 C   0  0  0  0  0  0  0  0  0  0  0  0
    7.7942    4.0000   -0.0000 F   0  0  0  0  0  0  0  0  0  0  0  0
    4.3301    3.0000   -0.0000 C   0  0  0  0  0  0  0  0  0  0  0  0
    3.4641    2.5000   -0.0000 O   0  0  0  0  0  0  0  0  0  0  0  0
    4.3301    4.0000   -0.0000 C   0  0  0  0  0  0  0  0  0  0  0  0
    3.4641    4.5000   -0.0000 C   0  0  0  0  0  0  0  0  0  0  0  0
    3.4641    5.5000   -0.0000 O   0  0  0  0  0  0  0  0  0  0  0  0
  1  2  2  0  0  0  0
  1  3  2  0  0  0  0
  1  4  1  0  0  0  0
  4  5  1  0  0  0  0
  5  6  2  0  0  0  0
  6  7  1  0  0  0  0
  7  8  2  0  0  0  0
  7  9  1  0  0  0  0
  8 10  1  0  0  0  0
  8 11  1  0  0  0  0
  9 12  1  0  0  0  0
  9 13  2  0  0  0  0
 10 14  2  0  0  0  0
 10 15  1  0  0  0  0
 11 16  2  0  0  0  0
 12 17  2  0  0  0  0
 13 18  1  0  0  0  0
 15 19  1  0  0  0  0
 16 20  1  0  0  0  0
 17 21  1  0  0  0  0
 20 22  1  0  0  0  0
 21 23  1  0  0  0  0
 24 22  1  0  0  0  0
 24 25  1  1  0  0  0
 24 26  1  0  0  0  0
 26 27  1  0  0  0  0
 27 28  1  0  0  0  0
M  END
>  <idcoordinates2D>


>  <FragFp>
zvyjerwZ1DVP1o406@Vc0C4VFFF188#IF0l908!kNJ10V02808!JFF081kH0V1%JV#F2$18!

>  <PathFp>
0Z8191845PN2WF032834712F4V80B92R0eHX10FRV208V8!WkV10Fo0k150F!FV0_F10V1H1022_0V9k40V0

>  <SkelSpheres>
,1$1/$E!2!1+2-3,3/#2!21#2$3#1/(2-2/#4%D,1/+1/#1)2(1%2/3.1&1!3/$13/02/////&12#30107*2)1(2(12)2&4/!1&4///01*3-2/11/)14#2,2,1)3$2#1)3012/-101*1$201,1-2//(j,2!3$22(1)3#2///!1//!7!1///#2//(2%1#21$1(3)1!3.42#1!3$

>  <Structure>
fc{pQ@LTmA@}`BFrFRPiJJJJIKIEKSIZYjeejjjjGYPdquNoL

>  <Atoms>
28

>  <Bonds>
27

>  <Total Molweight>
385

>  <Total Molweight 2>
385.290

>  <cLogP>
2.9304

>  <H-Acceptors>
7

>  <H-Donors>
0

>  <Total Surface Area>
111.24

>  <Relative PSA>
0.70883

>  <Polar Surface Area>
102.56

>  <Shape Index>
0.53571

>  <Molecular Flexibility>
0.61275

>  <Molecular Complexity>
0.76043

>  <Non-H Atoms>
28

>  <Non-C/H Atoms>
9

>  <Electronegative Atoms>
9

>  <Stereo Centers>
1

>  <Rotatable Bonds>
12

>  <Rings Closures>
0

>  <Aromatic Rings>
0

>  <Aromatic Atoms>
0

>  <sp3-Atoms>
12

>  <Symmetric atoms>
1

$$$$

eCreator 1.02D

 28 27  0  0  0  0  0  0  0  0999 V2000
   15.5885    2.2500   -0.0000 S   0  0  0  0  0  0  0  0  0  0  0  0
   16.3385    0.9510   -0.0000 O   0  0  0  0  0  0  0  0  0  0  0  0
   14.8385    3.5490   -0.0000 O   0  0  0  0  0  0  0  0  0  0  0  0
   14.2894    1.5000   -0.0000 N   0  0  0  0  0  0  0  0  0  0  0  0
   16.8875    3.0000   -0.0000 C   0  0  0  0  0  0  0  0  0  0  0  0
   14.2894   -0.0000   -0.0000 C   0  0  0  0  0  0  0  0  0  0  0  0
   12.9904   -0.7500   -0.0000 N   0  0  0  0  0  0  0  0  0  0  0  0
   15.5885   -0.7500   -0.0000 N   0  0  0  0  0  0  0  0  0  0  0  0
   11.6913   -0.0000   -0.0000 C   0  0  0  0  0  0  0  0  0  0  0  0
   15.5885   -2.2500   -0.0000 C   0  0  0  0  0  0  0  0  0  0  0  0
   11.6913    1.5000   -0.0000 C   0  0  0  0  0  0  0  0  0  0  0  0
   10.3923   -0.7500   -0.0000 C   0  0  0  0  0  0  0  0  0  0  0  0
   16.8875   -3.0000   -0.0000 C   0  0  0  0  0  0  0  0  0  0  0  0
   10.3923    2.2500   -0.0000 C   0  0  0  0  0  0  0  0  0  0  0  0
   16.8875   -4.5000   -0.0000 C   0  0  0  0  0  0  0  0  0  0  0  0
   18.1865   -2.2500   -0.0000 C   0  0  0  0  0  0  0  0  0  0  0  0
   10.3923    3.7500   -0.0000 C   0  0  0  0  0  0  0  0  0  0  0  0
   18.1865   -5.2500   -0.0000 C   0  0  0  0  0  0  0  0  0  0  0  0
    9.0933    4.5000   -0.0000 C   0  0  0  0  0  0  0  0  0  0  0  0
   18.1865   -6.7500   -0.0000 C   0  0  0  0  0  0  0  0  0  0  0  0
    7.7942    3.7500   -0.0000 O   0  0  0  0  0  0  0  0  0  0  0  0
    9.0933    6.0000   -0.0000 C   0  0  0  0  0  0  0  0  0  0  0  0
   19.4856   -7.5000   -0.0000 F   0  0  0  0  0  0  0  0  0  0  0  0
    7.7942    6.7500   -0.0000 C   0  0  0  0  0  0  0  0  0  0  0  0
    6.4952    6.0000   -0.0000 O   0  0  0  0  0  0  0  0  0  0  0  0
    7.7942    8.2500   -0.0000 C   0  0  0  0  0  0  0  0  0  0  0  0
    6.4952    9.0000   -0.0000 C   0  0  0  0  0  0  0  0  0  0  0  0
    6.4952   10.5000   -0.0000 O   0  0  0  0  0  0  0  0  0  0  0  0
  1  2  2  0  0  0  0
  1  3  2  0  0  0  0
  1  4  1  0  0  0  0
  1  5  1  0  0  0  0
  4  6  1  0  0  0  0
  6  7  1  0  0  0  0
  6  8  2  0  0  0  0
  7  9  2  0  0  0  0
  8 10  1  0  0  0  0
  9 11  1  0  0  0  0
  9 12  1  0  0  0  0
 10 13  1  0  0  0  0
 11 14  1  0  0  0  0
 13 15  2  0  0  0  0
 13 16  1  0  0  0  0
 14 17  2  0  0  0  0
 15 18  1  0  0  0  0
 19 17  1  0  0  0  0
 18 20  2  0  0  0  0
 19 21  1  1  0  0  0
 19 22  1  0  0  0  0
 20 23  1  0  0  0  0
 24 22  1  0  0  0  0
 24 25  1  1  0  0  0
 24 26  1  0  0  0  0
 26 27  1  0  0  0  0
 27 28  2  0  0  0  0
M  END
>  <idcoordinates2D>


>  <FragFp>
;jTzsZ1D4q0ZhV28Vc0CMVr0FF88!4IG0n8080BkN4CFc0H808!JFG081kH0V1%FZ!2F2#V18!

>  <PathFp>
FbB09I8F18FFYN1G082473X80V8!82R0@F010FBV0JBW808VFV!Hw0o110V0skVFZJ01!210a2KF09V4V!

>  <SkelSpheres>
//#10228/!2#1.1.4/01!4$3)1/(1/%1#2(D$1$13/*2)1/2#1///,2//%1/#1//$1%1//!8!2#2,2!1&11$12#1&1$5//(1%201(2/1%1+2&2,2!2$5/(1042/%1//#3/,201!1/)22!2/102+11-1#1#i03&1!2/)1%4/!2.1,1/,1&27!3//0152/101*4$2!1&2(2!204$2%102%3)1/.10

>  <Structure>
fc{qQ@LLyAAQ{@DMdLddNbRbVbVRbvfRuRuTsSUUJDslhrxvoRZ

>  <Atoms>
28

>  <Bonds>
27

>  <Total Molweight>
389

>  <Total Molweight 2>
389.278

>  <cLogP>
1.7515

>  <H-Acceptors>
8

>  <H-Donors>
0

>  <Total Surface Area>
122.07

>  <Relative PSA>
0.77324

>  <Polar Surface Area>
128.01

>  <Shape Index>
0.67857

>  <Molecular Flexibility>
0.73802

>  <Molecular Complexity>
0.66888

>  <Non-H Atoms>
28

>  <Non-C/H Atoms>
10

>  <Electronegative Atoms>
10

>  <Stereo Centers>
2

>  <Rotatable Bonds>
10

>  <Rings Closures>
0

>  <Aromatic Rings>
0

>  <Aromatic Atoms>
0

>  <sp3-Atoms>
12

>  <Symmetric atoms>
1

$$$$

eCreator 1.02D

 28 27  0  0  0  0  0  0  0  0999 V2000
   10.3923   -1.5000   -0.0000 S   0  0  0  0  0  0  0  0  0  0  0  0
   10.8923   -2.3660   -0.0000 O   0  0  0  0  0  0  0  0  0  0  0  0
    9.8923   -0.6340   -0.0000 O   0  0  0  0  0  0  0  0  0  0  0  0
    9.5263   -2.0000   -0.0000 N   0  0  0  0  0  0  0  0  0  0  0  0
   11.2583   -1.0000   -0.0000 C   0  0  0  0  0  0  0  0  0  0  0  0
    8.6603   -1.5000   -0.0000 C   0  0  0  0  0  0  0  0  0  0  0  0
    9.5263   -3.0000   -0.0000 C   0  0  0  0  0  0  0  0  0  0  0  0
    7.7942   -2.0000   -0.0000 N   0  0  0  0  0  0  0  0  0  0  0  0
    6.9282   -1.5000   -0.0000 C   0  0  0  0  0  0  0  0  0  0  0  0
    6.9282   -0.5000   -0.0000 C   0  0  0  0  0  0  0  0  0  0  0  0
    6.0622   -2.0000   -0.0000 C   0  0  0  0  0  0  0  0  0  0  0  0
    7.7942   -0.0000   -0.0000 C   0  0  0  0  0  0  0  0  0  0  0  0
    6.0622   -0.0000   -0.0000 C   0  0  0  0  0  0  0  0  0  0  0  0
    8.6603   -0.5000   -0.0000 N   0  0  0  0  0  0  0  0  0  0  0  0
    7.7942    1.0000   -0.0000 C   0  0  0  0  0  0  0  0  0  0  0  0
    5.1962   -0.5000   -0.0000 C   0  0  0  0  0  0  0  0  0  0  0  0
    8.6603    1.5000   -0.0000 C   0  0  0  0  0  0  0  0  0  0  0  0
    6.9282    1.5000   -0.0000 C   0  0  0  0  0  0  0  0  0  0  0  0
    4.3301   -0.0000   -0.0000 C   0  0  0  0  0  0  0  0  0  0  0  0
    8.6603    2.5000   -0.0000 C   0  0  0  0  0  0  0  0  0  0  0  0
    3.4641   -0.5000   -0.0000 C   0  0  0  0  0  0  0  0  0  0  0  0
    9.5263    3.0000   -0.0000 C   0  0  0  0  0  0  0  0  0  0  0  0
    2.5981   -0.0000   -0.0000 C   0  0  0  0  0  0  0  0  0  0  0  0
   10.3923    2.5000   -0.0000 C   0  0  0  0  0  0  0  0  0  0  0  0
    2.5981    1.0000   -0.0000 O   0  0  0  0  0  0  0  0  0  0  0  0
    1.7321   -0.5000   -0.0000 C   0  0  0  0  0  0  0  0  0  0  0  0
    0.8660   -0.0000   -0.0000 C   0  0  0  0  0  0  0  0  0  0  0  0
    0.0000   -0.5000   -0.0000 O   0  0  0  0  0  0  0  0  0  0  0  0
  1  2  2  0  0  0  0
  1  3  2  0  0  0  0
  1  4  1  0  0  0  0
  1  5  1  0  0  0  0
  4  6  1  0  0  0  0
  4  7  1  0  0  0  0
  6  8  1  0  0  0  0
  8  9  2  0  0  0  0
  9 10  1  0  0  0  0
  9 11  1  0  0  0  0
 10 12  2  0  0  0  0
 10 13  1  0  0  0  0
 12 14  1  0  0  0  0
 12 15  1  0  0  0  0
 13 16  2  0  0  0  0
 15 17  2  0  0  0  0
 15 18  1  0  0  0  0
 16 19  1  0  0  0  0
 17 20  1  0  0  0  0
 19 21  1  0  0  0  0
 20 22  2  0  0  0  0
 23 21  1  0  0  0  0
 22 24  1  0  0  0  0
 23 25  1  6  0  0  0
 23 26  1  0  0  0  0
 26 27  1  0  0  0  0
 27 28  1  0  0  0  0
M  END
>  <idcoordinates2D>


>  <FragFp>
;jurxa1DbmWoC13eVc0CDVFFF188!4IG0l908!kNJdFV02N08!FFF0c1kH1W1%JV!2F$V1#

>  <PathFp>
0ZB11I8JG!2WFG1882J70214V80412BF8FX10FRV0JBZ808V4010HV0k11$F0FZF01V101022pF21c40V0

>  <SkelSpheres>
/!1/!109/!2/)2)4.2$4$2#1///04/C-1//.1/+2//%4012/$1(3/+1//(1/1+2#3#A#4%2(2102#2$2%2#1#3(4/.1)1/-41//01/&1(2#2%22)1!2,1.2#11+2/011,2/2)3/2//+k,2!2$2&601)2!1//.1//%2@!1%1(1&1*4)1%3//(2*21!1*3)1/!425+

>  <Structure>
fc{pR@L\mA@}`BLddLvTTtVbVRRaRuTtuKUMUTFrgERz}EX

>  <Atoms>
28

>  <Bonds>
27

>  <Total Molweight>
378

>  <Total Molweight 2>
378.303

>  <cLogP>
3.1314

>  <H-Acceptors>
7

>  <H-Donors>
0

>  <Total Surface Area>
81.79

>  <Relative PSA>
0.8973

>  <Polar Surface Area>
101.82

>  <Shape Index>
0.53571

>  <Molecular Flexibility>
0.67591

>  <Molecular Complexity>
0.72413

>  <Non-H Atoms>
28

>  <Non-C/H Atoms>
8

>  <Electronegative Atoms>
8

>  <Stereo Centers>
1

>  <Rotatable Bonds>
11

>  <Rings Closures>
0

>  <Aromatic Rings>
0

>  <Aromatic Atoms>
0

>  <sp3-Atoms>
14

>  <Symmetric atoms>
1

$$$$

eCreator 1.02D

 28 27  0  0  0  0  0  0  0  0999 V2000
    6.4952   -4.5000   -0.0000 S   0  0  0  0  0  0  0  0  0  0  0  0
    7.9952   -4.5000   -0.0000 O   0  0  0  0  0  0  0  0  0  0  0  0
    4.9952   -4.5000   -0.0000 O   0  0  0  0  0  0  0  0  0  0  0  0
    6.4952   -3.0000   -0.0000 N   0  0  0  0  0  0  0  0  0  0  0  0
    6.4952   -6.0000   -0.0000 C   0  0  0  0  0  0  0  0  0  0  0  0
    7.7942   -2.2500   -0.0000 C   0  0  0  0  0  0  0  0  0  0  0  0
    5.1962   -2.2500   -0.0000 C   0  0  0  0  0  0  0  0  0  0  0  0
    9.0933   -3.0000   -0.0000 N   0  0  0  0  0  0  0  0  0  0  0  0
   10.3923   -2.2500   -0.0000 C   0  0  0  0  0  0  0  0  0  0  0  0
   10.3923   -0.7500   -0.0000 C   0  0  0  0  0  0  0  0  0  0  0  0
   11.6913   -3.0000   -0.0000 C   0  0  0  0  0  0  0  0  0  0  0  0
   11.6913   -0.0000   -0.0000 C   0  0  0  0  0  0  0  0  0  0  0  0
    9.0933   -0.0000   -0.0000 C   0  0  0  0  0  0  0  0  0  0  0  0
   11.6913   -4.5000   -0.0000 C   0  0  0  0  0  0  0  0  0  0  0  0
   12.9904   -2.2500   -0.0000 C   0  0  0  0  0  0  0  0  0  0  0  0
   12.9904   -0.7500   -0.0000 N   0  0  0  0  0  0  0  0  0  0  0  0
   11.6913    1.5000   -0.0000 C   0  0  0  0  0  0  0  0  0  0  0  0
    7.7942   -0.7500   -0.0000 C   0  0  0  0  0  0  0  0  0  0  0  0
   12.9904    2.2500   -0.0000 C   0  0  0  0  0  0  0  0  0  0  0  0
    6.4952   -0.0000   -0.0000 C   0  0  0  0  0  0  0  0  0  0  0  0
   12.9904    3.7500   -0.0000 C   0  0  0  0  0  0  0  0  0  0  0  0
    5.1962   -0.7500   -0.0000 C   0  0  0  0  0  0  0  0  0  0  0  0
   14.2894    4.5000   -0.0000 C   0  0  0  0  0  0  0  0  0  0  0  0
    3.8971   -0.0000   -0.0000 C   0  0  0  0  0  0  0  0  0  0  0  0
   15.5885    3.7500   -0.0000 C   0  0  0  0  0  0  0  0  0  0  0  0
    2.5981   -0.7500   -0.0000 C   0  0  0  0  0  0  0  0  0  0  0  0
    1.2990   -0.0000   -0.0000 C   0  0  0  0  0  0  0  0  0  0  0  0
    0.0000   -0.7500   -0.0000 O   0  0  0  0  0  0  0  0  0  0  0  0
  1  2  2  0  0  0  0
  1  3  2  0  0  0  0
  1  4  1  0  0  0  0
  1  5  1  0  0  0  0
  4  6  1  0  0  0  0
  4  7  1  0  0  0  0
  6  8  1  0  0  0  0
  8  9  2  0  0  0  0
  9 10  1  0  0  0  0
  9 11  1  0  0  0  0
 10 12  2  0  0  0  0
 10 13  1  0  0  0  0
 11 14  1  0  0  0  0
 11 15  1  0  0  0  0
 12 16  1  0  0  0  0
 12 17  1  0  0  0  0
 13 18  2  0  0  0  0
 17 19  2  0  0  0  0
 18 20  1  0  0  0  0
 19 21  1  0  0  0  0
 20 22  1  0  0  0  0
 21 23  2  0  0  0  0
 22 24  1  0  0  0  0
 23 25  1  0  0  0  0
 24 26  1  0  0  0  0
 26 27  1  0  0  0  0
 27 28  1  0  0  0  0
M  END
>  <idcoordinates2D>


>  <FragFp>
;junxX1@7uWF915ckc09DVFNF088!4HG0190808k8JdFZ0XN08!FFF0c1FH1W1#804V!2F$V1#

>  <PathFp>
0ZB11I8JG!2WFG0882J70214V80412BF8FX!FRV0JBZ808V4010H!k11$F0FZF01V101022pF21c40V0

>  <SkelSpheres>
$2//!A/!1,3+22#1#4.2$8$2)2*1(1/&4/E+2/)1/1//!2//01#2012/1#2//$1,3/$71#1/,201%@#4/1/022#1!13(3/!1%1/#1/)4+3#2/01//#1/!1!2&2/)1,3///02)31//*21.l&2$1!2011)6+3!1///-4/1&5!1!1!1/+4/3/%1%1//%3#3/*5!2(

>  <Structure>
fc{qb@L\}AFpAFRRF[JJJJJiIIKIZjZZjVijhENJdMFjp

>  <Atoms>
28

>  <Bonds>
27

>  <Total Molweight>
374

>  <Total Molweight 2>
374.315

>  <cLogP>
4.2195

>  <H-Acceptors>
6

>  <H-Donors>
0

>  <Total Surface Area>
65.6

>  <Relative PSA>
0.91905

>  <Polar Surface Area>
81.59

>  <Shape Index>
0.53571

>  <Molecular Flexibility>
0.67638

>  <Molecular Complexity>
0.72502

>  <Non-H Atoms>
28

>  <Non-C/H Atoms>
7

>  <Electronegative Atoms>
7

>  <Stereo Centers>
0

>  <Rotatable Bonds>
12

>  <Rings Closures>
0

>  <Aromatic Rings>
0

>  <Aromatic Atoms>
0

>  <sp3-Atoms>
14

>  <Symmetric atoms>
2

$$$$

eCreator 1.02D

 28 27  0  0  0  0  0  0  0  0999 V2000
    9.5263   -3.0000   -0.0000 S   0  0  0  0  0  0  0  0  0  0  0  0
    8.5263   -3.0000   -0.0000 O   0  0  0  0  0  0  0  0  0  0  0  0
   10.5263   -3.0000   -0.0000 O   0  0  0  0  0  0  0  0  0  0  0  0
    9.5263   -2.0000   -0.0000 N   0  0  0  0  0  0  0  0  0  0  0  0
    9.5263   -4.0000   -0.0000 C   0  0  0  0  0  0  0  0  0  0  0  0
    8.6603   -1.5000   -0.0000 C   0  0  0  0  0  0  0  0  0  0  0  0
   10.3923   -1.5000   -0.0000 C   0  0  0  0  0  0  0  0  0  0  0  0
    7.7942   -2.0000   -0.0000 N   0  0  0  0  0  0  0  0  0  0  0  0
    8.6603   -0.5000   -0.0000 N   0  0  0  0  0  0  0  0  0  0  0  0
    6.9282   -1.5000   -0.0000 C   0  0  0  0  0  0  0  0  0  0  0  0
    6.9282   -0.5000   -0.0000 C   0  0  0  0  0  0  0  0  0  0  0  0
    6.0622   -2.0000   -0.0000 C   0  0  0  0  0  0  0  0  0  0  0  0
    6.0622   -0.0000   -0.0000 C   0  0  0  0  0  0  0  0  0  0  0  0
    7.7942   -0.0000   -0.0000 C   0  0  0  0  0  0  0  0  0  0  0  0
    5.1962   -1.5000   -0.0000 C   0  0  0  0  0  0  0  0  0  0  0  0
    5.1962   -0.5000   -0.0000 C   0  0  0  0  0  0  0  0  0  0  0  0
    7.7942    1.0000   -0.0000 C   0  0  0  0  0  0  0  0  0  0  0  0
    4.3301   -0.0000   -0.0000 C   0  0  0  0  0  0  0  0  0  0  0  0
    8.6603    1.5000   -0.0000 C   0  0  0  0  0  0  0  0  0  0  0  0
    3.4641   -0.5000   -0.0000 C   0  0  0  0  0  0  0  0  0  0  0  0
    8.6603    2.5000   -0.0000 C   0  0  0  0  0  0  0  0  0  0  0  0
    2.5981   -0.0000   -0.0000 C   0  0  0  0  0  0  0  0  0  0  0  0
    7.7942    3.0000   -0.0000 C   0  0  0  0  0  0  0  0  0  0  0  0
    2.5981    1.0000   -0.0000 O   0  0  0  0  0  0  0  0  0  0  0  0
    1.7321   -0.5000   -0.0000 C   0  0  0  0  0  0  0  0  0  0  0  0
    7.7942    4.0000   -0.0000 F   0  0  0  0  0  0  0  0  0  0  0  0
    0.8660   -0.0000   -0.0000 C   0  0  0  0  0  0  0  0  0  0  0  0
    0.0000   -0.5000   -0.0000 O   0  0  0  0  0  0  0  0  0  0  0  0
  1  2  2  0  0  0  0
  1  3  2  0  0  0  0
  1  4  1  0  0  0  0
  1  5  1  0  0  0  0
  4  6  1  0  0  0  0
  4  7  1  0  0  0  0
  6  8  1  0  0  0  0
  6  9  2  0  0  0  0
  8 10  2  0  0  0  0
 10 11  1  0  0  0  0
 10 12  1  0  0  0  0
 11 13  1  0  0  0  0
 11 14  2  0  0  0  0
 12 15  1  0  0  0  0
 13 16  2  0  0  0  0
 14 17  1  0  0  0  0
 16 18  1  0  0  0  0
 17 19  1  0  0  0  0
 18 20  1  0  0  0  0
 19 21  2  0  0  0  0
 22 20  1  0  0  0  0
 21 23  1  0  0  0  0
 22 24  1  6  0  0  0
 22 25  1  0  0  0  0
 23 26  1  0  0  0  0
 25 27  1  0  0  0  0
 27 28  2  0  0  0  0
M  END
>  <idcoordinates2D>


>  <FragFp>
;jTqta1@7yVVCW7cVc0CTVGFFJ8#4HG0V808!kN4hFV0VN$JJG0c1FH1W#V!FV!2F2#V18!

>  <PathFp>
0ZB01I8F!FHWF1G882J70XF0V8#2BF8HV!GBV0JB_80814#Hs0o15#FF0FZJ01V1F10V2lF29s40V0

>  <SkelSpheres>
/!1/#2D%1+1/)805&4+2(4$42////%C//&2/*3/$2#3//$102,201$1#1//1$2,1,1!1.1/02(6#4!1!1)11&2)2#2$2&4/#1#1#1(1%1/*4#1/)4,2(1!1/03$2.1//0202$1012%1/02!1#12/.2/02+1)3-j#1(1)1(1)2!42!2/)1(1//.5!1//!4/1/(1-22$103!21$1(3/,1-

>  <Structure>
fc{pQ@L\EAG]`BIrFRRFZ[QQIYIIJKYZjVifjZjfEXPRZ]YX

>  <Atoms>
28

>  <Bonds>
27

>  <Total Molweight>
385

>  <Total Molweight 2>
385.290

>  <cLogP>
2.8378

>  <H-Acceptors>
7

>  <H-Donors>
0

>  <Total Surface Area>
105.88

>  <Relative PSA>
0.76776

>  <Polar Surface Area>
107.78

>  <Shape Index>
0.53571

>  <Molecular Flexibility>
0.7422

>  <Molecular Complexity>
0.71956

>  <Non-H Atoms>
28

>  <Non-C/H Atoms>
9

>  <Electronegative Atoms>
9

>  <Stereo Centers>
1

>  <Rotatable Bonds>
11

>  <Rings Closures>
0

>  <Aromatic Rings>
0

>  <Aromatic Atoms>
0

>  <sp3-Atoms>
12

>  <Symmetric atoms>
1

$$$$

eCreator 1.02D

 28 27  0  0  0  0  0  0  0  0999 V2000
    9.5263   -3.0000   -0.0000 S   0  0  0  0  0  0  0  0  0  0  0  0
   10.3923   -3.5000   -0.0000 O   0  0  0  0  0  0  0  0  0  0  0  0
    9.5263   -2.0000   -0.0000 N   0  0  0  0  0  0  0  0  0  0  0  0
    8.6603   -3.5000   -0.0000 C   0  0  0  0  0  0  0  0  0  0  0  0
    8.6603   -1.5000   -0.0000 C   0  0  0  0  0  0  0  0  0  0  0  0
    8.6603   -0.5000   -0.0000 N   0  0  0  0  0  0  0  0  0  0  0  0
    7.7942   -2.0000   -0.0000 N   0  0  0  0  0  0  0  0  0  0  0  0
    7.7942   -0.0000   -0.0000 C   0  0  0  0  0  0  0  0  0  0  0  0
    6.9282   -0.5000   -0.0000 C   0  0  0  0  0  0  0  0  0  0  0  0
    7.7942    1.0000   -0.0000 C   0  0  0  0  0  0  0  0  0  0  0  0
    6.9282   -1.5000   -0.0000 C   0  0  0  0  0  0  0  0  0  0  0  0
    6.0622   -0.0000   -0.0000 C   0  0  0  0  0  0  0  0  0  0  0  0
    8.6603    1.5000   -0.0000 C   0  0  0  0  0  0  0  0  0  0  0  0
    6.9282    1.5000   -0.0000 C   0  0  0  0  0  0  0  0  0  0  0  0
    6.0622   -2.0000   -0.0000 C   0  0  0  0  0  0  0  0  0  0  0  0
    5.1962   -0.5000   -0.0000 C   0  0  0  0  0  0  0  0  0  0  0  0
    5.1962   -1.5000   -0.0000 C   0  0  0  0  0  0  0  0  0  0  0  0
    6.0622   -3.0000   -0.0000 C   0  0  0  0  0  0  0  0  0  0  0  0
    4.3301   -0.0000   -0.0000 C   0  0  0  0  0  0  0  0  0  0  0  0
    4.3301   -2.0000   -0.0000 C   0  0  0  0  0  0  0  0  0  0  0  0
    5.1962   -3.5000   -0.0000 C   0  0  0  0  0  0  0  0  0  0  0  0
    3.4641   -0.5000   -0.0000 C   0  0  0  0  0  0  0  0  0  0  0  0
    2.5981   -0.0000   -0.0000 C   0  0  0  0  0  0  0  0  0  0  0  0
    2.5981    1.0000   -0.0000 O   0  0  0  0  0  0  0  0  0  0  0  0
    1.7321   -0.5000   -0.0000 C   0  0  0  0  0  0  0  0  0  0  0  0
    0.8660   -0.0000   -0.0000 C   0  0  0  0  0  0  0  0  0  0  0  0
    0.8660    1.0000   -0.0000 O   0  0  0  0  0  0  0  0  0  0  0  0
    0.0000   -0.5000   -0.0000 O   0  0  0  0  0  0  0  0  0  0  0  0
  1  2  2  0  0  0  0
  1  3  1  0  0  0  0
  1  4  1  0  0  0  0
  3  5  1  0  0  0  0
  5  6  1  0  0  0  0
  5  7  2  0  0  0  0
  6  8  2  0  0  0  0
  8  9  1  0  0  0  0
  8 10  1  0  0  0  0
  9 11  2  0  0  0  0
  9 12  1  0  0  0  0
 10 13  1  0  0  0  0
 10 14  1  0  0  0  0
 11 15  1  0  0  0  0
 12 16  2  0  0  0  0
 15 17  1  0  0  0  0
 15 18  2  0  0  0  0
 16 19  1  0  0  0  0
 17 20  2  0  0  0  0
 18 21  1  0  0  0  0
 19 22  1  0  0  0  0
 23 22  1  0  0  0  0
 23 24  1  6  0  0  0
 23 25  1  0  0  0  0
 25 26  1  0  0  0  0
 26 27  2  0  0  0  0
 26 28  1  0  0  0  0
M  END
>  <idcoordinates2D>


>  <FragFp>
;jyqwZWDZy1W5V7Dkc0CLVGNF088!4HG0k948F8kNJCFZ0V8$JFG081kH1V$80F#2F22!V1#

>  <PathFp>
0ZB01I8F!FHWF1G082470X10V80412B08HV101RV0JB_80804010Hs0o1502!F0FZJ01V!10X2kF09s40V0

>  <SkelSpheres>
!202,1%1&1!1!7%1+2,3/)2.238$5/%2/1/!4$4%E/////!1&3//)2/$1#3//1,31/01/.2$2(9&1!2)1)1(11(6&4(3//#2/////#1/%12///)1!2/+301012/!3.1//!1/k1!102%1)1(1!4%2!1/.1.1+404/(C401/#8(3//0101/*2*21(2$3-1-1-

>  <Structure>
fc{pR@DTYCj}`BLdftVbbbQbRQTrcUKSULsUTtFpcFTzCP

>  <Atoms>
28

>  <Bonds>
27

>  <Total Molweight>
378

>  <Total Molweight 2>
378.303

>  <cLogP>
3.9736

>  <H-Acceptors>
7

>  <H-Donors>
0

>  <Total Surface Area>
112.53

>  <Relative PSA>
0.78672

>  <Polar Surface Area>
121.77

>  <Shape Index>
0.53571

>  <Molecular Flexibility>
0.74038

>  <Molecular Complexity>
0.71956

>  <Non-H Atoms>
28

>  <Non-C/H Atoms>
8

>  <Electronegative Atoms>
8

>  <Stereo Centers>
2

>  <Rotatable Bonds>
10

>  <Rings Closures>
0

>  <Aromatic Rings>
0

>  <Aromatic Atoms>
0

>  <sp3-Atoms>
12

>  <Symmetric atoms>
1

$$$$

eCreator 1.02D

 29 28  0  0  0  0  0  0  0  0999 V2000
    9.5263    1.0000   -0.0000 S   0  0  0  0  0  0  0  0  0  0  0  0
   10.3923    1.5000   -0.0000 O   0  0  0  0  0  0  0  0  0  0  0  0
    9.5263    0.0000   -0.0000 N   0  0  0  0  0  0  0  0  0  0  0  0
    8.6603    1.5000   -0.0000 C   0  0  0  0  0  0  0  0  0  0  0  0
    8.6603   -0.5000   -0.0000 C   0  0  0  0  0  0  0  0  0  0  0  0
    7.7942   -0.0000   -0.0000 N   0  0  0  0  0  0  0  0  0  0  0  0
    8.6603   -1.5000   -0.0000 N   0  0  0  0  0  0  0  0  0  0  0  0
    6.9282   -0.5000   -0.0000 C   0  0  0  0  0  0  0  0  0  0  0  0
    9.5263   -2.0000   -0.0000 C   0  0  0  0  0  0  0  0  0  0  0  0
    6.0622   -0.0000   -0.0000 C   0  0  0  0  0  0  0  0  0  0  0  0
    6.9282   -1.5000   -0.0000 C   0  0  0  0  0  0  0  0  0  0  0  0
    9.5263   -3.0000   -0.0000 C   0  0  0  0  0  0  0  0  0  0  0  0
    5.1962   -0.5000   -0.0000 C   0  0  0  0  0  0  0  0  0  0  0  0
    7.7942   -2.0000   -0.0000 C   0  0  0  0  0  0  0  0  0  0  0  0
   10.3923   -3.5000   -0.0000 C   0  0  0  0  0  0  0  0  0  0  0  0
    8.6603   -3.5000   -0.0000 C   0  0  0  0  0  0  0  0  0  0  0  0
    4.3301   -0.0000   -0.0000 C   0  0  0  0  0  0  0  0  0  0  0  0
    7.7942   -3.0000   -0.0000 C   0  0  0  0  0  0  0  0  0  0  0  0
    3.4641   -0.5000   -0.0000 C   0  0  0  0  0  0  0  0  0  0  0  0
    6.9282   -3.5000   -0.0000 C   0  0  0  0  0  0  0  0  0  0  0  0
    3.4641   -1.5000   -0.0000 O   0  0  0  0  0  0  0  0  0  0  0  0
    2.5981   -0.0000   -0.0000 C   0  0  0  0  0  0  0  0  0  0  0  0
    6.0622   -3.0000   -0.0000 F   0  0  0  0  0  0  0  0  0  0  0  0
    6.9282   -4.5000   -0.0000 C   0  0  0  0  0  0  0  0  0  0  0  0
    1.7321   -0.5000   -0.0000 C   0  0  0  0  0  0  0  0  0  0  0  0
    7.7942   -5.0000   -0.0000 C   0  0  0  0  0  0  0  0  0  0  0  0
    1.7321   -1.5000   -0.0000 O   0  0  0  0  0  0  0  0  0  0  0  0
    0.8660   -0.0000   -0.0000 C   0  0  0  0  0  0  0  0  0  0  0  0
    0.0000   -0.5000   -0.0000 C   0  0  0  0  0  0  0  0  0  0  0  0
  1  2  2  0  0  0  0
  1  3  1  0  0  0  0
  1  4  1  0  0  0  0
  3  5  1  0  0  0  0
  5  6  2  0  0  0  0
  5  7  1  0  0  0  0
  6  8  1  0  0  0  0
  7  9  2  0  0  0  0
  8 10  2  0  0  0  0
  8 11  1  0  0  0  0
  9 12  1  0  0  0  0
 10 13  1  0  0  0  0
 11 14  1  0  0  0  0
 12 15  1  0  0  0  0
 12 16  1  0  0  0  0
 13 17  2  0  0  0  0
 14 18  2  0  0  0  0
 19 17  1  0  0  0  0
 18 20  1  0  0  0  0
 19 21  1  1  0  0  0
 19 22  1  0  0  0  0
 20 23  1  0  0  0  0
 20 24  2  0  0  0  0
 25 22  1  0  0  0  0
 24 26  1  0  0  0  0
 25 27  1  1  0  0  0
 25 28  1  0  0  0  0
 28 29  1  0  0  0  0
M  END
>  <idcoordinates2D>


>  <FragFp>
;jPzsZ1D4q0og038kc0C7VJ0FG88!4HG0n8080BkN490V0H808!J0F081kH0V1%44!2F2#V18!

>  <PathFp>
F6B10I841PNFYFG3083472XN4W!882R0eN010FBV2JBV808WFV80Hw0k150F0Fk!_F11V1F10X3oF09V4VV0

>  <SkelSpheres>
!1*1/$1#9,1$2/0101&2&1/3103@$1///*4$2%G2&1!2+4-3/(1&1)1!1$1-1(1,1/+4/$1*11(1!1/*1#2+2,1!1$B/$2.1!1)3&5//,212/&1#1/3/)2/,1#53/$2/-1%1/,101!1/0101102!2!1)13//,m%1.2/#1)1!1(1/2//)2!1#17!3(1/#3&1#1*1/%5/3*4%11&3)1!2/-

>  <Structure>
fkgqa@DTY@jpACYCIImDeDdhdThilhViiZjejijiBXNLI\aWhJu`

>  <Atoms>
29

>  <Bonds>
28

>  <Total Molweight>
393

>  <Total Molweight 2>
393.313

>  <cLogP>
5.1846

>  <H-Acceptors>
6

>  <H-Donors>
0

>  <Total Surface Area>
101.7

>  <Relative PSA>
0.74228

>  <Polar Surface Area>
104.7

>  <Shape Index>
0.51724

>  <Molecular Flexibility>
0.66633

>  <Molecular Complexity>
0.66485

>  <Non-H Atoms>
29

>  <Non-C/H Atoms>
8

>  <Electronegative Atoms>
8

>  <Stereo Centers>
3

>  <Rotatable Bonds>
10

>  <Rings Closures>
0

>  <Aromatic Rings>
0

>  <Aromatic Atoms>
0

>  <sp3-Atoms>
14

>  <Symmetric atoms>
1

$$$$

eCreator 1.02D

 29 28  0  0  0  0  0  0  0  0999 V2000
    4.3301   -3.0000   -0.0000 S   0  0  0  0  0  0  0  0  0  0  0  0
    5.3301   -3.0000   -0.0000 O   0  0  0  0  0  0  0  0  0  0  0  0
    3.3301   -3.0000   -0.0000 O   0  0  0  0  0  0  0  0  0  0  0  0
    4.3301   -2.0000   -0.0000 N   0  0  0  0  0  0  0  0  0  0  0  0
    4.3301   -4.0000   -0.0000 C   0  0  0  0  0  0  0  0  0  0  0  0
    5.1962   -1.5000   -0.0000 C   0  0  0  0  0  0  0  0  0  0  0  0
    3.4641   -1.5000   -0.0000 C   0  0  0  0  0  0  0  0  0  0  0  0
    6.0622   -2.0000   -0.0000 N   0  0  0  0  0  0  0  0  0  0  0  0
    6.9282   -1.5000   -0.0000 C   0  0  0  0  0  0  0  0  0  0  0  0
    6.9282   -0.5000   -0.0000 C   0  0  0  0  0  0  0  0  0  0  0  0
    7.7942   -2.0000   -0.0000 C   0  0  0  0  0  0  0  0  0  0  0  0
    7.7942   -0.0000   -0.0000 C   0  0  0  0  0  0  0  0  0  0  0  0
    6.0622   -0.0000   -0.0000 C   0  0  0  0  0  0  0  0  0  0  0  0
    7.7942   -3.0000   -0.0000 C   0  0  0  0  0  0  0  0  0  0  0  0
    8.6603   -1.5000   -0.0000 C   0  0  0  0  0  0  0  0  0  0  0  0
    8.6603   -0.5000   -0.0000 N   0  0  0  0  0  0  0  0  0  0  0  0
    7.7942    1.0000   -0.0000 C   0  0  0  0  0  0  0  0  0  0  0  0
    5.1962   -0.5000   -0.0000 C   0  0  0  0  0  0  0  0  0  0  0  0
    8.6603    1.5000   -0.0000 C   0  0  0  0  0  0  0  0  0  0  0  0
    4.3301   -0.0000   -0.0000 C   0  0  0  0  0  0  0  0  0  0  0  0
    8.6603    2.5000   -0.0000 C   0  0  0  0  0  0  0  0  0  0  0  0
    3.4641   -0.5000   -0.0000 C   0  0  0  0  0  0  0  0  0  0  0  0
    9.5263    3.0000   -0.0000 C   0  0  0  0  0  0  0  0  0  0  0  0
    2.5981   -0.0000   -0.0000 C   0  0  0  0  0  0  0  0  0  0  0  0
    9.5263    4.0000   -0.0000 F   0  0  0  0  0  0  0  0  0  0  0  0
   10.3923    2.5000   -0.0000 C   0  0  0  0  0  0  0  0  0  0  0  0
    1.7321   -0.5000   -0.0000 C   0  0  0  0  0  0  0  0  0  0  0  0
    0.8660   -0.0000   -0.0000 C   0  0  0  0  0  0  0  0  0  0  0  0
    0.0000   -0.5000   -0.0000 O   0  0  0  0  0  0  0  0  0  0  0  0
  1  2  2  0  0  0  0
  1  3  2  0  0  0  0
  1  4  1  0  0  0  0
  1  5  1  0  0  0  0
  4  6  1  0  0  0  0
  4  7  1  0  0  0  0
  6  8  1  0  0  0  0
  8  9  2  0  0  0  0
  9 10  1  0  0  0  0
  9 11  1  0  0  0  0
 10 12  2  0  0  0  0
 10 13  1  0  0  0  0
 11 14  1  0  0  0  0
 11 15  1  0  0  0  0
 12 16  1  0  0  0  0
 12 17  1  0  0  0  0
 13 18  2  0  0  0  0
 17 19  2  0  0  0  0
 18 20  1  0  0  0  0
 19 21  1  0  0  0  0
 20 22  1  0  0  0  0
 21 23  2  0  0  0  0
 22 24  1  0  0  0  0
 23 25  1  0  0  0  0
 23 26  1  0  0  0  0
 24 27  1  0  0  0  0
 27 28  1  0  0  0  0
 28 29  2  0  0  0  0
M  END
>  <idcoordinates2D>


>  <FragFp>
:UfTntX187uVF9W5cFc09DVGNF08#4HG0180808k84hFZ0XN08!FFF0c1FH1W1#804V!2F$V18!

>  <PathFp>
0ZB11I8JG!2WFGF882J70214V80402BF0FX!FRV0JBZ808V4010H!k11#VF0FZJ01V101!2pF21c40V0

>  <SkelSpheres>
$2//029//3+22#1#4,1&8$3/$11//)3%C+2&1/01/1//!2//01#2012#2+1//)1!1)3/$41#1/2+2(@#4!1,1/042#1!13(3!1%1(1%1//-4+1#2,2#1///&1*2/)1+151///(3031/%4/#21.m,1!2!103&6+3!1///-4/1%48!1!1!1/+4/3/%1/&1+102%3//!2&2

>  <Structure>
fkgqa@L\}AApA@yCIICMeEEEETddhbejiijiZfjdENJdMFkP

>  <Atoms>
29

>  <Bonds>
28

>  <Total Molweight>
393

>  <Total Molweight 2>
393.313

>  <cLogP>
4.5416

>  <H-Acceptors>
6

>  <H-Donors>
0

>  <Total Surface Area>
86.44

>  <Relative PSA>
0.69678

>  <Polar Surface Area>
78.43

>  <Shape Index>
0.51724

>  <Molecular Flexibility>
0.66623

>  <Molecular Complexity>
0.72942

>  <Non-H Atoms>
29

>  <Non-C/H Atoms>
8

>  <Electronegative Atoms>
8

>  <Stereo Centers>
0

>  <Rotatable Bonds>
12

>  <Rings Closures>
0

>  <Aromatic Rings>
0

>  <Aromatic Atoms>
0

>  <sp3-Atoms>
12

>  <Symmetric atoms>
2

$$$$

eCreator 1.02D

 29 28  0  0  0  0  0  0  0  0999 V2000
   10.3923   -1.5000   -0.0000 S   0  0  0  0  0  0  0  0  0  0  0  0
   10.8923   -2.3660   -0.0000 O   0  0  0  0  0  0  0  0  0  0  0  0
    9.8923   -0.6340   -0.0000 O   0  0  0  0  0  0  0  0  0  0  0  0
    9.5263   -2.0000   -0.0000 N   0  0  0  0  0  0  0  0  0  0  0  0
   11.2583   -1.0000   -0.0000 C   0  0  0  0  0  0  0  0  0  0  0  0
    8.6603   -1.5000   -0.0000 C   0  0  0  0  0  0  0  0  0  0  0  0
    9.5263   -3.0000   -0.0000 C   0  0  0  0  0  0  0  0  0  0  0  0
    7.7942   -2.0000   -0.0000 N   0  0  0  0  0  0  0  0  0  0  0  0
    6.9282   -1.5000   -0.0000 C   0  0  0  0  0  0  0  0  0  0  0  0
    6.9282   -0.5000   -0.0000 C   0  0  0  0  0  0  0  0  0  0  0  0
    6.0622   -2.0000   -0.0000 C   0  0  0  0  0  0  0  0  0  0  0  0
    7.7942   -0.0000   -0.0000 C   0  0  0  0  0  0  0  0  0  0  0  0
    6.0622   -0.0000   -0.0000 C   0  0  0  0  0  0  0  0  0  0  0  0
    8.6603   -0.5000   -0.0000 N   0  0  0  0  0  0  0  0  0  0  0  0
    7.7942    1.0000   -0.0000 C   0  0  0  0  0  0  0  0  0  0  0  0
    5.1962   -0.5000   -0.0000 C   0  0  0  0  0  0  0  0  0  0  0  0
    8.6603    1.5000   -0.0000 C   0  0  0  0  0  0  0  0  0  0  0  0
    6.9282    1.5000   -0.0000 C   0  0  0  0  0  0  0  0  0  0  0  0
    4.3301   -0.0000   -0.0000 C   0  0  0  0  0  0  0  0  0  0  0  0
    8.6603    2.5000   -0.0000 C   0  0  0  0  0  0  0  0  0  0  0  0
    3.4641   -0.5000   -0.0000 C   0  0  0  0  0  0  0  0  0  0  0  0
    9.5263    3.0000   -0.0000 C   0  0  0  0  0  0  0  0  0  0  0  0
    2.5981   -0.0000   -0.0000 C   0  0  0  0  0  0  0  0  0  0  0  0
   10.3923    2.5000   -0.0000 C   0  0  0  0  0  0  0  0  0  0  0  0
    2.5981    1.0000   -0.0000 O   0  0  0  0  0  0  0  0  0  0  0  0
    1.7321   -0.5000   -0.0000 C   0  0  0  0  0  0  0  0  0  0  0  0
    0.8660   -0.0000   -0.0000 C   0  0  0  0  0  0  0  0  0  0  0  0
    0.8660    1.0000   -0.0000 O   0  0  0  0  0  0  0  0  0  0  0  0
    0.0000   -0.5000   -0.0000 O   0  0  0  0  0  0  0  0  0  0  0  0
  1  2  2  0  0  0  0
  1  3  2  0  0  0  0
  1  4  1  0  0  0  0
  1  5  1  0  0  0  0
  4  6  1  0  0  0  0
  4  7  1  0  0  0  0
  6  8  1  0  0  0  0
  8  9  2  0  0  0  0
  9 10  1  0  0  0  0
  9 11  1  0  0  0  0
 10 12  2  0  0  0  0
 10 13  1  0  0  0  0
 12 14  1  0  0  0  0
 12 15  1  0  0  0  0
 13 16  2  0  0  0  0
 15 17  2  0  0  0  0
 15 18  1  0  0  0  0
 16 19  1  0  0  0  0
 17 20  1  0  0  0  0
 19 21  1  0  0  0  0
 20 22  2  0  0  0  0
 23 21  1  0  0  0  0
 22 24  1  0  0  0  0
 23 25  1  6  0  0  0
 23 26  1  0  0  0  0
 26 27  1  0  0  0  0
 27 28  2  0  0  0  0
 27 29  1  0  0  0  0
M  END
>  <idcoordinates2D>


>  <FragFp>
;jyrxaWDbqWpCW3iVc0CTVGFF188!4IG0l948F0kNJhFV02N08!FFG0c1kH1W1%JV!2F02!V1#

>  <PathFp>
0ZB11I8JG!2WFGG882J70214V80412BF8FX10FRV0JBZ808V4010HV0o1102!F0FZJ01V101022pF21c40V0

>  <SkelSpheres>
!2.1/!107/!2/)2)4/$4$3///%4/C-1//.1/+5//%4012/$1#3#3/+1-1/)1/1%2$2(A#4!1!2(2102#2$2%2#1#33&5(3/%1)1/-41//01/&1(2#2%22)1//2#11+2/011,2/*3/2//+l,2!2,601!4%2!1//.1//%2C!1%1(1&1*4)1%3*101/*2*21!1*3/,105+

>  <Structure>
fkgqR@L\mA@}g@DYIHYlhihmDldeBhmUMMRuSUSP[J\UKktU`

>  <Atoms>
29

>  <Bonds>
28

>  <Total Molweight>
394

>  <Total Molweight 2>
394.302

>  <cLogP>
2.5579

>  <H-Acceptors>
8

>  <H-Donors>
0

>  <Total Surface Area>
102.63

>  <Relative PSA>
0.84215

>  <Polar Surface Area>
118.89

>  <Shape Index>
0.51724

>  <Molecular Flexibility>
0.68657

>  <Molecular Complexity>
0.72768

>  <Non-H Atoms>
29

>  <Non-C/H Atoms>
9

>  <Electronegative Atoms>
9

>  <Stereo Centers>
1

>  <Rotatable Bonds>
11

>  <Rings Closures>
0

>  <Aromatic Rings>
0

>  <Aromatic Atoms>
0

>  <sp3-Atoms>
13

>  <Symmetric atoms>
1

$$$$

eCreator 1.02D

 29 28  0  0  0  0  0  0  0  0999 V2000
   10.3923    1.5000   -0.0000 S   0  0  0  0  0  0  0  0  0  0  0  0
   10.8923    0.6340   -0.0000 O   0  0  0  0  0  0  0  0  0  0  0  0
    9.8923    2.3660   -0.0000 O   0  0  0  0  0  0  0  0  0  0  0  0
    9.5263    1.0000   -0.0000 N   0  0  0  0  0  0  0  0  0  0  0  0
   11.2583    2.0000   -0.0000 C   0  0  0  0  0  0  0  0  0  0  0  0
    9.5263   -0.0000   -0.0000 C   0  0  0  0  0  0  0  0  0  0  0  0
    8.6603   -0.5000   -0.0000 N   0  0  0  0  0  0  0  0  0  0  0  0
   10.3923   -0.5000   -0.0000 N   0  0  0  0  0  0  0  0  0  0  0  0
    7.7942   -0.0000   -0.0000 C   0  0  0  0  0  0  0  0  0  0  0  0
   10.3923   -1.5000   -0.0000 C   0  0  0  0  0  0  0  0  0  0  0  0
    7.7942    1.0000   -0.0000 C   0  0  0  0  0  0  0  0  0  0  0  0
    6.9282   -0.5000   -0.0000 C   0  0  0  0  0  0  0  0  0  0  0  0
   11.2583   -2.0000   -0.0000 C   0  0  0  0  0  0  0  0  0  0  0  0
    6.9282    1.5000   -0.0000 C   0  0  0  0  0  0  0  0  0  0  0  0
    6.0622   -0.0000   -0.0000 C   0  0  0  0  0  0  0  0  0  0  0  0
   11.2583   -3.0000   -0.0000 C   0  0  0  0  0  0  0  0  0  0  0  0
    6.9282    2.5000   -0.0000 C   0  0  0  0  0  0  0  0  0  0  0  0
   12.1244   -3.5000   -0.0000 C   0  0  0  0  0  0  0  0  0  0  0  0
    6.0622    3.0000   -0.0000 C   0  0  0  0  0  0  0  0  0  0  0  0
   12.1244   -4.5000   -0.0000 C   0  0  0  0  0  0  0  0  0  0  0  0
    5.1962    2.5000   -0.0000 O   0  0  0  0  0  0  0  0  0  0  0  0
    6.0622    4.0000   -0.0000 C   0  0  0  0  0  0  0  0  0  0  0  0
   12.9904   -5.0000   -0.0000 F   0  0  0  0  0  0  0  0  0  0  0  0
   11.2583   -5.0000   -0.0000 C   0  0  0  0  0  0  0  0  0  0  0  0
    5.1962    4.5000   -0.0000 C   0  0  0  0  0  0  0  0  0  0  0  0
   11.2583   -6.0000   -0.0000 C   0  0  0  0  0  0  0  0  0  0  0  0
    5.1962    5.5000   -0.0000 C   0  0  0  0  0  0  0  0  0  0  0  0
    4.3301    6.0000   -0.0000 C   0  0  0  0  0  0  0  0  0  0  0  0
    4.3301    7.0000   -0.0000 O   0  0  0  0  0  0  0  0  0  0  0  0
  1  2  2  0  0  0  0
  1  3  2  0  0  0  0
  1  4  1  0  0  0  0
  1  5  1  0  0  0  0
  4  6  1  0  0  0  0
  6  7  1  0  0  0  0
  6  8  2  0  0  0  0
  7  9  2  0  0  0  0
  8 10  1  0  0  0  0
  9 11  1  0  0  0  0
  9 12  1  0  0  0  0
 10 13  1  0  0  0  0
 11 14  1  0  0  0  0
 12 15  1  0  0  0  0
 13 16  2  0  0  0  0
 14 17  2  0  0  0  0
 16 18  1  0  0  0  0
 19 17  1  0  0  0  0
 18 20  2  0  0  0  0
 19 21  1  1  0  0  0
 19 22  1  0  0  0  0
 20 23  1  0  0  0  0
 20 24  1  0  0  0  0
 22 25  1  0  0  0  0
 24 26  2  0  0  0  0
 25 27  1  0  0  0  0
 27 28  1  0  0  0  0
 28 29  2  0  0  0  0
M  END
>  <idcoordinates2D>


>  <FragFp>
;jLzsZ1@4y!gV48Vc0B6Vr0FF88!4HG0W80808k84C0V0X808!J0F081FH0V1&Z!2F2#V18!

>  <PathFp>
FbB09I8F180FYNGF082473X!V8!82R08F#FRV0JBW808WFV10HR0k110V0skVFZJ01!210a2KF09V4V!

>  <SkelSpheres>
//&2D1/01*11&1-14/$2!205$1#1$1%1/01/!2*H+2#1$104//)3/&101$2//03#2(1//#102%1!1#1)1/2(1,1.2$5&1*102!1$2(12#1$2&4//-2201//$3$1)2/%5$1/#12///)1013/+101!1/&2%1*3&2/+1(n!1)1)101+11%2(3)1/,1/#11.14203//0152/11+4(1/#204+1%1030101$1/!1,2

>  <Structure>
fkgpQ@LLyAAS`BFrFRRGQIQIIYIQSYYKUKUTmMUMLDrcKbz}Ih

>  <Atoms>
29

>  <Bonds>
28

>  <Total Molweight>
397

>  <Total Molweight 2>
397.301

>  <cLogP>
4.0988

>  <H-Acceptors>
7

>  <H-Donors>
0

>  <Total Surface Area>
118.39

>  <Relative PSA>
0.68663

>  <Polar Surface Area>
107.78

>  <Shape Index>
0.68966

>  <Molecular Flexibility>
0.70987

>  <Molecular Complexity>
0.66485

>  <Non-H Atoms>
29

>  <Non-C/H Atoms>
9

>  <Electronegative Atoms>
9

>  <Stereo Centers>
1

>  <Rotatable Bonds>
12

>  <Rings Closures>
0

>  <Aromatic Rings>
0

>  <Aromatic Atoms>
0

>  <sp3-Atoms>
11

>  <Symmetric atoms>
1

$$$$

eCreator 1.02D

 29 28  0  0  0  0  0  0  0  0999 V2000
    9.5263    1.0000   -0.0000 S   0  0  0  0  0  0  0  0  0  0  0  0
    8.5263    1.0000   -0.0000 O   0  0  0  0  0  0  0  0  0  0  0  0
   10.5263    1.0000   -0.0000 O   0  0  0  0  0  0  0  0  0  0  0  0
    9.5263    0.0000   -0.0000 N   0  0  0  0  0  0  0  0  0  0  0  0
    9.5263    2.0000   -0.0000 C   0  0  0  0  0  0  0  0  0  0  0  0
    8.6603   -0.5000   -0.0000 C   0  0  0  0  0  0  0  0  0  0  0  0
    7.7942   -0.0000   -0.0000 N   0  0  0  0  0  0  0  0  0  0  0  0
    8.6603   -1.5000   -0.0000 N   0  0  0  0  0  0  0  0  0  0  0  0
    6.9282   -0.5000   -0.0000 C   0  0  0  0  0  0  0  0  0  0  0  0
    9.5263   -2.0000   -0.0000 C   0  0  0  0  0  0  0  0  0  0  0  0
    6.0622   -0.0000   -0.0000 C   0  0  0  0  0  0  0  0  0  0  0  0
    6.9282   -1.5000   -0.0000 C   0  0  0  0  0  0  0  0  0  0  0  0
    9.5263   -3.0000   -0.0000 C   0  0  0  0  0  0  0  0  0  0  0  0
    5.1962   -0.5000   -0.0000 C   0  0  0  0  0  0  0  0  0  0  0  0
    7.7942   -2.0000   -0.0000 C   0  0  0  0  0  0  0  0  0  0  0  0
   10.3923   -3.5000   -0.0000 C   0  0  0  0  0  0  0  0  0  0  0  0
    8.6603   -3.5000   -0.0000 C   0  0  0  0  0  0  0  0  0  0  0  0
    4.3301   -0.0000   -0.0000 C   0  0  0  0  0  0  0  0  0  0  0  0
    7.7942   -3.0000   -0.0000 C   0  0  0  0  0  0  0  0  0  0  0  0
    3.4641   -0.5000   -0.0000 C   0  0  0  0  0  0  0  0  0  0  0  0
    6.9282   -3.5000   -0.0000 C   0  0  0  0  0  0  0  0  0  0  0  0
    3.4641   -1.5000   -0.0000 O   0  0  0  0  0  0  0  0  0  0  0  0
    2.5981   -0.0000   -0.0000 C   0  0  0  0  0  0  0  0  0  0  0  0
    6.0622   -3.0000   -0.0000 F   0  0  0  0  0  0  0  0  0  0  0  0
    6.9282   -4.5000   -0.0000 C   0  0  0  0  0  0  0  0  0  0  0  0
    1.7321   -0.5000   -0.0000 C   0  0  0  0  0  0  0  0  0  0  0  0
    7.7942   -5.0000   -0.0000 C   0  0  0  0  0  0  0  0  0  0  0  0
    0.8660   -0.0000   -0.0000 C   0  0  0  0  0  0  0  0  0  0  0  0
    0.0000   -0.5000   -0.0000 C   0  0  0  0  0  0  0  0  0  0  0  0
  1  2  2  0  0  0  0
  1  3  2  0  0  0  0
  1  4  1  0  0  0  0
  1  5  1  0  0  0  0
  4  6  1  0  0  0  0
  6  7  2  0  0  0  0
  6  8  1  0  0  0  0
  7  9  1  0  0  0  0
  8 10  2  0  0  0  0
  9 11  2  0  0  0  0
  9 12  1  0  0  0  0
 10 13  1  0  0  0  0
 11 14  1  0  0  0  0
 12 15  1  0  0  0  0
 13 16  1  0  0  0  0
 13 17  1  0  0  0  0
 14 18  2  0  0  0  0
 15 19  2  0  0  0  0
 20 18  1  0  0  0  0
 19 21  1  0  0  0  0
 20 22  1  1  0  0  0
 20 23  1  0  0  0  0
 21 24  1  0  0  0  0
 21 25  2  0  0  0  0
 23 26  1  0  0  0  0
 25 27  1  0  0  0  0
 26 28  1  0  0  0  0
 28 29  1  0  0  0  0
M  END
>  <idcoordinates2D>


>  <FragFp>
;jHzsZ1@4q0Jg018kc0B6V40FG88!4HG0W80808k8490V02808!J0F081FH0V1%4Z!2F2#V18!

>  <PathFp>
F6B10I841PNFYFG2083472XN4W!882R0eN#FBV2JBV808WFV80HR0k150F0Fk!_F11V1F10X3pF09V4VV0

>  <SkelSpheres>
!1%1#1/)A,1$1/0101&2&5.43#8!10201$1//1/!2#2%G2&1!2+4-3/(1&1)1#1/!1(1,1/+3/$1+1(1)2.5$1!2+2,1!1$A/$2!1+1!2/05//-12/&1///%5/%1#33///#1%1/,101!1/0101!2%1*3//,m%1.21/!1)1!1(2/,2//$14!3(1/)421#1*1!1)4(51/!204+11&3#1$1/!1-

>  <Structure>
fkgqa@LLyAEPAGYCIIChdhdeDbeEMeejZVjiZjZjFXrdJeAhoV

>  <Atoms>
29

>  <Bonds>
28

>  <Total Molweight>
393

>  <Total Molweight 2>
393.313

>  <cLogP>
6.0634

>  <H-Acceptors>
6

>  <H-Donors>
0

>  <Total Surface Area>
94.46

>  <Relative PSA>
0.72253

>  <Polar Surface Area>
90.71

>  <Shape Index>
0.51724

>  <Molecular Flexibility>
0.66126

>  <Molecular Complexity>
0.68393

>  <Non-H Atoms>
29

>  <Non-C/H Atoms>
8

>  <Electronegative Atoms>
8

>  <Stereo Centers>
1

>  <Rotatable Bonds>
10

>  <Rings Closures>
0

>  <Aromatic Rings>
0

>  <Aromatic Atoms>
0

>  <sp3-Atoms>
13

>  <Symmetric atoms>
2

$$$$

eCreator 1.02D

 29 28  0  0  0  0  0  0  0  0999 V2000
    7.7942   -3.0000   -0.0000 S   0  0  0  0  0  0  0  0  0  0  0  0
    6.9282   -3.5000   -0.0000 O   0  0  0  0  0  0  0  0  0  0  0  0
    8.6603   -3.5000   -0.0000 O   0  0  0  0  0  0  0  0  0  0  0  0
    7.7942   -2.0000   -0.0000 N   0  0  0  0  0  0  0  0  0  0  0  0
    8.6603   -1.5000   -0.0000 C   0  0  0  0  0  0  0  0  0  0  0  0
    8.6603   -0.5000   -0.0000 N   0  0  0  0  0  0  0  0  0  0  0  0
    9.5263   -2.0000   -0.0000 N   0  0  0  0  0  0  0  0  0  0  0  0
    7.7942   -0.0000   -0.0000 C   0  0  0  0  0  0  0  0  0  0  0  0
   10.3923   -1.5000   -0.0000 C   0  0  0  0  0  0  0  0  0  0  0  0
    6.9282   -0.5000   -0.0000 C   0  0  0  0  0  0  0  0  0  0  0  0
    7.7942    1.0000   -0.0000 C   0  0  0  0  0  0  0  0  0  0  0  0
   11.2583   -2.0000   -0.0000 C   0  0  0  0  0  0  0  0  0  0  0  0
    6.0622   -0.0000   -0.0000 C   0  0  0  0  0  0  0  0  0  0  0  0
    6.9282    1.5000   -0.0000 C   0  0  0  0  0  0  0  0  0  0  0  0
   12.1244   -1.5000   -0.0000 C   0  0  0  0  0  0  0  0  0  0  0  0
    5.1962   -0.5000   -0.0000 C   0  0  0  0  0  0  0  0  0  0  0  0
   12.9904   -2.0000   -0.0000 C   0  0  0  0  0  0  0  0  0  0  0  0
    4.3301   -0.0000   -0.0000 C   0  0  0  0  0  0  0  0  0  0  0  0
   12.9904   -3.0000   -0.0000 C   0  0  0  0  0  0  0  0  0  0  0  0
    4.3301    1.0000   -0.0000 O   0  0  0  0  0  0  0  0  0  0  0  0
    3.4641   -0.5000   -0.0000 C   0  0  0  0  0  0  0  0  0  0  0  0
   13.8564   -3.5000   -0.0000 F   0  0  0  0  0  0  0  0  0  0  0  0
   12.1244   -3.5000   -0.0000 C   0  0  0  0  0  0  0  0  0  0  0  0
    2.5981   -0.0000   -0.0000 C   0  0  0  0  0  0  0  0  0  0  0  0
    2.5981    1.0000   -0.0000 O   0  0  0  0  0  0  0  0  0  0  0  0
    1.7321   -0.5000   -0.0000 C   0  0  0  0  0  0  0  0  0  0  0  0
    0.8660   -0.0000   -0.0000 C   0  0  0  0  0  0  0  0  0  0  0  0
    0.8660    1.0000   -0.0000 O   0  0  0  0  0  0  0  0  0  0  0  0
    0.0000   -0.5000   -0.0000 O   0  0  0  0  0  0  0  0  0  0  0  0
  1  2  2  0  0  0  0
  1  3  2  0  0  0  0
  1  4  1  0  0  0  0
  4  5  1  0  0  0  0
  5  6  1  0  0  0  0
  5  7  2  0  0  0  0
  6  8  2  0  0  0  0
  7  9  1  0  0  0  0
  8 10  1  0  0  0  0
  8 11  1  0  0  0  0
  9 12  1  0  0  0  0
 10 13  1  0  0  0  0
 11 14  1  0  0  0  0
 12 15  1  0  0  0  0
 13 16  2  0  0  0  0
 15 17  2  0  0  0  0
 18 16  1  0  0  0  0
 17 19  1  0  0  0  0
 18 20  1  6  0  0  0
 18 21  1  0  0  0  0
 19 22  1  0  0  0  0
 19 23  2  0  0  0  0
 24 21  1  0  0  0  0
 24 25  1  6  0  0  0
 24 26  1  0  0  0  0
 26 27  1  0  0  0  0
 27 28  2  0  0  0  0
 27 29  1  0  0  0  0
M  END
>  <idcoordinates2D>


>  <FragFp>
:yjizwZYDZy1_hV6DVc0hMVr0FF88#HF0n948FBkNJ5Fc0m888!J0G081kH8V&FZ$22!V18!

>  <PathFp>
F_B0138J08FFYN0I082470X80V8!92R0eF010FBV2JBW8!WFV!Ho1o110X0Fk0F_J11V0F!X3K!9V4V!

>  <SkelSpheres>
!2+1/#1#D!1)2$3-3$1&2/)1!4$5)101!102///$@#1+1$1/)4/&4/03-33/)2#1-1!3/!2%1!2//&2#1%1/#2-6&1(1#2(201%12#1$501$6(3/.1$3201/)1*3//+1/#14//$3$2/12/+101!1/&3!2!101//,1#1#l,1)1)104!11$2$1,1%1-301//!1!1$8303//011/01+1)1/2*2%1$1!3)1/%1*

>  <Structure>
fkgpq@LTYAFQ{N@HkHYIBhdhddldhicLhmRuURuTuSHcNpeIbz|p

>  <Atoms>
29

>  <Bonds>
28

>  <Total Molweight>
405

>  <Total Molweight 2>
405.277

>  <cLogP>
1.7674

>  <H-Acceptors>
9

>  <H-Donors>
0

>  <Total Surface Area>
132.67

>  <Relative PSA>
0.79136

>  <Polar Surface Area>
139.86

>  <Shape Index>
0.65517

>  <Molecular Flexibility>
0.75899

>  <Molecular Complexity>
0.65353

>  <Non-H Atoms>
29

>  <Non-C/H Atoms>
11

>  <Electronegative Atoms>
11

>  <Stereo Centers>
2

>  <Rotatable Bonds>
12

>  <Rings Closures>
0

>  <Aromatic Rings>
0

>  <Aromatic Atoms>
0

>  <sp3-Atoms>
13

>  <Symmetric atoms>
1

$$$$

eCreator 1.02D

 29 28  0  0  0  0  0  0  0  0999 V2000
   14.2894   -4.5000   -0.0000 S   0  0  0  0  0  0  0  0  0  0  0  0
   12.7894   -4.5000   -0.0000 O   0  0  0  0  0  0  0  0  0  0  0  0
   15.7894   -4.5000   -0.0000 O   0  0  0  0  0  0  0  0  0  0  0  0
   14.2894   -3.0000   -0.0000 N   0  0  0  0  0  0  0  0  0  0  0  0
   14.2894   -6.0000   -0.0000 C   0  0  0  0  0  0  0  0  0  0  0  0
   12.9904   -2.2500   -0.0000 C   0  0  0  0  0  0  0  0  0  0  0  0
   11.6913   -3.0000   -0.0000 N   0  0  0  0  0  0  0  0  0  0  0  0
   12.9904   -0.7500   -0.0000 N   0  0  0  0  0  0  0  0  0  0  0  0
   10.3923   -2.2500   -0.0000 C   0  0  0  0  0  0  0  0  0  0  0  0
   10.3923   -0.7500   -0.0000 C   0  0  0  0  0  0  0  0  0  0  0  0
    9.0933   -3.0000   -0.0000 C   0  0  0  0  0  0  0  0  0  0  0  0
    9.0933   -0.0000   -0.0000 C   0  0  0  0  0  0  0  0  0  0  0  0
   11.6913   -0.0000   -0.0000 C   0  0  0  0  0  0  0  0  0  0  0  0
    7.7942   -2.2500   -0.0000 C   0  0  0  0  0  0  0  0  0  0  0  0
    7.7942   -0.7500   -0.0000 C   0  0  0  0  0  0  0  0  0  0  0  0
   11.6913    1.5000   -0.0000 C   0  0  0  0  0  0  0  0  0  0  0  0
    6.4952   -0.0000   -0.0000 C   0  0  0  0  0  0  0  0  0  0  0  0
   12.9904    2.2500   -0.0000 C   0  0  0  0  0  0  0  0  0  0  0  0
    6.4952    1.5000   -0.0000 O   0  0  0  0  0  0  0  0  0  0  0  0
    5.1962   -0.7500   -0.0000 C   0  0  0  0  0  0  0  0  0  0  0  0
   12.9904    3.7500   -0.0000 C   0  0  0  0  0  0  0  0  0  0  0  0
    3.8971   -0.0000   -0.0000 C   0  0  0  0  0  0  0  0  0  0  0  0
   11.6913    4.5000   -0.0000 C   0  0  0  0  0  0  0  0  0  0  0  0
    3.8971    1.5000   -0.0000 O   0  0  0  0  0  0  0  0  0  0  0  0
    2.5981   -0.7500   -0.0000 C   0  0  0  0  0  0  0  0  0  0  0  0
   11.6913    6.0000   -0.0000 F   0  0  0  0  0  0  0  0  0  0  0  0
    1.2990   -0.0000   -0.0000 C   0  0  0  0  0  0  0  0  0  0  0  0
    1.2990    1.5000   -0.0000 O   0  0  0  0  0  0  0  0  0  0  0  0
    0.0000   -0.7500   -0.0000 O   0  0  0  0  0  0  0  0  0  0  0  0
  1  2  2  0  0  0  0
  1  3  2  0  0  0  0
  1  4  1  0  0  0  0
  1  5  1  0  0  0  0
  4  6  1  0  0  0  0
  6  7  1  0  0  0  0
  6  8  2  0  0  0  0
  7  9  2  0  0  0  0
  9 10  1  0  0  0  0
  9 11  1  0  0  0  0
 10 12  1  0  0  0  0
 10 13  2  0  0  0  0
 11 14  1  0  0  0  0
 12 15  2  0  0  0  0
 13 16  1  0  0  0  0
 17 15  1  0  0  0  0
 16 18  1  0  0  0  0
 17 19  1  6  0  0  0
 17 20  1  0  0  0  0
 18 21  2  0  0  0  0
 22 20  1  0  0  0  0
 21 23  1  0  0  0  0
 22 24  1  6  0  0  0
 22 25  1  0  0  0  0
 23 26  1  0  0  0  0
 25 27  1  0  0  0  0
 27 28  2  0  0  0  0
 27 29  1  0  0  0  0
M  END
>  <idcoordinates2D>


>  <FragFp>
;jyywZYDZy1WhV6DVc0hMVrFFF88!4HG0m948FBkNJCFc0k88#JFG081kH8V&FZ!2F22!V18!

>  <PathFp>
0_B01I8F10FHWNGG082470XF0V8!12B08HV10GBV0JB_80814#Hs1o150X!F0FZJ01V1F10X2pF09s40V0

>  <SkelSpheres>
!2//1#C!1!1+3/+5&4+2$1204$4////&A*1-1///-203.3/-1(201)1/02-1$1/*1/.2)1!17&1,11&2)2#3$5&601%3*1#1/%2/+11/#1!102/01#6/*4///0202$111&1/$101!2/$3$2#2///&j%2%1/%4%2!12!21,1/#11//$1(8!3//!42/,14(1)1$22$403!3%1(3%1!1/01.

>  <Structure>
fkgpq@LLyAB^{N@HgHYIH]EhhdleEdhmhmTmSMUMUSHCJpgGUZrp

>  <Atoms>
29

>  <Bonds>
28

>  <Total Molweight>
405

>  <Total Molweight 2>
405.277

>  <cLogP>
1.944

>  <H-Acceptors>
9

>  <H-Donors>
0

>  <Total Surface Area>
135.17

>  <Relative PSA>
0.79522

>  <Polar Surface Area>
148.24

>  <Shape Index>
0.51724

>  <Molecular Flexibility>
0.75053

>  <Molecular Complexity>
0.71389

>  <Non-H Atoms>
29

>  <Non-C/H Atoms>
11

>  <Electronegative Atoms>
11

>  <Stereo Centers>
2

>  <Rotatable Bonds>
11

>  <Rings Closures>
0

>  <Aromatic Rings>
0

>  <Aromatic Atoms>
0

>  <sp3-Atoms>
13

>  <Symmetric atoms>
1

$$$$

eCreator 1.02D

 29 28  0  0  0  0  0  0  0  0999 V2000
   15.5885    2.2500   -0.0000 S   0  0  0  0  0  0  0  0  0  0  0  0
   16.3385    0.9510   -0.0000 O   0  0  0  0  0  0  0  0  0  0  0  0
   14.8385    3.5490   -0.0000 O   0  0  0  0  0  0  0  0  0  0  0  0
   14.2894    1.5000   -0.0000 N   0  0  0  0  0  0  0  0  0  0  0  0
   16.8875    3.0000   -0.0000 C   0  0  0  0  0  0  0  0  0  0  0  0
   14.2894   -0.0000   -0.0000 C   0  0  0  0  0  0  0  0  0  0  0  0
   12.9904   -0.7500   -0.0000 N   0  0  0  0  0  0  0  0  0  0  0  0
   15.5885   -0.7500   -0.0000 N   0  0  0  0  0  0  0  0  0  0  0  0
   11.6913   -0.0000   -0.0000 C   0  0  0  0  0  0  0  0  0  0  0  0
   15.5885   -2.2500   -0.0000 C   0  0  0  0  0  0  0  0  0  0  0  0
   11.6913    1.5000   -0.0000 C   0  0  0  0  0  0  0  0  0  0  0  0
   10.3923   -0.7500   -0.0000 C   0  0  0  0  0  0  0  0  0  0  0  0
   16.8875   -3.0000   -0.0000 C   0  0  0  0  0  0  0  0  0  0  0  0
   10.3923    2.2500   -0.0000 C   0  0  0  0  0  0  0  0  0  0  0  0
   16.8875   -4.5000   -0.0000 C   0  0  0  0  0  0  0  0  0  0  0  0
   18.1865   -2.2500   -0.0000 C   0  0  0  0  0  0  0  0  0  0  0  0
   10.3923    3.7500   -0.0000 C   0  0  0  0  0  0  0  0  0  0  0  0
   18.1865   -5.2500   -0.0000 C   0  0  0  0  0  0  0  0  0  0  0  0
   19.4856   -3.0000   -0.0000 C   0  0  0  0  0  0  0  0  0  0  0  0
    9.0933    4.5000   -0.0000 C   0  0  0  0  0  0  0  0  0  0  0  0
   18.1865   -6.7500   -0.0000 C   0  0  0  0  0  0  0  0  0  0  0  0
    7.7942    3.7500   -0.0000 O   0  0  0  0  0  0  0  0  0  0  0  0
    9.0933    6.0000   -0.0000 C   0  0  0  0  0  0  0  0  0  0  0  0
   19.4856   -7.5000   -0.0000 F   0  0  0  0  0  0  0  0  0  0  0  0
    7.7942    6.7500   -0.0000 C   0  0  0  0  0  0  0  0  0  0  0  0
    6.4952    6.0000   -0.0000 O   0  0  0  0  0  0  0  0  0  0  0  0
    7.7942    8.2500   -0.0000 C   0  0  0  0  0  0  0  0  0  0  0  0
    6.4952    9.0000   -0.0000 C   0  0  0  0  0  0  0  0  0  0  0  0
    6.4952   10.5000   -0.0000 O   0  0  0  0  0  0  0  0  0  0  0  0
  1  2  2  0  0  0  0
  1  3  2  0  0  0  0
  1  4  1  0  0  0  0
  1  5  1  0  0  0  0
  4  6  1  0  0  0  0
  6  7  1  0  0  0  0
  6  8  2  0  0  0  0
  7  9  2  0  0  0  0
  8 10  1  0  0  0  0
  9 11  1  0  0  0  0
  9 12  1  0  0  0  0
 10 13  1  0  0  0  0
 11 14  1  0  0  0  0
 13 15  2  0  0  0  0
 13 16  1  0  0  0  0
 14 17  2  0  0  0  0
 15 18  1  0  0  0  0
 16 19  2  0  0  0  0
 20 17  1  0  0  0  0
 18 21  2  0  0  0  0
 20 22  1  1  0  0  0
 20 23  1  0  0  0  0
 21 24  1  0  0  0  0
 25 23  1  0  0  0  0
 25 26  1  1  0  0  0
 25 27  1  0  0  0  0
 27 28  1  0  0  0  0
 28 29  2  0  0  0  0
M  END
>  <idcoordinates2D>


>  <FragFp>
;jTzsZ1D4q0ZhV28Vc0CMVr0FF88!4IG0n8080BkN4CFc0H808!JFG081kH0V1%FZ!2F2#V18!

>  <PathFp>
FbB09I8F18FFYN1G082473X80V8!82R0eF010FBV2JBW808VFV10Hw0o110V0skVFZJ11!210a2KF09V4V!

>  <SkelSpheres>
01//010228/!2$2-1.4(1(1!4$5)1/(1/%1#2(H$1%3-1+2)1/2#1/#1//(2//%1/#1#1//&4//!6!2#2,2!1&11$12#1,5//(1%201(2/1%1+2&2,2!21#5/(1042/%1//#1/,211!1/*2!2/102+11-1#1#k03*2/)1%4/!2///*1&25403//0152-301+24(1/2!204$2%102%3)1/.10

>  <Structure>
fkgqQ@LLyAEYg@D]dLddNbRbVbRRtVtrVjVjfYfjjTY`yQeqm^lt

>  <Atoms>
29

>  <Bonds>
28

>  <Total Molweight>
401

>  <Total Molweight 2>
401.289

>  <cLogP>
2.0204

>  <H-Acceptors>
8

>  <H-Donors>
0

>  <Total Surface Area>
134.58

>  <Relative PSA>
0.70137

>  <Polar Surface Area>
128.01

>  <Shape Index>
0.65517

>  <Molecular Flexibility>
0.73787

>  <Molecular Complexity>
0.67908

>  <Non-H Atoms>
29

>  <Non-C/H Atoms>
10

>  <Electronegative Atoms>
10

>  <Stereo Centers>
2

>  <Rotatable Bonds>
11

>  <Rings Closures>
0

>  <Aromatic Rings>
0

>  <Aromatic Atoms>
0

>  <sp3-Atoms>
11

>  <Symmetric atoms>
1

$$$$

eCreator 1.02D

 29 28  0  0  0  0  0  0  0  0999 V2000
    8.6603    2.5000   -0.0000 S   0  0  0  0  0  0  0  0  0  0  0  0
    7.6603    2.5000   -0.0000 O   0  0  0  0  0  0  0  0  0  0  0  0
    9.6603    2.5000   -0.0000 O   0  0  0  0  0  0  0  0  0  0  0  0
    8.6603    1.5000   -0.0000 N   0  0  0  0  0  0  0  0  0  0  0  0
    8.6603    3.5000   -0.0000 C   0  0  0  0  0  0  0  0  0  0  0  0
    7.7942    1.0000   -0.0000 C   0  0  0  0  0  0  0  0  0  0  0  0
    9.5263    1.0000   -0.0000 C   0  0  0  0  0  0  0  0  0  0  0  0
    7.7942   -0.0000   -0.0000 N   0  0  0  0  0  0  0  0  0  0  0  0
    6.9282    1.5000   -0.0000 N   0  0  0  0  0  0  0  0  0  0  0  0
    6.9282   -0.5000   -0.0000 C   0  0  0  0  0  0  0  0  0  0  0  0
    6.0622   -0.0000   -0.0000 C   0  0  0  0  0  0  0  0  0  0  0  0
    6.9282   -1.5000   -0.0000 C   0  0  0  0  0  0  0  0  0  0  0  0
    6.0622    1.0000   -0.0000 C   0  0  0  0  0  0  0  0  0  0  0  0
    5.1962   -0.5000   -0.0000 C   0  0  0  0  0  0  0  0  0  0  0  0
    6.0622   -2.0000   -0.0000 C   0  0  0  0  0  0  0  0  0  0  0  0
    7.7942   -2.0000   -0.0000 C   0  0  0  0  0  0  0  0  0  0  0  0
    5.1962    1.5000   -0.0000 C   0  0  0  0  0  0  0  0  0  0  0  0
    4.3301   -0.0000   -0.0000 C   0  0  0  0  0  0  0  0  0  0  0  0
    5.1962    2.5000   -0.0000 C   0  0  0  0  0  0  0  0  0  0  0  0
    4.3301    1.0000   -0.0000 C   0  0  0  0  0  0  0  0  0  0  0  0
    3.4641   -0.5000   -0.0000 C   0  0  0  0  0  0  0  0  0  0  0  0
    4.3301    3.0000   -0.0000 C   0  0  0  0  0  0  0  0  0  0  0  0
    3.4641    1.5000   -0.0000 C   0  0  0  0  0  0  0  0  0  0  0  0
    2.5981   -0.0000   -0.0000 C   0  0  0  0  0  0  0  0  0  0  0  0
    3.4641    2.5000   -0.0000 C   0  0  0  0  0  0  0  0  0  0  0  0
    1.7321   -0.5000   -0.0000 C   0  0  0  0  0  0  0  0  0  0  0  0
    1.7321   -1.5000   -0.0000 O   0  0  0  0  0  0  0  0  0  0  0  0
    0.8660   -0.0000   -0.0000 C   0  0  0  0  0  0  0  0  0  0  0  0
    0.0000   -0.5000   -0.0000 C   0  0  0  0  0  0  0  0  0  0  0  0
  1  2  2  0  0  0  0
  1  3  2  0  0  0  0
  1  4  1  0  0  0  0
  1  5  1  0  0  0  0
  4  6  1  0  0  0  0
  4  7  1  0  0  0  0
  6  8  1  0  0  0  0
  6  9  2  0  0  0  0
  8 10  2  0  0  0  0
 10 11  1  0  0  0  0
 10 12  1  0  0  0  0
 11 13  2  0  0  0  0
 11 14  1  0  0  0  0
 12 15  1  0  0  0  0
 12 16  1  0  0  0  0
 13 17  1  0  0  0  0
 14 18  2  0  0  0  0
 17 19  1  0  0  0  0
 17 20  2  0  0  0  0
 18 21  1  0  0  0  0
 19 22  2  0  0  0  0
 20 23  1  0  0  0  0
 21 24  1  0  0  0  0
 22 25  1  0  0  0  0
 26 24  1  0  0  0  0
 26 27  1  1  0  0  0
 26 28  1  0  0  0  0
 28 29  1  0  0  0  0
M  END
>  <idcoordinates2D>


>  <FragFp>
;jPqta1@7yVVC17ckc0CDVFNFJ8#4HG0V80808kN4dFZ0VN$JJF0c1FH1W#V80FV!2F2#V1#

>  <PathFp>
0ZB01I8F!FHWF11882J70XG0V80402BF8HV!GRV0JB_80804010Hs0k15#FF0FZF01V!10V2lF29s40V0

>  <SkelSpheres>
$2,1%1-8%1+1,3+8)5/$@$32/$2/.4)4#10G////!3$5)1)3//&2/$1//$1,4/!1/)1*2(C#4%1)1$4#1(21/3+1/)1/%1(104//-2)1/&2///)1!2/(2!3#22////(3-n1!1(1)1(101&2!1/)3)2*1-4/(7!1/#5-4/1/(1.3#1%41(1$3/)3!1-

>  <Structure>
fkgqb@L\EABpAFRRFZ[QQQHqII[SKURtuSLuUTIr`gTFSEX

>  <Atoms>
29

>  <Bonds>
28

>  <Total Molweight>
386

>  <Total Molweight 2>
386.326

>  <cLogP>
5.2293

>  <H-Acceptors>
6

>  <H-Donors>
0

>  <Total Surface Area>
78.27

>  <Relative PSA>
0.87198

>  <Polar Surface Area>
90.71

>  <Shape Index>
0.48276

>  <Molecular Flexibility>
0.72845

>  <Molecular Complexity>
0.75903

>  <Non-H Atoms>
29

>  <Non-C/H Atoms>
7

>  <Electronegative Atoms>
7

>  <Stereo Centers>
1

>  <Rotatable Bonds>
9

>  <Rings Closures>
0

>  <Aromatic Rings>
0

>  <Aromatic Atoms>
0

>  <sp3-Atoms>
14

>  <Symmetric atoms>
2

$$$$

eCreator 1.02D

 28 28  0  0  0  0  0  0  0  0999 V2000
   11.2583   -0.0000   -0.0000 S   0  0  0  0  0  0  0  0  0  0  0  0
   12.1244   -0.5000   -0.0000 O   0  0  0  0  0  0  0  0  0  0  0  0
   11.2583    1.0000   -0.0000 O   0  0  0  0  0  0  0  0  0  0  0  0
   10.3923   -0.5000   -0.0000 N   0  0  0  0  0  0  0  0  0  0  0  0
    9.5263   -0.0000   -0.0000 C   0  0  0  0  0  0  0  0  0  0  0  0
    8.6603   -0.5000   -0.0000 N   0  0  0  0  0  0  0  0  0  0  0  0
    7.7942   -0.0000   -0.0000 C   0  0  0  0  0  0  0  0  0  0  0  0
    7.7942    1.0000   -0.0000 C   0  0  0  0  0  0  0  0  0  0  0  0
    6.9282   -0.5000   -0.0000 C   0  0  0  0  0  0  0  0  0  0  0  0
    8.6603    1.5000   -0.0000 C   0  0  0  0  0  0  0  0  0  0  0  0
    6.9282    1.5000   -0.0000 C   0  0  0  0  0  0  0  0  0  0  0  0
    6.9282   -1.5000   -0.0000 C   0  0  0  0  0  0  0  0  0  0  0  0
    6.0622   -0.0000   -0.0000 C   0  0  0  0  0  0  0  0  0  0  0  0
    8.6603    2.5000   -0.0000 C   0  0  0  0  0  0  0  0  0  0  0  0
    6.9282    2.5000   -0.0000 C   0  0  0  0  0  0  0  0  0  0  0  0
    7.7942   -2.0000   -0.0000 N   0  0  0  0  0  0  0  0  0  0  0  0
    6.0622   -2.0000   -0.0000 C   0  0  0  0  0  0  0  0  0  0  0  0
    5.1962   -0.5000   -0.0000 C   0  0  0  0  0  0  0  0  0  0  0  0
    7.7942    3.0000   -0.0000 C   0  0  0  0  0  0  0  0  0  0  0  0
    5.1962   -1.5000   -0.0000 C   0  0  0  0  0  0  0  0  0  0  0  0
    6.0622   -3.0000   -0.0000 C   0  0  0  0  0  0  0  0  0  0  0  0
    4.3301   -0.0000   -0.0000 C   0  0  0  0  0  0  0  0  0  0  0  0
    7.7942    4.0000   -0.0000 F   0  0  0  0  0  0  0  0  0  0  0  0
    3.4641   -0.5000   -0.0000 C   0  0  0  0  0  0  0  0  0  0  0  0
    2.5981   -0.0000   -0.0000 C   0  0  0  0  0  0  0  0  0  0  0  0
    1.7321   -0.5000   -0.0000 C   0  0  0  0  0  0  0  0  0  0  0  0
    0.8660   -0.0000   -0.0000 C   0  0  0  0  0  0  0  0  0  0  0  0
    0.0000   -0.5000   -0.0000 O   0  0  0  0  0  0  0  0  0  0  0  0
  1  2  2  0  0  0  0
  1  3  2  0  0  0  0
  1  4  1  0  0  0  0
  4  5  1  0  0  0  0
  5  6  2  0  0  0  0
  6  7  1  0  0  0  0
  7  8  1  0  0  0  0
  7  9  2  0  0  0  0
  8 10  2  0  0  0  0
  8 11  1  0  0  0  0
  9 12  1  0  0  0  0
  9 13  1  0  0  0  0
 10 14  1  0  0  0  0
 11 15  2  0  0  0  0
 12 16  2  0  0  0  0
 12 17  1  0  0  0  0
 13 18  2  0  0  0  0
 14 19  2  0  0  0  0
 17 20  1  0  0  0  0
 17 21  1  0  0  0  0
 18 22  1  0  0  0  0
 19 23  1  0  0  0  0
 22 24  1  0  0  0  0
 24 25  1  0  0  0  0
 25 26  1  0  0  0  0
 26 27  1  0  0  0  0
 27 28  1  0  0  0  0
 15 19  1  0  0  0  0
M  END
>  <idcoordinates2D>


>  <FragFp>
zvyzXYw19@0u1F10KNk9094VFNF0881!HF05908!F8J1VZ0280B20JFF081FH0V1020804V#F2$18!

>  <PathFp>
0bcWC194ZP8HWF!28I4EV204V80N93T0BFf402BVF08V8!Vke!FJ4k510F08F!ZF0VV105023W2V9VB0_0

>  <SkelSpheres>
//(A!1!1+1,33-1/%2$6$3//+2#3/%6/.2///%1/!3.1&1!3/$23/02/.3/!207//!201%6,1&1/022$1!5(3#1(1&2$4+1%1/-2%22+1)3+1/*1/!2!6)1)3102%12*131(4$2#14&11/!2.1-2//(k%22$2!2011&1-39///+1/,5!1!1*1//$1//$3-1%1(3//!3(

>  <Structure>
fcgqa@LT}AFpACYCIHTeEEDeDcDcddyJttaPLeUUPCAKbF`

>  <Atoms>
28

>  <Bonds>
28

>  <Total Molweight>
381

>  <Total Molweight 2>
381.302

>  <cLogP>
3.1553

>  <H-Acceptors>
6

>  <H-Donors>
0

>  <Total Surface Area>
113.67

>  <Relative PSA>
0.57843

>  <Polar Surface Area>
82.33

>  <Shape Index>
0.53571

>  <Molecular Flexibility>
0.55393

>  <Molecular Complexity>
0.74264

>  <Non-H Atoms>
28

>  <Non-C/H Atoms>
8

>  <Electronegative Atoms>
8

>  <Stereo Centers>
0

>  <Rotatable Bonds>
10

>  <Rings Closures>
1

>  <Aromatic Rings>
1

>  <Aromatic Atoms>
6

>  <sp3-Atoms>
10

>  <Symmetric atoms>
4

$$$$

eCreator 1.02D

 29 28  0  0  0  0  0  0  0  0999 V2000
    9.5263   -3.0000   -0.0000 S   0  0  0  0  0  0  0  0  0  0  0  0
   10.3923   -3.5000   -0.0000 O   0  0  0  0  0  0  0  0  0  0  0  0
    9.5263   -2.0000   -0.0000 N   0  0  0  0  0  0  0  0  0  0  0  0
    8.6603   -3.5000   -0.0000 C   0  0  0  0  0  0  0  0  0  0  0  0
    8.6603   -1.5000   -0.0000 C   0  0  0  0  0  0  0  0  0  0  0  0
    8.6603   -0.5000   -0.0000 N   0  0  0  0  0  0  0  0  0  0  0  0
    7.7942   -2.0000   -0.0000 N   0  0  0  0  0  0  0  0  0  0  0  0
    7.7942   -0.0000   -0.0000 C   0  0  0  0  0  0  0  0  0  0  0  0
    6.9282   -0.5000   -0.0000 C   0  0  0  0  0  0  0  0  0  0  0  0
    7.7942    1.0000   -0.0000 C   0  0  0  0  0  0  0  0  0  0  0  0
    6.9282   -1.5000   -0.0000 C   0  0  0  0  0  0  0  0  0  0  0  0
    6.0622   -0.0000   -0.0000 C   0  0  0  0  0  0  0  0  0  0  0  0
    8.6603    1.5000   -0.0000 C   0  0  0  0  0  0  0  0  0  0  0  0
    6.9282    1.5000   -0.0000 C   0  0  0  0  0  0  0  0  0  0  0  0
    6.0622   -2.0000   -0.0000 C   0  0  0  0  0  0  0  0  0  0  0  0
    5.1962   -0.5000   -0.0000 C   0  0  0  0  0  0  0  0  0  0  0  0
    6.0622   -3.0000   -0.0000 C   0  0  0  0  0  0  0  0  0  0  0  0
    5.1962   -1.5000   -0.0000 C   0  0  0  0  0  0  0  0  0  0  0  0
    4.3301   -0.0000   -0.0000 C   0  0  0  0  0  0  0  0  0  0  0  0
    5.1962   -3.5000   -0.0000 C   0  0  0  0  0  0  0  0  0  0  0  0
    4.3301   -2.0000   -0.0000 C   0  0  0  0  0  0  0  0  0  0  0  0
    3.4641   -0.5000   -0.0000 C   0  0  0  0  0  0  0  0  0  0  0  0
    4.3301   -3.0000   -0.0000 C   0  0  0  0  0  0  0  0  0  0  0  0
    2.5981   -0.0000   -0.0000 C   0  0  0  0  0  0  0  0  0  0  0  0
    2.5981    1.0000   -0.0000 O   0  0  0  0  0  0  0  0  0  0  0  0
    1.7321   -0.5000   -0.0000 C   0  0  0  0  0  0  0  0  0  0  0  0
    0.8660   -0.0000   -0.0000 C   0  0  0  0  0  0  0  0  0  0  0  0
    0.8660    1.0000   -0.0000 O   0  0  0  0  0  0  0  0  0  0  0  0
    0.0000   -0.5000   -0.0000 O   0  0  0  0  0  0  0  0  0  0  0  0
  1  2  2  0  0  0  0
  1  3  1  0  0  0  0
  1  4  1  0  0  0  0
  3  5  1  0  0  0  0
  5  6  1  0  0  0  0
  5  7  2  0  0  0  0
  6  8  2  0  0  0  0
  8  9  1  0  0  0  0
  8 10  1  0  0  0  0
  9 11  2  0  0  0  0
  9 12  1  0  0  0  0
 10 13  1  0  0  0  0
 10 14  1  0  0  0  0
 11 15  1  0  0  0  0
 12 16  2  0  0  0  0
 15 17  1  0  0  0  0
 15 18  2  0  0  0  0
 16 19  1  0  0  0  0
 17 20  2  0  0  0  0
 18 21  1  0  0  0  0
 19 22  1  0  0  0  0
 20 23  1  0  0  0  0
 24 22  1  0  0  0  0
 24 25  1  6  0  0  0
 24 26  1  0  0  0  0
 26 27  1  0  0  0  0
 27 28  2  0  0  0  0
 27 29  1  0  0  0  0
M  END
>  <idcoordinates2D>


>  <FragFp>
;jyqwZWDZy1W5V7Dkc0CLVGNF088!4HG0k948F8kNJCFZ0V8$JFG081kH1V$80F#2F22!V1#

>  <PathFp>
0ZB01I8F!FHWF1G082470XG0V80412B08HV101RV0JB_80804010Hs0o1502!F0FZJ01V!10X2kF09s40V0

>  <SkelSpheres>
!202,1%1&1!1!7%1+2,3/)2.238$3/%2/.4#4$4#10G////(5)1&3//)2/$1#3//1,31/01/.2$2(A&1!2)1$4#1(11(6&4(3//#2/(1///*1/%12///)1!2/+301012/!3.1//!1/m1!102%1)1(1!4%2!1/.1.1-4/(C!1/#5(3//0101/*2*21(1$3-1*3!1-

>  <Structure>
fkgpR@DTY@^s`BLdftVbbbQbRRvfTZiZZifZjih]eFLitFRp

>  <Atoms>
29

>  <Bonds>
28

>  <Total Molweight>
390

>  <Total Molweight 2>
390.314

>  <cLogP>
4.3613

>  <H-Acceptors>
7

>  <H-Donors>
0

>  <Total Surface Area>
109.44

>  <Relative PSA>
0.80894

>  <Polar Surface Area>
121.77

>  <Shape Index>
0.51724

>  <Molecular Flexibility>
0.73482

>  <Molecular Complexity>
0.72591

>  <Non-H Atoms>
29

>  <Non-C/H Atoms>
8

>  <Electronegative Atoms>
8

>  <Stereo Centers>
2

>  <Rotatable Bonds>
10

>  <Rings Closures>
0

>  <Aromatic Rings>
0

>  <Aromatic Atoms>
0

>  <sp3-Atoms>
13

>  <Symmetric atoms>
1

$$$$

eCreator 1.02D

 30 29  0  0  0  0  0  0  0  0999 V2000
    4.3301   -3.0000   -0.0000 S   0  0  0  0  0  0  0  0  0  0  0  0
    5.3301   -3.0000   -0.0000 O   0  0  0  0  0  0  0  0  0  0  0  0
    3.3301   -3.0000   -0.0000 O   0  0  0  0  0  0  0  0  0  0  0  0
    4.3301   -2.0000   -0.0000 N   0  0  0  0  0  0  0  0  0  0  0  0
    4.3301   -4.0000   -0.0000 C   0  0  0  0  0  0  0  0  0  0  0  0
    5.1962   -1.5000   -0.0000 C   0  0  0  0  0  0  0  0  0  0  0  0
    6.0622   -2.0000   -0.0000 N   0  0  0  0  0  0  0  0  0  0  0  0
    6.9282   -1.5000   -0.0000 C   0  0  0  0  0  0  0  0  0  0  0  0
    6.9282   -0.5000   -0.0000 C   0  0  0  0  0  0  0  0  0  0  0  0
    7.7942   -2.0000   -0.0000 C   0  0  0  0  0  0  0  0  0  0  0  0
    7.7942   -0.0000   -0.0000 C   0  0  0  0  0  0  0  0  0  0  0  0
    6.0622   -0.0000   -0.0000 C   0  0  0  0  0  0  0  0  0  0  0  0
    7.7942   -3.0000   -0.0000 C   0  0  0  0  0  0  0  0  0  0  0  0
    8.6603   -1.5000   -0.0000 C   0  0  0  0  0  0  0  0  0  0  0  0
    8.6603   -0.5000   -0.0000 N   0  0  0  0  0  0  0  0  0  0  0  0
    7.7942    1.0000   -0.0000 C   0  0  0  0  0  0  0  0  0  0  0  0
    5.1962   -0.5000   -0.0000 C   0  0  0  0  0  0  0  0  0  0  0  0
    8.6603    1.5000   -0.0000 C   0  0  0  0  0  0  0  0  0  0  0  0
    4.3301   -0.0000   -0.0000 C   0  0  0  0  0  0  0  0  0  0  0  0
    8.6603    2.5000   -0.0000 C   0  0  0  0  0  0  0  0  0  0  0  0
    4.3301    1.0000   -0.0000 O   0  0  0  0  0  0  0  0  0  0  0  0
    3.4641   -0.5000   -0.0000 C   0  0  0  0  0  0  0  0  0  0  0  0
    9.5263    3.0000   -0.0000 C   0  0  0  0  0  0  0  0  0  0  0  0
    2.5981   -0.0000   -0.0000 C   0  0  0  0  0  0  0  0  0  0  0  0
    9.5263    4.0000   -0.0000 F   0  0  0  0  0  0  0  0  0  0  0  0
    2.5981    1.0000   -0.0000 O   0  0  0  0  0  0  0  0  0  0  0  0
    1.7321   -0.5000   -0.0000 C   0  0  0  0  0  0  0  0  0  0  0  0
    0.8660   -0.0000   -0.0000 C   0  0  0  0  0  0  0  0  0  0  0  0
    0.8660    1.0000   -0.0000 O   0  0  0  0  0  0  0  0  0  0  0  0
    0.0000   -0.5000   -0.0000 O   0  0  0  0  0  0  0  0  0  0  0  0
  1  2  2  0  0  0  0
  1  3  2  0  0  0  0
  1  4  1  0  0  0  0
  1  5  1  0  0  0  0
  4  6  1  0  0  0  0
  6  7  1  0  0  0  0
  7  8  2  0  0  0  0
  8  9  1  0  0  0  0
  8 10  1  0  0  0  0
  9 11  2  0  0  0  0
  9 12  1  0  0  0  0
 10 13  1  0  0  0  0
 10 14  1  0  0  0  0
 11 15  1  0  0  0  0
 11 16  1  0  0  0  0
 12 17  2  0  0  0  0
 16 18  2  0  0  0  0
 19 17  1  0  0  0  0
 18 20  1  0  0  0  0
 19 21  1  6  0  0  0
 19 22  1  0  0  0  0
 20 23  2  0  0  0  0
 24 22  1  0  0  0  0
 23 25  1  0  0  0  0
 24 26  1  6  0  0  0
 24 27  1  0  0  0  0
 27 28  1  0  0  0  0
 28 29  2  0  0  0  0
 28 30  1  0  0  0  0
M  END
>  <idcoordinates2D>


>  <FragFp>
;jyzwZYDZy1lhV7Dkc0hMVrNFF88!4HG0n948FBkNJCFg0m888!FFG081kH8V1#80JZ!2F02!V18!

>  <PathFp>
0_B11I8JG!2WNGG082470214V80412B08FX10FRV0JBZ808V4090HV1o110X0VF0FZJ01V101022pF01c40V0

>  <SkelSpheres>
!202/!11)10206!105,3,3,2#1#4(1(1!@$3/$1(1/.3(C+5,1////3.3/01#2#1021+1//)1*105/%1#1-1(2,1@!2#1&1$1/!2#1!103&6(3//%2,1-1,2$202///&4)1&2!2.1/%11-2.1/-3/1/)2/l,1!2/!4%3/%1/$1/$4.1(8!3/)1(4/1,14&111#1*2$4$2%1(3&201%1/*

>  <Structure>
fgwpq@LL]AAYgn@HGHYIH\eEEEETeEdhUEjffjejfjfPf]eFLgtFkP

>  <Atoms>
30

>  <Bonds>
29

>  <Total Molweight>
417

>  <Total Molweight 2>
417.288

>  <cLogP>
0.835

>  <H-Acceptors>
9

>  <H-Donors>
0

>  <Total Surface Area>
131.92

>  <Relative PSA>
0.75447

>  <Polar Surface Area>
139.12

>  <Shape Index>
0.5

>  <Molecular Flexibility>
0.71487

>  <Molecular Complexity>
0.73618

>  <Non-H Atoms>
30

>  <Non-C/H Atoms>
11

>  <Electronegative Atoms>
11

>  <Stereo Centers>
2

>  <Rotatable Bonds>
12

>  <Rings Closures>
0

>  <Aromatic Rings>
0

>  <Aromatic Atoms>
0

>  <sp3-Atoms>
13

>  <Symmetric atoms>
2

$$$$

eCreator 1.02D

 29 29  0  0  0  0  0  0  0  0999 V2000
   11.2583   -0.0000   -0.0000 S   0  0  0  0  0  0  0  0  0  0  0  0
   12.1244   -0.5000   -0.0000 O   0  0  0  0  0  0  0  0  0  0  0  0
   11.2583    1.0000   -0.0000 O   0  0  0  0  0  0  0  0  0  0  0  0
   10.3923   -0.5000   -0.0000 N   0  0  0  0  0  0  0  0  0  0  0  0
    9.5263   -0.0000   -0.0000 C   0  0  0  0  0  0  0  0  0  0  0  0
   10.3923   -1.5000   -0.0000 C   0  0  0  0  0  0  0  0  0  0  0  0
    8.6603   -0.5000   -0.0000 N   0  0  0  0  0  0  0  0  0  0  0  0
    7.7942   -0.0000   -0.0000 C   0  0  0  0  0  0  0  0  0  0  0  0
    7.7942    1.0000   -0.0000 C   0  0  0  0  0  0  0  0  0  0  0  0
    6.9282   -0.5000   -0.0000 C   0  0  0  0  0  0  0  0  0  0  0  0
    8.6603    1.5000   -0.0000 C   0  0  0  0  0  0  0  0  0  0  0  0
    6.9282    1.5000   -0.0000 C   0  0  0  0  0  0  0  0  0  0  0  0
    6.9282   -1.5000   -0.0000 C   0  0  0  0  0  0  0  0  0  0  0  0
    6.0622   -0.0000   -0.0000 C   0  0  0  0  0  0  0  0  0  0  0  0
    8.6603    2.5000   -0.0000 C   0  0  0  0  0  0  0  0  0  0  0  0
    6.9282    2.5000   -0.0000 C   0  0  0  0  0  0  0  0  0  0  0  0
    7.7942   -2.0000   -0.0000 N   0  0  0  0  0  0  0  0  0  0  0  0
    6.0622   -2.0000   -0.0000 C   0  0  0  0  0  0  0  0  0  0  0  0
    5.1962   -0.5000   -0.0000 C   0  0  0  0  0  0  0  0  0  0  0  0
    7.7942    3.0000   -0.0000 C   0  0  0  0  0  0  0  0  0  0  0  0
    6.0622   -3.0000   -0.0000 C   0  0  0  0  0  0  0  0  0  0  0  0
    4.3301   -0.0000   -0.0000 C   0  0  0  0  0  0  0  0  0  0  0  0
    4.3301    1.0000   -0.0000 O   0  0  0  0  0  0  0  0  0  0  0  0
    3.4641   -0.5000   -0.0000 C   0  0  0  0  0  0  0  0  0  0  0  0
    2.5981   -0.0000   -0.0000 C   0  0  0  0  0  0  0  0  0  0  0  0
    2.5981    1.0000   -0.0000 O   0  0  0  0  0  0  0  0  0  0  0  0
    1.7321   -0.5000   -0.0000 C   0  0  0  0  0  0  0  0  0  0  0  0
    0.8660   -0.0000   -0.0000 C   0  0  0  0  0  0  0  0  0  0  0  0
    0.0000   -0.5000   -0.0000 O   0  0  0  0  0  0  0  0  0  0  0  0
  1  2  2  0  0  0  0
  1  3  2  0  0  0  0
  1  4  1  0  0  0  0
  4  5  1  0  0  0  0
  4  6  1  0  0  0  0
  5  7  2  0  0  0  0
  7  8  1  0  0  0  0
  8  9  1  0  0  0  0
  8 10  2  0  0  0  0
  9 11  2  0  0  0  0
  9 12  1  0  0  0  0
 10 13  1  0  0  0  0
 10 14  1  0  0  0  0
 11 15  1  0  0  0  0
 12 16  2  0  0  0  0
 13 17  2  0  0  0  0
 13 18  1  0  0  0  0
 14 19  2  0  0  0  0
 15 20  2  0  0  0  0
 18 21  1  0  0  0  0
 22 19  1  0  0  0  0
 22 23  1  6  0  0  0
 22 24  1  0  0  0  0
 25 24  1  0  0  0  0
 25 26  1  6  0  0  0
 25 27  1  0  0  0  0
 27 28  1  0  0  0  0
 28 29  2  0  0  0  0
 16 20  1  0  0  0  0
M  END
>  <idcoordinates2D>


>  <FragFp>
zvyzDztV9D1u0khW7NVd0CKVrFFF88#HF0r8080BFN45kc0HN08!JFG081kH0V102V!JZ#F2$1#

>  <PathFp>
0b8WC194_P8HWNFG28I4jV204V80N86T0RFf50HBV!8V8!Vkc80Fo4o510k0FF!ZJ0VV101023_2V9VBFW0

>  <SkelSpheres>
/+3&1!28!2!1+2/)2!1/%601!6$4////&8,1+1,2//-3//*1(5/3///+2//,1(15&1$1&1(2(12$1#2&5/-2*13#201*1-2%1$3(1$2(3#2!1/+4#4/4/#31-1(12#1,12/)1,2#1+1$2+1,1*l03#5%2!2/%4!3@03/!1///*1(5!3#1/01/&2$1/&21*1#2#3%2.3)1!3/+10

>  <Structure>
fkwqR@LLCACYg@DYICEeEEDeDbcLie{JuMHTCIUURHkAsEHSF`

>  <Atoms>
29

>  <Bonds>
29

>  <Total Molweight>
394

>  <Total Molweight 2>
394.302

>  <cLogP>
0.6735

>  <H-Acceptors>
8

>  <H-Donors>
0

>  <Total Surface Area>
134.14

>  <Relative PSA>
0.68503

>  <Polar Surface Area>
119.63

>  <Shape Index>
0.51724

>  <Molecular Flexibility>
0.60061

>  <Molecular Complexity>
0.75973

>  <Non-H Atoms>
29

>  <Non-C/H Atoms>
9

>  <Electronegative Atoms>
9

>  <Stereo Centers>
2

>  <Rotatable Bonds>
10

>  <Rings Closures>
1

>  <Aromatic Rings>
1

>  <Aromatic Atoms>
6

>  <sp3-Atoms>
10

>  <Symmetric atoms>
3

$$$$

eCreator 1.02D

 30 29  0  0  0  0  0  0  0  0999 V2000
    4.3301   -3.0000   -0.0000 S   0  0  0  0  0  0  0  0  0  0  0  0
    5.3301   -3.0000   -0.0000 O   0  0  0  0  0  0  0  0  0  0  0  0
    3.3301   -3.0000   -0.0000 O   0  0  0  0  0  0  0  0  0  0  0  0
    4.3301   -2.0000   -0.0000 N   0  0  0  0  0  0  0  0  0  0  0  0
    4.3301   -4.0000   -0.0000 C   0  0  0  0  0  0  0  0  0  0  0  0
    5.1962   -1.5000   -0.0000 C   0  0  0  0  0  0  0  0  0  0  0  0
    3.4641   -1.5000   -0.0000 C   0  0  0  0  0  0  0  0  0  0  0  0
    6.0622   -2.0000   -0.0000 N   0  0  0  0  0  0  0  0  0  0  0  0
    6.9282   -1.5000   -0.0000 C   0  0  0  0  0  0  0  0  0  0  0  0
    6.9282   -0.5000   -0.0000 C   0  0  0  0  0  0  0  0  0  0  0  0
    7.7942   -2.0000   -0.0000 C   0  0  0  0  0  0  0  0  0  0  0  0
    7.7942   -0.0000   -0.0000 C   0  0  0  0  0  0  0  0  0  0  0  0
    6.0622   -0.0000   -0.0000 C   0  0  0  0  0  0  0  0  0  0  0  0
    8.6603   -1.5000   -0.0000 C   0  0  0  0  0  0  0  0  0  0  0  0
    8.6603   -0.5000   -0.0000 N   0  0  0  0  0  0  0  0  0  0  0  0
    7.7942    1.0000   -0.0000 C   0  0  0  0  0  0  0  0  0  0  0  0
    5.1962   -0.5000   -0.0000 C   0  0  0  0  0  0  0  0  0  0  0  0
    8.6603    1.5000   -0.0000 C   0  0  0  0  0  0  0  0  0  0  0  0
    6.9282    1.5000   -0.0000 C   0  0  0  0  0  0  0  0  0  0  0  0
    4.3301   -0.0000   -0.0000 C   0  0  0  0  0  0  0  0  0  0  0  0
    8.6603    2.5000   -0.0000 C   0  0  0  0  0  0  0  0  0  0  0  0
    3.4641   -0.5000   -0.0000 C   0  0  0  0  0  0  0  0  0  0  0  0
    9.5263    3.0000   -0.0000 C   0  0  0  0  0  0  0  0  0  0  0  0
    2.5981   -0.0000   -0.0000 C   0  0  0  0  0  0  0  0  0  0  0  0
    9.5263    4.0000   -0.0000 F   0  0  0  0  0  0  0  0  0  0  0  0
   10.3923    2.5000   -0.0000 C   0  0  0  0  0  0  0  0  0  0  0  0
    2.5981    1.0000   -0.0000 O   0  0  0  0  0  0  0  0  0  0  0  0
    1.7321   -0.5000   -0.0000 C   0  0  0  0  0  0  0  0  0  0  0  0
    0.8660   -0.0000   -0.0000 C   0  0  0  0  0  0  0  0  0  0  0  0
    0.0000   -0.5000   -0.0000 O   0  0  0  0  0  0  0  0  0  0  0  0
  1  2  2  0  0  0  0
  1  3  2  0  0  0  0
  1  4  1  0  0  0  0
  1  5  1  0  0  0  0
  4  6  1  0  0  0  0
  4  7  1  0  0  0  0
  6  8  1  0  0  0  0
  8  9  2  0  0  0  0
  9 10  1  0  0  0  0
  9 11  1  0  0  0  0
 10 12  2  0  0  0  0
 10 13  1  0  0  0  0
 11 14  1  0  0  0  0
 12 15  1  0  0  0  0
 12 16  1  0  0  0  0
 13 17  2  0  0  0  0
 16 18  2  0  0  0  0
 16 19  1  0  0  0  0
 17 20  1  0  0  0  0
 18 21  1  0  0  0  0
 20 22  1  0  0  0  0
 21 23  2  0  0  0  0
 24 22  1  0  0  0  0
 23 25  1  0  0  0  0
 23 26  1  0  0  0  0
 24 27  1  6  0  0  0
 24 28  1  0  0  0  0
 28 29  1  0  0  0  0
 29 30  1  0  0  0  0
M  END
>  <idcoordinates2D>


>  <FragFp>
;jurxa1DbuWoC17eVc0CDVFFF188!4IG0l908!kNJdFV0XN08!FFF0c1kH1W1%JV!2F$V18!

>  <PathFp>
0ZB11I8JG!2WFG1882J70214V80412BF8FX10FRV0JBZ808V4010HV0k11#VF0FZF01V101022pF21c40V0

>  <SkelSpheres>
/!1/$C/!2/)2)4.2$4$2#1///+5%@%1#1///!1/+2//%4012/$1//$1/,1*1/2+2#3#B#4%2(2102%2)2#1#321%4)1//%1/#2!6(1/)21//#2%22)1!2,1%1(2#102)12//1/2&303///,n,1!2$5&601)2!1//-111//$6B!1%1/1*4/3//(2!1#3!21$1(31(1/!42,

>  <Structure>
fgwpQ@L\]AB{`BArFRRF[JJIQFIYIQRiZjZZiZijjh]eNJgtFkP

>  <Atoms>
30

>  <Bonds>
29

>  <Total Molweight>
409

>  <Total Molweight 2>
409.312

>  <cLogP>
4.1202

>  <H-Acceptors>
7

>  <H-Donors>
0

>  <Total Surface Area>
91.8

>  <Relative PSA>
0.79946

>  <Polar Surface Area>
101.82

>  <Shape Index>
0.5

>  <Molecular Flexibility>
0.67638

>  <Molecular Complexity>
0.75474

>  <Non-H Atoms>
30

>  <Non-C/H Atoms>
9

>  <Electronegative Atoms>
9

>  <Stereo Centers>
1

>  <Rotatable Bonds>
12

>  <Rings Closures>
0

>  <Aromatic Rings>
0

>  <Aromatic Atoms>
0

>  <sp3-Atoms>
15

>  <Symmetric atoms>
1

$$$$

eCreator 1.02D

 29 29  0  0  0  0  0  0  0  0999 V2000
   11.2583   -0.0000   -0.0000 S   0  0  0  0  0  0  0  0  0  0  0  0
   12.1244   -0.5000   -0.0000 O   0  0  0  0  0  0  0  0  0  0  0  0
   11.2583    1.0000   -0.0000 O   0  0  0  0  0  0  0  0  0  0  0  0
   10.3923   -0.5000   -0.0000 N   0  0  0  0  0  0  0  0  0  0  0  0
    9.5263   -0.0000   -0.0000 C   0  0  0  0  0  0  0  0  0  0  0  0
    8.6603   -0.5000   -0.0000 N   0  0  0  0  0  0  0  0  0  0  0  0
    7.7942   -0.0000   -0.0000 C   0  0  0  0  0  0  0  0  0  0  0  0
    7.7942    1.0000   -0.0000 C   0  0  0  0  0  0  0  0  0  0  0  0
    6.9282   -0.5000   -0.0000 C   0  0  0  0  0  0  0  0  0  0  0  0
    8.6603    1.5000   -0.0000 C   0  0  0  0  0  0  0  0  0  0  0  0
    6.9282    1.5000   -0.0000 C   0  0  0  0  0  0  0  0  0  0  0  0
    6.9282   -1.5000   -0.0000 C   0  0  0  0  0  0  0  0  0  0  0  0
    6.0622   -0.0000   -0.0000 C   0  0  0  0  0  0  0  0  0  0  0  0
    8.6603    2.5000   -0.0000 C   0  0  0  0  0  0  0  0  0  0  0  0
    6.9282    2.5000   -0.0000 C   0  0  0  0  0  0  0  0  0  0  0  0
    7.7942   -2.0000   -0.0000 N   0  0  0  0  0  0  0  0  0  0  0  0
    6.0622   -2.0000   -0.0000 C   0  0  0  0  0  0  0  0  0  0  0  0
    5.1962   -0.5000   -0.0000 C   0  0  0  0  0  0  0  0  0  0  0  0
    7.7942    3.0000   -0.0000 C   0  0  0  0  0  0  0  0  0  0  0  0
    5.1962   -1.5000   -0.0000 C   0  0  0  0  0  0  0  0  0  0  0  0
    6.0622   -3.0000   -0.0000 C   0  0  0  0  0  0  0  0  0  0  0  0
    4.3301   -0.0000   -0.0000 C   0  0  0  0  0  0  0  0  0  0  0  0
    7.7942    4.0000   -0.0000 F   0  0  0  0  0  0  0  0  0  0  0  0
    3.4641   -0.5000   -0.0000 C   0  0  0  0  0  0  0  0  0  0  0  0
    2.5981   -0.0000   -0.0000 C   0  0  0  0  0  0  0  0  0  0  0  0
    2.5981    1.0000   -0.0000 O   0  0  0  0  0  0  0  0  0  0  0  0
    1.7321   -0.5000   -0.0000 C   0  0  0  0  0  0  0  0  0  0  0  0
    0.8660   -0.0000   -0.0000 C   0  0  0  0  0  0  0  0  0  0  0  0
    0.0000   -0.5000   -0.0000 O   0  0  0  0  0  0  0  0  0  0  0  0
  1  2  2  0  0  0  0
  1  3  2  0  0  0  0
  1  4  1  0  0  0  0
  4  5  1  0  0  0  0
  5  6  2  0  0  0  0
  6  7  1  0  0  0  0
  7  8  1  0  0  0  0
  7  9  2  0  0  0  0
  8 10  2  0  0  0  0
  8 11  1  0  0  0  0
  9 12  1  0  0  0  0
  9 13  1  0  0  0  0
 10 14  1  0  0  0  0
 11 15  2  0  0  0  0
 12 16  2  0  0  0  0
 12 17  1  0  0  0  0
 13 18  2  0  0  0  0
 14 19  2  0  0  0  0
 17 20  1  0  0  0  0
 17 21  1  0  0  0  0
 18 22  1  0  0  0  0
 19 23  1  0  0  0  0
 22 24  1  0  0  0  0
 25 24  1  0  0  0  0
 25 26  1  6  0  0  0
 25 27  1  0  0  0  0
 27 28  1  0  0  0  0
 28 29  1  0  0  0  0
 15 19  1  0  0  0  0
M  END
>  <idcoordinates2D>


>  <FragFp>
zvyzerwW9DVu1k50MPk90C4VFNF0881!HF0p908!FNJ1VZ0280B20JFF081kH0V102080JV#F2$18!

>  <PathFp>
0bcWC194ZP8HWF0128I4EV204V80N93T0BFf502BVF08V8!Vke!Fo4k510F08F!ZF0VV105023W2V9VB0_0

>  <SkelSpheres>
/!1/$9!1!1+2,33-1/%2$8$3#1//&2#3/%6/.2/-1/&1/!3.1&1!3/$13/02/.3/!2//$2#3#7*201&1/!2$1!5(4#1(1&2$4+1//$2%2,1)3+1/*1$2,2!6)2)3102%12*121(4$2#14&1101/2.1-2//(l%2%2!2$2$1#1)39///+1/,5!1-1//$1//$3!2*31$1(3)1/!42#1(

>  <Structure>
fkwpQ@LT}ADs`BFrFRPiJJJIJIFIGJYNRmMHTCIUUUDAsAKbF`

>  <Atoms>
29

>  <Bonds>
29

>  <Total Molweight>
397

>  <Total Molweight 2>
397.301

>  <cLogP>
2.1335

>  <H-Acceptors>
7

>  <H-Donors>
0

>  <Total Surface Area>
126.77

>  <Relative PSA>
0.62199

>  <Polar Surface Area>
102.56

>  <Shape Index>
0.51724

>  <Molecular Flexibility>
0.57966

>  <Molecular Complexity>
0.74654

>  <Non-H Atoms>
29

>  <Non-C/H Atoms>
9

>  <Electronegative Atoms>
9

>  <Stereo Centers>
1

>  <Rotatable Bonds>
10

>  <Rings Closures>
1

>  <Aromatic Rings>
1

>  <Aromatic Atoms>
6

>  <sp3-Atoms>
11

>  <Symmetric atoms>
4

$$$$

eCreator 1.02D

 29 29  0  0  0  0  0  0  0  0999 V2000
   14.2894   -4.5000   -0.0000 S   0  0  0  0  0  0  0  0  0  0  0  0
   15.5885   -5.2500   -0.0000 O   0  0  0  0  0  0  0  0  0  0  0  0
   14.2894   -3.0000   -0.0000 N   0  0  0  0  0  0  0  0  0  0  0  0
   12.9904   -2.2500   -0.0000 C   0  0  0  0  0  0  0  0  0  0  0  0
   12.9904   -0.7500   -0.0000 N   0  0  0  0  0  0  0  0  0  0  0  0
   11.6913   -3.0000   -0.0000 N   0  0  0  0  0  0  0  0  0  0  0  0
   11.6913   -0.0000   -0.0000 C   0  0  0  0  0  0  0  0  0  0  0  0
   10.3923   -2.2500   -0.0000 C   0  0  0  0  0  0  0  0  0  0  0  0
   10.3923   -0.7500   -0.0000 C   0  0  0  0  0  0  0  0  0  0  0  0
   11.6913    1.5000   -0.0000 C   0  0  0  0  0  0  0  0  0  0  0  0
    9.0933   -3.0000   -0.0000 C   0  0  0  0  0  0  0  0  0  0  0  0
    9.0933   -0.0000   -0.0000 C   0  0  0  0  0  0  0  0  0  0  0  0
   12.9904    2.2500   -0.0000 C   0  0  0  0  0  0  0  0  0  0  0  0
   10.3923    2.2500   -0.0000 C   0  0  0  0  0  0  0  0  0  0  0  0
    7.7942   -2.2500   -0.0000 C   0  0  0  0  0  0  0  0  0  0  0  0
    9.0933   -4.5000   -0.0000 C   0  0  0  0  0  0  0  0  0  0  0  0
    7.7942   -0.7500   -0.0000 C   0  0  0  0  0  0  0  0  0  0  0  0
   14.2894    1.5000   -0.0000 C   0  0  0  0  0  0  0  0  0  0  0  0
   10.3923    3.7500   -0.0000 C   0  0  0  0  0  0  0  0  0  0  0  0
    6.4952   -0.0000   -0.0000 C   0  0  0  0  0  0  0  0  0  0  0  0
   14.2894    0.0000   -0.0000 C   0  0  0  0  0  0  0  0  0  0  0  0
    6.4952    1.5000   -0.0000 O   0  0  0  0  0  0  0  0  0  0  0  0
    5.1962   -0.7500   -0.0000 C   0  0  0  0  0  0  0  0  0  0  0  0
   15.5885   -0.7500   -0.0000 F   0  0  0  0  0  0  0  0  0  0  0  0
    3.8971   -0.0000   -0.0000 C   0  0  0  0  0  0  0  0  0  0  0  0
    3.8971    1.5000   -0.0000 O   0  0  0  0  0  0  0  0  0  0  0  0
    2.5981   -0.7500   -0.0000 C   0  0  0  0  0  0  0  0  0  0  0  0
    1.2990   -0.0000   -0.0000 C   0  0  0  0  0  0  0  0  0  0  0  0
    0.0000   -0.7500   -0.0000 O   0  0  0  0  0  0  0  0  0  0  0  0
  1  2  2  0  0  0  0
  1  3  1  0  0  0  0
  3  4  1  0  0  0  0
  4  5  2  0  0  0  0
  4  6  1  0  0  0  0
  5  7  1  0  0  0  0
  6  8  2  0  0  0  0
  7  9  2  0  0  0  0
  7 10  1  0  0  0  0
  8 11  1  0  0  0  0
  9 12  1  0  0  0  0
 10 13  1  0  0  0  0
 10 14  2  0  0  0  0
 11 15  1  0  0  0  0
 11 16  1  0  0  0  0
 12 17  2  0  0  0  0
 13 18  2  0  0  0  0
 14 19  1  0  0  0  0
 20 17  1  0  0  0  0
 18 21  1  0  0  0  0
 20 22  1  6  0  0  0
 20 23  1  0  0  0  0
 21 24  1  0  0  0  0
 25 23  1  0  0  0  0
 25 26  1  6  0  0  0
 25 27  1  0  0  0  0
 27 28  1  0  0  0  0
 28 29  1  0  0  0  0
  8  9  1  0  0  0  0
M  END
>  <idcoordinates2D>


>  <FragFp>
zvyUeTwW3DVm1Vi03Pk90h5kJ4FF88#HF0q9082BFNL10V0F0V4204FF081cm$@24V04#F20210180F

>  <PathFp>
Z7PV1k90WbVFnL11F8HD4Be!s8BV9AD48G219PV92!V01V102V4HoGmh1BFBPo0GaFxk0ZkAN22x881VBJ!

>  <SkelSpheres>
//#1#9!2.3/+3/1!4!201!@$103//$1/(4%D/!3/!3101/1,2#1)12,2#1#1//(1!2/,1!2///%11/!2!1#@$1%1%2011.201#2,4/$1/)2/1$4$1)1!1,4/+1!1/04,2$11%1+1!2/1/%5(2,1$3*2/)1//0l(3%2#10202)3(2!2%1*1//$2/$13#2102!3%2////$1(1!1#2*2%1(3)1.1!321+

>  <Structure>
fkwpQ@DDiBls`BNrFRYQIQIQQIEZKZY\Dt@ETtmUUUBLp\pZ}AX

>  <Atoms>
29

>  <Bonds>
29

>  <Total Molweight>
397

>  <Total Molweight 2>
397.301

>  <cLogP>
2.493

>  <H-Acceptors>
7

>  <H-Donors>
0

>  <Total Surface Area>
110.13

>  <Relative PSA>
0.70671

>  <Polar Surface Area>
106.78

>  <Shape Index>
0.51724

>  <Molecular Flexibility>
0.63859

>  <Molecular Complexity>
0.82134

>  <Non-H Atoms>
29

>  <Non-C/H Atoms>
9

>  <Electronegative Atoms>
9

>  <Stereo Centers>
2

>  <Rotatable Bonds>
11

>  <Rings Closures>
1

>  <Aromatic Rings>
1

>  <Aromatic Atoms>
6

>  <sp3-Atoms>
14

>  <Symmetric atoms>
1

$$$$

eCreator 1.02D

 30 29  0  0  0  0  0  0  0  0999 V2000
    9.5263   -3.0000   -0.0000 S   0  0  0  0  0  0  0  0  0  0  0  0
   10.5263   -3.0000   -0.0000 O   0  0  0  0  0  0  0  0  0  0  0  0
    8.5263   -3.0000   -0.0000 O   0  0  0  0  0  0  0  0  0  0  0  0
    9.5263   -2.0000   -0.0000 N   0  0  0  0  0  0  0  0  0  0  0  0
    9.5263   -4.0000   -0.0000 C   0  0  0  0  0  0  0  0  0  0  0  0
    8.6603   -1.5000   -0.0000 C   0  0  0  0  0  0  0  0  0  0  0  0
   10.3923   -1.5000   -0.0000 C   0  0  0  0  0  0  0  0  0  0  0  0
    8.6603   -0.5000   -0.0000 N   0  0  0  0  0  0  0  0  0  0  0  0
    7.7942   -0.0000   -0.0000 C   0  0  0  0  0  0  0  0  0  0  0  0
    6.9282   -0.5000   -0.0000 C   0  0  0  0  0  0  0  0  0  0  0  0
    7.7942    1.0000   -0.0000 C   0  0  0  0  0  0  0  0  0  0  0  0
    6.9282   -1.5000   -0.0000 C   0  0  0  0  0  0  0  0  0  0  0  0
    6.0622   -0.0000   -0.0000 C   0  0  0  0  0  0  0  0  0  0  0  0
    8.6603    1.5000   -0.0000 C   0  0  0  0  0  0  0  0  0  0  0  0
    6.9282    1.5000   -0.0000 C   0  0  0  0  0  0  0  0  0  0  0  0
    7.7942   -2.0000   -0.0000 N   0  0  0  0  0  0  0  0  0  0  0  0
    6.0622   -2.0000   -0.0000 C   0  0  0  0  0  0  0  0  0  0  0  0
    5.1962   -0.5000   -0.0000 C   0  0  0  0  0  0  0  0  0  0  0  0
    6.0622   -3.0000   -0.0000 C   0  0  0  0  0  0  0  0  0  0  0  0
    4.3301   -0.0000   -0.0000 C   0  0  0  0  0  0  0  0  0  0  0  0
    5.1962   -3.5000   -0.0000 C   0  0  0  0  0  0  0  0  0  0  0  0
    4.3301    1.0000   -0.0000 O   0  0  0  0  0  0  0  0  0  0  0  0
    3.4641   -0.5000   -0.0000 C   0  0  0  0  0  0  0  0  0  0  0  0
    5.1962   -4.5000   -0.0000 C   0  0  0  0  0  0  0  0  0  0  0  0
    2.5981   -0.0000   -0.0000 C   0  0  0  0  0  0  0  0  0  0  0  0
    2.5981    1.0000   -0.0000 O   0  0  0  0  0  0  0  0  0  0  0  0
    1.7321   -0.5000   -0.0000 C   0  0  0  0  0  0  0  0  0  0  0  0
    0.8660   -0.0000   -0.0000 C   0  0  0  0  0  0  0  0  0  0  0  0
    0.8660    1.0000   -0.0000 O   0  0  0  0  0  0  0  0  0  0  0  0
    0.0000   -0.5000   -0.0000 O   0  0  0  0  0  0  0  0  0  0  0  0
  1  2  2  0  0  0  0
  1  3  2  0  0  0  0
  1  4  1  0  0  0  0
  1  5  1  0  0  0  0
  4  6  1  0  0  0  0
  4  7  1  0  0  0  0
  6  8  1  0  0  0  0
  8  9  2  0  0  0  0
  9 10  1  0  0  0  0
  9 11  1  0  0  0  0
 10 12  2  0  0  0  0
 10 13  1  0  0  0  0
 11 14  1  0  0  0  0
 11 15  1  0  0  0  0
 12 16  1  0  0  0  0
 12 17  1  0  0  0  0
 13 18  2  0  0  0  0
 17 19  2  0  0  0  0
 20 18  1  0  0  0  0
 19 21  1  0  0  0  0
 20 22  1  6  0  0  0
 20 23  1  0  0  0  0
 21 24  2  0  0  0  0
 25 23  1  0  0  0  0
 25 26  1  6  0  0  0
 25 27  1  0  0  0  0
 27 28  1  0  0  0  0
 28 29  2  0  0  0  0
 28 30  1  0  0  0  0
M  END
>  <idcoordinates2D>


>  <FragFp>
;jyzxaYDbyWlhW7ikc0hUVrNFF88!4HG0n948FBkNJhFg0mN88!FFG0c1kH9W1#80JZ!2F02!V1#

>  <PathFp>
0_B11I8JG!2WNGG882J70214V80412BF8FX10FRV0JBZ808V4090HV1o110X!F0FZJ01V101022pF21c40V0

>  <SkelSpheres>
!202/-1#5!1.3,3+22#1#4/01!B$5#2/1///0C+5,1+1/1//!5.3/01#201$1+2//)1*103/%1#1/&2&1$1@#4!1,1/!2#1!133&6(3/1/$2)4!1*4!1(1#201$1)1//,4)1*2//////#33/1/)21.m,1!2,6$4%3!1/!1/$1/$4.1(8!3%1/+4/2,1(111.2*2.3)1%1/*

>  <Structure>
fgwpr@L\}AEYgn@HrRPsYQQQQUIQ[SJKUSSURuSULcLGB\UHZM@

>  <Atoms>
30

>  <Bonds>
29

>  <Total Molweight>
410

>  <Total Molweight 2>
410.301

>  <cLogP>
1.2147

>  <H-Acceptors>
9

>  <H-Donors>
0

>  <Total Surface Area>
115.73

>  <Relative PSA>
0.86002

>  <Polar Surface Area>
139.12

>  <Shape Index>
0.5

>  <Molecular Flexibility>
0.7251

>  <Molecular Complexity>
0.75107

>  <Non-H Atoms>
30

>  <Non-C/H Atoms>
10

>  <Electronegative Atoms>
10

>  <Stereo Centers>
2

>  <Rotatable Bonds>
12

>  <Rings Closures>
0

>  <Aromatic Rings>
0

>  <Aromatic Atoms>
0

>  <sp3-Atoms>
14

>  <Symmetric atoms>
2

$$$$

eCreator 1.02D

 30 29  0  0  0  0  0  0  0  0999 V2000
    9.5263   -3.0000   -0.0000 S   0  0  0  0  0  0  0  0  0  0  0  0
   10.3923   -3.5000   -0.0000 O   0  0  0  0  0  0  0  0  0  0  0  0
    8.6603   -3.5000   -0.0000 O   0  0  0  0  0  0  0  0  0  0  0  0
    9.5263   -2.0000   -0.0000 N   0  0  0  0  0  0  0  0  0  0  0  0
    8.6603   -1.5000   -0.0000 C   0  0  0  0  0  0  0  0  0  0  0  0
    8.6603   -0.5000   -0.0000 N   0  0  0  0  0  0  0  0  0  0  0  0
    7.7942   -2.0000   -0.0000 N   0  0  0  0  0  0  0  0  0  0  0  0
    7.7942   -0.0000   -0.0000 C   0  0  0  0  0  0  0  0  0  0  0  0
    6.9282   -0.5000   -0.0000 C   0  0  0  0  0  0  0  0  0  0  0  0
    7.7942    1.0000   -0.0000 C   0  0  0  0  0  0  0  0  0  0  0  0
    6.9282   -1.5000   -0.0000 C   0  0  0  0  0  0  0  0  0  0  0  0
    6.0622   -0.0000   -0.0000 C   0  0  0  0  0  0  0  0  0  0  0  0
    8.6603    1.5000   -0.0000 C   0  0  0  0  0  0  0  0  0  0  0  0
    6.9282    1.5000   -0.0000 C   0  0  0  0  0  0  0  0  0  0  0  0
    6.0622   -2.0000   -0.0000 C   0  0  0  0  0  0  0  0  0  0  0  0
    5.1962   -0.5000   -0.0000 C   0  0  0  0  0  0  0  0  0  0  0  0
    6.0622   -3.0000   -0.0000 C   0  0  0  0  0  0  0  0  0  0  0  0
    5.1962   -1.5000   -0.0000 C   0  0  0  0  0  0  0  0  0  0  0  0
    4.3301   -0.0000   -0.0000 C   0  0  0  0  0  0  0  0  0  0  0  0
    5.1962   -3.5000   -0.0000 C   0  0  0  0  0  0  0  0  0  0  0  0
    4.3301    1.0000   -0.0000 O   0  0  0  0  0  0  0  0  0  0  0  0
    3.4641   -0.5000   -0.0000 C   0  0  0  0  0  0  0  0  0  0  0  0
    5.1962   -4.5000   -0.0000 C   0  0  0  0  0  0  0  0  0  0  0  0
    2.5981   -0.0000   -0.0000 C   0  0  0  0  0  0  0  0  0  0  0  0
    4.3301   -5.0000   -0.0000 F   0  0  0  0  0  0  0  0  0  0  0  0
    2.5981    1.0000   -0.0000 O   0  0  0  0  0  0  0  0  0  0  0  0
    1.7321   -0.5000   -0.0000 C   0  0  0  0  0  0  0  0  0  0  0  0
    0.8660   -0.0000   -0.0000 C   0  0  0  0  0  0  0  0  0  0  0  0
    0.8660    1.0000   -0.0000 O   0  0  0  0  0  0  0  0  0  0  0  0
    0.0000   -0.5000   -0.0000 O   0  0  0  0  0  0  0  0  0  0  0  0
  1  2  2  0  0  0  0
  1  3  2  0  0  0  0
  1  4  1  0  0  0  0
  4  5  1  0  0  0  0
  5  6  1  0  0  0  0
  5  7  2  0  0  0  0
  6  8  2  0  0  0  0
  8  9  1  0  0  0  0
  8 10  1  0  0  0  0
  9 11  2  0  0  0  0
  9 12  1  0  0  0  0
 10 13  1  0  0  0  0
 10 14  1  0  0  0  0
 11 15  1  0  0  0  0
 12 16  2  0  0  0  0
 15 17  2  0  0  0  0
 15 18  1  0  0  0  0
 19 16  1  0  0  0  0
 17 20  1  0  0  0  0
 19 21  1  6  0  0  0
 19 22  1  0  0  0  0
 20 23  2  0  0  0  0
 24 22  1  0  0  0  0
 23 25  1  0  0  0  0
 24 26  1  6  0  0  0
 24 27  1  0  0  0  0
 27 28  1  0  0  0  0
 28 29  2  0  0  0  0
 28 30  1  0  0  0  0
M  END
>  <idcoordinates2D>


>  <FragFp>
:yjiywZYDZy1WhV7Dkc0hMVrNFF88#HF0n948FBkNJ5Fg0k88#JFG081kH9V1#80FZ#F22!V18!

>  <PathFp>
0_B0138F1!HWNGG082470X10V80412B08FV10GRV0JB_8!V4010Hk1o110X0VF0FZJ01V$X2p!9c40V0

>  <SkelSpheres>
!202/#1&1011205!1!1+3,33(1/-130@$4/!1!201)1/*2(C+3,1/%4%1//!3,333/-1/031/02/-3/!1/.2,1@!2#1,2)1(2)3&6(3//%2/+1/!201!1/#1/.4//$3/#101*1%3*301!3/*2//*1-10l1$2%1/%4%2!1$1(4#1/$1/$4.3&2B!3////01)1/2*2%102%5$1#1,1/#

>  <Structure>
fgwpq@LTYAAYgn@HGHYIBhmEEDcDmEdhUEjVfjVjfjfPf]eFLiuzkP

>  <Atoms>
30

>  <Bonds>
29

>  <Total Molweight>
417

>  <Total Molweight 2>
417.288

>  <cLogP>
2

>  <H-Acceptors>
9

>  <H-Donors>
0

>  <Total Surface Area>
145.18

>  <Relative PSA>
0.72317

>  <Polar Surface Area>
139.86

>  <Shape Index>
0.5

>  <Molecular Flexibility>
0.72293

>  <Molecular Complexity>
0.73701

>  <Non-H Atoms>
30

>  <Non-C/H Atoms>
11

>  <Electronegative Atoms>
11

>  <Stereo Centers>
2

>  <Rotatable Bonds>
10

>  <Rings Closures>
0

>  <Aromatic Rings>
0

>  <Aromatic Atoms>
0

>  <sp3-Atoms>
12

>  <Symmetric atoms>
2

$$$$

eCreator 1.02D

 30 29  0  0  0  0  0  0  0  0999 V2000
   11.2583   -0.0000   -0.0000 S   0  0  0  0  0  0  0  0  0  0  0  0
   12.1244   -0.5000   -0.0000 O   0  0  0  0  0  0  0  0  0  0  0  0
   11.2583    1.0000   -0.0000 O   0  0  0  0  0  0  0  0  0  0  0  0
   10.3923   -0.5000   -0.0000 N   0  0  0  0  0  0  0  0  0  0  0  0
    9.5263   -0.0000   -0.0000 C   0  0  0  0  0  0  0  0  0  0  0  0
   10.3923   -1.5000   -0.0000 C   0  0  0  0  0  0  0  0  0  0  0  0
    8.6603   -0.5000   -0.0000 N   0  0  0  0  0  0  0  0  0  0  0  0
    7.7942   -0.0000   -0.0000 C   0  0  0  0  0  0  0  0  0  0  0  0
    6.9282   -0.5000   -0.0000 C   0  0  0  0  0  0  0  0  0  0  0  0
    7.7942    1.0000   -0.0000 C   0  0  0  0  0  0  0  0  0  0  0  0
    6.9282   -1.5000   -0.0000 C   0  0  0  0  0  0  0  0  0  0  0  0
    6.0622   -0.0000   -0.0000 C   0  0  0  0  0  0  0  0  0  0  0  0
    8.6603    1.5000   -0.0000 C   0  0  0  0  0  0  0  0  0  0  0  0
    6.9282    1.5000   -0.0000 C   0  0  0  0  0  0  0  0  0  0  0  0
    7.7942   -2.0000   -0.0000 N   0  0  0  0  0  0  0  0  0  0  0  0
    6.0622   -2.0000   -0.0000 C   0  0  0  0  0  0  0  0  0  0  0  0
    5.1962   -0.5000   -0.0000 C   0  0  0  0  0  0  0  0  0  0  0  0
    8.6603    2.5000   -0.0000 C   0  0  0  0  0  0  0  0  0  0  0  0
    6.0622   -3.0000   -0.0000 C   0  0  0  0  0  0  0  0  0  0  0  0
    4.3301   -0.0000   -0.0000 C   0  0  0  0  0  0  0  0  0  0  0  0
    9.5263    3.0000   -0.0000 C   0  0  0  0  0  0  0  0  0  0  0  0
    4.3301    1.0000   -0.0000 O   0  0  0  0  0  0  0  0  0  0  0  0
    3.4641   -0.5000   -0.0000 C   0  0  0  0  0  0  0  0  0  0  0  0
   10.3923    2.5000   -0.0000 C   0  0  0  0  0  0  0  0  0  0  0  0
    2.5981   -0.0000   -0.0000 C   0  0  0  0  0  0  0  0  0  0  0  0
    2.5981    1.0000   -0.0000 O   0  0  0  0  0  0  0  0  0  0  0  0
    1.7321   -0.5000   -0.0000 C   0  0  0  0  0  0  0  0  0  0  0  0
    0.8660   -0.0000   -0.0000 C   0  0  0  0  0  0  0  0  0  0  0  0
    0.8660    1.0000   -0.0000 O   0  0  0  0  0  0  0  0  0  0  0  0
    0.0000   -0.5000   -0.0000 O   0  0  0  0  0  0  0  0  0  0  0  0
  1  2  2  0  0  0  0
  1  3  2  0  0  0  0
  1  4  1  0  0  0  0
  4  5  1  0  0  0  0
  4  6  1  0  0  0  0
  5  7  2  0  0  0  0
  7  8  1  0  0  0  0
  8  9  2  0  0  0  0
  8 10  1  0  0  0  0
  9 11  1  0  0  0  0
  9 12  1  0  0  0  0
 10 13  2  0  0  0  0
 10 14  1  0  0  0  0
 11 15  2  0  0  0  0
 11 16  1  0  0  0  0
 12 17  2  0  0  0  0
 13 18  1  0  0  0  0
 16 19  1  0  0  0  0
 20 17  1  0  0  0  0
 18 21  2  0  0  0  0
 20 22  1  6  0  0  0
 20 23  1  0  0  0  0
 21 24  1  0  0  0  0
 25 23  1  0  0  0  0
 25 26  1  6  0  0  0
 25 27  1  0  0  0  0
 27 28  1  0  0  0  0
 28 29  2  0  0  0  0
 28 30  1  0  0  0  0
M  END
>  <idcoordinates2D>


>  <FragFp>
zvyjizxZYDWy1phW7DVc0hKVrFFG88#IF0n948FBFNJ5Fc0HN88!JFG081kH8V1!V!JZ#F22#1#

>  <PathFp>
0_8191845PN2WNFG2N34b1204V80B96R0@FX10FRV!8V8!VkV90Fo1o110m0FFV0ZJ!V121063_0V9V4FV0

>  <SkelSpheres>
!2/(3&1#8!2!1+3/!1%2$1/%1!6$4///%4/D/)1)1#11%2//)3.3/%1&15/3&3////%1/%2#1(1@&1+21(2(12)5&6(3)1/&3#2,2-1+3(1-3&11/*4!24/(1+3.1/*1//)2#1*21//*m,2!3/!4%3.1%1/$1//$1&2B!3/%1/&2$1,1)21+1!2#3%2.3)1!3!1-5%2$

>  <Structure>
fgwpr@LL]AEYgn@HrRFKJJJJIEKQ[SJKTsTsMSUULcLGJTnNkue`

>  <Atoms>
30

>  <Bonds>
29

>  <Total Molweight>
410

>  <Total Molweight 2>
410.301

>  <cLogP>
2.2363

>  <H-Acceptors>
9

>  <H-Donors>
0

>  <Total Surface Area>
128.99

>  <Relative PSA>
0.81394

>  <Polar Surface Area>
139.86

>  <Shape Index>
0.5

>  <Molecular Flexibility>
0.62268

>  <Molecular Complexity>
0.77499

>  <Non-H Atoms>
30

>  <Non-C/H Atoms>
10

>  <Electronegative Atoms>
10

>  <Stereo Centers>
2

>  <Rotatable Bonds>
11

>  <Rings Closures>
0

>  <Aromatic Rings>
0

>  <Aromatic Atoms>
0

>  <sp3-Atoms>
13

>  <Symmetric atoms>
1

$$$$

eCreator 1.02D

 30 29  0  0  0  0  0  0  0  0999 V2000
   11.2583   -0.0000   -0.0000 S   0  0  0  0  0  0  0  0  0  0  0  0
   12.1244   -0.5000   -0.0000 O   0  0  0  0  0  0  0  0  0  0  0  0
   11.2583    1.0000   -0.0000 O   0  0  0  0  0  0  0  0  0  0  0  0
   10.3923   -0.5000   -0.0000 N   0  0  0  0  0  0  0  0  0  0  0  0
    9.5263   -0.0000   -0.0000 C   0  0  0  0  0  0  0  0  0  0  0  0
    8.6603   -0.5000   -0.0000 N   0  0  0  0  0  0  0  0  0  0  0  0
    9.5263    1.0000   -0.0000 N   0  0  0  0  0  0  0  0  0  0  0  0
    7.7942   -0.0000   -0.0000 C   0  0  0  0  0  0  0  0  0  0  0  0
   10.3923    1.5000   -0.0000 C   0  0  0  0  0  0  0  0  0  0  0  0
    7.7942    1.0000   -0.0000 C   0  0  0  0  0  0  0  0  0  0  0  0
    6.9282   -0.5000   -0.0000 C   0  0  0  0  0  0  0  0  0  0  0  0
   10.3923    2.5000   -0.0000 C   0  0  0  0  0  0  0  0  0  0  0  0
    6.9282    1.5000   -0.0000 C   0  0  0  0  0  0  0  0  0  0  0  0
    8.6603    1.5000   -0.0000 C   0  0  0  0  0  0  0  0  0  0  0  0
    6.0622   -0.0000   -0.0000 C   0  0  0  0  0  0  0  0  0  0  0  0
   11.2583    3.0000   -0.0000 C   0  0  0  0  0  0  0  0  0  0  0  0
    9.5263    3.0000   -0.0000 C   0  0  0  0  0  0  0  0  0  0  0  0
    6.9282    2.5000   -0.0000 C   0  0  0  0  0  0  0  0  0  0  0  0
    8.6603    2.5000   -0.0000 C   0  0  0  0  0  0  0  0  0  0  0  0
    6.0622    1.0000   -0.0000 C   0  0  0  0  0  0  0  0  0  0  0  0
    7.7942    3.0000   -0.0000 C   0  0  0  0  0  0  0  0  0  0  0  0
    5.1962    1.5000   -0.0000 C   0  0  0  0  0  0  0  0  0  0  0  0
    7.7942    4.0000   -0.0000 F   0  0  0  0  0  0  0  0  0  0  0  0
    5.1962    2.5000   -0.0000 C   0  0  0  0  0  0  0  0  0  0  0  0
    4.3301    3.0000   -0.0000 C   0  0  0  0  0  0  0  0  0  0  0  0
    3.4641    2.5000   -0.0000 O   0  0  0  0  0  0  0  0  0  0  0  0
    4.3301    4.0000   -0.0000 C   0  0  0  0  0  0  0  0  0  0  0  0
    3.4641    4.5000   -0.0000 C   0  0  0  0  0  0  0  0  0  0  0  0
    2.5981    4.0000   -0.0000 O   0  0  0  0  0  0  0  0  0  0  0  0
    3.4641    5.5000   -0.0000 O   0  0  0  0  0  0  0  0  0  0  0  0
  1  2  2  0  0  0  0
  1  3  2  0  0  0  0
  1  4  1  0  0  0  0
  4  5  1  0  0  0  0
  5  6  2  0  0  0  0
  5  7  1  0  0  0  0
  6  8  1  0  0  0  0
  7  9  2  0  0  0  0
  8 10  1  0  0  0  0
  8 11  2  0  0  0  0
  9 12  1  0  0  0  0
 10 13  1  0  0  0  0
 10 14  2  0  0  0  0
 11 15  1  0  0  0  0
 12 16  1  0  0  0  0
 12 17  1  0  0  0  0
 13 18  2  0  0  0  0
 14 19  1  0  0  0  0
 15 20  2  0  0  0  0
 18 21  1  0  0  0  0
 20 22  1  0  0  0  0
 21 23  1  0  0  0  0
 22 24  1  0  0  0  0
 25 24  1  0  0  0  0
 25 26  1  1  0  0  0
 25 27  1  0  0  0  0
 27 28  1  0  0  0  0
 28 29  2  0  0  0  0
 28 30  1  0  0  0  0
M  END
>  <idcoordinates2D>


>  <FragFp>
:yjirwZWDZq1p5V3Dkc0CLVG0F188#IF0l948F8kNJ5FV02808!JFG081VH0V1%4V#F22!V18!

>  <PathFp>
F4B183841PNFYF0I083471XN4W!892R0eN010FRV2JBV8!WFV10Ho0o150H0NkV0_J11V1H10X2p!9V4VV0

>  <SkelSpheres>
!31-1/$9!2.2-3$1&3/#2#3#8$3////4%G+2/*201%4/0101!21(1$203-31!1/!1!2/!1013033.2%1/!1$1.1,2+2&201*19&1!2)201/2)32%7!1$3////)1(1*2/+1/$3(1/)203$2-3013(1/!101011/*1///#1&n/&2+4%1#2//&2*1//017!1///!1+101)4/2*21$1$1!3/*201-

>  <Structure>
fgwqQ@LTYADsw@DMdLdaTRTRbTRQrVTrbttsSTsUUSPGFDnThtESP

>  <Atoms>
30

>  <Bonds>
29

>  <Total Molweight>
413

>  <Total Molweight 2>
413.300

>  <cLogP>
3.209

>  <H-Acceptors>
8

>  <H-Donors>
0

>  <Total Surface Area>
128.99

>  <Relative PSA>
0.71238

>  <Polar Surface Area>
119.63

>  <Shape Index>
0.53333

>  <Molecular Flexibility>
0.67093

>  <Molecular Complexity>
0.70798

>  <Non-H Atoms>
30

>  <Non-C/H Atoms>
10

>  <Electronegative Atoms>
10

>  <Stereo Centers>
1

>  <Rotatable Bonds>
11

>  <Rings Closures>
0

>  <Aromatic Rings>
0

>  <Aromatic Atoms>
0

>  <sp3-Atoms>
12

>  <Symmetric atoms>
2

$$$$

eCreator 1.02D

 30 29  0  0  0  0  0  0  0  0999 V2000
   11.6913   -4.5000   -0.0000 S   0  0  0  0  0  0  0  0  0  0  0  0
   13.1913   -4.5000   -0.0000 O   0  0  0  0  0  0  0  0  0  0  0  0
   10.1913   -4.5000   -0.0000 O   0  0  0  0  0  0  0  0  0  0  0  0
   11.6913   -3.0000   -0.0000 N   0  0  0  0  0  0  0  0  0  0  0  0
   11.6913   -6.0000   -0.0000 C   0  0  0  0  0  0  0  0  0  0  0  0
   12.9904   -2.2500   -0.0000 C   0  0  0  0  0  0  0  0  0  0  0  0
   12.9904   -0.7500   -0.0000 N   0  0  0  0  0  0  0  0  0  0  0  0
   14.2894   -3.0000   -0.0000 N   0  0  0  0  0  0  0  0  0  0  0  0
   11.6913   -0.0000   -0.0000 C   0  0  0  0  0  0  0  0  0  0  0  0
   15.5885   -2.2500   -0.0000 C   0  0  0  0  0  0  0  0  0  0  0  0
   11.6913    1.5000   -0.0000 C   0  0  0  0  0  0  0  0  0  0  0  0
   10.3923   -0.7500   -0.0000 C   0  0  0  0  0  0  0  0  0  0  0  0
   16.8875   -3.0000   -0.0000 C   0  0  0  0  0  0  0  0  0  0  0  0
   12.9904    2.2500   -0.0000 C   0  0  0  0  0  0  0  0  0  0  0  0
   10.3923    2.2500   -0.0000 C   0  0  0  0  0  0  0  0  0  0  0  0
    9.0933   -0.0000   -0.0000 C   0  0  0  0  0  0  0  0  0  0  0  0
   18.1865   -2.2500   -0.0000 C   0  0  0  0  0  0  0  0  0  0  0  0
   16.8875   -4.5000   -0.0000 C   0  0  0  0  0  0  0  0  0  0  0  0
    7.7942   -0.7500   -0.0000 C   0  0  0  0  0  0  0  0  0  0  0  0
   19.4856   -3.0000   -0.0000 C   0  0  0  0  0  0  0  0  0  0  0  0
    6.4952   -0.0000   -0.0000 C   0  0  0  0  0  0  0  0  0  0  0  0
   19.4856   -4.5000   -0.0000 C   0  0  0  0  0  0  0  0  0  0  0  0
    6.4952    1.5000   -0.0000 O   0  0  0  0  0  0  0  0  0  0  0  0
    5.1962   -0.7500   -0.0000 C   0  0  0  0  0  0  0  0  0  0  0  0
   20.7846   -5.2500   -0.0000 F   0  0  0  0  0  0  0  0  0  0  0  0
    3.8971   -0.0000   -0.0000 C   0  0  0  0  0  0  0  0  0  0  0  0
    3.8971    1.5000   -0.0000 O   0  0  0  0  0  0  0  0  0  0  0  0
    2.5981   -0.7500   -0.0000 C   0  0  0  0  0  0  0  0  0  0  0  0
    1.2990   -0.0000   -0.0000 C   0  0  0  0  0  0  0  0  0  0  0  0
    0.0000   -0.7500   -0.0000 O   0  0  0  0  0  0  0  0  0  0  0  0
  1  2  2  0  0  0  0
  1  3  2  0  0  0  0
  1  4  1  0  0  0  0
  1  5  1  0  0  0  0
  4  6  1  0  0  0  0
  6  7  1  0  0  0  0
  6  8  2  0  0  0  0
  7  9  2  0  0  0  0
  8 10  1  0  0  0  0
  9 11  1  0  0  0  0
  9 12  1  0  0  0  0
 10 13  1  0  0  0  0
 11 14  1  0  0  0  0
 11 15  1  0  0  0  0
 12 16  1  0  0  0  0
 13 17  1  0  0  0  0
 13 18  2  0  0  0  0
 16 19  2  0  0  0  0
 17 20  2  0  0  0  0
 21 19  1  0  0  0  0
 20 22  1  0  0  0  0
 21 23  1  6  0  0  0
 21 24  1  0  0  0  0
 22 25  1  0  0  0  0
 26 24  1  0  0  0  0
 26 27  1  6  0  0  0
 26 28  1  0  0  0  0
 28 29  1  0  0  0  0
 29 30  2  0  0  0  0
M  END
>  <idcoordinates2D>


>  <FragFp>
;jTzsZ1D4y0ZhV78kc0CMVrNFF88!4IG0n8080BkN4CFg0m808!JFG081kH0V&FZ!2F2#V18!

>  <PathFp>
FbB09I8J18FFYN1I082472X80V8!82R0eF010FBV2JBW8081FV!Hw0o110V0Nk0F_J11!H10X2KF09V4V!

>  <SkelSpheres>
(1&1/!1!2@/!2,301#1&3&4+2$120@$5$1#1#1///(B/*1+201&1/2#12.2-1)1/!2!1///&1,3/,21*1-1(8&1,2!1&1!1!12#1,5//(1%201/)1%1%1$2&41!1(2(5/*4/&1/!21.1/)1!101!1/*2!2/!2+1.1(m03*1/)1%42/02!4///&1(6!3//0152/3,4%201/2!304$2%1(302&1/.10

>  <Structure>
fgwqQ@LLyACUw@DCdLddNbRbTRaVRbvfRuRuUTkUUThKIpcKeFRp

>  <Atoms>
30

>  <Bonds>
29

>  <Total Molweight>
413

>  <Total Molweight 2>
413.300

>  <cLogP>
2.4851

>  <H-Acceptors>
8

>  <H-Donors>
0

>  <Total Surface Area>
115.89

>  <Relative PSA>
0.81448

>  <Polar Surface Area>
128.01

>  <Shape Index>
0.63333

>  <Molecular Flexibility>
0.75477

>  <Molecular Complexity>
0.69646

>  <Non-H Atoms>
30

>  <Non-C/H Atoms>
10

>  <Electronegative Atoms>
10

>  <Stereo Centers>
2

>  <Rotatable Bonds>
12

>  <Rings Closures>
0

>  <Aromatic Rings>
0

>  <Aromatic Atoms>
0

>  <sp3-Atoms>
14

>  <Symmetric atoms>
2

$$$$

eCreator 1.02D

 29 29  0  0  0  0  0  0  0  0999 V2000
    8.6603    2.5000   -0.0000 S   0  0  0  0  0  0  0  0  0  0  0  0
    7.6603    2.5000   -0.0000 O   0  0  0  0  0  0  0  0  0  0  0  0
    9.6603    2.5000   -0.0000 O   0  0  0  0  0  0  0  0  0  0  0  0
    8.6603    1.5000   -0.0000 N   0  0  0  0  0  0  0  0  0  0  0  0
    8.6603    3.5000   -0.0000 C   0  0  0  0  0  0  0  0  0  0  0  0
    7.7942    1.0000   -0.0000 C   0  0  0  0  0  0  0  0  0  0  0  0
    9.5263    1.0000   -0.0000 C   0  0  0  0  0  0  0  0  0  0  0  0
    7.7942   -0.0000   -0.0000 N   0  0  0  0  0  0  0  0  0  0  0  0
    6.9282    1.5000   -0.0000 N   0  0  0  0  0  0  0  0  0  0  0  0
    6.9282   -0.5000   -0.0000 C   0  0  0  0  0  0  0  0  0  0  0  0
    6.0622   -0.0000   -0.0000 C   0  0  0  0  0  0  0  0  0  0  0  0
    6.9282   -1.5000   -0.0000 C   0  0  0  0  0  0  0  0  0  0  0  0
    6.0622    1.0000   -0.0000 C   0  0  0  0  0  0  0  0  0  0  0  0
    5.1962   -0.5000   -0.0000 C   0  0  0  0  0  0  0  0  0  0  0  0
    7.7942   -2.0000   -0.0000 C   0  0  0  0  0  0  0  0  0  0  0  0
    5.1962    1.5000   -0.0000 C   0  0  0  0  0  0  0  0  0  0  0  0
    4.3301   -0.0000   -0.0000 C   0  0  0  0  0  0  0  0  0  0  0  0
    5.1962    2.5000   -0.0000 C   0  0  0  0  0  0  0  0  0  0  0  0
    4.3301    1.0000   -0.0000 C   0  0  0  0  0  0  0  0  0  0  0  0
    3.4641   -0.5000   -0.0000 C   0  0  0  0  0  0  0  0  0  0  0  0
    4.3301    3.0000   -0.0000 C   0  0  0  0  0  0  0  0  0  0  0  0
    3.4641    1.5000   -0.0000 C   0  0  0  0  0  0  0  0  0  0  0  0
    2.5981   -0.0000   -0.0000 C   0  0  0  0  0  0  0  0  0  0  0  0
    3.4641    2.5000   -0.0000 C   0  0  0  0  0  0  0  0  0  0  0  0
    1.7321   -0.5000   -0.0000 C   0  0  0  0  0  0  0  0  0  0  0  0
    2.5981    3.0000   -0.0000 F   0  0  0  0  0  0  0  0  0  0  0  0
    1.7321   -1.5000   -0.0000 O   0  0  0  0  0  0  0  0  0  0  0  0
    0.8660   -0.0000   -0.0000 C   0  0  0  0  0  0  0  0  0  0  0  0
    0.0000   -0.5000   -0.0000 C   0  0  0  0  0  0  0  0  0  0  0  0
  1  2  2  0  0  0  0
  1  3  2  0  0  0  0
  1  4  1  0  0  0  0
  1  5  1  0  0  0  0
  4  6  1  0  0  0  0
  4  7  1  0  0  0  0
  6  8  1  0  0  0  0
  6  9  2  0  0  0  0
  8 10  2  0  0  0  0
 10 11  1  0  0  0  0
 10 12  1  0  0  0  0
 11 13  2  0  0  0  0
 11 14  1  0  0  0  0
 12 15  1  0  0  0  0
 13 16  1  0  0  0  0
 14 17  2  0  0  0  0
 16 18  2  0  0  0  0
 16 19  1  0  0  0  0
 17 20  1  0  0  0  0
 18 21  1  0  0  0  0
 19 22  2  0  0  0  0
 20 23  1  0  0  0  0
 21 24  2  0  0  0  0
 25 23  1  0  0  0  0
 24 26  1  0  0  0  0
 25 27  1  1  0  0  0
 25 28  1  0  0  0  0
 28 29  1  0  0  0  0
 22 24  1  0  0  0  0
M  END
>  <idcoordinates2D>


>  <FragFp>
<Pqtb9@7yVVC1McVd0CDVFFFJ80104HG0V808!kN4dFV0VN!20JJF0c1FH1W!2V!FV!2F2#V18!

>  <PathFp>
0bBV9I9FV!HWF1188HJE0X!V80F03DFBFc!IBVFJB_808042!Hs0k51#NF0FZF0WV0V50V2lH29cB0_0

>  <SkelSpheres>
/!1/$B%1+1/)8)501/!4$32////%7/.2/)1(3/&103(4/$2(2/01!1//$1/!1,3//$2(8#4%1)1(2)2#3$202$3/$3&1(1/%1*4/(1)4*2)1+2*2/6/.2202$1012.2$4!2!1#22///*2,3-m#102%1)1(1)2801/)3#1$2!1//)2$5!1//!4/1/(1.3$103!41$1(3/,1-

>  <Structure>
fkwqa@L\EABpADyCIICMMhhdmDdedhZ}VjeijP`bjb@y`Sj}P

>  <Atoms>
29

>  <Bonds>
29

>  <Total Molweight>
393

>  <Total Molweight 2>
393.313

>  <cLogP>
4.3086

>  <H-Acceptors>
6

>  <H-Donors>
0

>  <Total Surface Area>
113.08

>  <Relative PSA>
0.60356

>  <Polar Surface Area>
90.71

>  <Shape Index>
0.48276

>  <Molecular Flexibility>
0.64027

>  <Molecular Complexity>
0.74106

>  <Non-H Atoms>
29

>  <Non-C/H Atoms>
8

>  <Electronegative Atoms>
8

>  <Stereo Centers>
1

>  <Rotatable Bonds>
8

>  <Rings Closures>
1

>  <Aromatic Rings>
1

>  <Aromatic Atoms>
6

>  <sp3-Atoms>
11

>  <Symmetric atoms>
3

$$$$

eCreator 1.02D

 29 30  0  0  0  0  0  0  0  0999 V2000
    9.5263   -3.0000   -0.0000 S   0  0  0  0  0  0  0  0  0  0  0  0
   10.3923   -3.5000   -0.0000 O   0  0  0  0  0  0  0  0  0  0  0  0
    9.5263   -2.0000   -0.0000 N   0  0  0  0  0  0  0  0  0  0  0  0
    8.6603   -1.5000   -0.0000 C   0  0  0  0  0  0  0  0  0  0  0  0
    8.6603   -0.5000   -0.0000 N   0  0  0  0  0  0  0  0  0  0  0  0
    7.7942   -2.0000   -0.0000 N   0  0  0  0  0  0  0  0  0  0  0  0
    7.7942   -0.0000   -0.0000 C   0  0  0  0  0  0  0  0  0  0  0  0
    6.9282   -1.5000   -0.0000 C   0  0  0  0  0  0  0  0  0  0  0  0
    7.7942    1.0000   -0.0000 C   0  0  0  0  0  0  0  0  0  0  0  0
    6.9282   -0.5000   -0.0000 C   0  0  0  0  0  0  0  0  0  0  0  0
    6.0622   -2.0000   -0.0000 C   0  0  0  0  0  0  0  0  0  0  0  0
    8.6603    1.5000   -0.0000 C   0  0  0  0  0  0  0  0  0  0  0  0
    6.9282    1.5000   -0.0000 C   0  0  0  0  0  0  0  0  0  0  0  0
    6.0622   -0.0000   -0.0000 C   0  0  0  0  0  0  0  0  0  0  0  0
    5.1962   -1.5000   -0.0000 C   0  0  0  0  0  0  0  0  0  0  0  0
    6.0622   -3.0000   -0.0000 C   0  0  0  0  0  0  0  0  0  0  0  0
    8.6603    2.5000   -0.0000 C   0  0  0  0  0  0  0  0  0  0  0  0
    6.9282    2.5000   -0.0000 C   0  0  0  0  0  0  0  0  0  0  0  0
    5.1962   -0.5000   -0.0000 C   0  0  0  0  0  0  0  0  0  0  0  0
    7.7942    3.0000   -0.0000 C   0  0  0  0  0  0  0  0  0  0  0  0
    4.3301   -0.0000   -0.0000 C   0  0  0  0  0  0  0  0  0  0  0  0
    7.7942    4.0000   -0.0000 F   0  0  0  0  0  0  0  0  0  0  0  0
    4.3301    1.0000   -0.0000 O   0  0  0  0  0  0  0  0  0  0  0  0
    3.4641   -0.5000   -0.0000 C   0  0  0  0  0  0  0  0  0  0  0  0
    2.5981   -0.0000   -0.0000 C   0  0  0  0  0  0  0  0  0  0  0  0
    2.5981    1.0000   -0.0000 O   0  0  0  0  0  0  0  0  0  0  0  0
    1.7321   -0.5000   -0.0000 C   0  0  0  0  0  0  0  0  0  0  0  0
    0.8660   -0.0000   -0.0000 C   0  0  0  0  0  0  0  0  0  0  0  0
    0.0000   -0.5000   -0.0000 O   0  0  0  0  0  0  0  0  0  0  0  0
  1  2  2  0  0  0  0
  1  3  1  0  0  0  0
  3  4  1  0  0  0  0
  4  5  2  0  0  0  0
  4  6  1  0  0  0  0
  5  7  1  0  0  0  0
  6  8  2  0  0  0  0
  7  9  1  0  0  0  0
  7 10  2  0  0  0  0
  8 11  1  0  0  0  0
  9 12  2  0  0  0  0
  9 13  1  0  0  0  0
 10 14  1  0  0  0  0
 11 15  1  0  0  0  0
 11 16  1  0  0  0  0
 12 17  1  0  0  0  0
 13 18  2  0  0  0  0
 14 19  2  0  0  0  0
 17 20  2  0  0  0  0
 21 19  1  0  0  0  0
 20 22  1  0  0  0  0
 21 23  1  6  0  0  0
 21 24  1  0  0  0  0
 25 24  1  0  0  0  0
 25 26  1  6  0  0  0
 25 27  1  0  0  0  0
 27 28  1  0  0  0  0
 28 29  1  0  0  0  0
  8 10  1  0  0  0  0
 18 20  1  0  0  0  0
M  END
>  <idcoordinates2D>


>  <FragFp>
zvyUeTwWADVm1Vi0IPk90h5kJ40F881!2F0q9082BFNL10V0F0V42040F#cX$@24V04#F202!180F

>  <PathFp>
Z7PW9k82WbVJmF11F8HB44X!s0BX9Ai08Gm1WFV1IF0V45V!2V0mZGnhlBFBNo0Fa0oV0ZV5u22w@20mB050

>  <SkelSpheres>
/-1$1#7/!3//,2!2!201!@$113//$1/*2#6/.2%21/!1/01)1-2#1/$1/*2//2//#2.1011/*8#1-2/!201#22+402/103+1,2/1$4$1)1!1&1$2#3/*1/04,2!6015%1(1+2*1/2$9(2,1$3*2/)1//0l%203%2%202)3(@!1%1*1//$2/$13#21$301///1/(11.2*2%1(3)1/!42&1$

>  <Structure>
fkopQ@DDiAls`BJrFRYQIQJIQIGIPjY\eGKPADEPIUUTBBp\aF`

>  <Atoms>
29

>  <Bonds>
30

>  <Total Molweight>
397

>  <Total Molweight 2>
397.301

>  <cLogP>
2.548

>  <H-Acceptors>
7

>  <H-Donors>
0

>  <Total Surface Area>
128.75

>  <Relative PSA>
0.6045

>  <Polar Surface Area>
106.78

>  <Shape Index>
0.51724

>  <Molecular Flexibility>
0.5796

>  <Molecular Complexity>
0.80899

>  <Non-H Atoms>
29

>  <Non-C/H Atoms>
9

>  <Electronegative Atoms>
9

>  <Stereo Centers>
2

>  <Rotatable Bonds>
9

>  <Rings Closures>
2

>  <Aromatic Rings>
2

>  <Aromatic Atoms>
12

>  <sp3-Atoms>
12

>  <Symmetric atoms>
3

$$$$

eCreator 1.02D

 31 30  0  0  0  0  0  0  0  0999 V2000
    9.5263   -3.0000   -0.0000 S   0  0  0  0  0  0  0  0  0  0  0  0
   10.3923   -3.5000   -0.0000 O   0  0  0  0  0  0  0  0  0  0  0  0
    9.5263   -2.0000   -0.0000 N   0  0  0  0  0  0  0  0  0  0  0  0
    8.6603   -3.5000   -0.0000 C   0  0  0  0  0  0  0  0  0  0  0  0
    8.6603   -1.5000   -0.0000 C   0  0  0  0  0  0  0  0  0  0  0  0
    7.7942   -2.0000   -0.0000 N   0  0  0  0  0  0  0  0  0  0  0  0
    8.6603   -0.5000   -0.0000 N   0  0  0  0  0  0  0  0  0  0  0  0
    6.9282   -1.5000   -0.0000 C   0  0  0  0  0  0  0  0  0  0  0  0
    6.9282   -0.5000   -0.0000 C   0  0  0  0  0  0  0  0  0  0  0  0
    6.0622   -2.0000   -0.0000 C   0  0  0  0  0  0  0  0  0  0  0  0
    6.0622   -0.0000   -0.0000 C   0  0  0  0  0  0  0  0  0  0  0  0
    7.7942   -0.0000   -0.0000 C   0  0  0  0  0  0  0  0  0  0  0  0
    6.0622   -3.0000   -0.0000 C   0  0  0  0  0  0  0  0  0  0  0  0
    5.1962   -1.5000   -0.0000 C   0  0  0  0  0  0  0  0  0  0  0  0
    5.1962   -0.5000   -0.0000 C   0  0  0  0  0  0  0  0  0  0  0  0
    7.7942    1.0000   -0.0000 C   0  0  0  0  0  0  0  0  0  0  0  0
    4.3301   -0.0000   -0.0000 C   0  0  0  0  0  0  0  0  0  0  0  0
    8.6603    1.5000   -0.0000 C   0  0  0  0  0  0  0  0  0  0  0  0
    4.3301    1.0000   -0.0000 O   0  0  0  0  0  0  0  0  0  0  0  0
    3.4641   -0.5000   -0.0000 C   0  0  0  0  0  0  0  0  0  0  0  0
    8.6603    2.5000   -0.0000 C   0  0  0  0  0  0  0  0  0  0  0  0
    2.5981   -0.0000   -0.0000 C   0  0  0  0  0  0  0  0  0  0  0  0
    9.5263    3.0000   -0.0000 C   0  0  0  0  0  0  0  0  0  0  0  0
    2.5981    1.0000   -0.0000 O   0  0  0  0  0  0  0  0  0  0  0  0
    1.7321   -0.5000   -0.0000 C   0  0  0  0  0  0  0  0  0  0  0  0
    9.5263    4.0000   -0.0000 F   0  0  0  0  0  0  0  0  0  0  0  0
   10.3923    2.5000   -0.0000 C   0  0  0  0  0  0  0  0  0  0  0  0
    0.8660   -0.0000   -0.0000 C   0  0  0  0  0  0  0  0  0  0  0  0
   11.2583    3.0000   -0.0000 C   0  0  0  0  0  0  0  0  0  0  0  0
    0.8660    1.0000   -0.0000 O   0  0  0  0  0  0  0  0  0  0  0  0
    0.0000   -0.5000   -0.0000 O   0  0  0  0  0  0  0  0  0  0  0  0
  1  2  2  0  0  0  0
  1  3  1  0  0  0  0
  1  4  1  0  0  0  0
  3  5  1  0  0  0  0
  5  6  1  0  0  0  0
  5  7  2  0  0  0  0
  6  8  2  0  0  0  0
  8  9  1  0  0  0  0
  8 10  1  0  0  0  0
  9 11  1  0  0  0  0
  9 12  2  0  0  0  0
 10 13  1  0  0  0  0
 10 14  1  0  0  0  0
 11 15  2  0  0  0  0
 12 16  1  0  0  0  0
 17 15  1  0  0  0  0
 16 18  2  0  0  0  0
 17 19  1  6  0  0  0
 17 20  1  0  0  0  0
 18 21  1  0  0  0  0
 22 20  1  0  0  0  0
 21 23  2  0  0  0  0
 22 24  1  6  0  0  0
 22 25  1  0  0  0  0
 23 26  1  0  0  0  0
 23 27  1  0  0  0  0
 25 28  1  0  0  0  0
 27 29  2  0  0  0  0
 28 30  2  0  0  0  0
 28 31  1  0  0  0  0
M  END
>  <idcoordinates2D>


>  <FragFp>
;jyywZYDZy1WhV7Dkc0hMVrNFF88!4HG0n948FBkNJCFg0k888!JFG081kH8V1#80F4!2F22!V18!

>  <PathFp>
0_B01I8F1!HWNGG082470X10V80412B08FV10GRV0JB_808W4010Hs1o110X0VF0FZJ01V!10X2oF09c40V0

>  <SkelSpheres>
!202/#1&1011!5!1!1+3,3/$1#2-123@$5/%2)1/)4+G+4(1!41////3.3/-1///%1,3/!1/(1%2(2#1901$1,1/!1)6&5(3//#222,1-1/$1!1/#1/+1014///$1#101/1+101!2/!3#2!2&1%3//,o%2$11+1$1#4%2!1$1!3!1%1+1(1/$4%3(1&3C203/,3//#1)1(1&2*2%1(3)2#1/,

>  <Structure>
fooqQ@DTYAO[o@DSdLdftVbbbQRbrTTvTZiZfffjZjVPFUeFJjtFkP

>  <Atoms>
31

>  <Bonds>
30

>  <Total Molweight>
425

>  <Total Molweight 2>
425.311

>  <cLogP>
3.5364

>  <H-Acceptors>
8

>  <H-Donors>
0

>  <Total Surface Area>
151.24

>  <Relative PSA>
0.67198

>  <Polar Surface Area>
142

>  <Shape Index>
0.51613

>  <Molecular Flexibility>
0.686

>  <Molecular Complexity>
0.7177

>  <Non-H Atoms>
31

>  <Non-C/H Atoms>
10

>  <Electronegative Atoms>
10

>  <Stereo Centers>
3

>  <Rotatable Bonds>
11

>  <Rings Closures>
0

>  <Aromatic Rings>
0

>  <Aromatic Atoms>
0

>  <sp3-Atoms>
12

>  <Symmetric atoms>
1

$$$$

eCreator 1.02D

 30 30  0  0  0  0  0  0  0  0999 V2000
   10.3923    1.5000   -0.0000 S   0  0  0  0  0  0  0  0  0  0  0  0
   10.8923    0.6340   -0.0000 O   0  0  0  0  0  0  0  0  0  0  0  0
    9.8923    2.3660   -0.0000 O   0  0  0  0  0  0  0  0  0  0  0  0
    9.5263    1.0000   -0.0000 N   0  0  0  0  0  0  0  0  0  0  0  0
   11.2583    2.0000   -0.0000 C   0  0  0  0  0  0  0  0  0  0  0  0
    9.5263   -0.0000   -0.0000 C   0  0  0  0  0  0  0  0  0  0  0  0
    8.6603   -0.5000   -0.0000 N   0  0  0  0  0  0  0  0  0  0  0  0
   10.3923   -0.5000   -0.0000 N   0  0  0  0  0  0  0  0  0  0  0  0
    7.7942   -0.0000   -0.0000 C   0  0  0  0  0  0  0  0  0  0  0  0
   10.3923   -1.5000   -0.0000 C   0  0  0  0  0  0  0  0  0  0  0  0
    7.7942    1.0000   -0.0000 C   0  0  0  0  0  0  0  0  0  0  0  0
    6.9282   -0.5000   -0.0000 C   0  0  0  0  0  0  0  0  0  0  0  0
   11.2583   -2.0000   -0.0000 C   0  0  0  0  0  0  0  0  0  0  0  0
    6.9282    1.5000   -0.0000 C   0  0  0  0  0  0  0  0  0  0  0  0
    6.0622   -0.0000   -0.0000 C   0  0  0  0  0  0  0  0  0  0  0  0
   12.1244   -1.5000   -0.0000 C   0  0  0  0  0  0  0  0  0  0  0  0
   11.2583   -3.0000   -0.0000 C   0  0  0  0  0  0  0  0  0  0  0  0
    6.9282    2.5000   -0.0000 C   0  0  0  0  0  0  0  0  0  0  0  0
   12.9904   -2.0000   -0.0000 C   0  0  0  0  0  0  0  0  0  0  0  0
   12.1244   -3.5000   -0.0000 C   0  0  0  0  0  0  0  0  0  0  0  0
    6.0622    3.0000   -0.0000 C   0  0  0  0  0  0  0  0  0  0  0  0
   12.9904   -3.0000   -0.0000 C   0  0  0  0  0  0  0  0  0  0  0  0
    5.1962    2.5000   -0.0000 O   0  0  0  0  0  0  0  0  0  0  0  0
    6.0622    4.0000   -0.0000 C   0  0  0  0  0  0  0  0  0  0  0  0
   13.8564   -3.5000   -0.0000 F   0  0  0  0  0  0  0  0  0  0  0  0
    5.1962    4.5000   -0.0000 C   0  0  0  0  0  0  0  0  0  0  0  0
    5.1962    5.5000   -0.0000 C   0  0  0  0  0  0  0  0  0  0  0  0
    4.3301    6.0000   -0.0000 C   0  0  0  0  0  0  0  0  0  0  0  0
    3.4641    5.5000   -0.0000 O   0  0  0  0  0  0  0  0  0  0  0  0
    4.3301    7.0000   -0.0000 O   0  0  0  0  0  0  0  0  0  0  0  0
  1  2  2  0  0  0  0
  1  3  2  0  0  0  0
  1  4  1  0  0  0  0
  1  5  1  0  0  0  0
  4  6  1  0  0  0  0
  6  7  1  0  0  0  0
  6  8  2  0  0  0  0
  7  9  2  0  0  0  0
  8 10  1  0  0  0  0
  9 11  1  0  0  0  0
  9 12  1  0  0  0  0
 10 13  1  0  0  0  0
 11 14  1  0  0  0  0
 12 15  1  0  0  0  0
 13 16  2  0  0  0  0
 13 17  1  0  0  0  0
 14 18  2  0  0  0  0
 16 19  1  0  0  0  0
 17 20  2  0  0  0  0
 21 18  1  0  0  0  0
 19 22  2  0  0  0  0
 21 23  1  1  0  0  0
 21 24  1  0  0  0  0
 22 25  1  0  0  0  0
 24 26  1  0  0  0  0
 26 27  1  0  0  0  0
 27 28  1  0  0  0  0
 28 29  2  0  0  0  0
 28 30  1  0  0  0  0
 20 22  1  0  0  0  0
M  END
>  <idcoordinates2D>


>  <FragFp>
<qzw_f@4y11gVJRVc0g6Vr0FF88104HG0_94808k8JC0V0X80B!J0F081FH8V(Z!2022!V18!

>  <PathFp>
Fbg0CI8FV80FYN1F08247XX!V8!92R08F140FBVFJBWc080Fe!HR5k510X0Nk0FZ401#50X3KH09VBV50

>  <SkelSpheres>
//(D.1!2+1&1.4/$32010301&1!101/$2!1,102!2*6/1$1(2//!2/1%3.1)1.2//#4)1$2%1//202(1//!6&1,2!1$2(12#1$5&5(3+2!1/#10201/#1/3)1)304.5$1/#12/6/.2(101.12$4%101101/-1//.1(o%2%1)1.1#8021/01/&202101/#1/05!3/(1(152/1,4(1/#204+1(3#1#11/!1-

>  <Structure>
fgoqQ@LLyACSw@DCdLddNbRbRTVRVbvRfZkUKUTBDUULPKLLnHZ

>  <Atoms>
30

>  <Bonds>
30

>  <Total Molweight>
413

>  <Total Molweight 2>
413.300

>  <cLogP>
2.5098

>  <H-Acceptors>
8

>  <H-Donors>
0

>  <Total Surface Area>
134.51

>  <Relative PSA>
0.70173

>  <Polar Surface Area>
128.01

>  <Shape Index>
0.63333

>  <Molecular Flexibility>
0.66284

>  <Molecular Complexity>
0.68745

>  <Non-H Atoms>
30

>  <Non-C/H Atoms>
10

>  <Electronegative Atoms>
10

>  <Stereo Centers>
1

>  <Rotatable Bonds>
10

>  <Rings Closures>
1

>  <Aromatic Rings>
1

>  <Aromatic Atoms>
6

>  <sp3-Atoms>
12

>  <Symmetric atoms>
3

$$$$

eCreator 1.02D

 30 30  0  0  0  0  0  0  0  0999 V2000
   10.3923    1.5000   -0.0000 S   0  0  0  0  0  0  0  0  0  0  0  0
   10.8923    0.6340   -0.0000 O   0  0  0  0  0  0  0  0  0  0  0  0
    9.8923    2.3660   -0.0000 O   0  0  0  0  0  0  0  0  0  0  0  0
    9.5263    1.0000   -0.0000 N   0  0  0  0  0  0  0  0  0  0  0  0
   11.2583    2.0000   -0.0000 C   0  0  0  0  0  0  0  0  0  0  0  0
    9.5263   -0.0000   -0.0000 C   0  0  0  0  0  0  0  0  0  0  0  0
    8.6603   -0.5000   -0.0000 N   0  0  0  0  0  0  0  0  0  0  0  0
   10.3923   -0.5000   -0.0000 N   0  0  0  0  0  0  0  0  0  0  0  0
    7.7942   -0.0000   -0.0000 C   0  0  0  0  0  0  0  0  0  0  0  0
   10.3923   -1.5000   -0.0000 C   0  0  0  0  0  0  0  0  0  0  0  0
    7.7942    1.0000   -0.0000 C   0  0  0  0  0  0  0  0  0  0  0  0
    6.9282   -0.5000   -0.0000 C   0  0  0  0  0  0  0  0  0  0  0  0
   11.2583   -2.0000   -0.0000 C   0  0  0  0  0  0  0  0  0  0  0  0
    6.9282    1.5000   -0.0000 C   0  0  0  0  0  0  0  0  0  0  0  0
    6.0622   -0.0000   -0.0000 C   0  0  0  0  0  0  0  0  0  0  0  0
   12.1244   -1.5000   -0.0000 C   0  0  0  0  0  0  0  0  0  0  0  0
   11.2583   -3.0000   -0.0000 C   0  0  0  0  0  0  0  0  0  0  0  0
    6.9282    2.5000   -0.0000 C   0  0  0  0  0  0  0  0  0  0  0  0
   12.9904   -2.0000   -0.0000 C   0  0  0  0  0  0  0  0  0  0  0  0
   12.1244   -3.5000   -0.0000 C   0  0  0  0  0  0  0  0  0  0  0  0
    6.0622    3.0000   -0.0000 C   0  0  0  0  0  0  0  0  0  0  0  0
   12.9904   -3.0000   -0.0000 C   0  0  0  0  0  0  0  0  0  0  0  0
    5.1962    2.5000   -0.0000 O   0  0  0  0  0  0  0  0  0  0  0  0
    6.0622    4.0000   -0.0000 C   0  0  0  0  0  0  0  0  0  0  0  0
   13.8564   -3.5000   -0.0000 F   0  0  0  0  0  0  0  0  0  0  0  0
    5.1962    4.5000   -0.0000 C   0  0  0  0  0  0  0  0  0  0  0  0
    4.3301    4.0000   -0.0000 O   0  0  0  0  0  0  0  0  0  0  0  0
    5.1962    5.5000   -0.0000 C   0  0  0  0  0  0  0  0  0  0  0  0
    4.3301    6.0000   -0.0000 C   0  0  0  0  0  0  0  0  0  0  0  0
    4.3301    7.0000   -0.0000 O   0  0  0  0  0  0  0  0  0  0  0  0
  1  2  2  0  0  0  0
  1  3  2  0  0  0  0
  1  4  1  0  0  0  0
  1  5  1  0  0  0  0
  4  6  1  0  0  0  0
  6  7  1  0  0  0  0
  6  8  2  0  0  0  0
  7  9  2  0  0  0  0
  8 10  1  0  0  0  0
  9 11  1  0  0  0  0
  9 12  1  0  0  0  0
 10 13  1  0  0  0  0
 11 14  1  0  0  0  0
 12 15  1  0  0  0  0
 13 16  2  0  0  0  0
 13 17  1  0  0  0  0
 14 18  2  0  0  0  0
 16 19  1  0  0  0  0
 17 20  2  0  0  0  0
 21 18  1  0  0  0  0
 19 22  2  0  0  0  0
 21 23  1  1  0  0  0
 21 24  1  0  0  0  0
 22 25  1  0  0  0  0
 26 24  1  0  0  0  0
 26 27  1  1  0  0  0
 26 28  1  0  0  0  0
 28 29  1  0  0  0  0
 29 30  2  0  0  0  0
 20 22  1  0  0  0  0
M  END
>  <idcoordinates2D>


>  <FragFp>
<Tzs_9D4y0VhVLNVc0CMVr0FF88104HG0r8080BkN4CFc0m80B!J0G081kH0V&FZ!202#V18!

>  <PathFp>
Fbg0CI8FV80FYN1G08247XX!V8!82R08F150FBVFJBWc080Fe!Hw4o510V0Nk0FZ401#50X3KH09VBV50

>  <SkelSpheres>
//#1!2B/!2/#1.4/01!52#301&1!101///&8/1$1(2&2/*2//&1)1.2//#4.2%1//2*1//!6&1,2!1$201%12#1$2&5/$2!1.1#10202/#1$1%1#3)1$2#3(2(5$1/#14/6/.2*1.12$4%101101/*2!1/!2+1.1(o03#2%1)1.1#8051/02/)21/%1(1(2!3/(1(152/1,4(1/2!204$2%1(3(11/.10

>  <Structure>
fgoqQ@LLyACUw@DCdLddNbRbRTVRVbvfVZkUKUTBDUURHKIsCKbF`

>  <Atoms>
30

>  <Bonds>
30

>  <Total Molweight>
413

>  <Total Molweight 2>
413.300

>  <cLogP>
2.0731

>  <H-Acceptors>
8

>  <H-Donors>
0

>  <Total Surface Area>
134.51

>  <Relative PSA>
0.70173

>  <Polar Surface Area>
128.01

>  <Shape Index>
0.63333

>  <Molecular Flexibility>
0.6742

>  <Molecular Complexity>
0.69203

>  <Non-H Atoms>
30

>  <Non-C/H Atoms>
10

>  <Electronegative Atoms>
10

>  <Stereo Centers>
2

>  <Rotatable Bonds>
10

>  <Rings Closures>
1

>  <Aromatic Rings>
1

>  <Aromatic Atoms>
6

>  <sp3-Atoms>
12

>  <Symmetric atoms>
3

$$$$

eCreator 1.02D

 31 30  0  0  0  0  0  0  0  0999 V2000
   10.3923   -1.5000   -0.0000 S   0  0  0  0  0  0  0  0  0  0  0  0
   11.3923   -1.5000   -0.0000 O   0  0  0  0  0  0  0  0  0  0  0  0
    9.3923   -1.5000   -0.0000 O   0  0  0  0  0  0  0  0  0  0  0  0
   10.3923   -0.5000   -0.0000 N   0  0  0  0  0  0  0  0  0  0  0  0
   10.3923   -2.5000   -0.0000 C   0  0  0  0  0  0  0  0  0  0  0  0
    9.5263   -0.0000   -0.0000 C   0  0  0  0  0  0  0  0  0  0  0  0
   11.2583   -0.0000   -0.0000 C   0  0  0  0  0  0  0  0  0  0  0  0
    8.6603   -0.5000   -0.0000 N   0  0  0  0  0  0  0  0  0  0  0  0
    9.5263    1.0000   -0.0000 N   0  0  0  0  0  0  0  0  0  0  0  0
    7.7942   -0.0000   -0.0000 C   0  0  0  0  0  0  0  0  0  0  0  0
    8.6603    1.5000   -0.0000 C   0  0  0  0  0  0  0  0  0  0  0  0
    6.9282   -0.5000   -0.0000 C   0  0  0  0  0  0  0  0  0  0  0  0
    7.7942    1.0000   -0.0000 C   0  0  0  0  0  0  0  0  0  0  0  0
    8.6603    2.5000   -0.0000 C   0  0  0  0  0  0  0  0  0  0  0  0
    6.9282   -1.5000   -0.0000 C   0  0  0  0  0  0  0  0  0  0  0  0
    6.0622   -0.0000   -0.0000 C   0  0  0  0  0  0  0  0  0  0  0  0
    6.9282    1.5000   -0.0000 C   0  0  0  0  0  0  0  0  0  0  0  0
    7.7942    3.0000   -0.0000 C   0  0  0  0  0  0  0  0  0  0  0  0
    9.5263    3.0000   -0.0000 C   0  0  0  0  0  0  0  0  0  0  0  0
    6.9282    2.5000   -0.0000 C   0  0  0  0  0  0  0  0  0  0  0  0
    7.7942    4.0000   -0.0000 C   0  0  0  0  0  0  0  0  0  0  0  0
    9.5263    4.0000   -0.0000 C   0  0  0  0  0  0  0  0  0  0  0  0
    6.0622    3.0000   -0.0000 C   0  0  0  0  0  0  0  0  0  0  0  0
    8.6603    4.5000   -0.0000 C   0  0  0  0  0  0  0  0  0  0  0  0
    6.0622    4.0000   -0.0000 C   0  0  0  0  0  0  0  0  0  0  0  0
    5.1962    4.5000   -0.0000 C   0  0  0  0  0  0  0  0  0  0  0  0
    4.3301    4.0000   -0.0000 O   0  0  0  0  0  0  0  0  0  0  0  0
    5.1962    5.5000   -0.0000 C   0  0  0  0  0  0  0  0  0  0  0  0
    4.3301    6.0000   -0.0000 C   0  0  0  0  0  0  0  0  0  0  0  0
    3.4641    5.5000   -0.0000 O   0  0  0  0  0  0  0  0  0  0  0  0
    4.3301    7.0000   -0.0000 O   0  0  0  0  0  0  0  0  0  0  0  0
  1  2  2  0  0  0  0
  1  3  2  0  0  0  0
  1  4  1  0  0  0  0
  1  5  1  0  0  0  0
  4  6  1  0  0  0  0
  4  7  1  0  0  0  0
  6  8  1  0  0  0  0
  6  9  2  0  0  0  0
  8 10  2  0  0  0  0
  9 11  1  0  0  0  0
 10 12  1  0  0  0  0
 10 13  1  0  0  0  0
 11 14  1  0  0  0  0
 12 15  1  0  0  0  0
 12 16  1  0  0  0  0
 13 17  1  0  0  0  0
 14 18  1  0  0  0  0
 14 19  2  0  0  0  0
 17 20  2  0  0  0  0
 18 21  2  0  0  0  0
 19 22  1  0  0  0  0
 20 23  1  0  0  0  0
 21 24  1  0  0  0  0
 23 25  1  0  0  0  0
 26 25  1  0  0  0  0
 26 27  1  1  0  0  0
 26 28  1  0  0  0  0
 28 29  1  0  0  0  0
 29 30  2  0  0  0  0
 29 31  1  0  0  0  0
M  END
>  <idcoordinates2D>


>  <FragFp>
;jyrxaWDbyW_CW7ikc0CTVGNFJ88!4IG0l948F8kNJhFZ0XN08!JJG0c1kH1W#V!FV!2022!V1#

>  <PathFp>
FaB09I8J08FFYF1I8N2Jb3X80V80892R0eF010FBV2JBW8080FV!Hw0o11020NkVFZJ11!210X2KF29V4k!

>  <SkelSpheres>
!2.1-1%9&1*2,3&3#8)4/#1@2#3-3,1(1/4)4%F/%1#1/$2/03$5!1-3+1/,4!1!1-1#3//1,31/+23/#2-B#4!1!2)2/012#1$3&5(3///(1%401%1//,1/)2/&1/01/!2/+1#11.1-2,3//*p01(101/%4)1(1,5/)1//%7!1//015.312)101/*2*21)1#3)1$1,1-

>  <Structure>
fooqR@L\EAB{o@DYIHYidheDhTdmeLhmUKUURmUUMB\irEQdvV

>  <Atoms>
31

>  <Bonds>
30

>  <Total Molweight>
418

>  <Total Molweight 2>
418.324

>  <cLogP>
3.6283

>  <H-Acceptors>
8

>  <H-Donors>
0

>  <Total Surface Area>
96.61

>  <Relative PSA>
0.97702

>  <Polar Surface Area>
128.01

>  <Shape Index>
0.58065

>  <Molecular Flexibility>
0.75499

>  <Molecular Complexity>
0.73945

>  <Non-H Atoms>
31

>  <Non-C/H Atoms>
9

>  <Electronegative Atoms>
9

>  <Stereo Centers>
1

>  <Rotatable Bonds>
11

>  <Rings Closures>
0

>  <Aromatic Rings>
0

>  <Aromatic Atoms>
0

>  <sp3-Atoms>
16

>  <Symmetric atoms>
2

$$$$

eCreator 1.02D

 31 30  0  0  0  0  0  0  0  0999 V2000
   14.2894    4.5000   -0.0000 S   0  0  0  0  0  0  0  0  0  0  0  0
   14.2894    6.0000   -0.0000 O   0  0  0  0  0  0  0  0  0  0  0  0
   12.9904    3.7500   -0.0000 N   0  0  0  0  0  0  0  0  0  0  0  0
   15.5885    3.7500   -0.0000 C   0  0  0  0  0  0  0  0  0  0  0  0
   12.9904    2.2500   -0.0000 C   0  0  0  0  0  0  0  0  0  0  0  0
   11.6913    4.5000   -0.0000 C   0  0  0  0  0  0  0  0  0  0  0  0
   11.6913    1.5000   -0.0000 N   0  0  0  0  0  0  0  0  0  0  0  0
   14.2894    1.5000   -0.0000 N   0  0  0  0  0  0  0  0  0  0  0  0
   11.6913   -0.0000   -0.0000 C   0  0  0  0  0  0  0  0  0  0  0  0
   10.3923   -0.7500   -0.0000 C   0  0  0  0  0  0  0  0  0  0  0  0
   12.9904   -0.7500   -0.0000 C   0  0  0  0  0  0  0  0  0  0  0  0
   10.3923   -2.2500   -0.0000 C   0  0  0  0  0  0  0  0  0  0  0  0
    9.0933   -0.0000   -0.0000 C   0  0  0  0  0  0  0  0  0  0  0  0
   14.2894   -0.0000   -0.0000 C   0  0  0  0  0  0  0  0  0  0  0  0
    9.0933   -3.0000   -0.0000 C   0  0  0  0  0  0  0  0  0  0  0  0
    7.7942   -0.7500   -0.0000 C   0  0  0  0  0  0  0  0  0  0  0  0
   15.5885   -0.7500   -0.0000 C   0  0  0  0  0  0  0  0  0  0  0  0
    9.0933   -4.5000   -0.0000 C   0  0  0  0  0  0  0  0  0  0  0  0
    7.7942   -2.2500   -0.0000 C   0  0  0  0  0  0  0  0  0  0  0  0
    6.4952   -0.0000   -0.0000 C   0  0  0  0  0  0  0  0  0  0  0  0
   16.8875   -0.0000   -0.0000 C   0  0  0  0  0  0  0  0  0  0  0  0
   10.3923   -5.2500   -0.0000 O   0  0  0  0  0  0  0  0  0  0  0  0
    7.7942   -5.2500   -0.0000 C   0  0  0  0  0  0  0  0  0  0  0  0
   18.1865   -0.7500   -0.0000 F   0  0  0  0  0  0  0  0  0  0  0  0
   16.8875    1.5000   -0.0000 C   0  0  0  0  0  0  0  0  0  0  0  0
    7.7942   -6.7500   -0.0000 C   0  0  0  0  0  0  0  0  0  0  0  0
   18.1865    2.2500   -0.0000 C   0  0  0  0  0  0  0  0  0  0  0  0
    9.0933   -7.5000   -0.0000 O   0  0  0  0  0  0  0  0  0  0  0  0
    6.4952   -7.5000   -0.0000 C   0  0  0  0  0  0  0  0  0  0  0  0
    6.4952   -9.0000   -0.0000 C   0  0  0  0  0  0  0  0  0  0  0  0
    5.1962   -9.7500   -0.0000 O   0  0  0  0  0  0  0  0  0  0  0  0
  1  2  2  0  0  0  0
  1  3  1  0  0  0  0
  1  4  1  0  0  0  0
  3  5  1  0  0  0  0
  3  6  1  0  0  0  0
  5  7  2  0  0  0  0
  5  8  1  0  0  0  0
  7  9  1  0  0  0  0
  9 10  2  0  0  0  0
  9 11  1  0  0  0  0
 10 12  1  0  0  0  0
 10 13  1  0  0  0  0
 11 14  2  0  0  0  0
 12 15  2  0  0  0  0
 13 16  1  0  0  0  0
 14 17  1  0  0  0  0
 18 15  1  0  0  0  0
 16 19  1  0  0  0  0
 16 20  1  0  0  0  0
 17 21  2  0  0  0  0
 18 22  1  1  0  0  0
 18 23  1  0  0  0  0
 21 24  1  0  0  0  0
 21 25  1  0  0  0  0
 26 23  1  0  0  0  0
 25 27  2  0  0  0  0
 26 28  1  1  0  0  0
 26 29  1  0  0  0  0
 29 30  1  0  0  0  0
 30 31  1  0  0  0  0
M  END
>  <idcoordinates2D>


>  <FragFp>
;juzxa3DbqWkh13ekc0hEVJ0FJ88#HF0n9080BFNJd0V0HN08!JJF081kH0V1!V80J4!2F2#V18!

>  <PathFp>
07818I841P80WFF12N3Jb3204V!896R08F010FRV048V808WkV90Hw1k110F0kFV0ZF!V121063Z!9V4FV0

>  <SkelSpheres>
#3/.1#8/!3.2)2(1,3!201!B$3/%101*5//!E+2+41///-101-1/!1#1/,1&20101/#1,3/&1,11$1)3$2#2A/$1%1+1/04//-22.1+1-1%1///&5,2!1011%1/#1+1/)1!1$2.2&2!2-3&1+1/01%p(3!1(12!1)6%3+3%1!1/6.1*1-1&1@403/,42/$2/&1/2*2%1(31(1(3)32,

>  <Structure>
foopQ@DLyBnw`BNrFRSSSZJIIIQJF[JEMTtuKUSUSUHcIreHTZmYh

>  <Atoms>
31

>  <Bonds>
30

>  <Total Molweight>
421

>  <Total Molweight 2>
421.323

>  <cLogP>
4.5082

>  <H-Acceptors>
7

>  <H-Donors>
0

>  <Total Surface Area>
111.55

>  <Relative PSA>
0.72281

>  <Polar Surface Area>
115.81

>  <Shape Index>
0.51613

>  <Molecular Flexibility>
0.67081

>  <Molecular Complexity>
0.74185

>  <Non-H Atoms>
31

>  <Non-C/H Atoms>
9

>  <Electronegative Atoms>
9

>  <Stereo Centers>
3

>  <Rotatable Bonds>
12

>  <Rings Closures>
0

>  <Aromatic Rings>
0

>  <Aromatic Atoms>
0

>  <sp3-Atoms>
15

>  <Symmetric atoms>
1

$$$$

eCreator 1.02D

 31 30  0  0  0  0  0  0  0  0999 V2000
   14.2894   -4.5000   -0.0000 S   0  0  0  0  0  0  0  0  0  0  0  0
   12.7894   -4.5000   -0.0000 O   0  0  0  0  0  0  0  0  0  0  0  0
   15.7894   -4.5000   -0.0000 O   0  0  0  0  0  0  0  0  0  0  0  0
   14.2894   -3.0000   -0.0000 N   0  0  0  0  0  0  0  0  0  0  0  0
   14.2894   -6.0000   -0.0000 C   0  0  0  0  0  0  0  0  0  0  0  0
   12.9904   -2.2500   -0.0000 C   0  0  0  0  0  0  0  0  0  0  0  0
   11.6913   -3.0000   -0.0000 N   0  0  0  0  0  0  0  0  0  0  0  0
   12.9904   -0.7500   -0.0000 N   0  0  0  0  0  0  0  0  0  0  0  0
   10.3923   -2.2500   -0.0000 C   0  0  0  0  0  0  0  0  0  0  0  0
   10.3923   -0.7500   -0.0000 C   0  0  0  0  0  0  0  0  0  0  0  0
    9.0933   -3.0000   -0.0000 C   0  0  0  0  0  0  0  0  0  0  0  0
   11.6913   -0.0000   -0.0000 C   0  0  0  0  0  0  0  0  0  0  0  0
    9.0933   -0.0000   -0.0000 C   0  0  0  0  0  0  0  0  0  0  0  0
    9.0933   -4.5000   -0.0000 C   0  0  0  0  0  0  0  0  0  0  0  0
    7.7942   -2.2500   -0.0000 C   0  0  0  0  0  0  0  0  0  0  0  0
   11.6913    1.5000   -0.0000 C   0  0  0  0  0  0  0  0  0  0  0  0
    7.7942   -0.7500   -0.0000 C   0  0  0  0  0  0  0  0  0  0  0  0
   12.9904    2.2500   -0.0000 C   0  0  0  0  0  0  0  0  0  0  0  0
   10.3923    2.2500   -0.0000 C   0  0  0  0  0  0  0  0  0  0  0  0
    6.4952   -0.0000   -0.0000 C   0  0  0  0  0  0  0  0  0  0  0  0
   12.9904    3.7500   -0.0000 C   0  0  0  0  0  0  0  0  0  0  0  0
    6.4952    1.5000   -0.0000 O   0  0  0  0  0  0  0  0  0  0  0  0
    5.1962   -0.7500   -0.0000 C   0  0  0  0  0  0  0  0  0  0  0  0
   11.6913    4.5000   -0.0000 C   0  0  0  0  0  0  0  0  0  0  0  0
    3.8971   -0.0000   -0.0000 C   0  0  0  0  0  0  0  0  0  0  0  0
   11.6913    6.0000   -0.0000 C   0  0  0  0  0  0  0  0  0  0  0  0
    3.8971    1.5000   -0.0000 O   0  0  0  0  0  0  0  0  0  0  0  0
    2.5981   -0.7500   -0.0000 C   0  0  0  0  0  0  0  0  0  0  0  0
    1.2990   -0.0000   -0.0000 C   0  0  0  0  0  0  0  0  0  0  0  0
    1.2990    1.5000   -0.0000 O   0  0  0  0  0  0  0  0  0  0  0  0
    0.0000   -0.7500   -0.0000 O   0  0  0  0  0  0  0  0  0  0  0  0
  1  2  2  0  0  0  0
  1  3  2  0  0  0  0
  1  4  1  0  0  0  0
  1  5  1  0  0  0  0
  4  6  1  0  0  0  0
  6  7  1  0  0  0  0
  6  8  2  0  0  0  0
  7  9  2  0  0  0  0
  9 10  1  0  0  0  0
  9 11  1  0  0  0  0
 10 12  2  0  0  0  0
 10 13  1  0  0  0  0
 11 14  1  0  0  0  0
 11 15  1  0  0  0  0
 12 16  1  0  0  0  0
 13 17  2  0  0  0  0
 16 18  1  0  0  0  0
 16 19  2  0  0  0  0
 20 17  1  0  0  0  0
 18 21  2  0  0  0  0
 20 22  1  6  0  0  0
 20 23  1  0  0  0  0
 21 24  1  0  0  0  0
 25 23  1  0  0  0  0
 24 26  2  0  0  0  0
 25 27  1  6  0  0  0
 25 28  1  0  0  0  0
 28 29  1  0  0  0  0
 29 30  2  0  0  0  0
 29 31  1  0  0  0  0
M  END
>  <idcoordinates2D>


>  <FragFp>
;jyywZYDZy1WhV7Dkc0hMVrNFF88!4HG0m948FBkNJCFg0k88#JFG081kH9V$80FZ!2F22!V1#

>  <PathFp>
0_B01I8F10FHWNGG082470XG0V8!12B08HV10GRV0JB_80804010Hs1o150X!F0FZJ01V!10X2pF09s40V0

>  <SkelSpheres>
!202/#1&1011!5!1!1+3,3/%4/0120@$8/%2///E/#1$1+3//02/03.3/-1//&2-1,3/!1/.2,18&1,1)1(2)3&601%31/$1.2)4/01/$1!1)1!1%1#5#4/%4//!1/%1/.301!3/$3$23,1/+1/o1$2%1/%4%2!1$1,1/$1/$4.1(B!3//!42/,14&31/2$401!2.3%1!1/$5+

>  <Structure>
foopr@LLyAEUw^@HrRPzKQQQHqKQYJEQZiZZifZijYFXNDxjoVV

>  <Atoms>
31

>  <Bonds>
30

>  <Total Molweight>
422

>  <Total Molweight 2>
422.312

>  <cLogP>
3.0777

>  <H-Acceptors>
9

>  <H-Donors>
0

>  <Total Surface Area>
144

>  <Relative PSA>
0.74646

>  <Polar Surface Area>
148.24

>  <Shape Index>
0.48387

>  <Molecular Flexibility>
0.74418

>  <Molecular Complexity>
0.74806

>  <Non-H Atoms>
31

>  <Non-C/H Atoms>
10

>  <Electronegative Atoms>
10

>  <Stereo Centers>
2

>  <Rotatable Bonds>
11

>  <Rings Closures>
0

>  <Aromatic Rings>
0

>  <Aromatic Atoms>
0

>  <sp3-Atoms>
12

>  <Symmetric atoms>
2

$$$$

eCreator 1.02D

 31 30  0  0  0  0  0  0  0  0999 V2000
    9.5263   -3.0000   -0.0000 S   0  0  0  0  0  0  0  0  0  0  0  0
   10.3923   -3.5000   -0.0000 O   0  0  0  0  0  0  0  0  0  0  0  0
    9.5263   -2.0000   -0.0000 N   0  0  0  0  0  0  0  0  0  0  0  0
    8.6603   -3.5000   -0.0000 C   0  0  0  0  0  0  0  0  0  0  0  0
    8.6603   -1.5000   -0.0000 C   0  0  0  0  0  0  0  0  0  0  0  0
   10.3923   -1.5000   -0.0000 C   0  0  0  0  0  0  0  0  0  0  0  0
    8.6603   -0.5000   -0.0000 N   0  0  0  0  0  0  0  0  0  0  0  0
    7.7942   -0.0000   -0.0000 C   0  0  0  0  0  0  0  0  0  0  0  0
    6.9282   -0.5000   -0.0000 C   0  0  0  0  0  0  0  0  0  0  0  0
    7.7942    1.0000   -0.0000 C   0  0  0  0  0  0  0  0  0  0  0  0
    6.9282   -1.5000   -0.0000 C   0  0  0  0  0  0  0  0  0  0  0  0
    6.0622   -0.0000   -0.0000 C   0  0  0  0  0  0  0  0  0  0  0  0
    8.6603    1.5000   -0.0000 C   0  0  0  0  0  0  0  0  0  0  0  0
    6.9282    1.5000   -0.0000 C   0  0  0  0  0  0  0  0  0  0  0  0
    7.7942   -2.0000   -0.0000 N   0  0  0  0  0  0  0  0  0  0  0  0
    6.0622   -2.0000   -0.0000 C   0  0  0  0  0  0  0  0  0  0  0  0
    5.1962   -0.5000   -0.0000 C   0  0  0  0  0  0  0  0  0  0  0  0
    6.0622   -3.0000   -0.0000 C   0  0  0  0  0  0  0  0  0  0  0  0
    5.1962   -1.5000   -0.0000 C   0  0  0  0  0  0  0  0  0  0  0  0
    4.3301   -0.0000   -0.0000 C   0  0  0  0  0  0  0  0  0  0  0  0
    5.1962   -3.5000   -0.0000 C   0  0  0  0  0  0  0  0  0  0  0  0
    4.3301    1.0000   -0.0000 O   0  0  0  0  0  0  0  0  0  0  0  0
    3.4641   -0.5000   -0.0000 C   0  0  0  0  0  0  0  0  0  0  0  0
    5.1962   -4.5000   -0.0000 C   0  0  0  0  0  0  0  0  0  0  0  0
    2.5981   -0.0000   -0.0000 C   0  0  0  0  0  0  0  0  0  0  0  0
    4.3301   -5.0000   -0.0000 F   0  0  0  0  0  0  0  0  0  0  0  0
    2.5981    1.0000   -0.0000 O   0  0  0  0  0  0  0  0  0  0  0  0
    1.7321   -0.5000   -0.0000 C   0  0  0  0  0  0  0  0  0  0  0  0
    0.8660   -0.0000   -0.0000 C   0  0  0  0  0  0  0  0  0  0  0  0
    0.8660    1.0000   -0.0000 O   0  0  0  0  0  0  0  0  0  0  0  0
    0.0000   -0.5000   -0.0000 O   0  0  0  0  0  0  0  0  0  0  0  0
  1  2  2  0  0  0  0
  1  3  1  0  0  0  0
  1  4  1  0  0  0  0
  3  5  1  0  0  0  0
  3  6  1  0  0  0  0
  5  7  1  0  0  0  0
  7  8  2  0  0  0  0
  8  9  1  0  0  0  0
  8 10  1  0  0  0  0
  9 11  2  0  0  0  0
  9 12  1  0  0  0  0
 10 13  1  0  0  0  0
 10 14  1  0  0  0  0
 11 15  1  0  0  0  0
 11 16  1  0  0  0  0
 12 17  2  0  0  0  0
 16 18  2  0  0  0  0
 16 19  1  0  0  0  0
 20 17  1  0  0  0  0
 18 21  1  0  0  0  0
 20 22  1  6  0  0  0
 20 23  1  0  0  0  0
 21 24  2  0  0  0  0
 25 23  1  0  0  0  0
 24 26  1  0  0  0  0
 25 27  1  6  0  0  0
 25 28  1  0  0  0  0
 28 29  1  0  0  0  0
 29 30  2  0  0  0  0
 29 31  1  0  0  0  0
M  END
>  <idcoordinates2D>


>  <FragFp>
;jyzxaYDbyWphW7ikc0hUVrNFG88!4IG0n948FBkNJhFg0mN88!FFG0c1kH9W1#80J4!2F02!V18!

>  <PathFp>
0_B11I8JG!2WNGG882J70214V80412BF8FX10FRV0JBZ808V4090HV1o110X0VF0FZJ01V101022oF21c40V0

>  <SkelSpheres>
!202/-10205!1.3,3!2!1$2$1.13$1!B$2//!1/(102(A+3,1+1///#3.3/%401$1//#1/01,6/%1#1/&2,1C!2#1+2102/1#1$3&5(3//%21*11#2)1(1#2$201//.2%24)1/,3!2+1#1//%1/&2/1//*o,1!2/!41$2!1/!1,5&1%1-4,301&2E!3$1/01$3#1/02,1)11.2*2%102%3)1$1/+

>  <Structure>
fooqQ@DL]Bj{o@DSdLdffrbbbblRtVRaTZjZZjVjfjfQfCeFLgtF[P

>  <Atoms>
31

>  <Bonds>
30

>  <Total Molweight>
425

>  <Total Molweight 2>
425.311

>  <cLogP>
1.6776

>  <H-Acceptors>
8

>  <H-Donors>
0

>  <Total Surface Area>
119.88

>  <Relative PSA>
0.78136

>  <Polar Surface Area>
132.88

>  <Shape Index>
0.48387

>  <Molecular Flexibility>
0.70837

>  <Molecular Complexity>
0.77181

>  <Non-H Atoms>
31

>  <Non-C/H Atoms>
10

>  <Electronegative Atoms>
10

>  <Stereo Centers>
3

>  <Rotatable Bonds>
12

>  <Rings Closures>
0

>  <Aromatic Rings>
0

>  <Aromatic Atoms>
0

>  <sp3-Atoms>
15

>  <Symmetric atoms>
1

$$$$

eCreator 1.02D

 31 30  0  0  0  0  0  0  0  0999 V2000
   10.3923   -1.5000   -0.0000 S   0  0  0  0  0  0  0  0  0  0  0  0
    9.5263   -2.0000   -0.0000 O   0  0  0  0  0  0  0  0  0  0  0  0
   10.3923   -0.5000   -0.0000 N   0  0  0  0  0  0  0  0  0  0  0  0
   11.2583   -2.0000   -0.0000 C   0  0  0  0  0  0  0  0  0  0  0  0
    9.5263   -0.0000   -0.0000 C   0  0  0  0  0  0  0  0  0  0  0  0
   11.2583   -0.0000   -0.0000 C   0  0  0  0  0  0  0  0  0  0  0  0
    8.6603   -0.5000   -0.0000 N   0  0  0  0  0  0  0  0  0  0  0  0
    9.5263    1.0000   -0.0000 N   0  0  0  0  0  0  0  0  0  0  0  0
    7.7942   -0.0000   -0.0000 C   0  0  0  0  0  0  0  0  0  0  0  0
   10.3923    1.5000   -0.0000 C   0  0  0  0  0  0  0  0  0  0  0  0
    6.9282   -0.5000   -0.0000 C   0  0  0  0  0  0  0  0  0  0  0  0
    7.7942    1.0000   -0.0000 C   0  0  0  0  0  0  0  0  0  0  0  0
   10.3923    2.5000   -0.0000 C   0  0  0  0  0  0  0  0  0  0  0  0
    6.0622   -0.0000   -0.0000 C   0  0  0  0  0  0  0  0  0  0  0  0
    6.9282    1.5000   -0.0000 C   0  0  0  0  0  0  0  0  0  0  0  0
   11.2583    3.0000   -0.0000 C   0  0  0  0  0  0  0  0  0  0  0  0
    9.5263    3.0000   -0.0000 C   0  0  0  0  0  0  0  0  0  0  0  0
    5.1962   -0.5000   -0.0000 C   0  0  0  0  0  0  0  0  0  0  0  0
    6.9282    2.5000   -0.0000 C   0  0  0  0  0  0  0  0  0  0  0  0
    4.3301   -0.0000   -0.0000 C   0  0  0  0  0  0  0  0  0  0  0  0
    7.7942    3.0000   -0.0000 C   0  0  0  0  0  0  0  0  0  0  0  0
    4.3301    1.0000   -0.0000 O   0  0  0  0  0  0  0  0  0  0  0  0
    3.4641   -0.5000   -0.0000 C   0  0  0  0  0  0  0  0  0  0  0  0
    7.7942    4.0000   -0.0000 C   0  0  0  0  0  0  0  0  0  0  0  0
    2.5981   -0.0000   -0.0000 C   0  0  0  0  0  0  0  0  0  0  0  0
    6.9282    4.5000   -0.0000 C   0  0  0  0  0  0  0  0  0  0  0  0
    2.5981    1.0000   -0.0000 O   0  0  0  0  0  0  0  0  0  0  0  0
    1.7321   -0.5000   -0.0000 C   0  0  0  0  0  0  0  0  0  0  0  0
    0.8660   -0.0000   -0.0000 C   0  0  0  0  0  0  0  0  0  0  0  0
    0.8660    1.0000   -0.0000 O   0  0  0  0  0  0  0  0  0  0  0  0
    0.0000   -0.5000   -0.0000 O   0  0  0  0  0  0  0  0  0  0  0  0
  1  2  2  0  0  0  0
  1  3  1  0  0  0  0
  1  4  1  0  0  0  0
  3  5  1  0  0  0  0
  3  6  1  0  0  0  0
  5  7  2  0  0  0  0
  5  8  1  0  0  0  0
  7  9  1  0  0  0  0
  8 10  2  0  0  0  0
  9 11  2  0  0  0  0
  9 12  1  0  0  0  0
 10 13  1  0  0  0  0
 11 14  1  0  0  0  0
 12 15  1  0  0  0  0
 13 16  1  0  0  0  0
 13 17  1  0  0  0  0
 14 18  2  0  0  0  0
 15 19  2  0  0  0  0
 20 18  1  0  0  0  0
 19 21  1  0  0  0  0
 20 22  1  6  0  0  0
 20 23  1  0  0  0  0
 21 24  2  0  0  0  0
 25 23  1  0  0  0  0
 24 26  1  0  0  0  0
 25 27  1  6  0  0  0
 25 28  1  0  0  0  0
 28 29  1  0  0  0  0
 29 30  2  0  0  0  0
 29 31  1  0  0  0  0
M  END
>  <idcoordinates2D>


>  <FragFp>
;jyzxaYDbqWphW3ikc0hUVr0FK88!4HG0n948FBkNJhFc0HN88!J4G0c1kH9W1!V!44!2F22!V1#

>  <PathFp>
F6B10I841PNFYNGI883Jb2XN4W!896R0eN010FBV2JBV808VFV80Hw1o150H0Fk!ZJ11V!10X3oF29V4kV0

>  <SkelSpheres>
!3/*1$1#6!1.3/)202&1+3#31!B$20103/&1&5/04(2&I(1!2$1//-1$3+1#1103*3!14/%1&1/#4/$1+1(1#3,1/,2&2!301!1$A&1,2.1!1)3&7(3//%2/+1//&2/&1(1#5//)1,1/-1!1$1/0101%2!1(1//.p01//04%1$1#1+1/$1//$1!1#18!3(1/#3&1-11+1)5/2!1&2&1&3)1/$7+

>  <Structure>
fooqR@DLyBj{o@DYIMMLeDdhdThleBhuSRuUKUMULcLGFTaThMEZp

>  <Atoms>
31

>  <Bonds>
30

>  <Total Molweight>
418

>  <Total Molweight 2>
418.324

>  <cLogP>
3.0193

>  <H-Acceptors>
8

>  <H-Donors>
0

>  <Total Surface Area>
119.45

>  <Relative PSA>
0.85082

>  <Polar Surface Area>
142

>  <Shape Index>
0.51613

>  <Molecular Flexibility>
0.66447

>  <Molecular Complexity>
0.70898

>  <Non-H Atoms>
31

>  <Non-C/H Atoms>
9

>  <Electronegative Atoms>
9

>  <Stereo Centers>
3

>  <Rotatable Bonds>
11

>  <Rings Closures>
0

>  <Aromatic Rings>
0

>  <Aromatic Atoms>
0

>  <sp3-Atoms>
15

>  <Symmetric atoms>
1

$$$$

eCreator 1.02D

 31 30  0  0  0  0  0  0  0  0999 V2000
   10.3923    1.5000   -0.0000 S   0  0  0  0  0  0  0  0  0  0  0  0
   10.8923    0.6340   -0.0000 O   0  0  0  0  0  0  0  0  0  0  0  0
    9.8923    2.3660   -0.0000 O   0  0  0  0  0  0  0  0  0  0  0  0
    9.5263    1.0000   -0.0000 N   0  0  0  0  0  0  0  0  0  0  0  0
   11.2583    2.0000   -0.0000 C   0  0  0  0  0  0  0  0  0  0  0  0
    9.5263   -0.0000   -0.0000 C   0  0  0  0  0  0  0  0  0  0  0  0
    8.6603   -0.5000   -0.0000 N   0  0  0  0  0  0  0  0  0  0  0  0
   10.3923   -0.5000   -0.0000 N   0  0  0  0  0  0  0  0  0  0  0  0
    7.7942   -0.0000   -0.0000 C   0  0  0  0  0  0  0  0  0  0  0  0
   10.3923   -1.5000   -0.0000 C   0  0  0  0  0  0  0  0  0  0  0  0
    6.9282   -0.5000   -0.0000 C   0  0  0  0  0  0  0  0  0  0  0  0
    7.7942    1.0000   -0.0000 C   0  0  0  0  0  0  0  0  0  0  0  0
   11.2583   -2.0000   -0.0000 C   0  0  0  0  0  0  0  0  0  0  0  0
    6.9282   -1.5000   -0.0000 C   0  0  0  0  0  0  0  0  0  0  0  0
    6.0622   -0.0000   -0.0000 C   0  0  0  0  0  0  0  0  0  0  0  0
    6.9282    1.5000   -0.0000 C   0  0  0  0  0  0  0  0  0  0  0  0
   11.2583   -3.0000   -0.0000 C   0  0  0  0  0  0  0  0  0  0  0  0
   12.1244   -1.5000   -0.0000 C   0  0  0  0  0  0  0  0  0  0  0  0
    6.9282    2.5000   -0.0000 C   0  0  0  0  0  0  0  0  0  0  0  0
   12.1244   -3.5000   -0.0000 C   0  0  0  0  0  0  0  0  0  0  0  0
   12.9904   -2.0000   -0.0000 C   0  0  0  0  0  0  0  0  0  0  0  0
    6.0622    3.0000   -0.0000 C   0  0  0  0  0  0  0  0  0  0  0  0
   12.9904   -3.0000   -0.0000 C   0  0  0  0  0  0  0  0  0  0  0  0
    5.1962    2.5000   -0.0000 O   0  0  0  0  0  0  0  0  0  0  0  0
    6.0622    4.0000   -0.0000 C   0  0  0  0  0  0  0  0  0  0  0  0
   13.8564   -3.5000   -0.0000 F   0  0  0  0  0  0  0  0  0  0  0  0
    5.1962    4.5000   -0.0000 C   0  0  0  0  0  0  0  0  0  0  0  0
    4.3301    4.0000   -0.0000 O   0  0  0  0  0  0  0  0  0  0  0  0
    5.1962    5.5000   -0.0000 C   0  0  0  0  0  0  0  0  0  0  0  0
    4.3301    6.0000   -0.0000 C   0  0  0  0  0  0  0  0  0  0  0  0
    4.3301    7.0000   -0.0000 O   0  0  0  0  0  0  0  0  0  0  0  0
  1  2  2  0  0  0  0
  1  3  2  0  0  0  0
  1  4  1  0  0  0  0
  1  5  1  0  0  0  0
  4  6  1  0  0  0  0
  6  7  1  0  0  0  0
  6  8  2  0  0  0  0
  7  9  2  0  0  0  0
  8 10  1  0  0  0  0
  9 11  1  0  0  0  0
  9 12  1  0  0  0  0
 10 13  1  0  0  0  0
 11 14  1  0  0  0  0
 11 15  1  0  0  0  0
 12 16  1  0  0  0  0
 13 17  1  0  0  0  0
 13 18  2  0  0  0  0
 16 19  2  0  0  0  0
 17 20  2  0  0  0  0
 18 21  1  0  0  0  0
 22 19  1  0  0  0  0
 20 23  1  0  0  0  0
 22 24  1  1  0  0  0
 22 25  1  0  0  0  0
 23 26  1  0  0  0  0
 27 25  1  0  0  0  0
 27 28  1  1  0  0  0
 27 29  1  0  0  0  0
 29 30  1  0  0  0  0
 30 31  2  0  0  0  0
M  END
>  <idcoordinates2D>


>  <FragFp>
;jTzsZ1D4y0ZhV78kc0CMVrNFF88!4IG0n8080BkN4CFg0m808!JFG081kH0V&FZ!2F2#V18!

>  <PathFp>
FbB09I8J18FFYN1I082473X80V8!82R0eF010FBV2JBW8081FV!Hw0o110V0NkVF_J11!H10X2KF09V4V!

>  <SkelSpheres>
(1&2/!1!2@/!2,301#1&3&4+2$1!@$3)1#1///04%F)1/2+201&1/2#12.2-1/,2!1///&1,3/,24//!@&1,2!1&1%12#1,5//!2$1%201/)1%1%101*4,2#1#5/*4/&1/!21.1/)1!101!1/*2!2,2$2+1.1(o03*1/)1%42/02!4///&2(4!3//0152-303,4(1/2!204$2%1#1#3)1/.10

>  <Structure>
fooqQ@LLyAG]o@DSdLddNbRbTRaRRtVtrVjVjjeZjjiQVKeFWHMFRp

>  <Atoms>
31

>  <Bonds>
30

>  <Total Molweight>
425

>  <Total Molweight 2>
425.311

>  <cLogP>
2.8728

>  <H-Acceptors>
8

>  <H-Donors>
0

>  <Total Surface Area>
112.8

>  <Relative PSA>
0.83679

>  <Polar Surface Area>
128.01

>  <Shape Index>
0.6129

>  <Molecular Flexibility>
0.75011

>  <Molecular Complexity>
0.70492

>  <Non-H Atoms>
31

>  <Non-C/H Atoms>
10

>  <Electronegative Atoms>
10

>  <Stereo Centers>
2

>  <Rotatable Bonds>
12

>  <Rings Closures>
0

>  <Aromatic Rings>
0

>  <Aromatic Atoms>
0

>  <sp3-Atoms>
15

>  <Symmetric atoms>
2

$$$$

eCreator 1.02D

 30 30  0  0  0  0  0  0  0  0999 V2000
   15.5885   -2.2500   -0.0000 S   0  0  0  0  0  0  0  0  0  0  0  0
   16.3385   -3.5490   -0.0000 O   0  0  0  0  0  0  0  0  0  0  0  0
   14.8385   -0.9510   -0.0000 O   0  0  0  0  0  0  0  0  0  0  0  0
   14.2894   -3.0000   -0.0000 N   0  0  0  0  0  0  0  0  0  0  0  0
   16.8875   -1.5000   -0.0000 C   0  0  0  0  0  0  0  0  0  0  0  0
   12.9904   -2.2500   -0.0000 C   0  0  0  0  0  0  0  0  0  0  0  0
   14.2894   -4.5000   -0.0000 C   0  0  0  0  0  0  0  0  0  0  0  0
   12.9904   -0.7500   -0.0000 N   0  0  0  0  0  0  0  0  0  0  0  0
   11.6913   -3.0000   -0.0000 N   0  0  0  0  0  0  0  0  0  0  0  0
   11.6913   -0.0000   -0.0000 C   0  0  0  0  0  0  0  0  0  0  0  0
   10.3923   -2.2500   -0.0000 C   0  0  0  0  0  0  0  0  0  0  0  0
   10.3923   -0.7500   -0.0000 C   0  0  0  0  0  0  0  0  0  0  0  0
   11.6913    1.5000   -0.0000 C   0  0  0  0  0  0  0  0  0  0  0  0
    9.0933   -3.0000   -0.0000 C   0  0  0  0  0  0  0  0  0  0  0  0
    9.0933   -0.0000   -0.0000 C   0  0  0  0  0  0  0  0  0  0  0  0
   12.9904    2.2500   -0.0000 C   0  0  0  0  0  0  0  0  0  0  0  0
   10.3923    2.2500   -0.0000 C   0  0  0  0  0  0  0  0  0  0  0  0
    7.7942   -2.2500   -0.0000 C   0  0  0  0  0  0  0  0  0  0  0  0
    9.0933   -4.5000   -0.0000 C   0  0  0  0  0  0  0  0  0  0  0  0
    7.7942   -0.7500   -0.0000 C   0  0  0  0  0  0  0  0  0  0  0  0
   14.2894    1.5000   -0.0000 C   0  0  0  0  0  0  0  0  0  0  0  0
   10.3923    3.7500   -0.0000 C   0  0  0  0  0  0  0  0  0  0  0  0
    6.4952   -0.0000   -0.0000 C   0  0  0  0  0  0  0  0  0  0  0  0
    5.1962   -0.7500   -0.0000 C   0  0  0  0  0  0  0  0  0  0  0  0
    3.8971   -0.0000   -0.0000 C   0  0  0  0  0  0  0  0  0  0  0  0
    3.8971    1.5000   -0.0000 O   0  0  0  0  0  0  0  0  0  0  0  0
    2.5981   -0.7500   -0.0000 C   0  0  0  0  0  0  0  0  0  0  0  0
    1.2990   -0.0000   -0.0000 C   0  0  0  0  0  0  0  0  0  0  0  0
    1.2990    1.5000   -0.0000 O   0  0  0  0  0  0  0  0  0  0  0  0
    0.0000   -0.7500   -0.0000 O   0  0  0  0  0  0  0  0  0  0  0  0
  1  2  2  0  0  0  0
  1  3  2  0  0  0  0
  1  4  1  0  0  0  0
  1  5  1  0  0  0  0
  4  6  1  0  0  0  0
  4  7  1  0  0  0  0
  6  8  2  0  0  0  0
  6  9  1  0  0  0  0
  8 10  1  0  0  0  0
  9 11  2  0  0  0  0
 10 12  2  0  0  0  0
 10 13  1  0  0  0  0
 11 14  1  0  0  0  0
 12 15  1  0  0  0  0
 13 16  1  0  0  0  0
 13 17  2  0  0  0  0
 14 18  1  0  0  0  0
 14 19  1  0  0  0  0
 15 20  2  0  0  0  0
 16 21  2  0  0  0  0
 17 22  1  0  0  0  0
 20 23  1  0  0  0  0
 23 24  1  0  0  0  0
 25 24  1  0  0  0  0
 25 26  1  6  0  0  0
 25 27  1  0  0  0  0
 27 28  1  0  0  0  0
 28 29  2  0  0  0  0
 28 30  1  0  0  0  0
 11 12  1  0  0  0  0
M  END
>  <idcoordinates2D>


>  <FragFp>
:yziqxpWD_qWWEW3Tkd0CLkG4FF988!2F0o948HNFFLCGV!FV4204JG!1cX!84@X4V0V!213HH101!F

>  <PathFp>
Z7PV1k90WbVLmL1GF8HD6Be!s8Bk9AD48G219PZ12!V8Wc!2V4HoFyh1BH4Po0FaRxk0ZVAN22t880VB4!

>  <SkelSpheres>
!2-11/$6/!2/#3$2)4+2(@$5///2.42!10B/!5/!2//%1)1!3*2/-2,1$2012!3+3/2!1-1-1//!2%3&@#4101!2/,2#1$3&5(3/#1//(404,1//,1!1%1*2///,2*1)5*1/1////&n/#1-34&2//)1/2(6,3#2105401//!42.11)101*1(101#2*211!1)3!3/%1!1101*

>  <Structure>
fgoqR@L\EADsw@DYIHYidhdhhdbTieEZVj@BjZVjjX`NH}Ih

>  <Atoms>
30

>  <Bonds>
30

>  <Total Molweight>
406

>  <Total Molweight 2>
406.313

>  <cLogP>
2.9048

>  <H-Acceptors>
8

>  <H-Donors>
0

>  <Total Surface Area>
117.22

>  <Relative PSA>
0.79602

>  <Polar Surface Area>
129.07

>  <Shape Index>
0.5

>  <Molecular Flexibility>
0.65921

>  <Molecular Complexity>
0.83354

>  <Non-H Atoms>
30

>  <Non-C/H Atoms>
9

>  <Electronegative Atoms>
9

>  <Stereo Centers>
1

>  <Rotatable Bonds>
10

>  <Rings Closures>
1

>  <Aromatic Rings>
1

>  <Aromatic Atoms>
6

>  <sp3-Atoms>
13

>  <Symmetric atoms>
2

$$$$

eCreator 1.02D

 31 31  0  0  0  0  0  0  0  0999 V2000
   14.2894   -4.5000   -0.0000 S   0  0  0  0  0  0  0  0  0  0  0  0
   15.7894   -4.5000   -0.0000 O   0  0  0  0  0  0  0  0  0  0  0  0
   12.7894   -4.5000   -0.0000 O   0  0  0  0  0  0  0  0  0  0  0  0
   14.2894   -3.0000   -0.0000 N   0  0  0  0  0  0  0  0  0  0  0  0
   14.2894   -6.0000   -0.0000 C   0  0  0  0  0  0  0  0  0  0  0  0
   12.9904   -2.2500   -0.0000 C   0  0  0  0  0  0  0  0  0  0  0  0
   15.5885   -2.2500   -0.0000 C   0  0  0  0  0  0  0  0  0  0  0  0
   12.9904   -0.7500   -0.0000 N   0  0  0  0  0  0  0  0  0  0  0  0
   11.6913   -3.0000   -0.0000 N   0  0  0  0  0  0  0  0  0  0  0  0
   11.6913   -0.0000   -0.0000 C   0  0  0  0  0  0  0  0  0  0  0  0
   10.3923   -2.2500   -0.0000 C   0  0  0  0  0  0  0  0  0  0  0  0
   10.3923   -0.7500   -0.0000 C   0  0  0  0  0  0  0  0  0  0  0  0
   11.6913    1.5000   -0.0000 C   0  0  0  0  0  0  0  0  0  0  0  0
    9.0933   -3.0000   -0.0000 C   0  0  0  0  0  0  0  0  0  0  0  0
    9.0933   -0.0000   -0.0000 C   0  0  0  0  0  0  0  0  0  0  0  0
   12.9904    2.2500   -0.0000 C   0  0  0  0  0  0  0  0  0  0  0  0
   10.3923    2.2500   -0.0000 C   0  0  0  0  0  0  0  0  0  0  0  0
    7.7942   -2.2500   -0.0000 C   0  0  0  0  0  0  0  0  0  0  0  0
    9.0933   -4.5000   -0.0000 C   0  0  0  0  0  0  0  0  0  0  0  0
    7.7942   -0.7500   -0.0000 C   0  0  0  0  0  0  0  0  0  0  0  0
   14.2894    1.5000   -0.0000 C   0  0  0  0  0  0  0  0  0  0  0  0
   10.3923    3.7500   -0.0000 C   0  0  0  0  0  0  0  0  0  0  0  0
    6.4952   -0.0000   -0.0000 C   0  0  0  0  0  0  0  0  0  0  0  0
   14.2894    0.0000   -0.0000 C   0  0  0  0  0  0  0  0  0  0  0  0
    5.1962   -0.7500   -0.0000 C   0  0  0  0  0  0  0  0  0  0  0  0
   15.5885   -0.7500   -0.0000 F   0  0  0  0  0  0  0  0  0  0  0  0
    3.8971   -0.0000   -0.0000 C   0  0  0  0  0  0  0  0  0  0  0  0
    2.5981   -0.7500   -0.0000 C   0  0  0  0  0  0  0  0  0  0  0  0
    1.2990   -0.0000   -0.0000 C   0  0  0  0  0  0  0  0  0  0  0  0
    1.2990    1.5000   -0.0000 O   0  0  0  0  0  0  0  0  0  0  0  0
    0.0000   -0.7500   -0.0000 O   0  0  0  0  0  0  0  0  0  0  0  0
  1  2  2  0  0  0  0
  1  3  2  0  0  0  0
  1  4  1  0  0  0  0
  1  5  1  0  0  0  0
  4  6  1  0  0  0  0
  4  7  1  0  0  0  0
  6  8  2  0  0  0  0
  6  9  1  0  0  0  0
  8 10  1  0  0  0  0
  9 11  2  0  0  0  0
 10 12  2  0  0  0  0
 10 13  1  0  0  0  0
 11 14  1  0  0  0  0
 12 15  1  0  0  0  0
 13 16  1  0  0  0  0
 13 17  2  0  0  0  0
 14 18  1  0  0  0  0
 14 19  1  0  0  0  0
 15 20  2  0  0  0  0
 16 21  2  0  0  0  0
 17 22  1  0  0  0  0
 20 23  1  0  0  0  0
 21 24  1  0  0  0  0
 23 25  1  0  0  0  0
 24 26  1  0  0  0  0
 25 27  1  0  0  0  0
 27 28  1  0  0  0  0
 28 29  1  0  0  0  0
 29 30  2  0  0  0  0
 29 31  1  0  0  0  0
 11 12  1  0  0  0  0
M  END
>  <idcoordinates2D>


>  <FragFp>
:yraqxKW25qW1DW1Rk1086k14FF988!HF049482NF8LC1V!FV4204JF0818m!84@X4V0V!2G3HH10180F

>  <PathFp>
Z7PV1k90WbVLnL1FF8HD6Be!s8Bk9AD48G219PZ92!V8Wc102V4HoFuh1BH4Po0GaRxk0ZkAN22t881VBJ!

>  <SkelSpheres>
/01/%@!2+1!1/#3$203&4+4(8$3///2&2&42$B/!3/!2!1/-2#1)1203*2(1/$2,1$1!2/,1!2!1//!4//#2&@#410101/,22#1$3&41&3/#1/01/%404,3/2%4/$1011///)1!2/12*1)5/+1/1///%p/#1-3(2!2//%1!2,2(6,3#2105!1%201/)42.11/&1(101/01#1(3!3/%1#11102(

>  <Structure>
fopQ@L\EAEw`BIrFRRFZYJIJJIHkIYJJtmT@ETtmUUL@qzSYX

>  <Atoms>
31

>  <Bonds>
31

>  <Total Molweight>
421

>  <Total Molweight 2>
421.323

>  <cLogP>
4.0887

>  <H-Acceptors>
7

>  <H-Donors>
0

>  <Total Surface Area>
114.13

>  <Relative PSA>
0.7028

>  <Polar Surface Area>
108.84

>  <Shape Index>
0.48387

>  <Molecular Flexibility>
0.61083

>  <Molecular Complexity>
0.83968

>  <Non-H Atoms>
31

>  <Non-C/H Atoms>
9

>  <Electronegative Atoms>
9

>  <Stereo Centers>
0

>  <Rotatable Bonds>
11

>  <Rings Closures>
1

>  <Aromatic Rings>
1

>  <Aromatic Atoms>
6

>  <sp3-Atoms>
13

>  <Symmetric atoms>
2

$$$$

eCreator 1.02D

 31 31  0  0  0  0  0  0  0  0999 V2000
   14.2894   -4.5000   -0.0000 S   0  0  0  0  0  0  0  0  0  0  0  0
   12.9904   -5.2500   -0.0000 O   0  0  0  0  0  0  0  0  0  0  0  0
   15.5885   -5.2500   -0.0000 O   0  0  0  0  0  0  0  0  0  0  0  0
   14.2894   -3.0000   -0.0000 N   0  0  0  0  0  0  0  0  0  0  0  0
   12.9904   -2.2500   -0.0000 C   0  0  0  0  0  0  0  0  0  0  0  0
   15.5885   -2.2500   -0.0000 C   0  0  0  0  0  0  0  0  0  0  0  0
   12.9904   -0.7500   -0.0000 N   0  0  0  0  0  0  0  0  0  0  0  0
   11.6913   -3.0000   -0.0000 N   0  0  0  0  0  0  0  0  0  0  0  0
   11.6913   -0.0000   -0.0000 C   0  0  0  0  0  0  0  0  0  0  0  0
   10.3923   -2.2500   -0.0000 C   0  0  0  0  0  0  0  0  0  0  0  0
   10.3923   -0.7500   -0.0000 C   0  0  0  0  0  0  0  0  0  0  0  0
   11.6913    1.5000   -0.0000 C   0  0  0  0  0  0  0  0  0  0  0  0
    9.0933   -3.0000   -0.0000 C   0  0  0  0  0  0  0  0  0  0  0  0
    9.0933   -0.0000   -0.0000 C   0  0  0  0  0  0  0  0  0  0  0  0
   12.9904    2.2500   -0.0000 C   0  0  0  0  0  0  0  0  0  0  0  0
   10.3923    2.2500   -0.0000 C   0  0  0  0  0  0  0  0  0  0  0  0
    7.7942   -2.2500   -0.0000 C   0  0  0  0  0  0  0  0  0  0  0  0
    9.0933   -4.5000   -0.0000 C   0  0  0  0  0  0  0  0  0  0  0  0
    7.7942   -0.7500   -0.0000 C   0  0  0  0  0  0  0  0  0  0  0  0
   14.2894    1.5000   -0.0000 C   0  0  0  0  0  0  0  0  0  0  0  0
   10.3923    3.7500   -0.0000 C   0  0  0  0  0  0  0  0  0  0  0  0
    6.4952   -0.0000   -0.0000 C   0  0  0  0  0  0  0  0  0  0  0  0
   14.2894    0.0000   -0.0000 C   0  0  0  0  0  0  0  0  0  0  0  0
    6.4952    1.5000   -0.0000 O   0  0  0  0  0  0  0  0  0  0  0  0
    5.1962   -0.7500   -0.0000 C   0  0  0  0  0  0  0  0  0  0  0  0
   15.5885   -0.7500   -0.0000 F   0  0  0  0  0  0  0  0  0  0  0  0
    3.8971   -0.0000   -0.0000 C   0  0  0  0  0  0  0  0  0  0  0  0
    2.5981   -0.7500   -0.0000 C   0  0  0  0  0  0  0  0  0  0  0  0
    1.2990   -0.0000   -0.0000 C   0  0  0  0  0  0  0  0  0  0  0  0
    1.2990    1.5000   -0.0000 O   0  0  0  0  0  0  0  0  0  0  0  0
    0.0000   -0.7500   -0.0000 O   0  0  0  0  0  0  0  0  0  0  0  0
  1  2  2  0  0  0  0
  1  3  2  0  0  0  0
  1  4  1  0  0  0  0
  4  5  1  0  0  0  0
  4  6  1  0  0  0  0
  5  7  2  0  0  0  0
  5  8  1  0  0  0  0
  7  9  1  0  0  0  0
  8 10  2  0  0  0  0
  9 11  2  0  0  0  0
  9 12  1  0  0  0  0
 10 13  1  0  0  0  0
 11 14  1  0  0  0  0
 12 15  1  0  0  0  0
 12 16  2  0  0  0  0
 13 17  1  0  0  0  0
 13 18  1  0  0  0  0
 14 19  2  0  0  0  0
 15 20  2  0  0  0  0
 16 21  1  0  0  0  0
 22 19  1  0  0  0  0
 20 23  1  0  0  0  0
 22 24  1  6  0  0  0
 22 25  1  0  0  0  0
 23 26  1  0  0  0  0
 25 27  1  0  0  0  0
 27 28  1  0  0  0  0
 28 29  1  0  0  0  0
 29 30  2  0  0  0  0
 29 31  1  0  0  0  0
 10 11  1  0  0  0  0
M  END
>  <idcoordinates2D>


>  <FragFp>
zvyzayx_Y@1q11iW1Rk90g4kb4FF88#HF0Z94828F8L50V!FV4204FF0818m8!4@X4V0Z#G3H210180F

>  <PathFp>
Z7PV1k90WbVJnT1FF8HD6Be!s8BV9AD48G219PZ92!V8WV102V4HoGuh1BHBPo0GaJxk0ZkAN22x881VBJ!

>  <SkelSpheres>
//(8!2!1(1!2$3/#203/1!41&@!103$5.1.2011,202!2#4%B/!3/!2!1/-2#1%1!1203*2(1//(1!5/&1$1!2//%2/1/!2&@$101#1/+2#1$3&5(3/#4/03/%4.2/2#10403/!1!1/02&1-1-301!2/1+1)5/+1//$3//0o/#1-3(2!2//)2$1&2/%3#2105!3%2//,11/%1)101(3,1(3#1$1.1!101+

>  <Structure>
foqQ@LLyAG[o@DSdLdabfRbRbbRJtVrTdiZ`@jfejjjXaVX]Qdl

>  <Atoms>
31

>  <Bonds>
31

>  <Total Molweight>
425

>  <Total Molweight 2>
425.311

>  <cLogP>
2.5446

>  <H-Acceptors>
8

>  <H-Donors>
0

>  <Total Surface Area>
127.82

>  <Relative PSA>
0.71045

>  <Polar Surface Area>
120.69

>  <Shape Index>
0.48387

>  <Molecular Flexibility>
0.62462

>  <Molecular Complexity>
0.83887

>  <Non-H Atoms>
31

>  <Non-C/H Atoms>
10

>  <Electronegative Atoms>
10

>  <Stereo Centers>
1

>  <Rotatable Bonds>
11

>  <Rings Closures>
1

>  <Aromatic Rings>
1

>  <Aromatic Atoms>
6

>  <sp3-Atoms>
13

>  <Symmetric atoms>
2

$$$$

eCreator 1.02D

 31 31  0  0  0  0  0  0  0  0999 V2000
   11.2583   -0.0000   -0.0000 S   0  0  0  0  0  0  0  0  0  0  0  0
   12.1244   -0.5000   -0.0000 O   0  0  0  0  0  0  0  0  0  0  0  0
   10.3923   -0.5000   -0.0000 N   0  0  0  0  0  0  0  0  0  0  0  0
   11.2583    1.0000   -0.0000 C   0  0  0  0  0  0  0  0  0  0  0  0
    9.5263   -0.0000   -0.0000 C   0  0  0  0  0  0  0  0  0  0  0  0
   10.3923   -1.5000   -0.0000 C   0  0  0  0  0  0  0  0  0  0  0  0
    8.6603   -0.5000   -0.0000 N   0  0  0  0  0  0  0  0  0  0  0  0
    9.5263    1.0000   -0.0000 N   0  0  0  0  0  0  0  0  0  0  0  0
    7.7942   -0.0000   -0.0000 C   0  0  0  0  0  0  0  0  0  0  0  0
    7.7942    1.0000   -0.0000 C   0  0  0  0  0  0  0  0  0  0  0  0
    6.9282   -0.5000   -0.0000 C   0  0  0  0  0  0  0  0  0  0  0  0
    8.6603    1.5000   -0.0000 C   0  0  0  0  0  0  0  0  0  0  0  0
    6.9282    1.5000   -0.0000 C   0  0  0  0  0  0  0  0  0  0  0  0
    6.0622   -0.0000   -0.0000 C   0  0  0  0  0  0  0  0  0  0  0  0
    6.9282   -1.5000   -0.0000 C   0  0  0  0  0  0  0  0  0  0  0  0
    8.6603    2.5000   -0.0000 C   0  0  0  0  0  0  0  0  0  0  0  0
    6.9282    2.5000   -0.0000 C   0  0  0  0  0  0  0  0  0  0  0  0
    5.1962   -0.5000   -0.0000 C   0  0  0  0  0  0  0  0  0  0  0  0
    6.0622   -2.0000   -0.0000 C   0  0  0  0  0  0  0  0  0  0  0  0
    7.7942    3.0000   -0.0000 C   0  0  0  0  0  0  0  0  0  0  0  0
    4.3301   -0.0000   -0.0000 C   0  0  0  0  0  0  0  0  0  0  0  0
    5.1962   -1.5000   -0.0000 C   0  0  0  0  0  0  0  0  0  0  0  0
    6.0622   -3.0000   -0.0000 C   0  0  0  0  0  0  0  0  0  0  0  0
    4.3301    1.0000   -0.0000 O   0  0  0  0  0  0  0  0  0  0  0  0
    3.4641   -0.5000   -0.0000 C   0  0  0  0  0  0  0  0  0  0  0  0
    2.5981   -0.0000   -0.0000 C   0  0  0  0  0  0  0  0  0  0  0  0
    2.5981    1.0000   -0.0000 O   0  0  0  0  0  0  0  0  0  0  0  0
    1.7321   -0.5000   -0.0000 C   0  0  0  0  0  0  0  0  0  0  0  0
    0.8660   -0.0000   -0.0000 C   0  0  0  0  0  0  0  0  0  0  0  0
    0.8660    1.0000   -0.0000 O   0  0  0  0  0  0  0  0  0  0  0  0
    0.0000   -0.5000   -0.0000 O   0  0  0  0  0  0  0  0  0  0  0  0
  1  2  2  0  0  0  0
  1  3  1  0  0  0  0
  1  4  1  0  0  0  0
  3  5  1  0  0  0  0
  3  6  1  0  0  0  0
  5  7  2  0  0  0  0
  5  8  1  0  0  0  0
  7  9  1  0  0  0  0
  9 10  1  0  0  0  0
  9 11  2  0  0  0  0
 10 12  2  0  0  0  0
 10 13  1  0  0  0  0
 11 14  1  0  0  0  0
 11 15  1  0  0  0  0
 12 16  1  0  0  0  0
 13 17  2  0  0  0  0
 14 18  2  0  0  0  0
 15 19  1  0  0  0  0
 16 20  2  0  0  0  0
 21 18  1  0  0  0  0
 19 22  1  0  0  0  0
 19 23  1  0  0  0  0
 21 24  1  6  0  0  0
 21 25  1  0  0  0  0
 26 25  1  0  0  0  0
 26 27  1  6  0  0  0
 26 28  1  0  0  0  0
 28 29  1  0  0  0  0
 29 30  2  0  0  0  0
 29 31  1  0  0  0  0
 17 20  1  0  0  0  0
M  END
>  <idcoordinates2D>


>  <FragFp>
<yzxafDbqWlhW3ykd0hUVr0FJ88#HF0r948FBFNJhkc0HN88!JJG081kH8V102V80J4!2F22!V1#

>  <PathFp>
078WCI94WP8FWNFG28IJjX204V!N96T0NF950HBV048V808Vkc80Hw5o510H0FF!ZJ0VV101023Z209VBFW0

>  <SkelSpheres>
!23/1$1(1#6!1.3+1!2)2!1/!3!601!B$2/.1#5//!5/)1//#1/&3#3-13/%1&1/.1/%11*13)2/+1+2!3)1@&1$1&1/!1$11!3&5(3//%2/+1-101#1///&5/5/02!1/(2/012%1$2/*2)1/(1/(p%5$1/&@!4!2@/01!1/6#1//$1(A203/,32/$2,1)1/2*2.3%1!1(3/(

>  <Structure>
foqR@DLyCj{o@DYIMMMhhhddliiULhGKUMRE@qUUTp`lgLTiPZ

>  <Atoms>
31

>  <Bonds>
31

>  <Total Molweight>
418

>  <Total Molweight 2>
418.324

>  <cLogP>
2.3962

>  <H-Acceptors>
8

>  <H-Donors>
0

>  <Total Surface Area>
121.94

>  <Relative PSA>
0.76816

>  <Polar Surface Area>
132.88

>  <Shape Index>
0.48387

>  <Molecular Flexibility>
0.62117

>  <Molecular Complexity>
0.76723

>  <Non-H Atoms>
31

>  <Non-C/H Atoms>
9

>  <Electronegative Atoms>
9

>  <Stereo Centers>
3

>  <Rotatable Bonds>
10

>  <Rings Closures>
1

>  <Aromatic Rings>
1

>  <Aromatic Atoms>
6

>  <sp3-Atoms>
14

>  <Symmetric atoms>
3

$$$$

eCreator 1.02D

 31 31  0  0  0  0  0  0  0  0999 V2000
   14.2894   -4.5000   -0.0000 S   0  0  0  0  0  0  0  0  0  0  0  0
   15.7894   -4.5000   -0.0000 O   0  0  0  0  0  0  0  0  0  0  0  0
   12.7894   -4.5000   -0.0000 O   0  0  0  0  0  0  0  0  0  0  0  0
   14.2894   -3.0000   -0.0000 N   0  0  0  0  0  0  0  0  0  0  0  0
   14.2894   -6.0000   -0.0000 C   0  0  0  0  0  0  0  0  0  0  0  0
   12.9904   -2.2500   -0.0000 C   0  0  0  0  0  0  0  0  0  0  0  0
   15.5885   -2.2500   -0.0000 C   0  0  0  0  0  0  0  0  0  0  0  0
   12.9904   -0.7500   -0.0000 N   0  0  0  0  0  0  0  0  0  0  0  0
   11.6913   -3.0000   -0.0000 N   0  0  0  0  0  0  0  0  0  0  0  0
   11.6913   -0.0000   -0.0000 C   0  0  0  0  0  0  0  0  0  0  0  0
   10.3923   -2.2500   -0.0000 C   0  0  0  0  0  0  0  0  0  0  0  0
   10.3923   -0.7500   -0.0000 C   0  0  0  0  0  0  0  0  0  0  0  0
   11.6913    1.5000   -0.0000 C   0  0  0  0  0  0  0  0  0  0  0  0
    9.0933   -3.0000   -0.0000 C   0  0  0  0  0  0  0  0  0  0  0  0
    9.0933   -0.0000   -0.0000 C   0  0  0  0  0  0  0  0  0  0  0  0
   12.9904    2.2500   -0.0000 C   0  0  0  0  0  0  0  0  0  0  0  0
   10.3923    2.2500   -0.0000 C   0  0  0  0  0  0  0  0  0  0  0  0
    7.7942   -2.2500   -0.0000 C   0  0  0  0  0  0  0  0  0  0  0  0
    9.0933   -4.5000   -0.0000 C   0  0  0  0  0  0  0  0  0  0  0  0
    7.7942   -0.7500   -0.0000 C   0  0  0  0  0  0  0  0  0  0  0  0
   14.2894    1.5000   -0.0000 C   0  0  0  0  0  0  0  0  0  0  0  0
   10.3923    3.7500   -0.0000 C   0  0  0  0  0  0  0  0  0  0  0  0
    6.4952   -0.0000   -0.0000 C   0  0  0  0  0  0  0  0  0  0  0  0
   14.2894    0.0000   -0.0000 C   0  0  0  0  0  0  0  0  0  0  0  0
    5.1962   -0.7500   -0.0000 C   0  0  0  0  0  0  0  0  0  0  0  0
    3.8971   -0.0000   -0.0000 C   0  0  0  0  0  0  0  0  0  0  0  0
    3.8971    1.5000   -0.0000 O   0  0  0  0  0  0  0  0  0  0  0  0
    2.5981   -0.7500   -0.0000 C   0  0  0  0  0  0  0  0  0  0  0  0
    1.2990   -0.0000   -0.0000 C   0  0  0  0  0  0  0  0  0  0  0  0
    1.2990    1.5000   -0.0000 O   0  0  0  0  0  0  0  0  0  0  0  0
    0.0000   -0.7500   -0.0000 O   0  0  0  0  0  0  0  0  0  0  0  0
  1  2  2  0  0  0  0
  1  3  2  0  0  0  0
  1  4  1  0  0  0  0
  1  5  1  0  0  0  0
  4  6  1  0  0  0  0
  4  7  1  0  0  0  0
  6  8  2  0  0  0  0
  6  9  1  0  0  0  0
  8 10  1  0  0  0  0
  9 11  2  0  0  0  0
 10 12  2  0  0  0  0
 10 13  1  0  0  0  0
 11 14  1  0  0  0  0
 12 15  1  0  0  0  0
 13 16  1  0  0  0  0
 13 17  2  0  0  0  0
 14 18  1  0  0  0  0
 14 19  1  0  0  0  0
 15 20  2  0  0  0  0
 16 21  2  0  0  0  0
 17 22  1  0  0  0  0
 20 23  1  0  0  0  0
 21 24  1  0  0  0  0
 23 25  1  0  0  0  0
 26 25  1  0  0  0  0
 26 27  1  6  0  0  0
 26 28  1  0  0  0  0
 28 29  1  0  0  0  0
 29 30  2  0  0  0  0
 29 31  1  0  0  0  0
 11 12  1  0  0  0  0
M  END
>  <idcoordinates2D>


>  <FragFp>
:yziqxpWD_qWWEW3Tkd0CLkG4FF988!2F0o948HNFFLCGV!FV4204JG!1cX!84@X4V0V!213HH101!F

>  <PathFp>
Z7PV1k90WbVLnL1GF8HD6Be!s8Bk9AD48G219PZ92!V8Wc!2V4HoFyh1BH4Po0GaRxk0ZVAN22t880VB4!

>  <SkelSpheres>
!2-11/$6/!2/#3$2)4+2(@$3///2$4&1042!10D/023/!2//05#1)1!3*2/-2,1$1012!3/,2!1-1///02%2&B#4101!2/,2#1$3&5(3/#1/01/%404,1//,1!1/02//&1/$2*1)5*1/1////&p/#1-34&2//)1&1(2(6,3#2105!1%3/+42.11)101*1(101#2*211!1)3!3/%1!1101*

>  <Structure>
foqR@L\EAB{o@DYIHYidhdhhdbmeLhkRuP@USRuUTqB\qzSYX

>  <Atoms>
31

>  <Bonds>
31

>  <Total Molweight>
418

>  <Total Molweight 2>
418.324

>  <cLogP>
3.2925

>  <H-Acceptors>
8

>  <H-Donors>
0

>  <Total Surface Area>
114.13

>  <Relative PSA>
0.81758

>  <Polar Surface Area>
129.07

>  <Shape Index>
0.48387

>  <Molecular Flexibility>
0.64696

>  <Molecular Complexity>
0.83968

>  <Non-H Atoms>
31

>  <Non-C/H Atoms>
9

>  <Electronegative Atoms>
9

>  <Stereo Centers>
1

>  <Rotatable Bonds>
10

>  <Rings Closures>
1

>  <Aromatic Rings>
1

>  <Aromatic Atoms>
6

>  <sp3-Atoms>
14

>  <Symmetric atoms>
2

$$$$

eCreator 1.02D

 31 31  0  0  0  0  0  0  0  0999 V2000
   14.2894   -4.5000   -0.0000 S   0  0  0  0  0  0  0  0  0  0  0  0
   12.7894   -4.5000   -0.0000 O   0  0  0  0  0  0  0  0  0  0  0  0
   15.7894   -4.5000   -0.0000 O   0  0  0  0  0  0  0  0  0  0  0  0
   14.2894   -3.0000   -0.0000 N   0  0  0  0  0  0  0  0  0  0  0  0
   14.2894   -6.0000   -0.0000 C   0  0  0  0  0  0  0  0  0  0  0  0
   12.9904   -2.2500   -0.0000 C   0  0  0  0  0  0  0  0  0  0  0  0
   12.9904   -0.7500   -0.0000 N   0  0  0  0  0  0  0  0  0  0  0  0
   11.6913   -3.0000   -0.0000 N   0  0  0  0  0  0  0  0  0  0  0  0
   11.6913   -0.0000   -0.0000 C   0  0  0  0  0  0  0  0  0  0  0  0
   10.3923   -2.2500   -0.0000 C   0  0  0  0  0  0  0  0  0  0  0  0
   10.3923   -0.7500   -0.0000 C   0  0  0  0  0  0  0  0  0  0  0  0
   11.6913    1.5000   -0.0000 C   0  0  0  0  0  0  0  0  0  0  0  0
    9.0933   -3.0000   -0.0000 C   0  0  0  0  0  0  0  0  0  0  0  0
    9.0933   -0.0000   -0.0000 C   0  0  0  0  0  0  0  0  0  0  0  0
   12.9904    2.2500   -0.0000 C   0  0  0  0  0  0  0  0  0  0  0  0
   10.3923    2.2500   -0.0000 C   0  0  0  0  0  0  0  0  0  0  0  0
    7.7942   -2.2500   -0.0000 C   0  0  0  0  0  0  0  0  0  0  0  0
    9.0933   -4.5000   -0.0000 C   0  0  0  0  0  0  0  0  0  0  0  0
    7.7942   -0.7500   -0.0000 C   0  0  0  0  0  0  0  0  0  0  0  0
   14.2894    1.5000   -0.0000 C   0  0  0  0  0  0  0  0  0  0  0  0
   10.3923    3.7500   -0.0000 C   0  0  0  0  0  0  0  0  0  0  0  0
    6.4952   -0.0000   -0.0000 C   0  0  0  0  0  0  0  0  0  0  0  0
   14.2894    0.0000   -0.0000 C   0  0  0  0  0  0  0  0  0  0  0  0
    6.4952    1.5000   -0.0000 O   0  0  0  0  0  0  0  0  0  0  0  0
    5.1962   -0.7500   -0.0000 C   0  0  0  0  0  0  0  0  0  0  0  0
   15.5885   -0.7500   -0.0000 F   0  0  0  0  0  0  0  0  0  0  0  0
    3.8971   -0.0000   -0.0000 C   0  0  0  0  0  0  0  0  0  0  0  0
    3.8971    1.5000   -0.0000 O   0  0  0  0  0  0  0  0  0  0  0  0
    2.5981   -0.7500   -0.0000 C   0  0  0  0  0  0  0  0  0  0  0  0
    1.2990   -0.0000   -0.0000 C   0  0  0  0  0  0  0  0  0  0  0  0
    0.0000   -0.7500   -0.0000 O   0  0  0  0  0  0  0  0  0  0  0  0
  1  2  2  0  0  0  0
  1  3  2  0  0  0  0
  1  4  1  0  0  0  0
  1  5  1  0  0  0  0
  4  6  1  0  0  0  0
  6  7  2  0  0  0  0
  6  8  1  0  0  0  0
  7  9  1  0  0  0  0
  8 10  2  0  0  0  0
  9 11  2  0  0  0  0
  9 12  1  0  0  0  0
 10 13  1  0  0  0  0
 11 14  1  0  0  0  0
 12 15  1  0  0  0  0
 12 16  2  0  0  0  0
 13 17  1  0  0  0  0
 13 18  1  0  0  0  0
 14 19  2  0  0  0  0
 15 20  2  0  0  0  0
 16 21  1  0  0  0  0
 22 19  1  0  0  0  0
 20 23  1  0  0  0  0
 22 24  1  6  0  0  0
 22 25  1  0  0  0  0
 23 26  1  0  0  0  0
 27 25  1  0  0  0  0
 27 28  1  6  0  0  0
 27 29  1  0  0  0  0
 29 30  1  0  0  0  0
 30 31  2  0  0  0  0
 10 11  1  0  0  0  0
M  END
>  <idcoordinates2D>


>  <FragFp>
:yzDTsl1D4m0VjV3Nkd0CMkr4FF988!HF0q8082RFN6CGc0F0V4204FG081cm!80@24V0Z!2F20H10180F

>  <PathFp>
Z7PV1k90WbVHnT1GF8HD6Be!s8Bk9AD48G219PZ92!V81c102V4HoFqh1BFBPo0GaRxk0ZkAN22x881VBJ!

>  <SkelSpheres>
//#1!27!2.2/+3&4(1!4$1!@$3//&1/(4$5D/!3/!2301/-2#1)12,2#1#1/01/#101!2/,1!2!1///#1.1!2!1#B$101#1!1$1/!2/05/$1/)211-1$4$1%1!1!1,4,2-1!1/04//&1!2/1/%5(2/!1*2/%2!1(1/(o03(2(1-3(2032/01//$2/$13#2102!3%2/+42/-4(1(1!1#2$4$2%1(3)1.1$1)10

>  <Structure>
foqQ@LLyAG]o@DSdLddNbRbRbbRJtVtrdiZ`@jfejjjdQVKfGTYK@

>  <Atoms>
31

>  <Bonds>
31

>  <Total Molweight>
425

>  <Total Molweight 2>
425.311

>  <cLogP>
2.2772

>  <H-Acceptors>
8

>  <H-Donors>
0

>  <Total Surface Area>
130.32

>  <Relative PSA>
0.71601

>  <Polar Surface Area>
129.07

>  <Shape Index>
0.48387

>  <Molecular Flexibility>
0.63719

>  <Molecular Complexity>
0.83313

>  <Non-H Atoms>
31

>  <Non-C/H Atoms>
10

>  <Electronegative Atoms>
10

>  <Stereo Centers>
2

>  <Rotatable Bonds>
11

>  <Rings Closures>
1

>  <Aromatic Rings>
1

>  <Aromatic Atoms>
6

>  <sp3-Atoms>
13

>  <Symmetric atoms>
2

$$$$

eCreator 1.02D

 32 31  0  0  0  0  0  0  0  0999 V2000
   11.2583   -0.0000   -0.0000 S   0  0  0  0  0  0  0  0  0  0  0  0
   12.1244   -0.5000   -0.0000 O   0  0  0  0  0  0  0  0  0  0  0  0
   10.3923   -0.5000   -0.0000 N   0  0  0  0  0  0  0  0  0  0  0  0
   11.2583    1.0000   -0.0000 C   0  0  0  0  0  0  0  0  0  0  0  0
    9.5263   -0.0000   -0.0000 C   0  0  0  0  0  0  0  0  0  0  0  0
   10.3923   -1.5000   -0.0000 C   0  0  0  0  0  0  0  0  0  0  0  0
    8.6603   -0.5000   -0.0000 N   0  0  0  0  0  0  0  0  0  0  0  0
    7.7942   -0.0000   -0.0000 C   0  0  0  0  0  0  0  0  0  0  0  0
    6.9282   -0.5000   -0.0000 C   0  0  0  0  0  0  0  0  0  0  0  0
    7.7942    1.0000   -0.0000 C   0  0  0  0  0  0  0  0  0  0  0  0
    6.9282   -1.5000   -0.0000 C   0  0  0  0  0  0  0  0  0  0  0  0
    6.0622   -0.0000   -0.0000 C   0  0  0  0  0  0  0  0  0  0  0  0
    8.6603    1.5000   -0.0000 C   0  0  0  0  0  0  0  0  0  0  0  0
    6.9282    1.5000   -0.0000 C   0  0  0  0  0  0  0  0  0  0  0  0
    7.7942   -2.0000   -0.0000 N   0  0  0  0  0  0  0  0  0  0  0  0
    6.0622   -2.0000   -0.0000 C   0  0  0  0  0  0  0  0  0  0  0  0
    5.1962   -0.5000   -0.0000 C   0  0  0  0  0  0  0  0  0  0  0  0
    8.6603    2.5000   -0.0000 C   0  0  0  0  0  0  0  0  0  0  0  0
    5.1962   -1.5000   -0.0000 C   0  0  0  0  0  0  0  0  0  0  0  0
    6.0622   -3.0000   -0.0000 C   0  0  0  0  0  0  0  0  0  0  0  0
    4.3301   -0.0000   -0.0000 C   0  0  0  0  0  0  0  0  0  0  0  0
    9.5263    3.0000   -0.0000 C   0  0  0  0  0  0  0  0  0  0  0  0
    4.3301    1.0000   -0.0000 O   0  0  0  0  0  0  0  0  0  0  0  0
    3.4641   -0.5000   -0.0000 C   0  0  0  0  0  0  0  0  0  0  0  0
    9.5263    4.0000   -0.0000 F   0  0  0  0  0  0  0  0  0  0  0  0
   10.3923    2.5000   -0.0000 C   0  0  0  0  0  0  0  0  0  0  0  0
    2.5981   -0.0000   -0.0000 C   0  0  0  0  0  0  0  0  0  0  0  0
    2.5981    1.0000   -0.0000 O   0  0  0  0  0  0  0  0  0  0  0  0
    1.7321   -0.5000   -0.0000 C   0  0  0  0  0  0  0  0  0  0  0  0
    0.8660   -0.0000   -0.0000 C   0  0  0  0  0  0  0  0  0  0  0  0
    0.8660    1.0000   -0.0000 O   0  0  0  0  0  0  0  0  0  0  0  0
    0.0000   -0.5000   -0.0000 O   0  0  0  0  0  0  0  0  0  0  0  0
  1  2  2  0  0  0  0
  1  3  1  0  0  0  0
  1  4  1  0  0  0  0
  3  5  1  0  0  0  0
  3  6  1  0  0  0  0
  5  7  2  0  0  0  0
  7  8  1  0  0  0  0
  8  9  2  0  0  0  0
  8 10  1  0  0  0  0
  9 11  1  0  0  0  0
  9 12  1  0  0  0  0
 10 13  2  0  0  0  0
 10 14  1  0  0  0  0
 11 15  2  0  0  0  0
 11 16  1  0  0  0  0
 12 17  2  0  0  0  0
 13 18  1  0  0  0  0
 16 19  1  0  0  0  0
 16 20  1  0  0  0  0
 21 17  1  0  0  0  0
 18 22  2  0  0  0  0
 21 23  1  6  0  0  0
 21 24  1  0  0  0  0
 22 25  1  0  0  0  0
 22 26  1  0  0  0  0
 27 24  1  0  0  0  0
 27 28  1  6  0  0  0
 27 29  1  0  0  0  0
 29 30  1  0  0  0  0
 30 31  2  0  0  0  0
 30 32  1  0  0  0  0
M  END
>  <idcoordinates2D>


>  <FragFp>
:yjizxZYD_yWphW7Dkc0hMVrNFG88#IF0n948FBFNJCFg0HN88!JJG081kH9V1!V80J4!2F22#18!

>  <PathFp>
0b819G845PN2WNFG2N34b3204V80B96R0@FX10FRV!8V808VkV90Fw1o110m0kFV0ZJ!V121063Z0V9V4FV0

>  <SkelSpheres>
!2//1#4!2!1+3,3+2/%3$101B$3/!3/,3.5%@/)1/%2)5/.3.3/%1&1//)1+11+6)1/01.21!302,1D&1+21/!1(53&50101#3)1/&1#21+2&2%1/$1*1*11/-24/*1//1///*3!2#1+1//1)q,2!3$3,4%4(2%1%1/$1//$1&6H!3/(2#3/%1,1)21+3!2*2%1(3)1%1/*

>  <Structure>
e`_lJD@DFGHFmgo`@`ZPrRZ[JJJJIFIFJXsJMTsTsMTuUTrATVeEEpzWdUP

>  <Atoms>
32

>  <Bonds>
31

>  <Total Molweight>
437

>  <Total Molweight 2>
437.322

>  <cLogP>
3.6543

>  <H-Acceptors>
8

>  <H-Donors>
0

>  <Total Surface Area>
132.55

>  <Relative PSA>
0.76673

>  <Polar Surface Area>
142

>  <Shape Index>
0.46875

>  <Molecular Flexibility>
0.61463

>  <Molecular Complexity>
0.78763

>  <Non-H Atoms>
32

>  <Non-C/H Atoms>
10

>  <Electronegative Atoms>
10

>  <Stereo Centers>
3

>  <Rotatable Bonds>
11

>  <Rings Closures>
0

>  <Aromatic Rings>
0

>  <Aromatic Atoms>
0

>  <sp3-Atoms>
15

>  <Symmetric atoms>
1

$$$$

eCreator 1.02D

 32 31  0  0  0  0  0  0  0  0999 V2000
   10.3923   -1.5000   -0.0000 S   0  0  0  0  0  0  0  0  0  0  0  0
   11.3923   -1.5000   -0.0000 O   0  0  0  0  0  0  0  0  0  0  0  0
    9.3923   -1.5000   -0.0000 O   0  0  0  0  0  0  0  0  0  0  0  0
   10.3923   -0.5000   -0.0000 N   0  0  0  0  0  0  0  0  0  0  0  0
   10.3923   -2.5000   -0.0000 C   0  0  0  0  0  0  0  0  0  0  0  0
    9.5263   -0.0000   -0.0000 C   0  0  0  0  0  0  0  0  0  0  0  0
   11.2583   -0.0000   -0.0000 C   0  0  0  0  0  0  0  0  0  0  0  0
    8.6603   -0.5000   -0.0000 N   0  0  0  0  0  0  0  0  0  0  0  0
    9.5263    1.0000   -0.0000 N   0  0  0  0  0  0  0  0  0  0  0  0
    7.7942   -0.0000   -0.0000 C   0  0  0  0  0  0  0  0  0  0  0  0
   10.3923    1.5000   -0.0000 C   0  0  0  0  0  0  0  0  0  0  0  0
    7.7942    1.0000   -0.0000 C   0  0  0  0  0  0  0  0  0  0  0  0
    6.9282   -0.5000   -0.0000 C   0  0  0  0  0  0  0  0  0  0  0  0
   10.3923    2.5000   -0.0000 C   0  0  0  0  0  0  0  0  0  0  0  0
    8.6603    1.5000   -0.0000 C   0  0  0  0  0  0  0  0  0  0  0  0
    6.9282    1.5000   -0.0000 C   0  0  0  0  0  0  0  0  0  0  0  0
    6.0622   -0.0000   -0.0000 C   0  0  0  0  0  0  0  0  0  0  0  0
   11.2583    3.0000   -0.0000 C   0  0  0  0  0  0  0  0  0  0  0  0
    9.5263    3.0000   -0.0000 C   0  0  0  0  0  0  0  0  0  0  0  0
    8.6603    2.5000   -0.0000 C   0  0  0  0  0  0  0  0  0  0  0  0
    5.1962   -0.5000   -0.0000 C   0  0  0  0  0  0  0  0  0  0  0  0
    7.7942    3.0000   -0.0000 C   0  0  0  0  0  0  0  0  0  0  0  0
    4.3301   -0.0000   -0.0000 C   0  0  0  0  0  0  0  0  0  0  0  0
    7.7942    4.0000   -0.0000 F   0  0  0  0  0  0  0  0  0  0  0  0
    4.3301    1.0000   -0.0000 O   0  0  0  0  0  0  0  0  0  0  0  0
    3.4641   -0.5000   -0.0000 C   0  0  0  0  0  0  0  0  0  0  0  0
    2.5981   -0.0000   -0.0000 C   0  0  0  0  0  0  0  0  0  0  0  0
    2.5981    1.0000   -0.0000 O   0  0  0  0  0  0  0  0  0  0  0  0
    1.7321   -0.5000   -0.0000 C   0  0  0  0  0  0  0  0  0  0  0  0
    0.8660   -0.0000   -0.0000 C   0  0  0  0  0  0  0  0  0  0  0  0
    0.8660    1.0000   -0.0000 O   0  0  0  0  0  0  0  0  0  0  0  0
    0.0000   -0.5000   -0.0000 O   0  0  0  0  0  0  0  0  0  0  0  0
  1  2  2  0  0  0  0
  1  3  2  0  0  0  0
  1  4  1  0  0  0  0
  1  5  1  0  0  0  0
  4  6  1  0  0  0  0
  4  7  1  0  0  0  0
  6  8  2  0  0  0  0
  6  9  1  0  0  0  0
  8 10  1  0  0  0  0
  9 11  2  0  0  0  0
 10 12  1  0  0  0  0
 10 13  2  0  0  0  0
 11 14  1  0  0  0  0
 12 15  2  0  0  0  0
 12 16  1  0  0  0  0
 13 17  1  0  0  0  0
 14 18  1  0  0  0  0
 14 19  1  0  0  0  0
 15 20  1  0  0  0  0
 17 21  2  0  0  0  0
 20 22  2  0  0  0  0
 23 21  1  0  0  0  0
 22 24  1  0  0  0  0
 23 25  1  6  0  0  0
 23 26  1  0  0  0  0
 27 26  1  0  0  0  0
 27 28  1  6  0  0  0
 27 29  1  0  0  0  0
 29 30  1  0  0  0  0
 30 31  2  0  0  0  0
 30 32  1  0  0  0  0
M  END
>  <idcoordinates2D>


>  <FragFp>
;jyzxaYDbqWphW3ikc0hUVr0FK88!4IG0n948FBkNJhFc0HN88!JJG0c1kH9W1!V!4Z!2F22!V18!

>  <PathFp>
F6B18I841PNFYNGG8N3Jb3X84W!896R0@N010FRV0JBV808VFV90Hw1o110H0skV0ZJ11V0210a3pF29V4kV0

>  <SkelSpheres>
!3/-1010204!1.3/$3#8)4/31!B$301//1/(1022&E+5/#1/,1!13%1(1&3.4/%1&1/#4/!1-1(1//+1!2&2,1B!24!1+22/!2)3&8(3//%2/02%4!1.1!2//#1(1*25//)1/011)1/01$1&1)1!1$2///+p11/*2%41$1/%1/$1/.2$1!1#39!3(1/#1$4.111+1)5/2*2%112%3)1//0

>  <Structure>
e`_lFD@LNAHDAmgo`@cjPrRPsSIQJIQXiJESJKUMLsURuUTrCTVcCEIZUeeET

>  <Atoms>
32

>  <Bonds>
31

>  <Total Molweight>
441

>  <Total Molweight 2>
441.310

>  <cLogP>
2.3541

>  <H-Acceptors>
9

>  <H-Donors>
0

>  <Total Surface Area>
141.5

>  <Relative PSA>
0.75965

>  <Polar Surface Area>
148.24

>  <Shape Index>
0.5

>  <Molecular Flexibility>
0.65666

>  <Molecular Complexity>
0.76523

>  <Non-H Atoms>
32

>  <Non-C/H Atoms>
11

>  <Electronegative Atoms>
11

>  <Stereo Centers>
2

>  <Rotatable Bonds>
10

>  <Rings Closures>
0

>  <Aromatic Rings>
0

>  <Aromatic Atoms>
0

>  <sp3-Atoms>
14

>  <Symmetric atoms>
2

$$$$

eCreator 1.02D

 32 31  0  0  0  0  0  0  0  0999 V2000
   14.2894   -4.5000   -0.0000 S   0  0  0  0  0  0  0  0  0  0  0  0
   12.7894   -4.5000   -0.0000 O   0  0  0  0  0  0  0  0  0  0  0  0
   15.7894   -4.5000   -0.0000 O   0  0  0  0  0  0  0  0  0  0  0  0
   14.2894   -3.0000   -0.0000 N   0  0  0  0  0  0  0  0  0  0  0  0
   14.2894   -6.0000   -0.0000 C   0  0  0  0  0  0  0  0  0  0  0  0
   12.9904   -2.2500   -0.0000 C   0  0  0  0  0  0  0  0  0  0  0  0
   11.6913   -3.0000   -0.0000 N   0  0  0  0  0  0  0  0  0  0  0  0
   12.9904   -0.7500   -0.0000 N   0  0  0  0  0  0  0  0  0  0  0  0
   10.3923   -2.2500   -0.0000 C   0  0  0  0  0  0  0  0  0  0  0  0
   10.3923   -0.7500   -0.0000 C   0  0  0  0  0  0  0  0  0  0  0  0
    9.0933   -3.0000   -0.0000 C   0  0  0  0  0  0  0  0  0  0  0  0
    9.0933   -0.0000   -0.0000 C   0  0  0  0  0  0  0  0  0  0  0  0
   11.6913   -0.0000   -0.0000 C   0  0  0  0  0  0  0  0  0  0  0  0
    9.0933   -4.5000   -0.0000 C   0  0  0  0  0  0  0  0  0  0  0  0
    7.7942   -2.2500   -0.0000 C   0  0  0  0  0  0  0  0  0  0  0  0
    7.7942   -0.7500   -0.0000 C   0  0  0  0  0  0  0  0  0  0  0  0
   11.6913    1.5000   -0.0000 C   0  0  0  0  0  0  0  0  0  0  0  0
    6.4952   -0.0000   -0.0000 C   0  0  0  0  0  0  0  0  0  0  0  0
   12.9904    2.2500   -0.0000 C   0  0  0  0  0  0  0  0  0  0  0  0
    6.4952    1.5000   -0.0000 O   0  0  0  0  0  0  0  0  0  0  0  0
    5.1962   -0.7500   -0.0000 C   0  0  0  0  0  0  0  0  0  0  0  0
   12.9904    3.7500   -0.0000 C   0  0  0  0  0  0  0  0  0  0  0  0
    3.8971   -0.0000   -0.0000 C   0  0  0  0  0  0  0  0  0  0  0  0
   11.6913    4.5000   -0.0000 C   0  0  0  0  0  0  0  0  0  0  0  0
    3.8971    1.5000   -0.0000 O   0  0  0  0  0  0  0  0  0  0  0  0
    2.5981   -0.7500   -0.0000 C   0  0  0  0  0  0  0  0  0  0  0  0
   10.3923    3.7500   -0.0000 F   0  0  0  0  0  0  0  0  0  0  0  0
   11.6913    6.0000   -0.0000 C   0  0  0  0  0  0  0  0  0  0  0  0
    1.2990   -0.0000   -0.0000 C   0  0  0  0  0  0  0  0  0  0  0  0
   12.9904    6.7500   -0.0000 C   0  0  0  0  0  0  0  0  0  0  0  0
    1.2990    1.5000   -0.0000 O   0  0  0  0  0  0  0  0  0  0  0  0
    0.0000   -0.7500   -0.0000 O   0  0  0  0  0  0  0  0  0  0  0  0
  1  2  2  0  0  0  0
  1  3  2  0  0  0  0
  1  4  1  0  0  0  0
  1  5  1  0  0  0  0
  4  6  1  0  0  0  0
  6  7  1  0  0  0  0
  6  8  2  0  0  0  0
  7  9  2  0  0  0  0
  9 10  1  0  0  0  0
  9 11  1  0  0  0  0
 10 12  1  0  0  0  0
 10 13  2  0  0  0  0
 11 14  1  0  0  0  0
 11 15  1  0  0  0  0
 12 16  2  0  0  0  0
 13 17  1  0  0  0  0
 18 16  1  0  0  0  0
 17 19  1  0  0  0  0
 18 20  1  6  0  0  0
 18 21  1  0  0  0  0
 19 22  2  0  0  0  0
 23 21  1  0  0  0  0
 22 24  1  0  0  0  0
 23 25  1  6  0  0  0
 23 26  1  0  0  0  0
 24 27  1  0  0  0  0
 24 28  2  0  0  0  0
 26 29  1  0  0  0  0
 28 30  1  0  0  0  0
 29 31  2  0  0  0  0
 29 32  1  0  0  0  0
M  END
>  <idcoordinates2D>


>  <FragFp>
;jyywZYDZy1WhV7Dkc0hMVrNFF88!4HG0n948FBkNJCFg0k888!JFG081kH9V$80FZ!2F22!V18!

>  <PathFp>
0_B01I8F10FHWNGG082470XF0V8!12B08HV10GBV0JB_808W4#Hs1o150X!F0FZJ01V1F10X2pF09s40V0

>  <SkelSpheres>
!202#1.1&1011!7!1!1%1$3,3-2&4/0120@$4/%2//)2%E2/&41,1//1/03.3/-1(2&1/%2&1%1,3)1(1/.2,1A&1,11/02#2$3&601%31-1%1.2/&1#1/$1!1/#1#5/*43/(1/.101/,101!2/$402!201+3//,p%2$11(2,4%2!1#21,1*1)1/$4.1$1!@!3//!42+1/14(1/2$4$2%1(3%1!1//0

>  <Structure>
e`_lFD@LFNHDLago`@aZPrRPzKQQQHiQYJJ[JKUKTtuTuTtrDTZeGCiNQRlp

>  <Atoms>
32

>  <Bonds>
31

>  <Total Molweight>
441

>  <Total Molweight 2>
441.310

>  <cLogP>
3.5789

>  <H-Acceptors>
9

>  <H-Donors>
0

>  <Total Surface Area>
141.5

>  <Relative PSA>
0.75965

>  <Polar Surface Area>
148.24

>  <Shape Index>
0.5

>  <Molecular Flexibility>
0.74732

>  <Molecular Complexity>
0.73028

>  <Non-H Atoms>
32

>  <Non-C/H Atoms>
11

>  <Electronegative Atoms>
11

>  <Stereo Centers>
2

>  <Rotatable Bonds>
11

>  <Rings Closures>
0

>  <Aromatic Rings>
0

>  <Aromatic Atoms>
0

>  <sp3-Atoms>
14

>  <Symmetric atoms>
2

$$$$

eCreator 1.02D

 31 31  0  0  0  0  0  0  0  0999 V2000
   10.3923   -1.5000   -0.0000 S   0  0  0  0  0  0  0  0  0  0  0  0
   10.3923   -0.5000   -0.0000 O   0  0  0  0  0  0  0  0  0  0  0  0
    9.5263   -2.0000   -0.0000 N   0  0  0  0  0  0  0  0  0  0  0  0
   11.2583   -2.0000   -0.0000 C   0  0  0  0  0  0  0  0  0  0  0  0
    8.6603   -1.5000   -0.0000 C   0  0  0  0  0  0  0  0  0  0  0  0
    9.5263   -3.0000   -0.0000 C   0  0  0  0  0  0  0  0  0  0  0  0
    8.6603   -0.5000   -0.0000 N   0  0  0  0  0  0  0  0  0  0  0  0
    7.7942   -2.0000   -0.0000 N   0  0  0  0  0  0  0  0  0  0  0  0
    7.7942   -0.0000   -0.0000 C   0  0  0  0  0  0  0  0  0  0  0  0
    6.9282   -1.5000   -0.0000 C   0  0  0  0  0  0  0  0  0  0  0  0
    6.9282   -0.5000   -0.0000 C   0  0  0  0  0  0  0  0  0  0  0  0
    7.7942    1.0000   -0.0000 C   0  0  0  0  0  0  0  0  0  0  0  0
    6.0622   -2.0000   -0.0000 C   0  0  0  0  0  0  0  0  0  0  0  0
    6.0622   -0.0000   -0.0000 C   0  0  0  0  0  0  0  0  0  0  0  0
    6.9282    1.5000   -0.0000 C   0  0  0  0  0  0  0  0  0  0  0  0
    5.1962   -1.5000   -0.0000 C   0  0  0  0  0  0  0  0  0  0  0  0
    6.0622   -3.0000   -0.0000 C   0  0  0  0  0  0  0  0  0  0  0  0
    5.1962   -0.5000   -0.0000 C   0  0  0  0  0  0  0  0  0  0  0  0
    6.9282    2.5000   -0.0000 C   0  0  0  0  0  0  0  0  0  0  0  0
    4.3301   -0.0000   -0.0000 C   0  0  0  0  0  0  0  0  0  0  0  0
    6.0622    3.0000   -0.0000 C   0  0  0  0  0  0  0  0  0  0  0  0
    3.4641   -0.5000   -0.0000 C   0  0  0  0  0  0  0  0  0  0  0  0
    6.0622    4.0000   -0.0000 F   0  0  0  0  0  0  0  0  0  0  0  0
    5.1962    2.5000   -0.0000 C   0  0  0  0  0  0  0  0  0  0  0  0
    2.5981   -0.0000   -0.0000 C   0  0  0  0  0  0  0  0  0  0  0  0
    4.3301    3.0000   -0.0000 C   0  0  0  0  0  0  0  0  0  0  0  0
    2.5981    1.0000   -0.0000 O   0  0  0  0  0  0  0  0  0  0  0  0
    1.7321   -0.5000   -0.0000 C   0  0  0  0  0  0  0  0  0  0  0  0
    0.8660   -0.0000   -0.0000 C   0  0  0  0  0  0  0  0  0  0  0  0
    0.8660    1.0000   -0.0000 O   0  0  0  0  0  0  0  0  0  0  0  0
    0.0000   -0.5000   -0.0000 O   0  0  0  0  0  0  0  0  0  0  0  0
  1  2  2  0  0  0  0
  1  3  1  0  0  0  0
  1  4  1  0  0  0  0
  3  5  1  0  0  0  0
  3  6  1  0  0  0  0
  5  7  2  0  0  0  0
  5  8  1  0  0  0  0
  7  9  1  0  0  0  0
  8 10  2  0  0  0  0
  9 11  2  0  0  0  0
  9 12  1  0  0  0  0
 10 13  1  0  0  0  0
 11 14  1  0  0  0  0
 12 15  2  0  0  0  0
 13 16  1  0  0  0  0
 13 17  1  0  0  0  0
 14 18  2  0  0  0  0
 15 19  1  0  0  0  0
 18 20  1  0  0  0  0
 19 21  2  0  0  0  0
 20 22  1  0  0  0  0
 21 23  1  0  0  0  0
 21 24  1  0  0  0  0
 25 22  1  0  0  0  0
 24 26  2  0  0  0  0
 25 27  1  6  0  0  0
 25 28  1  0  0  0  0
 28 29  1  0  0  0  0
 29 30  2  0  0  0  0
 29 31  1  0  0  0  0
 10 11  1  0  0  0  0
M  END
>  <idcoordinates2D>


>  <FragFp>
:yziqxpWD_qWWEW3Tkd0CLkG4FF988!2F0p948HNFFLCGV!FVB2044G#cX0V94@X4V$213HH!180F

>  <PathFp>
Z7PV0k90W7VLnH1GF8HB64X!s8Bk9AD48G@19Po12!V8WcW02W4HoFyh1BH4ko0FaRxV0ZVQN2Xt880VB!V

>  <SkelSpheres>
!2.1%2-6/!2/)211%1,5(@$4/&1//,10D(1!2&1#4&1$2/03/-1!3*2/-2/$13!3/+12!1,31&1/*1&1#102(201!9#1!1!2/,1#1$3&4(3//$2/&4/02.1/-2#1#1(2(3//&5*12*1)5*1/1&2/03,1/(1%p/)1%1034&2*3//+1102/%3#2118201/,3%2.1)1101,1%1%2*211!11(3/)1!1!1*

>  <Structure>
fopQ@DLyA]w`BFrFRSSSIQIJIEIQYPjRTuP@UMMMTuLPGLV`vZ

>  <Atoms>
31

>  <Bonds>
31

>  <Total Molweight>
421

>  <Total Molweight 2>
421.323

>  <cLogP>
4.0184

>  <H-Acceptors>
7

>  <H-Donors>
0

>  <Total Surface Area>
136.97

>  <Relative PSA>
0.63846

>  <Polar Surface Area>
122.83

>  <Shape Index>
0.51613

>  <Molecular Flexibility>
0.59343

>  <Molecular Complexity>
0.79764

>  <Non-H Atoms>
31

>  <Non-C/H Atoms>
9

>  <Electronegative Atoms>
9

>  <Stereo Centers>
2

>  <Rotatable Bonds>
11

>  <Rings Closures>
1

>  <Aromatic Rings>
1

>  <Aromatic Atoms>
6

>  <sp3-Atoms>
12

>  <Symmetric atoms>
1

$$$$

eCreator 1.02D

 32 31  0  0  0  0  0  0  0  0999 V2000
   11.2583   -0.0000   -0.0000 S   0  0  0  0  0  0  0  0  0  0  0  0
   10.7583    0.8660   -0.0000 O   0  0  0  0  0  0  0  0  0  0  0  0
   11.7583   -0.8660   -0.0000 O   0  0  0  0  0  0  0  0  0  0  0  0
   10.3923   -0.5000   -0.0000 N   0  0  0  0  0  0  0  0  0  0  0  0
   12.1244    0.5000   -0.0000 C   0  0  0  0  0  0  0  0  0  0  0  0
    9.5263    0.0000   -0.0000 C   0  0  0  0  0  0  0  0  0  0  0  0
    8.6603   -0.5000   -0.0000 N   0  0  0  0  0  0  0  0  0  0  0  0
    9.5263    1.0000   -0.0000 N   0  0  0  0  0  0  0  0  0  0  0  0
    7.7942   -0.0000   -0.0000 C   0  0  0  0  0  0  0  0  0  0  0  0
    7.7942    1.0000   -0.0000 C   0  0  0  0  0  0  0  0  0  0  0  0
    6.9282   -0.5000   -0.0000 C   0  0  0  0  0  0  0  0  0  0  0  0
    8.6603    1.5000   -0.0000 C   0  0  0  0  0  0  0  0  0  0  0  0
    6.9282    1.5000   -0.0000 C   0  0  0  0  0  0  0  0  0  0  0  0
    6.0622   -0.0000   -0.0000 C   0  0  0  0  0  0  0  0  0  0  0  0
    6.9282   -1.5000   -0.0000 C   0  0  0  0  0  0  0  0  0  0  0  0
    8.6603    2.5000   -0.0000 C   0  0  0  0  0  0  0  0  0  0  0  0
    6.9282    2.5000   -0.0000 C   0  0  0  0  0  0  0  0  0  0  0  0
    5.1962   -0.5000   -0.0000 C   0  0  0  0  0  0  0  0  0  0  0  0
    6.0622   -2.0000   -0.0000 C   0  0  0  0  0  0  0  0  0  0  0  0
    7.7942    3.0000   -0.0000 C   0  0  0  0  0  0  0  0  0  0  0  0
    4.3301   -0.0000   -0.0000 C   0  0  0  0  0  0  0  0  0  0  0  0
    5.1962   -1.5000   -0.0000 C   0  0  0  0  0  0  0  0  0  0  0  0
    6.0622   -3.0000   -0.0000 C   0  0  0  0  0  0  0  0  0  0  0  0
    7.7942    4.0000   -0.0000 F   0  0  0  0  0  0  0  0  0  0  0  0
    4.3301    1.0000   -0.0000 O   0  0  0  0  0  0  0  0  0  0  0  0
    3.4641   -0.5000   -0.0000 C   0  0  0  0  0  0  0  0  0  0  0  0
    2.5981   -0.0000   -0.0000 C   0  0  0  0  0  0  0  0  0  0  0  0
    2.5981    1.0000   -0.0000 O   0  0  0  0  0  0  0  0  0  0  0  0
    1.7321   -0.5000   -0.0000 C   0  0  0  0  0  0  0  0  0  0  0  0
    0.8660   -0.0000   -0.0000 C   0  0  0  0  0  0  0  0  0  0  0  0
    0.8660    1.0000   -0.0000 O   0  0  0  0  0  0  0  0  0  0  0  0
    0.0000   -0.5000   -0.0000 O   0  0  0  0  0  0  0  0  0  0  0  0
  1  2  2  0  0  0  0
  1  3  2  0  0  0  0
  1  4  1  0  0  0  0
  1  5  1  0  0  0  0
  4  6  1  0  0  0  0
  6  7  2  0  0  0  0
  6  8  1  0  0  0  0
  7  9  1  0  0  0  0
  9 10  1  0  0  0  0
  9 11  2  0  0  0  0
 10 12  1  0  0  0  0
 10 13  2  0  0  0  0
 11 14  1  0  0  0  0
 11 15  1  0  0  0  0
 12 16  2  0  0  0  0
 13 17  1  0  0  0  0
 14 18  2  0  0  0  0
 15 19  1  0  0  0  0
 16 20  1  0  0  0  0
 21 18  1  0  0  0  0
 19 22  1  0  0  0  0
 19 23  1  0  0  0  0
 20 24  1  0  0  0  0
 21 25  1  6  0  0  0
 21 26  1  0  0  0  0
 27 26  1  0  0  0  0
 27 28  1  6  0  0  0
 27 29  1  0  0  0  0
 29 30  1  0  0  0  0
 30 31  2  0  0  0  0
 30 32  1  0  0  0  0
M  END
>  <idcoordinates2D>


>  <FragFp>
;jyzwZYDZq1phV2Dkc0hMVr0FG88#IF0n948FBkNJCFc0H888!JFG081kH9V1#80JZ!2F22!V18!

>  <PathFp>
07818I841PN0WNFI2834732F4V!892R0eF010FRV248V808WkV90Hw1o150H!FV0_J10V1H1022_!9k40V0

>  <SkelSpheres>
!2)1/%1#9!3.3/+3&4+2$1!@$3/,2/-1#4%C/)1,101/-2.203-13/%11%1///%1///#1*32,1B&1,1.1!2)3&6(3)1/+2/+1-1%1$3/%5/*5%2#1$1.1)2-301-1-101!2(2/22.1!1.1/(p/1%2+@%2#2-1!1/6#1*1/)1(@!3/)2#2#52#1*1,14(1/2$41#2%1(3)1/)1&

>  <Structure>
e`_lFD@LFNHDAmgo`@cjPrRPzKQQQIIYQJMSJKTuLtsUUUTrATVeEEIZSbEP

>  <Atoms>
32

>  <Bonds>
31

>  <Total Molweight>
441

>  <Total Molweight 2>
441.310

>  <cLogP>
3.276

>  <H-Acceptors>
9

>  <H-Donors>
0

>  <Total Surface Area>
125.74

>  <Relative PSA>
0.79155

>  <Polar Surface Area>
139.12

>  <Shape Index>
0.46875

>  <Molecular Flexibility>
0.70415

>  <Molecular Complexity>
0.78589

>  <Non-H Atoms>
32

>  <Non-C/H Atoms>
11

>  <Electronegative Atoms>
11

>  <Stereo Centers>
2

>  <Rotatable Bonds>
12

>  <Rings Closures>
0

>  <Aromatic Rings>
0

>  <Aromatic Atoms>
0

>  <sp3-Atoms>
15

>  <Symmetric atoms>
2

$$$$

eCreator 1.02D

 32 31  0  0  0  0  0  0  0  0999 V2000
    4.3301   -3.0000   -0.0000 S   0  0  0  0  0  0  0  0  0  0  0  0
    5.3301   -3.0000   -0.0000 O   0  0  0  0  0  0  0  0  0  0  0  0
    3.3301   -3.0000   -0.0000 O   0  0  0  0  0  0  0  0  0  0  0  0
    4.3301   -2.0000   -0.0000 N   0  0  0  0  0  0  0  0  0  0  0  0
    4.3301   -4.0000   -0.0000 C   0  0  0  0  0  0  0  0  0  0  0  0
    5.1962   -1.5000   -0.0000 C   0  0  0  0  0  0  0  0  0  0  0  0
    3.4641   -1.5000   -0.0000 C   0  0  0  0  0  0  0  0  0  0  0  0
    6.0622   -2.0000   -0.0000 N   0  0  0  0  0  0  0  0  0  0  0  0
    6.9282   -1.5000   -0.0000 C   0  0  0  0  0  0  0  0  0  0  0  0
    6.9282   -0.5000   -0.0000 C   0  0  0  0  0  0  0  0  0  0  0  0
    7.7942   -2.0000   -0.0000 C   0  0  0  0  0  0  0  0  0  0  0  0
    7.7942   -0.0000   -0.0000 C   0  0  0  0  0  0  0  0  0  0  0  0
    6.0622   -0.0000   -0.0000 C   0  0  0  0  0  0  0  0  0  0  0  0
    7.7942   -3.0000   -0.0000 C   0  0  0  0  0  0  0  0  0  0  0  0
    8.6603   -1.5000   -0.0000 C   0  0  0  0  0  0  0  0  0  0  0  0
    8.6603   -0.5000   -0.0000 N   0  0  0  0  0  0  0  0  0  0  0  0
    7.7942    1.0000   -0.0000 C   0  0  0  0  0  0  0  0  0  0  0  0
    5.1962   -0.5000   -0.0000 C   0  0  0  0  0  0  0  0  0  0  0  0
    8.6603    1.5000   -0.0000 C   0  0  0  0  0  0  0  0  0  0  0  0
    6.9282    1.5000   -0.0000 C   0  0  0  0  0  0  0  0  0  0  0  0
    4.3301   -0.0000   -0.0000 C   0  0  0  0  0  0  0  0  0  0  0  0
    8.6603    2.5000   -0.0000 C   0  0  0  0  0  0  0  0  0  0  0  0
    3.4641   -0.5000   -0.0000 C   0  0  0  0  0  0  0  0  0  0  0  0
    9.5263    3.0000   -0.0000 C   0  0  0  0  0  0  0  0  0  0  0  0
    2.5981   -0.0000   -0.0000 C   0  0  0  0  0  0  0  0  0  0  0  0
    9.5263    4.0000   -0.0000 F   0  0  0  0  0  0  0  0  0  0  0  0
   10.3923    2.5000   -0.0000 C   0  0  0  0  0  0  0  0  0  0  0  0
    2.5981    1.0000   -0.0000 O   0  0  0  0  0  0  0  0  0  0  0  0
    1.7321   -0.5000   -0.0000 C   0  0  0  0  0  0  0  0  0  0  0  0
    0.8660   -0.0000   -0.0000 C   0  0  0  0  0  0  0  0  0  0  0  0
    0.8660    1.0000   -0.0000 O   0  0  0  0  0  0  0  0  0  0  0  0
    0.0000   -0.5000   -0.0000 O   0  0  0  0  0  0  0  0  0  0  0  0
  1  2  2  0  0  0  0
  1  3  2  0  0  0  0
  1  4  1  0  0  0  0
  1  5  1  0  0  0  0
  4  6  1  0  0  0  0
  4  7  1  0  0  0  0
  6  8  1  0  0  0  0
  8  9  2  0  0  0  0
  9 10  1  0  0  0  0
  9 11  1  0  0  0  0
 10 12  2  0  0  0  0
 10 13  1  0  0  0  0
 11 14  1  0  0  0  0
 11 15  1  0  0  0  0
 12 16  1  0  0  0  0
 12 17  1  0  0  0  0
 13 18  2  0  0  0  0
 17 19  2  0  0  0  0
 17 20  1  0  0  0  0
 18 21  1  0  0  0  0
 19 22  1  0  0  0  0
 21 23  1  0  0  0  0
 22 24  2  0  0  0  0
 25 23  1  0  0  0  0
 24 26  1  0  0  0  0
 24 27  1  0  0  0  0
 25 28  1  6  0  0  0
 25 29  1  0  0  0  0
 29 30  1  0  0  0  0
 30 31  2  0  0  0  0
 30 32  1  0  0  0  0
M  END
>  <idcoordinates2D>


>  <FragFp>
;jyrxaWDbyWpCW7ikc0CTVGNF188!4IG0l948F8kNJhFZ0XN08!FFG0c1kH1W1#80JV!2F02!V18!

>  <PathFp>
0ZB11I8JG!2WFGG882J70214V80412BF8FX10FRV0JBZ808V4010HV0o11020VF0FZJ01V101022pF21c40V0

>  <SkelSpheres>
!202,1/$7/!2,3+2$1#4/$@$3-1///05%9%1/.1/1%1/+5//%4012/$1#3-1/01,31/$1#1/2%2$2(D#4!1!2(2102/2#1#3301$5(3/1/%2*1(2!4+1#2/011//#2%22)1/&1(2#1+12//1/(303///,q,1!2$3&601!4%2!1//.1-4/&6E!1%1/1*4/3*101/*2*21$1(3/,1-

>  <Structure>
e`_lJD@LNOHDMgo`@bZPrRPsYQQQQVIYIQRjKUSSURuSUTt@thxUDJbfj

>  <Atoms>
32

>  <Bonds>
31

>  <Total Molweight>
437

>  <Total Molweight 2>
437.322

>  <cLogP>
3.765

>  <H-Acceptors>
8

>  <H-Donors>
0

>  <Total Surface Area>
109.55

>  <Relative PSA>
0.78895

>  <Polar Surface Area>
118.89

>  <Shape Index>
0.46875

>  <Molecular Flexibility>
0.69053

>  <Molecular Complexity>
0.76856

>  <Non-H Atoms>
32

>  <Non-C/H Atoms>
10

>  <Electronegative Atoms>
10

>  <Stereo Centers>
1

>  <Rotatable Bonds>
12

>  <Rings Closures>
0

>  <Aromatic Rings>
0

>  <Aromatic Atoms>
0

>  <sp3-Atoms>
15

>  <Symmetric atoms>
2

$$$$

eCreator 1.02D

 32 32  0  0  0  0  0  0  0  0999 V2000
   14.2894   -4.5000   -0.0000 S   0  0  0  0  0  0  0  0  0  0  0  0
   12.7894   -4.5000   -0.0000 O   0  0  0  0  0  0  0  0  0  0  0  0
   15.7894   -4.5000   -0.0000 O   0  0  0  0  0  0  0  0  0  0  0  0
   14.2894   -3.0000   -0.0000 N   0  0  0  0  0  0  0  0  0  0  0  0
   14.2894   -6.0000   -0.0000 C   0  0  0  0  0  0  0  0  0  0  0  0
   12.9904   -2.2500   -0.0000 C   0  0  0  0  0  0  0  0  0  0  0  0
   12.9904   -0.7500   -0.0000 N   0  0  0  0  0  0  0  0  0  0  0  0
   11.6913   -3.0000   -0.0000 N   0  0  0  0  0  0  0  0  0  0  0  0
   11.6913   -0.0000   -0.0000 C   0  0  0  0  0  0  0  0  0  0  0  0
   10.3923   -2.2500   -0.0000 C   0  0  0  0  0  0  0  0  0  0  0  0
   10.3923   -0.7500   -0.0000 C   0  0  0  0  0  0  0  0  0  0  0  0
   11.6913    1.5000   -0.0000 C   0  0  0  0  0  0  0  0  0  0  0  0
    9.0933   -3.0000   -0.0000 C   0  0  0  0  0  0  0  0  0  0  0  0
    9.0933   -0.0000   -0.0000 C   0  0  0  0  0  0  0  0  0  0  0  0
   10.3923    2.2500   -0.0000 C   0  0  0  0  0  0  0  0  0  0  0  0
   12.9904    2.2500   -0.0000 C   0  0  0  0  0  0  0  0  0  0  0  0
    7.7942   -2.2500   -0.0000 C   0  0  0  0  0  0  0  0  0  0  0  0
    9.0933   -4.5000   -0.0000 C   0  0  0  0  0  0  0  0  0  0  0  0
    7.7942   -0.7500   -0.0000 C   0  0  0  0  0  0  0  0  0  0  0  0
   10.3923    3.7500   -0.0000 C   0  0  0  0  0  0  0  0  0  0  0  0
   14.2894    1.5000   -0.0000 C   0  0  0  0  0  0  0  0  0  0  0  0
    6.4952   -0.0000   -0.0000 C   0  0  0  0  0  0  0  0  0  0  0  0
    9.0933    4.5000   -0.0000 C   0  0  0  0  0  0  0  0  0  0  0  0
    6.4952    1.5000   -0.0000 O   0  0  0  0  0  0  0  0  0  0  0  0
    5.1962   -0.7500   -0.0000 C   0  0  0  0  0  0  0  0  0  0  0  0
    9.0933    6.0000   -0.0000 F   0  0  0  0  0  0  0  0  0  0  0  0
    3.8971   -0.0000   -0.0000 C   0  0  0  0  0  0  0  0  0  0  0  0
    3.8971    1.5000   -0.0000 O   0  0  0  0  0  0  0  0  0  0  0  0
[truncated: 477,297 more chars]
