# Supplementary material for: Limits of Prediction for Machine Learning in Drug Discovery
Source: Front Pharmacol. 2022 Mar 10;13:832120. doi: 10.3389/fphar.2022.832120 (PMC8960959; doi:10.3389/fphar.2022.832120)
Supplement: Supplementary file 1 [file DataSheet1.ZIP › supportingInformation/publication/molecules_rosuvastatin03.dwar]

<datawarrior-fileinfo>
<version="3.3">
<rowcount="0000000319">
<application="DWARFileHandler">
</datawarrior-fileinfo>
<column properties>
<columnName="idcoordinates2D">
<columnProperty="parent	Structure">
<columnProperty="specialType	idcoordinates2D">
<columnName="FragFp">
<columnProperty="parent	Structure">
<columnProperty="specialType	FragFp">
<columnProperty="version	1.2.1">
<columnName="PathFp">
<columnProperty="parent	Structure">
<columnProperty="specialType	PathFp">
<columnProperty="version	1.1">
<columnName="SkelSpheres">
<columnProperty="parent	Structure">
<columnProperty="specialType	SkelSpheres">
<columnProperty="version	1.1">
<columnName="Structure">
<columnProperty="specialType	idcode">
</column properties>
idcoordinates2D	FragFp	PathFp	SkelSpheres	Structure	Atoms	Bonds	Total Molweight	Total Molweight 2	cLogP	H-Acceptors	H-Donors	Total Surface Area	Relative PSA	Polar Surface Area	Shape Index	Molecular Flexibility	Molecular Complexity	Non-H Atoms	Non-C/H Atoms	Electronegative Atoms	Stereo Centers	Rotatable Bonds	Rings Closures	Aromatic Rings	Aromatic Atoms	sp3-Atoms	Symmetric atoms
	:vbPmta027oV0913cVV08@V!FJ8#4HG!808!k84dFV!F$JJF0c10H1W#V!F#2F2#V18!	0ZB01I8F!FHWF11882F30XF!8#2BF8HV!GBV0JB5808W4#Hs0k15#FF0FZF01V1F10V2kF29840V0	//(8%11$2$1/)202/#4012$2$42//!5//!C#2//)1/$1#6&101/&1$1/#2,2//#1(1,3&1,31/.602(4/$1/!1#2,2//#11(3/(1////.1.2/,2/12/(2(2.2$203%1.1+1/+b1%2//!2&2//1//-1!@301%3,1(3.1%1!1-1//(2(3/*1&2&2	fnmpa@DLy@h@bl`eW]{JjjluTmKUMT`IqUZ`l	23	22	317	317.259	3.3402	5	0	104.05	0.59962	84.47	0.56522	0.72648	0.59634	23	7	7	1	8	0	0	0	8	0
	;bumxX127mW0911cVV08DV!F088!4HG!908!k8JdFV!F%FF0c10H11+2F$V1#	0ZB01I8F#2WF10882J70210V80412BF8FV!FRV0JBZ80804010H!k11$F0FZF01V!1022kF21c40V0	/.2(A/!1/)201+1&4!2$2$3-1///(E///%1/01)1/1%1/(12/$2/$1#1*1,3/$7//!201%5/#11/021*1%2&1//%1*4,1,2//%1//01$1!2/)3.1$3$1*4*2/$2////&d&21)1/&2!1,14/05/)301-3)59!1!1/2(3/%1!1)1///%2//!2(	fnmPb@DL`t@PeW^lkKkjuTsRuSU@HqEZcT	23	22	308	308.276	3.9326	4	0	65.46	0.77727	72.11	0.65217	0.66484	0.58006	23	5	5	1	11	0	0	0	11	0
	zvyj2ztZ1@1m0Jg118Vc0B4V40FG88#IF0W80808k8410V02N08!JFF081FH0V1!V!44#F2$1#	058181841PN0WFF02N34_0204V!886R0eF#FRV208V8!VkV90FJ0k150F0FF!ZF10V121023Z!9k4FV0	//(D!1.1/)2&1/08$4!105//(1*1&2*B/)1/%1&1!3////$1/$3%2#1////5$1//$16/$1/!1#2!42(2/!1#3/&2+11/,1%1+5)11)1)1*2/1//#13.2/%4//01/-13/#210d/1/)3/!1!2/,2//%7403*2//(11/%21//*2#1$1/!1-	fnmPb@DT`d@QdfbrbbbrrTJSTtsRuUU@LpRyVh	23	22	308	308.276	5.3783	4	0	55.78	0.73862	52.9	0.6087	0.59192	0.69969	23	5	5	1	10	0	0	0	11	0
	:yjDTta1D5m0VhW38Vc0CMVr0FJ88#HF0m8080BkN4_Fc0FF$JFG0c1VH1W#V!F4#F2#V1#	0ZB0138F10FHWNGG882J70X!V8#2BF8HV10GBV0JB_8#4#Hk0o150V0FF0FZJ01V$X2o029c40V0	//#1!263$1+2/)2#1/&1!6$52////%G#1/$1,2/!4(1#2&101/&1$2/$3+5*2//(1-1///(13&1,1/!1#4,4/&2,1)201/)1%1-1$6,2//#4#1(1////(2$1!2/*2,3$1!2(1!1)301+a1301//%2!3/!1/01//(1(4!3/#1$1/)1/&1/2*2.3)1.1)1$10	fnmpR@DTYCvV`BDkf}eUg{VjVejijeEhfXXreT	23	22	318	318.248	0.6626	7	0	102.7	0.76777	102.56	0.65217	0.74599	0.60895	23	8	8	2	9	0	0	0	9	0
	;jHzsZ1@4q0Fg!8V80B6V40FF88#HF0W80808F841#2!8!FFF081FH0V1%44#F2#V18!	07818I841P80W0F0282473204V!880R08F#FRV#V8!VV090HB0k1!F0VFV0ZF!V121062Z!9V40V0	//%20E/!1//#1.6$2011/*1.1/!302(C+5(2#1///-1//#1#1)1/!1!1/,1//!5$1,1/&28!2+11#1+1/4&1)1//$2//*1#401+3//*3/11/!1)1+1.2,101!2/)2//#2)2-c//*3/!3!2/#2(2-4/&5!3/2!1$21*1,1/&11//01(3#1!201/!1-	fnmqA@HDiD@QfPRggfUWY}jZZejZjh^eLSIUj}P	23	22	313	313.271	4.5935	4	0	79.97	0.61523	64.37	0.6087	0.63307	0.66621	23	6	6	1	10	0	0	0	10	0
	;jPytX1@7mV0h11cVc0BDV4FFF88!4HG0V80808k84dFV!N$FFF0c1FH11(Z!2F$V1#	0_B01I8F10F2WFG0882J702!V8#2BF8HV!FBV0JBZ80804#H!k150V!F0FZF01V!1022pF21s40V0	/%1.10A/!1/)2)4.4$4!104//(1/!2*A+1////-2//(1-5.11/#1&1//105$2//$17#4/12$2$2%2#3#3(3/(1/%2/(4/(1$4#1,1)101/!2)1//.1/$1//)3-3//%1&c,2/6+2!1$1,2/,2/&1*2!4!3%1/+4&1(1/&11&1//!2#1$1/!1-	fnmQb@L\`bH@cIICMeELdeElejijVjfjGiccjMP	23	22	312	312.264	3.4263	5	0	58.81	0.9648	78.35	0.6087	0.70221	0.64904	23	6	6	1	10	0	0	0	12	1
	vzUYPmta187yV0915c0c08DVFFFJ8#4HG!808!F841FV0VN$FJF081FH1W,F2#V1#	0Z401I8F!FHWF10882J70XF0V8$BF0HV!GBV0J4_8#4#H80k14#F!FZF01V!10V2kF29s40V0	//(H%1//%205/&4$2$12/#1//4/C////////!202,2+1*1(3+1$1,1,107//!2(8/$11&2(3$2$2/+1#1/#1//&3///////%202$1!2%1/02!1$201/03/&1//02(e#1(1)1/!2!1#3/)104!2!1//.5!1!1,2,3/$13/,1/03/!3%1/+2(	fnmpB@HTX@HRf{ye]UWjiZfZij`DXjcTV	23	22	302	302.296	5.7474	3	0	47.75	0.92272	53.26	0.6087	0.71894	0.67019	23	4	4	0	10	0	0	0	12	0
	vzUYPHlX183HV0110c0V08DV0FF08#4HG01808!F841FV!808!FFF081FH111+F$V18!	0ZB01I8F#2WF10882J70210V804!BF0FV!FRV0F4Z8!V4010H!k1$V!FZF01V!1!2kF21c40V0	//%10C//,2/)4$3/&1-1/.3%C+4/////-2/&112/!1&1)1$1.1//107$1/2%1$2(9/$1%2$2$3$1/////.1!3//-1/.1//*1#10121///(3//03/#2(e#1$1!2(31!3.2!1+1(1-2//4-2067!1!1,2/#1-1//1/014%102%2)1/(2(	fnmPA@HT@DEdDioYmUUVZjZeijZhEJLiUZcP	23	22	307	307.287	6.0956	2	0	57.14	0.56965	40.9	0.6087	0.58911	0.60279	23	4	4	0	11	0	0	0	12	0
	:UYPmta187yV0915c0c08DVFFFJ8#4HG!808!k84dFV0VN$JJF0c1FH1W#V&2F2#V1#	0Z401I8F!FHWF10882J70X!V8#2BF0HV!GBV0JB_80804#HN0k15#FF0FZF01V!10V2kF29s40V0	//(F%1//%2/%3!4$2$42&1/#1%5//!A////////!202,5+1*1/$1$1&3$1,107//302(6/$12&2(31#2$2&1/#1#1/#1//&3/04//&1&1///#202$1!2/(2!1$2//(3//-d#2(1)1/!2!1/-1(1//.8!1!1!3/%3/%1//+3#3/!3//!2(	fnmqB@DLy@@PeW]|rnjzuTmSMTu@qquVh	23	22	306	306.284	4.9795	4	0	56.07	0.87908	64.24	0.6087	0.7411	0.68273	23	5	5	1	9	0	0	0	11	0
	;jHzsZ1@4q0Fg!8Vc0B6V40FF88!4HG0W80808k8490V02!8!J0F0810H0V1%44!2F2#V18!	06B18I841P80WFF!83473204V!882R08N#FRV0J8V808VFV90HR0k110F0ckV0ZF10V0210a2ZF09V4VV0	!1&1/*209%1#1&1/#2/.4#32!102#1/&1&1#1(1(4202(G&1#7///////1#1///,11//!5$1!3/)3(5!2+1$3/!1)3&2.1/,202&1//&2///)3/%2-1&1,21.2,201!1!1%1&1,1///&b/&11/01/1$2/,2//$15203(1*1(3/&1!1/!11//011&3#1!201/!11,	fnmpa@DTYAH@bLaddvbRfRRRTJSTtrtmUU@LhReJkSj	23	22	317	317.259	3.8491	5	0	104.05	0.59962	84.47	0.6087	0.61568	0.61292	23	7	7	2	8	0	0	0	8	0
	;jHzsZ1@4q!g!8Vc0B6V40FF88!4HG0W80808F8410V02808!F0F081FH0V1&4#F2#V18!	FbB09I8F180FY01!82473X!V8!80R08F#FBV0F4W8!V$HB0k1!V0skVFZF01!210a2JF09V4V!	//%20D1/01+1&1/.6$2!1&1#1+1/01-2010202(D$1%5(2/$1//.1/%2/!3,1/(1(101(1&1)1/5$1!1//!7!20101*102/01$1,1/$2/)2*2//#4-3)2//22//0101/!1101.2,201!1/-1/1.1-1#1#c!1)2/)1%1/!2/,2/&1-3!3&1(2/11/01/%11//01(30101$1/!1-	fnmqA@HDiD@QfPRgeY]UY}jejiZZjh^eBUGTZ}P	23	22	313	313.271	3.8291	4	0	80.13	0.71334	73.49	0.78261	0.70313	0.56446	23	6	6	1	10	0	0	0	11	0
	:yj2UsZ1@4m04g!8Vc0B6V40FF88#HF0W80808k8410V02808!J0F081FH0V(4$2#V18!	F_B0138J08FFYF02082470X80V8!82R0eF#FBV2JBW8!WFV!HJ0k110V0Fk0F_F11V0F!X3J!9V4V!	//(D,2$1+1&1&2/&4$2!103)101$2/%1/102*B2!11!1///.4///$1%2//%1)1//,501!1!1//!6&1(1#2/011#3&1$2//-32*2//*12/2//22/2/(2-1012/+201!1/&3%401-1.1-1#2#d!1)2*2(1#11%1$1,2%1/1$2//1$6303//011/01/%11&2/)1(3#1$1/!1-	fa}pa@DDiBH@cLadfTRTRrRRbfJZejjVjfjGhPeQMVX	24	23	329	329.270	4.5847	5	0	75.68	0.69649	65.26	0.75	0.7243	0.56985	24	7	7	1	10	0	0	0	11	0
	;jPqta1@7qVVC13cVc0CDVFFFJ8#4HG0V808!kN4dFV!N$JJF0c1FH1W#V!F#2F2#V1#	0ZB01I8F!FHWF11882J70XF0V8#2BF8HV!GBV0JB_80804#Hs0k15#FF0FZF01V!10V2kF29s40V0	/!1/$@%1*11/)205&1+3(4$22//!5/04,1!C///.1//%1/-2,2&1/(3+1,3/!1!1/.302(9*1)11$2$2%1#2,2,1*1//#1///)2)1#1/102///(11!2/(2!1#2201/////$e#2(2)101%1)2!1#3/$3)2//#1-9!1%3,1(3/%1//(3!3&41-3/,1,2	fa}pb@DLyBh@cIIiimELdddeBuTmRuSUTLpgGTZbp	24	23	322	322.283	3.891	5	0	69.17	0.90198	84.47	0.58333	0.73057	0.6621	24	6	6	2	8	0	0	0	12	0
	ywTl60sG104H!2V0N01086k1#908!2F058082FF06C1V#V42040F#8X!90224%2020F!180F	V7HV0k90W70HnH0FF8HB64X!s8BF1AD!G@09@412!V81cV0204HJFk_1BF4kV!aRtV0ZVI80Xt880VB!V	/#1#1101)329//-2/$11%3%2/1!1//#1$2(D+5/#2$2//-1/1#1/)2#2/03,1/01#1!1$1/)4(1//!2!2#1$1/)41)3&2&101)1/+1.1/01+2&2//#1/-2/#1+1)15-21$4(1.2/1!1+1#2/&1%101#b/#2(4-31//1/(1/+103!1/,302#2//01(1/102+1(3/$1,2&2	fn}pa@DTYAh@aL`eWrmjjkjJST@EKSUR@qjM^h	23	23	317	317.259	2.5538	5	0	113.34	0.54041	82.37	0.65217	0.54484	0.69646	23	7	7	1	9	1	1	6	6	0
	vzMYPmlX183PV0114c0c08DVFFF08#4HG!808!F841FV0V8$FFF081FH11,F$V18!	0ZB01I8F10F2WF10882J702G0V8$BF0HV!FRV0J4Z8!14010H!k14&FZF01V1F1!2kF21s40V0	//(I*2//0203/#2!4$2$2//01//$A/#1/$1/-2(1%2/02/&112/*1)1/$1/!1,107$1/,2(7/$1(2$2!3$11#211/////&1!3/02%1#1.4//1//2%2&1012/+2///)1$3/#2(g#1(1)1!3.2!12/#1-2&1#1/#1,1#7!1!1,2*1/&1/%3/)3!4%1(2//!2(	fa}PA@HT@DUdDioYe^WU^jffifZj`DhbcPV	24	23	319	319.298	6.0087	2	0	54.05	0.60222	40.9	0.58333	0.68247	0.66755	24	4	4	0	13	0	0	0	13	0
	:yjirxaWDWy1W5W7DVc0CLVG0FJ88#HF0l948F8FNJ5FV0XN08!F0G081kH1W&F%22!V1#	FZB0938F080FY!G8N2Jb1X!V8!90R08F010FBV0F4W8(HZ0o1!20NkVFZ401!2!X2J029V4k!	!2.1/$C1%1*202/&3/.52#1%1(1//-4(B/%2////#4//)7,1!1#1#30101/10202(1*31/*3+1)2-8&1!3&102(2(1$1$5%13(3////01%11#3////02//)4*1&2/+1#11/-1///(f02*1/%5)2/////&5!1//011/1*101#2/!1!2*21-302/*1-	fa}qb@HDieoPABSMkJknmmUKUTmUTtDpaJbZmP	24	23	326	326.271	2.6763	6	0	67.88	0.96951	85.49	0.70833	0.76171	0.61487	24	7	7	1	10	0	0	0	13	0
	zxUYLYs4184T#V480V086VG0F08#4HG01808!F8450V0X808!F0F081FH0V1+F2#V18!	FaB09I8F180FY01F082473X!V8!80R!F#FBV0F4W8!V$HB0k1$sVVFZJ01!210Z2JF09V4V!	//!1!22H2//%1/,102%2#1$1)1%1//2%2(F+5#1#22/#1//.1/%2/!5#2(1!1//102%1!1#1)1/4(1//!4!20101*102(2(5$1$2&1)1*2/+1/.1$3&4&2%3//)1.1/#101/%15-2,101!1/-1/!2+1/(g!1)1//2////(1-2!1&1(2/11///.1+1(301/$1*2&2	fa}qA@HDit@QfPRgeYU]U]ZiZjeijiAPeQMV`t	24	23	325	325.282	4.1663	4	0	84.78	0.67351	70.33	0.79167	0.70912	0.58006	24	6	6	0	12	0	0	0	10	0
	:UYPmtX187mV0911c0V08DV0FF08#4HG!808!k84dFV!N$FFF0c1FH11(V!2F$V1#	0Z401I8F#2WF10882J70210V80402BF0FV!FRV0JBZ80804010H!k11$F0FZF01V!1!2lF21c40V0	//%10A//,2)4.4$3$2//1/$4/G+4////-2//&112/-1%1/$1//407$1/&1$2(8#4/1%2$2$32#1#3(2////(4(1!3/%1/&1/.1//.1!2/01//$1#3///,f#1$1!2)1%6+2!1////$2-2024!1!1!1/+401!1*1//1/01/2#3$1/$5!2(	fa}Pb@L\``@QddafrbfRRRRRVjfiZZfhENNhuzrp	24	23	320	320.287	5.038	4	0	55.13	0.79158	58.12	0.58333	0.62478	0.63634	24	5	5	0	10	0	0	0	11	1
	:vjPqta0@7qV0C13cVc0C@V!FJ8#4HG0V808!kN4dFV!F$JJF0c10H1W#V!F#2F2#V18!	0ZB01I8F10FHWF11882F70XG0V8#2BF8HV!GRV0JB_80814010Hs0k15#FF0FZF01V1F10V2kF29840V0	/!1/$601#1+1/)203+3&5(5$42//!5//!C//)1,1/4&101$2/01/)2/$2/+1(1)1!3,1//(602(6*2)1-2#102.2&1/!1//+1#1/*2/*4/#103//*2/12/(2!2$2/-1.1+1/+d1&1.1/02#2//!31/&1/$1#A!1%3,1&13/%1!1#1)1#3//#1(3)1/!4-	fa}pa@DLyAh@bl`eW]{JrzkMUKMLsUU@lIqeF`l	24	23	329	329.270	3.0915	5	0	100.96	0.61797	84.47	0.54167	0.70877	0.62778	24	7	7	2	8	0	0	0	9	0
	;bumxX127mW0911cVV08DV!F088!4HG!908!k8JdFV!F%FF0c10H11+2F$V1#	0ZB01I8F#2WF10882J70210V80412BF8FV!FRV0JBZ80804010H!k11$F0FZF01V!1022kF21c40V0	/.2(A/!1/)201+1&4!2$2$1-1//&4/G///%1/01)1/1%1/(12/$2(3+1#1*1,3/$7//!201%7/#11/021*1%2&1//%1/(1,2/)1+1//01$1!2/)3*3#1$3)1%3*2/$2////&f&21)1/&2!1,14/05/+1-3)29!1!1/2(3/%1!1)1///%2/.5!2(	fa}Pb@DLat@PeW^lkKjnmULtmTuTBcDUjMQX	24	23	320	320.287	4.3203	4	0	62.37	0.81578	72.11	0.625	0.64606	0.58727	24	5	5	1	11	0	0	0	12	0
	:uj2LtX0@5m!C138Vc0C2V0FF08$HF0W808!kN4WFV!N08!FFF0c1FH1W1%F$F$V18!	0ZB0138F#2WF11882F70210V80402BF8FV!FRV0JBZ8!W4010HV0k11#VF0FZF01V%2k021840V0	+13$1)1(105/!1/!1%2(1$3/6$3//1#4//0I+4+4//////*12/$2!2////!1&1/1%1$2!2$7*2)1%2$2%10203,2/&2/%2-1/#1//.101/$3)1//*1#1012///)2/03/#2/(e#1$1!2)111$1*2!1(3!1/&3//3-2036201/#1/1-1&1/(1/0103$1(2)1/!4-	fa}Pa@DTad@QVPrSQYQSIIIIQRmTuKSTuSBLiQeJkTZ	24	23	327	327.274	4.3686	4	0	84.48	0.48769	52.9	0.58333	0.59584	0.61095	24	6	6	1	10	0	0	0	9	0
	:vjPqlX0@3PV0516cVc0C@VFFF08#4HG0W808!FN41FV0V808!FFF081FH111%F$F$V18!	0ZB01I8F#2WF11882F70210V804!BF8FV!FRV0F4Z8!V4010HV0k1$VF0FZF01V!1!2kF21840V0	/!1/$A*2&1/)2-3/5/&1-1/.3%C+4///+1(1/(2/(12/$2$1/.1//1&1/2+2(@*2&101(2+2011#21%1/////01//.1/&3)1//&2!1#10121//#1/#3//03!1/2(f#1(1(31103.2!1+1(1-5//5/66!1/2//!1&1$1//!3!4%102%2)1/!5-	fa}QA@HTJ@H[HIS^sJzjluUMSMMSUPSJTYVitf`	24	23	323	323.286	5.0738	3	0	70.24	0.64991	61.13	0.54167	0.62164	0.63962	24	5	5	1	11	0	0	0	13	0
	;jLzsZ1@4q0FgV08V80B6Vb0FF88#HF0W80808F845#2808!FFF081FH0V1%44#F2#V18!	07818I841P80W8FF282473204V!880R08F#FRV!8V8!VV090HB0k1!F0VFV0ZJ!V121062Z!9V40V0	//%22E/!1*1//(6$201101/(1.1/!30201%E+501%2#1/%1//&1)2/)1#1&201/!1!1/,1!1/.2/!1/&26!2#1&1$1//$2)1/2/#2//*1010401$2%8//*3/1/#1)1+13(2$2,101!2/)2/&2+1)2&1%f//*3/!1(1/&1-4/&5!3/2!1$21*1,1/&1//!1%103#1!201/!1,2	ficpa@HDhdX@`l`eOOLjjm~mSSTmTuULORfIdjuAh	25	24	341	341.281	3.9089	5	0	97.72	0.63692	81.44	0.6	0.64562	0.68511	25	7	7	1	12	0	0	0	10	0
	;jPqlX1@3PVV516cVc0CDVFFF08#4HG0W808!FN41FV0V808!FFF081FH111%F$F$V18!	0ZB01I8F#2WF11882J70210V804!BF8FV!FRV0F4Z8!V4010HV0k1$VF0FZF01V!1!2kF21c40V0	/!1/$E*2&1/)2)1/$4/&1-1/.3%C+4///+1(1/(2/(12/$1$1/.1//1&1/2+2(@*1&101(2-11#21%1///,1/#1//$2)1/&2)1//&2!1#10121/.2#1/#3//03!1/2(h#1(1(31!3$1)2!1+1(1#3)4//5/66!1/2//!1,1/*3&3!81$102%2)1/!2-	ficQA@HTJ@H[HIS^sJzjlwUSTsSTuUALiQeZgRZ	25	24	335	335.297	5.5282	3	0	67.15	0.67982	61.13	0.56	0.63472	0.64283	25	5	5	1	12	0	0	0	14	0
	zvyjeUxZ3DWm1og13@Vc0h5VJ0FG88#IF0n9080BkNJ10V0HF08!JFF081kH0V1!V!J4#F2$1#	058181841PN0WFF32N34_02F4V!896R0eF010FRV2!V8!VkV90Fo1k150F0FF!ZF10V121023Z!9k4FV0	//#1#@!1.3/(12&101-2201!6$3/01.1/#4/D/)1//03+5//1/&1/$3%2/////$1/*18/$1/!1#2!424&4/!1#2/&2,4-1-1%1/%11)1/$4,2!1011%1/!11$12//%2/02*2#1/-2/$110h(3&1$2/#3/!3!1///*1(7!3///#11/%2/2*2.2)11/032,	ficPR@DT`fhpAFRZKJJJKIHsJYMSSMKUUUHcBpaKdYmP	25	24	340	340.274	3.3631	6	0	81.98	0.82215	93.36	0.6	0.64485	0.70697	25	7	7	2	10	0	0	0	13	0
	:uj2MsZ0D4u04B068Vc0C3VF0FF8$HF0n80808kN410V0m808!J0F081kH0V&FZ$2#V18!	F_B0138J08FFYF03082070X80V8!82R0eF010FBV2JBW8!1FV!Ho0k110V0Fk0F_011!F!V2K!904V!	.1/(D/!2-3$1&5+3&2$1!5$2)101!1///&A/1$1/)4//&2/3/*2/!1!3/!21(2//&2#1%1//!7/1#2(201%12#1$201$4//.2012/(4*3,102/%1$1/#151//#3/%12/+101!1/*3!121//,1(f,1)1.11$22#1,2%1)3#201//%1$2!3(1/(11/01/%1//!1$1!3)1/%3*	ficpQ@LTYAF^`BJrFRPjIJIIKIJKZKTmUTmUUHcFpeIbz|p	25	24	349	349.257	2.0082	7	0	89.31	0.88288	102.56	0.68	0.73708	0.626	25	9	9	2	10	0	0	0	13	1
	;jLzsZ1@4q!gV08Vc0B6Vb0FF88!4HG0W80808k84C0V02808!J0F081FH0V1&4!2F2#V18!	FbB09I8F180FYN1F082473X!V8!82R08F#FBV0JBW808VFV!HR0k110V0skVFZJ01!210a2JF09V4V!	//%22@1/01*11&1//#32!102$1#1+1/01/14202(F$1%5/-1/#2/*1&2//03#2(1/(1*1&11!1#1)1/2(1//!5!2#2*102/011#1$3&3/$2/&202*2//0102&2/2//22/$2-1/#1013-2,201!1/-11.102,1-1#1#e101)2/&101%1///1//%6!3&1/$3#21/01/%1//!1%1030101$1/!1,2	ficqa@DTYAHpAAYAJoeY]UY}VjVjeijjXAeJSDuZCP	25	24	345	345.269	2.3099	6	0	106.2	0.71026	101.54	0.76	0.71376	0.59852	25	8	8	2	10	0	0	0	10	0
	:yj@UsZ1D4m0Zg028Vc0C7VJ0FF88#IF0n8080BkN410V0H808!JFF081VH0V&FZ#F2#V18!	FZB0938J18FFYF03082470X80V8!82R0eF010FBV2JBW8!1FV!Ho0k110V0Nk0F_F11!H!X2K!9V4V!	01/01.1#B%1+2-3$1&4/#2$1204$4$1////0A/1/(1%41/$13,102/31%1/!2,1(3!1*1#21///&1#1*1-1(6/$21,1!12#1,4//!1$1%2/+1-20302&21101&1!2/-1!4/%11,3$2/1/.1!1/$1$2!1.1/.1(d//&1&2/01/2#2//$2(5!3/$1+1//&201%1)31)4%1$1!302&1//0	ficpQ@LTYABV`BBrFRPjIIIQKIQ[SKTmUJuUUHCJpeIcZ\p	25	24	349	349.257	1.8887	7	0	104.91	0.7516	102.56	0.72	0.71779	0.58727	25	9	9	2	10	0	0	0	11	1
	zvyjerwZ1DVP1o406@Vc0C4VFFF188#IF0l908!kNJ10V02808!JFF081kH0V1%J$F2$1#	0Z8191844PN2WF032834702F4V80892R0eHX10FRV208V8!VkV10Fo0k150F!F!ZF10V121022V0V9k40V0	/!1/$C%1+202//01.2$2$4#1/01*1/#4/D///-1)5/.2/(1!3,3&1////&1//!12#30106*2&101(2(11#2$2&3/!1//%1!3/*3-2/1/+4#2,2,1/#1%2%2$2+1+121/201,1///&h,2!3$202&1)3//%1//1/!9!1//$1%1&2//(2*21-3)1!3.42#1!2$	ficqb@DDMBhpAFRYIQQQQHi[JYMLuRruUUPKBXjMis@	25	24	338	338.282	3.2941	6	0	88.19	0.74623	85.49	0.6	0.62488	0.72768	25	7	7	1	11	0	0	0	11	0
	;jLzsZ1@4y!gV48Vc0B6Vr0FF88!4HG0W80808F8450V0X808!F0F081FH0V1&4#F2#V18!	FbB09I8F180FY81F082473X!V8!80R08F#FBV0F4W8!V$HB0k1!V0skVFZJ01!210a2JF09V4V!	//!1!22F1/01*11&1/.2$2!101$1#1$1%1/01-2#202(F+5#1#21/#1//.1&2-2/!3#2(1//#102%1!1#1)1/2(1//!5!20101*102(2(1$1$2&2/$2/)201//$3$104&2%3/$1/#12//!101/#1013-2,101!1/-1/!2+1.1(h!1)1)1.1%2///1/&1-2!3&1(2/11/01/%1//!1%1030101$1/!1,2	ficpa@HDhdX@`l`eOJrjzl~mTmURtuUL@raJbZmAh	25	24	341	341.281	3.1445	5	0	97.88	0.7172	90.56	0.76	0.7171	0.60067	25	7	7	1	12	0	0	0	11	0
	zvyj@ztZ1D1m0og138Vc0C5VJ0FG88#IF0n8080BkN410V0HN08!JFF081kH0V1!V!J4#F2$1#	058181841PN0WFF32N34_02F4V!886R0eF010FRV208V8!VkV90Fo0k150F0FF!ZF10V121023Z!9k4FV0	//#1#B!1.2/)2&101.401!6$3//01/0104/D/)1/%1&1!3+5,1/!1/&1/$3%2#1////$1//%19/$1/!1#2!42(3/!1#2/&2,4-1-103#1+5(211)1)1*4/1/-1$12.2/%2/,2#1/-1/$110i/1/)3/!1!1/2//)2(7!3*2//(11/%2/3*4.2)1//0	ficQb@DTaeh@cIMEeEEEddmBifiifejjjdQeXPerLvh	25	24	336	336.286	4.7442	5	0	65.79	0.82535	73.13	0.56	0.62966	0.7177	25	6	6	2	10	0	0	0	13	0
	:uj2qta0@5u!C178Vc0C2VFFFJ8$HF0V808!kN4WFV0VN$JFF0c1FH1W#V!F$F2#V18!	0ZB0138F10FHWF11882F70XG0V8#2BF8HV!GRV0JB_8!14010Hk0k15#FF0FZF01V1F!V2k029N40V0	/!1/$@3$1+1/)203+3&2(5$42//1//$C/#1/$1.14,2.2//+2/$2!2///$2,1//$2(7!1&2)1(2$2#10202$2011#2/&2////.2*1-14/%3#1//%2%202$1012/(2!3$2///#1/#3*3!f#1(1)11/02!12&1/$1$3!1(1//01#9!1/+1/&1&1-3/)3)1(3/01*4-	ficpa@DTYCh@al`e\wsJ|njsUKSTsMUTJpcFUZbp	25	24	341	341.281	3.9468	5	0	88.19	0.59769	65.26	0.52	0.71395	0.70389	25	7	7	1	9	0	0	0	10	0
	:yjirxaWDWy1_5W7DVc0CLVG0FJ88#IF0l948F8FNJ5FV0XN08!FFG081kH1W&F%22!V1#	FZB0938F08FFY!G8N2Jb1X80V80890R0@F010FBV0F4W8(HZ0o1!20NkVFZ401!2!X2J029V4k!	!2.1/$C1%1*2#1/$3/.52#1%1(1+1//#4%@/%2////#3//)4/1#1#3#11.1#2(1*31$1/$3/%2-@03$1!3)2(2(1$1$5$103(3////01%1$3////02/&1/04*1%32/+1#11/)4#2///(h02*1/%4)2///*1/+9!1//011/1!2&101#2/%2*21-3.1,1-	ficqb@HDhWhpABSMkJlk[URuULuUSPsBDjIiu@	25	24	338	338.282	3.2827	6	0	64.79	1.0157	85.49	0.68	0.75775	0.63634	25	7	7	1	10	0	0	0	14	0
	zvyjDztZ1D1u0ohW78Vc0CKVrFFG88#HF0n8080BkN45Fc0HN08!JFG081kH!1!V!J4#F2$1#	0_8111845PN2WNFI2834b02F4V80886R0eHX10FBV208V8!VkV80Fo0o150k0FF!ZJ10V101023Z0V9k4FV0	1//!1!2@!1!1$2%2/)205$101/01!6$3/)2/!1(401-F/%1101,2/#3//-1/%1/$3%2///&1///(17&1,1(2(11#2!422&4/&2/&201*1-1%1$301!1!1$2!1)2!1%1/$4#4,2//!1////)2!11+1$2+1/(g03*2!2/)3!3.1!1///*1(5!3///#11/$121.2*2.3)1!3(1/!10	fespR@DTMCKY`BLdtVTTRbVRtJfSTsULmUURbLkBDfMis@	26	25	354	354.281	1.7323	7	0	93.43	0.84395	102.56	0.57692	0.63665	0.71863	26	8	8	2	11	0	0	0	12	0
	;jPqlX1@3PVV516cVc0CDVFFF08#4HG0W808!FN41FV0V808!FFF081FH1W1%F$F$V18!	0ZB01I8F#2WF11882J70210V804!BF8FV!FRV0F4Z8!W4010HV0k1$VF0FZF01V!1!2kF21c40V0	/!1/$E*2&1/)2(11/$4$2//1//%G+4+4//.1(1/(2/(12/$1$1/.1//1&1/1+2!2$8*1&101(2-11#21%1//-2-2/#1//$2)1/&2)1//&2!1#1012//2#1/#2/03.3!1/2(j#1(1)1013#11)2!1(3!1(1#3)4//4/35201/2//!1,1/*3&3!81$1(2)1/!2-	fesQA@HTJ@H[HIS^sJzjlwuTuLtuMULDreFUj]Ih	26	25	347	347.308	5.7971	3	0	79.66	0.57306	61.13	0.57692	0.6295	0.64597	26	5	5	1	13	0	0	0	13	0
	zvyjerxZ1DWu1o417@Vc0C4VFFFG88#IF0l90808kNJ10V02N08!JFF081kH0V1!V!J$F2$1#	0Z8191844PN2WF032N34b02F4V80896R0eHX10FRV208V8!VkV10Fo0k150F0FF!ZF10V121023V0V9k4FV0	/!1/$B!1!1+2/)2&101.2$4$4#1/01*1/#4/D///+301)5///01%1!2/03!1!2////#1//!12#30107*2)1(2(11#2!422&3/!1#3//01!4/*3/.11/*4#2,2,1/#1%2%2/.21/2.1///$10j,2!3$2)1)3////&1/!9!1///#21/%1/2*21-3)1!3.42&2$	fesqb@DTmAlpAFRZKJJJJIEKYSIjYjeejjjaVDILWWf	26	25	350	350.293	3.3873	6	0	85.1	0.77333	85.49	0.57692	0.62676	0.74185	26	7	7	1	11	0	0	0	12	0
	:yz6Tsl1@4m!iV0NV90B6kb!F988!2F0Z8082NF86C1V#V42040F#8X!80224!Z!2F20F!1!F	V7PV0k90W70HmP0FF8HB64X!s8BF9AD48G@19P412!V81c!204HJFk_1BFBFk!aRtV0ZVI822x880VB#	//#2!27#1-1*1.1(4(1!21&2!105/$2/!1/!2)5D+5/)2///#1&2!3#1/-2/03/.1#1!1/.2&1(1/*6&1&1/(2/04/&2/01$21(4#201/$1010101)2/.1#2,2/%1//!1!3+1(6(1#1-1/&1)2!1/*1%e*2/$1*21//01.1&2*1/101!3//!42/#1)4(1!1*1&4/!103#1$1*1&1,2	fispR@LLyAFQ`BLddNbRbRrRTJRdiZ`@jVfjdaFHmNh	25	25	342	342.270	2.0734	7	0	116.48	0.68862	108.84	0.6	0.58693	0.74957	25	8	8	1	9	1	1	6	8	1
	:yjeUwZ3DZu1Zg06@Vc0h7VJ0FF88#HF0n9080BkNJ10V0m808!J0F081kH0V&F4$2#V18!	F_B0138J08FFYF03082470X80V8!92R0eF010FBV2JBW8!1FV!Ho1k110V0Fk0F_011!F!X2J!9V4V!	//#1#H/!3/#1&5/#2!201!4$1)101!1///&C2&1&1$1////02//$1%2//*1(2//+1%1%1/+6/1#2!1$201%11#3$201$4//(1%2012/(1*3.4/%1$1/#141+2#211%1//12/+101!1.2*2!421//,1(h(3#1(212,11%22#1,1%1/1//!1!1$2!3//011+1$1/%1(2&2*2%1(3)1/!32,	fespQ@DDiAKY`BBrBUlkJkjs}kTmUTmUUT`LkBDjMis@	26	25	361	361.268	2.0617	7	0	86.28	0.91458	105.72	0.73077	0.75005	0.61678	26	9	9	2	12	0	0	0	15	0
	:yj@UsZ1D4m0Zg028Vc0C7VJ0FF88#HF0n8080BkN410V0H808!J0F081kH0V&FZ$2#V18!	F_B0138J08FFYF03082470X80V8!82R0eF010FBV2JBW8!WFV!Ho0k110V0Fk0F_F11V0F!X3K!9V4V!	//#1!1B,2$2-3$1&2/)1!4$4)101$2//&1,@#11//*4/&4,1/!3/*2/!1!3.1!3%1//*2#101#1//!7&1(1#2*1%12#1&1$4//(1$32*2/1/3/)22//42//#3$2/12/+201!1/&3!2!101-1.1-1#2#f,2/#1$1%1$1,1%1)2#201//!2!1$6303//011/01/%1/3*4%1$1!3)1/%1*	fespQ@LTYAB^`BBrFRPjIJIYIIQSFYZejjVjfjPFMaJSFty`	26	25	361	361.268	3.0371	7	0	101.82	0.77441	102.56	0.69231	0.74299	0.61095	26	9	9	2	10	0	0	0	12	1
	:vjPqta0@7qV0C13cVc0C@V0FFJ8#4HG0W808!kN4dFV!N08!JJF0c1FH1W1!V!F#2F2#V18!	0ZB01I8F#HWF11882F70X10V80402BF8FV!GRV0JB_808W4010Hs0k11#kF0FZF01V!10V2kF29840V0	/!1/$4%1*11/)2(1$3&3(5$42/.1!5/.1!G+4+4////,1/-2/$2//$1,3/!1!1/$1%1!302!2$8*2)1%2$2%102.2//-2-1////#1/$103///$1!11012/(2!1$2/&2/03//,h#2$1!2)111$1*2!1(3!1/&3//3/3A201%3*101(3&1-1&1//#3%1&1(3)1/!4,2	fespa@DLyBh@claddttvbfRRRRbeZjViZZfjXYeNNhuzsP	26	25	353	353.292	4.4421	5	0	110.38	0.56523	84.47	0.53846	0.6377	0.66888	26	7	7	2	8	0	0	0	9	0
	zvyjezxZ3DWm1og13@Vc0h5VJ0FG88#IF0n9080BkNJ10V0HN08!JFF081kH0V1!V!J4#F2$1#	058181841PN0WFF32N34_02F4V!896R0eF010FRV208V8!VkV90Fo1k150F0FF!ZF10V121023Z!9k4FV0	//#1#B!1.3/)2&101.601!6$3//01/0104/D/)1/%1&1!3+5//1/&1/$3%2#1/////1/*18/$1/!1#2!42(4/!1#2/&2,4-1-1%1+5)11)1)1*4,2!1011%1/#1$12.2/%2/02*2#1/-1/$110j(3&1$2/#3/!1!1///*1(7!3*2//(11/%2/2*2.2)1/!32,	fesPR@DTaelpAFRZKJJJKIIZESIjZYiZjjjQFUaBWHsZ`	26	25	352	352.285	3.8175	6	0	78.89	0.85435	93.36	0.57692	0.64819	0.72141	26	7	7	2	11	0	0	0	14	0
	;jHzsZ1@4q0Fg!8Vc0B6V40FF88#HF0W80808F8490V02808!JFF081FH0V1%4Z!2F2#V18!	07818I841P80WFF0283473204V!882R08F#FRV048V808VkV90HR0k110F0VFV0ZF!V121062_!9V40V0	//%20E/!1//#4.8$2!102/(1.1/!30201%C+501*1/%1//&1//#1#1)1/!1!1/,1//!5$1,1(3-28!2+1$1/!2-1!3)1/2/#2//*1#201$1%5.5/*3%2)1/#1)1+1)2$2,101!2/)2//#1/01%g//*3/!1!2$1/&2-1/&5!3/#1$201%42.1-4(11/$4+1(3#1!201/!1-	fesqa@LLyAAPACYCIIChmEDdddimdmSSTmTuUPcJTaQjtf`	26	25	357	357.280	4.5247	6	0	87.97	0.68535	81.59	0.53846	0.64942	0.70798	26	8	8	1	10	0	0	0	11	1
	zvyjDUtZ1D1m0ohW38Vc0CKVr0FG88#IF0n8080BkN45Fc0HF08!JFG081kH0V1!V!JZ#F2$1#	058181841PN0WNFI2N34b02F4V!886R0eF010FRV2!V8!VkV90Fo0o150F0FF!ZJ10V121023_!9k4FV0	/+3&1!28!1.2/(12)1-2!1!6$5/01.1/#4/D/)1)1!2//5//1/&1(5/3///////!17&1,1/!2)4&5/!1/&3#201*4-1%1&1%1$2(3#2!11/.4/1%1,3(11$22//%2/,2#1/02+3/$1!i03-1/)3!3.3!1///*1(7!3/%1/&2$1/&2/2#3%2.2)11/-10	fesQR@LL`cKY`BLdabrbbbrRLrfRuMLtmUURaLkBTaUeu@	26	25	356	356.273	2.625	7	0	102.76	0.78221	107.27	0.57692	0.64361	0.71675	26	8	8	2	10	0	0	0	11	1
	:vjPqta0@7qV0C13cVc0C@V0FFJ8#4HG0V808!kN4dFV!N$JJF0c1FH1W#V!FV!2F2#V18!	0ZB01I8F10FHWF11882F70XG0V8#2BF8HV!GRV0JB_80814010Hs0k15#FF0FZF01V1F10V2lF29N40V0	/!1/$6%1+1+1!1)803&4#3&2(5$52////!1!A/#1/$1,1*3$2.2#3//&2/$201/+1%1//1!1//12(8#4%2)1%2$202#202.3//%1//04/-2*1-14/%3//*2-1012/(2!3$2////(3-g#1(2)11/02!12//!3+1/#1,1#@!1/#1&1%4%1)1&1-301//01(3/,4,2	fesqa@L\EA@pAGYCIICMMhidheddhmUKSSLuUP[BB]SiK@	26	25	357	357.280	3.4889	6	0	103.73	0.65796	90.71	0.5	0.71285	0.71292	26	8	8	1	8	0	0	0	10	1
	;jTytX1D7mVVhW3cVc0CUVrFFF88!4HG0m8080BkN4hFc0FN$FFG0c1kH11&FZ!2F$V18!	0_B01I8F10F2WNGG882J702F0V8#2BF8HV10FBV0JBZ80814#HV0o150V!F0FZJ01V1F1022pF21s40V0	/%1,10129/!2/)205&4+2$1!6$3////&C+1,1,2///202//(1-201-1/+1$1/*1&1//$17#4!1,11$2$2%2#3#3(5,1*1/%201/%4!11$1-1!104#1(2#1#1$101/!4)1//.101/!1//)32#2/02+1/1&h03*2/6+2!42!21,1///$1$1$2!4!3%1/+4/1/&1(1%22*2%1(2)1/.10	fmkQQ@L\`bKU`BArFRRF[JJYIJKIQ[KUSTmUMURctKB\]QiK@	27	26	375	375.271	1.4276	7	0	102.76	0.80654	115.65	0.55556	0.71456	0.67279	27	9	9	2	12	0	0	0	13	1
	zvyjerwZ1DVH1o402@Vc0C4VF0F188#IF0l908!kNJ10V02808!JFF081kH0V1%JV#F2$18!	048181841PN0WF032834512F4V!892R0eF010FRV208V8!WkV10Fo0k150F!FV0_F10V1H1022_!9k40V0	,1$1/$G!2.2-3,3/#2!6$2$2#1/(2-2/#4%D,1/+1%1/&2.2/3.1&1!3/$13/02//1///&2#3#7*2)101/2/04/!1%14////+2%5)1/$1$1$2,2,101&3$2-3022(2/$101/201,1-2.1&1/i/1$22(1)3#2-1//#1//!5!1*2/)1&11$1//(2%1#21$1(21(1/!42#1(	fmkPQ@LT`cjpAAYCIHTeEEDdeddULeiiffZjjj`vTI\iQeu@	27	26	371	371.283	4.3824	6	0	91.93	0.73251	90.2	0.55556	0.62883	0.72232	27	8	8	1	12	0	0	0	13	1
	;jPqsZ1@4T0V4068Vc0C6VFFF08#4HG0V808!kN490V0V8$JFF081FH0V&F#2F2#V18!	0ZB01I8F10FHWF11082470XG0V80402B08HV!1RV0JB_80814010Hs0k15$F0FZF01V1F10V2kF09s40V0	/!1/$E%1+1/+3&1!2(2%232$2//01/(4$4%E/,1+1/-2.2//+2/$1//$1/!1,1//$2(9*1)1$3!2)11(501$2//,2.1//)2.2)1/&21//)2%202$1012!1+2+301022/!3////#j#102%1)1(1)2!12.1(3$1#2!1//.@!1/#5(3///01%1#103#1!3!51$1!101!3-1-1-	fmkpa@DTY@X@claddvbtTRVbRRrTKUKSTsMUUP[JLYUkuE`	27	26	365	365.303	4.8352	5	0	91.69	0.68044	84.47	0.51852	0.71085	0.71096	27	7	7	2	10	0	0	0	12	0
	:UfTntX187uVF9W5cFc09DVGNF08#4HG0180808k84hFZ0XN08!FFF0c1FH1W1#804V!2F$V1#	0ZB11I8JG!2WF1F882J70214V80402BF0FX!FRV0JBZ808V4010H!k11$F0FZJ01V101!2pF21c40V0	$2//029//3+22#1#4,1&8$5#2/1///0E+5/)1/1//!2//01#2012#2+2//)1!1)3/$41#1/,201%7#4!1,1/042#1!13(3)1(1%1/.4-4+1#201*2#1///&1*2/)1,5///+31/%2/#21.j,1!2!1)6+3!1///-4/1&5!1!1!1/+4/3/%1/&1/$3//!2&2	fmkqb@L\}ABpAFRRF[JJJJJiIKIKUSSURuMR@gERFcP	27	26	362	362.304	3.6195	6	0	76.43	0.78804	78.43	0.55556	0.69333	0.72232	27	7	7	0	12	0	0	0	11	2
	;jPqta1@7yVVC17cVc0CDVFFFJ8#4HG0V808!kN4dFV0VN$JJF0c1FH1W#V!F#2F2#V18!	0ZB01I8F10FHWF11882J70XG0V8#2BF8HV!GRV0JB_80814010Hs0k15#FF0FZF01V1F10V2kF29s40V0	/!1/$D%1+1/)203&1+5(4$42&1/#1#105//!A/#1/$1.1-2.2//+2/$1//$1,3$2,1//!302(8*1)1(2$2#1)2011#2///,1//)2*1#2)14/#102//*2%202$1012/(2!3#22///#1//!j#2(1)1(1)2!12/(3#1$2!1(1//01#B!1%3/$13/%1/%3/03!3#3!41$1(3/,1-	fmkpa@DLy@X@claddttvbbRtRrRTKURtuLsUUP[B\USiK@	27	26	365	365.303	4.5407	5	0	91.69	0.68044	84.47	0.51852	0.72604	0.71956	27	7	7	2	10	0	0	0	12	0
	;jyrwZWDZL1_5V2DVc0CLVG0F088!4IG0l948F0kNJCFV02808!JFG081kH0V&FV!2F22!V1#	FaB09I8F18FFYF1G082473X80V8!92R0@F010FBV0JBW8080FV!Hw0o11020NkVFZJ01!210a2KF09V4V!	!2.1/$@&1*2#1.1.4/$22#5////&B$1$1*1/*1/2#1/!3+1/,4/$1#3+1/#1-1/,1/#2-7&1!2%1!2!1(1$12#1$3&5(3.1/#2+42.1%1//%3$5/(1022/%1//#22/+201011/)2#2/1.1/!1#h)1!2/%4)1/!1/,1//$5@!1//0152/!1&1014/3(2!204$21-3/,1-	fmkqR@LLyACYk@DYIH]DeDmDleeLhmTmULtuTtJpcKcZ}P	27	26	370	370.280	2.4747	8	0	108.97	0.8662	128.01	0.66667	0.75051	0.655	27	9	9	1	10	0	0	0	12	1
	;jurxa1DbyWZC17ekc0CDVFNFJ88!4IG0l90808kNJ1FZ0XN08!FJF081kH1W&F%2#V1#	FaB09I8F08FFY0118N2Jb3X80V80890R0eF010FBV2F4W8(Hg0k1$NkVFZF11!210X2JF29V4k!	/!1/$C&1*2,3+2/)2$@2#2#1)1,1(1/*4%D/%1#1///1/*1/,4!1/01//$1,3/&1$25/+103#@*2)2&3)12#1,2////01(1%1//-1/(2,2)1!1-1/!2/+1#11.2-2//.2(k01*1&12.1&1(1,5)4!2///!4401/201*3!11.512/.3&2*21-3)1$1!1)42,	fmkpb@HTYuX@cIEMLeDheBdbeLjjVjjeZjj`vDiLoPZ	27	26	358	358.316	4.5612	5	0	67.77	1.0367	93.72	0.62963	0.7486	0.67407	27	6	6	1	12	0	0	0	16	1
	;jyrxaWDbyW_CW7ikc0CTVGNFJ88!4IG0l948F8FNJ5FZ0XN08!FJG081kH1W&F%22!V1#	FaB09I8F08FFY01G8N2Jb3X80V80890R0@F010FBV0F4W8(Hg0o1!20NkVFZ401!210X2JF29V4k!	!2.1/$A&1*2#1(3+2/.@2#1-1,1(1/*4%@/%1///$1-3+1/,4!1/01#3$1/*1,31/+2/$2&1%B03$1!2)2&3)12#1$3&3(3///(1(1%1//-1/(2/&1/01/032/+1#11/)4#2//.2(j01*1&1-4&101(1,5)4!2/%1/+9!1/2,3!11/1202&101/*2*21-3.1!1)1-	fmkqb@HTXvZpAFRJZYJIQJE[ISJUTmUTsUUMBlIRYN`t	27	26	362	362.304	3.4949	6	0	76.1	1.0946	110.79	0.62963	0.75996	0.67019	27	7	7	1	11	0	0	0	16	1
	;jyrwZWDZy1_5V7Dkc0CLVGNF088!4IG0l948F8kNJ5FZ0X808!FFG081kH0V&F%22!V1#	FaB09I8F08FFY01G082473X80V8!90R0eF010FBV2F4W8(Hg0o1!20NkVFZJ11!210X2JF09V4V!	!2,101/$C&1*2,3%1/.2$82#3-1/%1/02(4%D/$21#1/%1/$1/!3+1)2/!4!1/01#3//1,31/+26/#2-9&1!2)2/01$1$3&3(3///(1(1%1&1$2-3//*2/&1*1/)2/(1!101011/-2$1///!j,1/%401&1+1)4///01-7401/2+1#11.502)101/!3&2*21-3/,1-	fmkqb@HDhvZpAFRKQIQJIPiHiSJURuUTkUUMBlHRiNoT	27	26	362	362.304	3.6706	6	0	91.7	0.9084	110.79	0.62963	0.7599	0.63799	27	7	7	1	12	0	0	0	14	1
	;byqxaW@7qW1CW1gVV08DV1FF088!4HG!948!k8JhFV!N$FFF0c1FH11(V!2F02!V1#	0ZB01I8F#2WF1F882J70210V80412BF8FV!FRV0JBZ80804010H!k1102!F0FZJ01V!1022lF21c40V0	//%109.1!1.1)2)4/$2$3/!1//!402-E1///%1//!5//&112/-4/+1//104$1/,2(9#4!101*2%2$2$22#1#33&4(3///.4,2/$104/$101/,1//(3%1!2)1%31)2/)1$3///,j#1(2)1$16+2!1-4/+2/)1-202A!1!1!101/)4/1//1//!2$1/)5!2(	fmkPR@L\`bZpAFRRF[JJYJIYIKJKUSSRuSULBgEUZ]YX	27	26	364	364.296	4.1442	6	0	85.98	0.81158	95.42	0.55556	0.65925	0.6715	27	7	7	0	11	0	0	0	12	1
	:yjXUwZ3@4m14g!8Vc0g6V40FF88#IF0W90808k8J10V02808!JFF081FH0V(Z#F2#V18!	F_B0938J18FFYF02082470X80V8!92R0eF#FBV2JBW8!WFV10HJ1k110V0Nk0F_F11V0H!X3K!9V4V!	//&1B,2$2(1!103$1/.2!202!106)1/-1/102*@$1//*41/$16//3&1/!2(2)1!3.2!2%2//*205(1/)1(5&101*2-1!12#1%1%4/)1/#42*2/)2(1)1.2//22+2)1,3/#101/,201!1.2&3%2/11-1-1#1#h&2$2/)1#101//(2&1//%@303//011/01*2(201//!1$1!30201$1)1(1-	fmkpQ@LTYAFU`BJrFRPjIJIZIYJJXiKTmURmUMUBLIRXnoL	27	26	373	373.279	3.5531	7	0	114.33	0.68967	102.56	0.7037	0.73924	0.63126	27	9	9	1	11	0	0	0	11	1
	:yjeMwZ1DZP1Z406@Vc0C6VF0F088#IF0l908!kNJ10V0X808!JFF081kH0V&FV#F2#V18!	FZB0938J18FFYF03082470X80V8!92R0eF010FBV2JBW8!WFV10Ho0k11#Nk0F_F11V0H!X3G!9V4V!	.1!1/$F1%1$2$2-3$1/.2!2022#6#1*1///&@/1$2/)41/$16//3&1/!4(2&101013.1!2)2//&2*1/)1#3#5)12)2(2$1!12#1$2&4/)1/#3!1/(1%1$3%1)1//.12,2)1!1)3/%12/+101011.2&3%2/*1/,l,1(2/&2//(2//-9301//011/,2(2/!2*21$1$1!302&1)1(42,	fc{pQ@LTYA@}`BJrFRPjIJIIQ[IJHsIZejjeZijjGXRdq}AX	28	27	385	385.290	4.0075	7	0	111.24	0.70883	102.56	0.67857	0.75549	0.64597	28	9	9	1	12	0	0	0	12	1
	<Pqtb9@7qVVC1IcVd0CDVFFFJ80104HG0V808!kN4dFV!N!20JJF0c1FH1W!2V!F#2F2#V18!	0bBV9I9FV!HWF11882JE0X!V80F03DFBFc!IBVFJB_808042!Hs0k51#NF0FZF0WV0V50V2kH29cB0_0	/!1/$8%1+1&1/02)1+3(4$22//!5/.1!7/.2///*1*5!1/02(2/$1//$1,3/!3!1/.302(8*1)1%2$2%1#3,2/$2//&1//#1)4*2)1+21&102/6/.2&11013.2$4!2!1#22(1///02/+j#202%2)1(1)2801/1(3)2//,2$9!1%3,1(3/%1//(3!3&41$1(3/,1,2	fm{pa@DLy@X@claddttvbfRbRRrTNZmUKSRDDUTP[L\UUj	27	27	365	365.303	3.9972	5	0	110.31	0.56559	84.47	0.51852	0.6273	0.69646	27	7	7	2	7	1	1	6	10	2
	:yjirwZWDZT1_5V6DVc0CLVG0F088#IF0l948F0kNJ5FV0X808!JFG081kH0V&FV#F22!V18!	FZB0938J18FFYF0I082470X80V8!92R0eF010FBV2JBW8!1FV!Ho0o11020Nk0F_J11!H!X2G!9V4V!	!2+1!1/$F1%1*2-3$1&3/#2%2022#5$1)1///&@/1$2/!1%41/$12.203-3&1/!4/101013!3.2)2/$1/02*1*1(2$1(5&1!2)2(2$1!12#1$5&5(3//(1/(1%1$3&2&21!1//+12/&1,3$2/12/+101011/-2/*1/,k,1/%4)22//&2//-9!1//011/+101&2/!2*21$1$1!302/01(1-	fc{qQ@LTYAGU{@DUdLdaTRTRRbvRRtrbuKUUJuUTtFpeIczBp	28	27	389	389.278	2.1812	8	0	119.57	0.7685	119.63	0.67857	0.75577	0.64597	28	10	10	1	12	0	0	0	12	1
	zvyjizxZYDWq1phW3DVc0hKVr0FG88#IF0n948FBkNJ5Fc0HN88!JFG081kH8V1!V!JZ#F22#1#	058181841PN0WNFI2N34b02F4V!896R0eF010FRV208V8!VkV90Fo1o150H0FF!ZJ10V121023_!9k4FV0	!2/(3&1#@!2.3/)2)1.401!6$5//01/0104/B/)1)1+1&1.5/03-13/%1&15/3%1/////-2,18&1,1/!2)3&6(3)1/&3#2,4-1-1%1+503&11/#1*4/1%1,3)1$22.2/%2/,2#1/-1/$1!l/1/!4%3/!1!1/$1//$1(@!3*2*1/&2$1,1)2/2#3%2.2)1//0	fc{Pr@LL``oU{@DYICEeEEEddmBieEjZYiZjjidIcXRdJlnh	28	27	384	384.283	2.7182	8	0	112.77	0.82894	127.5	0.53571	0.66127	0.73618	28	9	9	2	11	0	0	0	13	1
	:yjizwZYDZy1_hV6DVc0hMVr0FF88#IF0n948FBkNJ5Fc0m888!JFG081kH8V&F4#F22!V18!	F_B0938J18FFYN0I082470X80V8!92R0eF010FBV2JBW8!1FV!Ho1o110X0Nk0F_J11!H!X2J!9V4V!	!2//1#D!1.3/#1&3/#2$1204$4$1#1$1///&B2&1&1$1/!1&1/$12.203.3%1/!2#1//.2///!1*1(2$1(6&1,2!1$201!1!11#3$5&5(3/.1%201/)1*3&2&41!1/&1/#14/02$1/!2/1/,101!1/*2!5//.1(k,1)12*4011%22/01/!101//$1(9!3//011/01%1$1&201(2&2*2%1(302&1//0	fc{qQ@DDiCOU{@DUdDkYVUY}Y~vZejjeZjjfQFMaBUEuy`	28	27	389	389.278	1.6852	8	0	119.63	0.76862	122.79	0.67857	0.76167	0.64904	28	10	10	2	12	0	0	0	13	0
	;jPqta1@7yVVC17cVc0CDVFFFJ8#4HG0W808!kN4dFV0VN08!JJF0c1FH1W1!V!F#2F2#V18!	0ZB01I8F#HWF11882J70X10V80402BF8FV!GRV0JB_808W4010Hs0k11#kF0FZF01V!10V2kF29c40V0	/!1/$B%1+1/)2(11+3(4$42&1*1(1!1!5//!G+4+4//.1///+2/$1//$1,3$1,1/(1)302!2$8*1&101(2)1)2&2//-2-2///)2)1/$102///02021#1012/(2!1#22!1/#2/03/!1/)l#2(1)101$11)2!1(3!1,3#1$2!1/,3/3@201%3/%3/%1//(3!3#3!41$1(3)1(1)1-	fc{pa@DLyAh@`\`eW]|rnjkM{URuLtuMULBrgGUZCEh	28	27	377	377.314	5.3509	5	0	104.2	0.59875	84.47	0.53571	0.66126	0.69969	28	7	7	2	10	0	0	0	11	0
	;jTyta1@7yV0hW5cVc0BDVrFFJ88!4HG0V80808k84hFV0VN$JJF0c1FH1W#V#Z!2F2#V18!	0_B01I8F10FHWNGF882J70XF0V8#2BF8HV!GBV0JB_80814#HN0k150V0FF0FZJ01V1F10X2pF29s40V0	//&2D%1+1*1-805&4+2(4!1042//&1/!2*C*1///&3/$2#3$2/.1%2(201)1!1/$1&1!101,1,102//*16#4!1,11&2)2#2$2&4/#1#1#1(1(2/(4#1.1#1$4/01#1/*2///0202$1113%1/02!1$2/.2/02/%3-j,1/,2!12!21/(1(1(1//%5!3//!4/1/&11-2%103)1%103#1$1/!1,2	fc{pQ@L\EAF]`BIrFRRFZ[QQIYJKIIYZjVifjfjfDXPRZ]EX	28	27	385	385.290	2.8378	7	0	105.88	0.76776	107.78	0.53571	0.72741	0.72942	28	9	9	1	11	0	0	0	12	1
	:yjeUwZ3DZu1Zg06@Vc0h7VJ0FF88#IF0n9080BkNJ10V0m808!JFF081kH0V&FZ#F2#V18!	F_B0938J18FFYF03082470X80V8!92R0eF010FBV2JBW8!1FV!Ho1k110V0Nk0F_F11!H!X2K!9V4V!	.1/#1#F/!3-3$1&3/#2!201204$4$1#1$1///&@/1$1/!1%41/$12.2/3&1/!2/!1!3/!2)2//&2*1%1#1-1(6/$2(201!1!12#1$2&5//(1%201/)1*3&2&21!1/&1/#14,2$11!1!1)3$2/1/,101!1.2*2!2/*1/#1(k(3#1(21.1%22/01/$2//$1(6!3//011/01/#201/2*2%1$1!302&1)1(32,	fc{qQ@LTYAAQ{@DMdLdaTRTRRbvRbvfRuKUUJuUURDslIRX~`l	28	27	389	389.278	1.9568	8	0	111.83	0.82223	122.79	0.67857	0.75365	0.6593	28	10	10	2	12	0	0	0	14	1
	;jyqwZWDZy1W5V7Dkc0CLVGNF088!4HG0k948F8FNJ5FZ0V8$FFG081kH1V$80F$F22!V1#	0ZB01I8F!FHWF1G082470XG0V80410B08HV101RV0J4_8#4010Hc0o1402!F0FZJ01V!10X2kF09s40V0	!202+11%1&1!1!9%1+2,3//%2!208$2/%2/.4)4#10G/$2///!5)1&3//)2/$1#3//1,31/01/.2$2(A&1!2)1$4#1)1(3&3(3///,1/$1!2-3(1)1/&2)2//.1!2&1/#301012////%1/l1!102%1%3!1(1!4%2!1//.1-4/(@!1/2!5//*101/*2*21(1$3/)3!1-	fc{qb@HDiu^pAFRKQZJJIFIIKZYRjVfjYfjjZCYRbJm^hl	28	27	374	374.315	4.7415	6	0	104.21	0.79935	110.79	0.53571	0.73282	0.7177	28	7	7	1	11	0	0	0	13	1
	:yjizwZYDZy1_hV6DVc0hMVr0FF88#IF0n948FBkNJ5Fc0m888!JFG081kH8V&FZ$22!V1#	F_B0938J08FFYN0I082470X80V8!92R0eF010FBV2JBW8#FV!Ho1o110X0Nk0FZJ11!2!X2K!9V4V!	!2+1/#1#B!1.3-3$1//01204$5)1$1//%4/B1.1$1/)41/$15/03-33%1/!2#1-1!3/!2)2//&2*1/#2$1(7&1,2(201!1!12#1$5&6(3/.1%201/)1*3/1/*102/014/&1,3///#101!1/*2!2/*1/#1(k,1)1+4!1%2/!1/$3//$1(9!3//011/01+1&201/2*2+1!303&1%1!1/&	fc{pr@LTYAA^kv@HrREQIQIJKYJESJKTmUTkUUSHSFpeIczBp	28	27	386	386.279	1.385	9	0	119.57	0.87806	139.86	0.64286	0.769	0.66621	28	10	10	2	11	0	0	0	13	1
	;jPzsZ1D4q0og028Vc0C7VJ0FG88!4HG0n8080BkN490V0H808!J0F081kH0V1%44!2F2#V18!	F6B10I841PNFYFG3083472XN4W!882R0eN010FBV2JBV808WFV80Hw0k150F0Fk!_F11V1F10X3oF09V4VV0	!1*1.1$1#C,1$2.20101&2&1/01034$1//%1/#4$2%G2&1!2+4-1/%201&1,1$1-1(1,1!3/(1/$1*11(1!1/*1#1/)1!1$@/$2.1!1)3&3//,212/&1#1/3!1%2.2/%2%1#53/$2/-1%1/,101!1/0101!2!2!1*3/%2/%k%1.2/#1)1!1(1/2&1//02!1#17!3(1/#3&1#1*1/%1/3*4%11&3)1!2/-	fc{qa@DTYCLpAEYCIImDeDddleEMeBuMKURuTuTbL{FDnPiuyjp	28	27	381	381.302	4.9663	6	0	104.79	0.72039	104.7	0.53571	0.67538	0.66071	28	8	8	3	10	0	0	0	13	0
	;jTzsZ1D4y0VhV68Vc0CMVr0FF88!4HG0n8080BkN4CFc0m808!J0G081kH0V1%F4!2F2#V18!	FbB09I8F180FYNGG082473X!V8!82R08F010FRV0JBW808WFV10Hw0o110V0skVFZJ01!210a2JF09V4V!	//#1!2B1/02/#1-1/!1034$4$1#1$1%1//#4!1(H+2#1$104-2/&2!1/&101//&3,1//#102$11&1)1/)101*1.2$6&1*102(201%11#1$5&4//(1#22202/)1%1#3.2,2-1/#14/%2//$1/,101!1/&2!2!11)3&2+1.1(n131)1)101+11%5(3)1///*1&17203/,3#11/011/$1/2*2%1(301&1/.10	fkgpQ@DTYCLs`BJrFRSZIJIIKIJJ[JEMTmURtuTuJHsliRXvgTZ	29	28	397	397.301	3.22	7	0	125.63	0.70469	121.77	0.68966	0.72233	0.64597	29	9	9	3	12	0	0	0	12	0
	zvyjDztZ1D1u0ohW78Vc0CKVrFFG88#IF0n8080BFN45Fc0HN08!JFG081kH0V1!V!JZ#F2$1#	0_8191845PN2WNFG2N34b1204V80B86R0@FX10FRV!8V8!VkV90Fo0o110k0FFV0ZJ!V121063_0V9V4FV0	/+3&1!28!1!1+2/!1%2$1/%1!6$4///%4/F/)1)1!211%2/////1(5/3&3////%1/*1(19&1+21(2(12)2&5/!1/&3#201*2-1%1$3(1$2(3#2!11/*4!24/(1+3.1/*1//)2#1*21$2+1/(l03*2!3/)3!3+1%1///*1&29!3/%1/&2$1/&21+1!2#3%2.3)1!3!1-5%2!10	fkgqR@LL]AEYg@DYICEeEEEDbehmidmSMSLuMUThsAreKcj}YX	29	28	394	394.302	2.0151	8	0	115.89	0.79291	119.63	0.51724	0.60546	0.77052	29	9	9	2	11	0	0	0	12	1
	<Pqtb9@7yVVC1McVd0CDVFFFJ80104HG0V808!kN4dFV0VN!20JJF0c1FH1W!2V!F#2F2#V18!	0bBV9I9FV!HWF1188HJE0X!V80F03DFBFc!IBVFJB_808042!Hs0k51#NF0FZF0WV0V50V2kH29cB0_0	/!1/$B%1+1/)2)101)3(4$22&1/#1%5//!7/.2/)1//1*4/$2(2/01!1//$1,3$1,3//!302(8*1)1(2)1#3$202$2/$3//&1//#1)4*2)1+2(102/6/.2202$1012.2$4!2!1#22///*2/+l#202%1)1(1)2801/)3#1$2!1//)2$8!1%3/%3/%1//(3!3#3!41$1(3/,1-	fcgpa@DLyBX@`\addttvbbRtRRVRaJujiZZdHHjhavXxjgT	28	28	377	377.314	4.4516	5	0	107.22	0.58189	84.47	0.5	0.63742	0.72141	28	7	7	2	8	1	1	6	11	2
	zvyUDTsW1D0m0VjV3Nkd0CKkr4FF88#2F0r8082BFN65Fc0F0V4204FG#cX!10@24V04#F202!180F	Z7PV0k90W7VFnP1GF8HD64X!s8Bk9AD48G@19PZ12!V81VV02V4HoFqh1BFBko0FaJxV0ZVQN2Xx880VB!V	//#10225/!2//,3!2$1!@$203*1%1-1.1*2(D+3$2(2*23/!1/01)1-2#1/$1/*2//2//!1/#1/%1#9!20101#1%2!1.201#2,4/$1+1,201-1$4$1%1!1!1$2&4,2-1!1/041///*1/%5(2,1$1*2/%2!1(1*1,j03)1!2#1#2)3(203&1$2$1//$2/$13#2124!3////+1(1&2*2%102%3)1.1.10	fcgpQ@DDi@h}`BFrFRYQIQIQQJiQ[SK`f`@jZffjjQBYvXu^dt	28	28	385	385.290	1.8321	7	0	120.96	0.64294	103.62	0.53571	0.64093	0.80497	28	9	9	2	10	1	1	6	11	1
	:UfPnta187yV4915cFc09DVFNFJ8#4IG0180808k84dFZ0XN08!JJF0c1FH1W1!V#V!2F2#V18!	FaB09I8F18FFYF108N2Jb3X80V80882R0XF#FBV2JBW808VFV10HR0k11#skVFZF11!210Z2KF29V4k!	01/.1#20C/(2&3&3#8)4.4#182#4-1,1%101/(2$1!F+3)1#1/$2/03(1.1*1/,4!1//01/$1#1(3/$7&23//!9!24/2/042#1,2////01%4(1!3)2/.1//(1(1/01/012/+11#1.1-2///(n01(101//1(1,5///.24401//015.312+2//,102%3.1&1*2(	fkgpa@L\EA@@b\addaffRbTRaRRrVRuTmUTsLuTBgHTFSMh	29	28	389	389.325	5.9689	5	0	78.27	0.70461	70.48	0.62069	0.71225	0.73452	29	7	7	0	11	0	0	0	13	2
	;jTzsZ1D4q0ohV28Vc0CMVr0FG88#IF0n8080BFN4CFc0H808!JFG081kH0V1%JZ!2F2#V18!	07818I841PN0WNFG283473204V!882R0@F010FRV048V808VkV90Hw0o110F0VFV0ZJ!V121062_!9V40V0	//#1022A/!2//#4.401!4$3//!1/1&202(C+3,1)1!2&13///(1/&1///-1///!1+3-19!2#1+21#1-2/05/!1*1/201.2)1%1&1#201$3%5%2(5.1)25%201&1.1/*1)2/!101!2/)22.1101!2+2/(k03-1/)2!3+1!1!1///*1&29!3*2-2(42.1-4(1/2$4$2%102%3)1/.10	fkgqQ@LLyAEYg@D]dLddNbtTTRVRTvtrViijYjfjjTI`yRdJMNlt	29	28	401	401.289	2.9703	8	0	118.82	0.7274	118.89	0.51724	0.67494	0.75832	29	10	10	2	11	0	0	0	12	1
	zvyziyx_YDWq1WjW3TVd0hKkr40F88#HF0q948HBFNL5Fc0FFc42040G!1cm8!42X0V04#G3H210180F	Z7PV1k!WbVJmR1GF8HD6Be!s0BV9AB48G211FZ92!V8WV1!V0HZGqh1BHBPo0Ga4ok0Zk1N22w801VBJ!	!2//1#B!1)1$3/!1%205/1!4$1!6$201////$@$4//2%1*2-1/203*2#3/-1/0202////)1+11*2-7&1//1#2$3203#5(3+102/&2+1.1)11.2/%1(1/04*2,11,1)1)1+1)5(1/!1!11%2#2/$1-3/!m)1-1*4&2!201(1%11.2#1(3%2/$1%103!3//%2,1,1)1)2%201#2#2%1(3)1.1/0	fcgqQ@DTYCOU{@DUdDkfueU]Y~vEIj@BjejjjXQFMbGWf	28	28	389	389.278	1.0696	8	0	121.55	0.74759	123.85	0.53571	0.67098	0.77309	28	10	10	2	11	1	1	6	13	0
	;jPqta1@7yVVC17cVc0CDVFFFJ8#4HG0W808!kN4dFV0VN$JJF0c1FH1W1!V!FV!2F2#V18!	0ZB01I8F!FHWF11882J70X10V80402BF8HV!GRV0JB_808V4010Hs0k15#kF0FZF01V!10V2lF29s40V0	/!1/!20B%1+1/)8)5/$4$52//11/*2(G+3//,1(3/)3//&2*1)1//$1/!2,1//$2(8!24%1)1(2)21(201$3/,1(1/%1*4/%21/%2)1/&21-1//0202$1012/(2!3#22////(3-m#1(1)1(101&2!1/3(3#1$2!1//-27401/#5-4/1/(1.3$103!41$1021$3/,12,	fkgqa@L\EABpADyCIICMMhhdmDdedhUjiZZejYjj@yPSj}Aft	29	28	393	393.313	4.6057	6	0	110.06	0.62012	90.71	0.48276	0.70428	0.75107	29	8	8	1	10	0	0	0	11	1
	;jTzsZ1D4u0ohV68Vc0CMVrFFG88!4IG0n8080BkN4CFc0m808!FFG081kH0V1%JZ!2F$V18!	0_B11I8JG!2WNGG082470214V80402B08FX10FRV0JBZ808V4090HV0o110V0VF0FZJ01V101022pF01c40V0	/)1)1022@$5,2/#1.4(1(1!4$3//!1/(102(C*13,101*2/////)4#102///&1,201/(1//$19!2#1+2102%2)2#1$2&5//.202*1#2%2!1%1+201$2#1(2/+2%24)1&2/(2%2)11/-1(1/$2/1$2+1/(k03*1!2/)2!3/!1/+1(1/$1!1#29!3/&1*4/1-4(11.20110403!2%102%31(1$1/)10	fkgqQ@LLmAAYg@DCdLddNRbbTQbVbrTJVjZZiZjZjTIgYQcI]^jt	29	28	401	401.289	1.5843	8	0	118.82	0.7274	118.89	0.51724	0.69665	0.75107	29	10	10	2	12	0	0	0	12	1
	zvyjerwZ1DVu1o507@kc0C4VFNF188#IF0l908!kNJ10Z02808!JFF081kH1V1#80JV#F2$18!	0Z8191845PN2WF032834712F4V80B92R0eHX10FRV208V8!WkV10Fo0k150F!FV0_F10V1H1022_0V9k40V0	,1$1/$A!2!1+2,33,3/#2!2$8$3#1/(2-2#3.4%D,1/+1/#1)2(1%2/3.1&1!3/$13/02/.3///(2#3#9*2)1/!2(5(4#1-1&4///01/)2/11/)1$2,2,2)3$2#1)3012/-201*1$201#1(1-2//(l,2!3$22(1)3#2///!1//!7!1/(2/*2//$3!2%1#21$1(3)1+1%42#1(	fkgpQ@LTmADs`BNrFRPiJJJJIKQJiZYKSMTlmUUUTAraIcj]^X	29	28	397	397.301	3.1487	7	0	108.15	0.72908	102.56	0.51724	0.61376	0.76856	29	9	9	1	12	0	0	0	13	2
	;jyzxaYDbyWlhW7ikc0hUVrNFF88!4HG0n948FBkNJhFg0mN88!FFG0c1kH9W1#80JZ!2F02!V1#	0_B11I8JG!2WNGG882J70214V80412BF8FX10FRV0JBZ808V4090HV1o110X!F0FZJ01V101022pF21c40V0	!202/+101#5!1.3,3+22#1#4/01!B$3/$1//(4(A/)1+1/1//025.3/02#201$1///%1*103/*1/&2,1B#4!1,1/!2#1!133&6(3/1/$2,1*4!1(1#2&1)1//,4)1*3//////#32/1/)21.k,1!2,6$4%5!1/!1/$1/$4.1(8!3%1/+4/2,1(111(1%2*2.3)1%1/*	fkgpr@L\}AEQ{N@HrRPsYQQQQUIPjYQZjZZjVjjfQf]aNJdMF`	29	28	398	398.290	0.9458	9	0	103.22	0.96425	139.12	0.51724	0.7317	0.74654	29	10	10	2	11	0	0	0	15	2
	:yjizxaYD_y1_hW7Dkc0hMVrNFJ88#IF0n948FBkNJ_Fg0mN88!JFG0c1kH9W#V!FZ$22!V1#	F_B0938F08FFYN0G8N2Jb1X80V80892R0eF010FBV2JBW8#FV!Ho1o110X0NkVFZJ11!2!X2K029V4k!	!211/-1#7!1.3,301)2/+1!B$5)1#1,1//#4%D/*2///1-3+1!3/)2!11/03///03/,25/#2-@&6,2*1%12#1$3&6(3/#3*1%2/+101//03+1/+4/&1,3#1//.1$1+3-2!2//.1(m01*1/%4011%1(1)1!5/01//$1(7403/!1*1!11.513+1)1(3&2#3%2.3)1$1/$2%	fgwpr@LLyACYgn@HrRFJYJIQJEIFYSJKUKUURmUULblGBLnPZM@	30	29	410	410.301	1.6965	9	0	113.39	0.92592	139.86	0.56667	0.76544	0.71956	30	10	10	2	11	0	0	0	15	2
	:yzDTsl1D4m0VjV2NVd0CMkr0FF988!2F0r8082RFN6CGc0F0V4204FG#cX!90224V0Z!2F20F!180F	Z7PV0k90W7VHnP1GF8HD64X!s8Bk9AD48G@19PZ12!V81cV02V4HoFqh1BFBko0FaRxV0ZVQN2Xx880VB!V	/#1.10229+1%2/!1/4(3!2$1!4$3/#1-1/%1#2&5B$301#3$2(2*22///-2#1///2//#1/.1/#1/*@!20101&1/(2*202#5+1(1+1,211-1*1%1!101%2&2,2-1!1/041)2/%1/)11/$5(2/!1*2/%2!1(1*1,k03(21)1/$203,2$1/2)1)2/$1%124!3)1/(42/-4(1(1&2$4$2%102%3)1.1.10	fkwqQ@LLyAEYg@D]dLddNbRbRbRJTVtrdiZ`@jZZZjiDY`ybtFsP	29	29	401	401.289	1.4011	8	0	136.5	0.68359	129.07	0.51724	0.64203	0.80899	29	10	10	2	10	1	1	6	11	1
	:UfTnta187uVJ9W5cFc09DVGNF18#4IG0180808k84hFZ0XN08!FFF0c1FH1W1#804V!2F$V18!	0ZB11I8JG!2WFGF882J70214V80402BF0FX!FRV0JBZ808V4010H!k11#VF0FZJ01V101!2pF21c40V0	$2//029//3+2$1#4,1&8$3-1///05%A%1/.1/1//!2//%4012#2//#1/01!1)3/$41#1/2+2(B#4!1+2102.42#1#3!1$3)1.1/%2*1(2!4+1#2,2#11//#2%2*1/&1(2#1+15///)303/&2//$o,1!2!103&6+2!1//.1-4/&6B!1!1!1/1*4/3//-1+1(3//!2&2	fgwqa@L\}AEpADyCIICMeEEEEXedeDTmUMMUKUMUHJ\UHZLv`	30	29	405	405.324	5.148	6	0	83.35	0.72262	78.43	0.5	0.6614	0.76251	30	8	8	0	12	0	0	0	13	2
	:yzDTsl1D4m0VjV2NVd0CMkr0FF988!2F0r8082RFN6CGc0F0V4204FG!1cX!90224V04!2F20F10180F	Z7PV1k90WbVHnT1GF8HD6Be!s8Bk9AD48G@19PZ12!V81cV02W4HoFqh1BFBuo0FaRxk0ZVQN2Xx880VB40V	/#1.10229+1%2,1$1(2/1!2$1034$4(2/)1/*2(F$301#3%3,2$22///-2#1(2//#2!2//#1///#1/!2&6!20101%1/)1)3202#4+1(1/&11201-1(101%1!101%2&2,2&2%1!1/04*2///11.1$5(2/!1*2/%2!1(1/(l03/*4-203/!1/2/#2/$1%125403/,302//+1(1!1#2*2%102%3&101#1*1.10	fkwpQ@DTYBls`BNrBU_Jrlj{s}hiMP@UMLsUUHcLGLFoVZ	29	29	397	397.301	1.813	7	0	143.15	0.6109	122.83	0.51724	0.64372	0.81766	29	9	9	3	11	1	1	6	10	0
	:UfTnta187yV49W5cFc09DVGNFJ8#4IG0180808k84hFZ0XN08!JJF0c1FH1W1!V#V!2F2#V18!	FaB09I8F18FFYF1F8N2Jb3X80V80882R0XF#FBV2JBW808VFV10HR0k11#skVFZJ11!210Z2KF29V4k!	01/.1#22A/(2&3&3#8)4,1%182#5-1,1%101/(2$1!H+3)1#1/$2/03(1.1*1/,4!12///%1!11(3/$4&23//!7!24!1,2/052#1,3)1///&1%4(1,2&2/&1//(1(1/01/015/+11#1.1-2/!2//$o01(101//1(1,5///.24401//015.312+2//1+102%3.1&1*2&2	fgwqa@L\EAEpADyCIICMLeDheBdedldmUKUULsMUHJ\aPYLv`	30	29	405	405.324	4.8299	6	0	99.11	0.68802	87.55	0.63333	0.71838	0.73536	30	8	8	0	12	0	0	0	12	2
	:yjizxZYD_yWphW7DVc0hMVrFFG88#HF0n948FBkNJCFc0HN88!JJG081kH801!V!JZ!2F22#18!	0b811G845PN2WNFI2834b22F4V80896R0eHX10FBV208V808WkV80Fw1o150m0FF!_J10V1F1023_0V9k4FV0	102//1#B!2!1+3/)205&5*32$1!6$4/)1/-1%1&@/%1101//(1/$203.41/$1&1$6///1/$1//*2,18#4!1,1(2(12(35&6!1$3//%2,1*4!1+3011$1$2!1,1$11/$4#4$2&2(1//$1///-2!13+1//*l,2!2/!4%3#2-1!1/$1//$1(8!4//!4/1!2)1(121.2*2%1(3)1!3/-	fgwpq@L\]AEYgn@H{HYIHYlhheDlehmieEjfZiejjjfQfCaFPgtE`	30	29	417	417.288	1.7244	9	0	132.08	0.81383	148.24	0.5	0.64238	0.7473	30	11	11	2	12	0	0	0	14	1
	<qzwZf@4y11gV4RVc0g6Vr0FF88!4HG0_94808k8JC0V0X808!J0F081FH8V(Z!2022!V1#	FbB0CI8FV80FYN1F08247XX!V8!92R08F140FBV0JBWc080Fc!HR5k510X0Fk0FZ401#10X3KH09VBV10	//(D.1!2+1$101.4.6$2!10301&1!101/$2!1,102!2*6/1$1//+2/1%3.1)1.2//-1$2%1//!2(1//!5&1,2!1$2(12#1$5&5(3.1/#10201/#3/3/%4.5$1/#12/4//(1$2+1%2%101101/-1//.1(n%5%1)1.1#@021/01/&2!501/#1/05!3/(1%20152/1,4(1/#204/$3#1#11/!1-	fkwqR@LLyAC]g@DYIH]DeDdhldmBdifjuRuU@aEULPKLLnHZ	29	29	394	394.302	2.409	8	0	121.04	0.77982	128.01	0.62069	0.664	0.67908	29	9	9	1	10	1	1	6	12	3
	;jurxa1DbqWoC13ekc0CDVF0FK88!4IG0l90808kNJdFV02N08!JJF0c1kH1W1!V!4V!2F2#V18!	F6B18I841PNFYF118N3Jb3X84W!896R0@N010FRV0JBV808VFV10Hw0k110F0skV0ZF11V0210a3pF29V4kV0	!1.1-1#208/!2/$3#8)4.23#@$20101/-1/(1022&E+5///01!14%1(1/&1/%1!2/!101!3/!1-1(1//+1!2)1&3!1A!24%2(2201/2/06!1///-2%4/!1!2//#1(1*23,2,1-1/013)1/01#11&1&2$1////0n01,1%2%2&1$1////+2,36!1/,1$4.11/&4/2*21$102%3)1/2042,	fgwpQ@L\EAB{`BNrFRRFZYJIQJKEIYSIZiifZjVjjhScFTkUZsEh	30	29	409	409.312	4.1733	7	0	107.56	0.75632	110.94	0.53333	0.64938	0.75032	30	9	9	1	10	0	0	0	14	2
	;jPzsZ1D4q0og038kc0C7VJ0FG88!4HG0n8080BkN490V0H808!J0F081kH0V1%4Z!2F2#V18!	F6B10I841PNFYFG3083472XN4W!882R0eN010FBV2JBV808WFV80Hw0k150F0Fk!_F11V1F10X3pF09V4VV0	!1%1#1/$1#9,1$2/0101&2&5/31!@$201$1///(2%G2&1!2+4-3/(1&1)1!11/!1(1,1/+4/$1+1(1)2/#1#2+2,1!1$B/$2!1+1!2/06//-12/&1#1/3/)2%5/%1#53///#1%1/,101!1/0101!2!2!1*3//,n%1.2/#1)1!1(1/2//)2!1#14!3(1/)421#1*1,4(5/3!204$4%11&3)1//0	fgwpQ@LLyAE]`BNrFRRGQIQIJIEJJ[JEZfejjVjfjdYdxrdJeAhoV	30	29	409	409.312	5.0416	7	0	107.56	0.75632	110.94	0.5	0.67203	0.6909	30	9	9	2	10	0	0	0	14	2
	:yziqxpWD_qWWEW3Tkd0CLkG4FF988!2F0o948HNFFLCGV!FV4204JG!1cX!84@X4V$213HH101!F	Z7PV1k90WbVLmL1GF8HD6Be!s8Bk9AD48G219PZ12!V8Wc!2V4HoFyh1BH4Po0FaRxk0ZVAN22t880VB4!	!2.1%2-6/!2/)201/#5(@$4////5#10B(1)5/!2/03/#1)1!3*2/-2,1$2012!3+3/2!1,31-1//!2%3&@#1101!2/,1#1$3&4(3/#1//(4.1//,1!1%1*2(3//&5+2*1)5*1/1////&m/#1-34&2///*2/%3#2108401/,3%2.11)101/#101#2*211!2)3/)1!1101*	fkwpR@DLy@^s`BLdfffRbRbbRIRfTdij`@jfejjfH]bGTZ	29	29	390	390.314	3.0478	7	0	111.36	0.78529	122.83	0.51724	0.6661	0.82315	29	8	8	2	10	1	1	6	13	1
	:yziyxpYD_qWWjW3TVd0hMkr40F988!HF0q948HRFNLCGc0FFc42044G!1cm80842X0V04!2G3HH10180F	Z7PV1k!WbVLmR1GF8HD6Be!s0Bk9AB48G211FZ92!V8Wc1!V0HZGqh1BHBPo0GaBok0Zk1N22w801VBJ!	!2)1+2)1#B!1)1$3/!1%205/1!7$1!6$201////$8$4!1/,2/03-1/203*2#3/-1/02//0101,3/)1+11*2-8#1!1//1)3203#5(3+1/)2+1.1)11.2/%1(1/04(302,11,1(5*1+1)5(1/!1#1%2#2/$1%1/*k)1/)4&2!2*1%11.2#1.2/$1%106!3/,3(2,1,1)1)2%201#2#2%1(3)1.1/0	fkwqQ@DLy@h}g@DMdDj{mYUWV_miJZh@JjVjjiaBYvH}AX	29	29	401	401.289	1.2091	8	0	128.14	0.78469	143.06	0.51724	0.67411	0.78235	29	10	10	3	11	1	1	6	14	0
	zvyziqw_WDVq1W7V3Tkd0CJkG4F088#HF0o948H8FNL5FV#V4204FG081cm$@24V0V#F22210180F	Z7PV1k90WbVFnL1GF8HD6Be!s8BV9AD48G219@Z92!V81V102V4HoFqh1BH4Po0GaJxk0ZkAN22t881VBJ!	!2.1/$9!2.2-3,3/#4&18$3////4#10B#1-3/!2101/-2#1)1203*2!31#1/$2,1$1015!3/)1!2/01///02%2!1#9$121!2)1/!2)3&5(3#2///!1$40102-1,2/+1!1/02//$301!2/12/$5(201/1/$1///0m/#1-34&2!2///&2/%7#2105!1%2/,2/*101/!1!1#2*211!11(3/)1!1111*	fgoqQ@LTYADsw@D]dLdaTRTRTTRQVRtr`iKP@USRuUULPGLV`tV	30	30	413	413.300	2.6394	8	0	130.91	0.69368	120.69	0.5	0.64848	0.81719	30	10	10	1	11	1	1	6	12	2
	;jyzxaYDbyWlhW7ikc0hUVrNFF88!4HG0n948FBkNJhFg0mN88!FFG0c1kH9W1#80JZ!2F02!V18!	0_B11I8JG!2WNGG882J70214V80412BF8FX10FRV0JBZ808V4090HV1o110X0VF0FZJ01V101022pF21c40V0	!202/-10205!1.3,3+22#1#4/01!B$3/$1(1/.2(C+5,1+1/1//!5.3/01#201$1+1//)1*103/%1#1/&2,1A!24!1&1$1/!2#1!133&6(3/1/$2,1*4!1(1#2$201)1//,4)1*2.1/%1.2//,33/1/)21.n,1!2,6$4%3!1/!1/$1/$4.1(8!3%1/+4/2,1(111#1*2*2%1(3&201%1/*	foopq@L\}AEUw^@HgHYIHYlhhhhjdhleBhmUMMUKUMULcLGJ\UHZLv`	31	30	429	429.299	0.9282	9	0	128.83	0.77257	139.12	0.48387	0.71277	0.75329	31	11	11	2	12	0	0	0	14	2
	:yjizwZYDZq1phV2Dkc0hKVr0FG88#IF0n948FBkNJ5Fc0H888!JFG081kH9V1#80JZ#F22!V18!	058183841PN0WNFI2834712F4V!892R0eF010FRV248V8!WkV90Ho1o150H!FV0_J10V1H1022_!9k40V0	!2)1/%1#9!3.3-3,3/#2$1!@$3/,2/.1!4%C/)1,101%4/&2(1%203-43/%11%1/03/!2////$1+2,1A&1,1.1!2)3&6(3)1/+2/+1-1%1$2///05*1$1.1!13$2-301-1-101!2(21.22.1/!1/(n/1%2+@%2#2-1!1/6#102(1/)1(@!3/)2#2#1/1,1)1/2%1#2%1(3)1#3/$1&	foopq@LTYAGUw^@H[HYIBhmEEDdeeDhuLhmMSMLuUUULcLgJDaRjsz`	31	30	429	429.299	2.7537	9	0	126.33	0.76807	130.74	0.48387	0.70476	0.77687	31	11	11	2	12	0	0	0	14	2
	<Pqtb9@7yVVC1Mckd0CDVFNFJ80104HG0V80808kN4dFZ0VN!20JJF0c1FH1W!2V80FV!2F2#V18!	0bBV9I9FV!HWF1188HJE0X!V80F03DFBFc!IBVFJB_808042!Hs0k51#NF0FZF0WV0V50V2lH29cB0_0	$2,1%1-8%1+1,3+8)5/$@$32/$2///7/.2//!3/&103(4/$2(2/$1//$1,4/!3/)1*2(@#4%1&1011/02#3,3+1(2/1/%1*4/(1)4*2)1+2*2/601/,2(1012.2$4!2!1#22///*2,3-o1!102%1)1(101&2801/)3)2/)4/!2$5!1(1/)4%1)1/(1.3*41$1(3/,1-	fgoqa@L\EAFpAByCIICMMhhhdXddleBtZuTmMTaAEUDIs@gTF`	30	30	405	405.324	4.5269	6	0	109.99	0.62051	90.71	0.46667	0.64276	0.75181	30	8	8	1	8	1	1	6	12	4
	;jyqwZWDZy1W5V7Dkc0CLVGNF088!4HG0l948F8kNJCFZ0V808!JFG081kH1V$80FV!2F22!V18!	0ZB01I8F!FHWF1G082470XF0V8!12B08HV101BV0JB_808W4#Hs0o1502!F0FZJ01V1F10X2lF09s40V0	!202#1(1%1&1!1!9%1%1$2,3-2&4/!208$4/%2//)2%E2/&4-1//1/03//)2,2&2#3/02&1%1,31(1(1/.2$2(@&1!2)11/02#2$3&501%31-1%1/1/%1///%5!1/&23/(1/.1012/+101012/$402/03//,o#102$11(21(1!4%2!1#2///)4/$1!@!1//!42+1-1014)1.2$4$21$1(3%1/%1-	fooqQ@LLyAG[o@DSdLddNbtTTRJRRTTvTVjViijfjffaVTxzgVV[@	31	30	425	425.311	4.6007	8	0	128.4	0.73512	128.01	0.51613	0.7444	0.70898	31	10	10	1	11	0	0	0	13	2
	;jPyta1D7yVVh17ckc0CEVJNFJ88!4HG0m8080BkN4dFZ0kN$JJF0c1kH1W#V80FZ!2F2#V18!	0_B01I8F10FHWFG1882J70XG0V8#2BF8HV10GRV0JB_808W4010Hs0k150V0FF0FZF01V1F10X2pF29s40V0	$2/#1)1#6%1%2$2,3+8%2!4/01!B$72/$2///A/#1$1//(3$6,1%3//////!1,4/!1%1/!1/!1A#4/1)1(2/04+1/)1&32/(4!1/31!1!101&1!1#2011&4/%4///)101/)2!3$3/&3!2//,3-p1+1/$1&2!1$1,1/2/)4.2(B303//!4/1+2)311.3#1!1!4%1(3)1/$1+	foopQ@L\EACS`BErFRRFZ[QQQHqKQYQRkURtuSLuTuHKIp`gTFJp	31	30	421	421.323	4.6231	7	0	120.07	0.67752	110.94	0.45161	0.73595	0.7679	31	9	9	2	10	0	0	0	13	2
	;juzxa3DbuWoh17ekc0hEVJNFG88!4IG0n9080BkNJdFZ0mN08!FFF0c1kH1W1#80J4!2F$V18!	0_B11I8JG!2WFG1882J70214V80412BF8FX10FRV0JBZ808V4090HV1k110V0VF0FZF01V101022oF21c40V0	$2/-1#7/!3,3!2(2$1.13!201!B$1////5%9%1/!1+1/////*401//)1/01,6/%1#1)1%2/#1E/#2102/1#1,4//.22*11&2%1(1#2&1*1//#2%24)1!2$11%1%1$3!2+1#1//%1+2&3!2/1//*p(3#1!2$5-1$2!1/!1,5-1-4,301&6E!3$1/01$3#1/02/&11.2*2%1(3)1/!32,	foopQ@DL]Bnw`BIrFRSSYQQQQVIZKJJUMUMMUKUSUUHsArcFSzCMh	31	30	421	421.323	3.4597	7	0	95.95	0.84033	115.81	0.48387	0.68502	0.77245	31	9	9	3	12	0	0	0	17	1
	<yrxadDbqWlCW3ykd0CTVG0FJ88#HF0p948F8FNJhkV02N08!JJG081kH0V102V80J#2F22!V1#	078WCI94VP8FWF0G28IJjX204V!N96T0NF9502BV048V808Vkc!Hw4o510H0FF!ZJ0VV101023V209VBFW0	!23-101/!8/!2.2)2!1/!3!6$@$2/.1#5//!5///-1!1/#3#3//%1!2/$1#3)1/%11*131(2/+1(1!2!302(9&1!201&1/!1$11!3&4(3/////#1///+3/4+1$2!1/%202/012%1#12//$1/(1&1/o%5$1/#1!@!4!2@/01/#6///!A201/,32.1$2*101/*2*21-3%1+3)1-	fgopR@DLyBY{`BLdffftTTRRVTqTr`\mTuHTCEUULPGLTiPZ	30	30	402	402.325	3.418	7	0	108.84	0.74026	112.65	0.5	0.61682	0.75107	30	8	8	2	10	1	1	6	13	3
	;jyyxaY@7yW1hW5gkc0hDVrNFJ88!4HG0V94808k8JhFZ0VN$JJF0c1FH9W#V8!Z!2F22!V1#	0_B01I8F10FHWNGF882J70XG0V8!12BF8HV!GRV0JB_80804010HN1k150X0FF0FZJ01V!10X2pF29s40V0	$2/#1-6%1(1!2,3+8)4/$@!1082/$2-2!1,102!2*E/#1/03/+3$2*1%303////$1/1#1&1,4/!102/&1/!18#4!1,1)1(2)3&5(3!1/)1(2)4-4/(1+41!1%1(4/%2//!1/%1/+2!3$3/+3,1/-3-p1+1/$1&2!1$1//$2$1,4/(B!3//!4/1/%311/#1!1/!3#1$1/!105+	fooqR@L\EAC[o@DYIHYimEEDcDmEdlhmUKSULsUMM@lHIuAbl	31	30	418	418.324	4.1927	8	0	127.81	0.73852	128.01	0.48387	0.72374	0.76387	31	9	9	1	11	0	0	0	12	2
	;jyzwZYDZy1WhV6DVc0hMVr0FF88!4HG0n948FBkNJCFc0m888!J0G081kH8V1%FZ!2F22!V18!	FbB09I8F180FYNGG082473X!V8!92R08F010FRV0JBW808WFV10Hw1o110X0skVFZJ01!210a2KF09V4V!	!2//1#B101.3/#1-14/01!4!105$1#1$1%1///F+2#1$104//)3/&401,3/)3#1(1//#102%1&1)1/)1,1%2(2$7&1*102!1$201%12#1$5&6(3/.1$2201/)1*3//%5$1/#14///+1/,101!1/&2!2!1*3//#1(p!1)1)101)4011%2(3)2/$1/+11&1&17203//0152/11*14(1/2!204$2%1(301&1//0	foopq@LLyAAUw^@H[HYIH]DeDdedeEMeBhmTmURtuTuLaLGJLnKktf`	31	30	429	429.299	2.4919	9	0	144.59	0.74341	148.24	0.64516	0.73389	0.68393	31	11	11	2	12	0	0	0	13	1
	:UvTntb987yV09WKsFc09DVGNFJ80104HG0580808k84hFZ0XN0B!J4F0c1FH1W#V#V!202#V18!	Fag0CI8FV80FYF1F882JbXX!V8!82R0FF140FBVFJBWc080Fe!HR4k51#Nk0FZ401#50V3GH29VBk50	/01.1$2A//3&3#8)4,1&94#301+1,1(1//08/%1(2/2/03(1/*1!1)1.4!12/.4/%1!1)3/!204&2//#7#4!1,2/052#1,3)1*2!1/#1/#1#104(1(1%1$2#3/!1//(106/(1%2*15.2$4%1$1/-1/!2//$o01#2#101/-801(1,5/%21//(2!1/(1(15/12)1#1/-1+1(3/&1*2&2	fgoqa@L\EAEpADyCIICMLeDheBdedleWjuTmUTBDUT`L\aRZ	30	30	405	405.324	4.4282	6	0	102.13	0.66768	87.55	0.63333	0.64565	0.72942	30	8	8	0	10	1	1	6	12	4
	:yjizxZYD_yWphW7Dkc0hMVrNFG88#IF0n948FBkNJCFg0HN88!JJG081kH9V1!V80JZ!2F22#1#	0b819G845PN2WNFI2N34b22F4V80896R0eHX10FRV208V808VkV90Fw1o150m0FF!ZJ10V121023_0V9k4FV0	!2//1#4!2!1+3#101%3+2)5*3#101!B$8/%1/)3-1&D/)1+3//02/03.3/%1&1$6/!1/,12+3/#1/(1$2,19#4!1,101/2(83&6#1#3)1/+2)4!4*4!1.1$1/%11/.4/*1/*2//%2/,2#1+1//*q,2!3/!4%3/%1/$1//$1(B!3/(2)4/1!2)1)21+3!2*21-3)1/$5*1	e`_lFH@LNOHDNmgo`@cIICMeEEEDcDcEmLhmTsUKKUTuSHUQZDLPbEQL	32	31	434	434.323	2.8581	9	0	140.91	0.76283	148.24	0.46875	0.64036	0.79105	32	10	10	2	12	0	0	0	13	2
	:yziqwpWDZq1W7V3Tkd0CLkG4F0988!HF0o948HNFNLCGV#V4204FG081cm!80@24V0V!2F22H10180F	Z7PV1k90WbVHnL1GF8HD6Be!s8Bk9AD48G219@Z92!V81c102V4HoFqh1BH4Po0GaRxk0ZkAN22t881VBJ!	!2.1/$9!2.2/+3&4+4(8$3////4#15B/!3/!2101/-2#1)1203*2#1#1/01!2,1!101012!3/)1!2!1-1///02!1!2!1#B$101!2#1$1/!2)3&5(3//&1.1$4/!1,2/+1!1/02//&1!2/12/$5(101/1////&o*2(1-34&2!2///&2/%3#2105!1%2/+44/*1014/01!1#2$4$211!11(3/)1!1111*	foqQ@LLyAB{o@DCdLddNbRbRbbRJrVfTdiZ`@jfejjjXaNX]Qdl	31	31	425	425.311	3.1617	8	0	130.32	0.71601	129.07	0.48387	0.64389	0.82449	31	10	10	1	11	1	1	6	13	2
	:yziyxpYD_qWWjW3Tkd0hMFr4FF988!HF0q948HRFNL4Gc0FFc42!JG081cH8084@24V04#G32H10180F	Z7PV1k90WbVLlD1GF8HD6Be!s8Bk99D48G219PZ9#V8WV102V4HoGyh0BHB@o0GaRxk0ZkAN22h881VBJ!	!2//1#8!3-13/)203/1!4$1!B$1//&1/(4%B/!3/012!1/-2#1)1203*2#3#1/)1*1!1!2/,1!2!1///#1+2%2&B$101#12/.1$3&4(3+1&1/03/%4$1!3%2/2/+1!1/04//&1!2/1+1)5(1(1(41*2/)1/03%2(p/#1-34&2!2/01/2#1.2/$13#2105!3%2)2/1/011+1)1)101#2*2%1(3)1.1$1+	fopQ@HTXu]w`BArFRJZYJIJJIHkQ[SJBeU@AUMKUUULHKIsEhME`	31	31	421	421.323	2.5683	7	0	129.24	0.73754	132.08	0.48387	0.65135	0.83726	31	9	9	2	12	1	1	6	15	1
	:yzDTsl1D4m0VjV3Nkd0CMkr4FF988!2F0r8082RFN6CGc0F0VB204FG#cX!90@24V0Z!2F20H!180F	Z7PV0k90W7VHnP1GF8HD64X!s8Bk9AD48G@19PZ12!V81cV02V4HoFqh1BFBko0FaRxV0ZVQN2Xx880VB!V	/!1/1!25/!2//#4(3!2$1!@$3///!1,3$5@/02/#23//$1)1-2#1/$11/)2//2!1-2/1/#1$2)1%1#D$101#1!1/(2/05/$1/)221-1#24$1%1!1!1,2$1&2-1!1/041//1/)1/%5(2/!1&3!2/%2!1(1*1,o03(2(103+3(203,2$1//$2/$13#2167!3//!42/-4(1(11%2$4$2%1(3)1.1.10	foqQ@LLyAC]o@DCdLddNbRbRbbURbfLrdiZ`@jZffjjdPVKfKTXm@	31	31	425	425.311	3.0372	8	0	130.32	0.71601	129.07	0.48387	0.62624	0.82225	31	10	10	2	10	1	1	6	13	2
	:yjirxZWD_yWpCW7Dkc0CLVGNFG88#IF0l948F8kNJCFZ02N08!JJG081kH1V1!V80JV!2F22#18!	0a819G845PN2WF0I2N34b22F4V80896R0eHX10FRV208V808WkV10Fw0o150H0FF!_J10V1H1023W0V9k4FV0	!2.1/$6!1!1%2$2%1%3+2)5*3)@$8/%1/)3-1&@&1///%1)6/03//%1!2)6*1#3/-101+131/011/-2$2(9#4!1!2)1/!2(83&5#1#3)1/*3-3*4/!101/)11/.2/*1/#1%2$12/-121/(3&1///&q,2!3.1!4%3/////*E301/(2)4/2!2&121)1,3!4*22$1(3/,1,1	e`_lJD@LNOHDMgo`@`ZPrRPsYQQQQHqHjHsJKULuRruUMTtBtHXaDJbX	32	31	437	437.322	4.4143	8	0	140.91	0.66986	128.01	0.46875	0.6435	0.78055	32	10	10	1	12	0	0	0	12	2
	<Pytb9D7yVVh1Mckd0CEVJNFJ88104HG0m8080BkN4dFZ0kN!20JJF0c1kH1W!2V80FZ!2F2#V18!	0bBV9I9FW!HWFG188HJE0X!V80F03DFBFc10IBVFJB_808042!Hs0k510V0NF0FZF0WV0V50X2pH29cB0_0	$2/#1)1#6!1!1+2,3+8)4/01!B$32/$2///7/)1$2//!3/!1#103(4/$2////#1,4/!3%1/!1/!1A#4/1/!2#3,4+1(2/11&2/(4!1/3#2!1%4*201/#2*4/601/,2(101/2$4!2!1$2/*2/.2,3-p1$2%1/$1&2801$1,1/2/)4.2!2$5!3(1/)4%1)1/&11.3*4%1(3)1//0	fopQ@L\EAGS`BMrFRRFZ[QQQHqIJHiPmfmUKSUHPTUTHKEs@gTF`	31	31	421	421.323	3.5051	7	0	123.09	0.6609	110.94	0.45161	0.64415	0.76455	31	9	9	2	8	1	1	6	13	4
	;jyzwZYDZq1phV3Dkc0hMVr0FG88!4IG0n948FBkNJCFc0H888!JFG081kH8V1%4Z!2F22!V18!	F6B18I841PNFYNGG083473X84W!892R0eN010FRV2JBV808VFV90Hw1o150H0skV0ZJ11V0210a2pF09V4VV0	!3//10205!3.3(1*1.4!1,31!@$501$1/*1/*2(I+5/*2//01(1&3.4-1&1&1/#4/&1)1(1)2*1,21*2&2,19!2#1,2!1.2)3&8(3//%2/+1%1+2/-5(2/05///1(3011&1/#101!1/01(2/!1//1&p1%1/+4%1/%1/$1//$1!1#37403(1/)42-101+14(5/2!204$2%112%3)3//0	e`_lFD@LFNHDAmgo`@cjPrRPzIJIQJIHyJESJKTtsMUJuUTrCTVcEDIJQeeET	32	31	441	441.310	2.5298	9	0	157.1	0.68421	148.24	0.5	0.66193	0.74264	32	11	11	2	11	0	0	0	12	2
	:yjizxZYD_yWlhW7Dkc0hMVrNFF88#HF0n948FBFNJCFg0HN88!JJG081kH8V1!V80JZ!2F22#1#	0b819G845P82WNFG2N34b3204V80B96R08FX10FRV!8V808VkV90Fw1o110m0FFV0ZJ!V121063_0V9V4FV0	!2/)1%1#4!2!1+3,3+2)4&1!3%1!B$6)1//%3-1&H+2,1,1///103#1*3/01#1&1#16.1//1,3///!2,29#4!1,1/!2(83&6(3!1&1/*2)4!1*4!1.1$1+3)1+3%1#11&4/%1#1/#1,1/01//*2#1&2#1//*q,2!2%1+4%4/%1/$1//$1(8!3//!4/1!2)1)21+3!2*2.3)1/$7+	e`_lFH@LNGHDFmgo`@cIICMeEDhehdXleBhmTsTluSUMSHERZTLPbY^QS@	32	31	434	434.323	2.6394	9	0	140.91	0.76283	148.24	0.5	0.61287	0.7569	32	10	10	2	12	0	0	0	13	2
	:yzizwZfDZy1lhV7Tkd0hMVrNFF88#HF0r948FBFNJCkg0H888!JFG081kH8V102080JZ!2F22#1#	0b8WCG94_P8HWNFG28I4EX204V80N92T0BFf50HBV!8V808Vkc80Fw5o510m!F!ZJ0VV101023_2V9VB0W0	!2//1#5!2!1+3,3.1%4.601!@$4+1/(2*3/%6/)1/%1//#13#3.3/02#1!1#1///%1,3)2//(2,18&11#1&1/!2$1!53&A#1#3/!12)1&2,1-1/$1/%1//4/4)1*102/$12/012&11/-2#1+1/.1*o%5%2!2/!4!4!3@/$1/$1/1/#1(8!3//!4/-14(11+3!2$4$2.3)1/(1%10	fopr@LLCAGUw^@HrRPyJJJIJIFJsJYSvUjZPhFRjjiaCYNXiBXt	31	31	422	422.312	1.5421	9	0	146.65	0.73297	148.24	0.48387	0.59953	0.7659	31	10	10	2	10	1	1	6	12	4
	:yzayxpY@5qW1iW1Rk90g6kb4FF988!2F0Z9482NF8LC1V!FV4204JF#8X8084@X4V0Z!2G3HH!1!F	Z7PV0k90W7VLnP1FF8HD64X!s8Bk9AD48G@19PZ12!V8Wc!2V4HJGuh1BHBFo0FaRxV0ZVQN22x880VB#	/01/%6.1!2/#3$2)4(3!21&@!103//$2!1&2$502!2$1$B/02/#2//%1010201!1!3*2/)11/)2&3)2$1(2!1/.1!2/1/*B#4101#1/+2#1$3&5(3/#1/02/%404,2/&4/$1!1/021/$1///01)5/+1//$1/#1,p/#1-3(2.2/)1!2$2&2(6,3#2127!3//!4/11/%11(1//03!31$1.1!105+	foqR@L\EAG[o@DYIHYidhdhheThmdhkRuP@UMSSUTqBlpzSUX	31	31	418	418.324	3.2925	8	0	114.13	0.81758	129.07	0.48387	0.61744	0.83438	31	9	9	1	10	1	1	6	14	2
	:yzizxZfD_yWlhW7TVd0hMVrFFF88#HF0r948FBFNJCkc0HN88!JJG081kH8V102V!JZ!2F22#1#	0b8WCG94_P8HWNFG28I4jX204V80N96T0RFf50HBV!8V808Vkc80Fw5o510m0FF!ZJ0VV101023_2V9VBFW0	!2//1#8!3!1+3/)2!1%4*3#601!6$4///.1&6/)1///+30103.3/%1&1$6///1/&2//(2#1(17#4!1$1&1(2(12$1!35&6(3/$2/2,1*4!2+3!1$1/%1/+4#4/4/$1/&12#1,12/)1,2#1+1/.1*o%5%2!2/!4!4!3@/$1/$1//$1(8!3#1/-4/1!2)1)21*1#2*2.3)1!3/,1	fopr@L\cAGUw^@HrRPsYQQQIQHhsJYPIUjfdJAdjjiaCYNXYRTt	31	31	422	422.312	1.417	9	0	146.65	0.73297	148.24	0.48387	0.61157	0.77373	31	10	10	2	10	1	1	6	12	3
	:yzizxbfD_q1lhWITkd0hKVr0FJ881!HF0r948FBFNJ_kc0HN8B20JFG081kH8V102V80JZ#F22!V18!	07cWC394WP8FWNFG28IJjV204V!N97T0NF950HBVF48V8!Vke80Ho5o510H0NF!ZJ0VV105023_209VBF_0	!2/&1(1#6!1.3+1!2)2!1/(1!B$3////&5/)1$2/-1!3/#1#3-13/%1&1/03///1/#2+1%1+2,1@&6$1$101/!2$11!3&6(3+2&3/02/+12%2%101#2)3#3.1/(5+1#7/02031)2*1*4$2#14%1$2*3.2)1/(1/(p%2/,@%28/01!1/6#1//$1(8203/-2/$2,1)1/2#3%2%1%103%1!1//0	e`P\FD@LFNHDAmgo`@cjPrRFJ[QQQIIYQJMSJAYKTuHTCEUUTp`UEiaQRPU@	32	32	441	441.310	1.8317	9	0	141.86	0.68398	130.74	0.46875	0.61897	0.77499	32	11	11	2	10	1	1	6	13	4
	:yzayxpY@5qW1iW1Rk90g6kb4FF988!2F0_9482NF8LC1V!FVB204JF#8X8094@X4V0Z!2G3HH!180F	Z7PV0k90W7VLnP1FF8HD64X!s8Bk9AD48G@19PZ12!V8WcV02V4HJGuh1BHBko0FaRxV0ZVQN2Xx880VB!V	/011/$6.1!2/#3$2)4(3!21&@!103//$2!1&2$102!2#31$8/02/#2//%1010101!1!3*2/)1/*2/&1(2!1-2/1!2/1$2/$C#4101#1/+2#1$3&5(3/#1/021/#2404,2/%14/$1!1/021/$1//$1+1)5/+1&3/,1/#1,q/#103+3(2.2/)1!2$1&2(6,3#216@!3//!4/11/%11(2/(1(3!31$1.1!1-	e`P\JD@LNAHDNgo`@bZPrRPsSIQIQQJiQSEJJZKU@ATuMMUTqAULGIJjh	32	32	437	437.322	3.8269	8	0	127.23	0.7334	129.07	0.46875	0.60859	0.83807	32	10	10	1	10	1	1	6	14	2
	:yzirx_dD_yWlCWMTkd0CLVGNFF881!HF0p948F8FNJCkZ02N0B20JJG081kH0V102V80JV!2F22#18!	0bcWCG94ZP8HWF0G28I4jX204V80N97T0RFf502BVF08V808Vke!Fw4o510H0NF!ZJ0VV105023W2V9VBF_0	!2.1/$6!2!1+2,3+2!1%4*3)@$4///3-1&6/.2/-1/&10103//%1!2)6*1#3//1,31/02/.2$2(9#4!1!201&1/!2$1!83&5#1#3+2/%1/+4!12%2&1$1)3+1//2/6)1*102%12*121(4$2#14*1-1/01///&q%2%2!2.1!4%39/////)8!1-1/#4/2!2&101)1,3!2*31$1(3/,1,1	e`P\JD@LNHhDMgo`@`ZPrRPsYQQQIQHqHySJAEKUMHTCIUUTq@mLFJQRh	32	32	437	437.322	2.7579	8	0	143.93	0.6558	128.01	0.46875	0.60324	0.77181	32	10	10	1	10	1	1	6	12	4
	zvyziyx_YDWq1WjW3Tkd0hKkr4FF88#2F0r948HBFNL5Fc0FFc4204FG!1cX8014@X4V0Z#G3H210180F	Z7PV1k90WbVJnT1GF8HD6Be!s8Bk9AD48G@19PZ12!V8WVV02W4HoGyh1BHBuo0FaJxk0ZVQN2Xx880VB40V	!2//10204!1!1+3$3/#2/!1!2$1!B$5$5!2+1,1#1-1&2(D+3%3/!2//%1)1!3*2#3(2/$1-2!5//2///&1+2%2&9!20101#101/)2#1$3&6(3+1&4.112/%4$1)2(2+1#3/!1!1/04&1/,3/%1+1)5(1/!1*2/)3//0p/#1-34&2/$1/$1.2/$14#2125403///#11+1)1)101#2#3%2%102%3)1.1/0	e`P\FD@LFNHDNmgo`@bZPrRFJYJIJJIHkQ[SJRJKT@ESTsMUTpaUEiaYQUU@	32	32	441	441.310	1.3431	9	0	156.52	0.66388	140.92	0.46875	0.65566	0.84362	32	11	11	2	11	1	1	6	12	2
	:yziyxpYD_qWWjW3Tkd0hMkr4FF988!2F0q948HRFNLCGc0FFc4204JG!1cX8084@X4V0Z!2G3HH101!F	Z7PV1k90WbVLnT1GF8HD6Be!s8Bk9AD48G219PZ92!V8Wc!2V4HoGyh1BHBPo0GaRxk0ZVAN22x880VB4!	!2-1/01#4!1.3/#3$2)4(1!2$1!B$3//&1(2$4&1042$D/023/!2//05#1)1!3*2#3/-1-1!2//2!1///#1+2%2&C#4101#1/+2#1$3&6(3+1&1/03/%404!1)2//,1!1/04//&1//1)5(1/!1*2/)1//0q/#1-34&2/$1/#11%1(2(6+13#2105!3%3/+4/11+1)11(101#2*2.3!3%1.1/0	e`P\FH@LNAHDAmgo`@cIICMLeDeEDdUhULhihmT@ETtmUUSBCTVfGdeYL	32	32	434	434.323	2.2707	9	0	127.23	0.83636	149.3	0.46875	0.65463	0.85009	32	10	10	2	10	1	1	6	15	2
	:yzeTxl3D_mWVi13Pk90h7kJ40F988!HF0q9082RFNL91V0FFV4204JF081cm0V84@X4V0Z!2G3FH10180F	Z7PV1k80WbVLmL11F8HD4Be!s8Bk9ADB8G2G9NV92!V0WcW02W0HoGuh1BFBPo0GaNpkVZk9N22x881VBJ!	/01/01#6,2$3)1)3$2#2$4#1#1!2!201!B2#6///2/1$8//%2/)2&6#1)1-2///$2/#1+2!1/!1/.11!1/&@#41%1/+2#1,5/$1&1/32/%405!1)2&1//$1!1/04,2$11%1//1&2#1)5(1/!3&3!2/)1//0q(3$1$102+3(2/$1/#1/2(61*13#2107303//!4/11*2*11(1%2*201#1(3!3%1.1!32,	e`P\JD@LNAHDNco`@bZPrRPsSIQIQQJiQSFYJZKU@AUMKUSUPaUMh`eYL	32	32	437	437.322	3.0359	8	0	135.09	0.69117	132.23	0.46875	0.67223	0.84008	32	10	10	2	11	1	1	6	14	2
	:yziyxpYD_qWWjW3Tkd0hMkr4FF988!2F0r948HRFNLCGc0FFc4204JG!1cX8094@X4V04!2G3HH10180F	Z7PV1k90WbVLnT1GF8HD6Be!s8Bk9AD48G@19PZ12!V8WcV02W4HoGyh1BHBuo0FaRxk0ZVQN2Xx880VB40V	!2/%2)10204!1.3/)201/1!5$1!B$4(2/)1#1/%201%D(1!3%3/!2/03/#1)1!3*2#3(2/$1-2!2//2!1,3//%1+2%2&@!21101#101/)1#1$3&5(3+1&1.112/%4$1)2(2//#1!1/04(3//&5*1+1)5(1/!1*2/)1//0q/#1-34&2/$1/$1.2/$14#2128403/,3/%11+1)1)101#2*2$1102%3)1.1/0	e`P\JD@DFNHNmgo`@bZPrRZZYJIJJIHkQ[SJRJMT@ESTsMUTpaUEiaYQUU@	32	32	437	437.322	2.0084	8	0	150.07	0.67002	143.06	0.46875	0.65566	0.84362	32	10	10	3	11	1	1	6	13	1
	zvyzayx_f@1q11iWGRk90g4kb40F881!2F0Z94828F8L50V!FV42040F#8X8!4@X4V0Z#G3H2!180F	Z7PW9k82WbVJmN1GF8HB64X!s0BX9Ai08Gm0WFZ1IF0VB_V!2V0m4GnhlBHBNo0Fa4oV0ZV5u22z@20mB050	)1/#11(6%1(1!2$3/#2#1-2!21&@!103$5.1.2!1,102!2!1!2#4/.2%2*1/*1%1!1!3*2///$5)1,1(2//#202/1/*8&1//2#12#3&501%3)102&3#1,2/%4.1*1)40403/%1/02/6!401,13*2*1+1#2$9/+1//$3//0o%2/+3(@!1//)2$1&2/%3#2103!301///11/&11(1*3,1(3#1$1.1!2(1$	eo`\JD@LFNHDAkg`@cjPrRFJYJIQJIHyJEIRSSJiZ`BHJ`RjjXHFiAeP	31	32	425	425.311	2.5996	8	0	146.44	0.62012	120.69	0.48387	0.56496	0.82757	31	10	10	1	9	2	2	12	11	4
	<yyw_fDZy1WhVMDkd0hMVrNFF88104HG0m948FBkNJCFg0k88020JFG081kH8V!2080FZ!2F22!V18!	0bBV9I9FW!HWNGG08H4E0X!V80F13D0BFc10IBVFJB_808042!Hs1o510X08F0FZJ0WV0V50X2pH09cB0_0	!202/#1&1011015!2!1+3,3/%4/0120@$4/%2///7/)1$2///*4*4#3/2,1//&2-1,3/!3/.2,19&1,1/!2#3$3&601%31*2)1&1&2/+1/$2!1%4,1#5.2*4/6/.2(101/2$4%101!2/$3$2/.2/+p1$4%1/%4%2801$1,1/$1/$4.1!2$8!3(1/)42$1/&14(1/2$4$2%1(3%1!1//0	e`P\FD@LFNHDFmgo`@aZPrRPzKQQQHqIJHiPjUCKUKSUHPTUTpaeIiapjWe@	32	32	441	441.310	2.4941	9	0	160.12	0.67131	148.24	0.46875	0.66089	0.74806	32	11	11	2	9	1	1	6	12	4
	<yzxbf@7yWGhWKwkd0hDVrNFF88104HG0W94808k8JhkZ0XN0B20FFF0c1FH9W1020804Z!2F02!V18!	0bgW9I9Jl!HWNGF88HJE0204V80F93DFBFe40HBVFJBZ808V4280H01k510X08F0FZJ0WV1V5022pH21cB0_0	$2/*2&7.1!2,3+2$1#4,1&@!103//$2!1(1#102!2*5/.2%1)1%1/+1%5//%201/-1/1+1,3/!202$1//$1@#4!1,1*1&2#11!33&5(3+2#1/$2,1*4#2&1#2&2)404!1/*1+2)1%6/.2*1*4$2#14//%3/01%2,2/%q%2%1!2,6%1$2801/.1(102$1,4/(8!3%1/+4/2/&1//101$1!3#1$102/1-	e`P\JD@LNOHDNgo`@cZPrRPsYQQQQVIIQEKJMSKUSSURDEETq@ULNEQBh	32	32	437	437.322	1.9898	8	0	128.17	0.67434	118.89	0.46875	0.61997	0.77309	32	10	10	1	11	1	1	6	13	4
	:yziyxpYD_qWWjW3Tkd0hMkr4FF988!HF0q948HRFNLCGc0FFc4204JG081cm8084@X4V04!2G3HH10180F	Z7PV1k90WbVLnT1GF8HD6Be!s8Bk9AD48G219PZ92!V8Wc102V4HoGyh1BHBPo0GaRxk0ZkAN22x881VBJ!	!2/%2)1#6!3.3/)204/1!7$1!B$2//&1/(5%B(1)3/!2!1-3.2#1)1203*2#3#1/)1-1!2/,1!2!1,3//%1+2%2&B#1101#1/+1#1$3&5(3+1&1/03/%4$1)2/2/+1!1/04(3/-1!2$5*1+1)5(1/!1*2/)1//0q/#1-34&2!2/01/$1.2/$13#2108!3%2/%3/%11+1)1)101#2*2$11(3)1.1$1+	e`P\JD@DFNHNmgo`@bZPrRZZYJIJJIHkQ[SJRJMT@ETtmUUTpaUEi`yQRS@	32	32	437	437.322	2.1881	8	0	134.47	0.74775	143.06	0.46875	0.65493	0.84362	32	10	10	3	11	1	1	6	15	1
	vRH3221$F%8#82V!F&HF!8$F8410V)FF0810F.F$V$	%18F#2VF!880F3%8$BF0FV!F4V0J048#4#2!V*ZF01V%2F02084#	)1/&1%7//.1/&2*2.102///$A////(1)2/&1/&1//,1////*2/#3/$1/%25///////02!4///+1///!3////1///(J-1+2/%1)1////)24/%3/.4,1///%2//+	dmU@@@KIDeDdVjYhDAj`	11	10	136	136.113	1.4036	2	0	26.25	0.57371	15.6	0.81818	0.65983	0.49698	11	2	2	0	5	0	0	0	5	0
	tNPY2304#F0J#80V080V!F1%3F018$k041#2!8!FFF!1#V1%4%2)	!80818!2F0W$8!10204#8!R0VF#F4V2#8!V!1!40V040F!F!ZF10V!1!2%4#	!2/$3//////!6///-21&C///.1)1///&1/#2///////)1/$1/////.4*2///!2/////&3%1/.4$1+1.2///&J//*3/////)354/04(2/*1////#2//+	dmU@@@iJYY~YieAHlh	11	10	136	136.113	2.2947	2	0	57.45	0.26214	15.6	0.63636	0.62968	0.6089	11	2	2	0	4	0	0	0	0	0
	kNP221%F0F#8#80V!F&2F018$F801&8#FF!1#V1%4/	!8080840280W$8!1#4#8!B!F#FJV(V!1$V(V0ZF)24$4#	//.1(2/!1!2&2//#1///-8(D/////(32//!2#1/,2///////6/$2//+3//(3//////01/(1(2/////////+1K//*8//02///(52///////*1//+	dmV@@@Rfy]ejV`qIkj	11	10	134	134.117	3.6855	1	0	35.21	0.3269	12.36	0.72727	0.44758	0.59915	11	1	1	0	3	0	0	0	3	0
	NsL120k01!2%8#84V$8$H#8$F$V*F!102/*	0Z!11&V$8247$V8$B!F$BV#V8+V1(FZ!1&2#1V4#	/01/%B%2+1/+3/&4%2///*2/7//////*1/)4,1+1*1(2//.7//+3/#12#2,4//////(3/#2///-1//-2////01///&K/////////.1/+101////#1//!2(	dmV@@@RgUUZfj`PDj	11	10	134	134.117	2.8932	1	0	4.01	2.8703	12.36	1	0.67794	0.35835	11	1	1	0	6	0	0	0	7	0
	xtm702k!2&28V!8$F08$HF!8$F04!V)FF08102)F/	0Z80108$2W!108202%8$B08FV#B%8)V0V1%F!ZF!V%2V!1040V0	//(6%1+1///1012*1//*2/$4%@/////!3/&2/)2//+3///031//02(3///*1////&2/////.2!1//+2///02/$1///0J&2//!2/////*22/%5/(1)1////1//!2&2	dmVH@IAIUVVjZVABnX	11	10	138	138.105	1.3409	2	0	35.8	0.68743	32.59	0.81818	0.65346	0.46052	11	2	2	0	5	0	0	0	5	0
	vRH3221$F%8#82V!F&HF!8$F8410V)FF0810F.F$V$	$118F#2WF!880F3%8$BF0FV!F4V0F048#4#2!V)FZF01&2F02084#	//01%3//.1#3/!2/*102//+404%E////(1)2/&1////$12////)2/#501/!1////////)2///(1%1///!3//$1//01///0J/*2.5%1)1////)2/&3/.1,1///%2//+	dmU@@@IJUe]jfZC@Znh	11	10	136	136.113	1.3369	2	0	26.25	0.57371	15.6	0.81818	0.6186	0.49698	11	2	2	0	4	0	0	0	5	0
	vRHY20V!80F%80V082V!F&H#808!F8010V!8&F!10H/$V1#	0Z40130F$V$820302#8$B!F$BV0F408(H!k1(FZ!1&2F!104#	/02$1/9////&2/////!5/%2/.2////-72/,1/.1//$1//%5/$1/&1////(2/%1/1#4/2//*1///!3/-211/.1/1,2!1/01#I,2/////02/%3.2!1//011/////$2//+	dmU@`Hp@aIUgVijZAL^h	11	10	156	156.168	1.9891	2	0	13.74	1.0961	15.6	0.90909	0.7286	0.46052	11	3	3	0	5	0	0	0	7	0
	NNPY20V!8(8#80V!F&HF!8$F04!V*F!1F2/2)	0Z!118$FV$82030V#8$B!F$BV#18+V1(FZ!1%V2#104#	//(8%1////4%3#1////&7/%11////.1-2%1&4////////*4/$1/////+2!22/%1//%2////.2-5////12.1//!1#J,2/,3////3/1&32//%1///#1//2//1*	dmU@@@kIEDbdfifhDAZ`	11	10	136	136.113	1.8117	2	0	26.41	0.87164	24.72	0.90909	0.72196	0.43944	11	2	2	0	4	0	0	0	5	0
	kNP221%F0F#8#80V!F&2F018$F801#2!8#FF!1#V1%4%2)	!80818!2!W$8!11!4#8!R!F#FJV(V!1!40V#F#V0VF%1!24$4#	///(4/-4//#2///-6(C/////(1//#2#1/,1//01////-5/$1//////1///,2/(1////////&2///1%J//*6//06///(54/*2/*1////#2//!4(	dmU@@@iJYY~VjVCHdnh	11	10	136	136.113	2.4135	2	0	41.85	0.35986	15.6	0.63636	0.42367	0.6089	11	2	2	0	3	0	0	0	2	0
	NsP120k$2%8#80V$8%F018$F04-F$2!1%4%2)	040101840280V$8205#4V!8!R!F$4V#V#V(V1!F%ZF!V!1!2V$4#	//(8////1%4////)2(@+7///////(2/(1////$5$1//%3/$1/-1/+1/%1#1,1//01,1/)1//,3//2-2///!2/+2/*J//////////!2/*1//)1/01&2/*2&3&3	dmU@@@qJWUUifjC@ljh	11	10	136	136.113	1.6928	2	0	26.25	0.57371	15.6	1	0.50892	0.35835	11	2	2	0	5	0	0	0	4	0
	kNH222%F%8#80V!F&HF!8$F8410V)FF0810F.F$V$	$118F#2WF#8!3%8$B!FV#4V0J048#4#2!V)FZF01V%2F#840V0	)1/-6//.302//2///-4(A#1////#1)1/&1////$12/////-5/$1/%25///!3////06///+2//2/////)1///0J//*5/2////%1!2/&1/.1,2///%2//+	dmU@@@IJUmUjejC@Zfh	11	10	136	136.113	1.4398	2	0	26.25	0.57371	15.6	0.72727	0.60152	0.52781	11	2	2	0	4	0	0	0	5	0
	sNP120V$F%8#80V!F&HF018$F8410V$8$F0810H0V-2#V$	0Z!118F#FX$82030V#8$R!F$BV0F018(2!V1$F!FZ!1%V2F!104V!	/#1/#8%1+1/+1/&4%3////$2%82/&4//.1*1/%1/)7,1+1/)1/////%4/$3/01///////!1)1///3///+5//02/$1)1-1//(K//*3///1//)2/01$21/-2////#3!1//(	dcw@@@pdie}VVjZ`rEGj	12	11	150	150.120	1.545	3	0	29.96	0.88685	27.96	0.91667	0.66444	0.43944	12	3	3	0	4	0	0	0	5	0
	ssP121k$20F#8#80V!F08%F018$F041#2!8$F$2!1%4%2)	048101840280W$8205#4V!8!R!F$4V#V#V%40V1!F%ZF!V!1!2V$40V0	!1//$8////&4///*1)1#2(9+2/)1/+1//!2/*2!2///$1//(5/.1+5/$1/(1//////.3/$2.1.1///-2//-2/!2///&L//*3/02////&12/+2/*1*1///(3/*2&3&3	dcu@@@kIEDbdeKTuPYDdu@	12	11	148	148.124	2.9014	2	0	23.16	0.65026	15.6	0.91667	0.54805	0.46052	12	2	2	0	5	0	0	0	5	0
	xtm722k!2&28V!80V!F08$HF!8$F04!V)FF08102)F/	0Z80118$2WF0108203%8$B08FV#BV$8#4$V0V1%F0FZF01V%2V!1040V0	//(6/!1//3.1012////02)4%C////(3)2/&1/)2/////-31//02(4.1$2#2//1////&1/////$1)2//.2//#1,2////&L&2//!2///&1//!2/&3.2(1%1!1////1//!2&2	dcvH@IAIUVUjfehLJyE`	12	11	150	150.116	1.8663	2	0	32.71	0.75237	32.59	0.83333	0.66761	0.51299	12	2	2	0	5	0	0	0	6	0
	xNu_2104#F0J#80V080V!F1%2F018$k841#2!8!F0F!1$1%44#F2)	!8!18412N0W0F!8!10204#8!R0VF#F4V2#8!V!8!40V040F!F!ZF10V!1!24$40V0	!1//$4/!1//#2/*2&1/#2-1/!2(C+2+2//)2///-1!3///////&2,1$2/$1.1/$1/+2////&1!6/2//-2///////42&2//.K)1//3)1////$1)11&1/#2(3!1%1&1////#2//+	dcuH@FTDeUeVfZZPqHkj	12	11	152	152.112	1.3348	3	0	54.95	0.51247	35.83	0.75	0.61218	0.54161	12	3	3	0	5	0	0	0	3	0
	zNu_2184#F0J#8#80V!F1%FF01808!F841#2!8!F0F08!F!1%44#F2$1#	!8!1841PN0W0F!8!10204#880R02F#FBV(V!80F40k#F!F!ZF!V!1!24!8040V0	!1//$8/!1/&2///)1)2(1$1/+8+22///$2/+2//01!6/-1/////(2,1$4/$1.2,2&1/+2////&1!4%2&101//-2////-2(1#1/#11//2/%J//*1)1//1//-11!1//$3/////!2//!2(	dcuH`HsPBDeVUvfZf`qHhZ	12	11	172	172.167	1.8834	3	0	42.44	0.66352	35.83	0.83333	0.5581	0.52781	12	4	4	0	4	0	0	0	5	0
	ztu520s!20F$28V!80V$8%F01808!F84-F$2!1%4$F2$1#	048101840H80V!1082010204#880R08F$BV(V$FV0k1!F!F!ZF!V!1!2V!804#	//(8/!1//,1%2/////!9+5///////(5/(1$1///.31#1/!2/!2/$1/-1%1/$3/%1#2,1//(2%3/)1/-2-2//2/-2/!2.1/+1/*J&2///+1/&1//,1//)1!1///1/)2/*2&4&2	dcuH`HsPBDeUUVfYj`qHij	12	11	172	172.167	1.1292	3	0	42.44	0.66352	35.83	1	0.52411	0.38918	12	4	4	0	5	0	0	0	5	0
	sNP121V&F#8#80V!F(F018$F041#2!8$F$2!1%4%2#V$	048101840280W$8201#4#8!R!F$4V(V$240V1!F%ZF!V!1!2V$40V0	!1//$6////&4///*1/3%7+2/$1//1///-2!2//#2/////)1+6/$1/(1//////////%2///,5)1%3*4$3+2/#1///%K//*3/02///$1!1-15/&3/.2////#4/*3/	dcw@@@pldTTNRSTtu@aWT	12	11	150	150.120	2.1953	3	0	29.8	0.6245	18.84	0.83333	0.52181	0.51299	12	3	3	0	4	0	0	0	4	1
	zRP3228#4F%80V082V*HF!808!k8410V)FF0810F*V#F$V1#	!40138F#2VF1!8!302#8#2B!F$4V0JB48(H!k01$F0FZF01&2G$4#	//(2//03,1/%2+4/01#1/01/$4(9/&2///1//31/*1/$3-4$1!2/////+2$1.1-1#2/02///!2/*1///#2//1/*3/&1/-1/////*J/01/(5/11///.3(4!1//#1/*2///(2/-1,	dcuD`LjD@HrREIJKKTtlBTsP	12	11	176	176.155	0.3636	4	0	58.51	0.70313	49.74	0.83333	0.64952	0.47958	12	5	5	0	4	0	0	0	3	1
	NsT120k01!2%8#84V$8%F018$F04-F$2!1%4%2)	040101840280V$8245#4V!8!R!F$4V#V#V(V1!F%ZF!V!1!2V#V4#	//(@////1%4////)2(@+7///////(2/(1+1///(7$1//%3/$1/03+1/+1/%1#1,1/01#3*1,1////&3//2-2///!2/+2/*L//////////!2/*1//)1/01&2/*2&2(	dcu@@@qJWUUZYjhLBrj`	12	11	148	148.124	2.1472	2	0	23.16	0.65026	15.6	1	0.53263	0.38918	12	2	2	0	6	0	0	0	5	0
	ssP120k$H%8#80V$8$HF!8$F8410V*F0810H0V-2#V$	0Z!118F#FV$82070V!V8$B!F$BV0F0W8(2!V1(FZ!1%V2F!104#	/#1/#@%2+1/+1$1/04%2#1////&6////(4//01/)4,1+1////#5//+3/#11/01///////,1/////*2.302//03/$2)1-2/)1-K////////%33/1%1/-1//!1//3//!3&3	dcw@@@pldTQRRTmSU@dKT	12	11	150	150.120	1.474	3	0	29.96	0.88685	27.96	0.91667	0.69841	0.41589	12	3	3	0	5	0	0	0	5	0
	usP120s$H%8#80V$8%F01808!F84-F$2!1%4$F2$1#	040101840H80V$82050204V!880R!F$BV#V#V$F!k1!F%ZF!V!1!2V!804#	//(@////1%4/////!9+5///////(5/(1$1///.5$1/!2/!3/$1/-1/+3/%1#2,1//(2%3/)1//,2//2/-2//!1/+1/*K////#1/&1//,1//)1///#1/)2/*2&5&3	dcu@`Hp@aIUUUifZhLRJZ`	12	11	168	168.179	2.5103	2	0	26.25	0.57371	15.6	1	0.49802	0.38918	12	3	3	0	5	0	0	0	5	0
	xtm722k!2&28V!80V!F08$HF!8$F04!V)FF08102)F/	0Z80118$2WF0108203%8$B08FV#BV04!8#4$V0V1%F0FZF01V%2V!1040V0	)1/-@/!1///1012////02/A#1///)1)3)1/&1/)2/////-31//02(4/$2#2/025,1//$3//01/.4///.2//.2//#1,2////&N&2//!2/////*2/&1.2(1%1!1////1/*1&2&2	dkNH@IAIUVUZiiZ`pkdV	13	12	162	162.127	2.3207	2	0	29.62	0.83086	32.59	0.76923	0.6751	0.4621	13	2	2	0	6	0	0	0	7	0
	ztu520s!20F$28V!80V$8$2F01808!F8410V(40F!102!1%4$F2$1#	048101840H80VF01083010204#882R08F$BV(VF#Fk0k110F!F!ZF!V!1!2V!804#	//(7/!112//*1%2*1/%2///A+5///////(3,3*1////$31#1//%1/$1/!1#2%1%2/$2/%1#2,1//(2%1/)1/-2-2//2$2/(1/!2.1/+1/*K&2/2//*1////$1&101/*1&1///1/)2/*2&3&2	dkMD`DJC@HRmUUUifZhLrjz`	13	12	188	188.166	0.6034	4	0	55.48	0.74261	52.9	1	0.5311	0.32432	13	5	5	0	5	0	0	0	5	0
	ssP121k$20F#8#80V!F08%F018$F041#2!8$F$2!1%4%2#V$	048101840280W$8205#4V!8!R!F$4V#V#V$240V1!F%ZF!V!1!2V$40V0	!1//$8////&4///*1/3%7+2/$1//1///-2!2//#2///)5/.1+6/$1/(1/////////$1.12///,2)1%3*4$3+2/#1///%M///,2///$1/015/&3/.2////#4/*2&3&3	dkO@@@pldTTNRRZffjABnh	13	12	162	162.131	2.6497	3	0	26.71	0.69674	18.84	0.84615	0.54043	0.42749	13	3	3	0	5	0	0	0	5	1
	vwH322k$H%80V082V$8$HF!808!F8410V)FF0810H.F$V1#	0Z40138F#2VF1!820702!V8$B!F$BV0F4Z8(H!k1(FZF01V%2k!104#	//(A/(1/%1/%16*2/02#1///7////(1//01/)22(1/#1+1!2//.5/&2*2(3/$1-1)1////////.2//1///!5/-2//01/+1/+M//*2/11#1/,2/,2(4!1//#1//,1//%2//!3&3	dkM@`Hp@aIUYuZfej`SGj	13	12	180	180.190	2.7784	2	0	23.16	0.65026	15.6	0.92308	0.63628	0.41415	13	3	3	0	7	0	0	0	7	0
	zTP12FdX!5k!91180V082V*H#808!k80WFV!F&F0V10H11/!V1#	0Z40130F$VF!882F302#8#2B!F#FBV0JB08(H!k11$F0FZ!1&2F02104#	,3.2*9%1+1/)202/&4$23#1//$4//18//////*1/(14,1*21///////3(1+1/011#2,1/&2%1+1///#1)1///)1//(1)5////01///&L//*3!1,1-1///-1/#11/-101//$1,3-2//#1&	dkMH`Dj@BDkgUUZiijAJQh	13	12	184	184.178	1.4705	3	0	23.69	1.1862	32.67	0.92308	0.67244	0.3662	13	4	4	0	6	0	0	0	7	0
	zNu_2184#F0J#80V080V!F1%HF01808!k841#2!8!F0F0810F!1%44#F2$1#	!8!1841PN0W0F!8!10204#880R0XF#FBV2#8!V!80F40k040F!F!ZF10V!1!24!8040V0	!1//$6/!1//#2/*2/01)2-1/+B+2+2//)2/+2//01!6/-1/////(2,1$2/$1.1/$1/+2////&1!8%2&101//-2////-2//041//2/%L)1//1)1////$1)11!1#1/,2!1/&1#1///%2//!2(	dkMH`HppBDeVUWifiZCDbah	13	12	184	184.178	2.1523	3	0	54.95	0.51247	35.83	0.76923	0.61641	0.48173	13	4	4	0	5	0	0	0	4	0
	vRH322%F%80V082V!F&HF!808!F8410V)FF0810F.F$V1#	0V40138F#2WF1!8!302#8$B!FV#4V0J448#4#H!k)FZF01V%2F!1840V0	)1/&1%A/$1/)1/&2/,2///$9#1//$1/#1)1)1/&1/)52/,1+1////*2/#5/$1/%251///02//02/.8///+1///!3/-2////#3/%M//*2/1//!2//%2!1/#1.1/!1)1///%2//+	dkM@`Hp@aIUYUZfej`sEkj	13	12	180	180.190	2.7117	2	0	23.16	0.65026	15.6	0.76923	0.6615	0.48173	13	3	3	0	6	0	0	0	7	0
	zTP32H9X!5k!91180V082V!F&HF!808!k84WFV!F%FF0c10F11,F$V1#	!4!38F#2VF10880F302#8#2BF0FV!F4V0JB48#4#H!k01$F!ZF01V%2F02084#	)1!3.3*5*1//0201/,2$3//$4//0A////(1)2$1/01/&11/)2/01/////.3/$1/!1!27%1%1/&2////.4///%1$1//////////,L-1/.1,1////)2401/#4/.401*1//&3-2//+	dkMH`Dj@BDkgVWZiiZAJQh	13	12	184	184.178	1.437	3	0	39.29	0.71519	32.67	0.76923	0.67355	0.4621	13	4	4	0	5	0	0	0	5	0
	vRH322%F%80V082V!F&HF!808!F8410V)FF0810F.F$V1#	!4!38F!F2VF1!8!302F!8$B!HV#4V0J448#4#H!k04(ZF01V%2F#84#	//01%5//.6/&2*2/02//#4/E////#1#1)2/&1$1/01!2+2/1+1!301////$2/#3/$1/&21///////&1///(1///!3/-2//01///(M///!3(1//!2//%2401/#3.1.2,1/$1//2//+	dkM@`Hp@aIUY]Zfei`sEiV	13	12	180	180.190	2.5262	2	0	38.76	0.38854	15.6	0.84615	0.66253	0.4621	13	3	3	0	6	0	0	0	5	0
	ssT121k01!20F#8#84V!F08%F018$F041#2!8$F$2!1%4%2)	048101840280W$8245#4V!8!R!F$4V#V#V%40V1!F%ZF!V!1!2V#V40V0	!1//$@////&4///*1)1#2(9+2/)1/+1//!2/*2!2//$1.1//(7/.1+5/$1/03%1/////,1#3,3/$2/.1///-2//-2/!2///&N//*3/02////&12/+2/*1*1///(3/*2&2(	dkM@@@kIEDbddiZfj`rIIj	13	12	160	160.135	3.3558	2	0	20.07	0.75037	15.6	0.92308	0.56301	0.38376	13	2	2	0	6	0	0	0	6	0
	qNP0218$F0F#8#80V!F&HF01808!F8410V02!8!40F0810F0V1%4$F2$1#	!8181840P80WF#81010204#882R!F#FRV(VFV10FJ0k010F%ZF!V021!2#8040V0	!1/-1%5!1/02///,3-1///(D+2///%2//$2/(1!6,3//////)3%1+2/!102/!1#2,1/////#1(1)6/1//)1///)2/(1,2/$1///&N/(3/01!2/////%11201/#3/1///#1/-2/-1#1(	dkMH`DJ@BDkUe]ZYiZCLjih	13	12	184	184.178	2.5532	3	0	54.89	0.51193	32.67	0.84615	0.60486	0.4621	13	4	4	0	4	0	0	0	3	0
	zwT120s0104H%80V086V$8$H#808!k8010V*F!10H/$V1#	0Z40130F$VF#824702!V8#2B!F$BV0JBV8(H!k11$F0FZ!1&2F!1V4#	//%10D%1$2%1(2/!2/&4%2#101////#18//////*1/)41+1+1*1///(7//+2/#11/041#2,1///!1/+1$3/0201///1(1#1//-6/-1//!1///&N/(2+1-2&1-1///-1+1(1////%1/+2//!2(	dgmH`DJ@BDkUUUViijhDIz`	14	13	196	196.189	2.2861	3	0	20.6	1.3641	32.67	1	0.69098	0.34657	14	4	4	0	8	0	0	0	8	0
	uRP3238#4F0F#8#82V!F&HF01808!F8410V02!8#FF0810F!1%4$F2$1#	0X811G844P82W$8!32204080880R!FX#BV$8!V$FB0k#F%ZF!V!1!2!V9040V0	//(7$11//&2/(2&1!1//*2/(1!8///$1//!3/02/%3!6///*1#1,2///#2(5/$1*1#1/%2$1/01/%2//.2&4/1////-1.3/-1)2.1(1//3/%N//*5///,2/,4201/2//-2///(3//!1(	dgo@`HIPBDiufwZfZehLriV`	14	13	194	194.197	1.8724	3	0	59.96	0.73482	53.26	0.78571	0.44907	0.55537	14	4	4	0	5	0	0	0	5	0
	vRH322%F%80V082V!F&HF!808!F8410V)FF0810F.F$V1#	0V40138F!F2WF1!8!302#8$B!HV#4V0J448#4#H!k04&FZF01V%2F!1840V0	//01%9/$1/)101/$2*2/02///$C#1///)1$1#1)1/&1$2/#52+5/1+1////*2/#3/$1/&21///01//02/.8///+1///!3/-2//+3/&3/%O//*2/1//!2//%2!1/#1%1(1/!1)1///%2//+	dgm@`Hp@aIUYUViiZiCLVnh	14	13	192	192.201	2.9806	2	0	35.67	0.4222	15.6	0.71429	0.68672	0.50742	14	3	3	0	7	0	0	0	6	0
	vTH32H1X!1F!11080V082V!F&HF!808!F841FV)FF0810F11,F$V1#	0V40138F#2WF10880F302#8$BF0FV!F4V0J448#4#H!k)FZF01V%2F021840V0	)1/-9//,301/,3*3////09#1//$1/#2)1)1/&1/(25/-1+1/////.6/$1/%25%1//+2//02/.8!2//$1,2$1//////&1//-3/%O//*2!4,1/%3///!2!1/#1/.1!1)1///%2//+	dgm@`HH@aIgVUVjZVjCB^ah	14	13	192	192.201	2.8049	2	0	20.07	0.75037	15.6	0.71429	0.66257	0.50742	14	3	3	0	6	0	0	0	8	0
	ssH322k$H%8#80V!F08$HF!8$F8410V)FF0810H.F$V$	0Z!118F#2WF#8207$V8$B!FV#BV0J0Z8#4#2!V1(FZF01V%2k!1840V0	)1/-D//.301/01014*2////&9#1//$1/-1)1/&1/)2//*1///!5//!2(5/$1/%25///!2//01/.6///+2//2/02///////)P//*2/2////%1!2/&1/.1!1)2///%2/*1&3&3	dgm@@@IJUmUujejjC@Zfh	14	13	172	172.146	2.803	2	0	16.98	0.88693	15.6	0.78571	0.65128	0.49074	14	2	2	0	7	0	0	0	8	0
	ztu521s!20F0F!28V!80V!F08$HF01808!F8410V02!8!40F0810H!1%4$F2$1#	048101840P80WF01083010204#882R08F$BV(VFV!Fo0k110F!F!ZF!V!1!2V!8040V0	!1//$7/!102/1//2*1//.1/&@+2/)1/+1//$2/(2!3,3//&1//(311/,1+3!1.101/!1#21+2//////!2#2/1.1.1-2//.2$2/(1.2!2.1///&M&2/2#1,1+1$2////&12!1//$1&1////*3/*2&3&2	dgmD`DJK@HRmV]UZYij`sJhZ	14	13	200	200.177	1.812	4	0	52.39	0.78641	52.9	0.92857	0.58942	0.42749	14	5	5	0	5	0	0	0	6	0
	zNub2384#F0J#80V080V!F1%IF01808!k841#2!8!FFF0810F0V1%44#F2$1#	!8081841PN0W0F!8!10204#880R0XF#FRV2#8!V!90F40k040F!F!ZF10V021!24!8040V0	!101/!3.4/!1///.4/01)2-1/#1&B+2///!1!2%1/$1//01!6/-1///$1//!2/012/$1//$1/+2%1////#4%2)1//-2//(3%1/-24//11//2/%N//*1/////)15501.2//!1////$4//!2(	dgmH`HrpBDeVY_ZZYehLRjV`	14	13	196	196.189	2.5732	3	0	67.46	0.41743	35.83	0.71429	0.59026	0.56687	14	4	4	0	5	0	0	0	3	0
	vyH32HlX!1H!11080V082V$8$HF!808!F841FV)FF0810H11,F$V1#	0Z40138F#2VF10882F702!V8$BF0F#FBV0F4Z8(H!k1(FZF01V%2k02104#	//(9%1/01/#301/%14$3$2$3/1///7///-1)1//01/(22)1/#1+1!2//.5//!2(4/$1-1.1///////02/&2,1,2$1///!2////1/+1/+O//*2!4,1/%3//)2(4!1///#1/,1//%2//!3&3	dgm@`HH@aIgV]VjZVjABQh	14	13	192	192.201	2.8716	2	0	20.07	0.75037	15.6	0.85714	0.64011	0.45134	14	3	3	0	7	0	0	0	8	0
	vwPW20s4#H%80V082V!F08$HF01808!F8410V$8!F0F0810H0V-2#V1#	0Z40138F#FX$82070X!V8!80R!F$BV0F4W8(H!k1$F!FZ!1%V2F!904V!	/#1/#B%1+1/#3&1$1/04%2/!3///02%8////(1//01/)4,1+1#1%1//)1-5(5//!4/#13/01*2//*2////%1//+1//+1/#2/-2!1/$1)1$2(1//(N////////%1!1-1$21/-1////#3//!3&3	dgo@`Hp`BDee]UZejZhLrIF`	14	13	194	194.197	2.8169	3	0	26.87	0.98884	27.96	0.85714	0.68074	0.41415	14	4	4	0	5	0	0	0	7	0
	sNP322V$F%8#80V!F&HF!8$F8410V)FF0810H0V,F2#V$	0Z!118F#HWF#82030V#8$B!FV!1BV0J058#4#2!V1(FZF01V$V2k!1840V0	)1/-@%1////4*1////&9#1////#5&101/&1/)2////&1///)3(5/$1/%25///!2//01/.4//,1/$1//!1%305//03//-2+2/+O//*5/////*53/%1/.1!1(2///&3/*1/	dgo@@@pldTQbRRtmRuTFPm]P	14	13	174	174.142	2.2826	3	0	39.38	0.67471	27.96	0.71429	0.67925	0.52258	14	3	3	0	5	0	0	0	5	0
	usT121s01!H0F#8#84V!F08$FF01808!F841#2!8$F08!H!1%4$F2$1#	048101840P80W$82450204V!880R!F$BV#V#V$F40k1!F%ZF!V!1!2V!8V40V0	!1//$B////&4/,1/,1/&8+2/)1/+1///-2!5/-1%1.1//(7/.1+5!1/01/03%1/////,1#3,2#2%2)1,1/01///-2/-2.2/!1//2/%O/,2,1+1$2////&12!1///////(3/*2&4(	dgm@`Hp@aIUgUVfZZjCDbnh	14	13	192	192.201	4.1733	2	0	20.07	0.75037	15.6	0.92857	0.5619	0.41415	14	3	3	0	6	0	0	0	7	0
	zwTY20s0184H%80V086V!F08$H#808!k8010V!8&F!1FH/$V1#	0Z40130F$VF#824702!V8#2B!F$BV0JBV8(H!k11$F0FZ!1&2F!1V4#	/02$1-10D+2.2//*4%2#1///%1/7/%1/.1///1/,41//#1/(1/.7$1//%4/2#1/031#3,1///*2/%1!3/02/2//*1#1//-6/-1//01/1$1*1/01#P,2*2&1//////$2!1//011/////$2/&1*2(	do]H`DJ@BDkUgUUjZfj`PdZ	15	14	208	208.200	2.8265	3	0	17.51	1.6048	32.67	0.93333	0.73649	0.36642	15	4	4	0	8	0	0	0	9	0
	xvmj2LkV0@0H!4028V80C0V0FF08$HF0V8$FN410V(FFF081FH)F$F$V$	0Z80118F#2WF0108207$V8$B08FV#BV0F0Z8#4#2V0V1%F0FZF01V%2k!1840V0	/!1/$6#2-1//(3&1(3$2///-104%9////////$4/$2////01#2&2/,2(8*2)1%2$2(203,1//+1///*2/)1/&3)2//.3!2///////)Q#1(2)11/02//&3//.3!4///&1&1/(11//02/,4-	do]H@E\LbbrRbbQjiiZjHVUBrp	15	14	188	188.145	1.8672	3	0	30.08	0.93617	35.83	0.73333	0.67438	0.48104	15	3	3	1	6	0	0	0	9	0
	vwTW20s41!H%80V086V!F08$HF01808!F8410V$8!F0F0810H0V-2#V1#	0Z40138F#FX$82470X!V8!80R!F$BV0F4W8(H!k1$F!FZ!1%V2F!9V4V!	/#1/#D%1+1/#3&1/&4%2/!3///02%8////(1//01/)4,1+1#1%2//)1-7(5//!4/#13/04*2//*2///03/#1//+1/01/)1/#2/-2!1/$1)1$2(1//(P////////%1!1-1$21/-1////#3//!2(	do_@`Hp`BDee]UViZfj`sHdZ	15	14	206	206.208	3.2713	3	0	23.78	1.1173	27.96	0.86667	0.68414	0.35499	15	4	4	0	6	0	0	0	8	0
	uNP323c$F0F#8#80V!F&HF01808!F8410V02!8#FF0810H0V1%4$F2$1#	0Z8191844P82W$82030204080880R!FX!FRV$8!V!10F40k1!F%ZF!V021!2V0V9040V0	)2/,18%1////4&1!3/01/(2*1/B/////(6/02/%1!504/&2#1//////!3(3/$1///////(1/#2%2)1/////-5/-2)2/(1//2/%R!1//&6///,3/,3401//!1/////$3&1/*2(	do_@`HqPBLbRTTRQRifiVhLRIV`	15	14	206	206.208	2.6018	3	0	54.98	0.48327	27.96	0.73333	0.50345	0.53051	15	4	4	0	6	0	0	0	4	0
	:uE2LtX0@5m!C118Vc0B2V#F8$H!V80808k80WFV!F&F0V10H11(4)V1#	0ZB0130F$VF!882F702!V8#2B08F#FBV0JBV8(H!k110V!F0FZ!1&2J02104#	,3.2*9%1+1/)202/&4$4$1/1/#4!2/!3*8/////+1-1/(12,1*31///////5(1+1/!1#2,2/&2%1+1#2///)1//.2)1+1/+1/!2//////&1(O//&1%1,1-1///-3/#11/-101/$1+1!101*3-2#1$1/!3%1&	do]D`DjM@HRn]U[VjZZjaXeHt	15	14	212	212.188	0.9031	4	0	33.7	1.2226	52.9	0.86667	0.68736	0.36642	15	5	5	1	7	0	0	0	9	0
	vsPW21s4#H0J#80V080V!F18$HF01808!k841#2!8!F0F0810H!1%4$F2$1#	048101840PN0W$82050204V!880R0XF$BV2!V8!V$F40k140F!F!ZF10V!1!2V!8040V0	!1//$B///&2.4*2/01///$B+2+2//)1/+2//01!5/-1///.5/.1%1$3/$1.1///////,6%2&101.1.1///-2/-2//031//2/%Q)1//1)1////$1)11!1#1/,2!1/&1#1///%2)1/2&5&3	do]@`Hp@aIUeUuifiZhLRJF`	15	14	204	204.212	4.4422	2	0	32.58	0.46225	15.6	0.8	0.60649	0.42796	15	3	3	0	7	0	0	0	6	0
	vwHY22l!80H%8#82V0FF08$HF!8$F8410V!8$FFF081FH.F$V$	0Z!118F#2WF!882F7$V8$BF0FV!FBV0F0Z8#4#2!V1(FZF01V%2k021840V0	//(A#2///.1016//%1//!104%A////////!102/////&1#205$1/,2(7/$1%2$2*1//////$1+2*1///#1&1//&3!5/////.2/)R#1(2)1!2.2/////&2!4/.2/&1//1//!2//!3&3	do]@@@iJY[WuZjYjhLAZF`	15	14	184	184.157	3.2405	2	0	13.89	1.0842	15.6	0.8	0.66313	0.49057	15	2	2	0	7	0	0	0	9	0
	zRPW2184!4F0F#80V082V!F&HF01808!k8410V02!8!J0F0810F0V1%4V#F2#V1#	!B103840P80WF#81010204#882R!N$BV0J8$VFV!HJ0k010F!V!ZF10V!10V21!804VV0	!1//$5%1/*3$2//(303////&9+2/$1-4/02//%3/&2!5/%3/!2/,1/.3.301#1+4/$3/!2$1+2/$1/////04///01//$3/$2/!2*101!1+2/#1//*1*N/-1/-2/)2//,13201///////$1!4!2//(	do_D`LihP@cIHUDeMdeiiZZCBamh	15	14	214	214.184	2.2034	5	0	71.64	0.73492	62.1	0.73333	0.6351	0.4995	15	6	6	0	3	0	0	0	4	1
	zyT12FtX105m!91180V086V$8$H#808!k80WFV!F&F0V10H11/!V1#	0Z40130F$VF!882J702!V8#2B!F#FBV0JBV8(H!k11$F0FZ!1&2F021V4#	,3.2*C%1+1/)202/&4$22#1//$4//18//////*1/(14,1*21*1///(7//+3(1*11/041#2,1/&2%1+1//)3/#1///)1#1//#1)2////01///&P//-1,1-1///-1/#11/-101//$1,3-2//!21&	do]H`Dj@BDkgUUUjffj`RdZ	15	14	208	208.200	2.3793	3	0	17.51	1.6048	32.67	0.93333	0.68169	0.32894	15	4	4	0	8	0	0	0	9	0
	zvuE2LsV0@0m!B!8V80B0V#F8$2F0W80808F8410V(40F!102!1%4Z#F2$1#	048101841H80VF#83050204V!882R08F#FBV#V#VF080FF0k110F!F!ZF!V!1!2_!804#	//(7/!1-3/&1,4$2$2//%102!2.3*9+5,1////.3/*1/%301.2///*1//%3/$1/!2*1%4/$1$4/1!21//-1///#1$2/+2(3//2/$101/!1,1/+1/01(N////#1/012/)1/&3(1////!1+1$1/)2#1$1/!3$1(	do]L`LjDt@cIHTddeLeifZjaYaSPt	15	14	216	216.176	0.4369	5	0	65.43	0.82898	69.97	0.86667	0.52267	0.35499	15	6	6	1	5	0	0	0	6	1
	vRHY22W!80F%8#82V0FF&HF!8$F8410V!8$FFF081FH.F$V$	0Z!118F#2WF!882F3%8$BF0FV!FBV0J048#4#2!V1(FZF01V%2k021840V0	//(C////&6//%1//+9////////$2/!1////(1&1/,3(7/$1%2$2*6///+1//$1!1+2!4&1/%1/,1//.1!8/////)2$2/)R1!1(2)1012.5////+2*2!4/.2/&1//1//!2//+	do]@@@iJY[WWZjYjhLAZF`	15	14	184	184.157	3.2405	2	0	13.89	1.0842	15.6	0.73333	0.66927	0.51585	15	2	2	0	7	0	0	0	9	0
	wsT161k01!H0F0V08#84V10F08%F018$F045#2!8$F$20V1%4%2#V$	048101840280W!F08247#4V!8!R!N$4V0F0V8!V$240V1!F!V!ZJ10V!10V2V#V4VV0	!1//#28%1-1//.1,2//.1/&A+2+4(1//1///-2!5#2///)1/.4/.1+3&1,3/04%1+1)1////%1/%2-1/*3%11///*205/2*1$2+2/#1/2//$R//$1/&2////&142//+1)1//-1/$4/(202&2&2	f`~q@@EV\AIUUV^VjfZZPXYBmL	16	15	202	202.152	2.6617	4	0	57.13	0.69333	45.03	0.875	0.59845	0.41291	16	4	4	0	7	0	0	0	5	0
	zwTW61s41!H0F0V08#84V10F08$FF01808!F845#2!8$F08!H!1%4$F2#V1#	048103840P80W!F082470204V!880R!F$BV#V8!V$H40k1!F%ZJ!V!1!2V!8V40V0	!1//#2@/+2//(1,1//.1/&9+2-1%1//1///-2!2#2/)1/.1/.4/.1+4&1,1/04%1#2&1)1////%1/%2//$1*11///,5/2*102!2+2,4%1#2+2//$Q#1*3//,2////&14!1/)3/)1//-1!1/04/*2&2&2	f`~qB@HXIx@Pdl|zjmMMMUHLHjPj	16	15	222	222.207	2.7826	4	0	44.46	0.71188	35.91	0.875	0.59181	0.41291	16	5	5	0	7	0	0	0	6	0
	vRPY2284#F%80V082V!F&HF!808!F8410V(FFF0810F0V,F2#V1#	0V40138F!FHWF1!8!30XF!8$B!HV!14V0J458#4#H!k04&FZF01V$V2F!9840V0	//(8%1//(5/*4&1)1//+4/E#1///)1$1#2&101/&1$1/#5(2#2/1.3///01//)5/$1/&2$2//+11//02/.4/-3//&1////&2!2//!102(1+1$3/%R%3//#2&3/////!4!1/#1//!1/.1/&1(3//+	f`~pB@HXH@HRV]eU^iZVjXABOHUY`	16	15	218	218.219	3.3023	3	0	51.89	0.51204	27.96	0.6875	0.69303	0.4995	16	4	4	0	5	0	0	0	5	0
	zyPY2HtX085m!91180V082V0FF08$HF!808!k84WFV!N$FFF0c1FH11,F$V1#	0Z40138F#2VF10882F702!V8#2BF0F#FBV0JBZ8(H!k11$F0FZF01V%2k02104#	$1%13/(109)1/+1%2/(14$2$3//$4//07//)1/////)12/(2////$5$1/,3(5*2)11$2$2%1#3,1/&2//)2///,2#1/.1/.1+1%2/.2/01//-2/(R,2/,2!1//+1//*6!1/#1/.1///$3-2//!3&3	f`~QB@DT`@HRn]f}UjfiZhBJJj	16	15	220	220.211	2.8862	3	0	30.02	0.93604	32.67	0.8125	0.66382	0.4995	16	4	4	0	7	0	0	0	8	0
	zyT32HtX105m!91180V086V$8$HF!808!k84WFV!F%FF0c10H11,F$V1#	0Z40138F#2VF10882J702!V8#2BF0F#FBV0JBZ8(H!k11$F0FZF01V%2k021V4#	,3.2*A%1/01/#201/&4$2$3/%1-4//09/)1//-1.1/01/(12)1-2+1$1!2//.7//!2(3/$1-1!31#2%1%1/&2///,3//,2/*1$1///!2////1/+1/+R//*2!1,1////2(4!1!1/1/.101/*1/&3-2//!2(	f`~QB@DT`@HRn]YuUjfejhBJLj	16	15	220	220.211	2.8002	3	0	30.02	0.93604	32.67	0.875	0.65497	0.42063	16	4	4	0	8	0	0	0	8	0
	vwPY22s4#H%80V082V!F08$HF!808!F8410V(FFF0810H0V,F2#V1#	0Z40138F#HWF1!82070X!V8$B!FV!1BV0J4_8#4#H!k1(FZF01V$V2k!9840V0	)1/-D%1///,1014!4&1)1///,9#1////#2&101/&1/)2(2/$1///.501//2(5/$1/%25$2//,2//01/.4/-3//&1/.1(2/-2!2//!102(1+1/+R%3//#2/////*4!1/#1//!1////3/*1&3&3	f`~pB@HXH@HRV]eUviZVjhFBOHU@	16	15	218	218.219	3.5545	3	0	36.29	0.73216	27.96	0.75	0.69309	0.49057	16	4	4	0	6	0	0	0	7	0
	vyH32HlX!1H!11080V082V!F08$HF!808!F841FV)FF0810H11,F$V1#	0Z40138F#2WF10882F702!V8$BF0FV!FBV0J4Z8#4#H!k1(FZF01V%2k021840V0	)1/-C//,301/#1014$3*3////09#1//$1/#1)1)1/&1/(22/-1+1///!5//!2(6/$1/%25%1//+2//01/.4!2//$1,2$1///!2///#1////$S//*2!4,1/%3///!2!1/#1/.1!1)1///%2/*1&3&3	f`~PB@HD@DILzrj{UMKUTCAGdJ`	16	15	216	216.223	3.7137	2	0	13.89	1.0842	15.6	0.75	0.66536	0.47083	16	3	3	0	8	0	0	0	10	0
	vyHY2HlX081H!11080V082V0FF08$HF!808!F841FV!8$FFF081FH11,F$V1#	0Z40138F#2WF10882F702!V8$BF0FV!FBV0F4Z8#4#H!k1(FZF01V%2k021840V0	//%209#2/,1*3/%1014$3*3)1//-104%9////////!122#2/)1///(1#215$1/,2(8/$1%2$2*1/////////01/.1//.3!2///////)S#1(2)1/!2!4//#3//.2!4!1///#1//1//!2//!3&3	f`~PB@HD@DIL{MkkUMRuTCADUJ`	16	15	216	216.223	3.7997	2	0	13.89	1.0842	15.6	0.75	0.6638	0.52337	16	3	3	0	7	0	0	0	10	0
	zPub2M84#k0J#80V0B0V!FG%IF0180808k8410V02!8!JFF0810F0V1%44#F2$1#	!8181841PN0WFF!81010204#882R0XF#FRV2#8!VFV90FJ0k050F!F!ZF10V021!24!8040V0	!1)1*3.1/!102*3//+3$5///.1&D+2///!1)1/$1(2.1(1!1,3*3///////13/!101/!1#2,2//!1$1///-2/1//3///%3%1$2/(14//01%2///Q/(2/01/////)15401.2/$1,102/%4//#1&3%1!2$1/!1(	f`~Pb@DD`x@PeZlr~sSSLmTKSFIej`	16	15	224	224.199	2.4067	4	0	77.41	0.53223	52.9	0.6875	0.60052	0.53051	16	5	5	1	5	0	0	0	4	0
	ztub21s4020F0J!28VV080V!F18$HF01808!k841#2!8!FFF0810H!1%J$F2$1#	048101840PN0W!1082010204#880R0eF$BV2#8!V$FZ0k140F!F!ZF10V!1!2V!9040V0	//(@$1$1&1/*201%21,12*2,1#1///$@////////01!5!1/*1///01,31//02(4/$1//$1/01/2////#601#2)1//-2.2/.2/$11&2/!2-31//2/%R&2//!3/!1-2#2///#5!11//+1////*2/#2-4&2	f`~QB@HX|@HRUYewVfZiZhFDQJU@	16	15	220	220.211	3.6675	3	0	45.68	0.61646	35.83	0.75	0.57591	0.51966	16	4	4	0	7	0	0	0	7	0
	ssL322k01!H%8#84V!F08$HF!8$F8410V)FF0810H.F$V$	0Z!118F#2WF#8247!10V804!B!FV#RV0F0Z8#40102!V1(FZF01V%2k!1c40V0	//(B//.3/#1!4*2///-4(E*15///+1)1/&1/)2/)1*1$1///!7!1/.2(5/$1/03//,1//,1,3/02///+2//2/02///////)T//*2/2/#1*1//%1022%1/1/.1!1$1#2//.3%2/-2#2(	f`~P@@@DRe[UUujeijhA@MIeJ`	16	15	196	196.168	3.4596	2	0	26.4	0.57045	15.6	0.75	0.60383	0.45401	16	2	2	0	8	0	0	0	8	0
	:uE2LsV0@4H!4028Vc0C2V!F08$HF0V808!kN410V)FF0810H)F$F$V1#	0ZB0138F#2WF110820702!V8#2B08FV#BV0JBZ8#4#HV0k11$F0FZF01V%2k!1840V0	)1(1/!10@+2%101%2/!1+3/3$1/01///$A#1//$1/-1)1/&1/)21/#2/$1//*1/$1/$2(5*2)1/!10227,2//$2//01/.6///03)1///!6/-1/////*S/(3(1(2(2&1/%3///!2!1+1&1.1/!1#1$1///%2/*104-	fhaPb@DDax@PeZkJkluMKUUP]LD^Pj	17	16	236	236.210	2.0729	4	0	43.12	0.95547	52.9	0.76471	0.6961	0.47083	17	5	5	1	8	0	0	0	9	0
	uNP321c$F0F#8#80V!F&HF01808!F841#2!8#FF0810H0V1%4$F2$18!	048181841P80W$82031204#880R!F#FRV$8!V!10F40k1!F0V0V0ZF!V021042Z!9040V0	//%208$1//(2/(4/,1//+2(D+51////*1//#1#1!5/)1#1/,1/01///!3&16!2+1$1*1///!1/%2//-12&2%2&101////%1)1+15-2&1&2//!1//2/$1T//*7//02/*2/,5!1/#1/////*1(2&3/*3(	fhaPA@HX@D^dDeVY]UZYjVfhEDQHUJMP	17	16	235	235.221	4.5099	2	0	58.19	0.25881	15.6	0.70588	0.50754	0.54695	17	4	4	0	6	0	0	0	5	0
	zRPW21c4!4F0F#80V082V!F&HF01808!k8410V02!8!J0F0810H0V1%4V#F2#V1#	04B183840P80WF#83010204#882R!N#FRV0J8$VFV10HJ0k110F08V!ZF10V0210V2W!804VV0	!1//$7%1/&1!3$2/.4(305////&C+2//#4/01//%3/&1!2/%3/!2///,3/01#1+2/$3/!2/02////*1////-1//$3&1,205/+101!1)2/$1#1///!T/(1/03/#2/1%2/-1-12401)1)3//////1!3/*3!1!1)	fhapb@LTYA@@cIHUDeLedeiiZVhFBPhu@	17	16	238	238.206	2.9267	5	0	81.06	0.64952	62.1	0.70588	0.65236	0.55002	17	6	6	0	5	0	0	0	4	1
	uwP121s#4H0F#8#82V!F08$HF01808!F841#2!8$F0810H0V1%4$F2$1#	06818G841P80W$82053204V!880R!F#FRV#V#V!10FB0k1!F#V0ZF!V021042Z!8040V0	!1&2/%1%A!1////1!6*2#2)1///(F&1#7/01//#1/*1/-1#2!3///*1//!5/.1!201%3/$1////#1/*4//$2/(1.1.1//-1.5/-1,1/$1#1///!U/(1/04/////)11!1/2!1%1/&1+2///(2/*2!1#4&3	fhaPB@HD@DISkJjzuMKRuPBXfWIU@	17	16	228	228.234	4.6383	2	0	59.49	0.54715	40.9	0.76471	0.59347	0.47083	17	3	3	0	8	0	0	0	6	0
	zvyE2UsV1@0m0Fg!8V80B4V40FF88#HF0W80808F8410V02!8!40F0810H!1%4Z#F2$1#	048101841P80WFF!83450204V!882R08F#FBV#V#VFV80FJ0k110F!F!ZF!V!1022_!8V40V0	!1//$9/!1-3//$4$2!102//(1!2.2&1!8+2/)1//1//03.1&2!1/%3/02///$5$1//%5!1/01/!2$1+3/*4/#2///!2/$1/*1$2//$3///%1.2$1,1-2/*1,R/&1$1,1+1$2#2)1/!2//$12!3(1//+1!1/!11//!1&3#1$1/!1$1(	fhaQb@LT``p@cIHTeEdideiffjjFi`dreP	17	16	240	240.198	2.0999	5	0	59.25	0.91544	69.97	0.82353	0.59073	0.45401	17	6	6	1	6	0	0	0	8	1
	zwP322s#4H%80V082V!F08$HF!808!k8410V)FF0810H.F$V1#	0Z40138F!F2WF1!820702!V8#2B!HV#BV0JBZ8#4#H!k15$F0FZF01V%2k!1840V0	//%10B+2(1%2/!101/01014*3/01///$E#1///.1#1)1/&1$2/#21+5/,1///!5,1/$2(2/$1/!1#4,1//$1//01/.6///+1///!6/-1//+3//-T/(2(1(2(2&1////)2!1+1&1%1(1/!1)1///%2/*1&3&3	fhaQB@DD`@HRmUeUWZfejf`XH|aT	17	16	232	232.222	3.3636	3	0	42.53	0.66071	32.67	0.76471	0.6955	0.47603	17	4	4	0	9	0	0	0	7	0
	vwL322k01!H%80V086V!F08$HF!808!F8410V)FF0810H.F$V1#	0Z40138F#2WF1!82470210V804!B!FV#RV0F4Z8#4010H!k1(FZF01V%2k!1c40V0	//01%C//.1/#1!6/,2//+4(E*15///+1)1/&1/)22/(1#1%1$1///!7!1/#2*2(5/$1/03%1//%1//,1,3////-1///!5/-2/////*U//*2/1/#1*1!2/-1%22!1!1/1.1/!1)1//.3%2/-2#2(	fhaPB@HX@DIJkJjnuMKSUPBXVWIU@	17	16	228	228.234	4.2771	2	0	26.4	0.57045	15.6	0.76471	0.62009	0.47083	17	3	3	0	9	0	0	0	9	0
	zsPY23s4#H0J#80V080V!F18$IF01808!k8410V02!8!JFF0810H0V1%4$F2$1#	048181840PN0WF#83050204V!882R0XF#FRV2!V8!VFV10FJ0k150F!F!ZF10V021!2V!8040V0	!101/!3.9/$2///04*5///.1&D+2///!1!1%1/$1(2/(1!3,3/////5/.1*12/!101/!1#2,1!1/.1////#2/1.1.1///&3%3$2/(14//01///&T/(2/01/////)15401.2/$1,1////$3%1(1*2&4&3	fhaQB@DD`@HRmVY_UZZYej`XqLmT	17	16	232	232.222	4.3373	3	0	58.13	0.4834	32.67	0.76471	0.60731	0.51966	17	4	4	0	7	0	0	0	5	0
	:mj2LkV0@0H!4028Vc0C2V0FF08$HF0V808!FN410V!8$FFF081FH)F$F$V1#	0ZB0138F#2WF110820702!V8$B08FV#BV0J4Z8#4#HV0k1%F0FZF01V%2k!1840V0	/!1/$A/!1//(3*2$3//1//+7////////$22/0102(1///,1&1/,2(8*2)1%2$2(206,1//+101///#1#4/)1#1/!3)1//.1!5/-2///*2$2/)T1!1(2)111/2//&3+2/&2*2!4!1/+2/.1/(1//!2/,4-	fhaQB@HX|@HRUYmUvjZejjhNfLOHU@	17	16	232	232.222	3.1391	3	0	26.99	1.0433	35.83	0.70588	0.68765	0.53395	17	4	4	1	8	0	0	0	11	0
	zwT322s0104H%80V086V!F08$HF!808!k8410V)FF0810H.F$V1#	0Z40138F#2WF1!82470210V8#2B!FV#RV0JBZ8#4010H!k11$F0FZF01V%2k!1c40V0	//%10B+2.3/!1/#1!4*3/01///1#E*1///,1)1/&1/)21//#1$1///!7!2)1/$2(2/$1/031#2,1///)4,1,3/02///+1///!6/-1/////*T/(2(1(2(2&1/.1//01%52!1!1(1&1.1/!1)1///02#2//!2(	fhaQB@DD`@HRmUeUuZfeij`XH|aT	17	16	232	232.222	3.3636	3	0	42.53	0.66071	32.67	0.82353	0.66125	0.45984	17	4	4	0	9	0	0	0	7	0
	zwTY22s4104H%80V086V!F08$HF!808!k8410V(JFF0810H0V,F2#V1#	0Z40138F#HWF1!82470X!V8#2B!FV!1BV0JB_8#4#HF0k11$F0FZF01V$V2k!9c40V0	//(A%1//,2.1!4!2&2)1+1//)4#10C2////&2&102/&1/)2(1/+1///(7.1/!2(4)1*1/031#2,1////&1,3/02///$1///)2/-1!3/-3.1+1/+S%2/02/02,2//)1//!4!1!1/3//!1////303/!1,2(	fhaqB@DDi@@Pe[NrnjuKRuU@qQERh	17	16	234	234.218	3.0287	4	0	49.33	0.80296	45.03	0.82353	0.70214	0.48104	17	5	5	0	6	0	0	0	7	0
	zsTY21s41!H0J#8#84V!F18$IF01808!F8410V02!8!JFF0810H0V1%4$F2$1#	048181840PN0WF#83450204V!882R02F#FRV#V#VFV10FJ0k110F!F!ZF!V021!2V!9V40V0	3//&A$1*1#2/(201/%4#1%3////&8//////(2)1-1013,3/&1//#1/#7//!2(6/!101/031#2,1/!2,3/$1/-3/02/1///02#2//&2$2/1&1/$1,1///&V/4&2/03//02#1///#A!1!1//01-1////#2//!3(	fdqQB@DD`@HrSIJJJJiIMLuLuTCFJej`	18	17	244	244.233	5.1292	3	0	39.44	0.71247	32.67	0.77778	0.54658	0.56718	18	4	4	0	7	0	0	0	8	0
	zvyj2UsZ1@0m0Jg!8V80B4V40FG88#IF0W80808F8410V02!8!JFF0810H0V1%44#F2$1#	048181841PN0WFF!83450204V!882R0@F#FRV#V#VFV90FJ0k110F!F!ZF!V021022Z!8V40V0	301//$9/!102///04$2!103//(1)1(2*@+2///,2/$1(2/(1!1,3#2////+5$1//$15/!101/!1#2*102//3-2///&2/1//2///,4$2/(1/$1,1///&U1/%12/01/%2/,2$1/.17!3(1/&1#1,101!1/!11//!1&3#1$1$1,1$1(	fdqPb@DDaX@QdfRTTQRfRZZVfjjAicDrUP	18	17	248	248.221	3.501	4	0	55.63	0.74061	52.9	0.77778	0.5958	0.52337	18	5	5	1	7	0	0	0	8	0
	:yjiqxZWDVL1W5V2DVc0CLVG0F088#HF0l940F0FNJ5FV$8!F0G081VH0V&F%22!V$	0Z80118F#FX!G882J70V!V8!10R08F010FBV0F0W8(2V0Z1!20FF0FZ401%X2F021V4k!	!2.11/#@%1%1$3/+1/,22#1-3///02%8////(1/03.1/)4,1&10304*1//#1/,5/#2-402$1!2)3/01*5&3(3/)2//&1/-1//.2//(1/#2//11/$1)1-1//(T/*2(4////$1/+4/01$21/-2*101/*2*21)1#3/,1-	fdqq`@CN|AEDfvuUVUjjffZhDVAVfs@	18	17	234	234.150	0.0594	6	0	67.73	0.97165	85.49	0.77778	0.73611	0.43493	18	6	6	1	7	0	0	0	9	0
	zPub2McZ0@0k0JB!80V0B0V!FG%IF0W80808k8410V02!8!JFF0810H0V1%4Z#F2$1#	048181841PN0WFF!83010204#882R0XF#FRV2#8!VFV90FJ0k150F!F!ZF10V021!2_!8040V0	!1)1*3.5/!1-3//*2$6//+2/!1&B+2$1//,1)1/$1)3.1&1!1/%3/02////%1/)13/$1/!2/03/*4&1+3////&21/*1$2//3#3/3%1/-14/#2,1-2//(T1//)1//&2///015405!1$1%2//!101/%1.1/#1&3)1/(1(	fdqQb@LT`cp@cIHTeEDmeLmMLruTGSAKdZ`	18	17	252	252.209	2.3353	5	0	87.36	0.62088	69.97	0.66667	0.61614	0.55886	18	6	6	1	6	0	0	0	5	1
	zwTY61t4180H#V08#86V10F08$HF018$F8450V02808!F0F081FH0V-2#V$	FZ80118F#FY!F882Jb0V!V8$R!F#FBV0F0W8(240V1$FV0FZ401%V2F021V4k!	//&2D/#101//-1&22#1////&8$1/1/////1/,4#2/!2-1/&1/.4(3//!502$1,2/06$3$2&1)1&1%1//02/%1/$4/2-1/!2,1//-5/+2$1/-1/102//1#V,2*102/!1//-2//(3%3/-21/1//-1/$3/&1*2&2	fdqq@@EV\AIUUV^UZjZZZhFFTds@	18	17	226	226.174	2.613	4	0	35.35	1.1205	45.03	0.83333	0.7338	0.48104	18	4	4	0	8	0	0	0	9	0
	:yjDMtZ1@0H0V5V28Vc0CLVG0F08$HF0W8$FN45FV02!8!F0G0810H0V&F%2#V$	FZ80118F#FY!G882Jb0V!V8$R08F#FBV0F0W8(2Z0Z1$Fk0FZ401%V2F021V4k!	/!11/!2B%1%1$21/*1/,42#1////&9//&2//1//01/)4,1&10201*1///)1&3&1/*402$1!1)2/03$3$2&2//!1//&1/+401*2/-3$2.1//,2//11/$1)1-1!2+1/(U#3/%2/!3/1/,2+1/+1/01%1+2/01//(2)121-3/+11-	fdqp`@MV\@bRmjjljuUMLuTLKGIRY`	18	17	230	230.162	1.0508	5	0	51.54	1.0227	65.26	0.83333	0.72254	0.42796	18	5	5	1	8	0	0	0	9	0
	zyP32HtX!5m!91180V082V!F08$HF!808!k84WFV!F%FF0c10H11,F$V1#	0Z40138F!F2WF10882F702!V8#2BF0HV!FBV0JBZ8#4#H!k15$F0FZF01V%2k021840V0	,3.3*A//,20101/01014$2$3//$4//0E#1///.1#1)1$1/01$2/!12,5*2/01///!5//!2(3/$1/!1#4%1%1/&2,1//01/.4///%1$1///!2///#1/%3//-V//*2!1,1////)2!1/#2%1/(1011)1//&3-2/*1&3&3	fdqQB@DT`@HRn]YUUvjZVjZAbbJeP	18	17	244	244.233	3.4568	3	0	39.44	0.71247	32.67	0.72222	0.69342	0.50377	18	4	4	0	9	0	0	0	8	0
	zvyj2UsZ1@0m0Jg!8V80B4V40FG88#HF0W80808F8410V02!8!J0F0810H!1%4Z#F2$1#	048101841PN0WFF!83450204V!882R0@F#FBV#V#VFV80FJ0k110F!F!ZF!V!1022_!8V40V0	!1//$C/!1-3(2/+4$2!102//(1!2.2*8+22///!1/-1)3.1&1!1/%3/02///$5$1/1.1$5/$1.2!2)2&3/*4/#2/&1//-101/*1$2//$3///%1,1&1,1-2//(T/&1/!1)1+2/#1(2//$11!3(1/+3.1!1/1011//!1&2#1$1/!1$1(	fdqQb@LT`bp@cIHTeDeeLdmLuMUTCSAIdj`	18	17	252	252.209	2.5543	5	0	56.16	0.96581	69.97	0.77778	0.59883	0.49511	18	6	6	1	7	0	0	0	9	1
	zxQYHXs#4F%80V082V!F08#4HG!808!k8490V)FF0810H-2F$V1#	0Z401I8F!F2WF1!820302F!8#2B!HV#BV0JB480804#H!k15$F0FZF01V!1!2kF01840V0	//(@/$1/)6/&4#3%1/01//#4/E#1)1///$1#1)1/&1$1/#21+2/,1!3+1////%3(5/$1/!1#2$3&1//#11/&2)1/,1(4$2//.1%1//+6/-1/////*V//*5&3(1//2//(5!1/#1%103%1/!1)1(1+1//2/*1#1+	fdqQB@DT`@HRkuYUUVjZVjZ@RbJeNX	18	17	244	244.233	3.4364	3	0	49.12	0.76914	51.88	0.66667	0.68362	0.49511	18	4	4	1	8	0	0	0	8	0
	:yj2TtX1@5m!h118Vc0B6V4FFF88#HF0V80808k84WFV!N$FFF0c1FH11(4#F$V1#	0_B0138F1!2VF10882J702!V8#2BF8F#FBV0JBZ8(H!k110V!F0FZF01V$22o021V4#	+13/(109/!1/!1%2/&104$4!103//$4!1/!2*7//)1/////)1/)2#1////5$2//$16*2)11$2$2%1#3,2/&201/$2,1#2/.1/,2#1/$2)1//+1//%2!1///,2/(U,2/,2!1/!2/(1#2//%6!3/#1/.1/&11/(1!3-2#1$1/!1-	fdqPb@DTaX@Pe\{M{ZmTuKUU@tQQUP	18	17	248	248.221	2.3188	4	0	40.03	1.0292	52.9	0.77778	0.66016	0.54381	18	5	5	1	8	0	0	0	10	0
	zwPW21s4!4H0F#80V080V!F08$HF01808!F8410V02!8!40F0810H0V1%4V#F2#V1#	048183840P80WF#83051204V!882R!F#FRV040V#VFV10HJ0k110F#V0ZF!V021!2_!8040V0	!1//$9//03//$4*2/+1//04(C+2/$1-4/01//%3&1*2#1!2/%3/!212///05/.1+5/$1/!2/02//////.1-1%1!1.11//#13/&2/+301!2)2.2)1///!T/(1/03$1//(2//*13!1/#1$2/)1////#3-3+2!1#3&3	fdqpb@LTYA@@cIHUEhdeddmMRtuPBDaThu@	18	17	250	250.217	3.0722	5	0	62.21	0.71837	52.98	0.72222	0.6201	0.5406	18	6	6	0	6	0	0	0	6	1
	zvuj2MsZ0@0H0J4028Vc0C0V!F18$IF0W808!kN410V02!8!JFF0810H0V1%J$F2$1#	048181840PN0WF01083050204V!882R0eF#FRV2!V8!VFV10Fo0k150F!F!ZF10V021!2V!9040V0	/!1/$5$1,102&1/2,3/3$5////&B/%1/////02)1-1013,3&2///,2//-2(5*2&101/!10203,2/!1#1////.2/1//3#1/2//3%2$2/1&14/#1,1/.3/&W/1&3/03//02#13///!9401/(1+1-1&1///+2/,4$1(	fliPb@DDaD@QdfRTTTVJRcSSMKUT@sFIdZ`	19	18	260	260.232	3.9219	4	0	68.14	0.60464	52.9	0.68421	0.57247	0.60487	19	5	5	1	7	0	0	0	7	0
	:yj2TtX1@5m!h118Vc0B6V4FFF88#HF0V80808k84WFV!N$FFF0c1FH11(4#F$V1#	0_B0138F1!2WFG0882J702!V8#2BF8FV!FBV0JBZ8#4#H!k110V!F0FZF01V$22o021c40V0	+13.1(109#2-1/!1%2/)4$4!101&1/,4!1/!20104%A////////#1/)2#1/$1//(215$2//$18/$1%2$2%1#3,2/&2/&2///01/&1)1/$2#1$1//.3//////#2/(W,2/,2!1$1,2/,2//!2!4!3/#1/.1/&11&1/#3-2#1$1/!1-	fliPb@DT`x@Pe\{MkvkUMRuUTKSEFTj`	19	18	260	260.232	2.7065	4	0	36.94	1.1153	52.9	0.73684	0.68096	0.58006	19	5	5	1	8	0	0	0	11	0
	zxQYHXs#4F%80V082V!F08#4HG!808!k8490V)FF0810H-2F$V18!	0ZB01I8F!F2WF1!820302F!8#2B!HV#BV0JB480814#H!k15$F0FZF01V1F1!2kF01840V0	//(B/$1/)6/#2!4#3%1/01///$C#1)1///$1#1)1$2/01$1/#21+2/,1.1$1////3(4/$1/!1#2$3&1//#11/&2)1$11/%102%4$2)1//$1%1//*16/-1//!2///&W//*5#2!2(1//2//(5!1/#1%103%1/!1)1(1/2/!1(2/*1#1+	fliQA@DT`@HSHIUzljjnuSRuST@eDUJ\p	19	18	263	263.231	3.2108	3	0	62.22	0.6072	51.88	0.68421	0.67843	0.50377	19	5	5	1	9	0	0	0	8	0
	zvyj2UsZ1@0m0Jg!8V80B4V40FG88#IF0W80808F8410V02!8!JFF0810H0V1%4Z#F2$1#	048181841PN0WFF!83450204V!882R0@F#FRV#V#VFV90FJ0k110F!F!ZF!V021022_!8V40V0	301//$9/!1-3//$4$2!104//(1!2%1(2*8+2$1///&2/$1)3.1&1!1/02#3/02///$5$1//$15$1.1/!2.103/*4$3-2////(1/*1$2//$3/&4/-1/$1,1-2//(V1/%1/!1/%2/,2//$17!3(1/&1/0101!1/!11//!1&3#1$1/!1$1(	fliQb@LT`ap@cIHTeEDTideiiZZjhVfBWKU@	19	18	264	264.220	2.9752	5	0	68.67	0.78986	69.97	0.73684	0.60574	0.54381	19	6	6	1	7	0	0	0	8	1
	ysT321s01!H0F#8#84V!F08$HF01808!F8410V02!8!4FF0810H0V1%4V#F2$1#	048181840P80WF#83451204V!882R!F#FRV#V#VFV10FJ0k110F#V0ZF!V021!2_!9V40V0	//(A$1)2/03+201/%4*2//+2/04(B,1////*1/3$1)1!2#1!3/%3!1*1!2/!1//07/)1(2(6/$1*1%32/02/*4/#2//$3//!1/(101//*3/&2/%1&1//!1-2//&1W//*6//02/*1/,5!1!1*1//////)2&1/*5(	fliPb@LT``@QddJRbbVVRRtsTmUPBDfRkU@	19	18	260	260.232	4.3847	4	0	52.48	0.78392	49.74	0.73684	0.53856	0.55597	19	5	5	0	7	0	0	0	8	1
	zyP32HtX!5m!91180V082V!F08$HF!808!k84WFV!F%FF0c10H11(V#F$V1#	0Z40138F!F2WF10882F702!V8#2BF0HV!FBV0JBZ8#4#H!k15$F0FZF01V%2l021840V0	//(A//,20101/01014$2$4//01)1/)1C#1///.1#1)1.2&1$2/!12,5(3/#1///!5//!2(3/$1/!2#2%1%2//$1//01/.4(3//,1$1/*3/&2///#1/%3/(5/$W//*2!1(3#1////)2!2/#1%1/(1!1)1/.3/%2/$3$1&3&3	fliPb@LL``@QddLVRbRRRruSRuSPLLYRj	19	18	260	260.232	2.931	4	0	52.48	0.78392	49.74	0.68421	0.7026	0.52337	19	5	5	0	9	0	0	0	8	1
	zvuj2MsZ0D0m0JB028Vc0C1V!FG8$IF0n80808kN410V0H!8!JFF081VH0V1%44#F2$1#	048181841PN0WFF1083050204V!882R0eF010FRV2!V8!VFV90Fo0k150F!F!ZF10V021!2Z!8040V0	!1)1*3.3/!202//%3,1!5$5///.1&D+2///!1)1/$1(2/(1!1,3///////+14/!101/!1#2,3//!1+2/+4/*2/1//5///%3%1$2/(14/#1(3#1///&V1/&2/01/%2/3//,1#15403(2%2/$1$1&101/%1//#1&3%1!1$1/201(	fliQb@DD`zH@aJuYe}mfffYZjdV`YcDruP	19	18	264	264.220	2.2937	5	0	84.33	0.6439	73.13	0.68421	0.61748	0.55886	19	6	6	2	7	0	0	0	7	0
	:uE2LsV0@4H!4028Vc0C2V!F08$HF0V808!kN410V)FF0810H)F$F$V1#	0ZB0138F!F2WF110820702F0V8#2B08HV#BV0JBZ8#4#HV0k15$F0FZF01V%2k!1840V0	/!1/!108+2%101%2/!6+3/3$1/01//#4/G#1///.1#1)1/&1$1/#21+2&2/$1!3//&1/$1/$2(5*2)1/!10204,2//#11//01/.2///03)1///!6/-1/////*W/(3(1(2&32&1/%3///!2!1+1&1%1(1/!1#1$1/$1//2/*104-	fliPb@DDaD@PeZkJjjsTtmTuTOPaGdJlp	19	18	260	260.232	2.7295	4	0	52.54	0.78416	52.9	0.68421	0.69221	0.50377	19	5	5	1	9	0	0	0	9	0
	vyTY2Gta181m0411180V086V!FJ8$HF0180808F841FV02N08!F0F081FH1W-2#V1#	FZB0138F08FFY#882Jb0X80V80880R02F#FBV0F4W8(H40k1$Fk0FZ!1%V2F029V4k!	//(G/$1/&3/)6$32*1/$2//*6/%1(1////&1/,4/-1%11//03/$7%3//$8/$2/04$1/!1/!1//02/%1!3//!2//02,1/*4/!5)1%1*1$1/%2&102-1,2/$1#X02*2//1//!1(1//*3!1//011/1/02///03#1/!1*2(	flipB@HDh@HRYmY]uVjVjijhFBUDu@	19	18	254	254.252	4.7656	3	0	11.42	2.3266	27.96	0.78947	0.71649	0.55002	19	4	4	0	8	0	0	0	12	0
	uwPG20sG!4H!2!N01082F$908#F!8082FF0601$V42#F#82!80224(20F!1!F	V7HV0k10W70Hk2!F8H844X!s8BF19D!G209@01#V01V!204HJFk_0BF40V!a8tV0ZV3802d88!B#	/#1$1-A//-2/$1!6#1/*1//#1$4(@/1/$2//-1/1#1/)2/%5(1#1/02#1(1/)5(1,1+2(5,3///$1+1/+2.1/*3!2////*2/01-1*2/$6(1//1#2*1/+1%101#V!1//(31///)1/+1$1/2/!2/#1//)1/$3/$1,301$3	fdipB@HDh@HRge[U]^Bj@Bejh@aUj`	18	18	242	242.241	3.6362	3	0	64.75	0.66378	54.32	0.72222	0.52815	0.66755	18	4	4	0	7	1	1	6	7	0
	zyP32HtX!5m!91180V082V!F08$HF!808!k84WFV!F%FF0c10H11,F$V1#	0Z40138F!F2WF10882F702F0V8#2BF0HV!FBV0JBZ8#4#H!k15$F0FZF01V%2k021840V0	,3.3*A//,206/#1014$2$1//$4/4/G#1///.1#1)1$1/01$1/!12,2*2/01!3//.5//!2(5/$1/!1#4%1%1/&2+11//01/////%1$1///!2///#1////$X//*2!1#3(1////)2!1/#2%1/(1011)1/$1/03-2/*1&3&3	fliQB@DT`@HRn]YUUUjfejfhAJHjTy`	19	18	256	256.244	3.8445	3	0	36.35	0.77304	32.67	0.68421	0.67811	0.51585	19	4	4	0	9	0	0	0	9	0
	vsTY23s4180H0J#80V084V0FF18$HF01808!k8410V02!8!FFF081FH!1%4$F2$1#	0Z8111844PN2W!22824702F4V80880R0XHX#BV2!V8!VV#F40k140F!F!ZF10V101!2V0V9k40V0	//(D%101!2//!5&1.4*1/01&2/+401-B/%1//////*1!5/-1%1//*1$1&7//!2(7/$1/03//$1-3//.1#3(1(2!1!2)1///-2/01,2/-2)1/&11//2/%Z,3!6!1/%3/031!1//-2/$6!1!1///1////#3/%1+4(	fbypB@HXT@HrIIQQJIEKITsULmUPBHbNhs@	20	19	266	266.263	4.8931	3	0	39.53	0.67215	27.96	0.65	0.55135	0.63962	20	4	4	0	9	0	0	0	9	0
	vxUWHWs4104L%80V086V!F08#4HG01808!F8410V02!8!F0F0810H0V,F2#V1#	FaB09I8F180FY01!82473X!V8!80R!F#FBV0F4W8(HB0k1$NVVFZF01!210Z2JF09V4V!	/#1/#F1$1+1/#1&1/&6%2#2/%2///E+5(3/)1/(1/01.1%2/!5,2+1*2+1(1&1)1/7(1.2/!3/!112/05$1//&2(1/%4/*3)2)1#3//&1&1)1/#1/)2,1/1!1/$1)1-1//(Z!1//!1/////.1!1-102#2+1/////%301//2(	fbypB@HDh@HRgeUUUujejeij`DITUVj	20	19	266	266.263	4.597	3	0	57.02	0.77271	53.26	0.85	0.68189	0.47603	20	4	4	0	10	0	0	0	9	0
	xvyjazoZY@0q11gV0BV80g4Vb0FF88#HF0W94!8F8J50V02!8$F0810H8V(4$22!V$	FZ80918F#FY80F082471V!V8!10R08F#FBV0F0W8(241V1!X0NkVFZ401%X2J!1V4V!	,2%1/#9%1(1!202/)1/,2!101/1/#2!1,202!204(C1.1&2//.1*1%4.1/)7,2+1/#1!2//+3//+61%1*102/01$1$3&3(3//%2///)1#4//*2/%1//!1(1/+2/$1/(1/-11(X/)1,1///0201!1//%5!2/$1+1/01*1+1,1#1/)30211$1/!1-	fbyq`@CN|AGDfu[UV]VjjZYjZCDPUilqh	20	19	258	258.172	0.7708	6	0	77.15	0.85301	85.49	0.85	0.69642	0.46544	20	6	6	1	9	0	0	0	9	0
	zxQYHXs4!4J%80V082V!F08#4HG!808!k8490V(JFF0810H0V+2F2#V18!	0ZB01I8F!FHWF1!82030XF!8#2B!HV!1BV0JB580814#HN0k15$F0FZF01V1F10V2kF09840V0	//(A%1//(5*2(2!4!23%2)1///4+C#1///.1#2&101$2/01$1/#2(1#2//,1$1////3(4/$1/!1#2$3&1//#11&2/)1$11/(21/$1//+1//*15$1/(1!2/.2!1*1+1/+X%2//#5#2!2$3////,7!1/#1(3/)1/&1+2/!2(3-1+1/	fbyqA@DTY@@QfPRkyvUUWZiZVjZ`DXreWf	20	19	277	277.238	3.1448	4	0	81.53	0.60456	64.24	0.65	0.70687	0.54695	20	6	6	1	7	0	0	0	7	0
	vxUYHWs4184L%80V086V!F08#4HG01808!F8410V02808!F0F081FH0V-2#V1#	FaB09I8F080FY01!82473X!V8!80R!F#FBV0F4W8(HB0k1$NVVFZ!1!210V2JF09V4V!	//(F/$2/01/.6%2///+2%4(B$1%1(21////#1+1)2/!7,1/&11(102(1&1)1/7(1//!7$1,102/04$1//%1//02/%1!3)2-3)2//02,1/#1/$1#2/+201!1/-1/1.1/!1#Z,2//1////(1-3!1/2/11///%1/-302/$1*2(	fbypB@HDh@HRgeY]WUjejiZj`DIT]Qj	20	19	266	266.263	4.8685	3	0	41.42	1.0637	53.26	0.8	0.7153	0.53395	20	4	4	0	9	0	0	0	11	0
	zxUYLWs4104L0F0V08#86V10F08$HF01808!F845#2!8#FF0810H0V1%4$F2#V1#	06818I840P80W!F082473204V!880R!F#FRV#V8!V!10HB0k1!F#V0ZJ!V021!2Z!9V40V0	//&2A$1&102/-201/#102&1!1///+104(C/$2////!1/(1*2#1!2#201/!1//1!1/.4//!2(6&1,1*1%4/!1)2//$2//.2&2%3//!1&1/,1/.5/%102!101!2/)2/&2/%2,1Y#1//%5//02//3/&7!1!1,2(2+1,1//-1/$3//!2&2	fbyqB@HDid@PeOOLnzkTtuKUT`IbYJmT	20	19	270	270.251	4.0395	4	0	65.19	0.7538	61.21	0.75	0.64402	0.59188	20	5	5	0	9	0	0	0	8	0
	:yj2UsZ1@4m0Fg!8Vc0B4V40FF88#HF0W80808F8410V02!8!40F0810H0V1%4Z#F2#V1#	048183841P80WFF!83451204V!882R08F#FRV040V#VFV90HJ0k110F!FV0ZF!V021022_!8V40V0	!1//$9*1&1-3//$4$2!102/+1+1/!204(C+2/$1-4///(3&1*2#1/)3/!212///05$1//%6/$1/!2/03//.2&1///&1/$1/#3//#13///#301!2)2&1&2///,W/&11/03$1/2/&2$2//$13!3(1*1$2/)11!1/!11//!1&3#1$1#3-11,	fbyqb@LTYAG`AFRPjKQIKJYIZZeijj`zDIBiQj	20	19	278	278.227	2.5048	6	0	72.22	0.80019	73.21	0.7	0.61253	0.56718	20	7	7	1	7	0	0	0	8	1
	:qE@LlX1@1H0V5128Vc0C6VF0F08$HF0V808!FN41FV)FF0810H11&F$F$V1#	0ZB0138F!F2WF11882J702F0V8$BF8HV!FBV0J4Z8#4#HV0k14$F0FZF01V%2k021c40V0	/!1/$A/!1/)306&1/$5*3///4/E#1///)1$1#1)1/&1$1/!22,2&1(1+1!3//&1//*2(7*1)1/&2%1%1//#11/&1)1//!2+2/(1(2#2$1///!2//2/!1////$Z//1)2!4#3(1+3)5///!2!1/#1%1/(1!1)1/$1$3*41-2/*101-	fbyQB@HDb@HrJKIQIIIIPuSRuSUTOPaGdJlp	20	19	268	268.255	3.8029	3	0	33.32	0.84514	35.83	0.65	0.6911	0.52337	20	4	4	1	10	0	0	0	12	0
	zvyj2UsZ1@0m0Jg!8Vc0B4V40FG88#IF0W80808k8410V02!8!JFF0810H0V1%4Z#F2$1#	048181841PN0WFF!83450204V!882R0eF#FRV2!V8!VFV90FJ0k150F!F!ZF10V021022_!8V40V0	!1)1*3.9/!1-3//$4$2!106//(1!2.2!1&B+2$1//,1)1/$1)3.1&1!1/%3/02///$5$1*1/)13/$1/!2/03/*4&1+2////(1/*1$2//$3/3%1/-14/#1,1-2//(X1/%1/!1/%2/,2//$15403(1%2//!101!1/!11//!1&3#1$1/!1$1(	fbyQb@LT`cp@cIHTeEDmeLdmMLruUP]LDnQj	20	19	276	276.231	3.2441	5	0	81.18	0.66814	69.97	0.7	0.61056	0.56985	20	6	6	1	8	0	0	0	7	1
	vyTY2Gta181m0411180V086V!FJ8$IF0180808F841FV02N08!FFF081FH1W-2#V1#	FZB0938F08FFY#8N2Jb0X80V80880R02F#FBV0F4W8(H40k1$Nk0FZ!1!2!V2F029V4k!	/-1)C//,3/)4$32#2%1/$1//*6/%1/////11/+4/-1%11//03/$7%3//$8/$2/04$1$3,1/!1//02!2/!1!3//!2//02,1(2/0403/2/1*1$1/-5,1!1//!1#Z02*2//1//!1///#9!1//011/1/02///03#1*2&1*2(	fbypB@HDh@HrJJYJIZHiIURuTsUPLDjMj	20	19	266	266.263	5.1865	3	0	23.93	1.1103	27.96	0.75	0.71781	0.57758	20	4	4	0	8	0	0	0	11	0
	zRPY22c4084F%80V082V0FF&HF!808!k8410V!8$JFF081FH0V,F2#V18!	0ZB0138F!FHWF1!82030XF!8#2B!HV!1BV0JB58!14#HF0k15$F0FZF01V1F!V2k!9N40V0	#1//#A%1//(5/#2!4!2&2////#1!C2//$1/(1/(2/&1/#2,201///1)1/1//$3(5/$11$2$2%1#4,1,1*1///#1%1/!4/%1&1////,1015/+111!3/*3!32///&X#102%2)121/5!12!2$2///-1-6011/////+2/!1(3//*2	fbyqA@DDi@@QfPRmgfuUWZejVjZ`DhreWf	20	19	277	277.238	3.5457	4	0	71.85	0.55129	45.03	0.65	0.7025	0.60487	20	6	6	0	7	0	0	0	7	0
	0F@02-8#80V+F01/&F(1%4%2)	&8%V$8.F!F$4V(V/#V&1-	///////+2///-2(5+5/////////02///////01/$1/////.2///(2//////////%2/+3/*8//////////!2/*1////#2//+	gJT@AdiVdPT	5	4	64	64.0470	-0.7147	2	0	29.19	0.51593	15.6	1	0.19011	0.54931	5	2	2	0	1	0	0	0	0	0
	FN222-8%V!F//!F//	-V$8!1/$4V$8/&V*2%4#	///////////,5%2/////////////////5/$2///////////////////////&9,3///////(3///&1////#1$5//%	gJX@@eLu@P	5	4	62	62.0510	0.505	1	0	6.95	1.6561	12.36	0.8	0	0.54931	5	1	1	0	0	0	0	0	3	1
	kFH02&F%8%V/%801,F/*V$	-V$8!1/$4V0F!8(2-V*2F)	//(2/)2//#3/#2///-2(3//////*2/)5////////*3/$1////////,2///+2//////////,8///////////-1////#2//+	gJT@@TiVhPT	5	4	64	64.0470	-0.9342	2	0	13.59	1.1082	15.6	1	0.35313	0.54931	5	2	2	0	1	0	0	0	3	0
	NNHX!V!8///%F//	-V$8!2/$4%8,1/$2%4#	//(4%1////+1/////////////////////(4/-5/#5/////////////////////)9,3///////(3///////+1//+	gJX@@dru@P	5	4	62	62.0510	0.434	1	0	6.95	1.6561	12.36	0.8	0.76592	0.54931	5	1	1	0	1	0	0	0	3	0
	FNH2/#8-F(F/F//	,2V$8.8!F$4%8+V/%2%4#	//.1////+3////&9/////////////////2////////////////////////,9,3///////(35///////*1//+	gJX@@drt`P	5	4	62	62.0510	0.2485	1	0	22.55	0.51042	12.36	0.8	0.60553	0.54931	5	1	1	0	1	0	0	0	1	0
	tNPV0104%J(8%1/F//4/	!8*V$8.8!F.V(V&F!V*2%4#	//(4/////!2/////$5///////#3////////-3///!5/////////////////////)9////////%3///&1////#1//+	gJX@@dwM@P	5	4	62	62.0510	1.136	1	0	6.79	0.52283	3.24	0.8	0.5584	0.69315	5	1	1	0	1	0	0	0	3	0
	FF202-8#80V+F/)F//	,2VF#8!1.F$4V$8+V*V*2*	///////+2%3//.2/7//////*1//////////$1/$2#2/////*2/////////////////&9///////////-1////#12/-5+	gJX@@eNtbA`	5	4	62	62.0510	0.2335	1	0	22.55	0.51042	12.36	1	0.19011	0.54931	5	1	1	0	1	0	0	0	1	0
	FF@02-8#80V+F01/&F.4/	&8!2!V$8!1.F$4V(V(V*V*2*	(3//%1////+1///%2/7/////////-1///////02/$2/////.2///(2/////////////-9//////&2/////////*1/.5+	gJX@@eOKBI`	5	4	62	62.0510	0.5573	1	0	22.55	0.51042	12.36	1	0.19011	0.54931	5	1	1	0	1	0	0	0	1	0
	NNFX!V!8,8/&F.F//0	/#8.8!F/(V1/$2%4#	//(4/////!2/////////////////////(4///!@/////////////////////)@////////%6//////////(	gJP@DjvhB	5	4	60	60.0550	2.3069	0	0	0.15	0	0	0.8	0.73759	0.54931	5	0	0	0	1	0	0	0	3	0
	FNH02-8%V//%F//	-V$8!3/$4V$8/&V!1&2%4#	//(4//!2+5/////)2/3//////*1//////////$3/$2#2////////(203//////////////&9///////////-1////#1//+	gJX@@eNuBA`	5	4	62	62.0510	0.419	1	0	6.95	1.6561	12.36	1	0.35313	0.54931	5	1	1	0	1	0	0	0	3	0
	kFP!1%F0F(8-F//0V&4/	!8#8%V$8/!F#F*V(V*V*2*	///////+4////&4////////03////////-1////////////////////////,D////////%35///%1////#1//+	gJX@@dsR`P	5	4	62	62.0510	0.9505	1	0	22.39	0.15855	3.24	0.8	0.70985	0.69315	5	1	1	0	1	0	0	0	1	0
	kFP021(F#8#80V+F01)1#2(F(1%4%2)	!8#8%W$8.F!F$4V(V%40V*V&1!2*	////.3//+2///-2(3////////03////////-3/$1/////////-3//////////2///&@//*6/////*33/*2/*1////#2//+	gGT@ATifVaIP	6	5	76	76.0580	0.4939	2	0	26.1	0.57701	15.6	0.83333	0.62741	0.80472	6	2	2	0	1	0	0	0	1	0
	NNHX!V!8,8#F)F(F.FF//	,2V$8!2+8!F$4%8+V1/$2%4#	//.1////+3/////////////////////(4/////+6///////////////////A,3//.6////(9///////+1//+	gGX@@dsMLA@	6	5	74	74.0620	0.8549	1	0	19.46	0.59147	12.36	0.66667	0.25082	0.80472	6	1	1	0	1	0	0	0	2	0
	kFH02&F%8#80V+F)841,F/$F$V$	,2VF#8!1.F$4V0F048(2!V*V*2F)	//(2//.3//!4%2//-4/06//////*1+2/////////(1/$1/////.2//,2///+2//////////,@///+2////////01////#22/-3+	gGT@@TiUjQ@p	6	5	76	76.0580	-0.6653	2	0	26.1	0.57701	15.6	1	0.3228	0.69315	6	2	2	0	2	0	0	0	2	0
	kFH021%F%8#80V*2#8%801,F!1/,	!808(W$8.4!F#F4V/0V(V0V*24)	//(1%1-4///&2$1///-4(8/////*2//)3,3///////,2/$2////////,2//////////////)A//////////+1///&2/-102//)	gGX@@eZmLIj	6	5	74	74.0620	1.0059	1	0	19.46	0.59147	12.36	1	0.69056	0.69315	6	1	1	0	2	0	0	0	2	0
	FNF/8#8,F#8$F///0	/#8.B!F/(V*4*2#104#	//(8/////////*4////////$@////////*4//////////!8//////////////)B///////%6///////////(	gGP@DiUjaAP	6	5	72	72.0660	2.5426	0	0	-2.94	0	0	1	0.69965	0.54931	6	0	0	0	2	0	0	0	4	3
	FF@02-8#80V+F01/&F(1%4%2)	&8!2!V$8!1+F!F$4V(V(V#F%V&1!2*	///////-2///+4(8+6/////////01///////03/$1////////////////+4///!2/+2/*@//////////!2/*1//)2/02&2//+	gGT@Adi]i`aZ`	6	5	76	76.0580	-0.327	2	0	26.1	0.57701	15.6	1	0.18196	0.69315	6	2	2	0	1	0	0	0	1	0
	vJH1201$F%8$2V/%801,F/*V$	-V#880F1/$4V0F!8(2-V*2F02!4#	//(3//.3/&2/*2//%2/5//////*2/////////4/#3/$1#2////////$2///.1///!3///////)@/*2//2////////01////#2//+	gGT@@Ti]ja@p	6	5	76	76.0580	-0.5827	2	0	10.5	1.4343	15.6	1	0.56529	0.69315	6	2	2	0	2	0	0	0	4	0
	Nc4#V$2+4////(	/#8/-V-1/$2$V4#	//(B////&8///////////////////&@//+4/////////6///////////////+B//////////////////.	gGP@DiVj`H	6	5	72	72.0660	2.7948	0	0	-18.54	0	0	1	0.55517	0.54931	6	0	0	0	3	0	0	0	6	3
	FNF/8#8-F!8$F04//.	&8+8.B!F/(V*4F!V%2%4#	//(4/////!2////&8+5///////(5///////&6/!2///////$4//,4//////////////)B//////////////////.	gGP@Di^VaIP	6	5	72	72.0660	2.3571	0	0	12.66	0	0	1	0.57154	0.54931	6	0	0	0	2	0	0	0	2	0
	FNH/8#8-F!8$F04-F//	,2V$8.B!FV#4%8+V*4#V%2%4#	//(4%1////+1////&6+3/////-2/)5///////&4/!2///%2///-2//,4////////////#2//$A////////////////!12//*	gGX@@djltHj	6	5	74	74.0620	0.5502	1	0	19.46	0.59147	12.36	1	0.46354	0.69315	6	1	1	0	2	0	0	0	2	0
	kFP!1%F0F#8#8$F(F018/8,V&4/	!8#8%V$8!1+4!F#F*V(V*VF)2*	///////+2////2%8/(6//////(2////////-3/4///////////////////////+C////////%22///%1////#1!2//(	gGX@@drtlHj	6	5	74	74.0620	1.3382	1	0	19.3	0.18394	3.24	0.83333	0.54333	0.80472	6	1	1	0	1	0	0	0	2	0
	FNP02-8#80V*2F(F04!V*F!1/!2)	%18$FV$8!30V#8$8!F$4V#18+V*V!1%V2%4#	/01/%2%1//(1//!3%3//-2/08////.1/*1//&3+2/#2//1/$2///*1/////+2!2//,401//////////.2///&B////////////////!2/.3+	gNt@Adi]eiDc@	7	6	88	88.0690	-0.0252	2	0	38.77	0.59376	24.72	1	0.54151	0.4621	7	2	2	0	2	0	0	0	1	0
	FNH/8#8,2F!8$F04-F!1/,	+F2V$8.B!HV#4%8+V04(4#V%2%4#	//(2%1-3///,3/%3///@+3/////-2/)2,5//////)2////)1///-2//,4////////////#2//$C////////////!1///.12//*	gNx@@djkMHbh	7	6	86	86.0730	0.8191	1	0	31.97	0.36003	12.36	1	0.66429	0.4621	7	1	1	0	3	0	0	0	1	0
	FNH22-8#80V!F(F!8/$FF//	,2VF#8!3+4!FV#4V$8#4&V*V!1&2%4#	///////////!2)4%9////(3/&3)1//////////$5/$2#2//////%5/////////&2///////#C///,4////(4///&1////#1//+	gNx@@eOKSPP]P	7	6	86	86.0730	1.2276	1	0	16.37	0.70312	12.36	0.85714	0.53344	0.59725	7	1	1	0	1	0	0	0	3	0
	FF@02-8#80V+F01/&F(1%4%2)	%18!2!V$8!1#4#8!F!F$4V(V(V#F%V&1!2*	///////+2///-2(@+7/////////01////*1//%1/$1/)2#2////4///////+3//.2///!2/+2/*B//////////!2/*1//)1/01&2/*1/	gNt@Adi]ZYBEj	7	6	88	88.0690	-0.0581	2	0	38.61	0.39005	15.6	1	0.2866	0.4621	7	2	2	0	2	0	0	0	0	0
	kFH02&F%8#80V+F!8%841,F/$F$V$	,2VF#8!1+4!FV#4V0F048#4#2!V*V*2F#8$	//(2//.3//!2%1//-2(4(8+3/////-1+1/////////(3/$1////.1///,2$3///%2////////&2//$B///+2//)1/////&1////#2#2/*1+	gNt@@TiWZfBBZ	7	6	88	88.0690	-0.2776	2	0	23.01	0.6545	15.6	1	0.28545	0.4621	7	2	2	0	2	0	0	0	3	0
	kFP021%F0F#8#80V*2F!8%801,F!1#V&4/	!80808%W$8.4!F#F4V(V(V(V0VF)24)	//.1/.2//+3///-4(8/,3/////.2#2////////-2/$2//////////(4////////////-C//*3/////*22////05,2//*1//+	gNx@@eM|rpah	7	6	86	86.0730	2.0348	1	0	31.97	0.36003	12.36	0.85714	0.72149	0.59725	7	1	1	0	2	0	0	0	1	0
	tNPX0104#F0J#8#8$F1%1F018$F*8#F(V&4/	!8#8%V$8!1+B!F#F*V(V&F!ZF)2%4#	3///////*2////2%4////////02////////-5//07/04//&3///////////////////C////////%8///&1////#1!2//(	gNx@@dsMKPbh	7	6	86	86.0730	1.9446	1	0	16.21	0.219	3.24	0.71429	0.60033	0.69315	7	1	1	0	1	0	0	0	3	0
	NsJ1!k01!2*84/%F/%2/*	04/08044+8!F*V,V1/$2$V4#	//(@////&4*2////&4//////////////#7//+2//&4//////(3/04//////.5///////)D//////////////////-3	gNp@DkUZj@`	7	6	84	84.0770	3.0637	0	0	-6.03	0	0	1	0.6694	0.4621	7	0	0	0	4	0	0	0	5	0
	FNF2.8#8$F(F!8$F04,F//0	&8+8.B!F/(V*4F!V%2%4#	//(4/////!2////&6/(7/////)7/////////,4//,5///////$4//////////////)D////////%44//////////&	gNp@LdbQfZDc@	7	6	84	84.0770	2.9635	0	0	9.57	0	0	0.85714	0.55635	0.59725	7	0	0	0	2	0	0	0	3	0
	FNH/8#8,H#8$F$V*F!1/,	0V!1(V$8!2%8$B!F$4%8+V*4*2#104#	//(6%1+302,2/(1/%1////&6//////*2/)7,3+2///////2//////////!6///////////01///&C///////%3////////+1//+	gNx@@djkSPfh	7	6	86	86.0730	1.0046	1	0	16.37	0.70312	12.36	1	0.79717	0.4621	7	1	1	0	3	0	0	0	3	0
	FNH2.8#8$F(F!8$F04,FF//	,2V$8!2+B!FV#4%8+V*4#V%2%4#	//(4%1%5////$1//*2/+4//+2///#3)2//////////$4//,5///////$4//////////////)C///,4////(42///////*1//+	gNx@@dl{MPbh	7	6	86	86.0730	1.1566	1	0	16.37	0.70312	12.36	0.85714	0.53627	0.59725	7	1	1	0	2	0	0	0	3	0
	FNH222,8#80V*2F!8$F$V)FF!1/,	$118$2VF#8!3%8$B!F$4V$8+V)FZF01&2%4#	///////+2/%1/.2&4(A////(3//01////(2/////+3/$2#2//////////#2///////+2/////0F//(105/////04(4///&1*2///(1//+	daz@@@RggZe`PFj	8	7	98	98.0840	1.4965	1	0	28.88	0.39855	12.36	0.875	0.5314	0.64864	8	1	1	0	2	0	0	0	2	0
	NNF3!V+8#8,FF!8$F04,F!8!2/*	04$8+82-B!F$8/!V1)4F!V%2V!104#	//(6////&4*2////&4////////$2////////04(4/////////////////!5//////!3/%F//*9/////*66//////////&	dax@@LdbJTsTDYP	8	7	96	96.0880	3.4179	0	0	6.48	0	0	0.875	0.56522	0.59725	8	0	0	0	3	0	0	0	4	0
	FF/08#8-F!8///&	&8%1$8.4!F$F,1$V+F)2*	!2///////(4////&F+7/////////////$3/////-3////$8///#3/%3////////////+F//////////////////!7+	dax@@DiUYZTDaR`	8	7	96	96.0880	2.8282	0	0	37.68	0	0	1	0.36717	0.53648	8	0	0	0	3	0	0	0	0	0
	kFP021%F0F#8#80V!F&2F018%801&8$F!1#V&4/	!80808!2!W$8!1+4!F#F4V(V(V(V0VF)24)	//.1/.2//+1///-402%B///////02*2#1//.5/////-4/$2//////////////////)3////,E//*3/////*12/%5//////#1!2//(	daz@@@RfufV`SHj	8	7	98	98.0840	2.4225	1	0	28.88	0.39855	12.36	0.75	0.63908	0.69315	8	1	1	0	2	0	0	0	2	0
	sNHY20V!80F%8#80V!F&H)F8010V*F!10H/$V$	04#10F$V$8!3%8$8!F$4V0F!8(2!V1)V!1&2F$4#	/04/%4/-1///#4/+2//*5//////////////)2//%3$2.1/&3////(2//+6/2//*2///////#3///(D,2///////(2//$12/1//#1/.2//+	day@@@kIEDbuTa@L	8	7	100	100.080	0.3295	2	0	19.92	0.75602	15.6	0.875	0.67912	0.64864	8	2	2	0	3	0	0	0	4	0
	kFP021(F#8#80V!F(F018(1&8$F(1%4/	!8#840280W$8!1#4#8!4!F$4V(V(V*VF)2*	!1//+1/.2//+1//&1/%4(@+5///////$2////////-4/!102/(1/////////////////!3////*E///,4//+3/*122///////#2%4//+	daz@@@Rf}ei`QJj	8	7	98	98.0840	2.4225	1	0	28.88	0.39855	12.36	0.875	0.41878	0.64864	8	1	1	0	2	0	0	0	2	0
	vTH12F1X!1F!11080V!2V*F%8#801F+F$F11/!V1#	!4!2&V#880F302/0F4V0F408(H!F*V!1&2F02!4#	//(5//!2)304/,3*3////02///-1//+1/(2/.1/////.1+4(1+1////#3////(2022///(1///////$2///&C//-4,1/%3///%1///#1////#2//+	day@`HH@aIgVjZBBX	8	7	120	120.135	0.4309	2	0	7.41	2.0324	15.6	0.875	0.57252	0.59725	8	3	3	0	3	0	0	0	6	0
	kNP02&F%8#80V*HF(F8410V*F0810F0V-2#V$	%18F#FV$8!30V#8$8!F$4V0F018(2!V*V!1%V2F$4#	/0101/#2%1//(1//!3////&6////(4//01//&3+2/#2/////+1/$1////////,401/////*2.3//#3/$3/(2/)1-C////////%33///%1////#3//+	da{@@@pldTQTmRDPp	8	7	102	102.076	-0.2769	3	0	42.32	0.62784	27.96	0.875	0.64977	0.59725	8	3	3	0	2	0	0	0	1	0
	NNP1!V+8#8-F018$F04/#2!1%4/	0401!84$V$8201#4&B!F.V(V1)ZF!V%2V$4#	//(6////&4,2///+2(8+5///////(2/(2///////03///#2/+2/)1///-1//////(5-2//////*E/#2/%3/////////!1////#1/*3/	daz@@@RUUfZ`RKJ	8	7	98	98.0840	1.4261	1	0	13.12	0.27058	3.24	1	0.55227	0.53648	8	1	1	0	3	0	0	0	4	0
	kNH222%F%8#80V*HF(F8410V)FF0810F.F$V$	%18F#2VF#8!3%8$8!F$4V0F048(2!V*V!1&2F$4#	//(2//.3//!6////&7////(1//01////$1!3/////+1/$1-3///////-2/*4//2//2///)3/////0D//(1/!2////%1!44///%1////#2//+	day@@@IJUmjeB@X	8	7	100	100.080	0.21	2	0	35.52	0.42399	15.6	0.875	0.61726	0.64864	8	2	2	0	3	0	0	0	2	0
	vRHY20V!80F%80V!2V!F&F%8#801$8&F$F/$V1#	!4!2&V$8!302/!4V0F408(H!F1)V!1&2F$4#	//(7/-1//(2/////!1///%3////.2/,1////$1//%5$3.1(2-1$2////!4//&1/$3//*1///!3/-2////2!1/%C,2/////02//%2!1///////(2//+	day@`Hp@aIUfijBLX	8	7	120	120.135	0.8781	2	0	7.41	2.0324	15.6	0.875	0.57976	0.64864	8	3	3	0	3	0	0	0	6	0
	kNP02&F%8#80V*HF!8$F8410V*F0810F0V-2#V$	$118F#FV$8!30V#8$B!F$4V0F018(2!V)FZ!1%V2F$4#	/#1/#2%3-2/)1+1/%1///-4(8////(4//01/)5,1+1///////3/$1////////.1/////*2.3//#3/$2/(2/)1-E////////%33/&1/-1//!2//3//+	diG@@@pldTQRejXDaZ`	9	8	114	114.087	0.1108	3	0	39.23	0.67729	27.96	0.88889	0.63253	0.44794	9	3	3	0	2	0	0	0	2	0
	kNP221%F0F#8#80V!F&2F018%801&8#FF!1#V&4/	!80808!2!W$8!1+4!F#F4V(V(V(V0VF)24$4#	//.1(5/%2//+1///-4(8///+3/+6//#2#1/,3//////-306/$2///////////&2///////////.G//*3/////*72///////*1//+	diF@@@rQSQFVi`aj	9	8	110	110.095	3.0289	1	0	25.79	0.4463	12.36	0.66667	0.43238	0.64124	9	1	1	0	2	0	0	0	3	1
	kNP201(F#8#8$F&FF018$F04(8#F!8%1%4/	!81!84$W$8!1#4&B!F.V(V*ZF!V%2#1040V0	//(4$3/,1*5//////+4///+3/,3//&3!5////////(307//////////!4////////%1////+3/%G//*2//03///(7///&1////#1//+	diF@@@RYoYjZAHjh	9	8	110	110.095	2.7867	1	0	10.03	0.35394	3.24	0.77778	0.53355	0.57565	9	1	1	0	2	0	0	0	5	0
	vRHY20V!80F%80V082V!F&H%8!F8010V!8&F!10H/$V1#	044!30F$V$8!302#8$8!F$4V0F408(H!k1)V!1&2F$4#	/03/%5////&2*2/+2//*5///%2////.2/,1////$1//%3/$1/&1////(2//&1#4/2//*1///!3/-202/.3/-2!1/%E,2/////02//%2!1//012///$1/.2//+	diE@`Hp@aIUgjZdHq`	9	8	132	132.146	1.147	2	0	19.92	0.75602	15.6	0.88889	0.68223	0.51986	9	3	3	0	4	0	0	0	5	0
	vTH12F1X!1F!11080V082V*H%8!F801FV*F!10F11/!V1#	!4!30F$V#880F302#8$8!F#F4V0F408(H!k*V!1&2F02!4#	/01/%3//,302/,3$2$3////06///-1//+1/(2-3+2#1.2/////#2&2(1+1////#2////(4012///(1//////////,E//-4,1-1&3///%1///#1//&2/+2//+	diE@`HH@aIgUjfdHI`	9	8	132	132.146	0.6998	2	0	19.92	0.75602	15.6	0.88889	0.62561	0.44794	9	3	3	0	4	0	0	0	5	0
	mFP0218$F0F#8#80V!F&FF01808#841#2!8$F08!F!1%4$F2$1#	!8!18!P!W$8!10204#880J!F$BV(V$F40k#F%VF%1!2#8%	!2//$2/////!2/01/$1/.8//%1/////*2!3/-1//////+3!1/01/////.4//(3#2%2)1,2//////.2.2/!1//2/%E/,2,1/02//+2/*32!1///////(2//!2(	diE@`Hp@aIUgifdDRJ`	9	8	132	132.146	1.968	2	0	35.52	0.42399	15.6	0.88889	0.54077	0.51986	9	3	3	0	2	0	0	0	2	0
	zJP1208#4F%80V082V+F!808!V841,F/$F$V1#	!4!2%2VF1!8!102(24!FV#4V0J848#4#H!k01$F!V*2F#8$	/,1(102+2.2/!101//1%1///&4(@+3/////-1/*1////////)2/$1/!1#2,1#1//$1///,2$2///%1(1//)4/-1///$2//$E/(2/*2&1//)1//!1+1//////+2#2/*1+	diEH`DJ@BDkUUjY`Pej	9	8	136	136.134	0.0141	3	0	36.05	0.77947	32.67	1	0.53269	0.40236	9	4	4	0	3	0	0	0	3	0
	vTH32F1X!1F!11080V082V*FF$8#841F*FF08!F11,F$V1#	!4!2%2VF10880F302*F0F#F4V0F448(H!k*V!1&2F02!4#	//(1//,301/,3$2$3//$3/+4///-1)4//01/(2/.1//////+4/$1/-1///////02///!3$1//2////////+E//-4,1/%3//.1!6301///#1////#2//+	diE@`HH@aIgVjfXHI`	9	8	132	132.146	0.8518	2	0	19.92	0.75602	15.6	0.77778	0.62942	0.48648	9	3	3	0	3	0	0	0	5	0
	vRH3221$F%8#82V*HF(F8410V)FF0810F.F$V$	%18F#2VF!880F3%8$8F0F#F4V0F048(2!V*V!1&2F02!4#	//(3//.1/&2*4.102///$9////(1//01////$1!3////&2/#1/$1-2///////*2/-4//1///!3//&3/////0F/*2,1(1)1$2////#44///%1////#2//+	diE@@@IJUeZidHA`	9	8	112	112.091	0.5615	2	0	32.43	0.46438	15.6	0.88889	0.636	0.48648	9	2	2	0	4	0	0	0	3	0
	FF/08#8-F!8///&	&8%1$8.4!F$F,1$V+F)2*	!1////%1///02///-4(H+B/////////////$3//-2//.3////$4////*5///////////-1,H////////////////&3/*4+	diD@@DiUVVe`rEJj	9	8	108	108.099	3.2159	0	0	34.59	0	0	1	0.33759	0.27465	9	0	0	0	3	0	0	0	1	0
	zRP1208#4F%80V082V*H%8!k8010V*F!10F/$V1#	!4!30F$VF#8!302#8#28!F$4V0JB08(H!k01$F!V!1&2F$4#	/01/#104+2.2/!2//!3////&8//////*1/*1+3+2/#2///////01/!1#2,1+1//%1/+1/&601///1(1///!4/-1/////*D/(2+1-2&1-1///-1+1////.2/+2//+	diEH`DJ@BDkUUjZP`f	9	8	136	136.134	0.0808	3	0	36.05	0.77947	32.67	1	0.66781	0.40236	9	4	4	0	4	0	0	0	3	0
	NsL1!k01!2%8#84%8$H#8$F$V*F!102/*	0Z!1(V$8246$V8$B!F$B$V8+V1)4*2#1V4#	//(B%1+202,2/(1*4%2#1////&6//////*2/)4,3+2*1///(7//+2/#1/!3//////(3)1&2////1//-2////01///&I////////////////!1//!2(	def@@@RUUUijhHr`	10	9	122	122.106	2.3678	1	0	7.1	1.6211	12.36	1	0.74596	0.44794	10	1	1	0	6	0	0	0	6	0
	sNHY20V!80F%8#80V!F&H#8$F8010V*F!10H/$V$	0Z!110F$V$8203%8$B!F$BV0F!8(2!V1(FZ!1&2F!104#	/03/%8/-1///#2////&5/%2//#1////)7///-1//$2//%5$2.1/&3////(2/%1/$6/2//*2/////!1//1/1//!1#H,2//////(3.2//$11/1////#2//+	dee@@@kIEDbduTtB@mP	10	9	124	124.102	1.1716	2	0	13.74	1.0961	15.6	0.9	0.73563	0.54931	10	2	2	0	4	0	0	0	6	0
	xvkE0JkV0@02!4028V80C&8%F0V8$FF4/#2/*	048#8%W!108204$V%B08F*V*V0V1%F!ZF!V%2V$40V0	/!1/$4/!1//(3/3!1///(4/@+2//////#1/#2/$2///////$5*2/.2.1/////////)3///,2///////)I/(1///)3/////////)3-1*3/%20405+	dedH@@RYuVjfZHRU\p	10	9	124	124.098	2.6318	1	0	16.49	0.79442	20.23	0.9	0.6476	0.48648	10	1	1	1	4	0	0	0	6	0
	kNP02&F%8#80V*HF!8$F8410V*F0810F0V-2#V$	0V!118F#FV$8!30V#8$B!F$4V0F018(2!V)FZ!1%V2F!104#	/#1/#6%2+2/+1//!1////&6////(4//01/)7,1+1///////3/$1////////,401/////*2.3//#3/$2)1-2/)1-G///////%3.33/1%1/+101//!1//3//+	deg@@@pldTQRTmSPIBu@	10	9	126	126.098	0.5652	3	0	36.14	0.7352	27.96	0.9	0.68231	0.48648	10	3	3	0	3	0	0	0	3	0
	mFP0218$F0F#8#80V!F&FF01808#841#2!8$F08!F!1%4$F2$1#	!8!1840P80W$8!10204#880J!F$BV(V$F40k#F%VF%1!2#8%	!1//$2//////$1//&1#4(@+5/)1/////*2!3/-1//////+5!1.101/(1//////.2#2%2)1,1//////.2.2/!1//2/%G/,2,1+1$2////&12!1///////02%4//!2(	dee@`Hp@aIUgZYi`qHkj	10	9	144	144.157	2.3557	2	0	32.43	0.46438	15.6	0.9	0.48611	0.54931	10	3	3	0	2	0	0	0	3	0
	vTH32F1X!1F!11080V082V!F&FF!808#841F*FF08!F11,F$V1#	!4!2%2VF10880F302)4F0FV!F4V0F448#4#H!k*V!1&2F02084#	//(1//,301/,3*3///*4%7///-1)1/&3)1/(2/.1////+2/.6/$1/-1////+3//$2///!2$1///&21//+1////&G//-4,14/$3///!4!1///#1////#2//+	dee@`HH@aIgVZif`Pej	10	9	144	144.157	1.2395	2	0	16.83	0.89483	15.6	0.8	0.59414	0.54931	10	3	3	0	3	0	0	0	6	0
	kFP021%F0F#8#80V!F&2F018%801&8$F!1#V1%4/	!8080840280W$8!1#4#8!4!F#FJV(V!1$V(V0VF)24)	!1//+1/.2/.3+1///-8#1#F+5//////$1*2#1//.2/////-4/!102//////////////////)2////,I/(1/03/////)112/%3/////,2!2!1/-2,	def@@@Rfu^YZXLrJz`	10	9	122	122.106	3.0791	1	0	38.3	0.30052	12.36	0.8	0.52421	0.59947	10	1	1	0	3	0	0	0	2	0
	tNPY2104#F0J#8#80V!F1%3F018$F041#2!8!FFF!1#V1%4%2)	!80818!2F0W$8!10204#8!R!F#F4V(V!1!40V#F!F!ZF!V!1!2%4#	302///////(4///-2(9////)2///&1/#24///////(3/$1//!1//!3/(4*2///!2/////-4//$1+1.2///&H//*3/////)37/+2/*1////#2//+	dee@@@kIEDhkLsRBQYP	10	9	124	124.102	2.0258	2	0	44.94	0.33511	15.6	0.7	0.61367	0.67701	10	2	2	0	3	0	0	0	1	0
	vRHY20V!80F%80V082V!F&H#808!F8010V!8&F!10H/$V1#	0440130F$V$820302#8$B!F$4V0F408(H!k1(FZ!1&2F$4#	/02$1/5$1//.2/02////)4(7///%2#1////)52/,1////$1//%5/$1/&1////(2//&1/$2//*1///!3/-201/.1/2,2!1/01#G,2/////02//%2!1//011/////$2//+	dee@`Hp@aIUgZfi`SGj	10	9	144	144.157	1.5347	2	0	16.83	0.89483	15.6	0.9	0.68066	0.54931	10	3	3	0	4	0	0	0	6	0
	kFP021%F0F#8#80V!F&2F018%841#2!8$F!1#V1%4$F2)	!80808012!W$8!11*J!F#FJV(V!1!40V#F#V0VF%10424)	*2///////2#2///)202%E&1#5///////1#1(1///////-1%3/$1///&2/&1.4/-2/.2////////*2/$2///&H//*4/////*1/&3#2/*1////#2!203//%	dee@@@iJYWyfZPrKJj	10	9	124	124.102	1.8071	2	0	44.94	0.33511	15.6	0.8	0.62074	0.59947	10	2	2	0	3	0	0	0	1	0
	NsH302k$2%8#8&8$HF!8$F04!V)FF08102/*	0Z!108$2V$8206$V8$B!F$B$V8+V1)4F!V%2V!104#	//(8%1///.14*3//*2/+6//////*2/)2)1/-1$3//.5//!2(2///////////-4/////#2/////,2/+J//*2/////*42////03/01//%1//!3&3	def@@@RV]UiZhHJ`	10	9	122	122.106	2.3343	1	0	22.7	0.50705	12.36	0.9	0.59809	0.51986	10	1	1	0	5	0	0	0	4	0
	zvyj@MsZ1@0H0o4028Vc0C4VF0F18$IF0W808!kN410V02!8!JFF0810H0V1%4V#F2$1#	048181840PN0WF030834502F4V!882R0eF#FRV2!V8!VFV10Fo0k150F!F!ZF10V021!2W!8V40V0	!101,1/$9/!2-3/$1/$2$4//01)2)4/D1*2$1//,1!1$51/$1)3.1&1!3/!1013/02////%1-1*15*1)101/2/03!1/&4//01///)21)3/1$2//$3/2%3/-122//1-2//(a//*1/,3#1$2///015!1.1//!1//)3*41-3/*201$1(	fjeQb@LT`aH@cIHTeEDledieiifVjjaFDI\mIj	21	20	288	288.242	3.6318	5	0	78.09	0.69458	69.97	0.66667	0.64576	0.57248	21	6	6	1	8	0	0	0	8	1
	ywTG60sG104H!2V0N01086F1#908#F!8082FF0641$V42#F#82!80224(20F!1!F	V7HV0k10W70Hk20FF8HB64X!s8BF19D!G209@41#V81V!204HJFk_0BF40V!aBtV0ZV3802d880VB#	/#1$1,2A//-2/$1102#1%1/#1//#1$4(B/1/$2//-1/1#1/)2#2/05(1#1/02#1!1$1/)4(1/)2(3&1$3/)4/!1&101)1/+2.1/*3!2&2////!2/01-1*5/$6(1//1!12*1#2/&1%101#Y!1//(31///)1/+1$1/2/!2/#1//)2/$3/$1,201$2	fbeqB@HDid@PeOJvjzkpUP@TmUR@PjuP	20	20	270	270.251	2.9516	4	0	82.5	0.67903	71.39	0.75	0.57454	0.67019	20	5	5	0	9	1	1	6	7	0
	:uj2LtX0@5m!C118Vc0B2V0FFF8$HF0V80808k84WFV!N$FFF0c1FH11(Z#F$V1#	0_B0138F10F2WFG0882F702!V8#2BF8HV!FBV0JBZ8#4#H!k150V!F0FZF01V%2p021N40V0	/%1.109/!1/)2/)401!4$4//(2/!3*A+1)1//////,1-5(3/+1//(1&1//$16/$12$2$2%2#3,3/(1/%2///01$4(3(1)101/!2)1/*3/#1+2////03/(5,1&Z,2/,2!1$1!3///.1*2!4!4//*1(1/1%1(1!1(3/%2#1$1(105&3-	fjeQb@LL``H@cIHXlhiddhmejfiZjZ`zXXjmT	21	20	288	288.242	2.4496	5	0	62.49	0.86798	69.97	0.61905	0.70505	0.62421	21	6	6	1	9	0	0	0	10	1
	:yjDLsZ1@4H0V5V28Vc0CLVG0F08$HF0V808!kN45FV(JFG0810H0V&F$F2#V1#	0ZB0138F!FHWF1G082470X!V8#2B08HV!1BV0JB_8#4#Hk0o15$F0FZJ01V$V2k!9c40V0	/!1/#29%1+1/-1/(202$5)1+1///G2!1//!2/+1#2&101/&1$2/#2(1#5&1////1(1-11/02(1&1011)1/!1#4,3//$1//01/.8,2/-3$2.1//,2/-1013/-3#1$3$1!2(1!1/(Y%2/02&1)2!3)2////,4!1/#1//!1//$2*21$1(303/(101-	fjeqb@DDiBIPABUl{JjoZuKRuSUL@sEDUJ`	21	20	290	290.238	1.5912	6	0	92.69	0.70935	82.33	0.71429	0.74289	0.54381	21	7	7	1	9	0	0	0	7	0
	uwTY23s0184H0F#8#86V!F08$HF01808!F841#2!8!FFF081FH0V1%4$F2$18!	06818G841P80W#282473204V!880R!F#FRV#V8!VV010FB0k1!F0V0V0ZF!V121042Z!9V40V0	//%30G///(1-6////)2(D+5////+1//#1#2103/)1*1/$1//!7//!4&16!2+1!101/03*4////*1/03)4/(1*1//&1*1&1&101+15-2.1//!1/-2&1/a//*6/!3/&2/01(1/#3!1!1,2!1-1/+2/$1/)1(2&3/*3(	fjePA@HD@DQdDiufUWUvifiZfj`TqTiRiu@	21	20	283	283.265	5.867	2	0	63.32	0.51406	40.9	0.66667	0.55189	0.60487	21	4	4	0	10	0	0	0	9	0
	zwPY22s4084H%80V082V0FF08$HF!808!k8410V!8$JFF081FH0V,F2#V18!	0ZB0138F!FHWF1!82070XF0V8#2B!HV!1BV0JB_8!14#HF0k15$F0FZF01V1F!V2k!9N40V0	#1//#C%1//(5/#2014!2&2////#1!C2//$1/(1/(2/&1/0102,201///1)1/105//!2(5/$11$2$2%1#4,1,1*1///#1/)4/%1&1////,1012/+111!3/*3!32///&Z#102%2)121/2!12!2$2///-1-6011/////+2/!1(3//!3&5	fjeqA@DDi@@PVPRmgfuUUViZejfj@RcJU^X	21	20	289	289.249	4.0001	4	0	68.76	0.57606	45.03	0.61905	0.69949	0.60895	21	6	6	0	8	0	0	0	8	0
	zvuj2MsZ0D0m0JB028Vc0C1V!FG8$HF0n80808kN410V0H!8!JFF081VH!1%JZ#F2$1#	0Z8111845PN2WFF1083070204V80882R0eHX10FBV2!V8!VFV80Fo0k150k!F!ZF10V!1!2_0V9040V0	$1//!5%1#1&2-3/$2#3,1!5$5/)1/22/*B//&1///3,2!32-1&1!1/%3/02//&1///(14#2/1/!2/04/01(4/#2/+4/$1$4/1/*1$5/,1&3&1//-1&102/#3!31-2/*1(1#X02//(3/!1!2.23/$1/,3203(1////!1/1/*3)1/%201(	fjepR@LTMA@\`BLdaRTTRRvfTVfZiVjiGhfXILST	21	20	294	294.226	0.4154	7	0	101.08	0.78008	102.56	0.61905	0.59071	0.62778	21	8	8	2	8	0	0	0	8	1
	zwPW21s4!4H0F#80V082V!F08$HF01808!k8410V02!8!J0F0810H0V1%4V#F2#V18!	04B183841P80WF#83071204V!882R!N#FRV0J8V8!VFV10HJ0k110F0cVV0ZF10V0210Z2_!804VV0	!1&1/*209%1/*3$2/.4(303#1/&1&1/)2(G&1#7//#4/01//%3/!1#1!2/%3/!2///#5(3/01#1+3!2+1$3/!2/02////(1/%2/-1)1.11//$4&1,212-2,201!1)1/$1#1///!Y/(1/01/1/*2//,12201/#1/////*1$1!3&2/!2!1!13&3	fjepa@LTYA@@bLaddJbRfRRRVRttrtmU@hReJkSj	21	20	293	293.237	3.7512	5	0	100.49	0.52393	62.1	0.61905	0.62629	0.59413	21	7	7	0	7	0	0	0	5	1
	zxQYHXs4!4J%80V082V!F08#4HG!808!k8490V(JFF0810H0V+2F2#V18!	0ZB01I8F10FHWF1!82030XG!8#2B!HV!1RV0JB580814010HN0k15$F0FZF01V1F10V2kF09840V0	//(901#1//(3*2(2104!23%4)1///4+C//)1,1/4&101$2/01/)2(1///01////%3(4/$1-2#1)3&1&1/!1/02/)1#1/*21/)4//&1/)2/15$1/%201!2//-1+1/+Z%201//05#2(3///!1/$1#A!1/#1&13/)1/!3#1/.1(3)1#1/,	fjeqA@DTY@@PVPRkyvUeuVjVZYfj@QbJu^X	21	20	289	289.249	3.5657	4	0	94.04	0.52414	64.24	0.61905	0.69406	0.58959	21	6	6	1	7	0	0	0	6	0
	ywTl60sG104H!2V0N01086k1#908!2F048082FF06C1V#V42040F#8X!80224%2020F!1!F	V7HV0k!W70HmH0FF8HB64X!s8BF1AD!G2098412!V81c!2!HJFk_1BF4FV!aBlV0ZV1802s880VB#	/#1$1,29//-4/$11%3%4/1!1%2/,1-@//2$2//-2/1#1/)2#2/02,1/#101!1/.4(1//!1&1$1/)41)3&2&101)1//+1/01/#2/02(1//&2//+5.1$4(1.2/1!1+1#2/&1%201#X/,4-31///)1/+103!1/,302#2///+102%1-3/2#1,2&2	fbepb@DTYCH@aJoe[WUTTfh@JVjdA@u@	20	20	274	274.239	2.1837	5	0	90.82	0.67441	82.37	0.75	0.59829	0.66485	20	6	6	1	8	1	1	6	6	0
	zxub22s40@4F$28VV082V0FF08$HF!808!k8410V!8$JFF081FH0V&F$F2#V18!	0ZB0138F!FHWF11082030XF!8#2B08HV!1BV0JB58!14#Hk0k15$F0FZF01V1F!V2k!9N40V0	#1//#A%1+1/+5/#2012!2&2////#1!C2//$1/(1/(2/&1/0102,201///1)1/1031//02(4/$11$2$2%1#4,2,1*1///#1/)4/%1&1//2//+1012/+111!3.2*3!32///&Y#1022$2)121/2!12!2$2///-1-6011//,1//-2/!1(3//!2&4	fjepa@DDiCH@`l`e[OMjjjmRuKUMT@eFTj|p	21	20	293	293.237	2.619	5	0	84.95	0.62048	65.26	0.61905	0.70954	0.60895	21	7	7	0	8	0	0	0	8	0
	zvyj@ztZ1D1m0og138Vc0C5VJ0FG88#HF0n8080BkN41#HN08!FFF081kH!1%J4#F2$1#	058101841PN0W0F12824_0204V!884R0eF010FBV208V8!VV080FZ0k140F0FF!ZF10V101023Z!9k4FV0	1//!1#D!2&1&2/)3)2.401!7$2////&@/)1/%1//$1/!11/%1/+3$1///01/01/2/$18/$1//$2)1,3/&2/+1-304#1$4%5#2#21//4/1///$2&1//+2!31/-1/(b01//(3/012!101,22//)2(3!3///#1/&5/3*4.2)1/*2%	ffuPb@HDCd@QdTVTTRRRtJfjYjfZjjPzIfLUIU@	22	21	296	296.265	4.4614	4	0	43.33	0.95223	56.06	0.59091	0.64158	0.655	22	5	5	2	10	0	0	0	13	0
	zxUWLWs4104L#V080V086V10F08#4HG01808!F8450V02!8!F0F0810H0V1+F2#V18!	FaB09I8F180FY01F082473X!V8!80R!F#FBV0F4W8!V$HB0k1$sVVFZJ01!210Z2JF09V4V!	/#1/022D1$1+1/#1&1/$102%2#1$1/1//&2(G+5(3/$1/,1/01.1%2/!5#2(2+1*1+1(1!1#1)1/4(1//!2!2#1*112/06$1,1)1*2#2(1///+4&201#3//&1/01/#101/%15,12.1!1/$1)1-1!2//$a!1//!1/////.1!1&1%102#2+1////1+1(301//2&2	ffuqA@HDiT@QFPRgeUUUWVjVjVfjdEBUEUj]P	22	21	301	301.260	3.1715	4	0	90.96	0.62775	70.33	0.86364	0.67726	0.48589	22	6	6	0	11	0	0	0	8	0
	zwPY2Xs4084P$480c082VFFF08$HF!808!k8410V0V8$JFF081FH0V,F2#V18!	0ZB0138F!FHWF1!82070XF0V8#2B!HV!1BV0JB_8!14#HF0k15$F0FZF01V1F!V2k!9N40V0	//(G%1//(5/#2014!2&2/(1//-C2/////&2/&1/0102,201)1//%2/*105//!2(5%1-11&2)1#5$2&1/#1#1/#1/.1/)4/%1////,202$1012%1/$101!3/*3!32///&a#102%1)12/02!12!2$2/,1//.5!1/////%1$2(3!1%1(3//!3&3	ffuqA@DDi@@QVPRmgfUuUUjVifjZhAJLkTE`	22	21	301	301.260	4.4545	4	0	65.67	0.60317	45.03	0.59091	0.71591	0.64441	22	6	6	0	9	0	0	0	9	0
	:yjirxZWDVL1W5V2DVc0CLVG0F088#HF0l940F0FNJ5FV02808!F0G081kH0V&F%22!V$	FZ80918F#FY!G8N2Jb1V!V8!10R08F010FBV0F0W8(2Z0Z1!20NkVFZ401%X2J021V4k!	!2.1/$A&1*2021///%22#1///-4(B$1%1)1///&1+4+1/,7,1&10203+1*2/1%1/,3/#2-702$1!2&102/01$1$5&3(3!1$1%1//02.1%1//%2-1/022///+2/+2#11/-1/1//!1#a,2,2(4)1/////&6%2/01+11/1*101/&1!2*21-302/*1-	ffuq`@C^BAEDfvuUge]Zjiiijf`QDEZWNZ	22	21	282	282.194	1.6627	6	0	70.97	0.92729	85.49	0.77273	0.75774	0.5406	22	6	6	1	9	0	0	0	11	0
	zvyj@UsZ1D0m0og028Vc0C5VJ0FG88#IF0n8080BkN410V0H!8!JFF081VH0V1%J4#F2$1#	048181841PN0WFF30834502F4V!882R0eF010FRV2!V8!VFV90Fo0k150F!F!ZF10V021022Z!9V40V0	//#1#7/!202/(2(1/01!4$3//01/#4/D(1/1//(1$5,101$1)2)1-1!1,3////$1.1//%18%1+101/!1#3,3/!1/+2,3-1/3#1$2.21//4#1/2//2+2/(12/#1(2#1///&c/1&2/03/%1*2#12&1//02(9!3//$1#1)1/&1/3*4.2)1/(1(	ffuQb@DD`GH@aJuYf_^vvffZVjjd^bXSDrtfh	22	21	300	300.253	3.7422	5	0	75.06	0.72342	73.13	0.63636	0.61129	0.65353	22	6	6	2	8	0	0	0	10	0
	zxUYLYs0104H0F0V080V086V10F08#4HG01808!k84C0V$8#FF0810H0V1%4#2F$V1#	0ZB11I8JG!2WF1F082470214V80402B!FX!FRV0JBZ808V4010H!k11$F0FZJ01V!1!2oF01c40V0	//&2@//1,21/$1%3!1!4#2,1///$G$1%501(1///1.1/01/01#2!21!2!1(2//)1!1/.4//!201%2&1,1/041)3&2)1//$2)4!2$11(1.1)2%4$2//.1)1//(6/-1)1-1$1/%2/#2/a)1//3/1//2*1/,7!1!1/)4%1.1/%1/&1/$3/.1!2&2	ffupb@DTUBh@aJoUf]U]VjYjVijPDh|]Qj	22	21	298	298.261	2.4562	5	0	82.93	0.65561	72.19	0.68182	0.66451	0.57505	22	6	6	1	11	0	0	0	7	0
	:vbPmta027oV0913cVV08@V!FJ8#4HG!808!k84dFV!F$JJF0c10H1W#V!F#2F2#V18!	0ZB01I8F!FHWF11882F30XF!8#2BF8HV!GBV0JB580814#Hs0k15#FF0FZF01V1F10V2kF29840V0	//(@%1+1/)205/#6012$2$22//!5//!C#1///.1#2&101$2/01$1/#2,2//#1(1$1&3&1,31/.602(4/$1/!1#2,2//#11//01$11/(2/%1/(1.2//-12/(2(2.2-12-1+1/+_1%2//!2#2!2//1///07!1%3,1(3.1%1!1-1/$2/!2(3/*1&2&2	ffupa@DLy@h@bl`eW]{JjjkURtmTuPB\UVhK@	22	21	305	305.248	2.3113	5	0	91.54	0.68156	84.47	0.59091	0.72051	0.58959	22	7	7	1	8	0	0	0	9	0
	:yj@TtX1D5m0Vh138Vc0C7VJFFF88#HF0m8080BkN4WFV0FN$FFF0c1kH11&F4#F$V1#	0_B0138F10F2WFG1882J702!V8#2BF8HV10FBV0JBZ8#4#HV0k150V!F0FZF01V$22o021s40V0	+13(1%1%10109/!2/!1%2/+1!6$3//$4//0C+1,1///+1//,1-5*2////!1%11//$17/$12$2$2%1#5,3/&21/%2/+1/3#1!104.201)101/!4)1//.1////2,3/$2/1&a,2/,2!1$1,1/2//#1$2$2!4!3/#1/%1(1/&1(1&3*43-2)1//0	ffuQb@DTa{H@aJyv[UY~vjZejijdVbYbcJUP	22	21	300	300.253	2.408	5	0	59.46	0.91322	73.13	0.63636	0.71717	0.626	22	6	6	2	10	0	0	0	12	0
	:UYTlta187qV49W1c0V08DV10FJ8#4IG0180808F845FV02N08!FJF081FH1W-2#V1#	FaB09I8F08FFY01F8N2Jb2X80V80880R02F#FBV0F4W8(HB0k1$Nk0FZ401!210V2FF29V4k!	//&2C/)1/!2/&1&22#3/+1//*8/%1//.1//11/+4#2//01/#1!1/.4//+6&1,2&3)52#1$3&1)1-1//02!2/!1/$2/2&1/)2(1#1(2/0103/5/1*1$1/-5/102/+2#1#b01*2//1//4012///!9!1/2,3!11/1//-1/$3#1*2!1#1*2&2	ffuqB@HTYT@QdbffRbVbJRRjiZjYjiAbdq]P	22	21	294	294.273	4.0414	4	0	59.17	0.96502	70.33	0.72727	0.73173	0.60895	22	5	5	0	10	0	0	0	11	0
	ysT363s01!H0F0V08#84V10F08$HF01808!F8450V02!8!4FF0810H0V1%4$F2$18!	0Z8191845P82WF0F083471204V80B82R!FX!FRV#V8!VFV10FJ0k110F0V0V0ZJ!V021042Z0V9V40V0	//%229!1!1-2//1-1)1!3//*2*1&2(J+5////+4.202/01#1!30202(3+1*1/(1/.4,1/$2&11!21!1&1!101/041#2,2)1///)1#1)1+2&4/1///$1/1)1+15$2(2.1)2/(1/02//$_/(2/04///,2/,3201!1/1/1///,1+1(3&3/*3&2	ffupa@DDuBh@bL`eZlrkjnkSMRmMUHJXjLkTz`	22	21	305	305.248	2.2159	5	0	105.2	0.50048	62.1	0.68182	0.55971	0.60693	22	7	7	0	10	0	0	0	5	0
	zvuj2MtZ0@1m0JB118Vc0B0V!FG8$IF0W80808k8410V02F08!JFF081FH0V1!V!44#F2$1#	058181841PN0WFF22N30_02F4V!886R0eF#FRV2!V8!VkV90FJ0k150F0FF!ZF10V121!3Z!9F4FV0	//(@!1.1/(12&101-24$4$3/01.1%2,4$3*D/%1!1//03+5///(1/$3%2///////18/$1/!1#2!424&2/!1#2/&2,4/,1%1/%11)1/$2/1/,11$12.2/%2//01/-2/$110d/1/)3/!3////&7!3///#11/%2+1/.2#1$11/03-	ffuPb@DT`d@QdfbrbbbrRLrZffZVjjaFDI\cMj	22	21	296	296.265	4.8572	4	0	58.87	0.69985	52.9	0.59091	0.59549	0.69315	22	5	5	1	8	0	0	0	10	0
<datawarrior properties>
<columnWidth_Table_Structure="250">
<detailView="height[Data]=0.5;height[Structure]=0.5">
<mainView="Table">
<mainViewCount="5">
<mainViewDockInfo0="root">
<mainViewDockInfo1="Table	center">
<mainViewDockInfo2="2D View	center">
<mainViewDockInfo3="3D View	center">
<mainViewDockInfo4="Structures	center">
<mainViewName0="Table">
<mainViewName1="2D View">
<mainViewName2="3D View">
<mainViewName3="Structures">
<mainViewType0="tableView">
<mainViewType1="2Dview">
<mainViewType2="3Dview">
<mainViewType3="structureView">
<structureGridColumn_Structures="Structure">
<structureGridColumns_Structures="6">
<rowHeight_Table="120">
</datawarrior properties>
