# Supplementary material for: Limits of Prediction for Machine Learning in Drug Discovery
Source: Front Pharmacol. 2022 Mar 10;13:832120. doi: 10.3389/fphar.2022.832120 (PMC8960959; doi:10.3389/fphar.2022.832120)
Supplement: Supplementary file 1 [file DataSheet1.ZIP › supportingInformation/publication/molecules_rosuvastatin03.sdf]

eCreator 1.02D

 23 22  0  0  0  0  0  0  0  0999 V2000
    9.0933    4.5000   -0.0000 S   0  0  0  0  0  0  0  0  0  0  0  0
    9.0933    6.0000   -0.0000 O   0  0  0  0  0  0  0  0  0  0  0  0
    7.7942    3.7500   -0.0000 N   0  0  0  0  0  0  0  0  0  0  0  0
   10.3923    3.7500   -0.0000 C   0  0  0  0  0  0  0  0  0  0  0  0
    7.7942    2.2500   -0.0000 C   0  0  0  0  0  0  0  0  0  0  0  0
    6.4952    4.5000   -0.0000 C   0  0  0  0  0  0  0  0  0  0  0  0
    9.0933    1.5000   -0.0000 N   0  0  0  0  0  0  0  0  0  0  0  0
    6.4952    1.5000   -0.0000 N   0  0  0  0  0  0  0  0  0  0  0  0
    9.0933   -0.0000   -0.0000 C   0  0  0  0  0  0  0  0  0  0  0  0
    7.7942   -0.7500   -0.0000 C   0  0  0  0  0  0  0  0  0  0  0  0
    7.7942   -2.2500   -0.0000 C   0  0  0  0  0  0  0  0  0  0  0  0
    6.4952   -0.0000   -0.0000 C   0  0  0  0  0  0  0  0  0  0  0  0
    9.0933   -3.0000   -0.0000 C   0  0  0  0  0  0  0  0  0  0  0  0
    5.1962   -0.7500   -0.0000 C   0  0  0  0  0  0  0  0  0  0  0  0
    9.0933   -4.5000   -0.0000 C   0  0  0  0  0  0  0  0  0  0  0  0
    3.8971   -0.0000   -0.0000 C   0  0  0  0  0  0  0  0  0  0  0  0
   10.3923   -5.2500   -0.0000 C   0  0  0  0  0  0  0  0  0  0  0  0
    2.5981   -0.7500   -0.0000 C   0  0  0  0  0  0  0  0  0  0  0  0
   10.3923   -6.7500   -0.0000 C   0  0  0  0  0  0  0  0  0  0  0  0
    2.5981   -2.2500   -0.0000 C   0  0  0  0  0  0  0  0  0  0  0  0
   11.6913   -7.5000   -0.0000 O   0  0  0  0  0  0  0  0  0  0  0  0
    3.8971   -3.0000   -0.0000 F   0  0  0  0  0  0  0  0  0  0  0  0
    1.2990   -3.0000   -0.0000 C   0  0  0  0  0  0  0  0  0  0  0  0
  1  2  2  0  0  0  0
  1  3  1  0  0  0  0
  1  4  1  0  0  0  0
  3  5  1  0  0  0  0
  3  6  1  0  0  0  0
  5  7  1  0  0  0  0
  5  8  2  0  0  0  0
  7  9  2  0  0  0  0
  9 10  1  0  0  0  0
 10 11  1  0  0  0  0
 10 12  2  0  0  0  0
 11 13  2  0  0  0  0
 12 14  1  0  0  0  0
 13 15  1  0  0  0  0
 14 16  1  0  0  0  0
 15 17  1  0  0  0  0
 16 18  2  0  0  0  0
 17 19  1  0  0  0  0
 18 20  1  0  0  0  0
 19 21  1  0  0  0  0
 20 22  1  0  0  0  0
 20 23  2  0  0  0  0
M  END
>  <idcoordinates2D>


>  <FragFp>
:vbPmta027oV0913cVV08@V!FJ8#4HG!808!k84dFV!F$JJF0c10H1W#V!F#2F2#V18!

>  <PathFp>
0ZB01I8F!FHWF11882F30XF!8#2BF8HV!GBV0JB5808W4#Hs0k15#FF0FZF01V1F10V2kF29840V0

>  <SkelSpheres>
//(8%11$2$1/)202/#4012$2$42//!5//!C#2//)1/$1#6&101/&1$1/#2,2//#1(1,3&1,31/.602(4/$1/!1#2,2//#11(3/(1////.1.2/,2/12/(2(2.2$203%1.1+1/+b1%2//!2&2//1//-1!@301%3,1(3.1%1!1-1//(2(3/*1&2&2

>  <Structure>
fnmpa@DLy@h@bl`eW]{JjjluTmKUMT`IqUZ`l

>  <Atoms>
23

>  <Bonds>
22

>  <Total Molweight>
317

>  <Total Molweight 2>
317.259

>  <cLogP>
3.3402

>  <H-Acceptors>
5

>  <H-Donors>
0

>  <Total Surface Area>
104.05

>  <Relative PSA>
0.59962

>  <Polar Surface Area>
84.47

>  <Shape Index>
0.56522

>  <Molecular Flexibility>
0.72648

>  <Molecular Complexity>
0.59634

>  <Non-H Atoms>
23

>  <Non-C/H Atoms>
7

>  <Electronegative Atoms>
7

>  <Stereo Centers>
1

>  <Rotatable Bonds>
8

>  <Rings Closures>
0

>  <Aromatic Rings>
0

>  <Aromatic Atoms>
0

>  <sp3-Atoms>
8

>  <Symmetric atoms>
0

$$$$

eCreator 1.02D

 23 22  0  0  0  0  0  0  0  0999 V2000
    9.5263   -3.0000   -0.0000 S   0  0  0  0  0  0  0  0  0  0  0  0
   10.3923   -3.5000   -0.0000 O   0  0  0  0  0  0  0  0  0  0  0  0
    9.5263   -2.0000   -0.0000 N   0  0  0  0  0  0  0  0  0  0  0  0
    8.6603   -3.5000   -0.0000 C   0  0  0  0  0  0  0  0  0  0  0  0
    8.6603   -1.5000   -0.0000 C   0  0  0  0  0  0  0  0  0  0  0  0
   10.3923   -1.5000   -0.0000 C   0  0  0  0  0  0  0  0  0  0  0  0
    8.6603   -0.5000   -0.0000 N   0  0  0  0  0  0  0  0  0  0  0  0
    7.7942   -0.0000   -0.0000 C   0  0  0  0  0  0  0  0  0  0  0  0
    6.9282   -0.5000   -0.0000 C   0  0  0  0  0  0  0  0  0  0  0  0
    6.9282   -1.5000   -0.0000 C   0  0  0  0  0  0  0  0  0  0  0  0
    6.0622   -0.0000   -0.0000 C   0  0  0  0  0  0  0  0  0  0  0  0
    6.0622   -2.0000   -0.0000 C   0  0  0  0  0  0  0  0  0  0  0  0
    5.1962   -0.5000   -0.0000 C   0  0  0  0  0  0  0  0  0  0  0  0
    6.0622   -3.0000   -0.0000 C   0  0  0  0  0  0  0  0  0  0  0  0
    5.1962   -1.5000   -0.0000 C   0  0  0  0  0  0  0  0  0  0  0  0
    4.3301   -0.0000   -0.0000 C   0  0  0  0  0  0  0  0  0  0  0  0
    5.1962   -3.5000   -0.0000 C   0  0  0  0  0  0  0  0  0  0  0  0
    3.4641   -0.5000   -0.0000 C   0  0  0  0  0  0  0  0  0  0  0  0
    5.1962   -4.5000   -0.0000 C   0  0  0  0  0  0  0  0  0  0  0  0
    2.5981   -0.0000   -0.0000 C   0  0  0  0  0  0  0  0  0  0  0  0
    1.7321   -0.5000   -0.0000 C   0  0  0  0  0  0  0  0  0  0  0  0
    0.8660   -0.0000   -0.0000 C   0  0  0  0  0  0  0  0  0  0  0  0
    0.0000   -0.5000   -0.0000 O   0  0  0  0  0  0  0  0  0  0  0  0
  1  2  2  0  0  0  0
  1  3  1  0  0  0  0
  1  4  1  0  0  0  0
  3  5  1  0  0  0  0
  3  6  1  0  0  0  0
  5  7  1  0  0  0  0
  7  8  2  0  0  0  0
  8  9  1  0  0  0  0
  9 10  2  0  0  0  0
  9 11  1  0  0  0  0
 10 12  1  0  0  0  0
 11 13  2  0  0  0  0
 12 14  2  0  0  0  0
 12 15  1  0  0  0  0
 13 16  1  0  0  0  0
 14 17  1  0  0  0  0
 16 18  1  0  0  0  0
 17 19  2  0  0  0  0
 18 20  1  0  0  0  0
 20 21  1  0  0  0  0
 21 22  1  0  0  0  0
 22 23  1  0  0  0  0
M  END
>  <idcoordinates2D>


>  <FragFp>
;bumxX127mW0911cVV08DV!F088!4HG!908!k8JdFV!F%FF0c10H11+2F$V1#

>  <PathFp>
0ZB01I8F#2WF10882J70210V80412BF8FV!FRV0JBZ80804010H!k11$F0FZF01V!1022kF21c40V0

>  <SkelSpheres>
/.2(A/!1/)201+1&4!2$2$3-1///(E///%1/01)1/1%1/(12/$2/$1#1*1,3/$7//!201%5/#11/021*1%2&1//%1*4,1,2//%1//01$1!2/)3.1$3$1*4*2/$2////&d&21)1/&2!1,14/05/)301-3)59!1!1/2(3/%1!1)1///%2//!2(

>  <Structure>
fnmPb@DL`t@PeW^lkKkjuTsRuSU@HqEZcT

>  <Atoms>
23

>  <Bonds>
22

>  <Total Molweight>
308

>  <Total Molweight 2>
308.276

>  <cLogP>
3.9326

>  <H-Acceptors>
4

>  <H-Donors>
0

>  <Total Surface Area>
65.46

>  <Relative PSA>
0.77727

>  <Polar Surface Area>
72.11

>  <Shape Index>
0.65217

>  <Molecular Flexibility>
0.66484

>  <Molecular Complexity>
0.58006

>  <Non-H Atoms>
23

>  <Non-C/H Atoms>
5

>  <Electronegative Atoms>
5

>  <Stereo Centers>
1

>  <Rotatable Bonds>
11

>  <Rings Closures>
0

>  <Aromatic Rings>
0

>  <Aromatic Atoms>
0

>  <sp3-Atoms>
11

>  <Symmetric atoms>
0

$$$$

eCreator 1.02D

 23 22  0  0  0  0  0  0  0  0999 V2000
   10.3923   -0.5000   -0.0000 S   0  0  0  0  0  0  0  0  0  0  0  0
   11.2583   -0.0000   -0.0000 O   0  0  0  0  0  0  0  0  0  0  0  0
    9.5263   -0.0000   -0.0000 N   0  0  0  0  0  0  0  0  0  0  0  0
    8.6603   -0.5000   -0.0000 C   0  0  0  0  0  0  0  0  0  0  0  0
    9.5263    1.0000   -0.0000 C   0  0  0  0  0  0  0  0  0  0  0  0
    7.7942   -0.0000   -0.0000 N   0  0  0  0  0  0  0  0  0  0  0  0
    6.9282   -0.5000   -0.0000 C   0  0  0  0  0  0  0  0  0  0  0  0
    6.9282   -1.5000   -0.0000 C   0  0  0  0  0  0  0  0  0  0  0  0
    6.0622   -0.0000   -0.0000 C   0  0  0  0  0  0  0  0  0  0  0  0
    6.0622   -2.0000   -0.0000 C   0  0  0  0  0  0  0  0  0  0  0  0
    7.7942   -2.0000   -0.0000 C   0  0  0  0  0  0  0  0  0  0  0  0
    5.1962   -0.5000   -0.0000 C   0  0  0  0  0  0  0  0  0  0  0  0
    6.0622    1.0000   -0.0000 C   0  0  0  0  0  0  0  0  0  0  0  0
    6.0622   -3.0000   -0.0000 C   0  0  0  0  0  0  0  0  0  0  0  0
    4.3301   -0.0000   -0.0000 C   0  0  0  0  0  0  0  0  0  0  0  0
    6.9282    1.5000   -0.0000 C   0  0  0  0  0  0  0  0  0  0  0  0
    3.4641   -0.5000   -0.0000 C   0  0  0  0  0  0  0  0  0  0  0  0
    6.9282    2.5000   -0.0000 C   0  0  0  0  0  0  0  0  0  0  0  0
    3.4641   -1.5000   -0.0000 O   0  0  0  0  0  0  0  0  0  0  0  0
    2.5981   -0.0000   -0.0000 C   0  0  0  0  0  0  0  0  0  0  0  0
    1.7321   -0.5000   -0.0000 C   0  0  0  0  0  0  0  0  0  0  0  0
    0.8660   -0.0000   -0.0000 C   0  0  0  0  0  0  0  0  0  0  0  0
    0.0000   -0.5000   -0.0000 C   0  0  0  0  0  0  0  0  0  0  0  0
  1  2  2  0  0  0  0
  1  3  1  0  0  0  0
  3  4  1  0  0  0  0
  3  5  1  0  0  0  0
  4  6  2  0  0  0  0
  6  7  1  0  0  0  0
  7  8  1  0  0  0  0
  7  9  2  0  0  0  0
  8 10  1  0  0  0  0
  8 11  2  0  0  0  0
  9 12  1  0  0  0  0
  9 13  1  0  0  0  0
 10 14  2  0  0  0  0
 12 15  2  0  0  0  0
 13 16  1  0  0  0  0
 17 15  1  0  0  0  0
 16 18  1  0  0  0  0
 17 19  1  1  0  0  0
 17 20  1  0  0  0  0
 20 21  1  0  0  0  0
 21 22  1  0  0  0  0
 22 23  1  0  0  0  0
M  END
>  <idcoordinates2D>


>  <FragFp>
zvyj2ztZ1@1m0Jg118Vc0B4V40FG88#IF0W80808k8410V02N08!JFF081FH0V1!V!44#F2$1#

>  <PathFp>
058181841PN0WFF02N34_0204V!886R0eF#FRV208V8!VkV90FJ0k150F0FF!ZF10V121023Z!9k4FV0

>  <SkelSpheres>
//(D!1.1/)2&1/08$4!105//(1*1&2*B/)1/%1&1!3////$1/$3%2#1////5$1//$16/$1/!1#2!42(2/!1#3/&2+11/,1%1+5)11)1)1*2/1//#13.2/%4//01/-13/#210d/1/)3/!1!2/,2//%7403*2//(11/%21//*2#1$1/!1-

>  <Structure>
fnmPb@DT`d@QdfbrbbbrrTJSTtsRuUU@LpRyVh

>  <Atoms>
23

>  <Bonds>
22

>  <Total Molweight>
308

>  <Total Molweight 2>
308.276

>  <cLogP>
5.3783

>  <H-Acceptors>
4

>  <H-Donors>
0

>  <Total Surface Area>
55.78

>  <Relative PSA>
0.73862

>  <Polar Surface Area>
52.9

>  <Shape Index>
0.6087

>  <Molecular Flexibility>
0.59192

>  <Molecular Complexity>
0.69969

>  <Non-H Atoms>
23

>  <Non-C/H Atoms>
5

>  <Electronegative Atoms>
5

>  <Stereo Centers>
1

>  <Rotatable Bonds>
10

>  <Rings Closures>
0

>  <Aromatic Rings>
0

>  <Aromatic Atoms>
0

>  <sp3-Atoms>
11

>  <Symmetric atoms>
0

$$$$

eCreator 1.02D

 23 22  0  0  0  0  0  0  0  0999 V2000
    9.5263   -3.0000   -0.0000 S   0  0  0  0  0  0  0  0  0  0  0  0
   10.3923   -3.5000   -0.0000 O   0  0  0  0  0  0  0  0  0  0  0  0
    9.5263   -2.0000   -0.0000 N   0  0  0  0  0  0  0  0  0  0  0  0
    8.6603   -1.5000   -0.0000 C   0  0  0  0  0  0  0  0  0  0  0  0
   10.3923   -1.5000   -0.0000 C   0  0  0  0  0  0  0  0  0  0  0  0
    8.6603   -0.5000   -0.0000 N   0  0  0  0  0  0  0  0  0  0  0  0
    7.7942   -2.0000   -0.0000 N   0  0  0  0  0  0  0  0  0  0  0  0
    7.7942   -0.0000   -0.0000 C   0  0  0  0  0  0  0  0  0  0  0  0
    6.9282   -0.5000   -0.0000 C   0  0  0  0  0  0  0  0  0  0  0  0
    6.0622   -0.0000   -0.0000 C   0  0  0  0  0  0  0  0  0  0  0  0
    6.9282   -1.5000   -0.0000 C   0  0  0  0  0  0  0  0  0  0  0  0
    5.1962   -0.5000   -0.0000 C   0  0  0  0  0  0  0  0  0  0  0  0
    6.0622   -2.0000   -0.0000 C   0  0  0  0  0  0  0  0  0  0  0  0
    4.3301   -0.0000   -0.0000 C   0  0  0  0  0  0  0  0  0  0  0  0
    6.0622   -3.0000   -0.0000 C   0  0  0  0  0  0  0  0  0  0  0  0
    4.3301    1.0000   -0.0000 O   0  0  0  0  0  0  0  0  0  0  0  0
    3.4641   -0.5000   -0.0000 C   0  0  0  0  0  0  0  0  0  0  0  0
    5.1962   -3.5000   -0.0000 C   0  0  0  0  0  0  0  0  0  0  0  0
    2.5981   -0.0000   -0.0000 C   0  0  0  0  0  0  0  0  0  0  0  0
    2.5981    1.0000   -0.0000 O   0  0  0  0  0  0  0  0  0  0  0  0
    1.7321   -0.5000   -0.0000 C   0  0  0  0  0  0  0  0  0  0  0  0
    0.8660   -0.0000   -0.0000 C   0  0  0  0  0  0  0  0  0  0  0  0
    0.0000   -0.5000   -0.0000 O   0  0  0  0  0  0  0  0  0  0  0  0
  1  2  2  0  0  0  0
  1  3  1  0  0  0  0
  3  4  1  0  0  0  0
  3  5  1  0  0  0  0
  4  6  1  0  0  0  0
  4  7  2  0  0  0  0
  6  8  2  0  0  0  0
  8  9  1  0  0  0  0
  9 10  1  0  0  0  0
  9 11  2  0  0  0  0
 10 12  2  0  0  0  0
 11 13  1  0  0  0  0
 14 12  1  0  0  0  0
 13 15  1  0  0  0  0
 14 16  1  6  0  0  0
 14 17  1  0  0  0  0
 15 18  2  0  0  0  0
 19 17  1  0  0  0  0
 19 20  1  6  0  0  0
 19 21  1  0  0  0  0
 21 22  1  0  0  0  0
 22 23  2  0  0  0  0
M  END
>  <idcoordinates2D>


>  <FragFp>
:yjDTta1D5m0VhW38Vc0CMVr0FJ88#HF0m8080BkN4_Fc0FF$JFG0c1VH1W#V!F4#F2#V1#

>  <PathFp>
0ZB0138F10FHWNGG882J70X!V8#2BF8HV10GBV0JB_8#4#Hk0o150V0FF0FZJ01V$X2o029c40V0

>  <SkelSpheres>
//#1!263$1+2/)2#1/&1!6$52////%G#1/$1,2/!4(1#2&101/&1$2/$3+5*2//(1-1///(13&1,1/!1#4,4/&2,1)201/)1%1-1$6,2//#4#1(1////(2$1!2/*2,3$1!2(1!1)301+a1301//%2!3/!1/01//(1(4!3/#1$1/)1/&1/2*2.3)1.1)1$10

>  <Structure>
fnmpR@DTYCvV`BDkf}eUg{VjVejijeEhfXXreT

>  <Atoms>
23

>  <Bonds>
22

>  <Total Molweight>
318

>  <Total Molweight 2>
318.248

>  <cLogP>
0.6626

>  <H-Acceptors>
7

>  <H-Donors>
0

>  <Total Surface Area>
102.7

>  <Relative PSA>
0.76777

>  <Polar Surface Area>
102.56

>  <Shape Index>
0.65217

>  <Molecular Flexibility>
0.74599

>  <Molecular Complexity>
0.60895

>  <Non-H Atoms>
23

>  <Non-C/H Atoms>
8

>  <Electronegative Atoms>
8

>  <Stereo Centers>
2

>  <Rotatable Bonds>
9

>  <Rings Closures>
0

>  <Aromatic Rings>
0

>  <Aromatic Atoms>
0

>  <sp3-Atoms>
9

>  <Symmetric atoms>
0

$$$$

eCreator 1.02D

 23 22  0  0  0  0  0  0  0  0999 V2000
   10.3923   -0.5000   -0.0000 S   0  0  0  0  0  0  0  0  0  0  0  0
    9.5263   -0.0000   -0.0000 N   0  0  0  0  0  0  0  0  0  0  0  0
   11.2583   -0.0000   -0.0000 C   0  0  0  0  0  0  0  0  0  0  0  0
    8.6603   -0.5000   -0.0000 C   0  0  0  0  0  0  0  0  0  0  0  0
    7.7942   -0.0000   -0.0000 N   0  0  0  0  0  0  0  0  0  0  0  0
    8.6603   -1.5000   -0.0000 N   0  0  0  0  0  0  0  0  0  0  0  0
    6.9282   -0.5000   -0.0000 C   0  0  0  0  0  0  0  0  0  0  0  0
    6.0622   -0.0000   -0.0000 C   0  0  0  0  0  0  0  0  0  0  0  0
    6.9282   -1.5000   -0.0000 C   0  0  0  0  0  0  0  0  0  0  0  0
    5.1962   -0.5000   -0.0000 C   0  0  0  0  0  0  0  0  0  0  0  0
    6.0622    1.0000   -0.0000 C   0  0  0  0  0  0  0  0  0  0  0  0
    6.0622   -2.0000   -0.0000 C   0  0  0  0  0  0  0  0  0  0  0  0
    4.3301   -0.0000   -0.0000 C   0  0  0  0  0  0  0  0  0  0  0  0
    5.1962    1.5000   -0.0000 C   0  0  0  0  0  0  0  0  0  0  0  0
    6.0622   -3.0000   -0.0000 C   0  0  0  0  0  0  0  0  0  0  0  0
    3.4641   -0.5000   -0.0000 C   0  0  0  0  0  0  0  0  0  0  0  0
    5.1962   -3.5000   -0.0000 C   0  0  0  0  0  0  0  0  0  0  0  0
    3.4641   -1.5000   -0.0000 O   0  0  0  0  0  0  0  0  0  0  0  0
    2.5981   -0.0000   -0.0000 C   0  0  0  0  0  0  0  0  0  0  0  0
    5.1962   -4.5000   -0.0000 F   0  0  0  0  0  0  0  0  0  0  0  0
    1.7321   -0.5000   -0.0000 C   0  0  0  0  0  0  0  0  0  0  0  0
    0.8660   -0.0000   -0.0000 C   0  0  0  0  0  0  0  0  0  0  0  0
    0.0000   -0.5000   -0.0000 C   0  0  0  0  0  0  0  0  0  0  0  0
  1  2  1  0  0  0  0
  1  3  1  0  0  0  0
  2  4  1  0  0  0  0
  4  5  2  0  0  0  0
  4  6  1  0  0  0  0
  5  7  1  0  0  0  0
  7  8  2  0  0  0  0
  7  9  1  0  0  0  0
  8 10  1  0  0  0  0
  8 11  1  0  0  0  0
  9 12  2  0  0  0  0
 10 13  2  0  0  0  0
 11 14  1  0  0  0  0
 12 15  1  0  0  0  0
 16 13  1  0  0  0  0
 15 17  2  0  0  0  0
 16 18  1  1  0  0  0
 16 19  1  0  0  0  0
 17 20  1  0  0  0  0
 19 21  1  0  0  0  0
 21 22  1  0  0  0  0
 22 23  1  0  0  0  0
M  END
>  <idcoordinates2D>


>  <FragFp>
;jHzsZ1@4q0Fg!8V80B6V40FF88#HF0W80808F841#2!8!FFF081FH0V1%44#F2#V18!

>  <PathFp>
07818I841P80W0F0282473204V!880R08F#FRV#V8!VV090HB0k1!F0VFV0ZF!V121062Z!9V40V0

>  <SkelSpheres>
//%20E/!1//#1.6$2011/*1.1/!302(C+5(2#1///-1//#1#1)1/!1!1/,1//!5$1,1/&28!2+11#1+1/4&1)1//$2//*1#401+3//*3/11/!1)1+1.2,101!2/)2//#2)2-c//*3/!3!2/#2(2-4/&5!3/2!1$21*1,1/&11//01(3#1!201/!1-

>  <Structure>
fnmqA@HDiD@QfPRggfUWY}jZZejZjh^eLSIUj}P

>  <Atoms>
23

>  <Bonds>
22

>  <Total Molweight>
313

>  <Total Molweight 2>
313.271

>  <cLogP>
4.5935

>  <H-Acceptors>
4

>  <H-Donors>
0

>  <Total Surface Area>
79.97

>  <Relative PSA>
0.61523

>  <Polar Surface Area>
64.37

>  <Shape Index>
0.6087

>  <Molecular Flexibility>
0.63307

>  <Molecular Complexity>
0.66621

>  <Non-H Atoms>
23

>  <Non-C/H Atoms>
6

>  <Electronegative Atoms>
6

>  <Stereo Centers>
1

>  <Rotatable Bonds>
10

>  <Rings Closures>
0

>  <Aromatic Rings>
0

>  <Aromatic Atoms>
0

>  <sp3-Atoms>
10

>  <Symmetric atoms>
0

$$$$

eCreator 1.02D

 23 22  0  0  0  0  0  0  0  0999 V2000
    8.6603    2.5000   -0.0000 S   0  0  0  0  0  0  0  0  0  0  0  0
    7.6603    2.5000   -0.0000 O   0  0  0  0  0  0  0  0  0  0  0  0
    9.6603    2.5000   -0.0000 O   0  0  0  0  0  0  0  0  0  0  0  0
    8.6603    1.5000   -0.0000 N   0  0  0  0  0  0  0  0  0  0  0  0
    8.6603    3.5000   -0.0000 C   0  0  0  0  0  0  0  0  0  0  0  0
    7.7942    1.0000   -0.0000 C   0  0  0  0  0  0  0  0  0  0  0  0
    9.5263    1.0000   -0.0000 C   0  0  0  0  0  0  0  0  0  0  0  0
    7.7942   -0.0000   -0.0000 N   0  0  0  0  0  0  0  0  0  0  0  0
    6.9282   -0.5000   -0.0000 C   0  0  0  0  0  0  0  0  0  0  0  0
    6.0622   -0.0000   -0.0000 C   0  0  0  0  0  0  0  0  0  0  0  0
    6.9282   -1.5000   -0.0000 C   0  0  0  0  0  0  0  0  0  0  0  0
    5.1962   -0.5000   -0.0000 C   0  0  0  0  0  0  0  0  0  0  0  0
    6.0622    1.0000   -0.0000 C   0  0  0  0  0  0  0  0  0  0  0  0
    4.3301   -0.0000   -0.0000 C   0  0  0  0  0  0  0  0  0  0  0  0
    5.1962    1.5000   -0.0000 C   0  0  0  0  0  0  0  0  0  0  0  0
    3.4641   -0.5000   -0.0000 C   0  0  0  0  0  0  0  0  0  0  0  0
    5.1962    2.5000   -0.0000 C   0  0  0  0  0  0  0  0  0  0  0  0
    3.4641   -1.5000   -0.0000 O   0  0  0  0  0  0  0  0  0  0  0  0
    2.5981   -0.0000   -0.0000 C   0  0  0  0  0  0  0  0  0  0  0  0
    4.3301    3.0000   -0.0000 C   0  0  0  0  0  0  0  0  0  0  0  0
    1.7321   -0.5000   -0.0000 C   0  0  0  0  0  0  0  0  0  0  0  0
    0.8660   -0.0000   -0.0000 C   0  0  0  0  0  0  0  0  0  0  0  0
    0.0000   -0.5000   -0.0000 C   0  0  0  0  0  0  0  0  0  0  0  0
  1  2  2  0  0  0  0
  1  3  2  0  0  0  0
  1  4  1  0  0  0  0
  1  5  1  0  0  0  0
  4  6  1  0  0  0  0
  4  7  1  0  0  0  0
  6  8  1  0  0  0  0
  8  9  2  0  0  0  0
  9 10  1  0  0  0  0
  9 11  1  0  0  0  0
 10 12  1  0  0  0  0
 10 13  2  0  0  0  0
 12 14  2  0  0  0  0
 13 15  1  0  0  0  0
 16 14  1  0  0  0  0
 15 17  1  0  0  0  0
 16 18  1  1  0  0  0
 16 19  1  0  0  0  0
 17 20  2  0  0  0  0
 19 21  1  0  0  0  0
 21 22  1  0  0  0  0
 22 23  1  0  0  0  0
M  END
>  <idcoordinates2D>


>  <FragFp>
;jPytX1@7mV0h11cVc0BDV4FFF88!4HG0V80808k84dFV!N$FFF0c1FH11(Z!2F$V1#

>  <PathFp>
0_B01I8F10F2WFG0882J702!V8#2BF8HV!FBV0JBZ80804#H!k150V!F0FZF01V!1022pF21s40V0

>  <SkelSpheres>
/%1.10A/!1/)2)4.4$4!104//(1/!2*A+1////-2//(1-5.11/#1&1//105$2//$17#4/12$2$2%2#3#3(3/(1/%2/(4/(1$4#1,1)101/!2)1//.1/$1//)3-3//%1&c,2/6+2!1$1,2/,2/&1*2!4!3%1/+4&1(1/&11&1//!2#1$1/!1-

>  <Structure>
fnmQb@L\`bH@cIICMeELdeElejijVjfjGiccjMP

>  <Atoms>
23

>  <Bonds>
22

>  <Total Molweight>
312

>  <Total Molweight 2>
312.264

>  <cLogP>
3.4263

>  <H-Acceptors>
5

>  <H-Donors>
0

>  <Total Surface Area>
58.81

>  <Relative PSA>
0.9648

>  <Polar Surface Area>
78.35

>  <Shape Index>
0.6087

>  <Molecular Flexibility>
0.70221

>  <Molecular Complexity>
0.64904

>  <Non-H Atoms>
23

>  <Non-C/H Atoms>
6

>  <Electronegative Atoms>
6

>  <Stereo Centers>
1

>  <Rotatable Bonds>
10

>  <Rings Closures>
0

>  <Aromatic Rings>
0

>  <Aromatic Atoms>
0

>  <sp3-Atoms>
12

>  <Symmetric atoms>
1

$$$$

eCreator 1.02D

 23 22  0  0  0  0  0  0  0  0999 V2000
    8.6603    2.5000   -0.0000 S   0  0  0  0  0  0  0  0  0  0  0  0
    8.6603    1.5000   -0.0000 N   0  0  0  0  0  0  0  0  0  0  0  0
    9.5263    3.0000   -0.0000 C   0  0  0  0  0  0  0  0  0  0  0  0
    7.7942    1.0000   -0.0000 C   0  0  0  0  0  0  0  0  0  0  0  0
    9.5263    1.0000   -0.0000 C   0  0  0  0  0  0  0  0  0  0  0  0
    7.7942   -0.0000   -0.0000 N   0  0  0  0  0  0  0  0  0  0  0  0
    6.9282    1.5000   -0.0000 N   0  0  0  0  0  0  0  0  0  0  0  0
    6.9282   -0.5000   -0.0000 C   0  0  0  0  0  0  0  0  0  0  0  0
    6.0622   -0.0000   -0.0000 C   0  0  0  0  0  0  0  0  0  0  0  0
    6.9282   -1.5000   -0.0000 C   0  0  0  0  0  0  0  0  0  0  0  0
    5.1962   -0.5000   -0.0000 C   0  0  0  0  0  0  0  0  0  0  0  0
    6.0622    1.0000   -0.0000 C   0  0  0  0  0  0  0  0  0  0  0  0
    7.7942   -2.0000   -0.0000 C   0  0  0  0  0  0  0  0  0  0  0  0
    4.3301   -0.0000   -0.0000 C   0  0  0  0  0  0  0  0  0  0  0  0
    5.1962    1.5000   -0.0000 C   0  0  0  0  0  0  0  0  0  0  0  0
    3.4641   -0.5000   -0.0000 C   0  0  0  0  0  0  0  0  0  0  0  0
    5.1962    2.5000   -0.0000 C   0  0  0  0  0  0  0  0  0  0  0  0
    2.5981   -0.0000   -0.0000 C   0  0  0  0  0  0  0  0  0  0  0  0
    4.3301    3.0000   -0.0000 C   0  0  0  0  0  0  0  0  0  0  0  0
    1.7321   -0.5000   -0.0000 C   0  0  0  0  0  0  0  0  0  0  0  0
    3.4641    2.5000   -0.0000 C   0  0  0  0  0  0  0  0  0  0  0  0
    0.8660   -0.0000   -0.0000 C   0  0  0  0  0  0  0  0  0  0  0  0
    0.0000   -0.5000   -0.0000 C   0  0  0  0  0  0  0  0  0  0  0  0
  1  2  1  0  0  0  0
  1  3  1  0  0  0  0
  2  4  1  0  0  0  0
  2  5  1  0  0  0  0
  4  6  1  0  0  0  0
  4  7  2  0  0  0  0
  6  8  2  0  0  0  0
  8  9  1  0  0  0  0
  8 10  1  0  0  0  0
  9 11  1  0  0  0  0
  9 12  2  0  0  0  0
 10 13  1  0  0  0  0
 11 14  2  0  0  0  0
 12 15  1  0  0  0  0
 14 16  1  0  0  0  0
 15 17  1  0  0  0  0
 16 18  1  0  0  0  0
 17 19  2  0  0  0  0
 18 20  1  0  0  0  0
 19 21  1  0  0  0  0
 20 22  1  0  0  0  0
 22 23  1  0  0  0  0
M  END
>  <idcoordinates2D>


>  <FragFp>
vzUYPmta187yV0915c0c08DVFFFJ8#4HG!808!F841FV0VN$FJF081FH1W,F2#V1#

>  <PathFp>
0Z401I8F!FHWF10882J70XF0V8$BF0HV!GBV0J4_8#4#H80k14#F!FZF01V!10V2kF29s40V0

>  <SkelSpheres>
//(H%1//%205/&4$2$12/#1//4/C////////!202,2+1*1(3+1$1,1,107//!2(8/$11&2(3$2$2/+1#1/#1//&3///////%202$1!2%1/02!1$201/03/&1//02(e#1(1)1/!2!1#3/)104!2!1//.5!1!1,2,3/$13/,1/03/!3%1/+2(

>  <Structure>
fnmpB@HTX@HRf{ye]UWjiZfZij`DXjcTV

>  <Atoms>
23

>  <Bonds>
22

>  <Total Molweight>
302

>  <Total Molweight 2>
302.296

>  <cLogP>
5.7474

>  <H-Acceptors>
3

>  <H-Donors>
0

>  <Total Surface Area>
47.75

>  <Relative PSA>
0.92272

>  <Polar Surface Area>
53.26

>  <Shape Index>
0.6087

>  <Molecular Flexibility>
0.71894

>  <Molecular Complexity>
0.67019

>  <Non-H Atoms>
23

>  <Non-C/H Atoms>
4

>  <Electronegative Atoms>
4

>  <Stereo Centers>
0

>  <Rotatable Bonds>
10

>  <Rings Closures>
0

>  <Aromatic Rings>
0

>  <Aromatic Atoms>
0

>  <sp3-Atoms>
12

>  <Symmetric atoms>
0

$$$$

eCreator 1.02D

 23 22  0  0  0  0  0  0  0  0999 V2000
    8.6603    2.5000   -0.0000 S   0  0  0  0  0  0  0  0  0  0  0  0
    8.6603    1.5000   -0.0000 N   0  0  0  0  0  0  0  0  0  0  0  0
    9.5263    3.0000   -0.0000 C   0  0  0  0  0  0  0  0  0  0  0  0
    7.7942    1.0000   -0.0000 C   0  0  0  0  0  0  0  0  0  0  0  0
    9.5263    1.0000   -0.0000 C   0  0  0  0  0  0  0  0  0  0  0  0
    7.7942   -0.0000   -0.0000 N   0  0  0  0  0  0  0  0  0  0  0  0
    6.9282   -0.5000   -0.0000 C   0  0  0  0  0  0  0  0  0  0  0  0
    6.0622   -0.0000   -0.0000 C   0  0  0  0  0  0  0  0  0  0  0  0
    6.9282   -1.5000   -0.0000 C   0  0  0  0  0  0  0  0  0  0  0  0
    5.1962   -0.5000   -0.0000 C   0  0  0  0  0  0  0  0  0  0  0  0
    6.0622    1.0000   -0.0000 C   0  0  0  0  0  0  0  0  0  0  0  0
    4.3301   -0.0000   -0.0000 C   0  0  0  0  0  0  0  0  0  0  0  0
    5.1962    1.5000   -0.0000 C   0  0  0  0  0  0  0  0  0  0  0  0
    3.4641   -0.5000   -0.0000 C   0  0  0  0  0  0  0  0  0  0  0  0
    5.1962    2.5000   -0.0000 C   0  0  0  0  0  0  0  0  0  0  0  0
    2.5981   -0.0000   -0.0000 C   0  0  0  0  0  0  0  0  0  0  0  0
    4.3301    3.0000   -0.0000 C   0  0  0  0  0  0  0  0  0  0  0  0
    1.7321   -0.5000   -0.0000 C   0  0  0  0  0  0  0  0  0  0  0  0
    4.3301    4.0000   -0.0000 C   0  0  0  0  0  0  0  0  0  0  0  0
    0.8660   -0.0000   -0.0000 C   0  0  0  0  0  0  0  0  0  0  0  0
    3.4641    4.5000   -0.0000 F   0  0  0  0  0  0  0  0  0  0  0  0
    5.1962    4.5000   -0.0000 C   0  0  0  0  0  0  0  0  0  0  0  0
    0.0000   -0.5000   -0.0000 C   0  0  0  0  0  0  0  0  0  0  0  0
  1  2  1  0  0  0  0
  1  3  1  0  0  0  0
  2  4  1  0  0  0  0
  2  5  1  0  0  0  0
  4  6  1  0  0  0  0
  6  7  2  0  0  0  0
  7  8  1  0  0  0  0
  7  9  1  0  0  0  0
  8 10  1  0  0  0  0
  8 11  2  0  0  0  0
 10 12  2  0  0  0  0
 11 13  1  0  0  0  0
 12 14  1  0  0  0  0
 13 15  2  0  0  0  0
 14 16  1  0  0  0  0
 15 17  1  0  0  0  0
 16 18  1  0  0  0  0
 17 19  2  0  0  0  0
 18 20  1  0  0  0  0
 19 21  1  0  0  0  0
 19 22  1  0  0  0  0
 20 23  1  0  0  0  0
M  END
>  <idcoordinates2D>


>  <FragFp>
vzUYPHlX183HV0110c0V08DV0FF08#4HG01808!F841FV!808!FFF081FH111+F$V18!

>  <PathFp>
0ZB01I8F#2WF10882J70210V804!BF0FV!FRV0F4Z8!V4010H!k1$V!FZF01V!1!2kF21c40V0

>  <SkelSpheres>
//%10C//,2/)4$3/&1-1/.3%C+4/////-2/&112/!1&1)1$1.1//107$1/2%1$2(9/$1%2$2$3$1/////.1!3//-1/.1//*1#10121///(3//03/#2(e#1$1!2(31!3.2!1+1(1-2//4-2067!1!1,2/#1-1//1/014%102%2)1/(2(

>  <Structure>
fnmPA@HT@DEdDioYmUUVZjZeijZhEJLiUZcP

>  <Atoms>
23

>  <Bonds>
22

>  <Total Molweight>
307

>  <Total Molweight 2>
307.287

>  <cLogP>
6.0956

>  <H-Acceptors>
2

>  <H-Donors>
0

>  <Total Surface Area>
57.14

>  <Relative PSA>
0.56965

>  <Polar Surface Area>
40.9

>  <Shape Index>
0.6087

>  <Molecular Flexibility>
0.58911

>  <Molecular Complexity>
0.60279

>  <Non-H Atoms>
23

>  <Non-C/H Atoms>
4

>  <Electronegative Atoms>
4

>  <Stereo Centers>
0

>  <Rotatable Bonds>
11

>  <Rings Closures>
0

>  <Aromatic Rings>
0

>  <Aromatic Atoms>
0

>  <sp3-Atoms>
12

>  <Symmetric atoms>
0

$$$$

eCreator 1.02D

 23 22  0  0  0  0  0  0  0  0999 V2000
    8.6603    2.5000   -0.0000 S   0  0  0  0  0  0  0  0  0  0  0  0
    9.5263    3.0000   -0.0000 O   0  0  0  0  0  0  0  0  0  0  0  0
    8.6603    1.5000   -0.0000 N   0  0  0  0  0  0  0  0  0  0  0  0
    7.7942    3.0000   -0.0000 C   0  0  0  0  0  0  0  0  0  0  0  0
    7.7942    1.0000   -0.0000 C   0  0  0  0  0  0  0  0  0  0  0  0
    9.5263    1.0000   -0.0000 C   0  0  0  0  0  0  0  0  0  0  0  0
    7.7942   -0.0000   -0.0000 N   0  0  0  0  0  0  0  0  0  0  0  0
    6.9282    1.5000   -0.0000 N   0  0  0  0  0  0  0  0  0  0  0  0
    6.9282   -0.5000   -0.0000 C   0  0  0  0  0  0  0  0  0  0  0  0
    6.0622   -0.0000   -0.0000 C   0  0  0  0  0  0  0  0  0  0  0  0
    6.9282   -1.5000   -0.0000 C   0  0  0  0  0  0  0  0  0  0  0  0
    5.1962   -0.5000   -0.0000 C   0  0  0  0  0  0  0  0  0  0  0  0
    6.0622    1.0000   -0.0000 C   0  0  0  0  0  0  0  0  0  0  0  0
    7.7942   -2.0000   -0.0000 C   0  0  0  0  0  0  0  0  0  0  0  0
    4.3301   -0.0000   -0.0000 C   0  0  0  0  0  0  0  0  0  0  0  0
    5.1962    1.5000   -0.0000 C   0  0  0  0  0  0  0  0  0  0  0  0
    3.4641   -0.5000   -0.0000 C   0  0  0  0  0  0  0  0  0  0  0  0
    5.1962    2.5000   -0.0000 C   0  0  0  0  0  0  0  0  0  0  0  0
    2.5981   -0.0000   -0.0000 C   0  0  0  0  0  0  0  0  0  0  0  0
    4.3301    3.0000   -0.0000 C   0  0  0  0  0  0  0  0  0  0  0  0
    1.7321   -0.5000   -0.0000 C   0  0  0  0  0  0  0  0  0  0  0  0
    0.8660   -0.0000   -0.0000 C   0  0  0  0  0  0  0  0  0  0  0  0
    0.0000   -0.5000   -0.0000 C   0  0  0  0  0  0  0  0  0  0  0  0
  1  2  2  0  0  0  0
  1  3  1  0  0  0  0
  1  4  1  0  0  0  0
  3  5  1  0  0  0  0
  3  6  1  0  0  0  0
  5  7  1  0  0  0  0
  5  8  2  0  0  0  0
  7  9  2  0  0  0  0
  9 10  1  0  0  0  0
  9 11  1  0  0  0  0
 10 12  1  0  0  0  0
 10 13  2  0  0  0  0
 11 14  1  0  0  0  0
 12 15  2  0  0  0  0
 13 16  1  0  0  0  0
 15 17  1  0  0  0  0
 16 18  1  0  0  0  0
 17 19  1  0  0  0  0
 18 20  2  0  0  0  0
 19 21  1  0  0  0  0
 21 22  1  0  0  0  0
 22 23  1  0  0  0  0
M  END
>  <idcoordinates2D>


>  <FragFp>
:UYPmta187yV0915c0c08DVFFFJ8#4HG!808!k84dFV0VN$JJF0c1FH1W#V&2F2#V1#

>  <PathFp>
0Z401I8F!FHWF10882J70X!V8#2BF0HV!GBV0JB_80804#HN0k15#FF0FZF01V!10V2kF29s40V0

>  <SkelSpheres>
//(F%1//%2/%3!4$2$42&1/#1%5//!A////////!202,5+1*1/$1$1&3$1,107//302(6/$12&2(31#2$2&1/#1#1/#1//&3/04//&1&1///#202$1!2/(2!1$2//(3//-d#2(1)1/!2!1/-1(1//.8!1!1!3/%3/%1//+3#3/!3//!2(

>  <Structure>
fnmqB@DLy@@PeW]|rnjzuTmSMTu@qquVh

>  <Atoms>
23

>  <Bonds>
22

>  <Total Molweight>
306

>  <Total Molweight 2>
306.284

>  <cLogP>
4.9795

>  <H-Acceptors>
4

>  <H-Donors>
0

>  <Total Surface Area>
56.07

>  <Relative PSA>
0.87908

>  <Polar Surface Area>
64.24

>  <Shape Index>
0.6087

>  <Molecular Flexibility>
0.7411

>  <Molecular Complexity>
0.68273

>  <Non-H Atoms>
23

>  <Non-C/H Atoms>
5

>  <Electronegative Atoms>
5

>  <Stereo Centers>
1

>  <Rotatable Bonds>
9

>  <Rings Closures>
0

>  <Aromatic Rings>
0

>  <Aromatic Atoms>
0

>  <sp3-Atoms>
11

>  <Symmetric atoms>
0

$$$$

eCreator 1.02D

 23 22  0  0  0  0  0  0  0  0999 V2000
   10.3923   -0.5000   -0.0000 S   0  0  0  0  0  0  0  0  0  0  0  0
   11.2583   -0.0000   -0.0000 O   0  0  0  0  0  0  0  0  0  0  0  0
    9.5263   -0.0000   -0.0000 N   0  0  0  0  0  0  0  0  0  0  0  0
   10.3923   -1.5000   -0.0000 C   0  0  0  0  0  0  0  0  0  0  0  0
    8.6603   -0.5000   -0.0000 C   0  0  0  0  0  0  0  0  0  0  0  0
    7.7942   -0.0000   -0.0000 N   0  0  0  0  0  0  0  0  0  0  0  0
    8.6603   -1.5000   -0.0000 N   0  0  0  0  0  0  0  0  0  0  0  0
    6.9282   -0.5000   -0.0000 C   0  0  0  0  0  0  0  0  0  0  0  0
    9.5263   -2.0000   -0.0000 C   0  0  0  0  0  0  0  0  0  0  0  0
    6.9282   -1.5000   -0.0000 C   0  0  0  0  0  0  0  0  0  0  0  0
    6.0622   -0.0000   -0.0000 C   0  0  0  0  0  0  0  0  0  0  0  0
    6.0622   -2.0000   -0.0000 C   0  0  0  0  0  0  0  0  0  0  0  0
    5.1962   -0.5000   -0.0000 C   0  0  0  0  0  0  0  0  0  0  0  0
    6.0622   -3.0000   -0.0000 C   0  0  0  0  0  0  0  0  0  0  0  0
    4.3301   -0.0000   -0.0000 C   0  0  0  0  0  0  0  0  0  0  0  0
    5.1962   -3.5000   -0.0000 C   0  0  0  0  0  0  0  0  0  0  0  0
    3.4641   -0.5000   -0.0000 C   0  0  0  0  0  0  0  0  0  0  0  0
    5.1962   -4.5000   -0.0000 F   0  0  0  0  0  0  0  0  0  0  0  0
    3.4641   -1.5000   -0.0000 O   0  0  0  0  0  0  0  0  0  0  0  0
    2.5981   -0.0000   -0.0000 C   0  0  0  0  0  0  0  0  0  0  0  0
    1.7321   -0.5000   -0.0000 C   0  0  0  0  0  0  0  0  0  0  0  0
    0.8660   -0.0000   -0.0000 C   0  0  0  0  0  0  0  0  0  0  0  0
    0.0000   -0.5000   -0.0000 C   0  0  0  0  0  0  0  0  0  0  0  0
  1  2  2  0  0  0  0
  1  3  1  0  0  0  0
  1  4  1  0  0  0  0
  3  5  1  0  0  0  0
  5  6  2  0  0  0  0
  5  7  1  0  0  0  0
  6  8  1  0  0  0  0
  7  9  2  0  0  0  0
  8 10  1  0  0  0  0
  8 11  2  0  0  0  0
 10 12  2  0  0  0  0
 11 13  1  0  0  0  0
 12 14  1  0  0  0  0
 13 15  2  0  0  0  0
 14 16  2  0  0  0  0
 17 15  1  0  0  0  0
 16 18  1  0  0  0  0
 17 19  1  1  0  0  0
 17 20  1  0  0  0  0
 20 21  1  0  0  0  0
 21 22  1  0  0  0  0
 22 23  1  0  0  0  0
M  END
>  <idcoordinates2D>


>  <FragFp>
;jHzsZ1@4q0Fg!8Vc0B6V40FF88!4HG0W80808k8490V02!8!J0F0810H0V1%44!2F2#V18!

>  <PathFp>
06B18I841P80WFF!83473204V!882R08N#FRV0J8V808VFV90HR0k110F0ckV0ZF10V0210a2ZF09V4VV0

>  <SkelSpheres>
!1&1/*209%1#1&1/#2/.4#32!102#1/&1&1#1(1(4202(G&1#7///////1#1///,11//!5$1!3/)3(5!2+1$3/!1)3&2.1/,202&1//&2///)3/%2-1&1,21.2,201!1!1%1&1,1///&b/&11/01/1$2/,2//$15203(1*1(3/&1!1/!11//011&3#1!201/!11,

>  <Structure>
fnmpa@DTYAH@bLaddvbRfRRRTJSTtrtmUU@LhReJkSj

>  <Atoms>
23

>  <Bonds>
22

>  <Total Molweight>
317

>  <Total Molweight 2>
317.259

>  <cLogP>
3.8491

>  <H-Acceptors>
5

>  <H-Donors>
0

>  <Total Surface Area>
104.05

>  <Relative PSA>
0.59962

>  <Polar Surface Area>
84.47

>  <Shape Index>
0.6087

>  <Molecular Flexibility>
0.61568

>  <Molecular Complexity>
0.61292

>  <Non-H Atoms>
23

>  <Non-C/H Atoms>
7

>  <Electronegative Atoms>
7

>  <Stereo Centers>
2

>  <Rotatable Bonds>
8

>  <Rings Closures>
0

>  <Aromatic Rings>
0

>  <Aromatic Atoms>
0

>  <sp3-Atoms>
8

>  <Symmetric atoms>
0

$$$$

eCreator 1.02D

 23 22  0  0  0  0  0  0  0  0999 V2000
    7.7942   -2.0000   -0.0000 S   0  0  0  0  0  0  0  0  0  0  0  0
    8.6603   -1.5000   -0.0000 N   0  0  0  0  0  0  0  0  0  0  0  0
    7.7942   -3.0000   -0.0000 C   0  0  0  0  0  0  0  0  0  0  0  0
    8.6603   -0.5000   -0.0000 C   0  0  0  0  0  0  0  0  0  0  0  0
    7.7942   -0.0000   -0.0000 N   0  0  0  0  0  0  0  0  0  0  0  0
    9.5263   -0.0000   -0.0000 N   0  0  0  0  0  0  0  0  0  0  0  0
    6.9282   -0.5000   -0.0000 C   0  0  0  0  0  0  0  0  0  0  0  0
    9.5263    1.0000   -0.0000 C   0  0  0  0  0  0  0  0  0  0  0  0
    6.9282   -1.5000   -0.0000 C   0  0  0  0  0  0  0  0  0  0  0  0
    6.0622   -0.0000   -0.0000 C   0  0  0  0  0  0  0  0  0  0  0  0
   10.3923    1.5000   -0.0000 C   0  0  0  0  0  0  0  0  0  0  0  0
    6.0622   -2.0000   -0.0000 C   0  0  0  0  0  0  0  0  0  0  0  0
   10.3923    2.5000   -0.0000 C   0  0  0  0  0  0  0  0  0  0  0  0
    6.0622   -3.0000   -0.0000 C   0  0  0  0  0  0  0  0  0  0  0  0
   11.2583    3.0000   -0.0000 C   0  0  0  0  0  0  0  0  0  0  0  0
    5.1962   -3.5000   -0.0000 C   0  0  0  0  0  0  0  0  0  0  0  0
   11.2583    4.0000   -0.0000 C   0  0  0  0  0  0  0  0  0  0  0  0
    4.3301   -3.0000   -0.0000 O   0  0  0  0  0  0  0  0  0  0  0  0
    5.1962   -4.5000   -0.0000 C   0  0  0  0  0  0  0  0  0  0  0  0
   12.1244    4.5000   -0.0000 F   0  0  0  0  0  0  0  0  0  0  0  0
    4.3301   -5.0000   -0.0000 C   0  0  0  0  0  0  0  0  0  0  0  0
    4.3301   -6.0000   -0.0000 C   0  0  0  0  0  0  0  0  0  0  0  0
    3.4641   -6.5000   -0.0000 C   0  0  0  0  0  0  0  0  0  0  0  0
  1  2  1  0  0  0  0
  1  3  1  0  0  0  0
  2  4  1  0  0  0  0
  4  5  1  0  0  0  0
  4  6  2  0  0  0  0
  5  7  2  0  0  0  0
  6  8  1  0  0  0  0
  7  9  1  0  0  0  0
  7 10  1  0  0  0  0
  8 11  1  0  0  0  0
  9 12  1  0  0  0  0
 11 13  2  0  0  0  0
 12 14  2  0  0  0  0
 13 15  1  0  0  0  0
 16 14  1  0  0  0  0
 15 17  2  0  0  0  0
 16 18  1  6  0  0  0
 16 19  1  0  0  0  0
 17 20  1  0  0  0  0
 19 21  1  0  0  0  0
 21 22  1  0  0  0  0
 22 23  1  0  0  0  0
M  END
>  <idcoordinates2D>


>  <FragFp>
;jHzsZ1@4q!g!8Vc0B6V40FF88!4HG0W80808F8410V02808!F0F081FH0V1&4#F2#V18!

>  <PathFp>
FbB09I8F180FY01!82473X!V8!80R08F#FBV0F4W8!V$HB0k1!V0skVFZF01!210a2JF09V4V!

>  <SkelSpheres>
//%20D1/01+1&1/.6$2!1&1#1+1/01-2010202(D$1%5(2/$1//.1/%2/!3,1/(1(101(1&1)1/5$1!1//!7!20101*102/01$1,1/$2/)2*2//#4-3)2//22//0101/!1101.2,201!1/-1/1.1-1#1#c!1)2/)1%1/!2/,2/&1-3!3&1(2/11/01/%11//01(30101$1/!1-

>  <Structure>
fnmqA@HDiD@QfPRgeY]UY}jejiZZjh^eBUGTZ}P

>  <Atoms>
23

>  <Bonds>
22

>  <Total Molweight>
313

>  <Total Molweight 2>
313.271

>  <cLogP>
3.8291

>  <H-Acceptors>
4

>  <H-Donors>
0

>  <Total Surface Area>
80.13

>  <Relative PSA>
0.71334

>  <Polar Surface Area>
73.49

>  <Shape Index>
0.78261

>  <Molecular Flexibility>
0.70313

>  <Molecular Complexity>
0.56446

>  <Non-H Atoms>
23

>  <Non-C/H Atoms>
6

>  <Electronegative Atoms>
6

>  <Stereo Centers>
1

>  <Rotatable Bonds>
10

>  <Rings Closures>
0

>  <Aromatic Rings>
0

>  <Aromatic Atoms>
0

>  <sp3-Atoms>
11

>  <Symmetric atoms>
0

$$$$

eCreator 1.02D

 24 23  0  0  0  0  0  0  0  0999 V2000
    7.7942   -2.0000   -0.0000 S   0  0  0  0  0  0  0  0  0  0  0  0
    7.7942   -3.0000   -0.0000 O   0  0  0  0  0  0  0  0  0  0  0  0
    8.6603   -1.5000   -0.0000 N   0  0  0  0  0  0  0  0  0  0  0  0
    8.6603   -0.5000   -0.0000 C   0  0  0  0  0  0  0  0  0  0  0  0
    7.7942   -0.0000   -0.0000 N   0  0  0  0  0  0  0  0  0  0  0  0
    9.5263   -0.0000   -0.0000 N   0  0  0  0  0  0  0  0  0  0  0  0
    6.9282   -0.5000   -0.0000 C   0  0  0  0  0  0  0  0  0  0  0  0
    9.5263    1.0000   -0.0000 C   0  0  0  0  0  0  0  0  0  0  0  0
    6.9282   -1.5000   -0.0000 C   0  0  0  0  0  0  0  0  0  0  0  0
    6.0622   -0.0000   -0.0000 C   0  0  0  0  0  0  0  0  0  0  0  0
   10.3923    1.5000   -0.0000 C   0  0  0  0  0  0  0  0  0  0  0  0
    6.0622   -2.0000   -0.0000 C   0  0  0  0  0  0  0  0  0  0  0  0
   10.3923    2.5000   -0.0000 C   0  0  0  0  0  0  0  0  0  0  0  0
    6.0622   -3.0000   -0.0000 C   0  0  0  0  0  0  0  0  0  0  0  0
   11.2583    3.0000   -0.0000 C   0  0  0  0  0  0  0  0  0  0  0  0
    5.1962   -3.5000   -0.0000 C   0  0  0  0  0  0  0  0  0  0  0  0
   12.1244    2.5000   -0.0000 C   0  0  0  0  0  0  0  0  0  0  0  0
    4.3301   -3.0000   -0.0000 O   0  0  0  0  0  0  0  0  0  0  0  0
    5.1962   -4.5000   -0.0000 C   0  0  0  0  0  0  0  0  0  0  0  0
   12.9904    3.0000   -0.0000 F   0  0  0  0  0  0  0  0  0  0  0  0
   12.1244    1.5000   -0.0000 C   0  0  0  0  0  0  0  0  0  0  0  0
    4.3301   -5.0000   -0.0000 C   0  0  0  0  0  0  0  0  0  0  0  0
    4.3301   -6.0000   -0.0000 C   0  0  0  0  0  0  0  0  0  0  0  0
    3.4641   -6.5000   -0.0000 C   0  0  0  0  0  0  0  0  0  0  0  0
  1  2  2  0  0  0  0
  1  3  1  0  0  0  0
  3  4  1  0  0  0  0
  4  5  1  0  0  0  0
  4  6  2  0  0  0  0
  5  7  2  0  0  0  0
  6  8  1  0  0  0  0
  7  9  1  0  0  0  0
  7 10  1  0  0  0  0
  8 11  1  0  0  0  0
  9 12  1  0  0  0  0
 11 13  1  0  0  0  0
 12 14  2  0  0  0  0
 13 15  2  0  0  0  0
 16 14  1  0  0  0  0
 15 17  1  0  0  0  0
 16 18  1  6  0  0  0
 16 19  1  0  0  0  0
 17 20  1  0  0  0  0
 17 21  2  0  0  0  0
 19 22  1  0  0  0  0
 22 23  1  0  0  0  0
 23 24  1  0  0  0  0
M  END
>  <idcoordinates2D>


>  <FragFp>
:yj2UsZ1@4m04g!8Vc0B6V40FF88#HF0W80808k8410V02808!J0F081FH0V(4$2#V18!

>  <PathFp>
F_B0138J08FFYF02082470X80V8!82R0eF#FBV2JBW8!WFV!HJ0k110V0Fk0F_F11V0F!X3J!9V4V!

>  <SkelSpheres>
//(D,2$1+1&1&2/&4$2!103)101$2/%1/102*B2!11!1///.4///$1%2//%1)1//,501!1!1//!6&1(1#2/011#3&1$2//-32*2//*12/2//22/2/(2-1012/+201!1/&3%401-1.1-1#2#d!1)2*2(1#11%1$1,2%1/1$2//1$6303//011/01/%11&2/)1(3#1$1/!1-

>  <Structure>
fa}pa@DDiBH@cLadfTRTRrRRbfJZejjVjfjGhPeQMVX

>  <Atoms>
24

>  <Bonds>
23

>  <Total Molweight>
329

>  <Total Molweight 2>
329.270

>  <cLogP>
4.5847

>  <H-Acceptors>
5

>  <H-Donors>
0

>  <Total Surface Area>
75.68

>  <Relative PSA>
0.69649

>  <Polar Surface Area>
65.26

>  <Shape Index>
0.75

>  <Molecular Flexibility>
0.7243

>  <Molecular Complexity>
0.56985

>  <Non-H Atoms>
24

>  <Non-C/H Atoms>
7

>  <Electronegative Atoms>
7

>  <Stereo Centers>
1

>  <Rotatable Bonds>
10

>  <Rings Closures>
0

>  <Aromatic Rings>
0

>  <Aromatic Atoms>
0

>  <sp3-Atoms>
11

>  <Symmetric atoms>
0

$$$$

eCreator 1.02D

 24 23  0  0  0  0  0  0  0  0999 V2000
    8.6603    2.5000   -0.0000 S   0  0  0  0  0  0  0  0  0  0  0  0
    9.5263    3.0000   -0.0000 O   0  0  0  0  0  0  0  0  0  0  0  0
    8.6603    1.5000   -0.0000 N   0  0  0  0  0  0  0  0  0  0  0  0
    7.7942    3.0000   -0.0000 C   0  0  0  0  0  0  0  0  0  0  0  0
    7.7942    1.0000   -0.0000 C   0  0  0  0  0  0  0  0  0  0  0  0
    9.5263    1.0000   -0.0000 C   0  0  0  0  0  0  0  0  0  0  0  0
    7.7942   -0.0000   -0.0000 N   0  0  0  0  0  0  0  0  0  0  0  0
    6.9282    1.5000   -0.0000 N   0  0  0  0  0  0  0  0  0  0  0  0
    6.9282   -0.5000   -0.0000 C   0  0  0  0  0  0  0  0  0  0  0  0
    6.0622   -0.0000   -0.0000 C   0  0  0  0  0  0  0  0  0  0  0  0
    6.9282   -1.5000   -0.0000 C   0  0  0  0  0  0  0  0  0  0  0  0
    5.1962   -0.5000   -0.0000 C   0  0  0  0  0  0  0  0  0  0  0  0
    6.0622    1.0000   -0.0000 C   0  0  0  0  0  0  0  0  0  0  0  0
    4.3301   -0.0000   -0.0000 C   0  0  0  0  0  0  0  0  0  0  0  0
    5.1962    1.5000   -0.0000 C   0  0  0  0  0  0  0  0  0  0  0  0
    3.4641   -0.5000   -0.0000 C   0  0  0  0  0  0  0  0  0  0  0  0
    5.1962    2.5000   -0.0000 C   0  0  0  0  0  0  0  0  0  0  0  0
    2.5981   -0.0000   -0.0000 C   0  0  0  0  0  0  0  0  0  0  0  0
    4.3301    3.0000   -0.0000 C   0  0  0  0  0  0  0  0  0  0  0  0
    1.7321   -0.5000   -0.0000 C   0  0  0  0  0  0  0  0  0  0  0  0
    3.4641    2.5000   -0.0000 C   0  0  0  0  0  0  0  0  0  0  0  0
    1.7321   -1.5000   -0.0000 O   0  0  0  0  0  0  0  0  0  0  0  0
    0.8660   -0.0000   -0.0000 C   0  0  0  0  0  0  0  0  0  0  0  0
    0.0000   -0.5000   -0.0000 C   0  0  0  0  0  0  0  0  0  0  0  0
  1  2  2  0  0  0  0
  1  3  1  0  0  0  0
  1  4  1  0  0  0  0
  3  5  1  0  0  0  0
  3  6  1  0  0  0  0
  5  7  1  0  0  0  0
  5  8  2  0  0  0  0
  7  9  2  0  0  0  0
  9 10  1  0  0  0  0
  9 11  1  0  0  0  0
 10 12  1  0  0  0  0
 10 13  2  0  0  0  0
 12 14  2  0  0  0  0
 13 15  1  0  0  0  0
 14 16  1  0  0  0  0
 15 17  1  0  0  0  0
 16 18  1  0  0  0  0
 17 19  2  0  0  0  0
 20 18  1  0  0  0  0
 19 21  1  0  0  0  0
 20 22  1  1  0  0  0
 20 23  1  0  0  0  0
 23 24  1  0  0  0  0
M  END
>  <idcoordinates2D>


>  <FragFp>
;jPqta1@7qVVC13cVc0CDVFFFJ8#4HG0V808!kN4dFV!N$JJF0c1FH1W#V!F#2F2#V1#

>  <PathFp>
0ZB01I8F!FHWF11882J70XF0V8#2BF8HV!GBV0JB_80804#Hs0k15#FF0FZF01V!10V2kF29s40V0

>  <SkelSpheres>
/!1/$@%1*11/)205&1+3(4$22//!5/04,1!C///.1//%1/-2,2&1/(3+1,3/!1!1/.302(9*1)11$2$2%1#2,2,1*1//#1///)2)1#1/102///(11!2/(2!1#2201/////$e#2(2)101%1)2!1#3/$3)2//#1-9!1%3,1(3/%1//(3!3&41-3/,1,2

>  <Structure>
fa}pb@DLyBh@cIIiimELdddeBuTmRuSUTLpgGTZbp

>  <Atoms>
24

>  <Bonds>
23

>  <Total Molweight>
322

>  <Total Molweight 2>
322.283

>  <cLogP>
3.891

>  <H-Acceptors>
5

>  <H-Donors>
0

>  <Total Surface Area>
69.17

>  <Relative PSA>
0.90198

>  <Polar Surface Area>
84.47

>  <Shape Index>
0.58333

>  <Molecular Flexibility>
0.73057

>  <Molecular Complexity>
0.6621

>  <Non-H Atoms>
24

>  <Non-C/H Atoms>
6

>  <Electronegative Atoms>
6

>  <Stereo Centers>
2

>  <Rotatable Bonds>
8

>  <Rings Closures>
0

>  <Aromatic Rings>
0

>  <Aromatic Atoms>
0

>  <sp3-Atoms>
12

>  <Symmetric atoms>
0

$$$$

eCreator 1.02D

 23 23  0  0  0  0  0  0  0  0999 V2000
    9.5263   -3.0000   -0.0000 S   0  0  0  0  0  0  0  0  0  0  0  0
   10.3923   -3.5000   -0.0000 O   0  0  0  0  0  0  0  0  0  0  0  0
    9.5263   -2.0000   -0.0000 N   0  0  0  0  0  0  0  0  0  0  0  0
    8.6603   -3.5000   -0.0000 C   0  0  0  0  0  0  0  0  0  0  0  0
    8.6603   -1.5000   -0.0000 C   0  0  0  0  0  0  0  0  0  0  0  0
    8.6603   -0.5000   -0.0000 N   0  0  0  0  0  0  0  0  0  0  0  0
    7.7942   -2.0000   -0.0000 N   0  0  0  0  0  0  0  0  0  0  0  0
    7.7942   -0.0000   -0.0000 C   0  0  0  0  0  0  0  0  0  0  0  0
    6.9282   -1.5000   -0.0000 C   0  0  0  0  0  0  0  0  0  0  0  0
    6.9282   -0.5000   -0.0000 C   0  0  0  0  0  0  0  0  0  0  0  0
    7.7942    1.0000   -0.0000 C   0  0  0  0  0  0  0  0  0  0  0  0
    6.0622   -0.0000   -0.0000 C   0  0  0  0  0  0  0  0  0  0  0  0
    8.6603    1.5000   -0.0000 C   0  0  0  0  0  0  0  0  0  0  0  0
    5.1962   -0.5000   -0.0000 C   0  0  0  0  0  0  0  0  0  0  0  0
    8.6603    2.5000   -0.0000 C   0  0  0  0  0  0  0  0  0  0  0  0
    4.3301   -0.0000   -0.0000 C   0  0  0  0  0  0  0  0  0  0  0  0
    9.5263    3.0000   -0.0000 C   0  0  0  0  0  0  0  0  0  0  0  0
    3.4641   -0.5000   -0.0000 C   0  0  0  0  0  0  0  0  0  0  0  0
    9.5263    4.0000   -0.0000 F   0  0  0  0  0  0  0  0  0  0  0  0
    2.5981   -0.0000   -0.0000 C   0  0  0  0  0  0  0  0  0  0  0  0
    1.7321   -0.5000   -0.0000 C   0  0  0  0  0  0  0  0  0  0  0  0
    0.8660   -0.0000   -0.0000 C   0  0  0  0  0  0  0  0  0  0  0  0
    0.0000   -0.5000   -0.0000 O   0  0  0  0  0  0  0  0  0  0  0  0
  1  2  2  0  0  0  0
  1  3  1  0  0  0  0
  1  4  1  0  0  0  0
  3  5  1  0  0  0  0
  5  6  2  0  0  0  0
  5  7  1  0  0  0  0
  6  8  1  0  0  0  0
  7  9  2  0  0  0  0
  8 10  2  0  0  0  0
  8 11  1  0  0  0  0
 10 12  1  0  0  0  0
 11 13  2  0  0  0  0
 12 14  2  0  0  0  0
 13 15  1  0  0  0  0
 14 16  1  0  0  0  0
 15 17  2  0  0  0  0
 16 18  1  0  0  0  0
 17 19  1  0  0  0  0
 18 20  1  0  0  0  0
 20 21  1  0  0  0  0
 21 22  1  0  0  0  0
 22 23  2  0  0  0  0
  9 10  1  0  0  0  0
M  END
>  <idcoordinates2D>


>  <FragFp>
ywTl60sG104H!2V0N01086k1#908!2F058082FF06C1V#V42040F#8X!90224%2020F!180F

>  <PathFp>
V7HV0k90W70HnH0FF8HB64X!s8BF1AD!G@09@412!V81cV0204HJFk_1BF4kV!aRtV0ZVI80Xt880VB!V

>  <SkelSpheres>
/#1#1101)329//-2/$11%3%2/1!1//#1$2(D+5/#2$2//-1/1#1/)2#2/03,1/01#1!1$1/)4(1//!2!2#1$1/)41)3&2&101)1/+1.1/01+2&2//#1/-2/#1+1)15-21$4(1.2/1!1+1#2/&1%101#b/#2(4-31//1/(1/+103!1/,302#2//01(1/102+1(3/$1,2&2

>  <Structure>
fn}pa@DTYAh@aL`eWrmjjkjJST@EKSUR@qjM^h

>  <Atoms>
23

>  <Bonds>
23

>  <Total Molweight>
317

>  <Total Molweight 2>
317.259

>  <cLogP>
2.5538

>  <H-Acceptors>
5

>  <H-Donors>
0

>  <Total Surface Area>
113.34

>  <Relative PSA>
0.54041

>  <Polar Surface Area>
82.37

>  <Shape Index>
0.65217

>  <Molecular Flexibility>
0.54484

>  <Molecular Complexity>
0.69646

>  <Non-H Atoms>
23

>  <Non-C/H Atoms>
7

>  <Electronegative Atoms>
7

>  <Stereo Centers>
1

>  <Rotatable Bonds>
9

>  <Rings Closures>
1

>  <Aromatic Rings>
1

>  <Aromatic Atoms>
6

>  <sp3-Atoms>
6

>  <Symmetric atoms>
0

$$$$

eCreator 1.02D

 24 23  0  0  0  0  0  0  0  0999 V2000
    8.6603    2.5000   -0.0000 S   0  0  0  0  0  0  0  0  0  0  0  0
    8.6603    1.5000   -0.0000 N   0  0  0  0  0  0  0  0  0  0  0  0
    9.5263    3.0000   -0.0000 C   0  0  0  0  0  0  0  0  0  0  0  0
    7.7942    1.0000   -0.0000 C   0  0  0  0  0  0  0  0  0  0  0  0
    9.5263    1.0000   -0.0000 C   0  0  0  0  0  0  0  0  0  0  0  0
    7.7942   -0.0000   -0.0000 N   0  0  0  0  0  0  0  0  0  0  0  0
    6.9282   -0.5000   -0.0000 C   0  0  0  0  0  0  0  0  0  0  0  0
    6.0622   -0.0000   -0.0000 C   0  0  0  0  0  0  0  0  0  0  0  0
    6.9282   -1.5000   -0.0000 C   0  0  0  0  0  0  0  0  0  0  0  0
    6.0622    1.0000   -0.0000 C   0  0  0  0  0  0  0  0  0  0  0  0
    5.1962   -0.5000   -0.0000 C   0  0  0  0  0  0  0  0  0  0  0  0
    7.7942   -2.0000   -0.0000 C   0  0  0  0  0  0  0  0  0  0  0  0
    5.1962    1.5000   -0.0000 C   0  0  0  0  0  0  0  0  0  0  0  0
    4.3301   -0.0000   -0.0000 C   0  0  0  0  0  0  0  0  0  0  0  0
    5.1962    2.5000   -0.0000 C   0  0  0  0  0  0  0  0  0  0  0  0
    4.3301    1.0000   -0.0000 C   0  0  0  0  0  0  0  0  0  0  0  0
    3.4641   -0.5000   -0.0000 C   0  0  0  0  0  0  0  0  0  0  0  0
    4.3301    3.0000   -0.0000 C   0  0  0  0  0  0  0  0  0  0  0  0
    2.5981   -0.0000   -0.0000 C   0  0  0  0  0  0  0  0  0  0  0  0
    3.4641    2.5000   -0.0000 C   0  0  0  0  0  0  0  0  0  0  0  0
    1.7321   -0.5000   -0.0000 C   0  0  0  0  0  0  0  0  0  0  0  0
    2.5981    3.0000   -0.0000 F   0  0  0  0  0  0  0  0  0  0  0  0
    0.8660   -0.0000   -0.0000 C   0  0  0  0  0  0  0  0  0  0  0  0
    0.0000   -0.5000   -0.0000 C   0  0  0  0  0  0  0  0  0  0  0  0
  1  2  1  0  0  0  0
  1  3  1  0  0  0  0
  2  4  1  0  0  0  0
  2  5  1  0  0  0  0
  4  6  1  0  0  0  0
  6  7  2  0  0  0  0
  7  8  1  0  0  0  0
  7  9  1  0  0  0  0
  8 10  2  0  0  0  0
  8 11  1  0  0  0  0
  9 12  1  0  0  0  0
 10 13  1  0  0  0  0
 11 14  2  0  0  0  0
 13 15  1  0  0  0  0
 13 16  2  0  0  0  0
 14 17  1  0  0  0  0
 15 18  2  0  0  0  0
 17 19  1  0  0  0  0
 18 20  1  0  0  0  0
 19 21  1  0  0  0  0
 20 22  1  0  0  0  0
 21 23  1  0  0  0  0
 23 24  1  0  0  0  0
M  END
>  <idcoordinates2D>


>  <FragFp>
vzMYPmlX183PV0114c0c08DVFFF08#4HG!808!F841FV0V8$FFF081FH11,F$V18!

>  <PathFp>
0ZB01I8F10F2WF10882J702G0V8$BF0HV!FRV0J4Z8!14010H!k14&FZF01V1F1!2kF21s40V0

>  <SkelSpheres>
//(I*2//0203/#2!4$2$2//01//$A/#1/$1/-2(1%2/02/&112/*1)1/$1/!1,107$1/,2(7/$1(2$2!3$11#211/////&1!3/02%1#1.4//1//2%2&1012/+2///)1$3/#2(g#1(1)1!3.2!12/#1-2&1#1/#1,1#7!1!1,2*1/&1/%3/)3!4%1(2//!2(

>  <Structure>
fa}PA@HT@DUdDioYe^WU^jffifZj`DhbcPV

>  <Atoms>
24

>  <Bonds>
23

>  <Total Molweight>
319

>  <Total Molweight 2>
319.298

>  <cLogP>
6.0087

>  <H-Acceptors>
2

>  <H-Donors>
0

>  <Total Surface Area>
54.05

>  <Relative PSA>
0.60222

>  <Polar Surface Area>
40.9

>  <Shape Index>
0.58333

>  <Molecular Flexibility>
0.68247

>  <Molecular Complexity>
0.66755

>  <Non-H Atoms>
24

>  <Non-C/H Atoms>
4

>  <Electronegative Atoms>
4

>  <Stereo Centers>
0

>  <Rotatable Bonds>
13

>  <Rings Closures>
0

>  <Aromatic Rings>
0

>  <Aromatic Atoms>
0

>  <sp3-Atoms>
13

>  <Symmetric atoms>
0

$$$$

eCreator 1.02D

 24 23  0  0  0  0  0  0  0  0999 V2000
    6.9282   -1.5000   -0.0000 S   0  0  0  0  0  0  0  0  0  0  0  0
    7.7942   -2.0000   -0.0000 N   0  0  0  0  0  0  0  0  0  0  0  0
    8.6603   -1.5000   -0.0000 C   0  0  0  0  0  0  0  0  0  0  0  0
    7.7942   -3.0000   -0.0000 C   0  0  0  0  0  0  0  0  0  0  0  0
    8.6603   -0.5000   -0.0000 N   0  0  0  0  0  0  0  0  0  0  0  0
    9.5263   -2.0000   -0.0000 N   0  0  0  0  0  0  0  0  0  0  0  0
    7.7942   -0.0000   -0.0000 C   0  0  0  0  0  0  0  0  0  0  0  0
   10.3923   -1.5000   -0.0000 C   0  0  0  0  0  0  0  0  0  0  0  0
    6.9282   -0.5000   -0.0000 C   0  0  0  0  0  0  0  0  0  0  0  0
    7.7942    1.0000   -0.0000 C   0  0  0  0  0  0  0  0  0  0  0  0
   11.2583   -2.0000   -0.0000 C   0  0  0  0  0  0  0  0  0  0  0  0
    6.0622   -0.0000   -0.0000 C   0  0  0  0  0  0  0  0  0  0  0  0
    6.9282    1.5000   -0.0000 C   0  0  0  0  0  0  0  0  0  0  0  0
   12.1244   -1.5000   -0.0000 C   0  0  0  0  0  0  0  0  0  0  0  0
    5.1962   -0.5000   -0.0000 C   0  0  0  0  0  0  0  0  0  0  0  0
   12.9904   -2.0000   -0.0000 C   0  0  0  0  0  0  0  0  0  0  0  0
    4.3301   -0.0000   -0.0000 C   0  0  0  0  0  0  0  0  0  0  0  0
    3.4641   -0.5000   -0.0000 C   0  0  0  0  0  0  0  0  0  0  0  0
    2.5981   -0.0000   -0.0000 C   0  0  0  0  0  0  0  0  0  0  0  0
    2.5981    1.0000   -0.0000 O   0  0  0  0  0  0  0  0  0  0  0  0
    1.7321   -0.5000   -0.0000 C   0  0  0  0  0  0  0  0  0  0  0  0
    0.8660   -0.0000   -0.0000 C   0  0  0  0  0  0  0  0  0  0  0  0
    0.8660    1.0000   -0.0000 O   0  0  0  0  0  0  0  0  0  0  0  0
    0.0000   -0.5000   -0.0000 O   0  0  0  0  0  0  0  0  0  0  0  0
  1  2  1  0  0  0  0
  2  3  1  0  0  0  0
  2  4  1  0  0  0  0
  3  5  1  0  0  0  0
  3  6  2  0  0  0  0
  5  7  2  0  0  0  0
  6  8  1  0  0  0  0
  7  9  1  0  0  0  0
  7 10  1  0  0  0  0
  8 11  1  0  0  0  0
  9 12  1  0  0  0  0
 10 13  1  0  0  0  0
 11 14  2  0  0  0  0
 12 15  2  0  0  0  0
 14 16  1  0  0  0  0
 15 17  1  0  0  0  0
 17 18  1  0  0  0  0
 19 18  1  0  0  0  0
 19 20  1  6  0  0  0
 19 21  1  0  0  0  0
 21 22  1  0  0  0  0
 22 23  2  0  0  0  0
 22 24  1  0  0  0  0
M  END
>  <idcoordinates2D>


>  <FragFp>
:yjirxaWDWy1W5W7DVc0CLVG0FJ88#HF0l948F8FNJ5FV0XN08!F0G081kH1W&F%22!V1#

>  <PathFp>
FZB0938F080FY!G8N2Jb1X!V8!90R08F010FBV0F4W8(HZ0o1!20NkVFZ401!2!X2J029V4k!

>  <SkelSpheres>
!2.1/$C1%1*202/&3/.52#1%1(1//-4(B/%2////#4//)7,1!1#1#30101/10202(1*31/*3+1)2-8&1!3&102(2(1$1$5%13(3////01%11#3////02//)4*1&2/+1#11/-1///(f02*1/%5)2/////&5!1//011/1*101#2/!1!2*21-302/*1-

>  <Structure>
fa}qb@HDieoPABSMkJknmmUKUTmUTtDpaJbZmP

>  <Atoms>
24

>  <Bonds>
23

>  <Total Molweight>
326

>  <Total Molweight 2>
326.271

>  <cLogP>
2.6763

>  <H-Acceptors>
6

>  <H-Donors>
0

>  <Total Surface Area>
67.88

>  <Relative PSA>
0.96951

>  <Polar Surface Area>
85.49

>  <Shape Index>
0.70833

>  <Molecular Flexibility>
0.76171

>  <Molecular Complexity>
0.61487

>  <Non-H Atoms>
24

>  <Non-C/H Atoms>
7

>  <Electronegative Atoms>
7

>  <Stereo Centers>
1

>  <Rotatable Bonds>
10

>  <Rings Closures>
0

>  <Aromatic Rings>
0

>  <Aromatic Atoms>
0

>  <sp3-Atoms>
13

>  <Symmetric atoms>
0

$$$$

eCreator 1.02D

 24 23  0  0  0  0  0  0  0  0999 V2000
   11.6913   -4.5000   -0.0000 S   0  0  0  0  0  0  0  0  0  0  0  0
   11.6913   -3.0000   -0.0000 N   0  0  0  0  0  0  0  0  0  0  0  0
   10.3923   -5.2500   -0.0000 C   0  0  0  0  0  0  0  0  0  0  0  0
   12.9904   -2.2500   -0.0000 C   0  0  0  0  0  0  0  0  0  0  0  0
   12.9904   -0.7500   -0.0000 N   0  0  0  0  0  0  0  0  0  0  0  0
   14.2894   -3.0000   -0.0000 N   0  0  0  0  0  0  0  0  0  0  0  0
   11.6913   -0.0000   -0.0000 C   0  0  0  0  0  0  0  0  0  0  0  0
   15.5885   -2.2500   -0.0000 C   0  0  0  0  0  0  0  0  0  0  0  0
   10.3923   -0.7500   -0.0000 C   0  0  0  0  0  0  0  0  0  0  0  0
   11.6913    1.5000   -0.0000 C   0  0  0  0  0  0  0  0  0  0  0  0
   16.8875   -3.0000   -0.0000 C   0  0  0  0  0  0  0  0  0  0  0  0
    9.0933   -0.0000   -0.0000 C   0  0  0  0  0  0  0  0  0  0  0  0
   10.3923    2.2500   -0.0000 C   0  0  0  0  0  0  0  0  0  0  0  0
   18.1865   -2.2500   -0.0000 C   0  0  0  0  0  0  0  0  0  0  0  0
    7.7942   -0.7500   -0.0000 C   0  0  0  0  0  0  0  0  0  0  0  0
   19.4856   -3.0000   -0.0000 C   0  0  0  0  0  0  0  0  0  0  0  0
    6.4952   -0.0000   -0.0000 C   0  0  0  0  0  0  0  0  0  0  0  0
   20.7846   -2.2500   -0.0000 C   0  0  0  0  0  0  0  0  0  0  0  0
    5.1962   -0.7500   -0.0000 C   0  0  0  0  0  0  0  0  0  0  0  0
   22.0836   -3.0000   -0.0000 F   0  0  0  0  0  0  0  0  0  0  0  0
    3.8971   -0.0000   -0.0000 C   0  0  0  0  0  0  0  0  0  0  0  0
    2.5981   -0.7500   -0.0000 C   0  0  0  0  0  0  0  0  0  0  0  0
    1.2990   -0.0000   -0.0000 C   0  0  0  0  0  0  0  0  0  0  0  0
    0.0000   -0.7500   -0.0000 O   0  0  0  0  0  0  0  0  0  0  0  0
  1  2  1  0  0  0  0
  1  3  1  0  0  0  0
  2  4  1  0  0  0  0
  4  5  1  0  0  0  0
  4  6  2  0  0  0  0
  5  7  2  0  0  0  0
  6  8  1  0  0  0  0
  7  9  1  0  0  0  0
  7 10  1  0  0  0  0
  8 11  1  0  0  0  0
  9 12  1  0  0  0  0
 10 13  1  0  0  0  0
 11 14  2  0  0  0  0
 12 15  2  0  0  0  0
 14 16  1  0  0  0  0
 15 17  1  0  0  0  0
 16 18  2  0  0  0  0
 17 19  1  0  0  0  0
 18 20  1  0  0  0  0
 19 21  1  0  0  0  0
 21 22  1  0  0  0  0
 22 23  1  0  0  0  0
 23 24  2  0  0  0  0
M  END
>  <idcoordinates2D>


>  <FragFp>
zxUYLYs4184T#V480V086VG0F08#4HG01808!F8450V0X808!F0F081FH0V1+F2#V18!

>  <PathFp>
FaB09I8F180FY01F082473X!V8!80R!F#FBV0F4W8!V$HB0k1$sVVFZJ01!210Z2JF09V4V!

>  <SkelSpheres>
//!1!22H2//%1/,102%2#1$1)1%1//2%2(F+5#1#22/#1//.1/%2/!5#2(1!1//102%1!1#1)1/4(1//!4!20101*102(2(5$1$2&1)1*2/+1/.1$3&4&2%3//)1.1/#101/%15-2,101!1/-1/!2+1/(g!1)1//2////(1-2!1&1(2/11///.1+1(301/$1*2&2

>  <Structure>
fa}qA@HDit@QfPRgeYU]U]ZiZjeijiAPeQMV`t

>  <Atoms>
24

>  <Bonds>
23

>  <Total Molweight>
325

>  <Total Molweight 2>
325.282

>  <cLogP>
4.1663

>  <H-Acceptors>
4

>  <H-Donors>
0

>  <Total Surface Area>
84.78

>  <Relative PSA>
0.67351

>  <Polar Surface Area>
70.33

>  <Shape Index>
0.79167

>  <Molecular Flexibility>
0.70912

>  <Molecular Complexity>
0.58006

>  <Non-H Atoms>
24

>  <Non-C/H Atoms>
6

>  <Electronegative Atoms>
6

>  <Stereo Centers>
0

>  <Rotatable Bonds>
12

>  <Rings Closures>
0

>  <Aromatic Rings>
0

>  <Aromatic Atoms>
0

>  <sp3-Atoms>
10

>  <Symmetric atoms>
0

$$$$

eCreator 1.02D

 24 23  0  0  0  0  0  0  0  0999 V2000
    3.4641    2.5000   -0.0000 S   0  0  0  0  0  0  0  0  0  0  0  0
    2.4641    2.5000   -0.0000 O   0  0  0  0  0  0  0  0  0  0  0  0
    4.4641    2.5000   -0.0000 O   0  0  0  0  0  0  0  0  0  0  0  0
    3.4641    1.5000   -0.0000 N   0  0  0  0  0  0  0  0  0  0  0  0
    3.4641    3.5000   -0.0000 C   0  0  0  0  0  0  0  0  0  0  0  0
    4.3301    1.0000   -0.0000 C   0  0  0  0  0  0  0  0  0  0  0  0
    2.5981    1.0000   -0.0000 C   0  0  0  0  0  0  0  0  0  0  0  0
    5.1962    1.5000   -0.0000 N   0  0  0  0  0  0  0  0  0  0  0  0
    6.0622    1.0000   -0.0000 C   0  0  0  0  0  0  0  0  0  0  0  0
    6.0622   -0.0000   -0.0000 C   0  0  0  0  0  0  0  0  0  0  0  0
    6.9282    1.5000   -0.0000 C   0  0  0  0  0  0  0  0  0  0  0  0
    5.1962   -0.5000   -0.0000 C   0  0  0  0  0  0  0  0  0  0  0  0
    6.9282   -0.5000   -0.0000 C   0  0  0  0  0  0  0  0  0  0  0  0
    4.3301   -0.0000   -0.0000 C   0  0  0  0  0  0  0  0  0  0  0  0
    6.9282   -1.5000   -0.0000 C   0  0  0  0  0  0  0  0  0  0  0  0
    3.4641   -0.5000   -0.0000 C   0  0  0  0  0  0  0  0  0  0  0  0
    7.7942   -2.0000   -0.0000 C   0  0  0  0  0  0  0  0  0  0  0  0
    2.5981   -0.0000   -0.0000 C   0  0  0  0  0  0  0  0  0  0  0  0
    7.7942   -3.0000   -0.0000 C   0  0  0  0  0  0  0  0  0  0  0  0
    1.7321   -0.5000   -0.0000 C   0  0  0  0  0  0  0  0  0  0  0  0
    8.6603   -3.5000   -0.0000 C   0  0  0  0  0  0  0  0  0  0  0  0
    0.8660   -0.0000   -0.0000 C   0  0  0  0  0  0  0  0  0  0  0  0
    9.5263   -3.0000   -0.0000 C   0  0  0  0  0  0  0  0  0  0  0  0
    0.0000   -0.5000   -0.0000 C   0  0  0  0  0  0  0  0  0  0  0  0
  1  2  2  0  0  0  0
  1  3  2  0  0  0  0
  1  4  1  0  0  0  0
  1  5  1  0  0  0  0
  4  6  1  0  0  0  0
  4  7  1  0  0  0  0
  6  8  1  0  0  0  0
  8  9  2  0  0  0  0
  9 10  1  0  0  0  0
  9 11  1  0  0  0  0
 10 12  1  0  0  0  0
 10 13  2  0  0  0  0
 12 14  2  0  0  0  0
 13 15  1  0  0  0  0
 14 16  1  0  0  0  0
 15 17  2  0  0  0  0
 16 18  1  0  0  0  0
 17 19  1  0  0  0  0
 18 20  1  0  0  0  0
 19 21  2  0  0  0  0
 20 22  1  0  0  0  0
 21 23  1  0  0  0  0
 22 24  1  0  0  0  0
M  END
>  <idcoordinates2D>


>  <FragFp>
:UYPmtX187mV0911c0V08DV0FF08#4HG!808!k84dFV!N$FFF0c1FH11(V!2F$V1#

>  <PathFp>
0Z401I8F#2WF10882J70210V80402BF0FV!FRV0JBZ80804010H!k11$F0FZF01V!1!2lF21c40V0

>  <SkelSpheres>
//%10A//,2)4.4$3$2//1/$4/G+4////-2//&112/-1%1/$1//407$1/&1$2(8#4/1%2$2$32#1#3(2////(4(1!3/%1/&1/.1//.1!2/01//$1#3///,f#1$1!2)1%6+2!1////$2-2024!1!1!1/+401!1*1//1/01/2#3$1/$5!2(

>  <Structure>
fa}Pb@L\``@QddafrbfRRRRRVjfiZZfhENNhuzrp

>  <Atoms>
24

>  <Bonds>
23

>  <Total Molweight>
320

>  <Total Molweight 2>
320.287

>  <cLogP>
5.038

>  <H-Acceptors>
4

>  <H-Donors>
0

>  <Total Surface Area>
55.13

>  <Relative PSA>
0.79158

>  <Polar Surface Area>
58.12

>  <Shape Index>
0.58333

>  <Molecular Flexibility>
0.62478

>  <Molecular Complexity>
0.63634

>  <Non-H Atoms>
24

>  <Non-C/H Atoms>
5

>  <Electronegative Atoms>
5

>  <Stereo Centers>
0

>  <Rotatable Bonds>
10

>  <Rings Closures>
0

>  <Aromatic Rings>
0

>  <Aromatic Atoms>
0

>  <sp3-Atoms>
11

>  <Symmetric atoms>
1

$$$$

eCreator 1.02D

 24 23  0  0  0  0  0  0  0  0999 V2000
   11.6913   -4.5000   -0.0000 S   0  0  0  0  0  0  0  0  0  0  0  0
   12.9904   -5.2500   -0.0000 O   0  0  0  0  0  0  0  0  0  0  0  0
   11.6913   -3.0000   -0.0000 N   0  0  0  0  0  0  0  0  0  0  0  0
   10.3923   -5.2500   -0.0000 C   0  0  0  0  0  0  0  0  0  0  0  0
   10.3923   -2.2500   -0.0000 C   0  0  0  0  0  0  0  0  0  0  0  0
   12.9904   -2.2500   -0.0000 C   0  0  0  0  0  0  0  0  0  0  0  0
   10.3923   -0.7500   -0.0000 N   0  0  0  0  0  0  0  0  0  0  0  0
    9.0933   -3.0000   -0.0000 N   0  0  0  0  0  0  0  0  0  0  0  0
    9.0933   -0.0000   -0.0000 C   0  0  0  0  0  0  0  0  0  0  0  0
    7.7942   -0.7500   -0.0000 C   0  0  0  0  0  0  0  0  0  0  0  0
    7.7942   -2.2500   -0.0000 C   0  0  0  0  0  0  0  0  0  0  0  0
    6.4952   -0.0000   -0.0000 C   0  0  0  0  0  0  0  0  0  0  0  0
    6.4952   -3.0000   -0.0000 C   0  0  0  0  0  0  0  0  0  0  0  0
    5.1962   -0.7500   -0.0000 C   0  0  0  0  0  0  0  0  0  0  0  0
    6.4952   -4.5000   -0.0000 C   0  0  0  0  0  0  0  0  0  0  0  0
    5.1962   -2.2500   -0.0000 C   0  0  0  0  0  0  0  0  0  0  0  0
    3.8971   -0.0000   -0.0000 C   0  0  0  0  0  0  0  0  0  0  0  0
    5.1962   -5.2500   -0.0000 C   0  0  0  0  0  0  0  0  0  0  0  0
    2.5981   -0.7500   -0.0000 C   0  0  0  0  0  0  0  0  0  0  0  0
    3.8971   -4.5000   -0.0000 C   0  0  0  0  0  0  0  0  0  0  0  0
    1.2990   -0.0000   -0.0000 C   0  0  0  0  0  0  0  0  0  0  0  0
    2.5981   -5.2500   -0.0000 F   0  0  0  0  0  0  0  0  0  0  0  0
    1.2990    1.5000   -0.0000 O   0  0  0  0  0  0  0  0  0  0  0  0
    0.0000   -0.7500   -0.0000 C   0  0  0  0  0  0  0  0  0  0  0  0
  1  2  2  0  0  0  0
  1  3  1  0  0  0  0
  1  4  1  0  0  0  0
  3  5  1  0  0  0  0
  3  6  1  0  0  0  0
  5  7  1  0  0  0  0
  5  8  2  0  0  0  0
  7  9  2  0  0  0  0
  9 10  1  0  0  0  0
 10 11  2  0  0  0  0
 10 12  1  0  0  0  0
 11 13  1  0  0  0  0
 12 14  2  0  0  0  0
 13 15  1  0  0  0  0
 13 16  2  0  0  0  0
 14 17  1  0  0  0  0
 15 18  2  0  0  0  0
 17 19  1  0  0  0  0
 18 20  1  0  0  0  0
 21 19  1  0  0  0  0
 20 22  1  0  0  0  0
 21 23  1  6  0  0  0
 21 24  1  0  0  0  0
M  END
>  <idcoordinates2D>


>  <FragFp>
:vjPqta0@7qV0C13cVc0C@V!FJ8#4HG0V808!kN4dFV!F$JJF0c10H1W#V!F#2F2#V18!

>  <PathFp>
0ZB01I8F10FHWF11882F70XG0V8#2BF8HV!GRV0JB_80814010Hs0k15#FF0FZF01V1F10V2kF29840V0

>  <SkelSpheres>
/!1/$601#1+1/)203+3&5(5$42//!5//!C//)1,1/4&101$2/01/)2/$2/+1(1)1!3,1//(602(6*2)1-2#102.2&1/!1//+1#1/*2/*4/#103//*2/12/(2!2$2/-1.1+1/+d1&1.1/02#2//!31/&1/$1#A!1%3,1&13/%1!1#1)1#3//#1(3)1/!4-

>  <Structure>
fa}pa@DLyAh@bl`eW]{JrzkMUKMLsUU@lIqeF`l

>  <Atoms>
24

>  <Bonds>
23

>  <Total Molweight>
329

>  <Total Molweight 2>
329.270

>  <cLogP>
3.0915

>  <H-Acceptors>
5

>  <H-Donors>
0

>  <Total Surface Area>
100.96

>  <Relative PSA>
0.61797

>  <Polar Surface Area>
84.47

>  <Shape Index>
0.54167

>  <Molecular Flexibility>
0.70877

>  <Molecular Complexity>
0.62778

>  <Non-H Atoms>
24

>  <Non-C/H Atoms>
7

>  <Electronegative Atoms>
7

>  <Stereo Centers>
2

>  <Rotatable Bonds>
8

>  <Rings Closures>
0

>  <Aromatic Rings>
0

>  <Aromatic Atoms>
0

>  <sp3-Atoms>
9

>  <Symmetric atoms>
0

$$$$

eCreator 1.02D

 24 23  0  0  0  0  0  0  0  0999 V2000
    9.5263   -3.0000   -0.0000 S   0  0  0  0  0  0  0  0  0  0  0  0
   10.3923   -3.5000   -0.0000 O   0  0  0  0  0  0  0  0  0  0  0  0
    9.5263   -2.0000   -0.0000 N   0  0  0  0  0  0  0  0  0  0  0  0
    8.6603   -3.5000   -0.0000 C   0  0  0  0  0  0  0  0  0  0  0  0
    8.6603   -1.5000   -0.0000 C   0  0  0  0  0  0  0  0  0  0  0  0
   10.3923   -1.5000   -0.0000 C   0  0  0  0  0  0  0  0  0  0  0  0
    8.6603   -0.5000   -0.0000 N   0  0  0  0  0  0  0  0  0  0  0  0
    7.7942   -0.0000   -0.0000 C   0  0  0  0  0  0  0  0  0  0  0  0
    6.9282   -0.5000   -0.0000 C   0  0  0  0  0  0  0  0  0  0  0  0
    6.9282   -1.5000   -0.0000 C   0  0  0  0  0  0  0  0  0  0  0  0
    6.0622   -0.0000   -0.0000 C   0  0  0  0  0  0  0  0  0  0  0  0
    6.0622   -2.0000   -0.0000 C   0  0  0  0  0  0  0  0  0  0  0  0
    5.1962   -0.5000   -0.0000 C   0  0  0  0  0  0  0  0  0  0  0  0
    6.0622   -3.0000   -0.0000 C   0  0  0  0  0  0  0  0  0  0  0  0
    5.1962   -1.5000   -0.0000 C   0  0  0  0  0  0  0  0  0  0  0  0
    4.3301   -0.0000   -0.0000 C   0  0  0  0  0  0  0  0  0  0  0  0
    5.1962   -3.5000   -0.0000 C   0  0  0  0  0  0  0  0  0  0  0  0
    3.4641   -0.5000   -0.0000 C   0  0  0  0  0  0  0  0  0  0  0  0
    5.1962   -4.5000   -0.0000 C   0  0  0  0  0  0  0  0  0  0  0  0
    2.5981   -0.0000   -0.0000 C   0  0  0  0  0  0  0  0  0  0  0  0
    6.0622   -5.0000   -0.0000 C   0  0  0  0  0  0  0  0  0  0  0  0
    1.7321   -0.5000   -0.0000 C   0  0  0  0  0  0  0  0  0  0  0  0
    0.8660   -0.0000   -0.0000 C   0  0  0  0  0  0  0  0  0  0  0  0
    0.0000   -0.5000   -0.0000 O   0  0  0  0  0  0  0  0  0  0  0  0
  1  2  2  0  0  0  0
  1  3  1  0  0  0  0
  1  4  1  0  0  0  0
  3  5  1  0  0  0  0
  3  6  1  0  0  0  0
  5  7  1  0  0  0  0
  7  8  2  0  0  0  0
  8  9  1  0  0  0  0
  9 10  2  0  0  0  0
  9 11  1  0  0  0  0
 10 12  1  0  0  0  0
 11 13  2  0  0  0  0
 12 14  2  0  0  0  0
 12 15  1  0  0  0  0
 13 16  1  0  0  0  0
 14 17  1  0  0  0  0
 16 18  1  0  0  0  0
 17 19  2  0  0  0  0
 18 20  1  0  0  0  0
 19 21  1  0  0  0  0
 20 22  1  0  0  0  0
 22 23  1  0  0  0  0
 23 24  1  0  0  0  0
M  END
>  <idcoordinates2D>


>  <FragFp>
;bumxX127mW0911cVV08DV!F088!4HG!908!k8JdFV!F%FF0c10H11+2F$V1#

>  <PathFp>
0ZB01I8F#2WF10882J70210V80412BF8FV!FRV0JBZ80804010H!k11$F0FZF01V!1022kF21c40V0

>  <SkelSpheres>
/.2(A/!1/)201+1&4!2$2$1-1//&4/G///%1/01)1/1%1/(12/$2(3+1#1*1,3/$7//!201%7/#11/021*1%2&1//%1/(1,2/)1+1//01$1!2/)3*3#1$3)1%3*2/$2////&f&21)1/&2!1,14/05/+1-3)29!1!1/2(3/%1!1)1///%2/.5!2(

>  <Structure>
fa}Pb@DLat@PeW^lkKjnmULtmTuTBcDUjMQX

>  <Atoms>
24

>  <Bonds>
23

>  <Total Molweight>
320

>  <Total Molweight 2>
320.287

>  <cLogP>
4.3203

>  <H-Acceptors>
4

>  <H-Donors>
0

>  <Total Surface Area>
62.37

>  <Relative PSA>
0.81578

>  <Polar Surface Area>
72.11

>  <Shape Index>
0.625

>  <Molecular Flexibility>
0.64606

>  <Molecular Complexity>
0.58727

>  <Non-H Atoms>
24

>  <Non-C/H Atoms>
5

>  <Electronegative Atoms>
5

>  <Stereo Centers>
1

>  <Rotatable Bonds>
11

>  <Rings Closures>
0

>  <Aromatic Rings>
0

>  <Aromatic Atoms>
0

>  <sp3-Atoms>
12

>  <Symmetric atoms>
0

$$$$

eCreator 1.02D

 24 23  0  0  0  0  0  0  0  0999 V2000
    8.6603    2.5000   -0.0000 S   0  0  0  0  0  0  0  0  0  0  0  0
    9.5263    3.0000   -0.0000 O   0  0  0  0  0  0  0  0  0  0  0  0
    8.6603    1.5000   -0.0000 N   0  0  0  0  0  0  0  0  0  0  0  0
    7.7942    1.0000   -0.0000 C   0  0  0  0  0  0  0  0  0  0  0  0
    9.5263    1.0000   -0.0000 C   0  0  0  0  0  0  0  0  0  0  0  0
    7.7942   -0.0000   -0.0000 N   0  0  0  0  0  0  0  0  0  0  0  0
    6.9282   -0.5000   -0.0000 C   0  0  0  0  0  0  0  0  0  0  0  0
    6.0622   -0.0000   -0.0000 C   0  0  0  0  0  0  0  0  0  0  0  0
    6.9282   -1.5000   -0.0000 C   0  0  0  0  0  0  0  0  0  0  0  0
    6.0622    1.0000   -0.0000 C   0  0  0  0  0  0  0  0  0  0  0  0
    5.1962   -0.5000   -0.0000 C   0  0  0  0  0  0  0  0  0  0  0  0
    5.1962    1.5000   -0.0000 C   0  0  0  0  0  0  0  0  0  0  0  0
    4.3301   -0.0000   -0.0000 C   0  0  0  0  0  0  0  0  0  0  0  0
    5.1962    2.5000   -0.0000 C   0  0  0  0  0  0  0  0  0  0  0  0
    3.4641   -0.5000   -0.0000 C   0  0  0  0  0  0  0  0  0  0  0  0
    4.3301    3.0000   -0.0000 C   0  0  0  0  0  0  0  0  0  0  0  0
    2.5981   -0.0000   -0.0000 C   0  0  0  0  0  0  0  0  0  0  0  0
    4.3301    4.0000   -0.0000 C   0  0  0  0  0  0  0  0  0  0  0  0
    1.7321   -0.5000   -0.0000 C   0  0  0  0  0  0  0  0  0  0  0  0
    5.1962    4.5000   -0.0000 O   0  0  0  0  0  0  0  0  0  0  0  0
    3.4641    4.5000   -0.0000 C   0  0  0  0  0  0  0  0  0  0  0  0
    0.8660   -0.0000   -0.0000 F   0  0  0  0  0  0  0  0  0  0  0  0
    1.7321   -1.5000   -0.0000 C   0  0  0  0  0  0  0  0  0  0  0  0
    0.8660   -2.0000   -0.0000 C   0  0  0  0  0  0  0  0  0  0  0  0
  1  2  2  0  0  0  0
  1  3  1  0  0  0  0
  3  4  1  0  0  0  0
  3  5  1  0  0  0  0
  4  6  1  0  0  0  0
  6  7  2  0  0  0  0
  7  8  1  0  0  0  0
  7  9  1  0  0  0  0
  8 10  1  0  0  0  0
  8 11  2  0  0  0  0
 10 12  2  0  0  0  0
 11 13  1  0  0  0  0
 12 14  1  0  0  0  0
 13 15  2  0  0  0  0
 14 16  1  0  0  0  0
 15 17  1  0  0  0  0
 18 16  1  0  0  0  0
 17 19  2  0  0  0  0
 18 20  1  6  0  0  0
 18 21  1  0  0  0  0
 19 22  1  0  0  0  0
 19 23  1  0  0  0  0
 23 24  2  0  0  0  0
M  END
>  <idcoordinates2D>


>  <FragFp>
:uj2LtX0@5m!C138Vc0C2V0FF08$HF0W808!kN4WFV!N08!FFF0c1FH1W1%F$F$V18!

>  <PathFp>
0ZB0138F#2WF11882F70210V80402BF8FV!FRV0JBZ8!W4010HV0k11#VF0FZF01V%2k021840V0

>  <SkelSpheres>
+13$1)1(105/!1/!1%2(1$3/6$3//1#4//0I+4+4//////*12/$2!2////!1&1/1%1$2!2$7*2)1%2$2%10203,2/&2/%2-1/#1//.101/$3)1//*1#1012///)2/03/#2/(e#1$1!2)111$1*2!1(3!1/&3//3-2036201/#1/1-1&1/(1/0103$1(2)1/!4-

>  <Structure>
fa}Pa@DTad@QVPrSQYQSIIIIQRmTuKSTuSBLiQeJkTZ

>  <Atoms>
24

>  <Bonds>
23

>  <Total Molweight>
327

>  <Total Molweight 2>
327.274

>  <cLogP>
4.3686

>  <H-Acceptors>
4

>  <H-Donors>
0

>  <Total Surface Area>
84.48

>  <Relative PSA>
0.48769

>  <Polar Surface Area>
52.9

>  <Shape Index>
0.58333

>  <Molecular Flexibility>
0.59584

>  <Molecular Complexity>
0.61095

>  <Non-H Atoms>
24

>  <Non-C/H Atoms>
6

>  <Electronegative Atoms>
6

>  <Stereo Centers>
1

>  <Rotatable Bonds>
10

>  <Rings Closures>
0

>  <Aromatic Rings>
0

>  <Aromatic Atoms>
0

>  <sp3-Atoms>
9

>  <Symmetric atoms>
0

$$$$

eCreator 1.02D

 24 23  0  0  0  0  0  0  0  0999 V2000
    7.7942   -3.0000   -0.0000 S   0  0  0  0  0  0  0  0  0  0  0  0
    7.7942   -2.0000   -0.0000 N   0  0  0  0  0  0  0  0  0  0  0  0
    8.6603   -3.5000   -0.0000 C   0  0  0  0  0  0  0  0  0  0  0  0
    6.9282   -1.5000   -0.0000 C   0  0  0  0  0  0  0  0  0  0  0  0
    8.6603   -1.5000   -0.0000 C   0  0  0  0  0  0  0  0  0  0  0  0
    6.9282   -0.5000   -0.0000 N   0  0  0  0  0  0  0  0  0  0  0  0
    6.0622   -0.0000   -0.0000 C   0  0  0  0  0  0  0  0  0  0  0  0
    5.1962   -0.5000   -0.0000 C   0  0  0  0  0  0  0  0  0  0  0  0
    6.0622    1.0000   -0.0000 C   0  0  0  0  0  0  0  0  0  0  0  0
    5.1962   -1.5000   -0.0000 C   0  0  0  0  0  0  0  0  0  0  0  0
    4.3301   -0.0000   -0.0000 C   0  0  0  0  0  0  0  0  0  0  0  0
    5.1962    1.5000   -0.0000 C   0  0  0  0  0  0  0  0  0  0  0  0
    6.0622   -2.0000   -0.0000 C   0  0  0  0  0  0  0  0  0  0  0  0
    3.4641   -0.5000   -0.0000 C   0  0  0  0  0  0  0  0  0  0  0  0
    6.0622   -3.0000   -0.0000 C   0  0  0  0  0  0  0  0  0  0  0  0
    2.5981   -0.0000   -0.0000 C   0  0  0  0  0  0  0  0  0  0  0  0
    6.9282   -3.5000   -0.0000 C   0  0  0  0  0  0  0  0  0  0  0  0
    1.7321   -0.5000   -0.0000 C   0  0  0  0  0  0  0  0  0  0  0  0
    6.9282   -4.5000   -0.0000 C   0  0  0  0  0  0  0  0  0  0  0  0
    0.8660   -0.0000   -0.0000 C   0  0  0  0  0  0  0  0  0  0  0  0
    6.0622   -5.0000   -0.0000 O   0  0  0  0  0  0  0  0  0  0  0  0
    7.7942   -5.0000   -0.0000 C   0  0  0  0  0  0  0  0  0  0  0  0
   -0.0000   -0.5000   -0.0000 F   0  0  0  0  0  0  0  0  0  0  0  0
    0.8660    1.0000   -0.0000 C   0  0  0  0  0  0  0  0  0  0  0  0
  1  2  1  0  0  0  0
  1  3  1  0  0  0  0
  2  4  1  0  0  0  0
  2  5  1  0  0  0  0
  4  6  1  0  0  0  0
  6  7  2  0  0  0  0
  7  8  1  0  0  0  0
  7  9  1  0  0  0  0
  8 10  1  0  0  0  0
  8 11  2  0  0  0  0
  9 12  1  0  0  0  0
 10 13  2  0  0  0  0
 11 14  1  0  0  0  0
 13 15  1  0  0  0  0
 14 16  2  0  0  0  0
 15 17  1  0  0  0  0
 16 18  1  0  0  0  0
 19 17  1  0  0  0  0
 18 20  2  0  0  0  0
 19 21  1  6  0  0  0
 19 22  1  0  0  0  0
 20 23  1  0  0  0  0
 20 24  1  0  0  0  0
M  END
>  <idcoordinates2D>


>  <FragFp>
:vjPqlX0@3PV0516cVc0C@VFFF08#4HG0W808!FN41FV0V808!FFF081FH111%F$F$V18!

>  <PathFp>
0ZB01I8F#2WF11882F70210V804!BF8FV!FRV0F4Z8!V4010HV0k1$VF0FZF01V!1!2kF21840V0

>  <SkelSpheres>
/!1/$A*2&1/)2-3/5/&1-1/.3%C+4///+1(1/(2/(12/$2$1/.1//1&1/2+2(@*2&101(2+2011#21%1/////01//.1/&3)1//&2!1#10121//#1/#3//03!1/2(f#1(1(31103.2!1+1(1-5//5/66!1/2//!1&1$1//!3!4%102%2)1/!5-

>  <Structure>
fa}QA@HTJ@H[HIS^sJzjluUMSMMSUPSJTYVitf`

>  <Atoms>
24

>  <Bonds>
23

>  <Total Molweight>
323

>  <Total Molweight 2>
323.286

>  <cLogP>
5.0738

>  <H-Acceptors>
3

>  <H-Donors>
0

>  <Total Surface Area>
70.24

>  <Relative PSA>
0.64991

>  <Polar Surface Area>
61.13

>  <Shape Index>
0.54167

>  <Molecular Flexibility>
0.62164

>  <Molecular Complexity>
0.63962

>  <Non-H Atoms>
24

>  <Non-C/H Atoms>
5

>  <Electronegative Atoms>
5

>  <Stereo Centers>
1

>  <Rotatable Bonds>
11

>  <Rings Closures>
0

>  <Aromatic Rings>
0

>  <Aromatic Atoms>
0

>  <sp3-Atoms>
13

>  <Symmetric atoms>
0

$$$$

eCreator 1.02D

 25 24  0  0  0  0  0  0  0  0999 V2000
   11.2583   -0.0000   -0.0000 S   0  0  0  0  0  0  0  0  0  0  0  0
   10.3923   -0.5000   -0.0000 N   0  0  0  0  0  0  0  0  0  0  0  0
   12.1244   -0.5000   -0.0000 C   0  0  0  0  0  0  0  0  0  0  0  0
    9.5263   -0.0000   -0.0000 C   0  0  0  0  0  0  0  0  0  0  0  0
    8.6603   -0.5000   -0.0000 N   0  0  0  0  0  0  0  0  0  0  0  0
    9.5263    1.0000   -0.0000 N   0  0  0  0  0  0  0  0  0  0  0  0
    7.7942   -0.0000   -0.0000 C   0  0  0  0  0  0  0  0  0  0  0  0
    6.9282   -0.5000   -0.0000 C   0  0  0  0  0  0  0  0  0  0  0  0
    7.7942    1.0000   -0.0000 C   0  0  0  0  0  0  0  0  0  0  0  0
    6.0622   -0.0000   -0.0000 C   0  0  0  0  0  0  0  0  0  0  0  0
    6.9282   -1.5000   -0.0000 C   0  0  0  0  0  0  0  0  0  0  0  0
    8.6603    1.5000   -0.0000 C   0  0  0  0  0  0  0  0  0  0  0  0
    5.1962   -0.5000   -0.0000 C   0  0  0  0  0  0  0  0  0  0  0  0
    6.0622   -2.0000   -0.0000 C   0  0  0  0  0  0  0  0  0  0  0  0
    8.6603    2.5000   -0.0000 C   0  0  0  0  0  0  0  0  0  0  0  0
    4.3301   -0.0000   -0.0000 C   0  0  0  0  0  0  0  0  0  0  0  0
    6.0622   -3.0000   -0.0000 C   0  0  0  0  0  0  0  0  0  0  0  0
    9.5263    3.0000   -0.0000 C   0  0  0  0  0  0  0  0  0  0  0  0
    4.3301    1.0000   -0.0000 O   0  0  0  0  0  0  0  0  0  0  0  0
    3.4641   -0.5000   -0.0000 C   0  0  0  0  0  0  0  0  0  0  0  0
    9.5263    4.0000   -0.0000 F   0  0  0  0  0  0  0  0  0  0  0  0
    2.5981   -0.0000   -0.0000 C   0  0  0  0  0  0  0  0  0  0  0  0
    1.7321   -0.5000   -0.0000 C   0  0  0  0  0  0  0  0  0  0  0  0
    0.8660   -0.0000   -0.0000 C   0  0  0  0  0  0  0  0  0  0  0  0
    0.0000   -0.5000   -0.0000 O   0  0  0  0  0  0  0  0  0  0  0  0
  1  2  1  0  0  0  0
  1  3  1  0  0  0  0
  2  4  1  0  0  0  0
  4  5  2  0  0  0  0
  4  6  1  0  0  0  0
  5  7  1  0  0  0  0
  7  8  2  0  0  0  0
  7  9  1  0  0  0  0
  8 10  1  0  0  0  0
  8 11  1  0  0  0  0
  9 12  2  0  0  0  0
 10 13  2  0  0  0  0
 11 14  1  0  0  0  0
 12 15  1  0  0  0  0
 16 13  1  0  0  0  0
 14 17  1  0  0  0  0
 15 18  2  0  0  0  0
 16 19  1  6  0  0  0
 16 20  1  0  0  0  0
 18 21  1  0  0  0  0
 20 22  1  0  0  0  0
 22 23  1  0  0  0  0
 23 24  1  0  0  0  0
 24 25  2  0  0  0  0
M  END
>  <idcoordinates2D>


>  <FragFp>
;jLzsZ1@4q0FgV08V80B6Vb0FF88#HF0W80808F845#2808!FFF081FH0V1%44#F2#V18!

>  <PathFp>
07818I841P80W8FF282473204V!880R08F#FRV!8V8!VV090HB0k1!F0VFV0ZJ!V121062Z!9V40V0

>  <SkelSpheres>
//%22E/!1*1//(6$201101/(1.1/!30201%E+501%2#1/%1//&1)2/)1#1&201/!1!1/,1!1/.2/!1/&26!2#1&1$1//$2)1/2/#2//*1010401$2%8//*3/1/#1)1+13(2$2,101!2/)2/&2+1)2&1%f//*3/!1(1/&1-4/&5!3/2!1$21*1,1/&1//!1%103#1!201/!1,2

>  <Structure>
ficpa@HDhdX@`l`eOOLjjm~mSSTmTuULORfIdjuAh

>  <Atoms>
25

>  <Bonds>
24

>  <Total Molweight>
341

>  <Total Molweight 2>
341.281

>  <cLogP>
3.9089

>  <H-Acceptors>
5

>  <H-Donors>
0

>  <Total Surface Area>
97.72

>  <Relative PSA>
0.63692

>  <Polar Surface Area>
81.44

>  <Shape Index>
0.6

>  <Molecular Flexibility>
0.64562

>  <Molecular Complexity>
0.68511

>  <Non-H Atoms>
25

>  <Non-C/H Atoms>
7

>  <Electronegative Atoms>
7

>  <Stereo Centers>
1

>  <Rotatable Bonds>
12

>  <Rings Closures>
0

>  <Aromatic Rings>
0

>  <Aromatic Atoms>
0

>  <sp3-Atoms>
10

>  <Symmetric atoms>
0

$$$$

eCreator 1.02D

 25 24  0  0  0  0  0  0  0  0999 V2000
    8.6603    2.5000   -0.0000 S   0  0  0  0  0  0  0  0  0  0  0  0
    8.6603    1.5000   -0.0000 N   0  0  0  0  0  0  0  0  0  0  0  0
    9.5263    3.0000   -0.0000 C   0  0  0  0  0  0  0  0  0  0  0  0
    7.7942    1.0000   -0.0000 C   0  0  0  0  0  0  0  0  0  0  0  0
    9.5263    1.0000   -0.0000 C   0  0  0  0  0  0  0  0  0  0  0  0
    7.7942   -0.0000   -0.0000 N   0  0  0  0  0  0  0  0  0  0  0  0
    6.9282   -0.5000   -0.0000 C   0  0  0  0  0  0  0  0  0  0  0  0
    6.0622   -0.0000   -0.0000 C   0  0  0  0  0  0  0  0  0  0  0  0
    6.9282   -1.5000   -0.0000 C   0  0  0  0  0  0  0  0  0  0  0  0
    5.1962   -0.5000   -0.0000 C   0  0  0  0  0  0  0  0  0  0  0  0
    6.0622    1.0000   -0.0000 C   0  0  0  0  0  0  0  0  0  0  0  0
    7.7942   -2.0000   -0.0000 C   0  0  0  0  0  0  0  0  0  0  0  0
    4.3301   -0.0000   -0.0000 C   0  0  0  0  0  0  0  0  0  0  0  0
    5.1962    1.5000   -0.0000 C   0  0  0  0  0  0  0  0  0  0  0  0
    3.4641   -0.5000   -0.0000 C   0  0  0  0  0  0  0  0  0  0  0  0
    5.1962    2.5000   -0.0000 C   0  0  0  0  0  0  0  0  0  0  0  0
    2.5981   -0.0000   -0.0000 C   0  0  0  0  0  0  0  0  0  0  0  0
    4.3301    3.0000   -0.0000 C   0  0  0  0  0  0  0  0  0  0  0  0
    1.7321   -0.5000   -0.0000 C   0  0  0  0  0  0  0  0  0  0  0  0
    4.3301    4.0000   -0.0000 C   0  0  0  0  0  0  0  0  0  0  0  0
    1.7321   -1.5000   -0.0000 O   0  0  0  0  0  0  0  0  0  0  0  0
    0.8660   -0.0000   -0.0000 C   0  0  0  0  0  0  0  0  0  0  0  0
    3.4641    4.5000   -0.0000 F   0  0  0  0  0  0  0  0  0  0  0  0
    5.1962    4.5000   -0.0000 C   0  0  0  0  0  0  0  0  0  0  0  0
    0.0000   -0.5000   -0.0000 C   0  0  0  0  0  0  0  0  0  0  0  0
  1  2  1  0  0  0  0
  1  3  1  0  0  0  0
  2  4  1  0  0  0  0
  2  5  1  0  0  0  0
  4  6  1  0  0  0  0
  6  7  2  0  0  0  0
  7  8  1  0  0  0  0
  7  9  1  0  0  0  0
  8 10  1  0  0  0  0
  8 11  2  0  0  0  0
  9 12  1  0  0  0  0
 10 13  2  0  0  0  0
 11 14  1  0  0  0  0
 13 15  1  0  0  0  0
 14 16  2  0  0  0  0
 15 17  1  0  0  0  0
 16 18  1  0  0  0  0
 19 17  1  0  0  0  0
 18 20  2  0  0  0  0
 19 21  1  1  0  0  0
 19 22  1  0  0  0  0
 20 23  1  0  0  0  0
 20 24  1  0  0  0  0
 22 25  1  0  0  0  0
M  END
>  <idcoordinates2D>


>  <FragFp>
;jPqlX1@3PVV516cVc0CDVFFF08#4HG0W808!FN41FV0V808!FFF081FH111%F$F$V18!

>  <PathFp>
0ZB01I8F#2WF11882J70210V804!BF8FV!FRV0F4Z8!V4010HV0k1$VF0FZF01V!1!2kF21c40V0

>  <SkelSpheres>
/!1/$E*2&1/)2)1/$4/&1-1/.3%C+4///+1(1/(2/(12/$1$1/.1//1&1/2+2(@*1&101(2-11#21%1///,1/#1//$2)1/&2)1//&2!1#10121/.2#1/#3//03!1/2(h#1(1(31!3$1)2!1+1(1#3)4//5/66!1/2//!1,1/*3&3!81$102%2)1/!2-

>  <Structure>
ficQA@HTJ@H[HIS^sJzjlwUSTsSTuUALiQeZgRZ

>  <Atoms>
25

>  <Bonds>
24

>  <Total Molweight>
335

>  <Total Molweight 2>
335.297

>  <cLogP>
5.5282

>  <H-Acceptors>
3

>  <H-Donors>
0

>  <Total Surface Area>
67.15

>  <Relative PSA>
0.67982

>  <Polar Surface Area>
61.13

>  <Shape Index>
0.56

>  <Molecular Flexibility>
0.63472

>  <Molecular Complexity>
0.64283

>  <Non-H Atoms>
25

>  <Non-C/H Atoms>
5

>  <Electronegative Atoms>
5

>  <Stereo Centers>
1

>  <Rotatable Bonds>
12

>  <Rings Closures>
0

>  <Aromatic Rings>
0

>  <Aromatic Atoms>
0

>  <sp3-Atoms>
14

>  <Symmetric atoms>
0

$$$$

eCreator 1.02D

 25 24  0  0  0  0  0  0  0  0999 V2000
   11.2583   -0.0000   -0.0000 S   0  0  0  0  0  0  0  0  0  0  0  0
   12.1244   -0.5000   -0.0000 O   0  0  0  0  0  0  0  0  0  0  0  0
   10.3923   -0.5000   -0.0000 N   0  0  0  0  0  0  0  0  0  0  0  0
    9.5263   -0.0000   -0.0000 C   0  0  0  0  0  0  0  0  0  0  0  0
   10.3923   -1.5000   -0.0000 C   0  0  0  0  0  0  0  0  0  0  0  0
    8.6603   -0.5000   -0.0000 N   0  0  0  0  0  0  0  0  0  0  0  0
    7.7942   -0.0000   -0.0000 C   0  0  0  0  0  0  0  0  0  0  0  0
    7.7942    1.0000   -0.0000 C   0  0  0  0  0  0  0  0  0  0  0  0
    6.9282   -0.5000   -0.0000 C   0  0  0  0  0  0  0  0  0  0  0  0
    6.9282    1.5000   -0.0000 C   0  0  0  0  0  0  0  0  0  0  0  0
    8.6603    1.5000   -0.0000 C   0  0  0  0  0  0  0  0  0  0  0  0
    6.0622   -0.0000   -0.0000 C   0  0  0  0  0  0  0  0  0  0  0  0
    6.9282   -1.5000   -0.0000 C   0  0  0  0  0  0  0  0  0  0  0  0
    6.9282    2.5000   -0.0000 C   0  0  0  0  0  0  0  0  0  0  0  0
    5.1962   -0.5000   -0.0000 C   0  0  0  0  0  0  0  0  0  0  0  0
    7.7942   -2.0000   -0.0000 C   0  0  0  0  0  0  0  0  0  0  0  0
    7.7942    3.0000   -0.0000 C   0  0  0  0  0  0  0  0  0  0  0  0
    4.3301   -0.0000   -0.0000 C   0  0  0  0  0  0  0  0  0  0  0  0
    4.3301    1.0000   -0.0000 O   0  0  0  0  0  0  0  0  0  0  0  0
    3.4641   -0.5000   -0.0000 C   0  0  0  0  0  0  0  0  0  0  0  0
    2.5981   -0.0000   -0.0000 C   0  0  0  0  0  0  0  0  0  0  0  0
    2.5981    1.0000   -0.0000 O   0  0  0  0  0  0  0  0  0  0  0  0
    1.7321   -0.5000   -0.0000 C   0  0  0  0  0  0  0  0  0  0  0  0
    0.8660   -0.0000   -0.0000 C   0  0  0  0  0  0  0  0  0  0  0  0
    0.0000   -0.5000   -0.0000 O   0  0  0  0  0  0  0  0  0  0  0  0
  1  2  2  0  0  0  0
  1  3  1  0  0  0  0
  3  4  1  0  0  0  0
  3  5  1  0  0  0  0
  4  6  2  0  0  0  0
  6  7  1  0  0  0  0
  7  8  1  0  0  0  0
  7  9  2  0  0  0  0
  8 10  1  0  0  0  0
  8 11  2  0  0  0  0
  9 12  1  0  0  0  0
  9 13  1  0  0  0  0
 10 14  2  0  0  0  0
 12 15  2  0  0  0  0
 13 16  1  0  0  0  0
 14 17  1  0  0  0  0
 18 15  1  0  0  0  0
 18 19  1  6  0  0  0
 18 20  1  0  0  0  0
 21 20  1  0  0  0  0
 21 22  1  6  0  0  0
 21 23  1  0  0  0  0
 23 24  1  0  0  0  0
 24 25  1  0  0  0  0
M  END
>  <idcoordinates2D>


>  <FragFp>
zvyjeUxZ3DWm1og13@Vc0h5VJ0FG88#IF0n9080BkNJ10V0HF08!JFF081kH0V1!V!J4#F2$1#

>  <PathFp>
058181841PN0WFF32N34_02F4V!896R0eF010FRV2!V8!VkV90Fo1k150F0FF!ZF10V121023Z!9k4FV0

>  <SkelSpheres>
//#1#@!1.3/(12&101-2201!6$3/01.1/#4/D/)1//03+5//1/&1/$3%2/////$1/*18/$1/!1#2!424&4/!1#2/&2,4-1-1%1/%11)1/$4,2!1011%1/!11$12//%2/02*2#1/-2/$110h(3&1$2/#3/!3!1///*1(7!3///#11/%2/2*2.2)11/032,

>  <Structure>
ficPR@DT`fhpAFRZKJJJKIHsJYMSSMKUUUHcBpaKdYmP

>  <Atoms>
25

>  <Bonds>
24

>  <Total Molweight>
340

>  <Total Molweight 2>
340.274

>  <cLogP>
3.3631

>  <H-Acceptors>
6

>  <H-Donors>
0

>  <Total Surface Area>
81.98

>  <Relative PSA>
0.82215

>  <Polar Surface Area>
93.36

>  <Shape Index>
0.6

>  <Molecular Flexibility>
0.64485

>  <Molecular Complexity>
0.70697

>  <Non-H Atoms>
25

>  <Non-C/H Atoms>
7

>  <Electronegative Atoms>
7

>  <Stereo Centers>
2

>  <Rotatable Bonds>
10

>  <Rings Closures>
0

>  <Aromatic Rings>
0

>  <Aromatic Atoms>
0

>  <sp3-Atoms>
13

>  <Symmetric atoms>
0

$$$$

eCreator 1.02D

 25 24  0  0  0  0  0  0  0  0999 V2000
   12.9904    2.2500   -0.0000 S   0  0  0  0  0  0  0  0  0  0  0  0
   12.9904    3.7500   -0.0000 O   0  0  0  0  0  0  0  0  0  0  0  0
   14.2894    1.5000   -0.0000 O   0  0  0  0  0  0  0  0  0  0  0  0
   11.6913    1.5000   -0.0000 N   0  0  0  0  0  0  0  0  0  0  0  0
   11.6913   -0.0000   -0.0000 C   0  0  0  0  0  0  0  0  0  0  0  0
   10.3923   -0.7500   -0.0000 N   0  0  0  0  0  0  0  0  0  0  0  0
   12.9904   -0.7500   -0.0000 N   0  0  0  0  0  0  0  0  0  0  0  0
    9.0933   -0.0000   -0.0000 C   0  0  0  0  0  0  0  0  0  0  0  0
   12.9904   -2.2500   -0.0000 C   0  0  0  0  0  0  0  0  0  0  0  0
    9.0933    1.5000   -0.0000 C   0  0  0  0  0  0  0  0  0  0  0  0
    7.7942   -0.7500   -0.0000 C   0  0  0  0  0  0  0  0  0  0  0  0
   14.2894   -3.0000   -0.0000 C   0  0  0  0  0  0  0  0  0  0  0  0
    7.7942    2.2500   -0.0000 C   0  0  0  0  0  0  0  0  0  0  0  0
    6.4952   -0.0000   -0.0000 C   0  0  0  0  0  0  0  0  0  0  0  0
   14.2894   -4.5000   -0.0000 C   0  0  0  0  0  0  0  0  0  0  0  0
    7.7942    3.7500   -0.0000 C   0  0  0  0  0  0  0  0  0  0  0  0
   15.5885   -5.2500   -0.0000 C   0  0  0  0  0  0  0  0  0  0  0  0
    6.4952    4.5000   -0.0000 C   0  0  0  0  0  0  0  0  0  0  0  0
   16.8875   -4.5000   -0.0000 C   0  0  0  0  0  0  0  0  0  0  0  0
    5.1962    3.7500   -0.0000 O   0  0  0  0  0  0  0  0  0  0  0  0
    6.4952    6.0000   -0.0000 C   0  0  0  0  0  0  0  0  0  0  0  0
   18.1865   -5.2500   -0.0000 F   0  0  0  0  0  0  0  0  0  0  0  0
    5.1962    6.7500   -0.0000 C   0  0  0  0  0  0  0  0  0  0  0  0
    3.8971    6.0000   -0.0000 O   0  0  0  0  0  0  0  0  0  0  0  0
    5.1962    8.2500   -0.0000 C   0  0  0  0  0  0  0  0  0  0  0  0
  1  2  2  0  0  0  0
  1  3  2  0  0  0  0
  1  4  1  0  0  0  0
  4  5  1  0  0  0  0
  5  6  1  0  0  0  0
  5  7  2  0  0  0  0
  6  8  2  0  0  0  0
  7  9  1  0  0  0  0
  8 10  1  0  0  0  0
  8 11  1  0  0  0  0
  9 12  1  0  0  0  0
 10 13  1  0  0  0  0
 11 14  1  0  0  0  0
 12 15  1  0  0  0  0
 13 16  2  0  0  0  0
 15 17  2  0  0  0  0
 18 16  1  0  0  0  0
 17 19  1  0  0  0  0
 18 20  1  1  0  0  0
 18 21  1  0  0  0  0
 19 22  1  0  0  0  0
 23 21  1  0  0  0  0
 23 24  1  1  0  0  0
 23 25  1  0  0  0  0
M  END
>  <idcoordinates2D>


>  <FragFp>
:uj2MsZ0D4u04B068Vc0C3VF0FF8$HF0n80808kN410V0m808!J0F081kH0V&FZ$2#V18!

>  <PathFp>
F_B0138J08FFYF03082070X80V8!82R0eF010FBV2JBW8!1FV!Ho0k110V0Fk0F_011!F!V2K!904V!

>  <SkelSpheres>
.1/(D/!2-3$1&5+3&2$1!5$2)101!1///&A/1$1/)4//&2/3/*2/!1!3/!21(2//&2#1%1//!7/1#2(201%12#1$201$4//.2012/(4*3,102/%1$1/#151//#3/%12/+101!1/*3!121//,1(f,1)1.11$22#1,2%1)3#201//%1$2!3(1/(11/01/%1//!1$1!3)1/%3*

>  <Structure>
ficpQ@LTYAF^`BJrFRPjIJIIKIJKZKTmUTmUUHcFpeIbz|p

>  <Atoms>
25

>  <Bonds>
24

>  <Total Molweight>
349

>  <Total Molweight 2>
349.257

>  <cLogP>
2.0082

>  <H-Acceptors>
7

>  <H-Donors>
0

>  <Total Surface Area>
89.31

>  <Relative PSA>
0.88288

>  <Polar Surface Area>
102.56

>  <Shape Index>
0.68

>  <Molecular Flexibility>
0.73708

>  <Molecular Complexity>
0.626

>  <Non-H Atoms>
25

>  <Non-C/H Atoms>
9

>  <Electronegative Atoms>
9

>  <Stereo Centers>
2

>  <Rotatable Bonds>
10

>  <Rings Closures>
0

>  <Aromatic Rings>
0

>  <Aromatic Atoms>
0

>  <sp3-Atoms>
13

>  <Symmetric atoms>
1

$$$$

eCreator 1.02D

 25 24  0  0  0  0  0  0  0  0999 V2000
   15.5885    2.2500   -0.0000 S   0  0  0  0  0  0  0  0  0  0  0  0
   15.5885    3.7500   -0.0000 O   0  0  0  0  0  0  0  0  0  0  0  0
   14.2894    1.5000   -0.0000 N   0  0  0  0  0  0  0  0  0  0  0  0
   16.8875    1.5000   -0.0000 C   0  0  0  0  0  0  0  0  0  0  0  0
   14.2894   -0.0000   -0.0000 C   0  0  0  0  0  0  0  0  0  0  0  0
   12.9904   -0.7500   -0.0000 N   0  0  0  0  0  0  0  0  0  0  0  0
   15.5885   -0.7500   -0.0000 N   0  0  0  0  0  0  0  0  0  0  0  0
   11.6913   -0.0000   -0.0000 C   0  0  0  0  0  0  0  0  0  0  0  0
   15.5885   -2.2500   -0.0000 C   0  0  0  0  0  0  0  0  0  0  0  0
   11.6913    1.5000   -0.0000 C   0  0  0  0  0  0  0  0  0  0  0  0
   10.3923   -0.7500   -0.0000 C   0  0  0  0  0  0  0  0  0  0  0  0
   16.8875   -3.0000   -0.0000 C   0  0  0  0  0  0  0  0  0  0  0  0
   10.3923    2.2500   -0.0000 C   0  0  0  0  0  0  0  0  0  0  0  0
   16.8875   -4.5000   -0.0000 C   0  0  0  0  0  0  0  0  0  0  0  0
   10.3923    3.7500   -0.0000 C   0  0  0  0  0  0  0  0  0  0  0  0
   18.1865   -5.2500   -0.0000 C   0  0  0  0  0  0  0  0  0  0  0  0
    9.0933    4.5000   -0.0000 C   0  0  0  0  0  0  0  0  0  0  0  0
   18.1865   -6.7500   -0.0000 C   0  0  0  0  0  0  0  0  0  0  0  0
    7.7942    3.7500   -0.0000 O   0  0  0  0  0  0  0  0  0  0  0  0
    9.0933    6.0000   -0.0000 C   0  0  0  0  0  0  0  0  0  0  0  0
   19.4856   -7.5000   -0.0000 F   0  0  0  0  0  0  0  0  0  0  0  0
    7.7942    6.7500   -0.0000 C   0  0  0  0  0  0  0  0  0  0  0  0
    7.7942    8.2500   -0.0000 C   0  0  0  0  0  0  0  0  0  0  0  0
    6.4952    9.0000   -0.0000 C   0  0  0  0  0  0  0  0  0  0  0  0
    6.4952   10.5000   -0.0000 O   0  0  0  0  0  0  0  0  0  0  0  0
  1  2  2  0  0  0  0
  1  3  1  0  0  0  0
  1  4  1  0  0  0  0
  3  5  1  0  0  0  0
  5  6  1  0  0  0  0
  5  7  2  0  0  0  0
  6  8  2  0  0  0  0
  7  9  1  0  0  0  0
  8 10  1  0  0  0  0
  8 11  1  0  0  0  0
  9 12  1  0  0  0  0
 10 13  1  0  0  0  0
 12 14  2  0  0  0  0
 13 15  2  0  0  0  0
 14 16  1  0  0  0  0
 17 15  1  0  0  0  0
 16 18  2  0  0  0  0
 17 19  1  1  0  0  0
 17 20  1  0  0  0  0
 18 21  1  0  0  0  0
 20 22  1  0  0  0  0
 22 23  1  0  0  0  0
 23 24  1  0  0  0  0
 24 25  2  0  0  0  0
M  END
>  <idcoordinates2D>


>  <FragFp>
;jLzsZ1@4q!gV08Vc0B6Vb0FF88!4HG0W80808k84C0V02808!J0F081FH0V1&4!2F2#V18!

>  <PathFp>
FbB09I8F180FYN1F082473X!V8!82R08F#FBV0JBW808VFV!HR0k110V0skVFZJ01!210a2JF09V4V!

>  <SkelSpheres>
//%22@1/01*11&1//#32!102$1#1+1/01/14202(F$1%5/-1/#2/*1&2//03#2(1/(1*1&11!1#1)1/2(1//!5!2#2*102/011#1$3&3/$2/&202*2//0102&2/2//22/$2-1/#1013-2,201!1/-11.102,1-1#1#e101)2/&101%1///1//%6!3&1/$3#21/01/%1//!1%1030101$1/!1,2

>  <Structure>
ficqa@DTYAHpAAYAJoeY]UY}VjVjeijjXAeJSDuZCP

>  <Atoms>
25

>  <Bonds>
24

>  <Total Molweight>
345

>  <Total Molweight 2>
345.269

>  <cLogP>
2.3099

>  <H-Acceptors>
6

>  <H-Donors>
0

>  <Total Surface Area>
106.2

>  <Relative PSA>
0.71026

>  <Polar Surface Area>
101.54

>  <Shape Index>
0.76

>  <Molecular Flexibility>
0.71376

>  <Molecular Complexity>
0.59852

>  <Non-H Atoms>
25

>  <Non-C/H Atoms>
8

>  <Electronegative Atoms>
8

>  <Stereo Centers>
2

>  <Rotatable Bonds>
10

>  <Rings Closures>
0

>  <Aromatic Rings>
0

>  <Aromatic Atoms>
0

>  <sp3-Atoms>
10

>  <Symmetric atoms>
0

$$$$

eCreator 1.02D

 25 24  0  0  0  0  0  0  0  0999 V2000
   11.6913   -3.0000   -0.0000 S   0  0  0  0  0  0  0  0  0  0  0  0
   11.6913   -4.5000   -0.0000 O   0  0  0  0  0  0  0  0  0  0  0  0
   10.3923   -2.2500   -0.0000 O   0  0  0  0  0  0  0  0  0  0  0  0
   12.9904   -2.2500   -0.0000 N   0  0  0  0  0  0  0  0  0  0  0  0
   12.9904   -0.7500   -0.0000 C   0  0  0  0  0  0  0  0  0  0  0  0
   11.6913   -0.0000   -0.0000 N   0  0  0  0  0  0  0  0  0  0  0  0
   14.2894   -0.0000   -0.0000 N   0  0  0  0  0  0  0  0  0  0  0  0
   11.6913    1.5000   -0.0000 C   0  0  0  0  0  0  0  0  0  0  0  0
   14.2894    1.5000   -0.0000 C   0  0  0  0  0  0  0  0  0  0  0  0
   12.9904    2.2500   -0.0000 C   0  0  0  0  0  0  0  0  0  0  0  0
   15.5885    2.2500   -0.0000 C   0  0  0  0  0  0  0  0  0  0  0  0
   12.9904    3.7500   -0.0000 C   0  0  0  0  0  0  0  0  0  0  0  0
   15.5885    3.7500   -0.0000 C   0  0  0  0  0  0  0  0  0  0  0  0
   16.8875    1.5000   -0.0000 C   0  0  0  0  0  0  0  0  0  0  0  0
   14.2894    4.5000   -0.0000 C   0  0  0  0  0  0  0  0  0  0  0  0
   16.8875    4.5000   -0.0000 C   0  0  0  0  0  0  0  0  0  0  0  0
   14.2894    6.0000   -0.0000 C   0  0  0  0  0  0  0  0  0  0  0  0
   18.1865    3.7500   -0.0000 C   0  0  0  0  0  0  0  0  0  0  0  0
   12.9904    6.7500   -0.0000 O   0  0  0  0  0  0  0  0  0  0  0  0
   15.5885    6.7500   -0.0000 C   0  0  0  0  0  0  0  0  0  0  0  0
   19.4856    4.5000   -0.0000 F   0  0  0  0  0  0  0  0  0  0  0  0
   15.5885    8.2500   -0.0000 C   0  0  0  0  0  0  0  0  0  0  0  0
   14.2894    9.0000   -0.0000 O   0  0  0  0  0  0  0  0  0  0  0  0
   16.8875    9.0000   -0.0000 C   0  0  0  0  0  0  0  0  0  0  0  0
   16.8875   10.5000   -0.0000 C   0  0  0  0  0  0  0  0  0  0  0  0
  1  2  2  0  0  0  0
  1  3  2  0  0  0  0
  1  4  1  0  0  0  0
  4  5  1  0  0  0  0
  5  6  1  0  0  0  0
  5  7  2  0  0  0  0
  6  8  2  0  0  0  0
  7  9  1  0  0  0  0
  8 10  1  0  0  0  0
  9 11  1  0  0  0  0
 10 12  1  0  0  0  0
 11 13  1  0  0  0  0
 11 14  2  0  0  0  0
 12 15  2  0  0  0  0
 13 16  2  0  0  0  0
 17 15  1  0  0  0  0
 16 18  1  0  0  0  0
 17 19  1  1  0  0  0
 17 20  1  0  0  0  0
 18 21  1  0  0  0  0
 22 20  1  0  0  0  0
 22 23  1  1  0  0  0
 22 24  1  0  0  0  0
 24 25  1  0  0  0  0
M  END
>  <idcoordinates2D>


>  <FragFp>
:yj@UsZ1D4m0Zg028Vc0C7VJ0FF88#IF0n8080BkN410V0H808!JFF081VH0V&FZ#F2#V18!

>  <PathFp>
FZB0938J18FFYF03082470X80V8!82R0eF010FBV2JBW8!1FV!Ho0k110V0Nk0F_F11!H!X2K!9V4V!

>  <SkelSpheres>
01/01.1#B%1+2-3$1&4/#2$1204$4$1////0A/1/(1%41/$13,102/31%1/!2,1(3!1*1#21///&1#1*1-1(6/$21,1!12#1,4//!1$1%2/+1-20302&21101&1!2/-1!4/%11,3$2/1/.1!1/$1$2!1.1/.1(d//&1&2/01/2#2//$2(5!3/$1+1//&201%1)31)4%1$1!302&1//0

>  <Structure>
ficpQ@LTYABV`BBrFRPjIIIQKIQ[SKTmUJuUUHCJpeIcZ\p

>  <Atoms>
25

>  <Bonds>
24

>  <Total Molweight>
349

>  <Total Molweight 2>
349.257

>  <cLogP>
1.8887

>  <H-Acceptors>
7

>  <H-Donors>
0

>  <Total Surface Area>
104.91

>  <Relative PSA>
0.7516

>  <Polar Surface Area>
102.56

>  <Shape Index>
0.72

>  <Molecular Flexibility>
0.71779

>  <Molecular Complexity>
0.58727

>  <Non-H Atoms>
25

>  <Non-C/H Atoms>
9

>  <Electronegative Atoms>
9

>  <Stereo Centers>
2

>  <Rotatable Bonds>
10

>  <Rings Closures>
0

>  <Aromatic Rings>
0

>  <Aromatic Atoms>
0

>  <sp3-Atoms>
11

>  <Symmetric atoms>
1

$$$$

eCreator 1.02D

 25 24  0  0  0  0  0  0  0  0999 V2000
   11.2583   -0.0000   -0.0000 S   0  0  0  0  0  0  0  0  0  0  0  0
   12.1244   -0.5000   -0.0000 O   0  0  0  0  0  0  0  0  0  0  0  0
   10.3923   -0.5000   -0.0000 N   0  0  0  0  0  0  0  0  0  0  0  0
    9.5263   -0.0000   -0.0000 C   0  0  0  0  0  0  0  0  0  0  0  0
    8.6603   -0.5000   -0.0000 N   0  0  0  0  0  0  0  0  0  0  0  0
    7.7942   -0.0000   -0.0000 C   0  0  0  0  0  0  0  0  0  0  0  0
    6.9282   -0.5000   -0.0000 C   0  0  0  0  0  0  0  0  0  0  0  0
    7.7942    1.0000   -0.0000 C   0  0  0  0  0  0  0  0  0  0  0  0
    6.9282   -1.5000   -0.0000 C   0  0  0  0  0  0  0  0  0  0  0  0
    6.0622   -0.0000   -0.0000 C   0  0  0  0  0  0  0  0  0  0  0  0
    6.9282    1.5000   -0.0000 C   0  0  0  0  0  0  0  0  0  0  0  0
    8.6603    1.5000   -0.0000 C   0  0  0  0  0  0  0  0  0  0  0  0
    7.7942   -2.0000   -0.0000 N   0  0  0  0  0  0  0  0  0  0  0  0
    6.0622   -2.0000   -0.0000 C   0  0  0  0  0  0  0  0  0  0  0  0
    5.1962   -0.5000   -0.0000 C   0  0  0  0  0  0  0  0  0  0  0  0
    6.9282    2.5000   -0.0000 C   0  0  0  0  0  0  0  0  0  0  0  0
    6.0622   -3.0000   -0.0000 C   0  0  0  0  0  0  0  0  0  0  0  0
    4.3301   -0.0000   -0.0000 C   0  0  0  0  0  0  0  0  0  0  0  0
    7.7942    3.0000   -0.0000 C   0  0  0  0  0  0  0  0  0  0  0  0
    3.4641   -0.5000   -0.0000 C   0  0  0  0  0  0  0  0  0  0  0  0
    2.5981   -0.0000   -0.0000 C   0  0  0  0  0  0  0  0  0  0  0  0
    2.5981    1.0000   -0.0000 O   0  0  0  0  0  0  0  0  0  0  0  0
    1.7321   -0.5000   -0.0000 C   0  0  0  0  0  0  0  0  0  0  0  0
    0.8660   -0.0000   -0.0000 C   0  0  0  0  0  0  0  0  0  0  0  0
    0.0000   -0.5000   -0.0000 O   0  0  0  0  0  0  0  0  0  0  0  0
  1  2  2  0  0  0  0
  1  3  1  0  0  0  0
  3  4  1  0  0  0  0
  4  5  2  0  0  0  0
  5  6  1  0  0  0  0
  6  7  2  0  0  0  0
  6  8  1  0  0  0  0
  7  9  1  0  0  0  0
  7 10  1  0  0  0  0
  8 11  1  0  0  0  0
  8 12  2  0  0  0  0
  9 13  2  0  0  0  0
  9 14  1  0  0  0  0
 10 15  2  0  0  0  0
 11 16  2  0  0  0  0
 14 17  1  0  0  0  0
 15 18  1  0  0  0  0
 16 19  1  0  0  0  0
 18 20  1  0  0  0  0
 21 20  1  0  0  0  0
 21 22  1  6  0  0  0
 21 23  1  0  0  0  0
 23 24  1  0  0  0  0
 24 25  1  0  0  0  0
M  END
>  <idcoordinates2D>


>  <FragFp>
zvyjerwZ1DVP1o406@Vc0C4VFFF188#IF0l908!kNJ10V02808!JFF081kH0V1%J$F2$1#

>  <PathFp>
0Z8191844PN2WF032834702F4V80892R0eHX10FRV208V8!VkV10Fo0k150F!F!ZF10V121022V0V9k40V0

>  <SkelSpheres>
/!1/$C%1+202//01.2$2$4#1/01*1/#4/D///-1)5/.2/(1!3,3&1////&1//!12#30106*2&101(2(11#2$2&3/!1//%1!3/*3-2/1/+4#2,2,1/#1%2%2$2+1+121/201,1///&h,2!3$202&1)3//%1//1/!9!1//$1%1&2//(2*21-3)1!3.42#1!2$

>  <Structure>
ficqb@DDMBhpAFRYIQQQQHi[JYMLuRruUUPKBXjMis@

>  <Atoms>
25

>  <Bonds>
24

>  <Total Molweight>
338

>  <Total Molweight 2>
338.282

>  <cLogP>
3.2941

>  <H-Acceptors>
6

>  <H-Donors>
0

>  <Total Surface Area>
88.19

>  <Relative PSA>
0.74623

>  <Polar Surface Area>
85.49

>  <Shape Index>
0.6

>  <Molecular Flexibility>
0.62488

>  <Molecular Complexity>
0.72768

>  <Non-H Atoms>
25

>  <Non-C/H Atoms>
7

>  <Electronegative Atoms>
7

>  <Stereo Centers>
1

>  <Rotatable Bonds>
11

>  <Rings Closures>
0

>  <Aromatic Rings>
0

>  <Aromatic Atoms>
0

>  <sp3-Atoms>
11

>  <Symmetric atoms>
0

$$$$

eCreator 1.02D

 25 24  0  0  0  0  0  0  0  0999 V2000
   11.6913   -4.5000   -0.0000 S   0  0  0  0  0  0  0  0  0  0  0  0
   11.6913   -3.0000   -0.0000 N   0  0  0  0  0  0  0  0  0  0  0  0
   10.3923   -5.2500   -0.0000 C   0  0  0  0  0  0  0  0  0  0  0  0
   12.9904   -2.2500   -0.0000 C   0  0  0  0  0  0  0  0  0  0  0  0
   12.9904   -0.7500   -0.0000 N   0  0  0  0  0  0  0  0  0  0  0  0
   14.2894   -3.0000   -0.0000 N   0  0  0  0  0  0  0  0  0  0  0  0
   11.6913   -0.0000   -0.0000 C   0  0  0  0  0  0  0  0  0  0  0  0
   15.5885   -2.2500   -0.0000 C   0  0  0  0  0  0  0  0  0  0  0  0
   10.3923   -0.7500   -0.0000 C   0  0  0  0  0  0  0  0  0  0  0  0
   11.6913    1.5000   -0.0000 C   0  0  0  0  0  0  0  0  0  0  0  0
   16.8875   -3.0000   -0.0000 C   0  0  0  0  0  0  0  0  0  0  0  0
    9.0933   -0.0000   -0.0000 C   0  0  0  0  0  0  0  0  0  0  0  0
   10.3923    2.2500   -0.0000 C   0  0  0  0  0  0  0  0  0  0  0  0
   18.1865   -2.2500   -0.0000 C   0  0  0  0  0  0  0  0  0  0  0  0
    7.7942   -0.7500   -0.0000 C   0  0  0  0  0  0  0  0  0  0  0  0
   19.4856   -3.0000   -0.0000 C   0  0  0  0  0  0  0  0  0  0  0  0
    6.4952   -0.0000   -0.0000 C   0  0  0  0  0  0  0  0  0  0  0  0
   20.7846   -2.2500   -0.0000 C   0  0  0  0  0  0  0  0  0  0  0  0
    6.4952    1.5000   -0.0000 O   0  0  0  0  0  0  0  0  0  0  0  0
    5.1962   -0.7500   -0.0000 C   0  0  0  0  0  0  0  0  0  0  0  0
   22.0836   -3.0000   -0.0000 F   0  0  0  0  0  0  0  0  0  0  0  0
    3.8971   -0.0000   -0.0000 C   0  0  0  0  0  0  0  0  0  0  0  0
    2.5981   -0.7500   -0.0000 C   0  0  0  0  0  0  0  0  0  0  0  0
    1.2990   -0.0000   -0.0000 C   0  0  0  0  0  0  0  0  0  0  0  0
    0.0000   -0.7500   -0.0000 O   0  0  0  0  0  0  0  0  0  0  0  0
  1  2  1  0  0  0  0
  1  3  1  0  0  0  0
  2  4  1  0  0  0  0
  4  5  1  0  0  0  0
  4  6  2  0  0  0  0
  5  7  2  0  0  0  0
  6  8  1  0  0  0  0
  7  9  1  0  0  0  0
  7 10  1  0  0  0  0
  8 11  1  0  0  0  0
  9 12  1  0  0  0  0
 10 13  1  0  0  0  0
 11 14  2  0  0  0  0
 12 15  2  0  0  0  0
 14 16  1  0  0  0  0
 17 15  1  0  0  0  0
 16 18  2  0  0  0  0
 17 19  1  6  0  0  0
 17 20  1  0  0  0  0
 18 21  1  0  0  0  0
 20 22  1  0  0  0  0
 22 23  1  0  0  0  0
 23 24  1  0  0  0  0
 24 25  2  0  0  0  0
M  END
>  <idcoordinates2D>


>  <FragFp>
;jLzsZ1@4y!gV48Vc0B6Vr0FF88!4HG0W80808F8450V0X808!F0F081FH0V1&4#F2#V18!

>  <PathFp>
FbB09I8F180FY81F082473X!V8!80R08F#FBV0F4W8!V$HB0k1!V0skVFZJ01!210a2JF09V4V!

>  <SkelSpheres>
//!1!22F1/01*11&1/.2$2!101$1#1$1%1/01-2#202(F+5#1#21/#1//.1&2-2/!3#2(1//#102%1!1#1)1/2(1//!5!20101*102(2(1$1$2&2/$2/)201//$3$104&2%3/$1/#12//!101/#1013-2,101!1/-1/!2+1.1(h!1)1)1.1%2///1/&1-2!3&1(2/11/01/%1//!1%1030101$1/!1,2

>  <Structure>
ficpa@HDhdX@`l`eOJrjzl~mTmURtuUL@raJbZmAh

>  <Atoms>
25

>  <Bonds>
24

>  <Total Molweight>
341

>  <Total Molweight 2>
341.281

>  <cLogP>
3.1445

>  <H-Acceptors>
5

>  <H-Donors>
0

>  <Total Surface Area>
97.88

>  <Relative PSA>
0.7172

>  <Polar Surface Area>
90.56

>  <Shape Index>
0.76

>  <Molecular Flexibility>
0.7171

>  <Molecular Complexity>
0.60067

>  <Non-H Atoms>
25

>  <Non-C/H Atoms>
7

>  <Electronegative Atoms>
7

>  <Stereo Centers>
1

>  <Rotatable Bonds>
12

>  <Rings Closures>
0

>  <Aromatic Rings>
0

>  <Aromatic Atoms>
0

>  <sp3-Atoms>
11

>  <Symmetric atoms>
0

$$$$

eCreator 1.02D

 25 24  0  0  0  0  0  0  0  0999 V2000
   10.3923   -0.5000   -0.0000 S   0  0  0  0  0  0  0  0  0  0  0  0
   11.2583   -0.0000   -0.0000 O   0  0  0  0  0  0  0  0  0  0  0  0
    9.5263   -0.0000   -0.0000 N   0  0  0  0  0  0  0  0  0  0  0  0
    8.6603   -0.5000   -0.0000 C   0  0  0  0  0  0  0  0  0  0  0  0
    9.5263    1.0000   -0.0000 C   0  0  0  0  0  0  0  0  0  0  0  0
    7.7942   -0.0000   -0.0000 N   0  0  0  0  0  0  0  0  0  0  0  0
    6.9282   -0.5000   -0.0000 C   0  0  0  0  0  0  0  0  0  0  0  0
    6.9282   -1.5000   -0.0000 C   0  0  0  0  0  0  0  0  0  0  0  0
    6.0622   -0.0000   -0.0000 C   0  0  0  0  0  0  0  0  0  0  0  0
    7.7942   -2.0000   -0.0000 C   0  0  0  0  0  0  0  0  0  0  0  0
    6.0622   -2.0000   -0.0000 C   0  0  0  0  0  0  0  0  0  0  0  0
    5.1962   -0.5000   -0.0000 C   0  0  0  0  0  0  0  0  0  0  0  0
    6.0622    1.0000   -0.0000 C   0  0  0  0  0  0  0  0  0  0  0  0
    7.7942   -3.0000   -0.0000 C   0  0  0  0  0  0  0  0  0  0  0  0
    4.3301   -0.0000   -0.0000 C   0  0  0  0  0  0  0  0  0  0  0  0
    6.9282    1.5000   -0.0000 C   0  0  0  0  0  0  0  0  0  0  0  0
    6.9282   -3.5000   -0.0000 C   0  0  0  0  0  0  0  0  0  0  0  0
    3.4641   -0.5000   -0.0000 C   0  0  0  0  0  0  0  0  0  0  0  0
    6.9282    2.5000   -0.0000 C   0  0  0  0  0  0  0  0  0  0  0  0
    3.4641   -1.5000   -0.0000 O   0  0  0  0  0  0  0  0  0  0  0  0
    2.5981   -0.0000   -0.0000 C   0  0  0  0  0  0  0  0  0  0  0  0
    1.7321   -0.5000   -0.0000 C   0  0  0  0  0  0  0  0  0  0  0  0
    1.7321   -1.5000   -0.0000 O   0  0  0  0  0  0  0  0  0  0  0  0
    0.8660   -0.0000   -0.0000 C   0  0  0  0  0  0  0  0  0  0  0  0
    0.0000   -0.5000   -0.0000 C   0  0  0  0  0  0  0  0  0  0  0  0
  1  2  2  0  0  0  0
  1  3  1  0  0  0  0
  3  4  1  0  0  0  0
  3  5  1  0  0  0  0
  4  6  2  0  0  0  0
  6  7  1  0  0  0  0
  7  8  1  0  0  0  0
  7  9  2  0  0  0  0
  8 10  1  0  0  0  0
  8 11  2  0  0  0  0
  9 12  1  0  0  0  0
  9 13  1  0  0  0  0
 10 14  2  0  0  0  0
 12 15  2  0  0  0  0
 13 16  1  0  0  0  0
 14 17  1  0  0  0  0
 18 15  1  0  0  0  0
 16 19  1  0  0  0  0
 18 20  1  1  0  0  0
 18 21  1  0  0  0  0
 22 21  1  0  0  0  0
 22 23  1  1  0  0  0
 22 24  1  0  0  0  0
 24 25  1  0  0  0  0
M  END
>  <idcoordinates2D>


>  <FragFp>
zvyj@ztZ1D1m0og138Vc0C5VJ0FG88#IF0n8080BkN410V0HN08!JFF081kH0V1!V!J4#F2$1#

>  <PathFp>
058181841PN0WFF32N34_02F4V!886R0eF010FRV208V8!VkV90Fo0k150F0FF!ZF10V121023Z!9k4FV0

>  <SkelSpheres>
//#1#B!1.2/)2&101.401!6$3//01/0104/D/)1/%1&1!3+5,1/!1/&1/$3%2#1////$1//%19/$1/!1#2!42(3/!1#2/&2,4-1-103#1+5(211)1)1*4/1/-1$12.2/%2/,2#1/-1/$110i/1/)3/!1!1/2//)2(7!3*2//(11/%2/3*4.2)1//0

>  <Structure>
ficQb@DTaeh@cIMEeEEEddmBifiifejjjdQeXPerLvh

>  <Atoms>
25

>  <Bonds>
24

>  <Total Molweight>
336

>  <Total Molweight 2>
336.286

>  <cLogP>
4.7442

>  <H-Acceptors>
5

>  <H-Donors>
0

>  <Total Surface Area>
65.79

>  <Relative PSA>
0.82535

>  <Polar Surface Area>
73.13

>  <Shape Index>
0.56

>  <Molecular Flexibility>
0.62966

>  <Molecular Complexity>
0.7177

>  <Non-H Atoms>
25

>  <Non-C/H Atoms>
6

>  <Electronegative Atoms>
6

>  <Stereo Centers>
2

>  <Rotatable Bonds>
10

>  <Rings Closures>
0

>  <Aromatic Rings>
0

>  <Aromatic Atoms>
0

>  <sp3-Atoms>
13

>  <Symmetric atoms>
0

$$$$

eCreator 1.02D

 25 24  0  0  0  0  0  0  0  0999 V2000
   11.6913   -4.5000   -0.0000 S   0  0  0  0  0  0  0  0  0  0  0  0
   12.9904   -5.2500   -0.0000 O   0  0  0  0  0  0  0  0  0  0  0  0
   11.6913   -3.0000   -0.0000 N   0  0  0  0  0  0  0  0  0  0  0  0
   10.3923   -2.2500   -0.0000 C   0  0  0  0  0  0  0  0  0  0  0  0
   12.9904   -2.2500   -0.0000 C   0  0  0  0  0  0  0  0  0  0  0  0
   10.3923   -0.7500   -0.0000 N   0  0  0  0  0  0  0  0  0  0  0  0
    9.0933   -3.0000   -0.0000 N   0  0  0  0  0  0  0  0  0  0  0  0
    9.0933   -0.0000   -0.0000 C   0  0  0  0  0  0  0  0  0  0  0  0
    7.7942   -0.7500   -0.0000 C   0  0  0  0  0  0  0  0  0  0  0  0
    9.0933    1.5000   -0.0000 C   0  0  0  0  0  0  0  0  0  0  0  0
    7.7942   -2.2500   -0.0000 C   0  0  0  0  0  0  0  0  0  0  0  0
    6.4952   -0.0000   -0.0000 C   0  0  0  0  0  0  0  0  0  0  0  0
    7.7942    2.2500   -0.0000 C   0  0  0  0  0  0  0  0  0  0  0  0
    6.4952   -3.0000   -0.0000 C   0  0  0  0  0  0  0  0  0  0  0  0
    5.1962   -0.7500   -0.0000 C   0  0  0  0  0  0  0  0  0  0  0  0
    6.4952   -4.5000   -0.0000 C   0  0  0  0  0  0  0  0  0  0  0  0
    5.1962   -2.2500   -0.0000 C   0  0  0  0  0  0  0  0  0  0  0  0
    3.8971   -0.0000   -0.0000 C   0  0  0  0  0  0  0  0  0  0  0  0
    5.1962   -5.2500   -0.0000 C   0  0  0  0  0  0  0  0  0  0  0  0
    2.5981   -0.7500   -0.0000 C   0  0  0  0  0  0  0  0  0  0  0  0
    3.8971   -4.5000   -0.0000 C   0  0  0  0  0  0  0  0  0  0  0  0
    1.2990   -0.0000   -0.0000 C   0  0  0  0  0  0  0  0  0  0  0  0
    2.5981   -5.2500   -0.0000 F   0  0  0  0  0  0  0  0  0  0  0  0
    1.2990    1.5000   -0.0000 O   0  0  0  0  0  0  0  0  0  0  0  0
    0.0000   -0.7500   -0.0000 C   0  0  0  0  0  0  0  0  0  0  0  0
  1  2  2  0  0  0  0
  1  3  1  0  0  0  0
  3  4  1  0  0  0  0
  3  5  1  0  0  0  0
  4  6  1  0  0  0  0
  4  7  2  0  0  0  0
  6  8  2  0  0  0  0
  8  9  1  0  0  0  0
  8 10  1  0  0  0  0
  9 11  2  0  0  0  0
  9 12  1  0  0  0  0
 10 13  1  0  0  0  0
 11 14  1  0  0  0  0
 12 15  2  0  0  0  0
 14 16  1  0  0  0  0
 14 17  2  0  0  0  0
 15 18  1  0  0  0  0
 16 19  2  0  0  0  0
 18 20  1  0  0  0  0
 19 21  1  0  0  0  0
 22 20  1  0  0  0  0
 21 23  1  0  0  0  0
 22 24  1  6  0  0  0
 22 25  1  0  0  0  0
M  END
>  <idcoordinates2D>


>  <FragFp>
:uj2qta0@5u!C178Vc0C2VFFFJ8$HF0V808!kN4WFV0VN$JFF0c1FH1W#V!F$F2#V18!

>  <PathFp>
0ZB0138F10FHWF11882F70XG0V8#2BF8HV!GRV0JB_8!14010Hk0k15#FF0FZF01V1F!V2k029N40V0

>  <SkelSpheres>
/!1/$@3$1+1/)203+3&2(5$42//1//$C/#1/$1.14,2.2//+2/$2!2///$2,1//$2(7!1&2)1(2$2#10202$2011#2/&2////.2*1-14/%3#1//%2%202$1012/(2!3$2///#1/#3*3!f#1(1)11/02!12&1/$1$3!1(1//01#9!1/+1/&1&1-3/)3)1(3/01*4-

>  <Structure>
ficpa@DTYCh@al`e\wsJ|njsUKSTsMUTJpcFUZbp

>  <Atoms>
25

>  <Bonds>
24

>  <Total Molweight>
341

>  <Total Molweight 2>
341.281

>  <cLogP>
3.9468

>  <H-Acceptors>
5

>  <H-Donors>
0

>  <Total Surface Area>
88.19

>  <Relative PSA>
0.59769

>  <Polar Surface Area>
65.26

>  <Shape Index>
0.52

>  <Molecular Flexibility>
0.71395

>  <Molecular Complexity>
0.70389

>  <Non-H Atoms>
25

>  <Non-C/H Atoms>
7

>  <Electronegative Atoms>
7

>  <Stereo Centers>
1

>  <Rotatable Bonds>
9

>  <Rings Closures>
0

>  <Aromatic Rings>
0

>  <Aromatic Atoms>
0

>  <sp3-Atoms>
10

>  <Symmetric atoms>
0

$$$$

eCreator 1.02D

 25 24  0  0  0  0  0  0  0  0999 V2000
    6.9282   -1.5000   -0.0000 S   0  0  0  0  0  0  0  0  0  0  0  0
    7.7942   -2.0000   -0.0000 N   0  0  0  0  0  0  0  0  0  0  0  0
    8.6603   -1.5000   -0.0000 C   0  0  0  0  0  0  0  0  0  0  0  0
    7.7942   -3.0000   -0.0000 C   0  0  0  0  0  0  0  0  0  0  0  0
    8.6603   -0.5000   -0.0000 N   0  0  0  0  0  0  0  0  0  0  0  0
    9.5263   -2.0000   -0.0000 N   0  0  0  0  0  0  0  0  0  0  0  0
    7.7942   -0.0000   -0.0000 C   0  0  0  0  0  0  0  0  0  0  0  0
   10.3923   -1.5000   -0.0000 C   0  0  0  0  0  0  0  0  0  0  0  0
    6.9282   -0.5000   -0.0000 C   0  0  0  0  0  0  0  0  0  0  0  0
    7.7942    1.0000   -0.0000 C   0  0  0  0  0  0  0  0  0  0  0  0
   11.2583   -2.0000   -0.0000 C   0  0  0  0  0  0  0  0  0  0  0  0
    6.0622   -0.0000   -0.0000 C   0  0  0  0  0  0  0  0  0  0  0  0
    6.9282    1.5000   -0.0000 C   0  0  0  0  0  0  0  0  0  0  0  0
   12.1244   -1.5000   -0.0000 C   0  0  0  0  0  0  0  0  0  0  0  0
   11.2583   -3.0000   -0.0000 C   0  0  0  0  0  0  0  0  0  0  0  0
    5.1962   -0.5000   -0.0000 C   0  0  0  0  0  0  0  0  0  0  0  0
   12.9904   -2.0000   -0.0000 C   0  0  0  0  0  0  0  0  0  0  0  0
    4.3301   -0.0000   -0.0000 C   0  0  0  0  0  0  0  0  0  0  0  0
    3.4641   -0.5000   -0.0000 C   0  0  0  0  0  0  0  0  0  0  0  0
    2.5981   -0.0000   -0.0000 C   0  0  0  0  0  0  0  0  0  0  0  0
    2.5981    1.0000   -0.0000 O   0  0  0  0  0  0  0  0  0  0  0  0
    1.7321   -0.5000   -0.0000 C   0  0  0  0  0  0  0  0  0  0  0  0
    0.8660   -0.0000   -0.0000 C   0  0  0  0  0  0  0  0  0  0  0  0
    0.8660    1.0000   -0.0000 O   0  0  0  0  0  0  0  0  0  0  0  0
    0.0000   -0.5000   -0.0000 O   0  0  0  0  0  0  0  0  0  0  0  0
  1  2  1  0  0  0  0
  2  3  1  0  0  0  0
  2  4  1  0  0  0  0
  3  5  1  0  0  0  0
  3  6  2  0  0  0  0
  5  7  2  0  0  0  0
  6  8  1  0  0  0  0
  7  9  1  0  0  0  0
  7 10  1  0  0  0  0
  8 11  1  0  0  0  0
  9 12  1  0  0  0  0
 10 13  1  0  0  0  0
 11 14  2  0  0  0  0
 11 15  1  0  0  0  0
 12 16  2  0  0  0  0
 14 17  1  0  0  0  0
 16 18  1  0  0  0  0
 18 19  1  0  0  0  0
 20 19  1  0  0  0  0
 20 21  1  6  0  0  0
 20 22  1  0  0  0  0
 22 23  1  0  0  0  0
 23 24  2  0  0  0  0
 23 25  1  0  0  0  0
M  END
>  <idcoordinates2D>


>  <FragFp>
:yjirxaWDWy1_5W7DVc0CLVG0FJ88#IF0l948F8FNJ5FV0XN08!FFG081kH1W&F%22!V1#

>  <PathFp>
FZB0938F08FFY!G8N2Jb1X80V80890R0@F010FBV0F4W8(HZ0o1!20NkVFZ401!2!X2J029V4k!

>  <SkelSpheres>
!2.1/$C1%1*2#1/$3/.52#1%1(1+1//#4%@/%2////#3//)4/1#1#3#11.1#2(1*31$1/$3/%2-@03$1!3)2(2(1$1$5$103(3////01%1$3////02/&1/04*1%32/+1#11/)4#2///(h02*1/%4)2///*1/+9!1//011/1!2&101#2/%2*21-3.1,1-

>  <Structure>
ficqb@HDhWhpABSMkJlk[URuULuUSPsBDjIiu@

>  <Atoms>
25

>  <Bonds>
24

>  <Total Molweight>
338

>  <Total Molweight 2>
338.282

>  <cLogP>
3.2827

>  <H-Acceptors>
6

>  <H-Donors>
0

>  <Total Surface Area>
64.79

>  <Relative PSA>
1.0157

>  <Polar Surface Area>
85.49

>  <Shape Index>
0.68

>  <Molecular Flexibility>
0.75775

>  <Molecular Complexity>
0.63634

>  <Non-H Atoms>
25

>  <Non-C/H Atoms>
7

>  <Electronegative Atoms>
7

>  <Stereo Centers>
1

>  <Rotatable Bonds>
10

>  <Rings Closures>
0

>  <Aromatic Rings>
0

>  <Aromatic Atoms>
0

>  <sp3-Atoms>
14

>  <Symmetric atoms>
0

$$$$

eCreator 1.02D

 26 25  0  0  0  0  0  0  0  0999 V2000
   11.2583   -0.0000   -0.0000 S   0  0  0  0  0  0  0  0  0  0  0  0
   12.1244   -0.5000   -0.0000 O   0  0  0  0  0  0  0  0  0  0  0  0
   10.3923   -0.5000   -0.0000 N   0  0  0  0  0  0  0  0  0  0  0  0
    9.5263   -0.0000   -0.0000 C   0  0  0  0  0  0  0  0  0  0  0  0
   10.3923   -1.5000   -0.0000 C   0  0  0  0  0  0  0  0  0  0  0  0
    8.6603   -0.5000   -0.0000 N   0  0  0  0  0  0  0  0  0  0  0  0
    7.7942   -0.0000   -0.0000 C   0  0  0  0  0  0  0  0  0  0  0  0
    6.9282   -0.5000   -0.0000 C   0  0  0  0  0  0  0  0  0  0  0  0
    7.7942    1.0000   -0.0000 C   0  0  0  0  0  0  0  0  0  0  0  0
    6.9282   -1.5000   -0.0000 C   0  0  0  0  0  0  0  0  0  0  0  0
    6.0622   -0.0000   -0.0000 C   0  0  0  0  0  0  0  0  0  0  0  0
    6.9282    1.5000   -0.0000 C   0  0  0  0  0  0  0  0  0  0  0  0
    7.7942   -2.0000   -0.0000 N   0  0  0  0  0  0  0  0  0  0  0  0
    6.0622   -2.0000   -0.0000 C   0  0  0  0  0  0  0  0  0  0  0  0
    5.1962   -0.5000   -0.0000 C   0  0  0  0  0  0  0  0  0  0  0  0
    6.9282    2.5000   -0.0000 C   0  0  0  0  0  0  0  0  0  0  0  0
    6.0622   -3.0000   -0.0000 C   0  0  0  0  0  0  0  0  0  0  0  0
    4.3301   -0.0000   -0.0000 C   0  0  0  0  0  0  0  0  0  0  0  0
    7.7942    3.0000   -0.0000 C   0  0  0  0  0  0  0  0  0  0  0  0
    4.3301    1.0000   -0.0000 O   0  0  0  0  0  0  0  0  0  0  0  0
    3.4641   -0.5000   -0.0000 C   0  0  0  0  0  0  0  0  0  0  0  0
    2.5981   -0.0000   -0.0000 C   0  0  0  0  0  0  0  0  0  0  0  0
    2.5981    1.0000   -0.0000 O   0  0  0  0  0  0  0  0  0  0  0  0
    1.7321   -0.5000   -0.0000 C   0  0  0  0  0  0  0  0  0  0  0  0
    0.8660   -0.0000   -0.0000 C   0  0  0  0  0  0  0  0  0  0  0  0
    0.0000   -0.5000   -0.0000 O   0  0  0  0  0  0  0  0  0  0  0  0
  1  2  2  0  0  0  0
  1  3  1  0  0  0  0
  3  4  1  0  0  0  0
  3  5  1  0  0  0  0
  4  6  2  0  0  0  0
  6  7  1  0  0  0  0
  7  8  2  0  0  0  0
  7  9  1  0  0  0  0
  8 10  1  0  0  0  0
  8 11  1  0  0  0  0
  9 12  1  0  0  0  0
 10 13  2  0  0  0  0
 10 14  1  0  0  0  0
 11 15  2  0  0  0  0
 12 16  2  0  0  0  0
 14 17  1  0  0  0  0
 18 15  1  0  0  0  0
 16 19  1  0  0  0  0
 18 20  1  6  0  0  0
 18 21  1  0  0  0  0
 22 21  1  0  0  0  0
 22 23  1  6  0  0  0
 22 24  1  0  0  0  0
 24 25  1  0  0  0  0
 25 26  2  0  0  0  0
M  END
>  <idcoordinates2D>


>  <FragFp>
zvyjDztZ1D1u0ohW78Vc0CKVrFFG88#HF0n8080BkN45Fc0HN08!JFG081kH!1!V!J4#F2$1#

>  <PathFp>
0_8111845PN2WNFI2834b02F4V80886R0eHX10FBV208V8!VkV80Fo0o150k0FF!ZJ10V101023Z0V9k4FV0

>  <SkelSpheres>
1//!1!2@!1!1$2%2/)205$101/01!6$3/)2/!1(401-F/%1101,2/#3//-1/%1/$3%2///&1///(17&1,1(2(11#2!422&4/&2/&201*1-1%1$301!1!1$2!1)2!1%1/$4#4,2//!1////)2!11+1$2+1/(g03*2!2/)3!3.1!1///*1(5!3///#11/$121.2*2.3)1!3(1/!10

>  <Structure>
fespR@DTMCKY`BLdtVTTRbVRtJfSTsULmUURbLkBDfMis@

>  <Atoms>
26

>  <Bonds>
25

>  <Total Molweight>
354

>  <Total Molweight 2>
354.281

>  <cLogP>
1.7323

>  <H-Acceptors>
7

>  <H-Donors>
0

>  <Total Surface Area>
93.43

>  <Relative PSA>
0.84395

>  <Polar Surface Area>
102.56

>  <Shape Index>
0.57692

>  <Molecular Flexibility>
0.63665

>  <Molecular Complexity>
0.71863

>  <Non-H Atoms>
26

>  <Non-C/H Atoms>
8

>  <Electronegative Atoms>
8

>  <Stereo Centers>
2

>  <Rotatable Bonds>
11

>  <Rings Closures>
0

>  <Aromatic Rings>
0

>  <Aromatic Atoms>
0

>  <sp3-Atoms>
12

>  <Symmetric atoms>
0

$$$$

eCreator 1.02D

 26 25  0  0  0  0  0  0  0  0999 V2000
    9.5263    1.0000   -0.0000 S   0  0  0  0  0  0  0  0  0  0  0  0
    8.6603    1.5000   -0.0000 N   0  0  0  0  0  0  0  0  0  0  0  0
   10.3923    1.5000   -0.0000 C   0  0  0  0  0  0  0  0  0  0  0  0
    7.7942    1.0000   -0.0000 C   0  0  0  0  0  0  0  0  0  0  0  0
    8.6603    2.5000   -0.0000 C   0  0  0  0  0  0  0  0  0  0  0  0
    6.9282    1.5000   -0.0000 N   0  0  0  0  0  0  0  0  0  0  0  0
    6.0622    1.0000   -0.0000 C   0  0  0  0  0  0  0  0  0  0  0  0
    6.0622   -0.0000   -0.0000 C   0  0  0  0  0  0  0  0  0  0  0  0
    5.1962    1.5000   -0.0000 C   0  0  0  0  0  0  0  0  0  0  0  0
    6.9282   -0.5000   -0.0000 C   0  0  0  0  0  0  0  0  0  0  0  0
    5.1962   -0.5000   -0.0000 C   0  0  0  0  0  0  0  0  0  0  0  0
    4.3301    1.0000   -0.0000 C   0  0  0  0  0  0  0  0  0  0  0  0
    7.7942   -0.0000   -0.0000 C   0  0  0  0  0  0  0  0  0  0  0  0
    5.1962   -1.5000   -0.0000 C   0  0  0  0  0  0  0  0  0  0  0  0
    8.6603   -0.5000   -0.0000 C   0  0  0  0  0  0  0  0  0  0  0  0
    4.3301   -2.0000   -0.0000 C   0  0  0  0  0  0  0  0  0  0  0  0
    9.5263   -0.0000   -0.0000 C   0  0  0  0  0  0  0  0  0  0  0  0
    4.3301   -3.0000   -0.0000 C   0  0  0  0  0  0  0  0  0  0  0  0
   10.3923   -0.5000   -0.0000 C   0  0  0  0  0  0  0  0  0  0  0  0
    3.4641   -3.5000   -0.0000 C   0  0  0  0  0  0  0  0  0  0  0  0
   10.3923   -1.5000   -0.0000 O   0  0  0  0  0  0  0  0  0  0  0  0
   11.2583   -0.0000   -0.0000 C   0  0  0  0  0  0  0  0  0  0  0  0
    3.4641   -4.5000   -0.0000 F   0  0  0  0  0  0  0  0  0  0  0  0
    2.5981   -3.0000   -0.0000 C   0  0  0  0  0  0  0  0  0  0  0  0
   12.1244   -0.5000   -0.0000 C   0  0  0  0  0  0  0  0  0  0  0  0
    1.7321   -3.5000   -0.0000 C   0  0  0  0  0  0  0  0  0  0  0  0
  1  2  1  0  0  0  0
  1  3  1  0  0  0  0
  2  4  1  0  0  0  0
  2  5  1  0  0  0  0
  4  6  1  0  0  0  0
  6  7  2  0  0  0  0
  7  8  1  0  0  0  0
  7  9  1  0  0  0  0
  8 10  1  0  0  0  0
  8 11  2  0  0  0  0
  9 12  1  0  0  0  0
 10 13  2  0  0  0  0
 11 14  1  0  0  0  0
 13 15  1  0  0  0  0
 14 16  2  0  0  0  0
 15 17  1  0  0  0  0
 16 18  1  0  0  0  0
 19 17  1  0  0  0  0
 18 20  2  0  0  0  0
 19 21  1  6  0  0  0
 19 22  1  0  0  0  0
 20 23  1  0  0  0  0
 20 24  1  0  0  0  0
 22 25  1  0  0  0  0
 24 26  2  0  0  0  0
M  END
>  <idcoordinates2D>


>  <FragFp>
;jPqlX1@3PVV516cVc0CDVFFF08#4HG0W808!FN41FV0V808!FFF081FH1W1%F$F$V18!

>  <PathFp>
0ZB01I8F#2WF11882J70210V804!BF8FV!FRV0F4Z8!W4010HV0k1$VF0FZF01V!1!2kF21c40V0

>  <SkelSpheres>
/!1/$E*2&1/)2(11/$4$2//1//%G+4+4//.1(1/(2/(12/$1$1/.1//1&1/1+2!2$8*1&101(2-11#21%1//-2-2/#1//$2)1/&2)1//&2!1#1012//2#1/#2/03.3!1/2(j#1(1)1013#11)2!1(3!1(1#3)4//4/35201/2//!1,1/*3&3!81$1(2)1/!2-

>  <Structure>
fesQA@HTJ@H[HIS^sJzjlwuTuLtuMULDreFUj]Ih

>  <Atoms>
26

>  <Bonds>
25

>  <Total Molweight>
347

>  <Total Molweight 2>
347.308

>  <cLogP>
5.7971

>  <H-Acceptors>
3

>  <H-Donors>
0

>  <Total Surface Area>
79.66

>  <Relative PSA>
0.57306

>  <Polar Surface Area>
61.13

>  <Shape Index>
0.57692

>  <Molecular Flexibility>
0.6295

>  <Molecular Complexity>
0.64597

>  <Non-H Atoms>
26

>  <Non-C/H Atoms>
5

>  <Electronegative Atoms>
5

>  <Stereo Centers>
1

>  <Rotatable Bonds>
13

>  <Rings Closures>
0

>  <Aromatic Rings>
0

>  <Aromatic Atoms>
0

>  <sp3-Atoms>
13

>  <Symmetric atoms>
0

$$$$

eCreator 1.02D

 26 25  0  0  0  0  0  0  0  0999 V2000
   11.2583   -0.0000   -0.0000 S   0  0  0  0  0  0  0  0  0  0  0  0
   12.1244   -0.5000   -0.0000 O   0  0  0  0  0  0  0  0  0  0  0  0
   10.3923   -0.5000   -0.0000 N   0  0  0  0  0  0  0  0  0  0  0  0
    9.5263   -0.0000   -0.0000 C   0  0  0  0  0  0  0  0  0  0  0  0
   10.3923   -1.5000   -0.0000 C   0  0  0  0  0  0  0  0  0  0  0  0
    8.6603   -0.5000   -0.0000 N   0  0  0  0  0  0  0  0  0  0  0  0
    7.7942   -0.0000   -0.0000 C   0  0  0  0  0  0  0  0  0  0  0  0
    6.9282   -0.5000   -0.0000 C   0  0  0  0  0  0  0  0  0  0  0  0
    7.7942    1.0000   -0.0000 C   0  0  0  0  0  0  0  0  0  0  0  0
    6.9282   -1.5000   -0.0000 C   0  0  0  0  0  0  0  0  0  0  0  0
    6.0622   -0.0000   -0.0000 C   0  0  0  0  0  0  0  0  0  0  0  0
    6.9282    1.5000   -0.0000 C   0  0  0  0  0  0  0  0  0  0  0  0
    8.6603    1.5000   -0.0000 C   0  0  0  0  0  0  0  0  0  0  0  0
    7.7942   -2.0000   -0.0000 N   0  0  0  0  0  0  0  0  0  0  0  0
    6.0622   -2.0000   -0.0000 C   0  0  0  0  0  0  0  0  0  0  0  0
    5.1962   -0.5000   -0.0000 C   0  0  0  0  0  0  0  0  0  0  0  0
    6.9282    2.5000   -0.0000 C   0  0  0  0  0  0  0  0  0  0  0  0
    6.0622   -3.0000   -0.0000 C   0  0  0  0  0  0  0  0  0  0  0  0
    4.3301   -0.0000   -0.0000 C   0  0  0  0  0  0  0  0  0  0  0  0
    7.7942    3.0000   -0.0000 C   0  0  0  0  0  0  0  0  0  0  0  0
    3.4641   -0.5000   -0.0000 C   0  0  0  0  0  0  0  0  0  0  0  0
    2.5981   -0.0000   -0.0000 C   0  0  0  0  0  0  0  0  0  0  0  0
    2.5981    1.0000   -0.0000 O   0  0  0  0  0  0  0  0  0  0  0  0
    1.7321   -0.5000   -0.0000 C   0  0  0  0  0  0  0  0  0  0  0  0
    0.8660   -0.0000   -0.0000 C   0  0  0  0  0  0  0  0  0  0  0  0
    0.0000   -0.5000   -0.0000 O   0  0  0  0  0  0  0  0  0  0  0  0
  1  2  2  0  0  0  0
  1  3  1  0  0  0  0
  3  4  1  0  0  0  0
  3  5  1  0  0  0  0
  4  6  2  0  0  0  0
  6  7  1  0  0  0  0
  7  8  2  0  0  0  0
  7  9  1  0  0  0  0
  8 10  1  0  0  0  0
  8 11  1  0  0  0  0
  9 12  1  0  0  0  0
  9 13  2  0  0  0  0
 10 14  2  0  0  0  0
 10 15  1  0  0  0  0
 11 16  2  0  0  0  0
 12 17  2  0  0  0  0
 15 18  1  0  0  0  0
 16 19  1  0  0  0  0
 17 20  1  0  0  0  0
 19 21  1  0  0  0  0
 22 21  1  0  0  0  0
 22 23  1  6  0  0  0
 22 24  1  0  0  0  0
 24 25  1  0  0  0  0
 25 26  1  0  0  0  0
M  END
>  <idcoordinates2D>


>  <FragFp>
zvyjerxZ1DWu1o417@Vc0C4VFFFG88#IF0l90808kNJ10V02N08!JFF081kH0V1!V!J$F2$1#

>  <PathFp>
0Z8191844PN2WF032N34b02F4V80896R0eHX10FRV208V8!VkV10Fo0k150F0FF!ZF10V121023V0V9k4FV0

>  <SkelSpheres>
/!1/$B!1!1+2/)2&101.2$4$4#1/01*1/#4/D///+301)5///01%1!2/03!1!2////#1//!12#30107*2)1(2(11#2!422&3/!1#3//01!4/*3/.11/*4#2,2,1/#1%2%2/.21/2.1///$10j,2!3$2)1)3////&1/!9!1///#21/%1/2*21-3)1!3.42&2$

>  <Structure>
fesqb@DTmAlpAFRZKJJJJIEKYSIjYjeejjjaVDILWWf

>  <Atoms>
26

>  <Bonds>
25

>  <Total Molweight>
350

>  <Total Molweight 2>
350.293

>  <cLogP>
3.3873

>  <H-Acceptors>
6

>  <H-Donors>
0

>  <Total Surface Area>
85.1

>  <Relative PSA>
0.77333

>  <Polar Surface Area>
85.49

>  <Shape Index>
0.57692

>  <Molecular Flexibility>
0.62676

>  <Molecular Complexity>
0.74185

>  <Non-H Atoms>
26

>  <Non-C/H Atoms>
7

>  <Electronegative Atoms>
7

>  <Stereo Centers>
1

>  <Rotatable Bonds>
11

>  <Rings Closures>
0

>  <Aromatic Rings>
0

>  <Aromatic Atoms>
0

>  <sp3-Atoms>
12

>  <Symmetric atoms>
0

$$$$

eCreator 1.02D

 25 25  0  0  0  0  0  0  0  0999 V2000
   14.2894   -4.5000   -0.0000 S   0  0  0  0  0  0  0  0  0  0  0  0
   12.7894   -4.5000   -0.0000 O   0  0  0  0  0  0  0  0  0  0  0  0
   15.7894   -4.5000   -0.0000 O   0  0  0  0  0  0  0  0  0  0  0  0
   14.2894   -3.0000   -0.0000 N   0  0  0  0  0  0  0  0  0  0  0  0
   14.2894   -6.0000   -0.0000 C   0  0  0  0  0  0  0  0  0  0  0  0
   12.9904   -2.2500   -0.0000 C   0  0  0  0  0  0  0  0  0  0  0  0
   12.9904   -0.7500   -0.0000 N   0  0  0  0  0  0  0  0  0  0  0  0
   11.6913   -3.0000   -0.0000 N   0  0  0  0  0  0  0  0  0  0  0  0
   11.6913   -0.0000   -0.0000 C   0  0  0  0  0  0  0  0  0  0  0  0
   10.3923   -2.2500   -0.0000 C   0  0  0  0  0  0  0  0  0  0  0  0
   10.3923   -0.7500   -0.0000 C   0  0  0  0  0  0  0  0  0  0  0  0
   11.6913    1.5000   -0.0000 C   0  0  0  0  0  0  0  0  0  0  0  0
    9.0933   -3.0000   -0.0000 C   0  0  0  0  0  0  0  0  0  0  0  0
    9.0933   -0.0000   -0.0000 C   0  0  0  0  0  0  0  0  0  0  0  0
   10.3923    2.2500   -0.0000 C   0  0  0  0  0  0  0  0  0  0  0  0
    7.7942   -0.7500   -0.0000 C   0  0  0  0  0  0  0  0  0  0  0  0
   10.3923    3.7500   -0.0000 C   0  0  0  0  0  0  0  0  0  0  0  0
    6.4952   -0.0000   -0.0000 C   0  0  0  0  0  0  0  0  0  0  0  0
    9.0933    4.5000   -0.0000 C   0  0  0  0  0  0  0  0  0  0  0  0
    6.4952    1.5000   -0.0000 O   0  0  0  0  0  0  0  0  0  0  0  0
    5.1962   -0.7500   -0.0000 C   0  0  0  0  0  0  0  0  0  0  0  0
    3.8971   -0.0000   -0.0000 C   0  0  0  0  0  0  0  0  0  0  0  0
    2.5981   -0.7500   -0.0000 C   0  0  0  0  0  0  0  0  0  0  0  0
    1.2990   -0.0000   -0.0000 C   0  0  0  0  0  0  0  0  0  0  0  0
    0.0000   -0.7500   -0.0000 O   0  0  0  0  0  0  0  0  0  0  0  0
  1  2  2  0  0  0  0
  1  3  2  0  0  0  0
  1  4  1  0  0  0  0
  1  5  1  0  0  0  0
  4  6  1  0  0  0  0
  6  7  2  0  0  0  0
  6  8  1  0  0  0  0
  7  9  1  0  0  0  0
  8 10  2  0  0  0  0
  9 11  2  0  0  0  0
  9 12  1  0  0  0  0
 10 13  1  0  0  0  0
 11 14  1  0  0  0  0
 12 15  2  0  0  0  0
 14 16  2  0  0  0  0
 15 17  1  0  0  0  0
 18 16  1  0  0  0  0
 17 19  2  0  0  0  0
 18 20  1  6  0  0  0
 18 21  1  0  0  0  0
 21 22  1  0  0  0  0
 22 23  1  0  0  0  0
 23 24  1  0  0  0  0
 24 25  2  0  0  0  0
 10 11  1  0  0  0  0
M  END
>  <idcoordinates2D>


>  <FragFp>
:yz6Tsl1@4m!iV0NV90B6kb!F988!2F0Z8082NF86C1V#V42040F#8X!80224!Z!2F20F!1!F

>  <PathFp>
V7PV0k90W70HmP0FF8HB64X!s8BF9AD48G@19P412!V81c!204HJFk_1BFBFk!aRtV0ZVI822x880VB#

>  <SkelSpheres>
//#2!27#1-1*1.1(4(1!21&2!105/$2/!1/!2)5D+5/)2///#1&2!3#1/-2/03/.1#1!1/.2&1(1/*6&1&1/(2/04/&2/01$21(4#201/$1010101)2/.1#2,2/%1//!1!3+1(6(1#1-1/&1)2!1/*1%e*2/$1*21//01.1&2*1/101!3//!42/#1)4(1!1*1&4/!103#1$1*1&1,2

>  <Structure>
fispR@LLyAFQ`BLddNbRbRrRTJRdiZ`@jVfjdaFHmNh

>  <Atoms>
25

>  <Bonds>
25

>  <Total Molweight>
342

>  <Total Molweight 2>
342.270

>  <cLogP>
2.0734

>  <H-Acceptors>
7

>  <H-Donors>
0

>  <Total Surface Area>
116.48

>  <Relative PSA>
0.68862

>  <Polar Surface Area>
108.84

>  <Shape Index>
0.6

>  <Molecular Flexibility>
0.58693

>  <Molecular Complexity>
0.74957

>  <Non-H Atoms>
25

>  <Non-C/H Atoms>
8

>  <Electronegative Atoms>
8

>  <Stereo Centers>
1

>  <Rotatable Bonds>
9

>  <Rings Closures>
1

>  <Aromatic Rings>
1

>  <Aromatic Atoms>
6

>  <sp3-Atoms>
8

>  <Symmetric atoms>
1

$$$$

eCreator 1.02D

 26 25  0  0  0  0  0  0  0  0999 V2000
   11.6913   -4.5000   -0.0000 S   0  0  0  0  0  0  0  0  0  0  0  0
   10.3923   -5.2500   -0.0000 O   0  0  0  0  0  0  0  0  0  0  0  0
   11.6913   -3.0000   -0.0000 N   0  0  0  0  0  0  0  0  0  0  0  0
   12.9904   -2.2500   -0.0000 C   0  0  0  0  0  0  0  0  0  0  0  0
   12.9904   -0.7500   -0.0000 N   0  0  0  0  0  0  0  0  0  0  0  0
   14.2894   -3.0000   -0.0000 N   0  0  0  0  0  0  0  0  0  0  0  0
   11.6913   -0.0000   -0.0000 C   0  0  0  0  0  0  0  0  0  0  0  0
   15.5885   -2.2500   -0.0000 C   0  0  0  0  0  0  0  0  0  0  0  0
   10.3923   -0.7500   -0.0000 C   0  0  0  0  0  0  0  0  0  0  0  0
   11.6913    1.5000   -0.0000 C   0  0  0  0  0  0  0  0  0  0  0  0
   16.8875   -3.0000   -0.0000 C   0  0  0  0  0  0  0  0  0  0  0  0
    9.0933   -0.0000   -0.0000 C   0  0  0  0  0  0  0  0  0  0  0  0
   10.3923    2.2500   -0.0000 C   0  0  0  0  0  0  0  0  0  0  0  0
   18.1865   -2.2500   -0.0000 C   0  0  0  0  0  0  0  0  0  0  0  0
    7.7942   -0.7500   -0.0000 C   0  0  0  0  0  0  0  0  0  0  0  0
   19.4856   -3.0000   -0.0000 C   0  0  0  0  0  0  0  0  0  0  0  0
    6.4952   -0.0000   -0.0000 C   0  0  0  0  0  0  0  0  0  0  0  0
   19.4856   -4.5000   -0.0000 C   0  0  0  0  0  0  0  0  0  0  0  0
    6.4952    1.5000   -0.0000 O   0  0  0  0  0  0  0  0  0  0  0  0
    5.1962   -0.7500   -0.0000 C   0  0  0  0  0  0  0  0  0  0  0  0
   20.7846   -5.2500   -0.0000 F   0  0  0  0  0  0  0  0  0  0  0  0
    3.8971   -0.0000   -0.0000 C   0  0  0  0  0  0  0  0  0  0  0  0
    3.8971    1.5000   -0.0000 O   0  0  0  0  0  0  0  0  0  0  0  0
    2.5981   -0.7500   -0.0000 C   0  0  0  0  0  0  0  0  0  0  0  0
    1.2990   -0.0000   -0.0000 C   0  0  0  0  0  0  0  0  0  0  0  0
    0.0000   -0.7500   -0.0000 O   0  0  0  0  0  0  0  0  0  0  0  0
  1  2  2  0  0  0  0
  1  3  1  0  0  0  0
  3  4  1  0  0  0  0
  4  5  1  0  0  0  0
  4  6  2  0  0  0  0
  5  7  2  0  0  0  0
  6  8  1  0  0  0  0
  7  9  1  0  0  0  0
  7 10  1  0  0  0  0
  8 11  1  0  0  0  0
  9 12  1  0  0  0  0
 10 13  1  0  0  0  0
 11 14  1  0  0  0  0
 12 15  2  0  0  0  0
 14 16  2  0  0  0  0
 17 15  1  0  0  0  0
 16 18  1  0  0  0  0
 17 19  1  6  0  0  0
 17 20  1  0  0  0  0
 18 21  1  0  0  0  0
 22 20  1  0  0  0  0
 22 23  1  6  0  0  0
 22 24  1  0  0  0  0
 24 25  1  0  0  0  0
 25 26  1  0  0  0  0
M  END
>  <idcoordinates2D>


>  <FragFp>
:yjeUwZ3DZu1Zg06@Vc0h7VJ0FF88#HF0n9080BkNJ10V0m808!J0F081kH0V&F4$2#V18!

>  <PathFp>
F_B0138J08FFYF03082470X80V8!92R0eF010FBV2JBW8!1FV!Ho1k110V0Fk0F_011!F!X2J!9V4V!

>  <SkelSpheres>
//#1#H/!3/#1&5/#2!201!4$1)101!1///&C2&1&1$1////02//$1%2//*1(2//+1%1%1/+6/1#2!1$201%11#3$201$4//(1%2012/(1*3.4/%1$1/#141+2#211%1//12/+101!1.2*2!421//,1(h(3#1(212,11%22#1,1%1/1//!1!1$2!3//011+1$1/%1(2&2*2%1(3)1/!32,

>  <Structure>
fespQ@DDiAKY`BBrBUlkJkjs}kTmUTmUUT`LkBDjMis@

>  <Atoms>
26

>  <Bonds>
25

>  <Total Molweight>
361

>  <Total Molweight 2>
361.268

>  <cLogP>
2.0617

>  <H-Acceptors>
7

>  <H-Donors>
0

>  <Total Surface Area>
86.28

>  <Relative PSA>
0.91458

>  <Polar Surface Area>
105.72

>  <Shape Index>
0.73077

>  <Molecular Flexibility>
0.75005

>  <Molecular Complexity>
0.61678

>  <Non-H Atoms>
26

>  <Non-C/H Atoms>
9

>  <Electronegative Atoms>
9

>  <Stereo Centers>
2

>  <Rotatable Bonds>
12

>  <Rings Closures>
0

>  <Aromatic Rings>
0

>  <Aromatic Atoms>
0

>  <sp3-Atoms>
15

>  <Symmetric atoms>
0

$$$$

eCreator 1.02D

 26 25  0  0  0  0  0  0  0  0999 V2000
    9.5263    1.0000   -0.0000 S   0  0  0  0  0  0  0  0  0  0  0  0
   10.3923    1.5000   -0.0000 O   0  0  0  0  0  0  0  0  0  0  0  0
    8.6603    1.5000   -0.0000 O   0  0  0  0  0  0  0  0  0  0  0  0
    9.5263    0.0000   -0.0000 N   0  0  0  0  0  0  0  0  0  0  0  0
    8.6603   -0.5000   -0.0000 C   0  0  0  0  0  0  0  0  0  0  0  0
    7.7942   -0.0000   -0.0000 N   0  0  0  0  0  0  0  0  0  0  0  0
    8.6603   -1.5000   -0.0000 N   0  0  0  0  0  0  0  0  0  0  0  0
    6.9282   -0.5000   -0.0000 C   0  0  0  0  0  0  0  0  0  0  0  0
    7.7942   -2.0000   -0.0000 C   0  0  0  0  0  0  0  0  0  0  0  0
    6.9282   -1.5000   -0.0000 C   0  0  0  0  0  0  0  0  0  0  0  0
    6.0622   -0.0000   -0.0000 C   0  0  0  0  0  0  0  0  0  0  0  0
    7.7942   -3.0000   -0.0000 C   0  0  0  0  0  0  0  0  0  0  0  0
    6.0622   -2.0000   -0.0000 C   0  0  0  0  0  0  0  0  0  0  0  0
    6.9282   -3.5000   -0.0000 C   0  0  0  0  0  0  0  0  0  0  0  0
    6.0622   -3.0000   -0.0000 C   0  0  0  0  0  0  0  0  0  0  0  0
    6.9282   -4.5000   -0.0000 C   0  0  0  0  0  0  0  0  0  0  0  0
    5.1962   -3.5000   -0.0000 C   0  0  0  0  0  0  0  0  0  0  0  0
    7.7942   -5.0000   -0.0000 C   0  0  0  0  0  0  0  0  0  0  0  0
    4.3301   -3.0000   -0.0000 O   0  0  0  0  0  0  0  0  0  0  0  0
    5.1962   -4.5000   -0.0000 C   0  0  0  0  0  0  0  0  0  0  0  0
    7.7942   -6.0000   -0.0000 F   0  0  0  0  0  0  0  0  0  0  0  0
    8.6603   -4.5000   -0.0000 C   0  0  0  0  0  0  0  0  0  0  0  0
    4.3301   -5.0000   -0.0000 C   0  0  0  0  0  0  0  0  0  0  0  0
    3.4641   -4.5000   -0.0000 O   0  0  0  0  0  0  0  0  0  0  0  0
    4.3301   -6.0000   -0.0000 C   0  0  0  0  0  0  0  0  0  0  0  0
    3.4641   -6.5000   -0.0000 C   0  0  0  0  0  0  0  0  0  0  0  0
  1  2  2  0  0  0  0
  1  3  2  0  0  0  0
  1  4  1  0  0  0  0
  4  5  1  0  0  0  0
  5  6  1  0  0  0  0
  5  7  2  0  0  0  0
  6  8  2  0  0  0  0
  7  9  1  0  0  0  0
  8 10  1  0  0  0  0
  8 11  1  0  0  0  0
  9 12  1  0  0  0  0
 10 13  1  0  0  0  0
 12 14  1  0  0  0  0
 13 15  2  0  0  0  0
 14 16  2  0  0  0  0
 17 15  1  0  0  0  0
 16 18  1  0  0  0  0
 17 19  1  6  0  0  0
 17 20  1  0  0  0  0
 18 21  1  0  0  0  0
 18 22  2  0  0  0  0
 23 20  1  0  0  0  0
 23 24  1  6  0  0  0
 23 25  1  0  0  0  0
 25 26  1  0  0  0  0
M  END
>  <idcoordinates2D>


>  <FragFp>
:yj@UsZ1D4m0Zg028Vc0C7VJ0FF88#HF0n8080BkN410V0H808!J0F081kH0V&FZ$2#V18!

>  <PathFp>
F_B0138J08FFYF03082470X80V8!82R0eF010FBV2JBW8!WFV!Ho0k110V0Fk0F_F11V0F!X3K!9V4V!

>  <SkelSpheres>
//#1!1B,2$2-3$1&2/)1!4$4)101$2//&1,@#11//*4/&4,1/!3/*2/!1!3.1!3%1//*2#101#1//!7&1(1#2*1%12#1&1$4//(1$32*2/1/3/)22//42//#3$2/12/+201!1/&3!2!101-1.1-1#2#f,2/#1$1%1$1,1%1)2#201//!2!1$6303//011/01/%1/3*4%1$1!3)1/%1*

>  <Structure>
fespQ@LTYAB^`BBrFRPjIJIYIIQSFYZejjVjfjPFMaJSFty`

>  <Atoms>
26

>  <Bonds>
25

>  <Total Molweight>
361

>  <Total Molweight 2>
361.268

>  <cLogP>
3.0371

>  <H-Acceptors>
7

>  <H-Donors>
0

>  <Total Surface Area>
101.82

>  <Relative PSA>
0.77441

>  <Polar Surface Area>
102.56

>  <Shape Index>
0.69231

>  <Molecular Flexibility>
0.74299

>  <Molecular Complexity>
0.61095

>  <Non-H Atoms>
26

>  <Non-C/H Atoms>
9

>  <Electronegative Atoms>
9

>  <Stereo Centers>
2

>  <Rotatable Bonds>
10

>  <Rings Closures>
0

>  <Aromatic Rings>
0

>  <Aromatic Atoms>
0

>  <sp3-Atoms>
12

>  <Symmetric atoms>
1

$$$$

eCreator 1.02D

 26 25  0  0  0  0  0  0  0  0999 V2000
    8.6603    2.5000   -0.0000 S   0  0  0  0  0  0  0  0  0  0  0  0
    9.5263    3.0000   -0.0000 O   0  0  0  0  0  0  0  0  0  0  0  0
    8.6603    1.5000   -0.0000 N   0  0  0  0  0  0  0  0  0  0  0  0
    7.7942    3.0000   -0.0000 C   0  0  0  0  0  0  0  0  0  0  0  0
    7.7942    1.0000   -0.0000 C   0  0  0  0  0  0  0  0  0  0  0  0
    9.5263    1.0000   -0.0000 C   0  0  0  0  0  0  0  0  0  0  0  0
    7.7942   -0.0000   -0.0000 N   0  0  0  0  0  0  0  0  0  0  0  0
    6.9282    1.5000   -0.0000 N   0  0  0  0  0  0  0  0  0  0  0  0
    6.9282   -0.5000   -0.0000 C   0  0  0  0  0  0  0  0  0  0  0  0
    6.0622   -0.0000   -0.0000 C   0  0  0  0  0  0  0  0  0  0  0  0
    6.9282   -1.5000   -0.0000 C   0  0  0  0  0  0  0  0  0  0  0  0
    6.0622    1.0000   -0.0000 C   0  0  0  0  0  0  0  0  0  0  0  0
    5.1962   -0.5000   -0.0000 C   0  0  0  0  0  0  0  0  0  0  0  0
    5.1962    1.5000   -0.0000 C   0  0  0  0  0  0  0  0  0  0  0  0
    4.3301   -0.0000   -0.0000 C   0  0  0  0  0  0  0  0  0  0  0  0
    5.1962    2.5000   -0.0000 C   0  0  0  0  0  0  0  0  0  0  0  0
    3.4641   -0.5000   -0.0000 C   0  0  0  0  0  0  0  0  0  0  0  0
    4.3301    3.0000   -0.0000 C   0  0  0  0  0  0  0  0  0  0  0  0
    2.5981   -0.0000   -0.0000 C   0  0  0  0  0  0  0  0  0  0  0  0
    4.3301    4.0000   -0.0000 C   0  0  0  0  0  0  0  0  0  0  0  0
    1.7321   -0.5000   -0.0000 C   0  0  0  0  0  0  0  0  0  0  0  0
    5.1962    4.5000   -0.0000 O   0  0  0  0  0  0  0  0  0  0  0  0
    3.4641    4.5000   -0.0000 C   0  0  0  0  0  0  0  0  0  0  0  0
    0.8660   -0.0000   -0.0000 F   0  0  0  0  0  0  0  0  0  0  0  0
    1.7321   -1.5000   -0.0000 C   0  0  0  0  0  0  0  0  0  0  0  0
    0.8660   -2.0000   -0.0000 C   0  0  0  0  0  0  0  0  0  0  0  0
  1  2  2  0  0  0  0
  1  3  1  0  0  0  0
  1  4  1  0  0  0  0
  3  5  1  0  0  0  0
  3  6  1  0  0  0  0
  5  7  1  0  0  0  0
  5  8  2  0  0  0  0
  7  9  2  0  0  0  0
  9 10  1  0  0  0  0
  9 11  1  0  0  0  0
 10 12  1  0  0  0  0
 10 13  2  0  0  0  0
 12 14  2  0  0  0  0
 13 15  1  0  0  0  0
 14 16  1  0  0  0  0
 15 17  2  0  0  0  0
 16 18  1  0  0  0  0
 17 19  1  0  0  0  0
 20 18  1  0  0  0  0
 19 21  2  0  0  0  0
 20 22  1  6  0  0  0
 20 23  1  0  0  0  0
 21 24  1  0  0  0  0
 21 25  1  0  0  0  0
 25 26  2  0  0  0  0
M  END
>  <idcoordinates2D>


>  <FragFp>
:vjPqta0@7qV0C13cVc0C@V0FFJ8#4HG0W808!kN4dFV!N08!JJF0c1FH1W1!V!F#2F2#V18!

>  <PathFp>
0ZB01I8F#HWF11882F70X10V80402BF8FV!GRV0JB_808W4010Hs0k11#kF0FZF01V!10V2kF29840V0

>  <SkelSpheres>
/!1/$4%1*11/)2(1$3&3(5$42/.1!5/.1!G+4+4////,1/-2/$2//$1,3/!1!1/$1%1!302!2$8*2)1%2$2%102.2//-2-1////#1/$103///$1!11012/(2!1$2/&2/03//,h#2$1!2)111$1*2!1(3!1/&3//3/3A201%3*101(3&1-1&1//#3%1&1(3)1/!4,2

>  <Structure>
fespa@DLyBh@claddttvbfRRRRbeZjViZZfjXYeNNhuzsP

>  <Atoms>
26

>  <Bonds>
25

>  <Total Molweight>
353

>  <Total Molweight 2>
353.292

>  <cLogP>
4.4421

>  <H-Acceptors>
5

>  <H-Donors>
0

>  <Total Surface Area>
110.38

>  <Relative PSA>
0.56523

>  <Polar Surface Area>
84.47

>  <Shape Index>
0.53846

>  <Molecular Flexibility>
0.6377

>  <Molecular Complexity>
0.66888

>  <Non-H Atoms>
26

>  <Non-C/H Atoms>
7

>  <Electronegative Atoms>
7

>  <Stereo Centers>
2

>  <Rotatable Bonds>
8

>  <Rings Closures>
0

>  <Aromatic Rings>
0

>  <Aromatic Atoms>
0

>  <sp3-Atoms>
9

>  <Symmetric atoms>
0

$$$$

eCreator 1.02D

 26 25  0  0  0  0  0  0  0  0999 V2000
   11.2583   -0.0000   -0.0000 S   0  0  0  0  0  0  0  0  0  0  0  0
   12.1244   -0.5000   -0.0000 O   0  0  0  0  0  0  0  0  0  0  0  0
   10.3923   -0.5000   -0.0000 N   0  0  0  0  0  0  0  0  0  0  0  0
    9.5263   -0.0000   -0.0000 C   0  0  0  0  0  0  0  0  0  0  0  0
   10.3923   -1.5000   -0.0000 C   0  0  0  0  0  0  0  0  0  0  0  0
    8.6603   -0.5000   -0.0000 N   0  0  0  0  0  0  0  0  0  0  0  0
    7.7942   -0.0000   -0.0000 C   0  0  0  0  0  0  0  0  0  0  0  0
    7.7942    1.0000   -0.0000 C   0  0  0  0  0  0  0  0  0  0  0  0
    6.9282   -0.5000   -0.0000 C   0  0  0  0  0  0  0  0  0  0  0  0
    6.9282    1.5000   -0.0000 C   0  0  0  0  0  0  0  0  0  0  0  0
    8.6603    1.5000   -0.0000 C   0  0  0  0  0  0  0  0  0  0  0  0
    6.0622   -0.0000   -0.0000 C   0  0  0  0  0  0  0  0  0  0  0  0
    6.9282   -1.5000   -0.0000 C   0  0  0  0  0  0  0  0  0  0  0  0
    6.9282    2.5000   -0.0000 C   0  0  0  0  0  0  0  0  0  0  0  0
    5.1962   -0.5000   -0.0000 C   0  0  0  0  0  0  0  0  0  0  0  0
    6.0622   -2.0000   -0.0000 C   0  0  0  0  0  0  0  0  0  0  0  0
    7.7942    3.0000   -0.0000 C   0  0  0  0  0  0  0  0  0  0  0  0
    4.3301   -0.0000   -0.0000 C   0  0  0  0  0  0  0  0  0  0  0  0
    6.0622   -3.0000   -0.0000 C   0  0  0  0  0  0  0  0  0  0  0  0
    4.3301    1.0000   -0.0000 O   0  0  0  0  0  0  0  0  0  0  0  0
    3.4641   -0.5000   -0.0000 C   0  0  0  0  0  0  0  0  0  0  0  0
    2.5981   -0.0000   -0.0000 C   0  0  0  0  0  0  0  0  0  0  0  0
    2.5981    1.0000   -0.0000 O   0  0  0  0  0  0  0  0  0  0  0  0
    1.7321   -0.5000   -0.0000 C   0  0  0  0  0  0  0  0  0  0  0  0
    0.8660   -0.0000   -0.0000 C   0  0  0  0  0  0  0  0  0  0  0  0
    0.0000   -0.5000   -0.0000 O   0  0  0  0  0  0  0  0  0  0  0  0
  1  2  2  0  0  0  0
  1  3  1  0  0  0  0
  3  4  1  0  0  0  0
  3  5  1  0  0  0  0
  4  6  2  0  0  0  0
  6  7  1  0  0  0  0
  7  8  1  0  0  0  0
  7  9  2  0  0  0  0
  8 10  1  0  0  0  0
  8 11  2  0  0  0  0
  9 12  1  0  0  0  0
  9 13  1  0  0  0  0
 10 14  2  0  0  0  0
 12 15  2  0  0  0  0
 13 16  1  0  0  0  0
 14 17  1  0  0  0  0
 18 15  1  0  0  0  0
 16 19  1  0  0  0  0
 18 20  1  6  0  0  0
 18 21  1  0  0  0  0
 22 21  1  0  0  0  0
 22 23  1  6  0  0  0
 22 24  1  0  0  0  0
 24 25  1  0  0  0  0
 25 26  1  0  0  0  0
M  END
>  <idcoordinates2D>


>  <FragFp>
zvyjezxZ3DWm1og13@Vc0h5VJ0FG88#IF0n9080BkNJ10V0HN08!JFF081kH0V1!V!J4#F2$1#

>  <PathFp>
058181841PN0WFF32N34_02F4V!896R0eF010FRV208V8!VkV90Fo1k150F0FF!ZF10V121023Z!9k4FV0

>  <SkelSpheres>
//#1#B!1.3/)2&101.601!6$3//01/0104/D/)1/%1&1!3+5//1/&1/$3%2#1/////1/*18/$1/!1#2!42(4/!1#2/&2,4-1-1%1+5)11)1)1*4,2!1011%1/#1$12.2/%2/02*2#1/-1/$110j(3&1$2/#3/!1!1///*1(7!3*2//(11/%2/2*2.2)1/!32,

>  <Structure>
fesPR@DTaelpAFRZKJJJKIIZESIjZYiZjjjQFUaBWHsZ`

>  <Atoms>
26

>  <Bonds>
25

>  <Total Molweight>
352

>  <Total Molweight 2>
352.285

>  <cLogP>
3.8175

>  <H-Acceptors>
6

>  <H-Donors>
0

>  <Total Surface Area>
78.89

>  <Relative PSA>
0.85435

>  <Polar Surface Area>
93.36

>  <Shape Index>
0.57692

>  <Molecular Flexibility>
0.64819

>  <Molecular Complexity>
0.72141

>  <Non-H Atoms>
26

>  <Non-C/H Atoms>
7

>  <Electronegative Atoms>
7

>  <Stereo Centers>
2

>  <Rotatable Bonds>
11

>  <Rings Closures>
0

>  <Aromatic Rings>
0

>  <Aromatic Atoms>
0

>  <sp3-Atoms>
14

>  <Symmetric atoms>
0

$$$$

eCreator 1.02D

 26 25  0  0  0  0  0  0  0  0999 V2000
    5.1962   -3.5000   -0.0000 S   0  0  0  0  0  0  0  0  0  0  0  0
    4.6962   -2.6340   -0.0000 O   0  0  0  0  0  0  0  0  0  0  0  0
    5.6962   -4.3660   -0.0000 O   0  0  0  0  0  0  0  0  0  0  0  0
    6.0622   -3.0000   -0.0000 N   0  0  0  0  0  0  0  0  0  0  0  0
    4.3301   -4.0000   -0.0000 C   0  0  0  0  0  0  0  0  0  0  0  0
    6.0622   -2.0000   -0.0000 C   0  0  0  0  0  0  0  0  0  0  0  0
    6.9282   -1.5000   -0.0000 N   0  0  0  0  0  0  0  0  0  0  0  0
    5.1962   -1.5000   -0.0000 N   0  0  0  0  0  0  0  0  0  0  0  0
    6.9282   -0.5000   -0.0000 C   0  0  0  0  0  0  0  0  0  0  0  0
    6.0622   -0.0000   -0.0000 C   0  0  0  0  0  0  0  0  0  0  0  0
    7.7942   -0.0000   -0.0000 C   0  0  0  0  0  0  0  0  0  0  0  0
    6.0622    1.0000   -0.0000 C   0  0  0  0  0  0  0  0  0  0  0  0
    5.1962   -0.5000   -0.0000 C   0  0  0  0  0  0  0  0  0  0  0  0
    8.6603   -0.5000   -0.0000 C   0  0  0  0  0  0  0  0  0  0  0  0
    5.1962    1.5000   -0.0000 C   0  0  0  0  0  0  0  0  0  0  0  0
    4.3301    0.0000   -0.0000 C   0  0  0  0  0  0  0  0  0  0  0  0
    9.5263   -0.0000   -0.0000 C   0  0  0  0  0  0  0  0  0  0  0  0
    5.1962    2.5000   -0.0000 C   0  0  0  0  0  0  0  0  0  0  0  0
    3.4641   -0.5000   -0.0000 C   0  0  0  0  0  0  0  0  0  0  0  0
   10.3923   -0.5000   -0.0000 C   0  0  0  0  0  0  0  0  0  0  0  0
    6.0622    3.0000   -0.0000 O   0  0  0  0  0  0  0  0  0  0  0  0
    4.3301    3.0000   -0.0000 C   0  0  0  0  0  0  0  0  0  0  0  0
   11.2583   -0.0000   -0.0000 F   0  0  0  0  0  0  0  0  0  0  0  0
    4.3301    4.0000   -0.0000 C   0  0  0  0  0  0  0  0  0  0  0  0
    3.4641    4.5000   -0.0000 C   0  0  0  0  0  0  0  0  0  0  0  0
    3.4641    5.5000   -0.0000 C   0  0  0  0  0  0  0  0  0  0  0  0
  1  2  2  0  0  0  0
  1  3  2  0  0  0  0
  1  4  1  0  0  0  0
  1  5  1  0  0  0  0
  4  6  1  0  0  0  0
  6  7  2  0  0  0  0
  6  8  1  0  0  0  0
  7  9  1  0  0  0  0
  9 10  2  0  0  0  0
  9 11  1  0  0  0  0
 10 12  1  0  0  0  0
 10 13  1  0  0  0  0
 11 14  2  0  0  0  0
 12 15  2  0  0  0  0
 13 16  1  0  0  0  0
 14 17  1  0  0  0  0
 18 15  1  0  0  0  0
 16 19  1  0  0  0  0
 17 20  2  0  0  0  0
 18 21  1  6  0  0  0
 18 22  1  0  0  0  0
 20 23  1  0  0  0  0
 22 24  1  0  0  0  0
 24 25  1  0  0  0  0
 25 26  1  0  0  0  0
M  END
>  <idcoordinates2D>


>  <FragFp>
;jHzsZ1@4q0Fg!8Vc0B6V40FF88#HF0W80808F8490V02808!JFF081FH0V1%4Z!2F2#V18!

>  <PathFp>
07818I841P80WFF0283473204V!882R08F#FRV048V808VkV90HR0k110F0VFV0ZF!V121062_!9V40V0

>  <SkelSpheres>
//%20E/!1//#4.8$2!102/(1.1/!30201%C+501*1/%1//&1//#1#1)1/!1!1/,1//!5$1,1(3-28!2+1$1/!2-1!3)1/2/#2//*1#201$1%5.5/*3%2)1/#1)1+1)2$2,101!2/)2//#1/01%g//*3/!1!2$1/&2-1/&5!3/#1$201%42.1-4(11/$4+1(3#1!201/!1-

>  <Structure>
fesqa@LLyAAPACYCIIChmEDdddimdmSSTmTuUPcJTaQjtf`

>  <Atoms>
26

>  <Bonds>
25

>  <Total Molweight>
357

>  <Total Molweight 2>
357.280

>  <cLogP>
4.5247

>  <H-Acceptors>
6

>  <H-Donors>
0

>  <Total Surface Area>
87.97

>  <Relative PSA>
0.68535

>  <Polar Surface Area>
81.59

>  <Shape Index>
0.53846

>  <Molecular Flexibility>
0.64942

>  <Molecular Complexity>
0.70798

>  <Non-H Atoms>
26

>  <Non-C/H Atoms>
8

>  <Electronegative Atoms>
8

>  <Stereo Centers>
1

>  <Rotatable Bonds>
10

>  <Rings Closures>
0

>  <Aromatic Rings>
0

>  <Aromatic Atoms>
0

>  <sp3-Atoms>
11

>  <Symmetric atoms>
1

$$$$

eCreator 1.02D

 26 25  0  0  0  0  0  0  0  0999 V2000
   11.2583   -0.0000   -0.0000 S   0  0  0  0  0  0  0  0  0  0  0  0
   12.1244   -0.5000   -0.0000 O   0  0  0  0  0  0  0  0  0  0  0  0
   11.2583    1.0000   -0.0000 O   0  0  0  0  0  0  0  0  0  0  0  0
   10.3923   -0.5000   -0.0000 N   0  0  0  0  0  0  0  0  0  0  0  0
    9.5263   -0.0000   -0.0000 C   0  0  0  0  0  0  0  0  0  0  0  0
   10.3923   -1.5000   -0.0000 C   0  0  0  0  0  0  0  0  0  0  0  0
    8.6603   -0.5000   -0.0000 N   0  0  0  0  0  0  0  0  0  0  0  0
    7.7942   -0.0000   -0.0000 C   0  0  0  0  0  0  0  0  0  0  0  0
    7.7942    1.0000   -0.0000 C   0  0  0  0  0  0  0  0  0  0  0  0
    6.9282   -0.5000   -0.0000 C   0  0  0  0  0  0  0  0  0  0  0  0
    6.9282    1.5000   -0.0000 C   0  0  0  0  0  0  0  0  0  0  0  0
    8.6603    1.5000   -0.0000 C   0  0  0  0  0  0  0  0  0  0  0  0
    6.0622   -0.0000   -0.0000 C   0  0  0  0  0  0  0  0  0  0  0  0
    6.9282   -1.5000   -0.0000 C   0  0  0  0  0  0  0  0  0  0  0  0
    6.9282    2.5000   -0.0000 C   0  0  0  0  0  0  0  0  0  0  0  0
    5.1962   -0.5000   -0.0000 C   0  0  0  0  0  0  0  0  0  0  0  0
    7.7942   -2.0000   -0.0000 C   0  0  0  0  0  0  0  0  0  0  0  0
    7.7942    3.0000   -0.0000 C   0  0  0  0  0  0  0  0  0  0  0  0
    4.3301   -0.0000   -0.0000 C   0  0  0  0  0  0  0  0  0  0  0  0
    4.3301    1.0000   -0.0000 O   0  0  0  0  0  0  0  0  0  0  0  0
    3.4641   -0.5000   -0.0000 C   0  0  0  0  0  0  0  0  0  0  0  0
    2.5981   -0.0000   -0.0000 C   0  0  0  0  0  0  0  0  0  0  0  0
    2.5981    1.0000   -0.0000 O   0  0  0  0  0  0  0  0  0  0  0  0
    1.7321   -0.5000   -0.0000 C   0  0  0  0  0  0  0  0  0  0  0  0
    0.8660   -0.0000   -0.0000 C   0  0  0  0  0  0  0  0  0  0  0  0
    0.0000   -0.5000   -0.0000 O   0  0  0  0  0  0  0  0  0  0  0  0
  1  2  2  0  0  0  0
  1  3  2  0  0  0  0
  1  4  1  0  0  0  0
  4  5  1  0  0  0  0
  4  6  1  0  0  0  0
  5  7  2  0  0  0  0
  7  8  1  0  0  0  0
  8  9  1  0  0  0  0
  8 10  2  0  0  0  0
  9 11  1  0  0  0  0
  9 12  2  0  0  0  0
 10 13  1  0  0  0  0
 10 14  1  0  0  0  0
 11 15  2  0  0  0  0
 13 16  2  0  0  0  0
 14 17  1  0  0  0  0
 15 18  1  0  0  0  0
 19 16  1  0  0  0  0
 19 20  1  6  0  0  0
 19 21  1  0  0  0  0
 22 21  1  0  0  0  0
 22 23  1  6  0  0  0
 22 24  1  0  0  0  0
 24 25  1  0  0  0  0
 25 26  2  0  0  0  0
M  END
>  <idcoordinates2D>


>  <FragFp>
zvyjDUtZ1D1m0ohW38Vc0CKVr0FG88#IF0n8080BkN45Fc0HF08!JFG081kH0V1!V!JZ#F2$1#

>  <PathFp>
058181841PN0WNFI2N34b02F4V!886R0eF010FRV2!V8!VkV90Fo0o150F0FF!ZJ10V121023_!9k4FV0

>  <SkelSpheres>
/+3&1!28!1.2/(12)1-2!1!6$5/01.1/#4/D/)1)1!2//5//1/&1(5/3///////!17&1,1/!2)4&5/!1/&3#201*4-1%1&1%1$2(3#2!11/.4/1%1,3(11$22//%2/,2#1/02+3/$1!i03-1/)3!3.3!1///*1(7!3/%1/&2$1/&2/2#3%2.2)11/-10

>  <Structure>
fesQR@LL`cKY`BLdabrbbbrRLrfRuMLtmUURaLkBTaUeu@

>  <Atoms>
26

>  <Bonds>
25

>  <Total Molweight>
356

>  <Total Molweight 2>
356.273

>  <cLogP>
2.625

>  <H-Acceptors>
7

>  <H-Donors>
0

>  <Total Surface Area>
102.76

>  <Relative PSA>
0.78221

>  <Polar Surface Area>
107.27

>  <Shape Index>
0.57692

>  <Molecular Flexibility>
0.64361

>  <Molecular Complexity>
0.71675

>  <Non-H Atoms>
26

>  <Non-C/H Atoms>
8

>  <Electronegative Atoms>
8

>  <Stereo Centers>
2

>  <Rotatable Bonds>
10

>  <Rings Closures>
0

>  <Aromatic Rings>
0

>  <Aromatic Atoms>
0

>  <sp3-Atoms>
11

>  <Symmetric atoms>
1

$$$$

eCreator 1.02D

 26 25  0  0  0  0  0  0  0  0999 V2000
    8.6603   -1.5000   -0.0000 S   0  0  0  0  0  0  0  0  0  0  0  0
    9.1603   -2.3660   -0.0000 O   0  0  0  0  0  0  0  0  0  0  0  0
    8.1603   -0.6340   -0.0000 O   0  0  0  0  0  0  0  0  0  0  0  0
    7.7942   -2.0000   -0.0000 N   0  0  0  0  0  0  0  0  0  0  0  0
    9.5263   -1.0000   -0.0000 C   0  0  0  0  0  0  0  0  0  0  0  0
    6.9282   -1.5000   -0.0000 C   0  0  0  0  0  0  0  0  0  0  0  0
    7.7942   -3.0000   -0.0000 C   0  0  0  0  0  0  0  0  0  0  0  0
    6.0622   -2.0000   -0.0000 N   0  0  0  0  0  0  0  0  0  0  0  0
    6.9282   -0.5000   -0.0000 N   0  0  0  0  0  0  0  0  0  0  0  0
    5.1962   -1.5000   -0.0000 C   0  0  0  0  0  0  0  0  0  0  0  0
    5.1962   -0.5000   -0.0000 C   0  0  0  0  0  0  0  0  0  0  0  0
    4.3301   -2.0000   -0.0000 C   0  0  0  0  0  0  0  0  0  0  0  0
    6.0622   -0.0000   -0.0000 C   0  0  0  0  0  0  0  0  0  0  0  0
    4.3301   -0.0000   -0.0000 C   0  0  0  0  0  0  0  0  0  0  0  0
    6.0622    1.0000   -0.0000 C   0  0  0  0  0  0  0  0  0  0  0  0
    3.4641   -0.5000   -0.0000 C   0  0  0  0  0  0  0  0  0  0  0  0
    6.9282    1.5000   -0.0000 C   0  0  0  0  0  0  0  0  0  0  0  0
    5.1962    1.5000   -0.0000 C   0  0  0  0  0  0  0  0  0  0  0  0
    2.5981   -0.0000   -0.0000 C   0  0  0  0  0  0  0  0  0  0  0  0
    6.9282    2.5000   -0.0000 C   0  0  0  0  0  0  0  0  0  0  0  0
    1.7321   -0.5000   -0.0000 C   0  0  0  0  0  0  0  0  0  0  0  0
    6.0622    3.0000   -0.0000 C   0  0  0  0  0  0  0  0  0  0  0  0
    0.8660   -0.0000   -0.0000 C   0  0  0  0  0  0  0  0  0  0  0  0
    6.0622    4.0000   -0.0000 F   0  0  0  0  0  0  0  0  0  0  0  0
    0.8660    1.0000   -0.0000 O   0  0  0  0  0  0  0  0  0  0  0  0
    0.0000   -0.5000   -0.0000 C   0  0  0  0  0  0  0  0  0  0  0  0
  1  2  2  0  0  0  0
  1  3  2  0  0  0  0
  1  4  1  0  0  0  0
  1  5  1  0  0  0  0
  4  6  1  0  0  0  0
  4  7  1  0  0  0  0
  6  8  1  0  0  0  0
  6  9  2  0  0  0  0
  8 10  2  0  0  0  0
 10 11  1  0  0  0  0
 10 12  1  0  0  0  0
 11 13  2  0  0  0  0
 11 14  1  0  0  0  0
 13 15  1  0  0  0  0
 14 16  2  0  0  0  0
 15 17  1  0  0  0  0
 15 18  2  0  0  0  0
 16 19  1  0  0  0  0
 17 20  2  0  0  0  0
 19 21  1  0  0  0  0
 20 22  1  0  0  0  0
 23 21  1  0  0  0  0
 22 24  1  0  0  0  0
 23 25  1  6  0  0  0
 23 26  1  0  0  0  0
M  END
>  <idcoordinates2D>


>  <FragFp>
:vjPqta0@7qV0C13cVc0C@V0FFJ8#4HG0V808!kN4dFV!N$JJF0c1FH1W#V!FV!2F2#V18!

>  <PathFp>
0ZB01I8F10FHWF11882F70XG0V8#2BF8HV!GRV0JB_80814010Hs0k15#FF0FZF01V1F10V2lF29N40V0

>  <SkelSpheres>
/!1/$6%1+1+1!1)803&4#3&2(5$52////!1!A/#1/$1,1*3$2.2#3//&2/$201/+1%1//1!1//12(8#4%2)1%2$202#202.3//%1//04/-2*1-14/%3//*2-1012/(2!3$2////(3-g#1(2)11/02!12//!3+1/#1,1#@!1/#1&1%4%1)1&1-301//01(3/,4,2

>  <Structure>
fesqa@L\EA@pAGYCIICMMhidheddhmUKSSLuUP[BB]SiK@

>  <Atoms>
26

>  <Bonds>
25

>  <Total Molweight>
357

>  <Total Molweight 2>
357.280

>  <cLogP>
3.4889

>  <H-Acceptors>
6

>  <H-Donors>
0

>  <Total Surface Area>
103.73

>  <Relative PSA>
0.65796

>  <Polar Surface Area>
90.71

>  <Shape Index>
0.5

>  <Molecular Flexibility>
0.71285

>  <Molecular Complexity>
0.71292

>  <Non-H Atoms>
26

>  <Non-C/H Atoms>
8

>  <Electronegative Atoms>
8

>  <Stereo Centers>
1

>  <Rotatable Bonds>
8

>  <Rings Closures>
0

>  <Aromatic Rings>
0

>  <Aromatic Atoms>
0

>  <sp3-Atoms>
10

>  <Symmetric atoms>
1

$$$$

eCreator 1.02D

 27 26  0  0  0  0  0  0  0  0999 V2000
   10.3923   -1.5000   -0.0000 S   0  0  0  0  0  0  0  0  0  0  0  0
   10.8923   -2.3660   -0.0000 O   0  0  0  0  0  0  0  0  0  0  0  0
    9.8923   -0.6340   -0.0000 O   0  0  0  0  0  0  0  0  0  0  0  0
    9.5263   -2.0000   -0.0000 N   0  0  0  0  0  0  0  0  0  0  0  0
   11.2583   -1.0000   -0.0000 C   0  0  0  0  0  0  0  0  0  0  0  0
    8.6603   -1.5000   -0.0000 C   0  0  0  0  0  0  0  0  0  0  0  0
    9.5263   -3.0000   -0.0000 C   0  0  0  0  0  0  0  0  0  0  0  0
    7.7942   -2.0000   -0.0000 N   0  0  0  0  0  0  0  0  0  0  0  0
    6.9282   -1.5000   -0.0000 C   0  0  0  0  0  0  0  0  0  0  0  0
    6.9282   -0.5000   -0.0000 C   0  0  0  0  0  0  0  0  0  0  0  0
    6.0622   -2.0000   -0.0000 C   0  0  0  0  0  0  0  0  0  0  0  0
    6.0622   -0.0000   -0.0000 C   0  0  0  0  0  0  0  0  0  0  0  0
    7.7942   -0.0000   -0.0000 C   0  0  0  0  0  0  0  0  0  0  0  0
    5.1962   -0.5000   -0.0000 C   0  0  0  0  0  0  0  0  0  0  0  0
    7.7942    1.0000   -0.0000 C   0  0  0  0  0  0  0  0  0  0  0  0
    4.3301   -0.0000   -0.0000 C   0  0  0  0  0  0  0  0  0  0  0  0
    8.6603    1.5000   -0.0000 C   0  0  0  0  0  0  0  0  0  0  0  0
    4.3301    1.0000   -0.0000 O   0  0  0  0  0  0  0  0  0  0  0  0
    3.4641   -0.5000   -0.0000 C   0  0  0  0  0  0  0  0  0  0  0  0
    8.6603    2.5000   -0.0000 C   0  0  0  0  0  0  0  0  0  0  0  0
    2.5981   -0.0000   -0.0000 C   0  0  0  0  0  0  0  0  0  0  0  0
    7.7942    3.0000   -0.0000 C   0  0  0  0  0  0  0  0  0  0  0  0
    2.5981    1.0000   -0.0000 O   0  0  0  0  0  0  0  0  0  0  0  0
    1.7321   -0.5000   -0.0000 C   0  0  0  0  0  0  0  0  0  0  0  0
    7.7942    4.0000   -0.0000 F   0  0  0  0  0  0  0  0  0  0  0  0
    0.8660   -0.0000   -0.0000 C   0  0  0  0  0  0  0  0  0  0  0  0
    0.0000   -0.5000   -0.0000 O   0  0  0  0  0  0  0  0  0  0  0  0
  1  2  2  0  0  0  0
  1  3  2  0  0  0  0
  1  4  1  0  0  0  0
  1  5  1  0  0  0  0
  4  6  1  0  0  0  0
  4  7  1  0  0  0  0
  6  8  1  0  0  0  0
  8  9  2  0  0  0  0
  9 10  1  0  0  0  0
  9 11  1  0  0  0  0
 10 12  1  0  0  0  0
 10 13  2  0  0  0  0
 12 14  2  0  0  0  0
 13 15  1  0  0  0  0
 16 14  1  0  0  0  0
 15 17  1  0  0  0  0
 16 18  1  6  0  0  0
 16 19  1  0  0  0  0
 17 20  2  0  0  0  0
 21 19  1  0  0  0  0
 20 22  1  0  0  0  0
 21 23  1  6  0  0  0
 21 24  1  0  0  0  0
 22 25  1  0  0  0  0
 24 26  1  0  0  0  0
 26 27  2  0  0  0  0
M  END
>  <idcoordinates2D>


>  <FragFp>
;jTytX1D7mVVhW3cVc0CUVrFFF88!4HG0m8080BkN4hFc0FN$FFG0c1kH11&FZ!2F$V18!

>  <PathFp>
0_B01I8F10F2WNGG882J702F0V8#2BF8HV10FBV0JBZ80814#HV0o150V!F0FZJ01V1F1022pF21s40V0

>  <SkelSpheres>
/%1,10129/!2/)205&4+2$1!6$3////&C+1,1,2///202//(1-201-1/+1$1/*1&1//$17#4!1,11$2$2%2#3#3(5,1*1/%201/%4!11$1-1!104#1(2#1#1$101/!4)1//.101/!1//)32#2/02+1/1&h03*2/6+2!42!21,1///$1$1$2!4!3%1/+4/1/&1(1%22*2%1(2)1/.10

>  <Structure>
fmkQQ@L\`bKU`BArFRRF[JJYIJKIQ[KUSTmUMURctKB\]QiK@

>  <Atoms>
27

>  <Bonds>
26

>  <Total Molweight>
375

>  <Total Molweight 2>
375.271

>  <cLogP>
1.4276

>  <H-Acceptors>
7

>  <H-Donors>
0

>  <Total Surface Area>
102.76

>  <Relative PSA>
0.80654

>  <Polar Surface Area>
115.65

>  <Shape Index>
0.55556

>  <Molecular Flexibility>
0.71456

>  <Molecular Complexity>
0.67279

>  <Non-H Atoms>
27

>  <Non-C/H Atoms>
9

>  <Electronegative Atoms>
9

>  <Stereo Centers>
2

>  <Rotatable Bonds>
12

>  <Rings Closures>
0

>  <Aromatic Rings>
0

>  <Aromatic Atoms>
0

>  <sp3-Atoms>
13

>  <Symmetric atoms>
1

$$$$

eCreator 1.02D

 27 26  0  0  0  0  0  0  0  0999 V2000
   11.2583   -0.0000   -0.0000 S   0  0  0  0  0  0  0  0  0  0  0  0
   12.1244   -0.5000   -0.0000 O   0  0  0  0  0  0  0  0  0  0  0  0
   11.2583    1.0000   -0.0000 O   0  0  0  0  0  0  0  0  0  0  0  0
   10.3923   -0.5000   -0.0000 N   0  0  0  0  0  0  0  0  0  0  0  0
    9.5263   -0.0000   -0.0000 C   0  0  0  0  0  0  0  0  0  0  0  0
    8.6603   -0.5000   -0.0000 N   0  0  0  0  0  0  0  0  0  0  0  0
    7.7942   -0.0000   -0.0000 C   0  0  0  0  0  0  0  0  0  0  0  0
    7.7942    1.0000   -0.0000 C   0  0  0  0  0  0  0  0  0  0  0  0
    6.9282   -0.5000   -0.0000 C   0  0  0  0  0  0  0  0  0  0  0  0
    6.9282    1.5000   -0.0000 C   0  0  0  0  0  0  0  0  0  0  0  0
    8.6603    1.5000   -0.0000 C   0  0  0  0  0  0  0  0  0  0  0  0
    6.0622   -0.0000   -0.0000 C   0  0  0  0  0  0  0  0  0  0  0  0
    6.9282   -1.5000   -0.0000 C   0  0  0  0  0  0  0  0  0  0  0  0
    6.9282    2.5000   -0.0000 C   0  0  0  0  0  0  0  0  0  0  0  0
    8.6603    2.5000   -0.0000 C   0  0  0  0  0  0  0  0  0  0  0  0
    6.0622    1.0000   -0.0000 C   0  0  0  0  0  0  0  0  0  0  0  0
    6.0622   -2.0000   -0.0000 C   0  0  0  0  0  0  0  0  0  0  0  0
    7.7942    3.0000   -0.0000 C   0  0  0  0  0  0  0  0  0  0  0  0
    5.1962    1.5000   -0.0000 C   0  0  0  0  0  0  0  0  0  0  0  0
    6.0622   -3.0000   -0.0000 C   0  0  0  0  0  0  0  0  0  0  0  0
    7.7942    4.0000   -0.0000 F   0  0  0  0  0  0  0  0  0  0  0  0
    5.1962    2.5000   -0.0000 C   0  0  0  0  0  0  0  0  0  0  0  0
    4.3301    3.0000   -0.0000 C   0  0  0  0  0  0  0  0  0  0  0  0
    3.4641    2.5000   -0.0000 O   0  0  0  0  0  0  0  0  0  0  0  0
    4.3301    4.0000   -0.0000 C   0  0  0  0  0  0  0  0  0  0  0  0
    3.4641    4.5000   -0.0000 C   0  0  0  0  0  0  0  0  0  0  0  0
    3.4641    5.5000   -0.0000 O   0  0  0  0  0  0  0  0  0  0  0  0
  1  2  2  0  0  0  0
  1  3  2  0  0  0  0
  1  4  1  0  0  0  0
  4  5  1  0  0  0  0
  5  6  2  0  0  0  0
  6  7  1  0  0  0  0
  7  8  1  0  0  0  0
  7  9  2  0  0  0  0
  8 10  1  0  0  0  0
  8 11  2  0  0  0  0
  9 12  1  0  0  0  0
  9 13  1  0  0  0  0
 10 14  2  0  0  0  0
 11 15  1  0  0  0  0
 12 16  2  0  0  0  0
 13 17  1  0  0  0  0
 14 18  1  0  0  0  0
 16 19  1  0  0  0  0
 17 20  1  0  0  0  0
 18 21  1  0  0  0  0
 19 22  1  0  0  0  0
 23 22  1  0  0  0  0
 23 24  1  1  0  0  0
 23 25  1  0  0  0  0
 25 26  1  0  0  0  0
 26 27  1  0  0  0  0
M  END
>  <idcoordinates2D>


>  <FragFp>
zvyjerwZ1DVH1o402@Vc0C4VF0F188#IF0l908!kNJ10V02808!JFF081kH0V1%JV#F2$18!

>  <PathFp>
048181841PN0WF032834512F4V!892R0eF010FRV208V8!WkV10Fo0k150F!FV0_F10V1H1022_!9k40V0

>  <SkelSpheres>
,1$1/$G!2.2-3,3/#2!6$2$2#1/(2-2/#4%D,1/+1%1/&2.2/3.1&1!3/$13/02//1///&2#3#7*2)101/2/04/!1%14////+2%5)1/$1$1$2,2,101&3$2-3022(2/$101/201,1-2.1&1/i/1$22(1)3#2-1//#1//!5!1*2/)1&11$1//(2%1#21$1(21(1/!42#1(

>  <Structure>
fmkPQ@LT`cjpAAYCIHTeEEDdeddULeiiffZjjj`vTI\iQeu@

>  <Atoms>
27

>  <Bonds>
26

>  <Total Molweight>
371

>  <Total Molweight 2>
371.283

>  <cLogP>
4.3824

>  <H-Acceptors>
6

>  <H-Donors>
0

>  <Total Surface Area>
91.93

>  <Relative PSA>
0.73251

>  <Polar Surface Area>
90.2

>  <Shape Index>
0.55556

>  <Molecular Flexibility>
0.62883

>  <Molecular Complexity>
0.72232

>  <Non-H Atoms>
27

>  <Non-C/H Atoms>
8

>  <Electronegative Atoms>
8

>  <Stereo Centers>
1

>  <Rotatable Bonds>
12

>  <Rings Closures>
0

>  <Aromatic Rings>
0

>  <Aromatic Atoms>
0

>  <sp3-Atoms>
13

>  <Symmetric atoms>
1

$$$$

eCreator 1.02D

 27 26  0  0  0  0  0  0  0  0999 V2000
    8.6603    2.5000   -0.0000 S   0  0  0  0  0  0  0  0  0  0  0  0
    9.5263    3.0000   -0.0000 O   0  0  0  0  0  0  0  0  0  0  0  0
    8.6603    1.5000   -0.0000 N   0  0  0  0  0  0  0  0  0  0  0  0
    7.7942    3.0000   -0.0000 C   0  0  0  0  0  0  0  0  0  0  0  0
    7.7942    1.0000   -0.0000 C   0  0  0  0  0  0  0  0  0  0  0  0
    7.7942   -0.0000   -0.0000 N   0  0  0  0  0  0  0  0  0  0  0  0
    6.9282    1.5000   -0.0000 N   0  0  0  0  0  0  0  0  0  0  0  0
    6.9282   -0.5000   -0.0000 C   0  0  0  0  0  0  0  0  0  0  0  0
    6.0622   -0.0000   -0.0000 C   0  0  0  0  0  0  0  0  0  0  0  0
    6.9282   -1.5000   -0.0000 C   0  0  0  0  0  0  0  0  0  0  0  0
    6.0622    1.0000   -0.0000 C   0  0  0  0  0  0  0  0  0  0  0  0
    5.1962   -0.5000   -0.0000 C   0  0  0  0  0  0  0  0  0  0  0  0
    7.7942   -2.0000   -0.0000 C   0  0  0  0  0  0  0  0  0  0  0  0
    5.1962    1.5000   -0.0000 C   0  0  0  0  0  0  0  0  0  0  0  0
    4.3301   -0.0000   -0.0000 C   0  0  0  0  0  0  0  0  0  0  0  0
    5.1962    2.5000   -0.0000 C   0  0  0  0  0  0  0  0  0  0  0  0
    4.3301    1.0000   -0.0000 C   0  0  0  0  0  0  0  0  0  0  0  0
    3.4641   -0.5000   -0.0000 C   0  0  0  0  0  0  0  0  0  0  0  0
    4.3301    3.0000   -0.0000 C   0  0  0  0  0  0  0  0  0  0  0  0
    3.4641    1.5000   -0.0000 C   0  0  0  0  0  0  0  0  0  0  0  0
    2.5981   -0.0000   -0.0000 C   0  0  0  0  0  0  0  0  0  0  0  0
    3.4641    2.5000   -0.0000 C   0  0  0  0  0  0  0  0  0  0  0  0
    1.7321   -0.5000   -0.0000 C   0  0  0  0  0  0  0  0  0  0  0  0
    2.5981    3.0000   -0.0000 F   0  0  0  0  0  0  0  0  0  0  0  0
    1.7321   -1.5000   -0.0000 O   0  0  0  0  0  0  0  0  0  0  0  0
    0.8660   -0.0000   -0.0000 C   0  0  0  0  0  0  0  0  0  0  0  0
    0.0000   -0.5000   -0.0000 C   0  0  0  0  0  0  0  0  0  0  0  0
  1  2  2  0  0  0  0
  1  3  1  0  0  0  0
  1  4  1  0  0  0  0
  3  5  1  0  0  0  0
  5  6  1  0  0  0  0
  5  7  2  0  0  0  0
  6  8  2  0  0  0  0
  8  9  1  0  0  0  0
  8 10  1  0  0  0  0
  9 11  2  0  0  0  0
  9 12  1  0  0  0  0
 10 13  1  0  0  0  0
 11 14  1  0  0  0  0
 12 15  2  0  0  0  0
 14 16  1  0  0  0  0
 14 17  2  0  0  0  0
 15 18  1  0  0  0  0
 16 19  2  0  0  0  0
 17 20  1  0  0  0  0
 18 21  1  0  0  0  0
 19 22  1  0  0  0  0
 23 21  1  0  0  0  0
 22 24  1  0  0  0  0
 23 25  1  1  0  0  0
 23 26  1  0  0  0  0
 26 27  1  0  0  0  0
M  END
>  <idcoordinates2D>


>  <FragFp>
;jPqsZ1@4T0V4068Vc0C6VFFF08#4HG0V808!kN490V0V8$JFF081FH0V&F#2F2#V18!

>  <PathFp>
0ZB01I8F10FHWF11082470XG0V80402B08HV!1RV0JB_80814010Hs0k15$F0FZF01V1F10V2kF09s40V0

>  <SkelSpheres>
/!1/$E%1+1/+3&1!2(2%232$2//01/(4$4%E/,1+1/-2.2//+2/$1//$1/!1,1//$2(9*1)1$3!2)11(501$2//,2.1//)2.2)1/&21//)2%202$1012!1+2+301022/!3////#j#102%1)1(1)2!12.1(3$1#2!1//.@!1/#5(3///01%1#103#1!3!51$1!101!3-1-1-

>  <Structure>
fmkpa@DTY@X@claddvbtTRVbRRrTKUKSTsMUUP[JLYUkuE`

>  <Atoms>
27

>  <Bonds>
26

>  <Total Molweight>
365

>  <Total Molweight 2>
365.303

>  <cLogP>
4.8352

>  <H-Acceptors>
5

>  <H-Donors>
0

>  <Total Surface Area>
91.69

>  <Relative PSA>
0.68044

>  <Polar Surface Area>
84.47

>  <Shape Index>
0.51852

>  <Molecular Flexibility>
0.71085

>  <Molecular Complexity>
0.71096

>  <Non-H Atoms>
27

>  <Non-C/H Atoms>
7

>  <Electronegative Atoms>
7

>  <Stereo Centers>
2

>  <Rotatable Bonds>
10

>  <Rings Closures>
0

>  <Aromatic Rings>
0

>  <Aromatic Atoms>
0

>  <sp3-Atoms>
12

>  <Symmetric atoms>
0

$$$$

eCreator 1.02D

 27 26  0  0  0  0  0  0  0  0999 V2000
    9.5263   -3.0000   -0.0000 S   0  0  0  0  0  0  0  0  0  0  0  0
   10.5263   -3.0000   -0.0000 O   0  0  0  0  0  0  0  0  0  0  0  0
    8.5263   -3.0000   -0.0000 O   0  0  0  0  0  0  0  0  0  0  0  0
    9.5263   -2.0000   -0.0000 N   0  0  0  0  0  0  0  0  0  0  0  0
    9.5263   -4.0000   -0.0000 C   0  0  0  0  0  0  0  0  0  0  0  0
    8.6603   -1.5000   -0.0000 C   0  0  0  0  0  0  0  0  0  0  0  0
   10.3923   -1.5000   -0.0000 C   0  0  0  0  0  0  0  0  0  0  0  0
    8.6603   -0.5000   -0.0000 N   0  0  0  0  0  0  0  0  0  0  0  0
    7.7942   -0.0000   -0.0000 C   0  0  0  0  0  0  0  0  0  0  0  0
    6.9282   -0.5000   -0.0000 C   0  0  0  0  0  0  0  0  0  0  0  0
    7.7942    1.0000   -0.0000 C   0  0  0  0  0  0  0  0  0  0  0  0
    6.9282   -1.5000   -0.0000 C   0  0  0  0  0  0  0  0  0  0  0  0
    6.0622   -0.0000   -0.0000 C   0  0  0  0  0  0  0  0  0  0  0  0
    8.6603    1.5000   -0.0000 C   0  0  0  0  0  0  0  0  0  0  0  0
    6.9282    1.5000   -0.0000 C   0  0  0  0  0  0  0  0  0  0  0  0
    7.7942   -2.0000   -0.0000 N   0  0  0  0  0  0  0  0  0  0  0  0
    6.0622   -2.0000   -0.0000 C   0  0  0  0  0  0  0  0  0  0  0  0
    5.1962   -0.5000   -0.0000 C   0  0  0  0  0  0  0  0  0  0  0  0
    6.0622   -3.0000   -0.0000 C   0  0  0  0  0  0  0  0  0  0  0  0
    4.3301   -0.0000   -0.0000 C   0  0  0  0  0  0  0  0  0  0  0  0
    5.1962   -3.5000   -0.0000 C   0  0  0  0  0  0  0  0  0  0  0  0
    3.4641   -0.5000   -0.0000 C   0  0  0  0  0  0  0  0  0  0  0  0
    5.1962   -4.5000   -0.0000 C   0  0  0  0  0  0  0  0  0  0  0  0
    2.5981   -0.0000   -0.0000 C   0  0  0  0  0  0  0  0  0  0  0  0
    1.7321   -0.5000   -0.0000 C   0  0  0  0  0  0  0  0  0  0  0  0
    0.8660   -0.0000   -0.0000 C   0  0  0  0  0  0  0  0  0  0  0  0
    0.0000   -0.5000   -0.0000 O   0  0  0  0  0  0  0  0  0  0  0  0
  1  2  2  0  0  0  0
  1  3  2  0  0  0  0
  1  4  1  0  0  0  0
  1  5  1  0  0  0  0
  4  6  1  0  0  0  0
  4  7  1  0  0  0  0
  6  8  1  0  0  0  0
  8  9  2  0  0  0  0
  9 10  1  0  0  0  0
  9 11  1  0  0  0  0
 10 12  2  0  0  0  0
 10 13  1  0  0  0  0
 11 14  1  0  0  0  0
 11 15  1  0  0  0  0
 12 16  1  0  0  0  0
 12 17  1  0  0  0  0
 13 18  2  0  0  0  0
 17 19  2  0  0  0  0
 18 20  1  0  0  0  0
 19 21  1  0  0  0  0
 20 22  1  0  0  0  0
 21 23  2  0  0  0  0
 22 24  1  0  0  0  0
 24 25  1  0  0  0  0
 25 26  1  0  0  0  0
 26 27  2  0  0  0  0
M  END
>  <idcoordinates2D>


>  <FragFp>
:UfTntX187uVF9W5cFc09DVGNF08#4HG0180808k84hFZ0XN08!FFF0c1FH1W1#804V!2F$V1#

>  <PathFp>
0ZB11I8JG!2WF1F882J70214V80402BF0FX!FRV0JBZ808V4010H!k11$F0FZJ01V101!2pF21c40V0

>  <SkelSpheres>
$2//029//3+22#1#4,1&8$5#2/1///0E+5/)1/1//!2//01#2012#2+2//)1!1)3/$41#1/,201%7#4!1,1/042#1!13(3)1(1%1/.4-4+1#201*2#1///&1*2/)1,5///+31/%2/#21.j,1!2!1)6+3!1///-4/1&5!1!1!1/+4/3/%1/&1/$3//!2&2

>  <Structure>
fmkqb@L\}ABpAFRRF[JJJJJiIKIKUSSURuMR@gERFcP

>  <Atoms>
27

>  <Bonds>
26

>  <Total Molweight>
362

>  <Total Molweight 2>
362.304

>  <cLogP>
3.6195

>  <H-Acceptors>
6

>  <H-Donors>
0

>  <Total Surface Area>
76.43

>  <Relative PSA>
0.78804

>  <Polar Surface Area>
78.43

>  <Shape Index>
0.55556

>  <Molecular Flexibility>
0.69333

>  <Molecular Complexity>
0.72232

>  <Non-H Atoms>
27

>  <Non-C/H Atoms>
7

>  <Electronegative Atoms>
7

>  <Stereo Centers>
0

>  <Rotatable Bonds>
12

>  <Rings Closures>
0

>  <Aromatic Rings>
0

>  <Aromatic Atoms>
0

>  <sp3-Atoms>
11

>  <Symmetric atoms>
2

$$$$

eCreator 1.02D

 27 26  0  0  0  0  0  0  0  0999 V2000
    8.6603    2.5000   -0.0000 S   0  0  0  0  0  0  0  0  0  0  0  0
    9.5263    3.0000   -0.0000 O   0  0  0  0  0  0  0  0  0  0  0  0
    8.6603    1.5000   -0.0000 N   0  0  0  0  0  0  0  0  0  0  0  0
    7.7942    3.0000   -0.0000 C   0  0  0  0  0  0  0  0  0  0  0  0
    7.7942    1.0000   -0.0000 C   0  0  0  0  0  0  0  0  0  0  0  0
    9.5263    1.0000   -0.0000 C   0  0  0  0  0  0  0  0  0  0  0  0
    7.7942   -0.0000   -0.0000 N   0  0  0  0  0  0  0  0  0  0  0  0
    6.9282    1.5000   -0.0000 N   0  0  0  0  0  0  0  0  0  0  0  0
    6.9282   -0.5000   -0.0000 C   0  0  0  0  0  0  0  0  0  0  0  0
    6.0622   -0.0000   -0.0000 C   0  0  0  0  0  0  0  0  0  0  0  0
    6.9282   -1.5000   -0.0000 C   0  0  0  0  0  0  0  0  0  0  0  0
    6.0622    1.0000   -0.0000 C   0  0  0  0  0  0  0  0  0  0  0  0
    5.1962   -0.5000   -0.0000 C   0  0  0  0  0  0  0  0  0  0  0  0
    7.7942   -2.0000   -0.0000 C   0  0  0  0  0  0  0  0  0  0  0  0
    5.1962    1.5000   -0.0000 C   0  0  0  0  0  0  0  0  0  0  0  0
    4.3301   -0.0000   -0.0000 C   0  0  0  0  0  0  0  0  0  0  0  0
    5.1962    2.5000   -0.0000 C   0  0  0  0  0  0  0  0  0  0  0  0
    4.3301    1.0000   -0.0000 C   0  0  0  0  0  0  0  0  0  0  0  0
    3.4641   -0.5000   -0.0000 C   0  0  0  0  0  0  0  0  0  0  0  0
    4.3301    3.0000   -0.0000 C   0  0  0  0  0  0  0  0  0  0  0  0
    2.5981   -0.0000   -0.0000 C   0  0  0  0  0  0  0  0  0  0  0  0
    3.4641    2.5000   -0.0000 C   0  0  0  0  0  0  0  0  0  0  0  0
    1.7321   -0.5000   -0.0000 C   0  0  0  0  0  0  0  0  0  0  0  0
    2.5981    3.0000   -0.0000 F   0  0  0  0  0  0  0  0  0  0  0  0
    1.7321   -1.5000   -0.0000 O   0  0  0  0  0  0  0  0  0  0  0  0
    0.8660   -0.0000   -0.0000 C   0  0  0  0  0  0  0  0  0  0  0  0
    0.0000   -0.5000   -0.0000 C   0  0  0  0  0  0  0  0  0  0  0  0
  1  2  2  0  0  0  0
  1  3  1  0  0  0  0
  1  4  1  0  0  0  0
  3  5  1  0  0  0  0
  3  6  1  0  0  0  0
  5  7  1  0  0  0  0
  5  8  2  0  0  0  0
  7  9  2  0  0  0  0
  9 10  1  0  0  0  0
  9 11  1  0  0  0  0
 10 12  2  0  0  0  0
 10 13  1  0  0  0  0
 11 14  1  0  0  0  0
 12 15  1  0  0  0  0
 13 16  2  0  0  0  0
 15 17  1  0  0  0  0
 15 18  2  0  0  0  0
 16 19  1  0  0  0  0
 17 20  2  0  0  0  0
 19 21  1  0  0  0  0
 20 22  1  0  0  0  0
 23 21  1  0  0  0  0
 22 24  1  0  0  0  0
 23 25  1  1  0  0  0
 23 26  1  0  0  0  0
 26 27  1  0  0  0  0
M  END
>  <idcoordinates2D>


>  <FragFp>
;jPqta1@7yVVC17cVc0CDVFFFJ8#4HG0V808!kN4dFV0VN$JJF0c1FH1W#V!F#2F2#V18!

>  <PathFp>
0ZB01I8F10FHWF11882J70XG0V8#2BF8HV!GRV0JB_80814010Hs0k15#FF0FZF01V1F10V2kF29s40V0

>  <SkelSpheres>
/!1/$D%1+1/)203&1+5(4$42&1/#1#105//!A/#1/$1.1-2.2//+2/$1//$1,3$2,1//!302(8*1)1(2$2#1)2011#2///,1//)2*1#2)14/#102//*2%202$1012/(2!3#22///#1//!j#2(1)1(1)2!12/(3#1$2!1(1//01#B!1%3/$13/%1/%3/03!3#3!41$1(3/,1-

>  <Structure>
fmkpa@DLy@X@claddttvbbRtRrRTKURtuLsUUP[B\USiK@

>  <Atoms>
27

>  <Bonds>
26

>  <Total Molweight>
365

>  <Total Molweight 2>
365.303

>  <cLogP>
4.5407

>  <H-Acceptors>
5

>  <H-Donors>
0

>  <Total Surface Area>
91.69

>  <Relative PSA>
0.68044

>  <Polar Surface Area>
84.47

>  <Shape Index>
0.51852

>  <Molecular Flexibility>
0.72604

>  <Molecular Complexity>
0.71956

>  <Non-H Atoms>
27

>  <Non-C/H Atoms>
7

>  <Electronegative Atoms>
7

>  <Stereo Centers>
2

>  <Rotatable Bonds>
10

>  <Rings Closures>
0

>  <Aromatic Rings>
0

>  <Aromatic Atoms>
0

>  <sp3-Atoms>
12

>  <Symmetric atoms>
0

$$$$

eCreator 1.02D

 27 26  0  0  0  0  0  0  0  0999 V2000
   10.3923    1.5000   -0.0000 S   0  0  0  0  0  0  0  0  0  0  0  0
   10.8923    0.6340   -0.0000 O   0  0  0  0  0  0  0  0  0  0  0  0
    9.8923    2.3660   -0.0000 O   0  0  0  0  0  0  0  0  0  0  0  0
    9.5263    1.0000   -0.0000 N   0  0  0  0  0  0  0  0  0  0  0  0
   11.2583    2.0000   -0.0000 C   0  0  0  0  0  0  0  0  0  0  0  0
    9.5263   -0.0000   -0.0000 C   0  0  0  0  0  0  0  0  0  0  0  0
    8.6603   -0.5000   -0.0000 N   0  0  0  0  0  0  0  0  0  0  0  0
   10.3923   -0.5000   -0.0000 N   0  0  0  0  0  0  0  0  0  0  0  0
    7.7942   -0.0000   -0.0000 C   0  0  0  0  0  0  0  0  0  0  0  0
   10.3923   -1.5000   -0.0000 C   0  0  0  0  0  0  0  0  0  0  0  0
    7.7942    1.0000   -0.0000 C   0  0  0  0  0  0  0  0  0  0  0  0
    6.9282   -0.5000   -0.0000 C   0  0  0  0  0  0  0  0  0  0  0  0
   11.2583   -2.0000   -0.0000 C   0  0  0  0  0  0  0  0  0  0  0  0
    6.9282    1.5000   -0.0000 C   0  0  0  0  0  0  0  0  0  0  0  0
   11.2583   -3.0000   -0.0000 C   0  0  0  0  0  0  0  0  0  0  0  0
   12.1244   -1.5000   -0.0000 C   0  0  0  0  0  0  0  0  0  0  0  0
    6.9282    2.5000   -0.0000 C   0  0  0  0  0  0  0  0  0  0  0  0
   12.1244   -3.5000   -0.0000 C   0  0  0  0  0  0  0  0  0  0  0  0
    6.0622    3.0000   -0.0000 C   0  0  0  0  0  0  0  0  0  0  0  0
   12.1244   -4.5000   -0.0000 C   0  0  0  0  0  0  0  0  0  0  0  0
    6.0622    4.0000   -0.0000 C   0  0  0  0  0  0  0  0  0  0  0  0
    5.1962    4.5000   -0.0000 C   0  0  0  0  0  0  0  0  0  0  0  0
    4.3301    4.0000   -0.0000 O   0  0  0  0  0  0  0  0  0  0  0  0
    5.1962    5.5000   -0.0000 C   0  0  0  0  0  0  0  0  0  0  0  0
    4.3301    6.0000   -0.0000 C   0  0  0  0  0  0  0  0  0  0  0  0
    3.4641    5.5000   -0.0000 O   0  0  0  0  0  0  0  0  0  0  0  0
    4.3301    7.0000   -0.0000 O   0  0  0  0  0  0  0  0  0  0  0  0
  1  2  2  0  0  0  0
  1  3  2  0  0  0  0
  1  4  1  0  0  0  0
  1  5  1  0  0  0  0
  4  6  1  0  0  0  0
  6  7  1  0  0  0  0
  6  8  2  0  0  0  0
  7  9  2  0  0  0  0
  8 10  1  0  0  0  0
  9 11  1  0  0  0  0
  9 12  1  0  0  0  0
 10 13  1  0  0  0  0
 11 14  1  0  0  0  0
 13 15  2  0  0  0  0
 13 16  1  0  0  0  0
 14 17  2  0  0  0  0
 15 18  1  0  0  0  0
 17 19  1  0  0  0  0
 18 20  2  0  0  0  0
 19 21  1  0  0  0  0
 22 21  1  0  0  0  0
 22 23  1  1  0  0  0
 22 24  1  0  0  0  0
 24 25  1  0  0  0  0
 25 26  2  0  0  0  0
 25 27  1  0  0  0  0
M  END
>  <idcoordinates2D>


>  <FragFp>
;jyrwZWDZL1_5V2DVc0CLVG0F088!4IG0l948F0kNJCFV02808!JFG081kH0V&FV!2F22!V1#

>  <PathFp>
FaB09I8F18FFYF1G082473X80V8!92R0@F010FBV0JBW8080FV!Hw0o11020NkVFZJ01!210a2KF09V4V!

>  <SkelSpheres>
!2.1/$@&1*2#1.1.4/$22#5////&B$1$1*1/*1/2#1/!3+1/,4/$1#3+1/#1-1/,1/#2-7&1!2%1!2!1(1$12#1$3&5(3.1/#2+42.1%1//%3$5/(1022/%1//#22/+201011/)2#2/1.1/!1#h)1!2/%4)1/!1/,1//$5@!1//0152/!1&1014/3(2!204$21-3/,1-

>  <Structure>
fmkqR@LLyACYk@DYIH]DeDmDleeLhmTmULtuTtJpcKcZ}P

>  <Atoms>
27

>  <Bonds>
26

>  <Total Molweight>
370

>  <Total Molweight 2>
370.280

>  <cLogP>
2.4747

>  <H-Acceptors>
8

>  <H-Donors>
0

>  <Total Surface Area>
108.97

>  <Relative PSA>
0.8662

>  <Polar Surface Area>
128.01

>  <Shape Index>
0.66667

>  <Molecular Flexibility>
0.75051

>  <Molecular Complexity>
0.655

>  <Non-H Atoms>
27

>  <Non-C/H Atoms>
9

>  <Electronegative Atoms>
9

>  <Stereo Centers>
1

>  <Rotatable Bonds>
10

>  <Rings Closures>
0

>  <Aromatic Rings>
0

>  <Aromatic Atoms>
0

>  <sp3-Atoms>
12

>  <Symmetric atoms>
1

$$$$

eCreator 1.02D

 27 26  0  0  0  0  0  0  0  0999 V2000
    6.9282   -1.5000   -0.0000 S   0  0  0  0  0  0  0  0  0  0  0  0
    7.7942   -2.0000   -0.0000 N   0  0  0  0  0  0  0  0  0  0  0  0
    6.0622   -2.0000   -0.0000 C   0  0  0  0  0  0  0  0  0  0  0  0
    8.6603   -1.5000   -0.0000 C   0  0  0  0  0  0  0  0  0  0  0  0
    7.7942   -3.0000   -0.0000 C   0  0  0  0  0  0  0  0  0  0  0  0
    8.6603   -0.5000   -0.0000 N   0  0  0  0  0  0  0  0  0  0  0  0
    9.5263   -2.0000   -0.0000 N   0  0  0  0  0  0  0  0  0  0  0  0
    7.7942   -0.0000   -0.0000 C   0  0  0  0  0  0  0  0  0  0  0  0
   10.3923   -1.5000   -0.0000 C   0  0  0  0  0  0  0  0  0  0  0  0
    7.7942    1.0000   -0.0000 C   0  0  0  0  0  0  0  0  0  0  0  0
    6.9282   -0.5000   -0.0000 C   0  0  0  0  0  0  0  0  0  0  0  0
   11.2583   -2.0000   -0.0000 C   0  0  0  0  0  0  0  0  0  0  0  0
    8.6603    1.5000   -0.0000 C   0  0  0  0  0  0  0  0  0  0  0  0
    6.9282    1.5000   -0.0000 C   0  0  0  0  0  0  0  0  0  0  0  0
    6.0622   -0.0000   -0.0000 C   0  0  0  0  0  0  0  0  0  0  0  0
   12.1244   -1.5000   -0.0000 C   0  0  0  0  0  0  0  0  0  0  0  0
   11.2583   -3.0000   -0.0000 C   0  0  0  0  0  0  0  0  0  0  0  0
    5.1962   -0.5000   -0.0000 C   0  0  0  0  0  0  0  0  0  0  0  0
   12.9904   -2.0000   -0.0000 C   0  0  0  0  0  0  0  0  0  0  0  0
   12.1244   -3.5000   -0.0000 C   0  0  0  0  0  0  0  0  0  0  0  0
    4.3301   -0.0000   -0.0000 C   0  0  0  0  0  0  0  0  0  0  0  0
    3.4641   -0.5000   -0.0000 C   0  0  0  0  0  0  0  0  0  0  0  0
    2.5981   -0.0000   -0.0000 C   0  0  0  0  0  0  0  0  0  0  0  0
    2.5981    1.0000   -0.0000 O   0  0  0  0  0  0  0  0  0  0  0  0
    1.7321   -0.5000   -0.0000 C   0  0  0  0  0  0  0  0  0  0  0  0
    0.8660   -0.0000   -0.0000 C   0  0  0  0  0  0  0  0  0  0  0  0
    0.0000   -0.5000   -0.0000 O   0  0  0  0  0  0  0  0  0  0  0  0
  1  2  1  0  0  0  0
  1  3  1  0  0  0  0
  2  4  1  0  0  0  0
  2  5  1  0  0  0  0
  4  6  1  0  0  0  0
  4  7  2  0  0  0  0
  6  8  2  0  0  0  0
  7  9  1  0  0  0  0
  8 10  1  0  0  0  0
  8 11  1  0  0  0  0
  9 12  1  0  0  0  0
 10 13  1  0  0  0  0
 10 14  1  0  0  0  0
 11 15  1  0  0  0  0
 12 16  1  0  0  0  0
 12 17  2  0  0  0  0
 15 18  2  0  0  0  0
 16 19  2  0  0  0  0
 17 20  1  0  0  0  0
 18 21  1  0  0  0  0
 21 22  1  0  0  0  0
 23 22  1  0  0  0  0
 23 24  1  6  0  0  0
 23 25  1  0  0  0  0
 25 26  1  0  0  0  0
 26 27  1  0  0  0  0
M  END
>  <idcoordinates2D>


>  <FragFp>
;jurxa1DbyWZC17ekc0CDVFNFJ88!4IG0l90808kNJ1FZ0XN08!FJF081kH1W&F%2#V1#

>  <PathFp>
FaB09I8F08FFY0118N2Jb3X80V80890R0eF010FBV2F4W8(Hg0k1$NkVFZF11!210X2JF29V4k!

>  <SkelSpheres>
/!1/$C&1*2,3+2/)2$@2#2#1)1,1(1/*4%D/%1#1///1/*1/,4!1/01//$1,3/&1$25/+103#@*2)2&3)12#1,2////01(1%1//-1/(2,2)1!1-1/!2/+1#11.2-2//.2(k01*1&12.1&1(1,5)4!2///!4401/201*3!11.512/.3&2*21-3)1$1!1)42,

>  <Structure>
fmkpb@HTYuX@cIEMLeDheBdbeLjjVjjeZjj`vDiLoPZ

>  <Atoms>
27

>  <Bonds>
26

>  <Total Molweight>
358

>  <Total Molweight 2>
358.316

>  <cLogP>
4.5612

>  <H-Acceptors>
5

>  <H-Donors>
0

>  <Total Surface Area>
67.77

>  <Relative PSA>
1.0367

>  <Polar Surface Area>
93.72

>  <Shape Index>
0.62963

>  <Molecular Flexibility>
0.7486

>  <Molecular Complexity>
0.67407

>  <Non-H Atoms>
27

>  <Non-C/H Atoms>
6

>  <Electronegative Atoms>
6

>  <Stereo Centers>
1

>  <Rotatable Bonds>
12

>  <Rings Closures>
0

>  <Aromatic Rings>
0

>  <Aromatic Atoms>
0

>  <sp3-Atoms>
16

>  <Symmetric atoms>
1

$$$$

eCreator 1.02D

 27 26  0  0  0  0  0  0  0  0999 V2000
    6.9282   -1.5000   -0.0000 S   0  0  0  0  0  0  0  0  0  0  0  0
    7.7942   -2.0000   -0.0000 N   0  0  0  0  0  0  0  0  0  0  0  0
    6.0622   -2.0000   -0.0000 C   0  0  0  0  0  0  0  0  0  0  0  0
    8.6603   -1.5000   -0.0000 C   0  0  0  0  0  0  0  0  0  0  0  0
    7.7942   -3.0000   -0.0000 C   0  0  0  0  0  0  0  0  0  0  0  0
    8.6603   -0.5000   -0.0000 N   0  0  0  0  0  0  0  0  0  0  0  0
    9.5263   -2.0000   -0.0000 N   0  0  0  0  0  0  0  0  0  0  0  0
    7.7942   -0.0000   -0.0000 C   0  0  0  0  0  0  0  0  0  0  0  0
   10.3923   -1.5000   -0.0000 C   0  0  0  0  0  0  0  0  0  0  0  0
    7.7942    1.0000   -0.0000 C   0  0  0  0  0  0  0  0  0  0  0  0
    6.9282   -0.5000   -0.0000 C   0  0  0  0  0  0  0  0  0  0  0  0
   11.2583   -2.0000   -0.0000 C   0  0  0  0  0  0  0  0  0  0  0  0
    8.6603    1.5000   -0.0000 C   0  0  0  0  0  0  0  0  0  0  0  0
    6.9282    1.5000   -0.0000 C   0  0  0  0  0  0  0  0  0  0  0  0
    6.0622   -0.0000   -0.0000 C   0  0  0  0  0  0  0  0  0  0  0  0
   12.1244   -1.5000   -0.0000 C   0  0  0  0  0  0  0  0  0  0  0  0
   11.2583   -3.0000   -0.0000 C   0  0  0  0  0  0  0  0  0  0  0  0
    5.1962   -0.5000   -0.0000 C   0  0  0  0  0  0  0  0  0  0  0  0
   12.9904   -2.0000   -0.0000 C   0  0  0  0  0  0  0  0  0  0  0  0
    4.3301   -0.0000   -0.0000 C   0  0  0  0  0  0  0  0  0  0  0  0
    3.4641   -0.5000   -0.0000 C   0  0  0  0  0  0  0  0  0  0  0  0
    2.5981   -0.0000   -0.0000 C   0  0  0  0  0  0  0  0  0  0  0  0
    2.5981    1.0000   -0.0000 O   0  0  0  0  0  0  0  0  0  0  0  0
    1.7321   -0.5000   -0.0000 C   0  0  0  0  0  0  0  0  0  0  0  0
    0.8660   -0.0000   -0.0000 C   0  0  0  0  0  0  0  0  0  0  0  0
    0.8660    1.0000   -0.0000 O   0  0  0  0  0  0  0  0  0  0  0  0
    0.0000   -0.5000   -0.0000 O   0  0  0  0  0  0  0  0  0  0  0  0
  1  2  1  0  0  0  0
  1  3  1  0  0  0  0
  2  4  1  0  0  0  0
  2  5  1  0  0  0  0
  4  6  1  0  0  0  0
  4  7  2  0  0  0  0
  6  8  2  0  0  0  0
  7  9  1  0  0  0  0
  8 10  1  0  0  0  0
  8 11  1  0  0  0  0
  9 12  1  0  0  0  0
 10 13  1  0  0  0  0
 10 14  1  0  0  0  0
 11 15  1  0  0  0  0
 12 16  2  0  0  0  0
 12 17  1  0  0  0  0
 15 18  2  0  0  0  0
 16 19  1  0  0  0  0
 18 20  1  0  0  0  0
 20 21  1  0  0  0  0
 22 21  1  0  0  0  0
 22 23  1  6  0  0  0
 22 24  1  0  0  0  0
 24 25  1  0  0  0  0
 25 26  2  0  0  0  0
 25 27  1  0  0  0  0
M  END
>  <idcoordinates2D>


>  <FragFp>
;jyrxaWDbyW_CW7ikc0CTVGNFJ88!4IG0l948F8FNJ5FZ0XN08!FJG081kH1W&F%22!V1#

>  <PathFp>
FaB09I8F08FFY01G8N2Jb3X80V80890R0@F010FBV0F4W8(Hg0o1!20NkVFZ401!210X2JF29V4k!

>  <SkelSpheres>
!2.1/$A&1*2#1(3+2/.@2#1-1,1(1/*4%@/%1///$1-3+1/,4!1/01#3$1/*1,31/+2/$2&1%B03$1!2)2&3)12#1$3&3(3///(1(1%1//-1/(2/&1/01/032/+1#11/)4#2//.2(j01*1&1-4&101(1,5)4!2/%1/+9!1/2,3!11/1202&101/*2*21-3.1!1)1-

>  <Structure>
fmkqb@HTXvZpAFRJZYJIQJE[ISJUTmUTsUUMBlIRYN`t

>  <Atoms>
27

>  <Bonds>
26

>  <Total Molweight>
362

>  <Total Molweight 2>
362.304

>  <cLogP>
3.4949

>  <H-Acceptors>
6

>  <H-Donors>
0

>  <Total Surface Area>
76.1

>  <Relative PSA>
1.0946

>  <Polar Surface Area>
110.79

>  <Shape Index>
0.62963

>  <Molecular Flexibility>
0.75996

>  <Molecular Complexity>
0.67019

>  <Non-H Atoms>
27

>  <Non-C/H Atoms>
7

>  <Electronegative Atoms>
7

>  <Stereo Centers>
1

>  <Rotatable Bonds>
11

>  <Rings Closures>
0

>  <Aromatic Rings>
0

>  <Aromatic Atoms>
0

>  <sp3-Atoms>
16

>  <Symmetric atoms>
1

$$$$

eCreator 1.02D

 27 26  0  0  0  0  0  0  0  0999 V2000
    7.7942   -3.0000   -0.0000 S   0  0  0  0  0  0  0  0  0  0  0  0
    7.7942   -2.0000   -0.0000 N   0  0  0  0  0  0  0  0  0  0  0  0
    6.9282   -3.5000   -0.0000 C   0  0  0  0  0  0  0  0  0  0  0  0
    8.6603   -1.5000   -0.0000 C   0  0  0  0  0  0  0  0  0  0  0  0
    8.6603   -0.5000   -0.0000 N   0  0  0  0  0  0  0  0  0  0  0  0
    9.5263   -2.0000   -0.0000 N   0  0  0  0  0  0  0  0  0  0  0  0
    7.7942   -0.0000   -0.0000 C   0  0  0  0  0  0  0  0  0  0  0  0
   10.3923   -1.5000   -0.0000 C   0  0  0  0  0  0  0  0  0  0  0  0
    7.7942    1.0000   -0.0000 C   0  0  0  0  0  0  0  0  0  0  0  0
    6.9282   -0.5000   -0.0000 C   0  0  0  0  0  0  0  0  0  0  0  0
   11.2583   -2.0000   -0.0000 C   0  0  0  0  0  0  0  0  0  0  0  0
    8.6603    1.5000   -0.0000 C   0  0  0  0  0  0  0  0  0  0  0  0
    6.9282    1.5000   -0.0000 C   0  0  0  0  0  0  0  0  0  0  0  0
    6.0622   -0.0000   -0.0000 C   0  0  0  0  0  0  0  0  0  0  0  0
   12.1244   -1.5000   -0.0000 C   0  0  0  0  0  0  0  0  0  0  0  0
   11.2583   -3.0000   -0.0000 C   0  0  0  0  0  0  0  0  0  0  0  0
    5.1962   -0.5000   -0.0000 C   0  0  0  0  0  0  0  0  0  0  0  0
   12.9904   -2.0000   -0.0000 C   0  0  0  0  0  0  0  0  0  0  0  0
   12.1244   -3.5000   -0.0000 C   0  0  0  0  0  0  0  0  0  0  0  0
    4.3301   -0.0000   -0.0000 C   0  0  0  0  0  0  0  0  0  0  0  0
    3.4641   -0.5000   -0.0000 C   0  0  0  0  0  0  0  0  0  0  0  0
    2.5981   -0.0000   -0.0000 C   0  0  0  0  0  0  0  0  0  0  0  0
    2.5981    1.0000   -0.0000 O   0  0  0  0  0  0  0  0  0  0  0  0
    1.7321   -0.5000   -0.0000 C   0  0  0  0  0  0  0  0  0  0  0  0
    0.8660   -0.0000   -0.0000 C   0  0  0  0  0  0  0  0  0  0  0  0
    0.8660    1.0000   -0.0000 O   0  0  0  0  0  0  0  0  0  0  0  0
    0.0000   -0.5000   -0.0000 O   0  0  0  0  0  0  0  0  0  0  0  0
  1  2  1  0  0  0  0
  1  3  1  0  0  0  0
  2  4  1  0  0  0  0
  4  5  1  0  0  0  0
  4  6  2  0  0  0  0
  5  7  2  0  0  0  0
  6  8  1  0  0  0  0
  7  9  1  0  0  0  0
  7 10  1  0  0  0  0
  8 11  1  0  0  0  0
  9 12  1  0  0  0  0
  9 13  1  0  0  0  0
 10 14  1  0  0  0  0
 11 15  1  0  0  0  0
 11 16  2  0  0  0  0
 14 17  2  0  0  0  0
 15 18  2  0  0  0  0
 16 19  1  0  0  0  0
 17 20  1  0  0  0  0
 20 21  1  0  0  0  0
 22 21  1  0  0  0  0
 22 23  1  6  0  0  0
 22 24  1  0  0  0  0
 24 25  1  0  0  0  0
 25 26  2  0  0  0  0
 25 27  1  0  0  0  0
M  END
>  <idcoordinates2D>


>  <FragFp>
;jyrwZWDZy1_5V7Dkc0CLVGNF088!4IG0l948F8kNJ5FZ0X808!FFG081kH0V&F%22!V1#

>  <PathFp>
FaB09I8F08FFY01G082473X80V8!90R0eF010FBV2F4W8(Hg0o1!20NkVFZJ11!210X2JF09V4V!

>  <SkelSpheres>
!2,101/$C&1*2,3%1/.2$82#3-1/%1/02(4%D/$21#1/%1/$1/!3+1)2/!4!1/01#3//1,31/+26/#2-9&1!2)2/01$1$3&3(3///(1(1%1&1$2-3//*2/&1*1/)2/(1!101011/-2$1///!j,1/%401&1+1)4///01-7401/2+1#11.502)101/!3&2*21-3/,1-

>  <Structure>
fmkqb@HDhvZpAFRKQIQJIPiHiSJURuUTkUUMBlHRiNoT

>  <Atoms>
27

>  <Bonds>
26

>  <Total Molweight>
362

>  <Total Molweight 2>
362.304

>  <cLogP>
3.6706

>  <H-Acceptors>
6

>  <H-Donors>
0

>  <Total Surface Area>
91.7

>  <Relative PSA>
0.9084

>  <Polar Surface Area>
110.79

>  <Shape Index>
0.62963

>  <Molecular Flexibility>
0.7599

>  <Molecular Complexity>
0.63799

>  <Non-H Atoms>
27

>  <Non-C/H Atoms>
7

>  <Electronegative Atoms>
7

>  <Stereo Centers>
1

>  <Rotatable Bonds>
12

>  <Rings Closures>
0

>  <Aromatic Rings>
0

>  <Aromatic Atoms>
0

>  <sp3-Atoms>
14

>  <Symmetric atoms>
1

$$$$

eCreator 1.02D

 27 26  0  0  0  0  0  0  0  0999 V2000
   10.3923   -1.5000   -0.0000 S   0  0  0  0  0  0  0  0  0  0  0  0
   10.8923   -2.3660   -0.0000 O   0  0  0  0  0  0  0  0  0  0  0  0
    9.8923   -0.6340   -0.0000 O   0  0  0  0  0  0  0  0  0  0  0  0
    9.5263   -2.0000   -0.0000 N   0  0  0  0  0  0  0  0  0  0  0  0
   11.2583   -1.0000   -0.0000 C   0  0  0  0  0  0  0  0  0  0  0  0
    8.6603   -1.5000   -0.0000 C   0  0  0  0  0  0  0  0  0  0  0  0
    9.5263   -3.0000   -0.0000 C   0  0  0  0  0  0  0  0  0  0  0  0
    7.7942   -2.0000   -0.0000 N   0  0  0  0  0  0  0  0  0  0  0  0
    6.9282   -1.5000   -0.0000 C   0  0  0  0  0  0  0  0  0  0  0  0
    6.9282   -0.5000   -0.0000 C   0  0  0  0  0  0  0  0  0  0  0  0
    6.0622   -2.0000   -0.0000 C   0  0  0  0  0  0  0  0  0  0  0  0
    7.7942   -0.0000   -0.0000 C   0  0  0  0  0  0  0  0  0  0  0  0
    6.0622   -0.0000   -0.0000 C   0  0  0  0  0  0  0  0  0  0  0  0
    7.7942    1.0000   -0.0000 C   0  0  0  0  0  0  0  0  0  0  0  0
    5.1962   -0.5000   -0.0000 C   0  0  0  0  0  0  0  0  0  0  0  0
    8.6603    1.5000   -0.0000 C   0  0  0  0  0  0  0  0  0  0  0  0
    6.9282    1.5000   -0.0000 C   0  0  0  0  0  0  0  0  0  0  0  0
    4.3301   -0.0000   -0.0000 C   0  0  0  0  0  0  0  0  0  0  0  0
    8.6603    2.5000   -0.0000 C   0  0  0  0  0  0  0  0  0  0  0  0
    3.4641   -0.5000   -0.0000 C   0  0  0  0  0  0  0  0  0  0  0  0
    9.5263    3.0000   -0.0000 C   0  0  0  0  0  0  0  0  0  0  0  0
    2.5981   -0.0000   -0.0000 C   0  0  0  0  0  0  0  0  0  0  0  0
   10.3923    2.5000   -0.0000 C   0  0  0  0  0  0  0  0  0  0  0  0
    1.7321   -0.5000   -0.0000 C   0  0  0  0  0  0  0  0  0  0  0  0
    0.8660   -0.0000   -0.0000 C   0  0  0  0  0  0  0  0  0  0  0  0
    0.8660    1.0000   -0.0000 O   0  0  0  0  0  0  0  0  0  0  0  0
    0.0000   -0.5000   -0.0000 O   0  0  0  0  0  0  0  0  0  0  0  0
  1  2  2  0  0  0  0
  1  3  2  0  0  0  0
  1  4  1  0  0  0  0
  1  5  1  0  0  0  0
  4  6  1  0  0  0  0
  4  7  1  0  0  0  0
  6  8  1  0  0  0  0
  8  9  2  0  0  0  0
  9 10  1  0  0  0  0
  9 11  1  0  0  0  0
 10 12  2  0  0  0  0
 10 13  1  0  0  0  0
 12 14  1  0  0  0  0
 13 15  2  0  0  0  0
 14 16  2  0  0  0  0
 14 17  1  0  0  0  0
 15 18  1  0  0  0  0
 16 19  1  0  0  0  0
 18 20  1  0  0  0  0
 19 21  2  0  0  0  0
 20 22  1  0  0  0  0
 21 23  1  0  0  0  0
 22 24  1  0  0  0  0
 24 25  1  0  0  0  0
 25 26  2  0  0  0  0
 25 27  1  0  0  0  0
M  END
>  <idcoordinates2D>


>  <FragFp>
;byqxaW@7qW1CW1gVV08DV1FF088!4HG!948!k8JhFV!N$FFF0c1FH11(V!2F02!V1#

>  <PathFp>
0ZB01I8F#2WF1F882J70210V80412BF8FV!FRV0JBZ80804010H!k1102!F0FZJ01V!1022lF21c40V0

>  <SkelSpheres>
//%109.1!1.1)2)4/$2$3/!1//!402-E1///%1//!5//&112/-4/+1//104$1/,2(9#4!101*2%2$2$22#1#33&4(3///.4,2/$104/$101/,1//(3%1!2)1%31)2/)1$3///,j#1(2)1$16+2!1-4/+2/)1-202A!1!1!101/)4/1//1//!2$1/)5!2(

>  <Structure>
fmkPR@L\`bZpAFRRF[JJYJIYIKJKUSSRuSULBgEUZ]YX

>  <Atoms>
27

>  <Bonds>
26

>  <Total Molweight>
364

>  <Total Molweight 2>
364.296

>  <cLogP>
4.1442

>  <H-Acceptors>
6

>  <H-Donors>
0

>  <Total Surface Area>
85.98

>  <Relative PSA>
0.81158

>  <Polar Surface Area>
95.42

>  <Shape Index>
0.55556

>  <Molecular Flexibility>
0.65925

>  <Molecular Complexity>
0.6715

>  <Non-H Atoms>
27

>  <Non-C/H Atoms>
7

>  <Electronegative Atoms>
7

>  <Stereo Centers>
0

>  <Rotatable Bonds>
11

>  <Rings Closures>
0

>  <Aromatic Rings>
0

>  <Aromatic Atoms>
0

>  <sp3-Atoms>
12

>  <Symmetric atoms>
1

$$$$

eCreator 1.02D

 27 26  0  0  0  0  0  0  0  0999 V2000
   10.3923    1.5000   -0.0000 S   0  0  0  0  0  0  0  0  0  0  0  0
   10.3923    2.5000   -0.0000 O   0  0  0  0  0  0  0  0  0  0  0  0
   11.2583    1.0000   -0.0000 O   0  0  0  0  0  0  0  0  0  0  0  0
    9.5263    1.0000   -0.0000 N   0  0  0  0  0  0  0  0  0  0  0  0
    9.5263   -0.0000   -0.0000 C   0  0  0  0  0  0  0  0  0  0  0  0
    8.6603   -0.5000   -0.0000 N   0  0  0  0  0  0  0  0  0  0  0  0
   10.3923   -0.5000   -0.0000 N   0  0  0  0  0  0  0  0  0  0  0  0
    7.7942   -0.0000   -0.0000 C   0  0  0  0  0  0  0  0  0  0  0  0
   10.3923   -1.5000   -0.0000 C   0  0  0  0  0  0  0  0  0  0  0  0
    7.7942    1.0000   -0.0000 C   0  0  0  0  0  0  0  0  0  0  0  0
    6.9282   -0.5000   -0.0000 C   0  0  0  0  0  0  0  0  0  0  0  0
   11.2583   -2.0000   -0.0000 C   0  0  0  0  0  0  0  0  0  0  0  0
    6.9282    1.5000   -0.0000 C   0  0  0  0  0  0  0  0  0  0  0  0
   11.2583   -3.0000   -0.0000 C   0  0  0  0  0  0  0  0  0  0  0  0
   12.1244   -1.5000   -0.0000 C   0  0  0  0  0  0  0  0  0  0  0  0
    6.9282    2.5000   -0.0000 C   0  0  0  0  0  0  0  0  0  0  0  0
   12.1244   -3.5000   -0.0000 C   0  0  0  0  0  0  0  0  0  0  0  0
    6.0622    3.0000   -0.0000 C   0  0  0  0  0  0  0  0  0  0  0  0
   12.9904   -3.0000   -0.0000 C   0  0  0  0  0  0  0  0  0  0  0  0
    5.1962    2.5000   -0.0000 O   0  0  0  0  0  0  0  0  0  0  0  0
    6.0622    4.0000   -0.0000 C   0  0  0  0  0  0  0  0  0  0  0  0
   13.8564   -3.5000   -0.0000 F   0  0  0  0  0  0  0  0  0  0  0  0
   12.9904   -2.0000   -0.0000 C   0  0  0  0  0  0  0  0  0  0  0  0
    5.1962    4.5000   -0.0000 C   0  0  0  0  0  0  0  0  0  0  0  0
    5.1962    5.5000   -0.0000 C   0  0  0  0  0  0  0  0  0  0  0  0
    4.3301    6.0000   -0.0000 C   0  0  0  0  0  0  0  0  0  0  0  0
    4.3301    7.0000   -0.0000 O   0  0  0  0  0  0  0  0  0  0  0  0
  1  2  2  0  0  0  0
  1  3  2  0  0  0  0
  1  4  1  0  0  0  0
  4  5  1  0  0  0  0
  5  6  1  0  0  0  0
  5  7  2  0  0  0  0
  6  8  2  0  0  0  0
  7  9  1  0  0  0  0
  8 10  1  0  0  0  0
  8 11  1  0  0  0  0
  9 12  1  0  0  0  0
 10 13  1  0  0  0  0
 12 14  1  0  0  0  0
 12 15  2  0  0  0  0
 13 16  2  0  0  0  0
 14 17  2  0  0  0  0
 18 16  1  0  0  0  0
 17 19  1  0  0  0  0
 18 20  1  1  0  0  0
 18 21  1  0  0  0  0
 19 22  1  0  0  0  0
 19 23  2  0  0  0  0
 21 24  1  0  0  0  0
 24 25  1  0  0  0  0
 25 26  1  0  0  0  0
 26 27  1  0  0  0  0
M  END
>  <idcoordinates2D>


>  <FragFp>
:yjXUwZ3@4m14g!8Vc0g6V40FF88#IF0W90808k8J10V02808!JFF081FH0V(Z#F2#V18!

>  <PathFp>
F_B0938J18FFYF02082470X80V8!92R0eF#FBV2JBW8!WFV10HJ1k110V0Nk0F_F11V0H!X3K!9V4V!

>  <SkelSpheres>
//&1B,2$2(1!103$1/.2!202!106)1/-1/102*@$1//*41/$16//3&1/!2(2)1!3.2!2%2//*205(1/)1(5&101*2-1!12#1%1%4/)1/#42*2/)2(1)1.2//22+2)1,3/#101/,201!1.2&3%2/11-1-1#1#h&2$2/)1#101//(2&1//%@303//011/01*2(201//!1$1!30201$1)1(1-

>  <Structure>
fmkpQ@LTYAFU`BJrFRPjIJIZIYJJXiKTmURmUMUBLIRXnoL

>  <Atoms>
27

>  <Bonds>
26

>  <Total Molweight>
373

>  <Total Molweight 2>
373.279

>  <cLogP>
3.5531

>  <H-Acceptors>
7

>  <H-Donors>
0

>  <Total Surface Area>
114.33

>  <Relative PSA>
0.68967

>  <Polar Surface Area>
102.56

>  <Shape Index>
0.7037

>  <Molecular Flexibility>
0.73924

>  <Molecular Complexity>
0.63126

>  <Non-H Atoms>
27

>  <Non-C/H Atoms>
9

>  <Electronegative Atoms>
9

>  <Stereo Centers>
1

>  <Rotatable Bonds>
11

>  <Rings Closures>
0

>  <Aromatic Rings>
0

>  <Aromatic Atoms>
0

>  <sp3-Atoms>
11

>  <Symmetric atoms>
1

$$$$

eCreator 1.02D

 28 27  0  0  0  0  0  0  0  0999 V2000
   10.3923    1.5000   -0.0000 S   0  0  0  0  0  0  0  0  0  0  0  0
   10.3923    2.5000   -0.0000 O   0  0  0  0  0  0  0  0  0  0  0  0
   11.2583    1.0000   -0.0000 O   0  0  0  0  0  0  0  0  0  0  0  0
    9.5263    1.0000   -0.0000 N   0  0  0  0  0  0  0  0  0  0  0  0
    9.5263   -0.0000   -0.0000 C   0  0  0  0  0  0  0  0  0  0  0  0
    8.6603   -0.5000   -0.0000 N   0  0  0  0  0  0  0  0  0  0  0  0
   10.3923   -0.5000   -0.0000 N   0  0  0  0  0  0  0  0  0  0  0  0
    7.7942   -0.0000   -0.0000 C   0  0  0  0  0  0  0  0  0  0  0  0
   10.3923   -1.5000   -0.0000 C   0  0  0  0  0  0  0  0  0  0  0  0
    7.7942    1.0000   -0.0000 C   0  0  0  0  0  0  0  0  0  0  0  0
    6.9282   -0.5000   -0.0000 C   0  0  0  0  0  0  0  0  0  0  0  0
   11.2583   -2.0000   -0.0000 C   0  0  0  0  0  0  0  0  0  0  0  0
    6.9282    1.5000   -0.0000 C   0  0  0  0  0  0  0  0  0  0  0  0
    6.0622   -0.0000   -0.0000 C   0  0  0  0  0  0  0  0  0  0  0  0
   11.2583   -3.0000   -0.0000 C   0  0  0  0  0  0  0  0  0  0  0  0
   12.1244   -1.5000   -0.0000 C   0  0  0  0  0  0  0  0  0  0  0  0
    6.9282    2.5000   -0.0000 C   0  0  0  0  0  0  0  0  0  0  0  0
   12.1244   -3.5000   -0.0000 C   0  0  0  0  0  0  0  0  0  0  0  0
    6.0622    3.0000   -0.0000 C   0  0  0  0  0  0  0  0  0  0  0  0
   12.9904   -3.0000   -0.0000 C   0  0  0  0  0  0  0  0  0  0  0  0
    6.0622    4.0000   -0.0000 C   0  0  0  0  0  0  0  0  0  0  0  0
   13.8564   -3.5000   -0.0000 F   0  0  0  0  0  0  0  0  0  0  0  0
   12.9904   -2.0000   -0.0000 C   0  0  0  0  0  0  0  0  0  0  0  0
    5.1962    4.5000   -0.0000 C   0  0  0  0  0  0  0  0  0  0  0  0
    4.3301    4.0000   -0.0000 O   0  0  0  0  0  0  0  0  0  0  0  0
    5.1962    5.5000   -0.0000 C   0  0  0  0  0  0  0  0  0  0  0  0
    4.3301    6.0000   -0.0000 C   0  0  0  0  0  0  0  0  0  0  0  0
    4.3301    7.0000   -0.0000 O   0  0  0  0  0  0  0  0  0  0  0  0
  1  2  2  0  0  0  0
  1  3  2  0  0  0  0
  1  4  1  0  0  0  0
  4  5  1  0  0  0  0
  5  6  1  0  0  0  0
  5  7  2  0  0  0  0
  6  8  2  0  0  0  0
  7  9  1  0  0  0  0
  8 10  1  0  0  0  0
  8 11  1  0  0  0  0
  9 12  1  0  0  0  0
 10 13  1  0  0  0  0
 11 14  1  0  0  0  0
 12 15  1  0  0  0  0
 12 16  2  0  0  0  0
 13 17  2  0  0  0  0
 15 18  2  0  0  0  0
 17 19  1  0  0  0  0
 18 20  1  0  0  0  0
 19 21  1  0  0  0  0
 20 22  1  0  0  0  0
 20 23  2  0  0  0  0
 24 21  1  0  0  0  0
 24 25  1  1  0  0  0
 24 26  1  0  0  0  0
 26 27  1  0  0  0  0
 27 28  1  0  0  0  0
M  END
>  <idcoordinates2D>


>  <FragFp>
:yjeMwZ1DZP1Z406@Vc0C6VF0F088#IF0l908!kNJ10V0X808!JFF081kH0V&FV#F2#V18!

>  <PathFp>
FZB0938J18FFYF03082470X80V8!92R0eF010FBV2JBW8!WFV10Ho0k11#Nk0F_F11V0H!X3G!9V4V!

>  <SkelSpheres>
.1!1/$F1%1$2$2-3$1/.2!2022#6#1*1///&@/1$2/)41/$16//3&1/!4(2&101013.1!2)2//&2*1/)1#3#5)12)2(2$1!12#1$2&4/)1/#3!1/(1%1$3%1)1//.12,2)1!1)3/%12/+101011.2&3%2/*1/,l,1(2/&2//(2//-9301//011/,2(2/!2*21$1$1!302&1)1(42,

>  <Structure>
fc{pQ@LTYA@}`BJrFRPjIJIIQ[IJHsIZejjeZijjGXRdq}AX

>  <Atoms>
28

>  <Bonds>
27

>  <Total Molweight>
385

>  <Total Molweight 2>
385.290

>  <cLogP>
4.0075

>  <H-Acceptors>
7

>  <H-Donors>
0

>  <Total Surface Area>
111.24

>  <Relative PSA>
0.70883

>  <Polar Surface Area>
102.56

>  <Shape Index>
0.67857

>  <Molecular Flexibility>
0.75549

>  <Molecular Complexity>
0.64597

>  <Non-H Atoms>
28

>  <Non-C/H Atoms>
9

>  <Electronegative Atoms>
9

>  <Stereo Centers>
1

>  <Rotatable Bonds>
12

>  <Rings Closures>
0

>  <Aromatic Rings>
0

>  <Aromatic Atoms>
0

>  <sp3-Atoms>
12

>  <Symmetric atoms>
1

$$$$

eCreator 1.02D

 27 27  0  0  0  0  0  0  0  0999 V2000
    8.6603    2.5000   -0.0000 S   0  0  0  0  0  0  0  0  0  0  0  0
    9.5263    3.0000   -0.0000 O   0  0  0  0  0  0  0  0  0  0  0  0
    8.6603    1.5000   -0.0000 N   0  0  0  0  0  0  0  0  0  0  0  0
    7.7942    3.0000   -0.0000 C   0  0  0  0  0  0  0  0  0  0  0  0
    7.7942    1.0000   -0.0000 C   0  0  0  0  0  0  0  0  0  0  0  0
    9.5263    1.0000   -0.0000 C   0  0  0  0  0  0  0  0  0  0  0  0
    7.7942   -0.0000   -0.0000 N   0  0  0  0  0  0  0  0  0  0  0  0
    6.9282    1.5000   -0.0000 N   0  0  0  0  0  0  0  0  0  0  0  0
    6.9282   -0.5000   -0.0000 C   0  0  0  0  0  0  0  0  0  0  0  0
    6.0622   -0.0000   -0.0000 C   0  0  0  0  0  0  0  0  0  0  0  0
    6.9282   -1.5000   -0.0000 C   0  0  0  0  0  0  0  0  0  0  0  0
    6.0622    1.0000   -0.0000 C   0  0  0  0  0  0  0  0  0  0  0  0
    5.1962   -0.5000   -0.0000 C   0  0  0  0  0  0  0  0  0  0  0  0
    5.1962    1.5000   -0.0000 C   0  0  0  0  0  0  0  0  0  0  0  0
    4.3301   -0.0000   -0.0000 C   0  0  0  0  0  0  0  0  0  0  0  0
    5.1962    2.5000   -0.0000 C   0  0  0  0  0  0  0  0  0  0  0  0
    4.3301    1.0000   -0.0000 C   0  0  0  0  0  0  0  0  0  0  0  0
    3.4641   -0.5000   -0.0000 C   0  0  0  0  0  0  0  0  0  0  0  0
    4.3301    3.0000   -0.0000 C   0  0  0  0  0  0  0  0  0  0  0  0
    3.4641    1.5000   -0.0000 C   0  0  0  0  0  0  0  0  0  0  0  0
    2.5981   -0.0000   -0.0000 C   0  0  0  0  0  0  0  0  0  0  0  0
    3.4641    2.5000   -0.0000 C   0  0  0  0  0  0  0  0  0  0  0  0
    1.7321   -0.5000   -0.0000 C   0  0  0  0  0  0  0  0  0  0  0  0
    2.5981    3.0000   -0.0000 F   0  0  0  0  0  0  0  0  0  0  0  0
    1.7321   -1.5000   -0.0000 O   0  0  0  0  0  0  0  0  0  0  0  0
    0.8660   -0.0000   -0.0000 C   0  0  0  0  0  0  0  0  0  0  0  0
    0.0000   -0.5000   -0.0000 C   0  0  0  0  0  0  0  0  0  0  0  0
  1  2  2  0  0  0  0
  1  3  1  0  0  0  0
  1  4  1  0  0  0  0
  3  5  1  0  0  0  0
  3  6  1  0  0  0  0
  5  7  1  0  0  0  0
  5  8  2  0  0  0  0
  7  9  2  0  0  0  0
  9 10  1  0  0  0  0
  9 11  1  0  0  0  0
 10 12  2  0  0  0  0
 10 13  1  0  0  0  0
 12 14  1  0  0  0  0
 13 15  2  0  0  0  0
 14 16  2  0  0  0  0
 14 17  1  0  0  0  0
 15 18  1  0  0  0  0
 16 19  1  0  0  0  0
 17 20  2  0  0  0  0
 18 21  1  0  0  0  0
 19 22  2  0  0  0  0
 23 21  1  0  0  0  0
 22 24  1  0  0  0  0
 23 25  1  1  0  0  0
 23 26  1  0  0  0  0
 26 27  1  0  0  0  0
 20 22  1  0  0  0  0
M  END
>  <idcoordinates2D>


>  <FragFp>
<Pqtb9@7qVVC1IcVd0CDVFFFJ80104HG0V808!kN4dFV!N!20JJF0c1FH1W!2V!F#2F2#V18!

>  <PathFp>
0bBV9I9FV!HWF11882JE0X!V80F03DFBFc!IBVFJB_808042!Hs0k51#NF0FZF0WV0V50V2kH29cB0_0

>  <SkelSpheres>
/!1/$8%1+1&1/02)1+3(4$22//!5/.1!7/.2///*1*5!1/02(2/$1//$1,3/!3!1/.302(8*1)1%2$2%1#3,2/$2//&1//#1)4*2)1+21&102/6/.2&11013.2$4!2!1#22(1///02/+j#202%2)1(1)2801/1(3)2//,2$9!1%3,1(3/%1//(3!3&41$1(3/,1,2

>  <Structure>
fm{pa@DLy@X@claddttvbfRbRRrTNZmUKSRDDUTP[L\UUj

>  <Atoms>
27

>  <Bonds>
27

>  <Total Molweight>
365

>  <Total Molweight 2>
365.303

>  <cLogP>
3.9972

>  <H-Acceptors>
5

>  <H-Donors>
0

>  <Total Surface Area>
110.31

>  <Relative PSA>
0.56559

>  <Polar Surface Area>
84.47

>  <Shape Index>
0.51852

>  <Molecular Flexibility>
0.6273

>  <Molecular Complexity>
0.69646

>  <Non-H Atoms>
27

>  <Non-C/H Atoms>
7

>  <Electronegative Atoms>
7

>  <Stereo Centers>
2

>  <Rotatable Bonds>
7

>  <Rings Closures>
1

>  <Aromatic Rings>
1

>  <Aromatic Atoms>
6

>  <sp3-Atoms>
10

>  <Symmetric atoms>
2

$$$$

eCreator 1.02D

 28 27  0  0  0  0  0  0  0  0999 V2000
    7.7942   -3.0000   -0.0000 S   0  0  0  0  0  0  0  0  0  0  0  0
    6.9282   -3.5000   -0.0000 O   0  0  0  0  0  0  0  0  0  0  0  0
    8.6603   -3.5000   -0.0000 O   0  0  0  0  0  0  0  0  0  0  0  0
    7.7942   -2.0000   -0.0000 N   0  0  0  0  0  0  0  0  0  0  0  0
    8.6603   -1.5000   -0.0000 C   0  0  0  0  0  0  0  0  0  0  0  0
    8.6603   -0.5000   -0.0000 N   0  0  0  0  0  0  0  0  0  0  0  0
    9.5263   -2.0000   -0.0000 N   0  0  0  0  0  0  0  0  0  0  0  0
    7.7942   -0.0000   -0.0000 C   0  0  0  0  0  0  0  0  0  0  0  0
   10.3923   -1.5000   -0.0000 C   0  0  0  0  0  0  0  0  0  0  0  0
    6.9282   -0.5000   -0.0000 C   0  0  0  0  0  0  0  0  0  0  0  0
    7.7942    1.0000   -0.0000 C   0  0  0  0  0  0  0  0  0  0  0  0
   11.2583   -2.0000   -0.0000 C   0  0  0  0  0  0  0  0  0  0  0  0
    6.0622   -0.0000   -0.0000 C   0  0  0  0  0  0  0  0  0  0  0  0
    6.9282    1.5000   -0.0000 C   0  0  0  0  0  0  0  0  0  0  0  0
   12.1244   -1.5000   -0.0000 C   0  0  0  0  0  0  0  0  0  0  0  0
   11.2583   -3.0000   -0.0000 C   0  0  0  0  0  0  0  0  0  0  0  0
    5.1962   -0.5000   -0.0000 C   0  0  0  0  0  0  0  0  0  0  0  0
   12.9904   -2.0000   -0.0000 C   0  0  0  0  0  0  0  0  0  0  0  0
    4.3301   -0.0000   -0.0000 C   0  0  0  0  0  0  0  0  0  0  0  0
   12.9904   -3.0000   -0.0000 C   0  0  0  0  0  0  0  0  0  0  0  0
    3.4641   -0.5000   -0.0000 C   0  0  0  0  0  0  0  0  0  0  0  0
   13.8564   -3.5000   -0.0000 F   0  0  0  0  0  0  0  0  0  0  0  0
    2.5981   -0.0000   -0.0000 C   0  0  0  0  0  0  0  0  0  0  0  0
    2.5981    1.0000   -0.0000 O   0  0  0  0  0  0  0  0  0  0  0  0
    1.7321   -0.5000   -0.0000 C   0  0  0  0  0  0  0  0  0  0  0  0
    0.8660   -0.0000   -0.0000 C   0  0  0  0  0  0  0  0  0  0  0  0
    0.8660    1.0000   -0.0000 O   0  0  0  0  0  0  0  0  0  0  0  0
    0.0000   -0.5000   -0.0000 O   0  0  0  0  0  0  0  0  0  0  0  0
  1  2  2  0  0  0  0
  1  3  2  0  0  0  0
  1  4  1  0  0  0  0
  4  5  1  0  0  0  0
  5  6  1  0  0  0  0
  5  7  2  0  0  0  0
  6  8  2  0  0  0  0
  7  9  1  0  0  0  0
  8 10  1  0  0  0  0
  8 11  1  0  0  0  0
  9 12  1  0  0  0  0
 10 13  1  0  0  0  0
 11 14  1  0  0  0  0
 12 15  1  0  0  0  0
 12 16  2  0  0  0  0
 13 17  2  0  0  0  0
 15 18  2  0  0  0  0
 17 19  1  0  0  0  0
 18 20  1  0  0  0  0
 19 21  1  0  0  0  0
 20 22  1  0  0  0  0
 23 21  1  0  0  0  0
 23 24  1  6  0  0  0
 23 25  1  0  0  0  0
 25 26  1  0  0  0  0
 26 27  2  0  0  0  0
 26 28  1  0  0  0  0
M  END
>  <idcoordinates2D>


>  <FragFp>
:yjirwZWDZT1_5V6DVc0CLVG0F088#IF0l948F0kNJ5FV0X808!JFG081kH0V&FV#F22!V18!

>  <PathFp>
FZB0938J18FFYF0I082470X80V8!92R0eF010FBV2JBW8!1FV!Ho0o11020Nk0F_J11!H!X2G!9V4V!

>  <SkelSpheres>
!2+1!1/$F1%1*2-3$1&3/#2%2022#5$1)1///&@/1$2/!1%41/$12.203-3&1/!4/101013!3.2)2/$1/02*1*1(2$1(5&1!2)2(2$1!12#1$5&5(3//(1/(1%1$3&2&21!1//+12/&1,3$2/12/+101011/-2/*1/,k,1/%4)22//&2//-9!1//011/+101&2/!2*21$1$1!302/01(1-

>  <Structure>
fc{qQ@LTYAGU{@DUdLdaTRTRRbvRRtrbuKUUJuUTtFpeIczBp

>  <Atoms>
28

>  <Bonds>
27

>  <Total Molweight>
389

>  <Total Molweight 2>
389.278

>  <cLogP>
2.1812

>  <H-Acceptors>
8

>  <H-Donors>
0

>  <Total Surface Area>
119.57

>  <Relative PSA>
0.7685

>  <Polar Surface Area>
119.63

>  <Shape Index>
0.67857

>  <Molecular Flexibility>
0.75577

>  <Molecular Complexity>
0.64597

>  <Non-H Atoms>
28

>  <Non-C/H Atoms>
10

>  <Electronegative Atoms>
10

>  <Stereo Centers>
1

>  <Rotatable Bonds>
12

>  <Rings Closures>
0

>  <Aromatic Rings>
0

>  <Aromatic Atoms>
0

>  <sp3-Atoms>
12

>  <Symmetric atoms>
1

$$$$

eCreator 1.02D

 28 27  0  0  0  0  0  0  0  0999 V2000
   11.2583   -0.0000   -0.0000 S   0  0  0  0  0  0  0  0  0  0  0  0
   12.1244   -0.5000   -0.0000 O   0  0  0  0  0  0  0  0  0  0  0  0
   11.2583    1.0000   -0.0000 O   0  0  0  0  0  0  0  0  0  0  0  0
   10.3923   -0.5000   -0.0000 N   0  0  0  0  0  0  0  0  0  0  0  0
    9.5263   -0.0000   -0.0000 C   0  0  0  0  0  0  0  0  0  0  0  0
   10.3923   -1.5000   -0.0000 C   0  0  0  0  0  0  0  0  0  0  0  0
    8.6603   -0.5000   -0.0000 N   0  0  0  0  0  0  0  0  0  0  0  0
    7.7942   -0.0000   -0.0000 C   0  0  0  0  0  0  0  0  0  0  0  0
    7.7942    1.0000   -0.0000 C   0  0  0  0  0  0  0  0  0  0  0  0
    6.9282   -0.5000   -0.0000 C   0  0  0  0  0  0  0  0  0  0  0  0
    6.9282    1.5000   -0.0000 C   0  0  0  0  0  0  0  0  0  0  0  0
    8.6603    1.5000   -0.0000 C   0  0  0  0  0  0  0  0  0  0  0  0
    6.0622   -0.0000   -0.0000 C   0  0  0  0  0  0  0  0  0  0  0  0
    6.9282   -1.5000   -0.0000 C   0  0  0  0  0  0  0  0  0  0  0  0
    6.9282    2.5000   -0.0000 C   0  0  0  0  0  0  0  0  0  0  0  0
    5.1962   -0.5000   -0.0000 C   0  0  0  0  0  0  0  0  0  0  0  0
    6.0622   -2.0000   -0.0000 C   0  0  0  0  0  0  0  0  0  0  0  0
    7.7942    3.0000   -0.0000 C   0  0  0  0  0  0  0  0  0  0  0  0
    4.3301   -0.0000   -0.0000 C   0  0  0  0  0  0  0  0  0  0  0  0
    6.0622   -3.0000   -0.0000 C   0  0  0  0  0  0  0  0  0  0  0  0
    4.3301    1.0000   -0.0000 O   0  0  0  0  0  0  0  0  0  0  0  0
    3.4641   -0.5000   -0.0000 C   0  0  0  0  0  0  0  0  0  0  0  0
    2.5981   -0.0000   -0.0000 C   0  0  0  0  0  0  0  0  0  0  0  0
    2.5981    1.0000   -0.0000 O   0  0  0  0  0  0  0  0  0  0  0  0
    1.7321   -0.5000   -0.0000 C   0  0  0  0  0  0  0  0  0  0  0  0
    0.8660   -0.0000   -0.0000 C   0  0  0  0  0  0  0  0  0  0  0  0
    0.8660    1.0000   -0.0000 O   0  0  0  0  0  0  0  0  0  0  0  0
    0.0000   -0.5000   -0.0000 O   0  0  0  0  0  0  0  0  0  0  0  0
  1  2  2  0  0  0  0
  1  3  2  0  0  0  0
  1  4  1  0  0  0  0
  4  5  1  0  0  0  0
  4  6  1  0  0  0  0
  5  7  2  0  0  0  0
  7  8  1  0  0  0  0
  8  9  1  0  0  0  0
  8 10  2  0  0  0  0
  9 11  1  0  0  0  0
  9 12  2  0  0  0  0
 10 13  1  0  0  0  0
 10 14  1  0  0  0  0
 11 15  2  0  0  0  0
 13 16  2  0  0  0  0
 14 17  1  0  0  0  0
 15 18  1  0  0  0  0
 19 16  1  0  0  0  0
 17 20  1  0  0  0  0
 19 21  1  6  0  0  0
 19 22  1  0  0  0  0
 23 22  1  0  0  0  0
 23 24  1  6  0  0  0
 23 25  1  0  0  0  0
 25 26  1  0  0  0  0
 26 27  2  0  0  0  0
 26 28  1  0  0  0  0
M  END
>  <idcoordinates2D>


>  <FragFp>
zvyjizxZYDWq1phW3DVc0hKVr0FG88#IF0n948FBkNJ5Fc0HN88!JFG081kH8V1!V!JZ#F22#1#

>  <PathFp>
058181841PN0WNFI2N34b02F4V!896R0eF010FRV208V8!VkV90Fo1o150H0FF!ZJ10V121023_!9k4FV0

>  <SkelSpheres>
!2/(3&1#@!2.3/)2)1.401!6$5//01/0104/B/)1)1+1&1.5/03-13/%1&15/3%1/////-2,18&1,1/!2)3&6(3)1/&3#2,4-1-1%1+503&11/#1*4/1%1,3)1$22.2/%2/,2#1/-1/$1!l/1/!4%3/!1!1/$1//$1(@!3*2*1/&2$1,1)2/2#3%2.2)1//0

>  <Structure>
fc{Pr@LL``oU{@DYICEeEEEddmBieEjZYiZjjidIcXRdJlnh

>  <Atoms>
28

>  <Bonds>
27

>  <Total Molweight>
384

>  <Total Molweight 2>
384.283

>  <cLogP>
2.7182

>  <H-Acceptors>
8

>  <H-Donors>
0

>  <Total Surface Area>
112.77

>  <Relative PSA>
0.82894

>  <Polar Surface Area>
127.5

>  <Shape Index>
0.53571

>  <Molecular Flexibility>
0.66127

>  <Molecular Complexity>
0.73618

>  <Non-H Atoms>
28

>  <Non-C/H Atoms>
9

>  <Electronegative Atoms>
9

>  <Stereo Centers>
2

>  <Rotatable Bonds>
11

>  <Rings Closures>
0

>  <Aromatic Rings>
0

>  <Aromatic Atoms>
0

>  <sp3-Atoms>
13

>  <Symmetric atoms>
1

$$$$

eCreator 1.02D

 28 27  0  0  0  0  0  0  0  0999 V2000
   11.6913   -4.5000   -0.0000 S   0  0  0  0  0  0  0  0  0  0  0  0
   10.3923   -5.2500   -0.0000 O   0  0  0  0  0  0  0  0  0  0  0  0
   11.6913   -3.0000   -0.0000 N   0  0  0  0  0  0  0  0  0  0  0  0
   12.9904   -2.2500   -0.0000 C   0  0  0  0  0  0  0  0  0  0  0  0
   12.9904   -0.7500   -0.0000 N   0  0  0  0  0  0  0  0  0  0  0  0
   14.2894   -3.0000   -0.0000 N   0  0  0  0  0  0  0  0  0  0  0  0
   11.6913   -0.0000   -0.0000 C   0  0  0  0  0  0  0  0  0  0  0  0
   15.5885   -2.2500   -0.0000 C   0  0  0  0  0  0  0  0  0  0  0  0
   10.3923   -0.7500   -0.0000 C   0  0  0  0  0  0  0  0  0  0  0  0
   11.6913    1.5000   -0.0000 C   0  0  0  0  0  0  0  0  0  0  0  0
   16.8875   -3.0000   -0.0000 C   0  0  0  0  0  0  0  0  0  0  0  0
    9.0933   -0.0000   -0.0000 C   0  0  0  0  0  0  0  0  0  0  0  0
   10.3923    2.2500   -0.0000 C   0  0  0  0  0  0  0  0  0  0  0  0
   18.1865   -2.2500   -0.0000 C   0  0  0  0  0  0  0  0  0  0  0  0
   16.8875   -4.5000   -0.0000 C   0  0  0  0  0  0  0  0  0  0  0  0
    7.7942   -0.7500   -0.0000 C   0  0  0  0  0  0  0  0  0  0  0  0
   19.4856   -3.0000   -0.0000 C   0  0  0  0  0  0  0  0  0  0  0  0
    6.4952   -0.0000   -0.0000 C   0  0  0  0  0  0  0  0  0  0  0  0
   19.4856   -4.5000   -0.0000 C   0  0  0  0  0  0  0  0  0  0  0  0
    6.4952    1.5000   -0.0000 O   0  0  0  0  0  0  0  0  0  0  0  0
    5.1962   -0.7500   -0.0000 C   0  0  0  0  0  0  0  0  0  0  0  0
   20.7846   -5.2500   -0.0000 F   0  0  0  0  0  0  0  0  0  0  0  0
    3.8971   -0.0000   -0.0000 C   0  0  0  0  0  0  0  0  0  0  0  0
    3.8971    1.5000   -0.0000 O   0  0  0  0  0  0  0  0  0  0  0  0
    2.5981   -0.7500   -0.0000 C   0  0  0  0  0  0  0  0  0  0  0  0
    1.2990   -0.0000   -0.0000 C   0  0  0  0  0  0  0  0  0  0  0  0
    1.2990    1.5000   -0.0000 O   0  0  0  0  0  0  0  0  0  0  0  0
    0.0000   -0.7500   -0.0000 O   0  0  0  0  0  0  0  0  0  0  0  0
  1  2  2  0  0  0  0
  1  3  1  0  0  0  0
  3  4  1  0  0  0  0
  4  5  1  0  0  0  0
  4  6  2  0  0  0  0
  5  7  2  0  0  0  0
  6  8  1  0  0  0  0
  7  9  1  0  0  0  0
  7 10  1  0  0  0  0
  8 11  1  0  0  0  0
  9 12  1  0  0  0  0
 10 13  1  0  0  0  0
 11 14  1  0  0  0  0
 11 15  2  0  0  0  0
 12 16  2  0  0  0  0
 14 17  2  0  0  0  0
 18 16  1  0  0  0  0
 17 19  1  0  0  0  0
 18 20  1  6  0  0  0
 18 21  1  0  0  0  0
 19 22  1  0  0  0  0
 23 21  1  0  0  0  0
 23 24  1  6  0  0  0
 23 25  1  0  0  0  0
 25 26  1  0  0  0  0
 26 27  2  0  0  0  0
 26 28  1  0  0  0  0
M  END
>  <idcoordinates2D>


>  <FragFp>
:yjizwZYDZy1_hV6DVc0hMVr0FF88#IF0n948FBkNJ5Fc0m888!JFG081kH8V&F4#F22!V18!

>  <PathFp>
F_B0938J18FFYN0I082470X80V8!92R0eF010FBV2JBW8!1FV!Ho1o110X0Nk0F_J11!H!X2J!9V4V!

>  <SkelSpheres>
!2//1#D!1.3/#1&3/#2$1204$4$1#1$1///&B2&1&1$1/!1&1/$12.203.3%1/!2#1//.2///!1*1(2$1(6&1,2!1$201!1!11#3$5&5(3/.1%201/)1*3&2&41!1/&1/#14/02$1/!2/1/,101!1/*2!5//.1(k,1)12*4011%22/01/!101//$1(9!3//011/01%1$1&201(2&2*2%1(302&1//0

>  <Structure>
fc{qQ@DDiCOU{@DUdDkYVUY}Y~vZejjeZjjfQFMaBUEuy`

>  <Atoms>
28

>  <Bonds>
27

>  <Total Molweight>
389

>  <Total Molweight 2>
389.278

>  <cLogP>
1.6852

>  <H-Acceptors>
8

>  <H-Donors>
0

>  <Total Surface Area>
119.63

>  <Relative PSA>
0.76862

>  <Polar Surface Area>
122.79

>  <Shape Index>
0.67857

>  <Molecular Flexibility>
0.76167

>  <Molecular Complexity>
0.64904

>  <Non-H Atoms>
28

>  <Non-C/H Atoms>
10

>  <Electronegative Atoms>
10

>  <Stereo Centers>
2

>  <Rotatable Bonds>
12

>  <Rings Closures>
0

>  <Aromatic Rings>
0

>  <Aromatic Atoms>
0

>  <sp3-Atoms>
13

>  <Symmetric atoms>
0

$$$$

eCreator 1.02D

 28 27  0  0  0  0  0  0  0  0999 V2000
    3.4641    2.5000   -0.0000 S   0  0  0  0  0  0  0  0  0  0  0  0
    2.5981    3.0000   -0.0000 O   0  0  0  0  0  0  0  0  0  0  0  0
    3.4641    1.5000   -0.0000 N   0  0  0  0  0  0  0  0  0  0  0  0
    4.3301    3.0000   -0.0000 C   0  0  0  0  0  0  0  0  0  0  0  0
    4.3301    1.0000   -0.0000 C   0  0  0  0  0  0  0  0  0  0  0  0
    2.5981    1.0000   -0.0000 C   0  0  0  0  0  0  0  0  0  0  0  0
    5.1962    1.5000   -0.0000 N   0  0  0  0  0  0  0  0  0  0  0  0
    4.3301    0.0000   -0.0000 N   0  0  0  0  0  0  0  0  0  0  0  0
    6.0622    1.0000   -0.0000 C   0  0  0  0  0  0  0  0  0  0  0  0
    6.0622   -0.0000   -0.0000 C   0  0  0  0  0  0  0  0  0  0  0  0
    6.9282    1.5000   -0.0000 C   0  0  0  0  0  0  0  0  0  0  0  0
    6.9282   -0.5000   -0.0000 C   0  0  0  0  0  0  0  0  0  0  0  0
    5.1962   -0.5000   -0.0000 C   0  0  0  0  0  0  0  0  0  0  0  0
    7.7942    1.0000   -0.0000 C   0  0  0  0  0  0  0  0  0  0  0  0
    7.7942   -0.0000   -0.0000 C   0  0  0  0  0  0  0  0  0  0  0  0
    5.1962   -1.5000   -0.0000 C   0  0  0  0  0  0  0  0  0  0  0  0
    8.6603   -0.5000   -0.0000 C   0  0  0  0  0  0  0  0  0  0  0  0
    4.3301   -2.0000   -0.0000 C   0  0  0  0  0  0  0  0  0  0  0  0
    9.5263   -0.0000   -0.0000 C   0  0  0  0  0  0  0  0  0  0  0  0
    4.3301   -3.0000   -0.0000 C   0  0  0  0  0  0  0  0  0  0  0  0
   10.3923   -0.5000   -0.0000 C   0  0  0  0  0  0  0  0  0  0  0  0
    3.4641   -3.5000   -0.0000 C   0  0  0  0  0  0  0  0  0  0  0  0
   10.3923   -1.5000   -0.0000 O   0  0  0  0  0  0  0  0  0  0  0  0
   11.2583   -0.0000   -0.0000 C   0  0  0  0  0  0  0  0  0  0  0  0
    3.4641   -4.5000   -0.0000 F   0  0  0  0  0  0  0  0  0  0  0  0
    2.5981   -3.0000   -0.0000 C   0  0  0  0  0  0  0  0  0  0  0  0
   12.1244   -0.5000   -0.0000 C   0  0  0  0  0  0  0  0  0  0  0  0
    1.7321   -3.5000   -0.0000 C   0  0  0  0  0  0  0  0  0  0  0  0
  1  2  2  0  0  0  0
  1  3  1  0  0  0  0
  1  4  1  0  0  0  0
  3  5  1  0  0  0  0
  3  6  1  0  0  0  0
  5  7  1  0  0  0  0
  5  8  2  0  0  0  0
  7  9  2  0  0  0  0
  9 10  1  0  0  0  0
  9 11  1  0  0  0  0
 10 12  1  0  0  0  0
 10 13  2  0  0  0  0
 11 14  1  0  0  0  0
 12 15  2  0  0  0  0
 13 16  1  0  0  0  0
 15 17  1  0  0  0  0
 16 18  2  0  0  0  0
 17 19  1  0  0  0  0
 18 20  1  0  0  0  0
 21 19  1  0  0  0  0
 20 22  2  0  0  0  0
 21 23  1  6  0  0  0
 21 24  1  0  0  0  0
 22 25  1  0  0  0  0
 22 26  1  0  0  0  0
 24 27  1  0  0  0  0
 26 28  2  0  0  0  0
M  END
>  <idcoordinates2D>


>  <FragFp>
;jPqta1@7yVVC17cVc0CDVFFFJ8#4HG0W808!kN4dFV0VN08!JJF0c1FH1W1!V!F#2F2#V18!

>  <PathFp>
0ZB01I8F#HWF11882J70X10V80402BF8FV!GRV0JB_808W4010Hs0k11#kF0FZF01V!10V2kF29c40V0

>  <SkelSpheres>
/!1/$B%1+1/)2(11+3(4$42&1*1(1!1!5//!G+4+4//.1///+2/$1//$1,3$1,1/(1)302!2$8*1&101(2)1)2&2//-2-2///)2)1/$102///02021#1012/(2!1#22!1/#2/03/!1/)l#2(1)101$11)2!1(3!1,3#1$2!1/,3/3@201%3/%3/%1//(3!3#3!41$1(3)1(1)1-

>  <Structure>
fc{pa@DLyAh@`\`eW]|rnjkM{URuLtuMULBrgGUZCEh

>  <Atoms>
28

>  <Bonds>
27

>  <Total Molweight>
377

>  <Total Molweight 2>
377.314

>  <cLogP>
5.3509

>  <H-Acceptors>
5

>  <H-Donors>
0

>  <Total Surface Area>
104.2

>  <Relative PSA>
0.59875

>  <Polar Surface Area>
84.47

>  <Shape Index>
0.53571

>  <Molecular Flexibility>
0.66126

>  <Molecular Complexity>
0.69969

>  <Non-H Atoms>
28

>  <Non-C/H Atoms>
7

>  <Electronegative Atoms>
7

>  <Stereo Centers>
2

>  <Rotatable Bonds>
10

>  <Rings Closures>
0

>  <Aromatic Rings>
0

>  <Aromatic Atoms>
0

>  <sp3-Atoms>
11

>  <Symmetric atoms>
0

$$$$

eCreator 1.02D

 28 27  0  0  0  0  0  0  0  0999 V2000
    4.3301   -3.0000   -0.0000 S   0  0  0  0  0  0  0  0  0  0  0  0
    5.3301   -3.0000   -0.0000 O   0  0  0  0  0  0  0  0  0  0  0  0
    3.3301   -3.0000   -0.0000 O   0  0  0  0  0  0  0  0  0  0  0  0
    4.3301   -2.0000   -0.0000 N   0  0  0  0  0  0  0  0  0  0  0  0
    4.3301   -4.0000   -0.0000 C   0  0  0  0  0  0  0  0  0  0  0  0
    5.1962   -1.5000   -0.0000 C   0  0  0  0  0  0  0  0  0  0  0  0
    3.4641   -1.5000   -0.0000 C   0  0  0  0  0  0  0  0  0  0  0  0
    6.0622   -2.0000   -0.0000 N   0  0  0  0  0  0  0  0  0  0  0  0
    5.1962   -0.5000   -0.0000 N   0  0  0  0  0  0  0  0  0  0  0  0
    6.9282   -1.5000   -0.0000 C   0  0  0  0  0  0  0  0  0  0  0  0
    6.9282   -0.5000   -0.0000 C   0  0  0  0  0  0  0  0  0  0  0  0
    7.7942   -2.0000   -0.0000 C   0  0  0  0  0  0  0  0  0  0  0  0
    6.0622   -0.0000   -0.0000 C   0  0  0  0  0  0  0  0  0  0  0  0
    7.7942   -0.0000   -0.0000 C   0  0  0  0  0  0  0  0  0  0  0  0
    8.6603   -1.5000   -0.0000 C   0  0  0  0  0  0  0  0  0  0  0  0
    6.0622    1.0000   -0.0000 C   0  0  0  0  0  0  0  0  0  0  0  0
    7.7942    1.0000   -0.0000 C   0  0  0  0  0  0  0  0  0  0  0  0
    5.1962    1.5000   -0.0000 C   0  0  0  0  0  0  0  0  0  0  0  0
    8.6603    1.5000   -0.0000 C   0  0  0  0  0  0  0  0  0  0  0  0
    4.3301    1.0000   -0.0000 O   0  0  0  0  0  0  0  0  0  0  0  0
    5.1962    2.5000   -0.0000 C   0  0  0  0  0  0  0  0  0  0  0  0
    8.6603    2.5000   -0.0000 C   0  0  0  0  0  0  0  0  0  0  0  0
    4.3301    3.0000   -0.0000 C   0  0  0  0  0  0  0  0  0  0  0  0
    7.7942    3.0000   -0.0000 C   0  0  0  0  0  0  0  0  0  0  0  0
    4.3301    4.0000   -0.0000 C   0  0  0  0  0  0  0  0  0  0  0  0
    7.7942    4.0000   -0.0000 F   0  0  0  0  0  0  0  0  0  0  0  0
    3.4641    4.5000   -0.0000 C   0  0  0  0  0  0  0  0  0  0  0  0
    3.4641    5.5000   -0.0000 O   0  0  0  0  0  0  0  0  0  0  0  0
  1  2  2  0  0  0  0
  1  3  2  0  0  0  0
  1  4  1  0  0  0  0
  1  5  1  0  0  0  0
  4  6  1  0  0  0  0
  4  7  1  0  0  0  0
  6  8  1  0  0  0  0
  6  9  2  0  0  0  0
  8 10  2  0  0  0  0
 10 11  1  0  0  0  0
 10 12  1  0  0  0  0
 11 13  1  0  0  0  0
 11 14  2  0  0  0  0
 12 15  1  0  0  0  0
 13 16  2  0  0  0  0
 14 17  1  0  0  0  0
 18 16  1  0  0  0  0
 17 19  1  0  0  0  0
 18 20  1  1  0  0  0
 18 21  1  0  0  0  0
 19 22  2  0  0  0  0
 21 23  1  0  0  0  0
 22 24  1  0  0  0  0
 23 25  1  0  0  0  0
 24 26  1  0  0  0  0
 25 27  1  0  0  0  0
 27 28  2  0  0  0  0
M  END
>  <idcoordinates2D>


>  <FragFp>
;jTyta1@7yV0hW5cVc0BDVrFFJ88!4HG0V80808k84hFV0VN$JJF0c1FH1W#V#Z!2F2#V18!

>  <PathFp>
0_B01I8F10FHWNGF882J70XF0V8#2BF8HV!GBV0JB_80814#HN0k150V0FF0FZJ01V1F10X2pF29s40V0

>  <SkelSpheres>
//&2D%1+1*1-805&4+2(4!1042//&1/!2*C*1///&3/$2#3$2/.1%2(201)1!1/$1&1!101,1,102//*16#4!1,11&2)2#2$2&4/#1#1#1(1(2/(4#1.1#1$4/01#1/*2///0202$1113%1/02!1$2/.2/02/%3-j,1/,2!12!21/(1(1(1//%5!3//!4/1/&11-2%103)1%103#1$1/!1,2

>  <Structure>
fc{pQ@L\EAF]`BIrFRRFZ[QQIYJKIIYZjVifjfjfDXPRZ]EX

>  <Atoms>
28

>  <Bonds>
27

>  <Total Molweight>
385

>  <Total Molweight 2>
385.290

>  <cLogP>
2.8378

>  <H-Acceptors>
7

>  <H-Donors>
0

>  <Total Surface Area>
105.88

>  <Relative PSA>
0.76776

>  <Polar Surface Area>
107.78

>  <Shape Index>
0.53571

>  <Molecular Flexibility>
0.72741

>  <Molecular Complexity>
0.72942

>  <Non-H Atoms>
28

>  <Non-C/H Atoms>
9

>  <Electronegative Atoms>
9

>  <Stereo Centers>
1

>  <Rotatable Bonds>
11

>  <Rings Closures>
0

>  <Aromatic Rings>
0

>  <Aromatic Atoms>
0

>  <sp3-Atoms>
12

>  <Symmetric atoms>
1

$$$$

eCreator 1.02D

 28 27  0  0  0  0  0  0  0  0999 V2000
    7.7942   -3.0000   -0.0000 S   0  0  0  0  0  0  0  0  0  0  0  0
    6.9282   -3.5000   -0.0000 O   0  0  0  0  0  0  0  0  0  0  0  0
    8.6603   -3.5000   -0.0000 O   0  0  0  0  0  0  0  0  0  0  0  0
    7.7942   -2.0000   -0.0000 N   0  0  0  0  0  0  0  0  0  0  0  0
    8.6603   -1.5000   -0.0000 C   0  0  0  0  0  0  0  0  0  0  0  0
    8.6603   -0.5000   -0.0000 N   0  0  0  0  0  0  0  0  0  0  0  0
    9.5263   -2.0000   -0.0000 N   0  0  0  0  0  0  0  0  0  0  0  0
    7.7942   -0.0000   -0.0000 C   0  0  0  0  0  0  0  0  0  0  0  0
   10.3923   -1.5000   -0.0000 C   0  0  0  0  0  0  0  0  0  0  0  0
    6.9282   -0.5000   -0.0000 C   0  0  0  0  0  0  0  0  0  0  0  0
    7.7942    1.0000   -0.0000 C   0  0  0  0  0  0  0  0  0  0  0  0
   11.2583   -2.0000   -0.0000 C   0  0  0  0  0  0  0  0  0  0  0  0
    6.0622   -0.0000   -0.0000 C   0  0  0  0  0  0  0  0  0  0  0  0
    6.9282    1.5000   -0.0000 C   0  0  0  0  0  0  0  0  0  0  0  0
   12.1244   -1.5000   -0.0000 C   0  0  0  0  0  0  0  0  0  0  0  0
   11.2583   -3.0000   -0.0000 C   0  0  0  0  0  0  0  0  0  0  0  0
    5.1962   -0.5000   -0.0000 C   0  0  0  0  0  0  0  0  0  0  0  0
   12.9904   -2.0000   -0.0000 C   0  0  0  0  0  0  0  0  0  0  0  0
    4.3301   -0.0000   -0.0000 C   0  0  0  0  0  0  0  0  0  0  0  0
   12.9904   -3.0000   -0.0000 C   0  0  0  0  0  0  0  0  0  0  0  0
    4.3301    1.0000   -0.0000 O   0  0  0  0  0  0  0  0  0  0  0  0
    3.4641   -0.5000   -0.0000 C   0  0  0  0  0  0  0  0  0  0  0  0
   13.8564   -3.5000   -0.0000 F   0  0  0  0  0  0  0  0  0  0  0  0
    2.5981   -0.0000   -0.0000 C   0  0  0  0  0  0  0  0  0  0  0  0
    2.5981    1.0000   -0.0000 O   0  0  0  0  0  0  0  0  0  0  0  0
    1.7321   -0.5000   -0.0000 C   0  0  0  0  0  0  0  0  0  0  0  0
    0.8660   -0.0000   -0.0000 C   0  0  0  0  0  0  0  0  0  0  0  0
    0.0000   -0.5000   -0.0000 O   0  0  0  0  0  0  0  0  0  0  0  0
  1  2  2  0  0  0  0
  1  3  2  0  0  0  0
  1  4  1  0  0  0  0
  4  5  1  0  0  0  0
  5  6  1  0  0  0  0
  5  7  2  0  0  0  0
  6  8  2  0  0  0  0
  7  9  1  0  0  0  0
  8 10  1  0  0  0  0
  8 11  1  0  0  0  0
  9 12  1  0  0  0  0
 10 13  1  0  0  0  0
 11 14  1  0  0  0  0
 12 15  1  0  0  0  0
 12 16  2  0  0  0  0
 13 17  2  0  0  0  0
 15 18  2  0  0  0  0
 19 17  1  0  0  0  0
 18 20  1  0  0  0  0
 19 21  1  6  0  0  0
 19 22  1  0  0  0  0
 20 23  1  0  0  0  0
 24 22  1  0  0  0  0
 24 25  1  6  0  0  0
 24 26  1  0  0  0  0
 26 27  1  0  0  0  0
 27 28  1  0  0  0  0
M  END
>  <idcoordinates2D>


>  <FragFp>
:yjeUwZ3DZu1Zg06@Vc0h7VJ0FF88#IF0n9080BkNJ10V0m808!JFF081kH0V&FZ#F2#V18!

>  <PathFp>
F_B0938J18FFYF03082470X80V8!92R0eF010FBV2JBW8!1FV!Ho1k110V0Nk0F_F11!H!X2K!9V4V!

>  <SkelSpheres>
.1/#1#F/!3-3$1&3/#2!201204$4$1#1$1///&@/1$1/!1%41/$12.2/3&1/!2/!1!3/!2)2//&2*1%1#1-1(6/$2(201!1!12#1$2&5//(1%201/)1*3&2&21!1/&1/#14,2$11!1!1)3$2/1/,101!1.2*2!2/*1/#1(k(3#1(21.1%22/01/$2//$1(6!3//011/01/#201/2*2%1$1!302&1)1(32,

>  <Structure>
fc{qQ@LTYAAQ{@DMdLdaTRTRRbvRbvfRuKUUJuUURDslIRX~`l

>  <Atoms>
28

>  <Bonds>
27

>  <Total Molweight>
389

>  <Total Molweight 2>
389.278

>  <cLogP>
1.9568

>  <H-Acceptors>
8

>  <H-Donors>
0

>  <Total Surface Area>
111.83

>  <Relative PSA>
0.82223

>  <Polar Surface Area>
122.79

>  <Shape Index>
0.67857

>  <Molecular Flexibility>
0.75365

>  <Molecular Complexity>
0.6593

>  <Non-H Atoms>
28

>  <Non-C/H Atoms>
10

>  <Electronegative Atoms>
10

>  <Stereo Centers>
2

>  <Rotatable Bonds>
12

>  <Rings Closures>
0

>  <Aromatic Rings>
0

>  <Aromatic Atoms>
0

>  <sp3-Atoms>
14

>  <Symmetric atoms>
1

$$$$

eCreator 1.02D

 28 27  0  0  0  0  0  0  0  0999 V2000
   14.2894   -4.5000   -0.0000 S   0  0  0  0  0  0  0  0  0  0  0  0
   14.2894   -3.0000   -0.0000 N   0  0  0  0  0  0  0  0  0  0  0  0
   15.5885   -5.2500   -0.0000 C   0  0  0  0  0  0  0  0  0  0  0  0
   12.9904   -2.2500   -0.0000 C   0  0  0  0  0  0  0  0  0  0  0  0
   12.9904   -0.7500   -0.0000 N   0  0  0  0  0  0  0  0  0  0  0  0
   11.6913   -3.0000   -0.0000 N   0  0  0  0  0  0  0  0  0  0  0  0
   11.6913   -0.0000   -0.0000 C   0  0  0  0  0  0  0  0  0  0  0  0
   10.3923   -0.7500   -0.0000 C   0  0  0  0  0  0  0  0  0  0  0  0
   11.6913    1.5000   -0.0000 C   0  0  0  0  0  0  0  0  0  0  0  0
   10.3923   -2.2500   -0.0000 C   0  0  0  0  0  0  0  0  0  0  0  0
    9.0933   -0.0000   -0.0000 C   0  0  0  0  0  0  0  0  0  0  0  0
   12.9904    2.2500   -0.0000 C   0  0  0  0  0  0  0  0  0  0  0  0
   10.3923    2.2500   -0.0000 C   0  0  0  0  0  0  0  0  0  0  0  0
    9.0933   -3.0000   -0.0000 C   0  0  0  0  0  0  0  0  0  0  0  0
    7.7942   -0.7500   -0.0000 C   0  0  0  0  0  0  0  0  0  0  0  0
    9.0933   -4.5000   -0.0000 C   0  0  0  0  0  0  0  0  0  0  0  0
    7.7942   -2.2500   -0.0000 C   0  0  0  0  0  0  0  0  0  0  0  0
    6.4952   -0.0000   -0.0000 C   0  0  0  0  0  0  0  0  0  0  0  0
    7.7942   -5.2500   -0.0000 C   0  0  0  0  0  0  0  0  0  0  0  0
    6.4952   -3.0000   -0.0000 C   0  0  0  0  0  0  0  0  0  0  0  0
    5.1962   -0.7500   -0.0000 C   0  0  0  0  0  0  0  0  0  0  0  0
    6.4952   -4.5000   -0.0000 C   0  0  0  0  0  0  0  0  0  0  0  0
    3.8971   -0.0000   -0.0000 C   0  0  0  0  0  0  0  0  0  0  0  0
    3.8971    1.5000   -0.0000 O   0  0  0  0  0  0  0  0  0  0  0  0
    2.5981   -0.7500   -0.0000 C   0  0  0  0  0  0  0  0  0  0  0  0
    1.2990   -0.0000   -0.0000 C   0  0  0  0  0  0  0  0  0  0  0  0
    1.2990    1.5000   -0.0000 O   0  0  0  0  0  0  0  0  0  0  0  0
    0.0000   -0.7500   -0.0000 O   0  0  0  0  0  0  0  0  0  0  0  0
  1  2  1  0  0  0  0
  1  3  1  0  0  0  0
  2  4  1  0  0  0  0
  4  5  1  0  0  0  0
  4  6  2  0  0  0  0
  5  7  2  0  0  0  0
  7  8  1  0  0  0  0
  7  9  1  0  0  0  0
  8 10  2  0  0  0  0
  8 11  1  0  0  0  0
  9 12  1  0  0  0  0
  9 13  1  0  0  0  0
 10 14  1  0  0  0  0
 11 15  2  0  0  0  0
 14 16  1  0  0  0  0
 14 17  2  0  0  0  0
 15 18  1  0  0  0  0
 16 19  2  0  0  0  0
 17 20  1  0  0  0  0
 18 21  1  0  0  0  0
 19 22  1  0  0  0  0
 23 21  1  0  0  0  0
 23 24  1  6  0  0  0
 23 25  1  0  0  0  0
 25 26  1  0  0  0  0
 26 27  2  0  0  0  0
 26 28  1  0  0  0  0
M  END
>  <idcoordinates2D>


>  <FragFp>
;jyqwZWDZy1W5V7Dkc0CLVGNF088!4HG0k948F8FNJ5FZ0V8$FFG081kH1V$80F$F22!V1#

>  <PathFp>
0ZB01I8F!FHWF1G082470XG0V80410B08HV101RV0J4_8#4010Hc0o1402!F0FZJ01V!10X2kF09s40V0

>  <SkelSpheres>
!202+11%1&1!1!9%1+2,3//%2!208$2/%2/.4)4#10G/$2///!5)1&3//)2/$1#3//1,31/01/.2$2(A&1!2)1$4#1)1(3&3(3///,1/$1!2-3(1)1/&2)2//.1!2&1/#301012////%1/l1!102%1%3!1(1!4%2!1//.1-4/(@!1/2!5//*101/*2*21(1$3/)3!1-

>  <Structure>
fc{qb@HDiu^pAFRKQZJJIFIIKZYRjVfjYfjjZCYRbJm^hl

>  <Atoms>
28

>  <Bonds>
27

>  <Total Molweight>
374

>  <Total Molweight 2>
374.315

>  <cLogP>
4.7415

>  <H-Acceptors>
6

>  <H-Donors>
0

>  <Total Surface Area>
104.21

>  <Relative PSA>
0.79935

>  <Polar Surface Area>
110.79

>  <Shape Index>
0.53571

>  <Molecular Flexibility>
0.73282

>  <Molecular Complexity>
0.7177

>  <Non-H Atoms>
28

>  <Non-C/H Atoms>
7

>  <Electronegative Atoms>
7

>  <Stereo Centers>
1

>  <Rotatable Bonds>
11

>  <Rings Closures>
0

>  <Aromatic Rings>
0

>  <Aromatic Atoms>
0

>  <sp3-Atoms>
13

>  <Symmetric atoms>
1

$$$$

eCreator 1.02D

 28 27  0  0  0  0  0  0  0  0999 V2000
    7.7942   -3.0000   -0.0000 S   0  0  0  0  0  0  0  0  0  0  0  0
    6.9282   -3.5000   -0.0000 O   0  0  0  0  0  0  0  0  0  0  0  0
    8.6603   -3.5000   -0.0000 O   0  0  0  0  0  0  0  0  0  0  0  0
    7.7942   -2.0000   -0.0000 N   0  0  0  0  0  0  0  0  0  0  0  0
    8.6603   -1.5000   -0.0000 C   0  0  0  0  0  0  0  0  0  0  0  0
    8.6603   -0.5000   -0.0000 N   0  0  0  0  0  0  0  0  0  0  0  0
    9.5263   -2.0000   -0.0000 N   0  0  0  0  0  0  0  0  0  0  0  0
    7.7942   -0.0000   -0.0000 C   0  0  0  0  0  0  0  0  0  0  0  0
   10.3923   -1.5000   -0.0000 C   0  0  0  0  0  0  0  0  0  0  0  0
    6.9282   -0.5000   -0.0000 C   0  0  0  0  0  0  0  0  0  0  0  0
    7.7942    1.0000   -0.0000 C   0  0  0  0  0  0  0  0  0  0  0  0
   11.2583   -2.0000   -0.0000 C   0  0  0  0  0  0  0  0  0  0  0  0
    6.0622   -0.0000   -0.0000 C   0  0  0  0  0  0  0  0  0  0  0  0
    6.9282    1.5000   -0.0000 C   0  0  0  0  0  0  0  0  0  0  0  0
   12.1244   -1.5000   -0.0000 C   0  0  0  0  0  0  0  0  0  0  0  0
   11.2583   -3.0000   -0.0000 C   0  0  0  0  0  0  0  0  0  0  0  0
    5.1962   -0.5000   -0.0000 C   0  0  0  0  0  0  0  0  0  0  0  0
   12.9904   -2.0000   -0.0000 C   0  0  0  0  0  0  0  0  0  0  0  0
    4.3301   -0.0000   -0.0000 C   0  0  0  0  0  0  0  0  0  0  0  0
   12.9904   -3.0000   -0.0000 C   0  0  0  0  0  0  0  0  0  0  0  0
    4.3301    1.0000   -0.0000 O   0  0  0  0  0  0  0  0  0  0  0  0
    3.4641   -0.5000   -0.0000 C   0  0  0  0  0  0  0  0  0  0  0  0
    2.5981   -0.0000   -0.0000 C   0  0  0  0  0  0  0  0  0  0  0  0
    2.5981    1.0000   -0.0000 O   0  0  0  0  0  0  0  0  0  0  0  0
    1.7321   -0.5000   -0.0000 C   0  0  0  0  0  0  0  0  0  0  0  0
    0.8660   -0.0000   -0.0000 C   0  0  0  0  0  0  0  0  0  0  0  0
    0.8660    1.0000   -0.0000 O   0  0  0  0  0  0  0  0  0  0  0  0
    0.0000   -0.5000   -0.0000 O   0  0  0  0  0  0  0  0  0  0  0  0
  1  2  2  0  0  0  0
  1  3  2  0  0  0  0
  1  4  1  0  0  0  0
  4  5  1  0  0  0  0
  5  6  1  0  0  0  0
  5  7  2  0  0  0  0
  6  8  2  0  0  0  0
  7  9  1  0  0  0  0
  8 10  1  0  0  0  0
  8 11  1  0  0  0  0
  9 12  1  0  0  0  0
 10 13  1  0  0  0  0
 11 14  1  0  0  0  0
 12 15  1  0  0  0  0
 12 16  2  0  0  0  0
 13 17  2  0  0  0  0
 15 18  2  0  0  0  0
 19 17  1  0  0  0  0
 18 20  1  0  0  0  0
 19 21  1  6  0  0  0
 19 22  1  0  0  0  0
 23 22  1  0  0  0  0
 23 24  1  6  0  0  0
 23 25  1  0  0  0  0
 25 26  1  0  0  0  0
 26 27  2  0  0  0  0
 26 28  1  0  0  0  0
M  END
>  <idcoordinates2D>


>  <FragFp>
:yjizwZYDZy1_hV6DVc0hMVr0FF88#IF0n948FBkNJ5Fc0m888!JFG081kH8V&FZ$22!V1#

>  <PathFp>
F_B0938J08FFYN0I082470X80V8!92R0eF010FBV2JBW8#FV!Ho1o110X0Nk0FZJ11!2!X2K!9V4V!

>  <SkelSpheres>
!2+1/#1#B!1.3-3$1//01204$5)1$1//%4/B1.1$1/)41/$15/03-33%1/!2#1-1!3/!2)2//&2*1/#2$1(7&1,2(201!1!12#1$5&6(3/.1%201/)1*3/1/*102/014/&1,3///#101!1/*2!2/*1/#1(k,1)1+4!1%2/!1/$3//$1(9!3//011/01+1&201/2*2+1!303&1%1!1/&

>  <Structure>
fc{pr@LTYAA^kv@HrREQIQIJKYJESJKTmUTkUUSHSFpeIczBp

>  <Atoms>
28

>  <Bonds>
27

>  <Total Molweight>
386

>  <Total Molweight 2>
386.279

>  <cLogP>
1.385

>  <H-Acceptors>
9

>  <H-Donors>
0

>  <Total Surface Area>
119.57

>  <Relative PSA>
0.87806

>  <Polar Surface Area>
139.86

>  <Shape Index>
0.64286

>  <Molecular Flexibility>
0.769

>  <Molecular Complexity>
0.66621

>  <Non-H Atoms>
28

>  <Non-C/H Atoms>
10

>  <Electronegative Atoms>
10

>  <Stereo Centers>
2

>  <Rotatable Bonds>
11

>  <Rings Closures>
0

>  <Aromatic Rings>
0

>  <Aromatic Atoms>
0

>  <sp3-Atoms>
13

>  <Symmetric atoms>
1

$$$$

eCreator 1.02D

 28 27  0  0  0  0  0  0  0  0999 V2000
    9.5263    1.0000   -0.0000 S   0  0  0  0  0  0  0  0  0  0  0  0
   10.3923    1.5000   -0.0000 O   0  0  0  0  0  0  0  0  0  0  0  0
    9.5263    0.0000   -0.0000 N   0  0  0  0  0  0  0  0  0  0  0  0
    8.6603    1.5000   -0.0000 C   0  0  0  0  0  0  0  0  0  0  0  0
    8.6603   -0.5000   -0.0000 C   0  0  0  0  0  0  0  0  0  0  0  0
    7.7942   -0.0000   -0.0000 N   0  0  0  0  0  0  0  0  0  0  0  0
    8.6603   -1.5000   -0.0000 N   0  0  0  0  0  0  0  0  0  0  0  0
    6.9282   -0.5000   -0.0000 C   0  0  0  0  0  0  0  0  0  0  0  0
    9.5263   -2.0000   -0.0000 C   0  0  0  0  0  0  0  0  0  0  0  0
    6.0622   -0.0000   -0.0000 C   0  0  0  0  0  0  0  0  0  0  0  0
    6.9282   -1.5000   -0.0000 C   0  0  0  0  0  0  0  0  0  0  0  0
    9.5263   -3.0000   -0.0000 C   0  0  0  0  0  0  0  0  0  0  0  0
    5.1962   -0.5000   -0.0000 C   0  0  0  0  0  0  0  0  0  0  0  0
    7.7942   -2.0000   -0.0000 C   0  0  0  0  0  0  0  0  0  0  0  0
   10.3923   -3.5000   -0.0000 C   0  0  0  0  0  0  0  0  0  0  0  0
    4.3301   -0.0000   -0.0000 C   0  0  0  0  0  0  0  0  0  0  0  0
    7.7942   -3.0000   -0.0000 C   0  0  0  0  0  0  0  0  0  0  0  0
    3.4641   -0.5000   -0.0000 C   0  0  0  0  0  0  0  0  0  0  0  0
    6.9282   -3.5000   -0.0000 C   0  0  0  0  0  0  0  0  0  0  0  0
    3.4641   -1.5000   -0.0000 O   0  0  0  0  0  0  0  0  0  0  0  0
    2.5981   -0.0000   -0.0000 C   0  0  0  0  0  0  0  0  0  0  0  0
    6.0622   -3.0000   -0.0000 F   0  0  0  0  0  0  0  0  0  0  0  0
    6.9282   -4.5000   -0.0000 C   0  0  0  0  0  0  0  0  0  0  0  0
    1.7321   -0.5000   -0.0000 C   0  0  0  0  0  0  0  0  0  0  0  0
    7.7942   -5.0000   -0.0000 C   0  0  0  0  0  0  0  0  0  0  0  0
    1.7321   -1.5000   -0.0000 O   0  0  0  0  0  0  0  0  0  0  0  0
    0.8660   -0.0000   -0.0000 C   0  0  0  0  0  0  0  0  0  0  0  0
    0.0000   -0.5000   -0.0000 C   0  0  0  0  0  0  0  0  0  0  0  0
  1  2  2  0  0  0  0
  1  3  1  0  0  0  0
  1  4  1  0  0  0  0
  3  5  1  0  0  0  0
  5  6  2  0  0  0  0
  5  7  1  0  0  0  0
  6  8  1  0  0  0  0
  7  9  2  0  0  0  0
  8 10  2  0  0  0  0
  8 11  1  0  0  0  0
  9 12  1  0  0  0  0
 10 13  1  0  0  0  0
 11 14  1  0  0  0  0
 12 15  1  0  0  0  0
 13 16  2  0  0  0  0
 14 17  2  0  0  0  0
 18 16  1  0  0  0  0
 17 19  1  0  0  0  0
 18 20  1  1  0  0  0
 18 21  1  0  0  0  0
 19 22  1  0  0  0  0
 19 23  2  0  0  0  0
 24 21  1  0  0  0  0
 23 25  1  0  0  0  0
 24 26  1  1  0  0  0
 24 27  1  0  0  0  0
 27 28  1  0  0  0  0
M  END
>  <idcoordinates2D>


>  <FragFp>
;jPzsZ1D4q0og028Vc0C7VJ0FG88!4HG0n8080BkN490V0H808!J0F081kH0V1%44!2F2#V18!

>  <PathFp>
F6B10I841PNFYFG3083472XN4W!882R0eN010FBV2JBV808WFV80Hw0k150F0Fk!_F11V1F10X3oF09V4VV0

>  <SkelSpheres>
!1*1.1$1#C,1$2.20101&2&1/01034$1//%1/#4$2%G2&1!2+4-1/%201&1,1$1-1(1,1!3/(1/$1*11(1!1/*1#1/)1!1$@/$2.1!1)3&3//,212/&1#1/3!1%2.2/%2%1#53/$2/-1%1/,101!1/0101!2!2!1*3/%2/%k%1.2/#1)1!1(1/2&1//02!1#17!3(1/#3&1#1*1/%1/3*4%11&3)1!2/-

>  <Structure>
fc{qa@DTYCLpAEYCIImDeDddleEMeBuMKURuTuTbL{FDnPiuyjp

>  <Atoms>
28

>  <Bonds>
27

>  <Total Molweight>
381

>  <Total Molweight 2>
381.302

>  <cLogP>
4.9663

>  <H-Acceptors>
6

>  <H-Donors>
0

>  <Total Surface Area>
104.79

>  <Relative PSA>
0.72039

>  <Polar Surface Area>
104.7

>  <Shape Index>
0.53571

>  <Molecular Flexibility>
0.67538

>  <Molecular Complexity>
0.66071

>  <Non-H Atoms>
28

>  <Non-C/H Atoms>
8

>  <Electronegative Atoms>
8

>  <Stereo Centers>
3

>  <Rotatable Bonds>
10

>  <Rings Closures>
0

>  <Aromatic Rings>
0

>  <Aromatic Atoms>
0

>  <sp3-Atoms>
13

>  <Symmetric atoms>
0

$$$$

eCreator 1.02D

 29 28  0  0  0  0  0  0  0  0999 V2000
   10.3923    1.5000   -0.0000 S   0  0  0  0  0  0  0  0  0  0  0  0
   10.3923    2.5000   -0.0000 O   0  0  0  0  0  0  0  0  0  0  0  0
    9.5263    1.0000   -0.0000 N   0  0  0  0  0  0  0  0  0  0  0  0
   11.2583    1.0000   -0.0000 C   0  0  0  0  0  0  0  0  0  0  0  0
    9.5263   -0.0000   -0.0000 C   0  0  0  0  0  0  0  0  0  0  0  0
    8.6603   -0.5000   -0.0000 N   0  0  0  0  0  0  0  0  0  0  0  0
   10.3923   -0.5000   -0.0000 N   0  0  0  0  0  0  0  0  0  0  0  0
    7.7942   -0.0000   -0.0000 C   0  0  0  0  0  0  0  0  0  0  0  0
   10.3923   -1.5000   -0.0000 C   0  0  0  0  0  0  0  0  0  0  0  0
    7.7942    1.0000   -0.0000 C   0  0  0  0  0  0  0  0  0  0  0  0
    6.9282   -0.5000   -0.0000 C   0  0  0  0  0  0  0  0  0  0  0  0
   11.2583   -2.0000   -0.0000 C   0  0  0  0  0  0  0  0  0  0  0  0
    6.9282    1.5000   -0.0000 C   0  0  0  0  0  0  0  0  0  0  0  0
    6.0622   -0.0000   -0.0000 C   0  0  0  0  0  0  0  0  0  0  0  0
   11.2583   -3.0000   -0.0000 C   0  0  0  0  0  0  0  0  0  0  0  0
    6.9282    2.5000   -0.0000 C   0  0  0  0  0  0  0  0  0  0  0  0
   12.1244   -3.5000   -0.0000 C   0  0  0  0  0  0  0  0  0  0  0  0
    6.0622    3.0000   -0.0000 C   0  0  0  0  0  0  0  0  0  0  0  0
   12.1244   -4.5000   -0.0000 C   0  0  0  0  0  0  0  0  0  0  0  0
    5.1962    2.5000   -0.0000 O   0  0  0  0  0  0  0  0  0  0  0  0
    6.0622    4.0000   -0.0000 C   0  0  0  0  0  0  0  0  0  0  0  0
   12.9904   -5.0000   -0.0000 F   0  0  0  0  0  0  0  0  0  0  0  0
   11.2583   -5.0000   -0.0000 C   0  0  0  0  0  0  0  0  0  0  0  0
    5.1962    4.5000   -0.0000 C   0  0  0  0  0  0  0  0  0  0  0  0
   11.2583   -6.0000   -0.0000 C   0  0  0  0  0  0  0  0  0  0  0  0
    4.3301    4.0000   -0.0000 O   0  0  0  0  0  0  0  0  0  0  0  0
    5.1962    5.5000   -0.0000 C   0  0  0  0  0  0  0  0  0  0  0  0
    4.3301    6.0000   -0.0000 C   0  0  0  0  0  0  0  0  0  0  0  0
    4.3301    7.0000   -0.0000 O   0  0  0  0  0  0  0  0  0  0  0  0
  1  2  2  0  0  0  0
  1  3  1  0  0  0  0
  1  4  1  0  0  0  0
  3  5  1  0  0  0  0
  5  6  1  0  0  0  0
  5  7  2  0  0  0  0
  6  8  2  0  0  0  0
  7  9  1  0  0  0  0
  8 10  1  0  0  0  0
  8 11  1  0  0  0  0
  9 12  1  0  0  0  0
 10 13  1  0  0  0  0
 11 14  1  0  0  0  0
 12 15  2  0  0  0  0
 13 16  2  0  0  0  0
 15 17  1  0  0  0  0
 18 16  1  0  0  0  0
 17 19  2  0  0  0  0
 18 20  1  1  0  0  0
 18 21  1  0  0  0  0
 19 22  1  0  0  0  0
 19 23  1  0  0  0  0
 24 21  1  0  0  0  0
 23 25  2  0  0  0  0
 24 26  1  1  0  0  0
 24 27  1  0  0  0  0
 27 28  1  0  0  0  0
 28 29  2  0  0  0  0
M  END
>  <idcoordinates2D>


>  <FragFp>
;jTzsZ1D4y0VhV68Vc0CMVr0FF88!4HG0n8080BkN4CFc0m808!J0G081kH0V1%F4!2F2#V18!

>  <PathFp>
FbB09I8F180FYNGG082473X!V8!82R08F010FRV0JBW808WFV10Hw0o110V0skVFZJ01!210a2JF09V4V!

>  <SkelSpheres>
//#1!2B1/02/#1-1/!1034$4$1#1$1%1//#4!1(H+2#1$104-2/&2!1/&101//&3,1//#102$11&1)1/)101*1.2$6&1*102(201%11#1$5&4//(1#22202/)1%1#3.2,2-1/#14/%2//$1/,101!1/&2!2!11)3&2+1.1(n131)1)101+11%5(3)1///*1&17203/,3#11/011/$1/2*2%1(301&1/.10

>  <Structure>
fkgpQ@DTYCLs`BJrFRSZIJIIKIJJ[JEMTmURtuTuJHsliRXvgTZ

>  <Atoms>
29

>  <Bonds>
28

>  <Total Molweight>
397

>  <Total Molweight 2>
397.301

>  <cLogP>
3.22

>  <H-Acceptors>
7

>  <H-Donors>
0

>  <Total Surface Area>
125.63

>  <Relative PSA>
0.70469

>  <Polar Surface Area>
121.77

>  <Shape Index>
0.68966

>  <Molecular Flexibility>
0.72233

>  <Molecular Complexity>
0.64597

>  <Non-H Atoms>
29

>  <Non-C/H Atoms>
9

>  <Electronegative Atoms>
9

>  <Stereo Centers>
3

>  <Rotatable Bonds>
12

>  <Rings Closures>
0

>  <Aromatic Rings>
0

>  <Aromatic Atoms>
0

>  <sp3-Atoms>
12

>  <Symmetric atoms>
0

$$$$

eCreator 1.02D

 29 28  0  0  0  0  0  0  0  0999 V2000
   11.2583   -0.0000   -0.0000 S   0  0  0  0  0  0  0  0  0  0  0  0
   12.1244   -0.5000   -0.0000 O   0  0  0  0  0  0  0  0  0  0  0  0
   11.2583    1.0000   -0.0000 O   0  0  0  0  0  0  0  0  0  0  0  0
   10.3923   -0.5000   -0.0000 N   0  0  0  0  0  0  0  0  0  0  0  0
    9.5263   -0.0000   -0.0000 C   0  0  0  0  0  0  0  0  0  0  0  0
   10.3923   -1.5000   -0.0000 C   0  0  0  0  0  0  0  0  0  0  0  0
    8.6603   -0.5000   -0.0000 N   0  0  0  0  0  0  0  0  0  0  0  0
    7.7942   -0.0000   -0.0000 C   0  0  0  0  0  0  0  0  0  0  0  0
    6.9282   -0.5000   -0.0000 C   0  0  0  0  0  0  0  0  0  0  0  0
    7.7942    1.0000   -0.0000 C   0  0  0  0  0  0  0  0  0  0  0  0
    6.9282   -1.5000   -0.0000 C   0  0  0  0  0  0  0  0  0  0  0  0
    6.0622   -0.0000   -0.0000 C   0  0  0  0  0  0  0  0  0  0  0  0
    8.6603    1.5000   -0.0000 C   0  0  0  0  0  0  0  0  0  0  0  0
    6.9282    1.5000   -0.0000 C   0  0  0  0  0  0  0  0  0  0  0  0
    7.7942   -2.0000   -0.0000 N   0  0  0  0  0  0  0  0  0  0  0  0
    6.0622   -2.0000   -0.0000 C   0  0  0  0  0  0  0  0  0  0  0  0
    5.1962   -0.5000   -0.0000 C   0  0  0  0  0  0  0  0  0  0  0  0
    8.6603    2.5000   -0.0000 C   0  0  0  0  0  0  0  0  0  0  0  0
    6.0622   -3.0000   -0.0000 C   0  0  0  0  0  0  0  0  0  0  0  0
    4.3301   -0.0000   -0.0000 C   0  0  0  0  0  0  0  0  0  0  0  0
    9.5263    3.0000   -0.0000 C   0  0  0  0  0  0  0  0  0  0  0  0
    4.3301    1.0000   -0.0000 O   0  0  0  0  0  0  0  0  0  0  0  0
    3.4641   -0.5000   -0.0000 C   0  0  0  0  0  0  0  0  0  0  0  0
   10.3923    2.5000   -0.0000 C   0  0  0  0  0  0  0  0  0  0  0  0
    2.5981   -0.0000   -0.0000 C   0  0  0  0  0  0  0  0  0  0  0  0
    2.5981    1.0000   -0.0000 O   0  0  0  0  0  0  0  0  0  0  0  0
    1.7321   -0.5000   -0.0000 C   0  0  0  0  0  0  0  0  0  0  0  0
    0.8660   -0.0000   -0.0000 C   0  0  0  0  0  0  0  0  0  0  0  0
    0.0000   -0.5000   -0.0000 O   0  0  0  0  0  0  0  0  0  0  0  0
  1  2  2  0  0  0  0
  1  3  2  0  0  0  0
  1  4  1  0  0  0  0
  4  5  1  0  0  0  0
  4  6  1  0  0  0  0
  5  7  2  0  0  0  0
  7  8  1  0  0  0  0
  8  9  2  0  0  0  0
  8 10  1  0  0  0  0
  9 11  1  0  0  0  0
  9 12  1  0  0  0  0
 10 13  2  0  0  0  0
 10 14  1  0  0  0  0
 11 15  2  0  0  0  0
 11 16  1  0  0  0  0
 12 17  2  0  0  0  0
 13 18  1  0  0  0  0
 16 19  1  0  0  0  0
 20 17  1  0  0  0  0
 18 21  2  0  0  0  0
 20 22  1  6  0  0  0
 20 23  1  0  0  0  0
 21 24  1  0  0  0  0
 25 23  1  0  0  0  0
 25 26  1  6  0  0  0
 25 27  1  0  0  0  0
 27 28  1  0  0  0  0
 28 29  2  0  0  0  0
M  END
>  <idcoordinates2D>


>  <FragFp>
zvyjDztZ1D1u0ohW78Vc0CKVrFFG88#IF0n8080BFN45Fc0HN08!JFG081kH0V1!V!JZ#F2$1#

>  <PathFp>
0_8191845PN2WNFG2N34b1204V80B86R0@FX10FRV!8V8!VkV90Fo0o110k0FFV0ZJ!V121063_0V9V4FV0

>  <SkelSpheres>
/+3&1!28!1!1+2/!1%2$1/%1!6$4///%4/F/)1)1!211%2/////1(5/3&3////%1/*1(19&1+21(2(12)2&5/!1/&3#201*2-1%1$3(1$2(3#2!11/*4!24/(1+3.1/*1//)2#1*21$2+1/(l03*2!3/)3!3+1%1///*1&29!3/%1/&2$1/&21+1!2#3%2.3)1!3!1-5%2!10

>  <Structure>
fkgqR@LL]AEYg@DYICEeEEEDbehmidmSMSLuMUThsAreKcj}YX

>  <Atoms>
29

>  <Bonds>
28

>  <Total Molweight>
394

>  <Total Molweight 2>
394.302

>  <cLogP>
2.0151

>  <H-Acceptors>
8

>  <H-Donors>
0

>  <Total Surface Area>
115.89

>  <Relative PSA>
0.79291

>  <Polar Surface Area>
119.63

>  <Shape Index>
0.51724

>  <Molecular Flexibility>
0.60546

>  <Molecular Complexity>
0.77052

>  <Non-H Atoms>
29

>  <Non-C/H Atoms>
9

>  <Electronegative Atoms>
9

>  <Stereo Centers>
2

>  <Rotatable Bonds>
11

>  <Rings Closures>
0

>  <Aromatic Rings>
0

>  <Aromatic Atoms>
0

>  <sp3-Atoms>
12

>  <Symmetric atoms>
1

$$$$

eCreator 1.02D

 28 28  0  0  0  0  0  0  0  0999 V2000
    8.6603    2.5000   -0.0000 S   0  0  0  0  0  0  0  0  0  0  0  0
    9.5263    3.0000   -0.0000 O   0  0  0  0  0  0  0  0  0  0  0  0
    8.6603    1.5000   -0.0000 N   0  0  0  0  0  0  0  0  0  0  0  0
    7.7942    3.0000   -0.0000 C   0  0  0  0  0  0  0  0  0  0  0  0
    7.7942    1.0000   -0.0000 C   0  0  0  0  0  0  0  0  0  0  0  0
    9.5263    1.0000   -0.0000 C   0  0  0  0  0  0  0  0  0  0  0  0
    7.7942   -0.0000   -0.0000 N   0  0  0  0  0  0  0  0  0  0  0  0
    6.9282    1.5000   -0.0000 N   0  0  0  0  0  0  0  0  0  0  0  0
    6.9282   -0.5000   -0.0000 C   0  0  0  0  0  0  0  0  0  0  0  0
    6.0622   -0.0000   -0.0000 C   0  0  0  0  0  0  0  0  0  0  0  0
    6.9282   -1.5000   -0.0000 C   0  0  0  0  0  0  0  0  0  0  0  0
    6.0622    1.0000   -0.0000 C   0  0  0  0  0  0  0  0  0  0  0  0
    5.1962   -0.5000   -0.0000 C   0  0  0  0  0  0  0  0  0  0  0  0
    7.7942   -2.0000   -0.0000 C   0  0  0  0  0  0  0  0  0  0  0  0
    5.1962    1.5000   -0.0000 C   0  0  0  0  0  0  0  0  0  0  0  0
    4.3301   -0.0000   -0.0000 C   0  0  0  0  0  0  0  0  0  0  0  0
    5.1962    2.5000   -0.0000 C   0  0  0  0  0  0  0  0  0  0  0  0
    4.3301    1.0000   -0.0000 C   0  0  0  0  0  0  0  0  0  0  0  0
    3.4641   -0.5000   -0.0000 C   0  0  0  0  0  0  0  0  0  0  0  0
    4.3301    3.0000   -0.0000 C   0  0  0  0  0  0  0  0  0  0  0  0
    3.4641    1.5000   -0.0000 C   0  0  0  0  0  0  0  0  0  0  0  0
    2.5981   -0.0000   -0.0000 C   0  0  0  0  0  0  0  0  0  0  0  0
    3.4641    2.5000   -0.0000 C   0  0  0  0  0  0  0  0  0  0  0  0
    1.7321   -0.5000   -0.0000 C   0  0  0  0  0  0  0  0  0  0  0  0
    2.5981    3.0000   -0.0000 F   0  0  0  0  0  0  0  0  0  0  0  0
    1.7321   -1.5000   -0.0000 O   0  0  0  0  0  0  0  0  0  0  0  0
    0.8660   -0.0000   -0.0000 C   0  0  0  0  0  0  0  0  0  0  0  0
    0.0000   -0.5000   -0.0000 C   0  0  0  0  0  0  0  0  0  0  0  0
  1  2  2  0  0  0  0
  1  3  1  0  0  0  0
  1  4  1  0  0  0  0
  3  5  1  0  0  0  0
  3  6  1  0  0  0  0
  5  7  1  0  0  0  0
  5  8  2  0  0  0  0
  7  9  2  0  0  0  0
  9 10  1  0  0  0  0
  9 11  1  0  0  0  0
 10 12  2  0  0  0  0
 10 13  1  0  0  0  0
 11 14  1  0  0  0  0
 12 15  1  0  0  0  0
 13 16  2  0  0  0  0
 15 17  2  0  0  0  0
 15 18  1  0  0  0  0
 16 19  1  0  0  0  0
 17 20  1  0  0  0  0
 18 21  2  0  0  0  0
 19 22  1  0  0  0  0
 20 23  2  0  0  0  0
 24 22  1  0  0  0  0
 23 25  1  0  0  0  0
 24 26  1  1  0  0  0
 24 27  1  0  0  0  0
 27 28  1  0  0  0  0
 21 23  1  0  0  0  0
M  END
>  <idcoordinates2D>


>  <FragFp>
<Pqtb9@7yVVC1McVd0CDVFFFJ80104HG0V808!kN4dFV0VN!20JJF0c1FH1W!2V!F#2F2#V18!

>  <PathFp>
0bBV9I9FV!HWF1188HJE0X!V80F03DFBFc!IBVFJB_808042!Hs0k51#NF0FZF0WV0V50V2kH29cB0_0

>  <SkelSpheres>
/!1/$B%1+1/)2)101)3(4$22&1/#1%5//!7/.2/)1//1*4/$2(2/01!1//$1,3$1,3//!302(8*1)1(2)1#3$202$2/$3//&1//#1)4*2)1+2(102/6/.2202$1012.2$4!2!1#22///*2/+l#202%1)1(1)2801/)3#1$2!1//)2$8!1%3/%3/%1//(3!3#3!41$1(3/,1-

>  <Structure>
fcgpa@DLyBX@`\addttvbbRtRRVRaJujiZZdHHjhavXxjgT

>  <Atoms>
28

>  <Bonds>
28

>  <Total Molweight>
377

>  <Total Molweight 2>
377.314

>  <cLogP>
4.4516

>  <H-Acceptors>
5

>  <H-Donors>
0

>  <Total Surface Area>
107.22

>  <Relative PSA>
0.58189

>  <Polar Surface Area>
84.47

>  <Shape Index>
0.5

>  <Molecular Flexibility>
0.63742

>  <Molecular Complexity>
0.72141

>  <Non-H Atoms>
28

>  <Non-C/H Atoms>
7

>  <Electronegative Atoms>
7

>  <Stereo Centers>
2

>  <Rotatable Bonds>
8

>  <Rings Closures>
1

>  <Aromatic Rings>
1

>  <Aromatic Atoms>
6

>  <sp3-Atoms>
11

>  <Symmetric atoms>
2

$$$$

eCreator 1.02D

 28 28  0  0  0  0  0  0  0  0999 V2000
    9.5263   -3.0000   -0.0000 S   0  0  0  0  0  0  0  0  0  0  0  0
   10.3923   -3.5000   -0.0000 O   0  0  0  0  0  0  0  0  0  0  0  0
    9.5263   -2.0000   -0.0000 N   0  0  0  0  0  0  0  0  0  0  0  0
    8.6603   -1.5000   -0.0000 C   0  0  0  0  0  0  0  0  0  0  0  0
    8.6603   -0.5000   -0.0000 N   0  0  0  0  0  0  0  0  0  0  0  0
    7.7942   -2.0000   -0.0000 N   0  0  0  0  0  0  0  0  0  0  0  0
    7.7942   -0.0000   -0.0000 C   0  0  0  0  0  0  0  0  0  0  0  0
    6.9282   -1.5000   -0.0000 C   0  0  0  0  0  0  0  0  0  0  0  0
    6.9282   -0.5000   -0.0000 C   0  0  0  0  0  0  0  0  0  0  0  0
    7.7942    1.0000   -0.0000 C   0  0  0  0  0  0  0  0  0  0  0  0
    6.0622   -2.0000   -0.0000 C   0  0  0  0  0  0  0  0  0  0  0  0
    6.0622   -0.0000   -0.0000 C   0  0  0  0  0  0  0  0  0  0  0  0
    8.6603    1.5000   -0.0000 C   0  0  0  0  0  0  0  0  0  0  0  0
    6.9282    1.5000   -0.0000 C   0  0  0  0  0  0  0  0  0  0  0  0
    5.1962   -1.5000   -0.0000 C   0  0  0  0  0  0  0  0  0  0  0  0
    6.0622   -3.0000   -0.0000 C   0  0  0  0  0  0  0  0  0  0  0  0
    5.1962   -0.5000   -0.0000 C   0  0  0  0  0  0  0  0  0  0  0  0
    8.6603    2.5000   -0.0000 C   0  0  0  0  0  0  0  0  0  0  0  0
    4.3301   -0.0000   -0.0000 C   0  0  0  0  0  0  0  0  0  0  0  0
    9.5263    3.0000   -0.0000 C   0  0  0  0  0  0  0  0  0  0  0  0
    4.3301    1.0000   -0.0000 O   0  0  0  0  0  0  0  0  0  0  0  0
    3.4641   -0.5000   -0.0000 C   0  0  0  0  0  0  0  0  0  0  0  0
    9.5263    4.0000   -0.0000 F   0  0  0  0  0  0  0  0  0  0  0  0
    2.5981   -0.0000   -0.0000 C   0  0  0  0  0  0  0  0  0  0  0  0
    2.5981    1.0000   -0.0000 O   0  0  0  0  0  0  0  0  0  0  0  0
    1.7321   -0.5000   -0.0000 C   0  0  0  0  0  0  0  0  0  0  0  0
    0.8660   -0.0000   -0.0000 C   0  0  0  0  0  0  0  0  0  0  0  0
    0.0000   -0.5000   -0.0000 O   0  0  0  0  0  0  0  0  0  0  0  0
  1  2  2  0  0  0  0
  1  3  1  0  0  0  0
  3  4  1  0  0  0  0
  4  5  2  0  0  0  0
  4  6  1  0  0  0  0
  5  7  1  0  0  0  0
  6  8  2  0  0  0  0
  7  9  2  0  0  0  0
  7 10  1  0  0  0  0
  8 11  1  0  0  0  0
  9 12  1  0  0  0  0
 10 13  2  0  0  0  0
 10 14  1  0  0  0  0
 11 15  1  0  0  0  0
 11 16  1  0  0  0  0
 12 17  2  0  0  0  0
 13 18  1  0  0  0  0
 19 17  1  0  0  0  0
 18 20  2  0  0  0  0
 19 21  1  6  0  0  0
 19 22  1  0  0  0  0
 20 23  1  0  0  0  0
 24 22  1  0  0  0  0
 24 25  1  6  0  0  0
 24 26  1  0  0  0  0
 26 27  1  0  0  0  0
 27 28  2  0  0  0  0
  8  9  1  0  0  0  0
M  END
>  <idcoordinates2D>


>  <FragFp>
zvyUDTsW1D0m0VjV3Nkd0CKkr4FF88#2F0r8082BFN65Fc0F0V4204FG#cX!10@24V04#F202!180F

>  <PathFp>
Z7PV0k90W7VFnP1GF8HD64X!s8Bk9AD48G@19PZ12!V81VV02V4HoFqh1BFBko0FaJxV0ZVQN2Xx880VB!V

>  <SkelSpheres>
//#10225/!2//,3!2$1!@$203*1%1-1.1*2(D+3$2(2*23/!1/01)1-2#1/$1/*2//2//!1/#1/%1#9!20101#1%2!1.201#2,4/$1+1,201-1$4$1%1!1!1$2&4,2-1!1/041///*1/%5(2,1$1*2/%2!1(1*1,j03)1!2#1#2)3(203&1$2$1//$2/$13#2124!3////+1(1&2*2%102%3)1.1.10

>  <Structure>
fcgpQ@DDi@h}`BFrFRYQIQIQQJiQ[SK`f`@jZffjjQBYvXu^dt

>  <Atoms>
28

>  <Bonds>
28

>  <Total Molweight>
385

>  <Total Molweight 2>
385.290

>  <cLogP>
1.8321

>  <H-Acceptors>
7

>  <H-Donors>
0

>  <Total Surface Area>
120.96

>  <Relative PSA>
0.64294

>  <Polar Surface Area>
103.62

>  <Shape Index>
0.53571

>  <Molecular Flexibility>
0.64093

>  <Molecular Complexity>
0.80497

>  <Non-H Atoms>
28

>  <Non-C/H Atoms>
9

>  <Electronegative Atoms>
9

>  <Stereo Centers>
2

>  <Rotatable Bonds>
10

>  <Rings Closures>
1

>  <Aromatic Rings>
1

>  <Aromatic Atoms>
6

>  <sp3-Atoms>
11

>  <Symmetric atoms>
1

$$$$

eCreator 1.02D

 29 28  0  0  0  0  0  0  0  0999 V2000
    9.5263   -2.0000   -0.0000 S   0  0  0  0  0  0  0  0  0  0  0  0
    9.0263   -2.8660   -0.0000 O   0  0  0  0  0  0  0  0  0  0  0  0
   10.0263   -1.1340   -0.0000 O   0  0  0  0  0  0  0  0  0  0  0  0
    8.6603   -1.5000   -0.0000 N   0  0  0  0  0  0  0  0  0  0  0  0
   10.3923   -2.5000   -0.0000 C   0  0  0  0  0  0  0  0  0  0  0  0
    8.6603   -0.5000   -0.0000 C   0  0  0  0  0  0  0  0  0  0  0  0
    7.7942   -2.0000   -0.0000 C   0  0  0  0  0  0  0  0  0  0  0  0
    7.7942   -0.0000   -0.0000 N   0  0  0  0  0  0  0  0  0  0  0  0
    9.5263   -0.0000   -0.0000 N   0  0  0  0  0  0  0  0  0  0  0  0
    6.9282   -0.5000   -0.0000 C   0  0  0  0  0  0  0  0  0  0  0  0
    9.5263    1.0000   -0.0000 C   0  0  0  0  0  0  0  0  0  0  0  0
    6.0622   -0.0000   -0.0000 C   0  0  0  0  0  0  0  0  0  0  0  0
    6.9282   -1.5000   -0.0000 C   0  0  0  0  0  0  0  0  0  0  0  0
   10.3923    1.5000   -0.0000 C   0  0  0  0  0  0  0  0  0  0  0  0
    5.1962   -0.5000   -0.0000 C   0  0  0  0  0  0  0  0  0  0  0  0
    6.0622    1.0000   -0.0000 C   0  0  0  0  0  0  0  0  0  0  0  0
    6.0622   -2.0000   -0.0000 C   0  0  0  0  0  0  0  0  0  0  0  0
   10.3923    2.5000   -0.0000 C   0  0  0  0  0  0  0  0  0  0  0  0
   11.2583    1.0000   -0.0000 C   0  0  0  0  0  0  0  0  0  0  0  0
    6.0622   -3.0000   -0.0000 C   0  0  0  0  0  0  0  0  0  0  0  0
   11.2583    3.0000   -0.0000 C   0  0  0  0  0  0  0  0  0  0  0  0
   11.2583   -0.0000   -0.0000 C   0  0  0  0  0  0  0  0  0  0  0  0
    5.1962   -3.5000   -0.0000 C   0  0  0  0  0  0  0  0  0  0  0  0
   11.2583    4.0000   -0.0000 C   0  0  0  0  0  0  0  0  0  0  0  0
    5.1962   -4.5000   -0.0000 C   0  0  0  0  0  0  0  0  0  0  0  0
   12.1244    4.5000   -0.0000 F   0  0  0  0  0  0  0  0  0  0  0  0
    4.3301   -5.0000   -0.0000 C   0  0  0  0  0  0  0  0  0  0  0  0
    4.3301   -6.0000   -0.0000 C   0  0  0  0  0  0  0  0  0  0  0  0
    3.4641   -6.5000   -0.0000 C   0  0  0  0  0  0  0  0  0  0  0  0
  1  2  2  0  0  0  0
  1  3  2  0  0  0  0
  1  4  1  0  0  0  0
  1  5  1  0  0  0  0
  4  6  1  0  0  0  0
  4  7  1  0  0  0  0
  6  8  1  0  0  0  0
  6  9  2  0  0  0  0
  8 10  2  0  0  0  0
  9 11  1  0  0  0  0
 10 12  1  0  0  0  0
 10 13  1  0  0  0  0
 11 14  1  0  0  0  0
 12 15  1  0  0  0  0
 12 16  1  0  0  0  0
 13 17  1  0  0  0  0
 14 18  2  0  0  0  0
 14 19  1  0  0  0  0
 17 20  2  0  0  0  0
 18 21  1  0  0  0  0
 19 22  2  0  0  0  0
 20 23  1  0  0  0  0
 21 24  2  0  0  0  0
 23 25  1  0  0  0  0
 24 26  1  0  0  0  0
 25 27  1  0  0  0  0
 27 28  1  0  0  0  0
 28 29  1  0  0  0  0
M  END
>  <idcoordinates2D>


>  <FragFp>
:UfPnta187yV4915cFc09DVFNFJ8#4IG0180808k84dFZ0XN08!JJF0c1FH1W1!V#V!2F2#V18!

>  <PathFp>
FaB09I8F18FFYF108N2Jb3X80V80882R0XF#FBV2JBW808VFV10HR0k11#skVFZF11!210Z2KF29V4k!

>  <SkelSpheres>
01/.1#20C/(2&3&3#8)4.4#182#4-1,1%101/(2$1!F+3)1#1/$2/03(1.1*1/,4!1//01/$1#1(3/$7&23//!9!24/2/042#1,2////01%4(1!3)2/.1//(1(1/01/012/+11#1.1-2///(n01(101//1(1,5///.24401//015.312+2//,102%3.1&1*2(

>  <Structure>
fkgpa@L\EA@@b\addaffRbTRaRRrVRuTmUTsLuTBgHTFSMh

>  <Atoms>
29

>  <Bonds>
28

>  <Total Molweight>
389

>  <Total Molweight 2>
389.325

>  <cLogP>
5.9689

>  <H-Acceptors>
5

>  <H-Donors>
0

>  <Total Surface Area>
78.27

>  <Relative PSA>
0.70461

>  <Polar Surface Area>
70.48

>  <Shape Index>
0.62069

>  <Molecular Flexibility>
0.71225

>  <Molecular Complexity>
0.73452

>  <Non-H Atoms>
29

>  <Non-C/H Atoms>
7

>  <Electronegative Atoms>
7

>  <Stereo Centers>
0

>  <Rotatable Bonds>
11

>  <Rings Closures>
0

>  <Aromatic Rings>
0

>  <Aromatic Atoms>
0

>  <sp3-Atoms>
13

>  <Symmetric atoms>
2

$$$$

eCreator 1.02D

 29 28  0  0  0  0  0  0  0  0999 V2000
    9.5263    3.0000   -0.0000 S   0  0  0  0  0  0  0  0  0  0  0  0
   10.0263    2.1340   -0.0000 O   0  0  0  0  0  0  0  0  0  0  0  0
    9.0263    3.8660   -0.0000 O   0  0  0  0  0  0  0  0  0  0  0  0
    8.6603    2.5000   -0.0000 N   0  0  0  0  0  0  0  0  0  0  0  0
   10.3923    3.5000   -0.0000 C   0  0  0  0  0  0  0  0  0  0  0  0
    8.6603    1.5000   -0.0000 C   0  0  0  0  0  0  0  0  0  0  0  0
    7.7942    1.0000   -0.0000 N   0  0  0  0  0  0  0  0  0  0  0  0
    9.5263    1.0000   -0.0000 N   0  0  0  0  0  0  0  0  0  0  0  0
    7.7942   -0.0000   -0.0000 C   0  0  0  0  0  0  0  0  0  0  0  0
    6.9282   -0.5000   -0.0000 C   0  0  0  0  0  0  0  0  0  0  0  0
    8.6603   -0.5000   -0.0000 C   0  0  0  0  0  0  0  0  0  0  0  0
    6.9282   -1.5000   -0.0000 C   0  0  0  0  0  0  0  0  0  0  0  0
    6.0622   -0.0000   -0.0000 C   0  0  0  0  0  0  0  0  0  0  0  0
    9.5263   -0.0000   -0.0000 C   0  0  0  0  0  0  0  0  0  0  0  0
    8.6603   -1.5000   -0.0000 C   0  0  0  0  0  0  0  0  0  0  0  0
    6.0622   -2.0000   -0.0000 C   0  0  0  0  0  0  0  0  0  0  0  0
    5.1962   -0.5000   -0.0000 C   0  0  0  0  0  0  0  0  0  0  0  0
   10.3923   -0.5000   -0.0000 C   0  0  0  0  0  0  0  0  0  0  0  0
    6.0622   -3.0000   -0.0000 C   0  0  0  0  0  0  0  0  0  0  0  0
    4.3301   -0.0000   -0.0000 C   0  0  0  0  0  0  0  0  0  0  0  0
   11.2583   -0.0000   -0.0000 C   0  0  0  0  0  0  0  0  0  0  0  0
    6.9282   -3.5000   -0.0000 O   0  0  0  0  0  0  0  0  0  0  0  0
    5.1962   -3.5000   -0.0000 C   0  0  0  0  0  0  0  0  0  0  0  0
   12.1244   -0.5000   -0.0000 F   0  0  0  0  0  0  0  0  0  0  0  0
    5.1962   -4.5000   -0.0000 C   0  0  0  0  0  0  0  0  0  0  0  0
    6.0622   -5.0000   -0.0000 O   0  0  0  0  0  0  0  0  0  0  0  0
    4.3301   -5.0000   -0.0000 C   0  0  0  0  0  0  0  0  0  0  0  0
    4.3301   -6.0000   -0.0000 C   0  0  0  0  0  0  0  0  0  0  0  0
    3.4641   -6.5000   -0.0000 O   0  0  0  0  0  0  0  0  0  0  0  0
  1  2  2  0  0  0  0
  1  3  2  0  0  0  0
  1  4  1  0  0  0  0
  1  5  1  0  0  0  0
  4  6  1  0  0  0  0
  6  7  2  0  0  0  0
  6  8  1  0  0  0  0
  7  9  1  0  0  0  0
  9 10  2  0  0  0  0
  9 11  1  0  0  0  0
 10 12  1  0  0  0  0
 10 13  1  0  0  0  0
 11 14  2  0  0  0  0
 11 15  1  0  0  0  0
 12 16  2  0  0  0  0
 13 17  1  0  0  0  0
 14 18  1  0  0  0  0
 19 16  1  0  0  0  0
 17 20  1  0  0  0  0
 18 21  2  0  0  0  0
 19 22  1  1  0  0  0
 19 23  1  0  0  0  0
 21 24  1  0  0  0  0
 25 23  1  0  0  0  0
 25 26  1  1  0  0  0
 25 27  1  0  0  0  0
 27 28  1  0  0  0  0
 28 29  2  0  0  0  0
M  END
>  <idcoordinates2D>


>  <FragFp>
;jTzsZ1D4q0ohV28Vc0CMVr0FG88#IF0n8080BFN4CFc0H808!JFG081kH0V1%JZ!2F2#V18!

>  <PathFp>
07818I841PN0WNFG283473204V!882R0@F010FRV048V808VkV90Hw0o110F0VFV0ZJ!V121062_!9V40V0

>  <SkelSpheres>
//#1022A/!2//#4.401!4$3//!1/1&202(C+3,1)1!2&13///(1/&1///-1///!1+3-19!2#1+21#1-2/05/!1*1/201.2)1%1&1#201$3%5%2(5.1)25%201&1.1/*1)2/!101!2/)22.1101!2+2/(k03-1/)2!3+1!1!1///*1&29!3*2-2(42.1-4(1/2$4$2%102%3)1/.10

>  <Structure>
fkgqQ@LLyAEYg@D]dLddNbtTTRVRTvtrViijYjfjjTI`yRdJMNlt

>  <Atoms>
29

>  <Bonds>
28

>  <Total Molweight>
401

>  <Total Molweight 2>
401.289

>  <cLogP>
2.9703

>  <H-Acceptors>
8

>  <H-Donors>
0

>  <Total Surface Area>
118.82

>  <Relative PSA>
0.7274

>  <Polar Surface Area>
118.89

>  <Shape Index>
0.51724

>  <Molecular Flexibility>
0.67494

>  <Molecular Complexity>
0.75832

>  <Non-H Atoms>
29

>  <Non-C/H Atoms>
10

>  <Electronegative Atoms>
10

>  <Stereo Centers>
2

>  <Rotatable Bonds>
11

>  <Rings Closures>
0

>  <Aromatic Rings>
0

>  <Aromatic Atoms>
0

>  <sp3-Atoms>
12

>  <Symmetric atoms>
1

$$$$

eCreator 1.02D

 28 28  0  0  0  0  0  0  0  0999 V2000
   10.3923   -1.5000   -0.0000 S   0  0  0  0  0  0  0  0  0  0  0  0
   10.3923   -0.5000   -0.0000 O   0  0  0  0  0  0  0  0  0  0  0  0
    9.5263   -2.0000   -0.0000 N   0  0  0  0  0  0  0  0  0  0  0  0
    8.6603   -1.5000   -0.0000 C   0  0  0  0  0  0  0  0  0  0  0  0
    9.5263   -3.0000   -0.0000 C   0  0  0  0  0  0  0  0  0  0  0  0
    8.6603   -0.5000   -0.0000 N   0  0  0  0  0  0  0  0  0  0  0  0
    7.7942   -2.0000   -0.0000 N   0  0  0  0  0  0  0  0  0  0  0  0
    7.7942   -0.0000   -0.0000 C   0  0  0  0  0  0  0  0  0  0  0  0
    6.9282   -1.5000   -0.0000 C   0  0  0  0  0  0  0  0  0  0  0  0
    6.9282   -0.5000   -0.0000 C   0  0  0  0  0  0  0  0  0  0  0  0
    7.7942    1.0000   -0.0000 C   0  0  0  0  0  0  0  0  0  0  0  0
    6.0622   -2.0000   -0.0000 C   0  0  0  0  0  0  0  0  0  0  0  0
    6.0622   -0.0000   -0.0000 C   0  0  0  0  0  0  0  0  0  0  0  0
    8.6603    1.5000   -0.0000 C   0  0  0  0  0  0  0  0  0  0  0  0
    6.0622   -3.0000   -0.0000 C   0  0  0  0  0  0  0  0  0  0  0  0
    5.1962   -0.5000   -0.0000 C   0  0  0  0  0  0  0  0  0  0  0  0
    8.6603    2.5000   -0.0000 C   0  0  0  0  0  0  0  0  0  0  0  0
    4.3301   -0.0000   -0.0000 C   0  0  0  0  0  0  0  0  0  0  0  0
    7.7942    3.0000   -0.0000 C   0  0  0  0  0  0  0  0  0  0  0  0
    4.3301    1.0000   -0.0000 O   0  0  0  0  0  0  0  0  0  0  0  0
    3.4641   -0.5000   -0.0000 C   0  0  0  0  0  0  0  0  0  0  0  0
    7.7942    4.0000   -0.0000 F   0  0  0  0  0  0  0  0  0  0  0  0
    2.5981   -0.0000   -0.0000 C   0  0  0  0  0  0  0  0  0  0  0  0
    2.5981    1.0000   -0.0000 O   0  0  0  0  0  0  0  0  0  0  0  0
    1.7321   -0.5000   -0.0000 C   0  0  0  0  0  0  0  0  0  0  0  0
    0.8660   -0.0000   -0.0000 C   0  0  0  0  0  0  0  0  0  0  0  0
    0.8660    1.0000   -0.0000 O   0  0  0  0  0  0  0  0  0  0  0  0
    0.0000   -0.5000   -0.0000 O   0  0  0  0  0  0  0  0  0  0  0  0
  1  2  2  0  0  0  0
  1  3  1  0  0  0  0
  3  4  1  0  0  0  0
  3  5  1  0  0  0  0
  4  6  2  0  0  0  0
  4  7  1  0  0  0  0
  6  8  1  0  0  0  0
  7  9  2  0  0  0  0
  8 10  2  0  0  0  0
  8 11  1  0  0  0  0
  9 12  1  0  0  0  0
 10 13  1  0  0  0  0
 11 14  1  0  0  0  0
 12 15  1  0  0  0  0
 13 16  2  0  0  0  0
 14 17  2  0  0  0  0
 18 16  1  0  0  0  0
 17 19  1  0  0  0  0
 18 20  1  6  0  0  0
 18 21  1  0  0  0  0
 19 22  1  0  0  0  0
 23 21  1  0  0  0  0
 23 24  1  6  0  0  0
 23 25  1  0  0  0  0
 25 26  1  0  0  0  0
 26 27  2  0  0  0  0
 26 28  1  0  0  0  0
  9 10  1  0  0  0  0
M  END
>  <idcoordinates2D>


>  <FragFp>
zvyziyx_YDWq1WjW3TVd0hKkr40F88#HF0q948HBFNL5Fc0FFc42040G!1cm8!42X0V04#G3H210180F

>  <PathFp>
Z7PV1k!WbVJmR1GF8HD6Be!s0BV9AB48G211FZ92!V8WV1!V0HZGqh1BHBPo0Ga4ok0Zk1N22w801VBJ!

>  <SkelSpheres>
!2//1#B!1)1$3/!1%205/1!4$1!6$201////$@$4//2%1*2-1/203*2#3/-1/0202////)1+11*2-7&1//1#2$3203#5(3+102/&2+1.1)11.2/%1(1/04*2,11,1)1)1+1)5(1/!1!11%2#2/$1-3/!m)1-1*4&2!201(1%11.2#1(3%2/$1%103!3//%2,1,1)1)2%201#2#2%1(3)1.1/0

>  <Structure>
fcgqQ@DTYCOU{@DUdDkfueU]Y~vEIj@BjejjjXQFMbGWf

>  <Atoms>
28

>  <Bonds>
28

>  <Total Molweight>
389

>  <Total Molweight 2>
389.278

>  <cLogP>
1.0696

>  <H-Acceptors>
8

>  <H-Donors>
0

>  <Total Surface Area>
121.55

>  <Relative PSA>
0.74759

>  <Polar Surface Area>
123.85

>  <Shape Index>
0.53571

>  <Molecular Flexibility>
0.67098

>  <Molecular Complexity>
0.77309

>  <Non-H Atoms>
28

>  <Non-C/H Atoms>
10

>  <Electronegative Atoms>
10

>  <Stereo Centers>
2

>  <Rotatable Bonds>
11

>  <Rings Closures>
1

>  <Aromatic Rings>
1

>  <Aromatic Atoms>
6

>  <sp3-Atoms>
13

>  <Symmetric atoms>
0

$$$$

eCreator 1.02D

 29 28  0  0  0  0  0  0  0  0999 V2000
    9.5263    1.0000   -0.0000 S   0  0  0  0  0  0  0  0  0  0  0  0
    9.0263    0.1340   -0.0000 O   0  0  0  0  0  0  0  0  0  0  0  0
   10.0263    1.8660   -0.0000 O   0  0  0  0  0  0  0  0  0  0  0  0
    8.6603    1.5000   -0.0000 N   0  0  0  0  0  0  0  0  0  0  0  0
   10.3923    0.5000   -0.0000 C   0  0  0  0  0  0  0  0  0  0  0  0
    7.7942    1.0000   -0.0000 C   0  0  0  0  0  0  0  0  0  0  0  0
    8.6603    2.5000   -0.0000 C   0  0  0  0  0  0  0  0  0  0  0  0
    6.9282    1.5000   -0.0000 N   0  0  0  0  0  0  0  0  0  0  0  0
    7.7942   -0.0000   -0.0000 N   0  0  0  0  0  0  0  0  0  0  0  0
    6.0622    1.0000   -0.0000 C   0  0  0  0  0  0  0  0  0  0  0  0
    6.0622   -0.0000   -0.0000 C   0  0  0  0  0  0  0  0  0  0  0  0
    5.1962    1.5000   -0.0000 C   0  0  0  0  0  0  0  0  0  0  0  0
    6.9282   -0.5000   -0.0000 C   0  0  0  0  0  0  0  0  0  0  0  0
    5.1962   -0.5000   -0.0000 C   0  0  0  0  0  0  0  0  0  0  0  0
    4.3301    1.0000   -0.0000 C   0  0  0  0  0  0  0  0  0  0  0  0
    6.9282   -1.5000   -0.0000 C   0  0  0  0  0  0  0  0  0  0  0  0
    4.3301   -0.0000   -0.0000 C   0  0  0  0  0  0  0  0  0  0  0  0
    7.7942   -2.0000   -0.0000 C   0  0  0  0  0  0  0  0  0  0  0  0
    6.0622   -2.0000   -0.0000 C   0  0  0  0  0  0  0  0  0  0  0  0
    3.4641   -0.5000   -0.0000 C   0  0  0  0  0  0  0  0  0  0  0  0
    7.7942   -3.0000   -0.0000 C   0  0  0  0  0  0  0  0  0  0  0  0
    5.1962   -1.5000   -0.0000 C   0  0  0  0  0  0  0  0  0  0  0  0
    2.5981   -0.0000   -0.0000 C   0  0  0  0  0  0  0  0  0  0  0  0
    8.6603   -3.5000   -0.0000 C   0  0  0  0  0  0  0  0  0  0  0  0
    1.7321   -0.5000   -0.0000 C   0  0  0  0  0  0  0  0  0  0  0  0
    8.6603   -4.5000   -0.0000 F   0  0  0  0  0  0  0  0  0  0  0  0
    1.7321   -1.5000   -0.0000 O   0  0  0  0  0  0  0  0  0  0  0  0
    0.8660   -0.0000   -0.0000 C   0  0  0  0  0  0  0  0  0  0  0  0
    0.0000   -0.5000   -0.0000 C   0  0  0  0  0  0  0  0  0  0  0  0
  1  2  2  0  0  0  0
  1  3  2  0  0  0  0
  1  4  1  0  0  0  0
  1  5  1  0  0  0  0
  4  6  1  0  0  0  0
  4  7  1  0  0  0  0
  6  8  1  0  0  0  0
  6  9  2  0  0  0  0
  8 10  2  0  0  0  0
 10 11  1  0  0  0  0
 10 12  1  0  0  0  0
 11 13  2  0  0  0  0
 11 14  1  0  0  0  0
 12 15  1  0  0  0  0
 13 16  1  0  0  0  0
 14 17  2  0  0  0  0
 16 18  2  0  0  0  0
 16 19  1  0  0  0  0
 17 20  1  0  0  0  0
 18 21  1  0  0  0  0
 19 22  2  0  0  0  0
 20 23  1  0  0  0  0
 21 24  2  0  0  0  0
 25 23  1  0  0  0  0
 24 26  1  0  0  0  0
 25 27  1  1  0  0  0
 25 28  1  0  0  0  0
 28 29  1  0  0  0  0
M  END
>  <idcoordinates2D>


>  <FragFp>
;jPqta1@7yVVC17cVc0CDVFFFJ8#4HG0W808!kN4dFV0VN$JJF0c1FH1W1!V!FV!2F2#V18!

>  <PathFp>
0ZB01I8F!FHWF11882J70X10V80402BF8HV!GRV0JB_808V4010Hs0k15#kF0FZF01V!10V2lF29s40V0

>  <SkelSpheres>
/!1/!20B%1+1/)8)5/$4$52//11/*2(G+3//,1(3/)3//&2*1)1//$1/!2,1//$2(8!24%1)1(2)21(201$3/,1(1/%1*4/%21/%2)1/&21-1//0202$1012/(2!3#22////(3-m#1(1)1(101&2!1/3(3#1$2!1//-27401/#5-4/1/(1.3$103!41$1021$3/,12,

>  <Structure>
fkgqa@L\EABpADyCIICMMhhdmDdedhUjiZZejYjj@yPSj}Aft

>  <Atoms>
29

>  <Bonds>
28

>  <Total Molweight>
393

>  <Total Molweight 2>
393.313

>  <cLogP>
4.6057

>  <H-Acceptors>
6

>  <H-Donors>
0

>  <Total Surface Area>
110.06

>  <Relative PSA>
0.62012

>  <Polar Surface Area>
90.71

>  <Shape Index>
0.48276

>  <Molecular Flexibility>
0.70428

>  <Molecular Complexity>
0.75107

>  <Non-H Atoms>
29

>  <Non-C/H Atoms>
8

>  <Electronegative Atoms>
8

>  <Stereo Centers>
1

>  <Rotatable Bonds>
10

>  <Rings Closures>
0

>  <Aromatic Rings>
0

>  <Aromatic Atoms>
0

>  <sp3-Atoms>
11

>  <Symmetric atoms>
1

$$$$

eCreator 1.02D

 29 28  0  0  0  0  0  0  0  0999 V2000
    4.3301   -3.0000   -0.0000 S   0  0  0  0  0  0  0  0  0  0  0  0
    5.3301   -3.0000   -0.0000 O   0  0  0  0  0  0  0  0  0  0  0  0
    3.3301   -3.0000   -0.0000 O   0  0  0  0  0  0  0  0  0  0  0  0
    4.3301   -2.0000   -0.0000 N   0  0  0  0  0  0  0  0  0  0  0  0
    4.3301   -4.0000   -0.0000 C   0  0  0  0  0  0  0  0  0  0  0  0
    5.1962   -1.5000   -0.0000 C   0  0  0  0  0  0  0  0  0  0  0  0
    6.0622   -2.0000   -0.0000 N   0  0  0  0  0  0  0  0  0  0  0  0
    6.9282   -1.5000   -0.0000 C   0  0  0  0  0  0  0  0  0  0  0  0
    6.9282   -0.5000   -0.0000 C   0  0  0  0  0  0  0  0  0  0  0  0
    7.7942   -2.0000   -0.0000 C   0  0  0  0  0  0  0  0  0  0  0  0
    7.7942   -0.0000   -0.0000 C   0  0  0  0  0  0  0  0  0  0  0  0
    6.0622   -0.0000   -0.0000 C   0  0  0  0  0  0  0  0  0  0  0  0
    8.6603   -1.5000   -0.0000 C   0  0  0  0  0  0  0  0  0  0  0  0
    8.6603   -0.5000   -0.0000 N   0  0  0  0  0  0  0  0  0  0  0  0
    7.7942    1.0000   -0.0000 C   0  0  0  0  0  0  0  0  0  0  0  0
    5.1962   -0.5000   -0.0000 C   0  0  0  0  0  0  0  0  0  0  0  0
    8.6603    1.5000   -0.0000 C   0  0  0  0  0  0  0  0  0  0  0  0
    6.9282    1.5000   -0.0000 C   0  0  0  0  0  0  0  0  0  0  0  0
    4.3301   -0.0000   -0.0000 C   0  0  0  0  0  0  0  0  0  0  0  0
    8.6603    2.5000   -0.0000 C   0  0  0  0  0  0  0  0  0  0  0  0
    4.3301    1.0000   -0.0000 O   0  0  0  0  0  0  0  0  0  0  0  0
    3.4641   -0.5000   -0.0000 C   0  0  0  0  0  0  0  0  0  0  0  0
    9.5263    3.0000   -0.0000 C   0  0  0  0  0  0  0  0  0  0  0  0
    2.5981   -0.0000   -0.0000 C   0  0  0  0  0  0  0  0  0  0  0  0
    9.5263    4.0000   -0.0000 F   0  0  0  0  0  0  0  0  0  0  0  0
    2.5981    1.0000   -0.0000 O   0  0  0  0  0  0  0  0  0  0  0  0
    1.7321   -0.5000   -0.0000 C   0  0  0  0  0  0  0  0  0  0  0  0
    0.8660   -0.0000   -0.0000 C   0  0  0  0  0  0  0  0  0  0  0  0
    0.0000   -0.5000   -0.0000 O   0  0  0  0  0  0  0  0  0  0  0  0
  1  2  2  0  0  0  0
  1  3  2  0  0  0  0
  1  4  1  0  0  0  0
  1  5  1  0  0  0  0
  4  6  1  0  0  0  0
  6  7  1  0  0  0  0
  7  8  2  0  0  0  0
  8  9  1  0  0  0  0
  8 10  1  0  0  0  0
  9 11  2  0  0  0  0
  9 12  1  0  0  0  0
 10 13  1  0  0  0  0
 11 14  1  0  0  0  0
 11 15  1  0  0  0  0
 12 16  2  0  0  0  0
 15 17  2  0  0  0  0
 15 18  1  0  0  0  0
 19 16  1  0  0  0  0
 17 20  1  0  0  0  0
 19 21  1  6  0  0  0
 19 22  1  0  0  0  0
 20 23  2  0  0  0  0
 24 22  1  0  0  0  0
 23 25  1  0  0  0  0
 24 26  1  6  0  0  0
 24 27  1  0  0  0  0
 27 28  1  0  0  0  0
 28 29  2  0  0  0  0
M  END
>  <idcoordinates2D>


>  <FragFp>
;jTzsZ1D4u0ohV68Vc0CMVrFFG88!4IG0n8080BkN4CFc0m808!FFG081kH0V1%JZ!2F$V18!

>  <PathFp>
0_B11I8JG!2WNGG082470214V80402B08FX10FRV0JBZ808V4090HV0o110V0VF0FZJ01V101022pF01c40V0

>  <SkelSpheres>
/)1)1022@$5,2/#1.4(1(1!4$3//!1/(102(C*13,101*2/////)4#102///&1,201/(1//$19!2#1+2102%2)2#1$2&5//.202*1#2%2!1%1+201$2#1(2/+2%24)1&2/(2%2)11/-1(1/$2/1$2+1/(k03*1!2/)2!3/!1/+1(1/$1!1#29!3/&1*4/1-4(11.20110403!2%102%31(1$1/)10

>  <Structure>
fkgqQ@LLmAAYg@DCdLddNRbbTQbVbrTJVjZZiZjZjTIgYQcI]^jt

>  <Atoms>
29

>  <Bonds>
28

>  <Total Molweight>
401

>  <Total Molweight 2>
401.289

>  <cLogP>
1.5843

>  <H-Acceptors>
8

>  <H-Donors>
0

>  <Total Surface Area>
118.82

>  <Relative PSA>
0.7274

>  <Polar Surface Area>
118.89

>  <Shape Index>
0.51724

>  <Molecular Flexibility>
0.69665

>  <Molecular Complexity>
0.75107

>  <Non-H Atoms>
29

>  <Non-C/H Atoms>
10

>  <Electronegative Atoms>
10

>  <Stereo Centers>
2

>  <Rotatable Bonds>
12

>  <Rings Closures>
0

>  <Aromatic Rings>
0

>  <Aromatic Atoms>
0

>  <sp3-Atoms>
12

>  <Symmetric atoms>
1

$$$$

eCreator 1.02D

 29 28  0  0  0  0  0  0  0  0999 V2000
   11.2583   -0.0000   -0.0000 S   0  0  0  0  0  0  0  0  0  0  0  0
   12.1244   -0.5000   -0.0000 O   0  0  0  0  0  0  0  0  0  0  0  0
   11.2583    1.0000   -0.0000 O   0  0  0  0  0  0  0  0  0  0  0  0
   10.3923   -0.5000   -0.0000 N   0  0  0  0  0  0  0  0  0  0  0  0
    9.5263   -0.0000   -0.0000 C   0  0  0  0  0  0  0  0  0  0  0  0
    8.6603   -0.5000   -0.0000 N   0  0  0  0  0  0  0  0  0  0  0  0
    7.7942   -0.0000   -0.0000 C   0  0  0  0  0  0  0  0  0  0  0  0
    6.9282   -0.5000   -0.0000 C   0  0  0  0  0  0  0  0  0  0  0  0
    7.7942    1.0000   -0.0000 C   0  0  0  0  0  0  0  0  0  0  0  0
    6.9282   -1.5000   -0.0000 C   0  0  0  0  0  0  0  0  0  0  0  0
    6.0622   -0.0000   -0.0000 C   0  0  0  0  0  0  0  0  0  0  0  0
    6.9282    1.5000   -0.0000 C   0  0  0  0  0  0  0  0  0  0  0  0
    8.6603    1.5000   -0.0000 C   0  0  0  0  0  0  0  0  0  0  0  0
    7.7942   -2.0000   -0.0000 N   0  0  0  0  0  0  0  0  0  0  0  0
    6.0622   -2.0000   -0.0000 C   0  0  0  0  0  0  0  0  0  0  0  0
    6.0622    1.0000   -0.0000 C   0  0  0  0  0  0  0  0  0  0  0  0
    6.9282    2.5000   -0.0000 C   0  0  0  0  0  0  0  0  0  0  0  0
    8.6603    2.5000   -0.0000 C   0  0  0  0  0  0  0  0  0  0  0  0
    5.1962   -1.5000   -0.0000 C   0  0  0  0  0  0  0  0  0  0  0  0
    6.0622   -3.0000   -0.0000 C   0  0  0  0  0  0  0  0  0  0  0  0
    5.1962    1.5000   -0.0000 C   0  0  0  0  0  0  0  0  0  0  0  0
    7.7942    3.0000   -0.0000 C   0  0  0  0  0  0  0  0  0  0  0  0
    5.1962    2.5000   -0.0000 C   0  0  0  0  0  0  0  0  0  0  0  0
    7.7942    4.0000   -0.0000 F   0  0  0  0  0  0  0  0  0  0  0  0
    4.3301    3.0000   -0.0000 C   0  0  0  0  0  0  0  0  0  0  0  0
    3.4641    2.5000   -0.0000 O   0  0  0  0  0  0  0  0  0  0  0  0
    4.3301    4.0000   -0.0000 C   0  0  0  0  0  0  0  0  0  0  0  0
    3.4641    4.5000   -0.0000 C   0  0  0  0  0  0  0  0  0  0  0  0
    3.4641    5.5000   -0.0000 O   0  0  0  0  0  0  0  0  0  0  0  0
  1  2  2  0  0  0  0
  1  3  2  0  0  0  0
  1  4  1  0  0  0  0
  4  5  1  0  0  0  0
  5  6  2  0  0  0  0
  6  7  1  0  0  0  0
  7  8  2  0  0  0  0
  7  9  1  0  0  0  0
  8 10  1  0  0  0  0
  8 11  1  0  0  0  0
  9 12  1  0  0  0  0
  9 13  2  0  0  0  0
 10 14  2  0  0  0  0
 10 15  1  0  0  0  0
 11 16  2  0  0  0  0
 12 17  2  0  0  0  0
 13 18  1  0  0  0  0
 15 19  1  0  0  0  0
 15 20  1  0  0  0  0
 16 21  1  0  0  0  0
 17 22  1  0  0  0  0
 21 23  1  0  0  0  0
 22 24  1  0  0  0  0
 25 23  1  0  0  0  0
 25 26  1  1  0  0  0
 25 27  1  0  0  0  0
 27 28  1  0  0  0  0
 28 29  1  0  0  0  0
M  END
>  <idcoordinates2D>


>  <FragFp>
zvyjerwZ1DVu1o507@kc0C4VFNF188#IF0l908!kNJ10Z02808!JFF081kH1V1#80JV#F2$18!

>  <PathFp>
0Z8191845PN2WF032834712F4V80B92R0eHX10FRV208V8!WkV10Fo0k150F!FV0_F10V1H1022_0V9k40V0

>  <SkelSpheres>
,1$1/$A!2!1+2,33,3/#2!2$8$3#1/(2-2#3.4%D,1/+1/#1)2(1%2/3.1&1!3/$13/02/.3///(2#3#9*2)1/!2(5(4#1-1&4///01/)2/11/)1$2,2,2)3$2#1)3012/-201*1$201#1(1-2//(l,2!3$22(1)3#2///!1//!7!1/(2/*2//$3!2%1#21$1(3)1+1%42#1(

>  <Structure>
fkgpQ@LTmADs`BNrFRPiJJJJIKQJiZYKSMTlmUUUTAraIcj]^X

>  <Atoms>
29

>  <Bonds>
28

>  <Total Molweight>
397

>  <Total Molweight 2>
397.301

>  <cLogP>
3.1487

>  <H-Acceptors>
7

>  <H-Donors>
0

>  <Total Surface Area>
108.15

>  <Relative PSA>
0.72908

>  <Polar Surface Area>
102.56

>  <Shape Index>
0.51724

>  <Molecular Flexibility>
0.61376

>  <Molecular Complexity>
0.76856

>  <Non-H Atoms>
29

>  <Non-C/H Atoms>
9

>  <Electronegative Atoms>
9

>  <Stereo Centers>
1

>  <Rotatable Bonds>
12

>  <Rings Closures>
0

>  <Aromatic Rings>
0

>  <Aromatic Atoms>
0

>  <sp3-Atoms>
13

>  <Symmetric atoms>
2

$$$$

eCreator 1.02D

 29 28  0  0  0  0  0  0  0  0999 V2000
    9.5263   -3.0000   -0.0000 S   0  0  0  0  0  0  0  0  0  0  0  0
   10.5263   -3.0000   -0.0000 O   0  0  0  0  0  0  0  0  0  0  0  0
    8.5263   -3.0000   -0.0000 O   0  0  0  0  0  0  0  0  0  0  0  0
    9.5263   -2.0000   -0.0000 N   0  0  0  0  0  0  0  0  0  0  0  0
    9.5263   -4.0000   -0.0000 C   0  0  0  0  0  0  0  0  0  0  0  0
    8.6603   -1.5000   -0.0000 C   0  0  0  0  0  0  0  0  0  0  0  0
   10.3923   -1.5000   -0.0000 C   0  0  0  0  0  0  0  0  0  0  0  0
    8.6603   -0.5000   -0.0000 N   0  0  0  0  0  0  0  0  0  0  0  0
    7.7942   -0.0000   -0.0000 C   0  0  0  0  0  0  0  0  0  0  0  0
    6.9282   -0.5000   -0.0000 C   0  0  0  0  0  0  0  0  0  0  0  0
    7.7942    1.0000   -0.0000 C   0  0  0  0  0  0  0  0  0  0  0  0
    6.9282   -1.5000   -0.0000 C   0  0  0  0  0  0  0  0  0  0  0  0
    6.0622   -0.0000   -0.0000 C   0  0  0  0  0  0  0  0  0  0  0  0
    8.6603    1.5000   -0.0000 C   0  0  0  0  0  0  0  0  0  0  0  0
    6.9282    1.5000   -0.0000 C   0  0  0  0  0  0  0  0  0  0  0  0
    7.7942   -2.0000   -0.0000 N   0  0  0  0  0  0  0  0  0  0  0  0
    6.0622   -2.0000   -0.0000 C   0  0  0  0  0  0  0  0  0  0  0  0
    5.1962   -0.5000   -0.0000 C   0  0  0  0  0  0  0  0  0  0  0  0
    6.0622   -3.0000   -0.0000 C   0  0  0  0  0  0  0  0  0  0  0  0
    4.3301   -0.0000   -0.0000 C   0  0  0  0  0  0  0  0  0  0  0  0
    5.1962   -3.5000   -0.0000 C   0  0  0  0  0  0  0  0  0  0  0  0
    4.3301    1.0000   -0.0000 O   0  0  0  0  0  0  0  0  0  0  0  0
    3.4641   -0.5000   -0.0000 C   0  0  0  0  0  0  0  0  0  0  0  0
    2.5981   -0.0000   -0.0000 C   0  0  0  0  0  0  0  0  0  0  0  0
    2.5981    1.0000   -0.0000 O   0  0  0  0  0  0  0  0  0  0  0  0
    1.7321   -0.5000   -0.0000 C   0  0  0  0  0  0  0  0  0  0  0  0
    0.8660   -0.0000   -0.0000 C   0  0  0  0  0  0  0  0  0  0  0  0
    0.8660    1.0000   -0.0000 O   0  0  0  0  0  0  0  0  0  0  0  0
    0.0000   -0.5000   -0.0000 O   0  0  0  0  0  0  0  0  0  0  0  0
  1  2  2  0  0  0  0
  1  3  2  0  0  0  0
  1  4  1  0  0  0  0
  1  5  1  0  0  0  0
  4  6  1  0  0  0  0
  4  7  1  0  0  0  0
  6  8  1  0  0  0  0
  8  9  2  0  0  0  0
  9 10  1  0  0  0  0
  9 11  1  0  0  0  0
 10 12  2  0  0  0  0
 10 13  1  0  0  0  0
 11 14  1  0  0  0  0
 11 15  1  0  0  0  0
 12 16  1  0  0  0  0
 12 17  1  0  0  0  0
 13 18  2  0  0  0  0
 17 19  2  0  0  0  0
 20 18  1  0  0  0  0
 19 21  1  0  0  0  0
 20 22  1  6  0  0  0
 20 23  1  0  0  0  0
 24 23  1  0  0  0  0
 24 25  1  6  0  0  0
 24 26  1  0  0  0  0
 26 27  1  0  0  0  0
 27 28  2  0  0  0  0
 27 29  1  0  0  0  0
M  END
>  <idcoordinates2D>


>  <FragFp>
;jyzxaYDbyWlhW7ikc0hUVrNFF88!4HG0n948FBkNJhFg0mN88!FFG0c1kH9W1#80JZ!2F02!V1#

>  <PathFp>
0_B11I8JG!2WNGG882J70214V80412BF8FX10FRV0JBZ808V4090HV1o110X!F0FZJ01V101022pF21c40V0

>  <SkelSpheres>
!202/+101#5!1.3,3+22#1#4/01!B$3/$1//(4(A/)1+1/1//025.3/02#201$1///%1*103/*1/&2,1B#4!1,1/!2#1!133&6(3/1/$2,1*4!1(1#2&1)1//,4)1*3//////#32/1/)21.k,1!2,6$4%5!1/!1/$1/$4.1(8!3%1/+4/2,1(111(1%2*2.3)1%1/*

>  <Structure>
fkgpr@L\}AEQ{N@HrRPsYQQQQUIPjYQZjZZjVjjfQf]aNJdMF`

>  <Atoms>
29

>  <Bonds>
28

>  <Total Molweight>
398

>  <Total Molweight 2>
398.290

>  <cLogP>
0.9458

>  <H-Acceptors>
9

>  <H-Donors>
0

>  <Total Surface Area>
103.22

>  <Relative PSA>
0.96425

>  <Polar Surface Area>
139.12

>  <Shape Index>
0.51724

>  <Molecular Flexibility>
0.7317

>  <Molecular Complexity>
0.74654

>  <Non-H Atoms>
29

>  <Non-C/H Atoms>
10

>  <Electronegative Atoms>
10

>  <Stereo Centers>
2

>  <Rotatable Bonds>
11

>  <Rings Closures>
0

>  <Aromatic Rings>
0

>  <Aromatic Atoms>
0

>  <sp3-Atoms>
15

>  <Symmetric atoms>
2

$$$$

eCreator 1.02D

 30 29  0  0  0  0  0  0  0  0999 V2000
   10.3923   -1.5000   -0.0000 S   0  0  0  0  0  0  0  0  0  0  0  0
   10.3923   -0.5000   -0.0000 O   0  0  0  0  0  0  0  0  0  0  0  0
   11.2583   -2.0000   -0.0000 O   0  0  0  0  0  0  0  0  0  0  0  0
    9.5263   -2.0000   -0.0000 N   0  0  0  0  0  0  0  0  0  0  0  0
    8.6603   -1.5000   -0.0000 C   0  0  0  0  0  0  0  0  0  0  0  0
    9.5263   -3.0000   -0.0000 C   0  0  0  0  0  0  0  0  0  0  0  0
    8.6603   -0.5000   -0.0000 N   0  0  0  0  0  0  0  0  0  0  0  0
    7.7942   -2.0000   -0.0000 N   0  0  0  0  0  0  0  0  0  0  0  0
    7.7942   -0.0000   -0.0000 C   0  0  0  0  0  0  0  0  0  0  0  0
    6.9282   -1.5000   -0.0000 C   0  0  0  0  0  0  0  0  0  0  0  0
    7.7942    1.0000   -0.0000 C   0  0  0  0  0  0  0  0  0  0  0  0
    6.9282   -0.5000   -0.0000 C   0  0  0  0  0  0  0  0  0  0  0  0
    6.0622   -2.0000   -0.0000 C   0  0  0  0  0  0  0  0  0  0  0  0
    8.6603    1.5000   -0.0000 C   0  0  0  0  0  0  0  0  0  0  0  0
    6.9282    1.5000   -0.0000 C   0  0  0  0  0  0  0  0  0  0  0  0
    6.0622   -0.0000   -0.0000 C   0  0  0  0  0  0  0  0  0  0  0  0
    5.1962   -1.5000   -0.0000 C   0  0  0  0  0  0  0  0  0  0  0  0
    6.0622   -3.0000   -0.0000 C   0  0  0  0  0  0  0  0  0  0  0  0
    5.1962   -0.5000   -0.0000 C   0  0  0  0  0  0  0  0  0  0  0  0
    4.3301   -2.0000   -0.0000 C   0  0  0  0  0  0  0  0  0  0  0  0
    5.1962   -3.5000   -0.0000 C   0  0  0  0  0  0  0  0  0  0  0  0
    4.3301   -0.0000   -0.0000 C   0  0  0  0  0  0  0  0  0  0  0  0
    4.3301    1.0000   -0.0000 O   0  0  0  0  0  0  0  0  0  0  0  0
    3.4641   -0.5000   -0.0000 C   0  0  0  0  0  0  0  0  0  0  0  0
    2.5981   -0.0000   -0.0000 C   0  0  0  0  0  0  0  0  0  0  0  0
    2.5981    1.0000   -0.0000 O   0  0  0  0  0  0  0  0  0  0  0  0
    1.7321   -0.5000   -0.0000 C   0  0  0  0  0  0  0  0  0  0  0  0
    0.8660   -0.0000   -0.0000 C   0  0  0  0  0  0  0  0  0  0  0  0
    0.8660    1.0000   -0.0000 O   0  0  0  0  0  0  0  0  0  0  0  0
    0.0000   -0.5000   -0.0000 O   0  0  0  0  0  0  0  0  0  0  0  0
  1  2  2  0  0  0  0
  1  3  2  0  0  0  0
  1  4  1  0  0  0  0
  4  5  1  0  0  0  0
  4  6  1  0  0  0  0
  5  7  1  0  0  0  0
  5  8  2  0  0  0  0
  7  9  2  0  0  0  0
  8 10  1  0  0  0  0
  9 11  1  0  0  0  0
  9 12  1  0  0  0  0
 10 13  1  0  0  0  0
 11 14  1  0  0  0  0
 11 15  1  0  0  0  0
 12 16  1  0  0  0  0
 13 17  1  0  0  0  0
 13 18  2  0  0  0  0
 16 19  2  0  0  0  0
 17 20  2  0  0  0  0
 18 21  1  0  0  0  0
 22 19  1  0  0  0  0
 22 23  1  6  0  0  0
 22 24  1  0  0  0  0
 25 24  1  0  0  0  0
 25 26  1  6  0  0  0
 25 27  1  0  0  0  0
 27 28  1  0  0  0  0
 28 29  2  0  0  0  0
 28 30  1  0  0  0  0
M  END
>  <idcoordinates2D>


>  <FragFp>
:yjizxaYD_y1_hW7Dkc0hMVrNFJ88#IF0n948FBkNJ_Fg0mN88!JFG0c1kH9W#V!FZ$22!V1#

>  <PathFp>
F_B0938F08FFYN0G8N2Jb1X80V80892R0eF010FBV2JBW8#FV!Ho1o110X0NkVFZJ11!2!X2K029V4k!

>  <SkelSpheres>
!211/-1#7!1.3,301)2/+1!B$5)1#1,1//#4%D/*2///1-3+1!3/)2!11/03///03/,25/#2-@&6,2*1%12#1$3&6(3/#3*1%2/+101//03+1/+4/&1,3#1//.1$1+3-2!2//.1(m01*1/%4011%1(1)1!5/01//$1(7403/!1*1!11.513+1)1(3&2#3%2.3)1$1/$2%

>  <Structure>
fgwpr@LLyACYgn@HrRFJYJIQJEIFYSJKUKUURmUULblGBLnPZM@

>  <Atoms>
30

>  <Bonds>
29

>  <Total Molweight>
410

>  <Total Molweight 2>
410.301

>  <cLogP>
1.6965

>  <H-Acceptors>
9

>  <H-Donors>
0

>  <Total Surface Area>
113.39

>  <Relative PSA>
0.92592

>  <Polar Surface Area>
139.86

>  <Shape Index>
0.56667

>  <Molecular Flexibility>
0.76544

>  <Molecular Complexity>
0.71956

>  <Non-H Atoms>
30

>  <Non-C/H Atoms>
10

>  <Electronegative Atoms>
10

>  <Stereo Centers>
2

>  <Rotatable Bonds>
11

>  <Rings Closures>
0

>  <Aromatic Rings>
0

>  <Aromatic Atoms>
0

>  <sp3-Atoms>
15

>  <Symmetric atoms>
2

$$$$

eCreator 1.02D

 29 29  0  0  0  0  0  0  0  0999 V2000
    9.5263   -3.0000   -0.0000 S   0  0  0  0  0  0  0  0  0  0  0  0
    8.5263   -3.0000   -0.0000 O   0  0  0  0  0  0  0  0  0  0  0  0
   10.5263   -3.0000   -0.0000 O   0  0  0  0  0  0  0  0  0  0  0  0
    9.5263   -2.0000   -0.0000 N   0  0  0  0  0  0  0  0  0  0  0  0
    9.5263   -4.0000   -0.0000 C   0  0  0  0  0  0  0  0  0  0  0  0
    8.6603   -1.5000   -0.0000 C   0  0  0  0  0  0  0  0  0  0  0  0
    8.6603   -0.5000   -0.0000 N   0  0  0  0  0  0  0  0  0  0  0  0
    7.7942   -2.0000   -0.0000 N   0  0  0  0  0  0  0  0  0  0  0  0
    7.7942   -0.0000   -0.0000 C   0  0  0  0  0  0  0  0  0  0  0  0
    6.9282   -1.5000   -0.0000 C   0  0  0  0  0  0  0  0  0  0  0  0
    6.9282   -0.5000   -0.0000 C   0  0  0  0  0  0  0  0  0  0  0  0
    7.7942    1.0000   -0.0000 C   0  0  0  0  0  0  0  0  0  0  0  0
    6.0622   -2.0000   -0.0000 C   0  0  0  0  0  0  0  0  0  0  0  0
    6.0622   -0.0000   -0.0000 C   0  0  0  0  0  0  0  0  0  0  0  0
    8.6603    1.5000   -0.0000 C   0  0  0  0  0  0  0  0  0  0  0  0
    6.9282    1.5000   -0.0000 C   0  0  0  0  0  0  0  0  0  0  0  0
    6.0622   -3.0000   -0.0000 C   0  0  0  0  0  0  0  0  0  0  0  0
    5.1962   -0.5000   -0.0000 C   0  0  0  0  0  0  0  0  0  0  0  0
    8.6603    2.5000   -0.0000 C   0  0  0  0  0  0  0  0  0  0  0  0
    4.3301   -0.0000   -0.0000 C   0  0  0  0  0  0  0  0  0  0  0  0
    9.5263    3.0000   -0.0000 C   0  0  0  0  0  0  0  0  0  0  0  0
    4.3301    1.0000   -0.0000 O   0  0  0  0  0  0  0  0  0  0  0  0
    3.4641   -0.5000   -0.0000 C   0  0  0  0  0  0  0  0  0  0  0  0
    9.5263    4.0000   -0.0000 F   0  0  0  0  0  0  0  0  0  0  0  0
    2.5981   -0.0000   -0.0000 C   0  0  0  0  0  0  0  0  0  0  0  0
    2.5981    1.0000   -0.0000 O   0  0  0  0  0  0  0  0  0  0  0  0
    1.7321   -0.5000   -0.0000 C   0  0  0  0  0  0  0  0  0  0  0  0
    0.8660   -0.0000   -0.0000 C   0  0  0  0  0  0  0  0  0  0  0  0
    0.0000   -0.5000   -0.0000 O   0  0  0  0  0  0  0  0  0  0  0  0
  1  2  2  0  0  0  0
  1  3  2  0  0  0  0
  1  4  1  0  0  0  0
  1  5  1  0  0  0  0
  4  6  1  0  0  0  0
  6  7  2  0  0  0  0
  6  8  1  0  0  0  0
  7  9  1  0  0  0  0
  8 10  2  0  0  0  0
  9 11  2  0  0  0  0
  9 12  1  0  0  0  0
 10 13  1  0  0  0  0
 11 14  1  0  0  0  0
 12 15  2  0  0  0  0
 12 16  1  0  0  0  0
 13 17  1  0  0  0  0
 14 18  2  0  0  0  0
 15 19  1  0  0  0  0
 20 18  1  0  0  0  0
 19 21  2  0  0  0  0
 20 22  1  6  0  0  0
 20 23  1  0  0  0  0
 21 24  1  0  0  0  0
 25 23  1  0  0  0  0
 25 26  1  6  0  0  0
 25 27  1  0  0  0  0
 27 28  1  0  0  0  0
 28 29  2  0  0  0  0
 10 11  1  0  0  0  0
M  END
>  <idcoordinates2D>


>  <FragFp>
:yzDTsl1D4m0VjV2NVd0CMkr0FF988!2F0r8082RFN6CGc0F0V4204FG#cX!90224V0Z!2F20F!180F

>  <PathFp>
Z7PV0k90W7VHnP1GF8HD64X!s8Bk9AD48G@19PZ12!V81cV02V4HoFqh1BFBko0FaRxV0ZVQN2Xx880VB!V

>  <SkelSpheres>
/#1.10229+1%2/!1/4(3!2$1!4$3/#1-1/%1#2&5B$301#3$2(2*22///-2#1///2//#1/.1/#1/*@!20101&1/(2*202#5+1(1+1,211-1*1%1!101%2&2,2-1!1/041)2/%1/)11/$5(2/!1*2/%2!1(1*1,k03(21)1/$203,2$1/2)1)2/$1%124!3)1/(42/-4(1(1&2$4$2%102%3)1.1.10

>  <Structure>
fkwqQ@LLyAEYg@D]dLddNbRbRbRJTVtrdiZ`@jZZZjiDY`ybtFsP

>  <Atoms>
29

>  <Bonds>
29

>  <Total Molweight>
401

>  <Total Molweight 2>
401.289

>  <cLogP>
1.4011

>  <H-Acceptors>
8

>  <H-Donors>
0

>  <Total Surface Area>
136.5

>  <Relative PSA>
0.68359

>  <Polar Surface Area>
129.07

>  <Shape Index>
0.51724

>  <Molecular Flexibility>
0.64203

>  <Molecular Complexity>
0.80899

>  <Non-H Atoms>
29

>  <Non-C/H Atoms>
10

>  <Electronegative Atoms>
10

>  <Stereo Centers>
2

>  <Rotatable Bonds>
10

>  <Rings Closures>
1

>  <Aromatic Rings>
1

>  <Aromatic Atoms>
6

>  <sp3-Atoms>
11

>  <Symmetric atoms>
1

$$$$

eCreator 1.02D

 30 29  0  0  0  0  0  0  0  0999 V2000
    4.3301   -3.0000   -0.0000 S   0  0  0  0  0  0  0  0  0  0  0  0
    5.3301   -3.0000   -0.0000 O   0  0  0  0  0  0  0  0  0  0  0  0
    3.3301   -3.0000   -0.0000 O   0  0  0  0  0  0  0  0  0  0  0  0
    4.3301   -2.0000   -0.0000 N   0  0  0  0  0  0  0  0  0  0  0  0
    4.3301   -4.0000   -0.0000 C   0  0  0  0  0  0  0  0  0  0  0  0
    5.1962   -1.5000   -0.0000 C   0  0  0  0  0  0  0  0  0  0  0  0
    3.4641   -1.5000   -0.0000 C   0  0  0  0  0  0  0  0  0  0  0  0
    6.0622   -2.0000   -0.0000 N   0  0  0  0  0  0  0  0  0  0  0  0
    6.9282   -1.5000   -0.0000 C   0  0  0  0  0  0  0  0  0  0  0  0
    6.9282   -0.5000   -0.0000 C   0  0  0  0  0  0  0  0  0  0  0  0
    7.7942   -2.0000   -0.0000 C   0  0  0  0  0  0  0  0  0  0  0  0
    7.7942   -0.0000   -0.0000 C   0  0  0  0  0  0  0  0  0  0  0  0
    6.0622   -0.0000   -0.0000 C   0  0  0  0  0  0  0  0  0  0  0  0
    7.7942   -3.0000   -0.0000 C   0  0  0  0  0  0  0  0  0  0  0  0
    8.6603   -1.5000   -0.0000 C   0  0  0  0  0  0  0  0  0  0  0  0
    8.6603   -0.5000   -0.0000 N   0  0  0  0  0  0  0  0  0  0  0  0
    7.7942    1.0000   -0.0000 C   0  0  0  0  0  0  0  0  0  0  0  0
    5.1962   -0.5000   -0.0000 C   0  0  0  0  0  0  0  0  0  0  0  0
    8.6603    1.5000   -0.0000 C   0  0  0  0  0  0  0  0  0  0  0  0
    6.9282    1.5000   -0.0000 C   0  0  0  0  0  0  0  0  0  0  0  0
    4.3301   -0.0000   -0.0000 C   0  0  0  0  0  0  0  0  0  0  0  0
    8.6603    2.5000   -0.0000 C   0  0  0  0  0  0  0  0  0  0  0  0
    3.4641   -0.5000   -0.0000 C   0  0  0  0  0  0  0  0  0  0  0  0
    9.5263    3.0000   -0.0000 C   0  0  0  0  0  0  0  0  0  0  0  0
    2.5981   -0.0000   -0.0000 C   0  0  0  0  0  0  0  0  0  0  0  0
    9.5263    4.0000   -0.0000 F   0  0  0  0  0  0  0  0  0  0  0  0
   10.3923    2.5000   -0.0000 C   0  0  0  0  0  0  0  0  0  0  0  0
    1.7321   -0.5000   -0.0000 C   0  0  0  0  0  0  0  0  0  0  0  0
    0.8660   -0.0000   -0.0000 C   0  0  0  0  0  0  0  0  0  0  0  0
    0.0000   -0.5000   -0.0000 O   0  0  0  0  0  0  0  0  0  0  0  0
  1  2  2  0  0  0  0
  1  3  2  0  0  0  0
  1  4  1  0  0  0  0
  1  5  1  0  0  0  0
  4  6  1  0  0  0  0
  4  7  1  0  0  0  0
  6  8  1  0  0  0  0
  8  9  2  0  0  0  0
  9 10  1  0  0  0  0
  9 11  1  0  0  0  0
 10 12  2  0  0  0  0
 10 13  1  0  0  0  0
 11 14  1  0  0  0  0
 11 15  1  0  0  0  0
 12 16  1  0  0  0  0
 12 17  1  0  0  0  0
 13 18  2  0  0  0  0
 17 19  2  0  0  0  0
 17 20  1  0  0  0  0
 18 21  1  0  0  0  0
 19 22  1  0  0  0  0
 21 23  1  0  0  0  0
 22 24  2  0  0  0  0
 23 25  1  0  0  0  0
 24 26  1  0  0  0  0
 24 27  1  0  0  0  0
 25 28  1  0  0  0  0
 28 29  1  0  0  0  0
 29 30  2  0  0  0  0
M  END
>  <idcoordinates2D>


>  <FragFp>
:UfTnta187uVJ9W5cFc09DVGNF18#4IG0180808k84hFZ0XN08!FFF0c1FH1W1#804V!2F$V18!

>  <PathFp>
0ZB11I8JG!2WFGF882J70214V80402BF0FX!FRV0JBZ808V4010H!k11#VF0FZJ01V101!2pF21c40V0

>  <SkelSpheres>
$2//029//3+2$1#4,1&8$3-1///05%A%1/.1/1//!2//%4012#2//#1/01!1)3/$41#1/2+2(B#4!1+2102.42#1#3!1$3)1.1/%2*1(2!4+1#2,2#11//#2%2*1/&1(2#1+15///)303/&2//$o,1!2!103&6+2!1//.1-4/&6B!1!1!1/1*4/3//-1+1(3//!2&2

>  <Structure>
fgwqa@L\}AEpADyCIICMeEEEEXedeDTmUMMUKUMUHJ\UHZLv`

>  <Atoms>
30

>  <Bonds>
29

>  <Total Molweight>
405

>  <Total Molweight 2>
405.324

>  <cLogP>
5.148

>  <H-Acceptors>
6

>  <H-Donors>
0

>  <Total Surface Area>
83.35

>  <Relative PSA>
0.72262

>  <Polar Surface Area>
78.43

>  <Shape Index>
0.5

>  <Molecular Flexibility>
0.6614

>  <Molecular Complexity>
0.76251

>  <Non-H Atoms>
30

>  <Non-C/H Atoms>
8

>  <Electronegative Atoms>
8

>  <Stereo Centers>
0

>  <Rotatable Bonds>
12

>  <Rings Closures>
0

>  <Aromatic Rings>
0

>  <Aromatic Atoms>
0

>  <sp3-Atoms>
13

>  <Symmetric atoms>
2

$$$$

eCreator 1.02D

 29 29  0  0  0  0  0  0  0  0999 V2000
   14.2894   -4.5000   -0.0000 S   0  0  0  0  0  0  0  0  0  0  0  0
   15.5885   -5.2500   -0.0000 O   0  0  0  0  0  0  0  0  0  0  0  0
   14.2894   -3.0000   -0.0000 N   0  0  0  0  0  0  0  0  0  0  0  0
   12.9904   -5.2500   -0.0000 C   0  0  0  0  0  0  0  0  0  0  0  0
   12.9904   -2.2500   -0.0000 C   0  0  0  0  0  0  0  0  0  0  0  0
   12.9904   -0.7500   -0.0000 N   0  0  0  0  0  0  0  0  0  0  0  0
   11.6913   -3.0000   -0.0000 N   0  0  0  0  0  0  0  0  0  0  0  0
   11.6913   -0.0000   -0.0000 C   0  0  0  0  0  0  0  0  0  0  0  0
   10.3923   -2.2500   -0.0000 C   0  0  0  0  0  0  0  0  0  0  0  0
   10.3923   -0.7500   -0.0000 C   0  0  0  0  0  0  0  0  0  0  0  0
   11.6913    1.5000   -0.0000 C   0  0  0  0  0  0  0  0  0  0  0  0
    9.0933   -3.0000   -0.0000 C   0  0  0  0  0  0  0  0  0  0  0  0
    9.0933   -0.0000   -0.0000 C   0  0  0  0  0  0  0  0  0  0  0  0
   10.3923    2.2500   -0.0000 C   0  0  0  0  0  0  0  0  0  0  0  0
   12.9904    2.2500   -0.0000 C   0  0  0  0  0  0  0  0  0  0  0  0
    9.0933   -4.5000   -0.0000 C   0  0  0  0  0  0  0  0  0  0  0  0
    7.7942   -0.7500   -0.0000 C   0  0  0  0  0  0  0  0  0  0  0  0
   10.3923    3.7500   -0.0000 C   0  0  0  0  0  0  0  0  0  0  0  0
   14.2894    1.5000   -0.0000 C   0  0  0  0  0  0  0  0  0  0  0  0
    6.4952   -0.0000   -0.0000 C   0  0  0  0  0  0  0  0  0  0  0  0
    9.0933    4.5000   -0.0000 C   0  0  0  0  0  0  0  0  0  0  0  0
    6.4952    1.5000   -0.0000 O   0  0  0  0  0  0  0  0  0  0  0  0
    5.1962   -0.7500   -0.0000 C   0  0  0  0  0  0  0  0  0  0  0  0
    9.0933    6.0000   -0.0000 F   0  0  0  0  0  0  0  0  0  0  0  0
    3.8971   -0.0000   -0.0000 C   0  0  0  0  0  0  0  0  0  0  0  0
    3.8971    1.5000   -0.0000 O   0  0  0  0  0  0  0  0  0  0  0  0
    2.5981   -0.7500   -0.0000 C   0  0  0  0  0  0  0  0  0  0  0  0
    1.2990   -0.0000   -0.0000 C   0  0  0  0  0  0  0  0  0  0  0  0
    0.0000   -0.7500   -0.0000 O   0  0  0  0  0  0  0  0  0  0  0  0
  1  2  2  0  0  0  0
  1  3  1  0  0  0  0
  1  4  1  0  0  0  0
  3  5  1  0  0  0  0
  5  6  2  0  0  0  0
  5  7  1  0  0  0  0
  6  8  1  0  0  0  0
  7  9  2  0  0  0  0
  8 10  2  0  0  0  0
  8 11  1  0  0  0  0
  9 12  1  0  0  0  0
 10 13  1  0  0  0  0
 11 14  2  0  0  0  0
 11 15  1  0  0  0  0
 12 16  1  0  0  0  0
 13 17  2  0  0  0  0
 14 18  1  0  0  0  0
 15 19  2  0  0  0  0
 20 17  1  0  0  0  0
 18 21  2  0  0  0  0
 20 22  1  6  0  0  0
 20 23  1  0  0  0  0
 21 24  1  0  0  0  0
 25 23  1  0  0  0  0
 25 26  1  6  0  0  0
 25 27  1  0  0  0  0
 27 28  1  0  0  0  0
 28 29  2  0  0  0  0
  9 10  1  0  0  0  0
M  END
>  <idcoordinates2D>


>  <FragFp>
:yzDTsl1D4m0VjV2NVd0CMkr0FF988!2F0r8082RFN6CGc0F0V4204FG!1cX!90224V04!2F20F10180F

>  <PathFp>
Z7PV1k90WbVHnT1GF8HD6Be!s8Bk9AD48G@19PZ12!V81cV02W4HoFqh1BFBuo0FaRxk0ZVQN2Xx880VB40V

>  <SkelSpheres>
/#1.10229+1%2,1$1(2/1!2$1034$4(2/)1/*2(F$301#3%3,2$22///-2#1(2//#2!2//#1///#1/!2&6!20101%1/)1)3202#4+1(1/&11201-1(101%1!101%2&2,2&2%1!1/04*2///11.1$5(2/!1*2/%2!1(1/(l03/*4-203/!1/2/#2/$1%125403/,302//+1(1!1#2*2%102%3&101#1*1.10

>  <Structure>
fkwpQ@DTYBls`BNrBU_Jrlj{s}hiMP@UMLsUUHcLGLFoVZ

>  <Atoms>
29

>  <Bonds>
29

>  <Total Molweight>
397

>  <Total Molweight 2>
397.301

>  <cLogP>
1.813

>  <H-Acceptors>
7

>  <H-Donors>
0

>  <Total Surface Area>
143.15

>  <Relative PSA>
0.6109

>  <Polar Surface Area>
122.83

>  <Shape Index>
0.51724

>  <Molecular Flexibility>
0.64372

>  <Molecular Complexity>
0.81766

>  <Non-H Atoms>
29

>  <Non-C/H Atoms>
9

>  <Electronegative Atoms>
9

>  <Stereo Centers>
3

>  <Rotatable Bonds>
11

>  <Rings Closures>
1

>  <Aromatic Rings>
1

>  <Aromatic Atoms>
6

>  <sp3-Atoms>
10

>  <Symmetric atoms>
0

$$$$

eCreator 1.02D

 30 29  0  0  0  0  0  0  0  0999 V2000
   12.9904    2.2500   -0.0000 S   0  0  0  0  0  0  0  0  0  0  0  0
   13.7404    3.5490   -0.0000 O   0  0  0  0  0  0  0  0  0  0  0  0
   12.2404    0.9510   -0.0000 O   0  0  0  0  0  0  0  0  0  0  0  0
   14.2894    1.5000   -0.0000 N   0  0  0  0  0  0  0  0  0  0  0  0
   11.6913    3.0000   -0.0000 C   0  0  0  0  0  0  0  0  0  0  0  0
   14.2894   -0.0000   -0.0000 C   0  0  0  0  0  0  0  0  0  0  0  0
   15.5885    2.2500   -0.0000 C   0  0  0  0  0  0  0  0  0  0  0  0
   12.9904   -0.7500   -0.0000 N   0  0  0  0  0  0  0  0  0  0  0  0
   15.5885   -0.7500   -0.0000 N   0  0  0  0  0  0  0  0  0  0  0  0
   12.9904   -2.2500   -0.0000 C   0  0  0  0  0  0  0  0  0  0  0  0
   15.5885   -2.2500   -0.0000 C   0  0  0  0  0  0  0  0  0  0  0  0
   11.6913   -3.0000   -0.0000 C   0  0  0  0  0  0  0  0  0  0  0  0
   14.2894   -3.0000   -0.0000 C   0  0  0  0  0  0  0  0  0  0  0  0
   16.8875   -3.0000   -0.0000 C   0  0  0  0  0  0  0  0  0  0  0  0
   10.3923   -2.2500   -0.0000 C   0  0  0  0  0  0  0  0  0  0  0  0
   11.6913   -4.5000   -0.0000 C   0  0  0  0  0  0  0  0  0  0  0  0
   14.2894   -4.5000   -0.0000 C   0  0  0  0  0  0  0  0  0  0  0  0
   16.8875   -4.5000   -0.0000 C   0  0  0  0  0  0  0  0  0  0  0  0
   18.1865   -2.2500   -0.0000 C   0  0  0  0  0  0  0  0  0  0  0  0
   15.5885   -5.2500   -0.0000 C   0  0  0  0  0  0  0  0  0  0  0  0
   18.1865   -5.2500   -0.0000 C   0  0  0  0  0  0  0  0  0  0  0  0
   19.4856   -3.0000   -0.0000 C   0  0  0  0  0  0  0  0  0  0  0  0
   15.5885   -6.7500   -0.0000 C   0  0  0  0  0  0  0  0  0  0  0  0
   18.1865   -6.7500   -0.0000 C   0  0  0  0  0  0  0  0  0  0  0  0
   16.8875   -7.5000   -0.0000 C   0  0  0  0  0  0  0  0  0  0  0  0
   19.4856   -7.5000   -0.0000 F   0  0  0  0  0  0  0  0  0  0  0  0
   16.8875   -9.0000   -0.0000 C   0  0  0  0  0  0  0  0  0  0  0  0
   18.1865   -9.7500   -0.0000 C   0  0  0  0  0  0  0  0  0  0  0  0
   18.1865  -11.2500   -0.0000 C   0  0  0  0  0  0  0  0  0  0  0  0
   19.4856  -12.0000   -0.0000 O   0  0  0  0  0  0  0  0  0  0  0  0
  1  2  2  0  0  0  0
  1  3  2  0  0  0  0
  1  4  1  0  0  0  0
  1  5  1  0  0  0  0
  4  6  1  0  0  0  0
  4  7  1  0  0  0  0
  6  8  1  0  0  0  0
  6  9  2  0  0  0  0
  8 10  2  0  0  0  0
  9 11  1  0  0  0  0
 10 12  1  0  0  0  0
 10 13  1  0  0  0  0
 11 14  1  0  0  0  0
 12 15  1  0  0  0  0
 12 16  1  0  0  0  0
 13 17  1  0  0  0  0
 14 18  2  0  0  0  0
 14 19  1  0  0  0  0
 17 20  2  0  0  0  0
 18 21  1  0  0  0  0
 19 22  2  0  0  0  0
 20 23  1  0  0  0  0
 21 24  2  0  0  0  0
 23 25  1  0  0  0  0
 24 26  1  0  0  0  0
 25 27  1  0  0  0  0
 27 28  1  0  0  0  0
 28 29  1  0  0  0  0
 29 30  2  0  0  0  0
M  END
>  <idcoordinates2D>


>  <FragFp>
:UfTnta187yV49W5cFc09DVGNFJ8#4IG0180808k84hFZ0XN08!JJF0c1FH1W1!V#V!2F2#V18!

>  <PathFp>
FaB09I8F18FFYF1F8N2Jb3X80V80882R0XF#FBV2JBW808VFV10HR0k11#skVFZJ11!210Z2KF29V4k!

>  <SkelSpheres>
01/.1#22A/(2&3&3#8)4,1%182#5-1,1%101/(2$1!H+3)1#1/$2/03(1.1*1/,4!12///%1!11(3/$4&23//!7!24!1,2/052#1,3)1///&1%4(1,2&2/&1//(1(1/01/015/+11#1.1-2/!2//$o01(101//1(1,5///.24401//015.312+2//1+102%3.1&1*2&2

>  <Structure>
fgwqa@L\EAEpADyCIICMLeDheBdedldmUKUULsMUHJ\aPYLv`

>  <Atoms>
30

>  <Bonds>
29

>  <Total Molweight>
405

>  <Total Molweight 2>
405.324

>  <cLogP>
4.8299

>  <H-Acceptors>
6

>  <H-Donors>
0

>  <Total Surface Area>
99.11

>  <Relative PSA>
0.68802

>  <Polar Surface Area>
87.55

>  <Shape Index>
0.63333

>  <Molecular Flexibility>
0.71838

>  <Molecular Complexity>
0.73536

>  <Non-H Atoms>
30

>  <Non-C/H Atoms>
8

>  <Electronegative Atoms>
8

>  <Stereo Centers>
0

>  <Rotatable Bonds>
12

>  <Rings Closures>
0

>  <Aromatic Rings>
0

>  <Aromatic Atoms>
0

>  <sp3-Atoms>
12

>  <Symmetric atoms>
2

$$$$

eCreator 1.02D

 30 29  0  0  0  0  0  0  0  0999 V2000
   11.2583   -0.0000   -0.0000 S   0  0  0  0  0  0  0  0  0  0  0  0
   10.7583    0.8660   -0.0000 O   0  0  0  0  0  0  0  0  0  0  0  0
   11.7583   -0.8660   -0.0000 O   0  0  0  0  0  0  0  0  0  0  0  0
   10.3923   -0.5000   -0.0000 N   0  0  0  0  0  0  0  0  0  0  0  0
   12.1244    0.5000   -0.0000 C   0  0  0  0  0  0  0  0  0  0  0  0
    9.5263    0.0000   -0.0000 C   0  0  0  0  0  0  0  0  0  0  0  0
   10.3923   -1.5000   -0.0000 C   0  0  0  0  0  0  0  0  0  0  0  0
    8.6603   -0.5000   -0.0000 N   0  0  0  0  0  0  0  0  0  0  0  0
    7.7942   -0.0000   -0.0000 C   0  0  0  0  0  0  0  0  0  0  0  0
    6.9282   -0.5000   -0.0000 C   0  0  0  0  0  0  0  0  0  0  0  0
    7.7942    1.0000   -0.0000 C   0  0  0  0  0  0  0  0  0  0  0  0
    6.9282   -1.5000   -0.0000 C   0  0  0  0  0  0  0  0  0  0  0  0
    6.0622   -0.0000   -0.0000 C   0  0  0  0  0  0  0  0  0  0  0  0
    8.6603    1.5000   -0.0000 C   0  0  0  0  0  0  0  0  0  0  0  0
    7.7942   -2.0000   -0.0000 N   0  0  0  0  0  0  0  0  0  0  0  0
    6.0622   -2.0000   -0.0000 C   0  0  0  0  0  0  0  0  0  0  0  0
    5.1962   -0.5000   -0.0000 C   0  0  0  0  0  0  0  0  0  0  0  0
    8.6603    2.5000   -0.0000 C   0  0  0  0  0  0  0  0  0  0  0  0
    6.0622   -3.0000   -0.0000 C   0  0  0  0  0  0  0  0  0  0  0  0
    4.3301   -0.0000   -0.0000 C   0  0  0  0  0  0  0  0  0  0  0  0
    7.7942    3.0000   -0.0000 C   0  0  0  0  0  0  0  0  0  0  0  0
    4.3301    1.0000   -0.0000 O   0  0  0  0  0  0  0  0  0  0  0  0
    3.4641   -0.5000   -0.0000 C   0  0  0  0  0  0  0  0  0  0  0  0
    7.7942    4.0000   -0.0000 F   0  0  0  0  0  0  0  0  0  0  0  0
    2.5981   -0.0000   -0.0000 C   0  0  0  0  0  0  0  0  0  0  0  0
    2.5981    1.0000   -0.0000 O   0  0  0  0  0  0  0  0  0  0  0  0
    1.7321   -0.5000   -0.0000 C   0  0  0  0  0  0  0  0  0  0  0  0
    0.8660   -0.0000   -0.0000 C   0  0  0  0  0  0  0  0  0  0  0  0
    0.8660    1.0000   -0.0000 O   0  0  0  0  0  0  0  0  0  0  0  0
    0.0000   -0.5000   -0.0000 O   0  0  0  0  0  0  0  0  0  0  0  0
  1  2  2  0  0  0  0
  1  3  2  0  0  0  0
  1  4  1  0  0  0  0
  1  5  1  0  0  0  0
  4  6  1  0  0  0  0
  4  7  1  0  0  0  0
  6  8  2  0  0  0  0
  8  9  1  0  0  0  0
  9 10  2  0  0  0  0
  9 11  1  0  0  0  0
 10 12  1  0  0  0  0
 10 13  1  0  0  0  0
 11 14  1  0  0  0  0
 12 15  2  0  0  0  0
 12 16  1  0  0  0  0
 13 17  2  0  0  0  0
 14 18  2  0  0  0  0
 16 19  1  0  0  0  0
 20 17  1  0  0  0  0
 18 21  1  0  0  0  0
 20 22  1  6  0  0  0
 20 23  1  0  0  0  0
 21 24  1  0  0  0  0
 25 23  1  0  0  0  0
 25 26  1  6  0  0  0
 25 27  1  0  0  0  0
 27 28  1  0  0  0  0
 28 29  2  0  0  0  0
 28 30  1  0  0  0  0
M  END
>  <idcoordinates2D>


>  <FragFp>
:yjizxZYD_yWphW7DVc0hMVrFFG88#HF0n948FBkNJCFc0HN88!JJG081kH801!V!JZ!2F22#18!

>  <PathFp>
0b811G845PN2WNFI2834b22F4V80896R0eHX10FBV208V808WkV80Fw1o150m0FF!_J10V1F1023_0V9k4FV0

>  <SkelSpheres>
102//1#B!2!1+3/)205&5*32$1!6$4/)1/-1%1&@/%1101//(1/$203.41/$1&1$6///1/$1//*2,18#4!1,1(2(12(35&6!1$3//%2,1*4!1+3011$1$2!1,1$11/$4#4$2&2(1//$1///-2!13+1//*l,2!2/!4%3#2-1!1/$1//$1(8!4//!4/1!2)1(121.2*2%1(3)1!3/-

>  <Structure>
fgwpq@L\]AEYgn@H{HYIHYlhheDlehmieEjfZiejjjfQfCaFPgtE`

>  <Atoms>
30

>  <Bonds>
29

>  <Total Molweight>
417

>  <Total Molweight 2>
417.288

>  <cLogP>
1.7244

>  <H-Acceptors>
9

>  <H-Donors>
0

>  <Total Surface Area>
132.08

>  <Relative PSA>
0.81383

>  <Polar Surface Area>
148.24

>  <Shape Index>
0.5

>  <Molecular Flexibility>
0.64238

>  <Molecular Complexity>
0.7473

>  <Non-H Atoms>
30

>  <Non-C/H Atoms>
11

>  <Electronegative Atoms>
11

>  <Stereo Centers>
2

>  <Rotatable Bonds>
12

>  <Rings Closures>
0

>  <Aromatic Rings>
0

>  <Aromatic Atoms>
0

>  <sp3-Atoms>
14

>  <Symmetric atoms>
1

$$$$

eCreator 1.02D

 29 29  0  0  0  0  0  0  0  0999 V2000
   10.3923    1.5000   -0.0000 S   0  0  0  0  0  0  0  0  0  0  0  0
   10.8923    0.6340   -0.0000 O   0  0  0  0  0  0  0  0  0  0  0  0
    9.8923    2.3660   -0.0000 O   0  0  0  0  0  0  0  0  0  0  0  0
    9.5263    1.0000   -0.0000 N   0  0  0  0  0  0  0  0  0  0  0  0
   11.2583    2.0000   -0.0000 C   0  0  0  0  0  0  0  0  0  0  0  0
    9.5263   -0.0000   -0.0000 C   0  0  0  0  0  0  0  0  0  0  0  0
    8.6603   -0.5000   -0.0000 N   0  0  0  0  0  0  0  0  0  0  0  0
   10.3923   -0.5000   -0.0000 N   0  0  0  0  0  0  0  0  0  0  0  0
    7.7942   -0.0000   -0.0000 C   0  0  0  0  0  0  0  0  0  0  0  0
   10.3923   -1.5000   -0.0000 C   0  0  0  0  0  0  0  0  0  0  0  0
    7.7942    1.0000   -0.0000 C   0  0  0  0  0  0  0  0  0  0  0  0
    6.9282   -0.5000   -0.0000 C   0  0  0  0  0  0  0  0  0  0  0  0
   11.2583   -2.0000   -0.0000 C   0  0  0  0  0  0  0  0  0  0  0  0
    6.9282    1.5000   -0.0000 C   0  0  0  0  0  0  0  0  0  0  0  0
    6.0622   -0.0000   -0.0000 C   0  0  0  0  0  0  0  0  0  0  0  0
   12.1244   -1.5000   -0.0000 C   0  0  0  0  0  0  0  0  0  0  0  0
   11.2583   -3.0000   -0.0000 C   0  0  0  0  0  0  0  0  0  0  0  0
    6.9282    2.5000   -0.0000 C   0  0  0  0  0  0  0  0  0  0  0  0
   12.9904   -2.0000   -0.0000 C   0  0  0  0  0  0  0  0  0  0  0  0
   12.1244   -3.5000   -0.0000 C   0  0  0  0  0  0  0  0  0  0  0  0
    6.0622    3.0000   -0.0000 C   0  0  0  0  0  0  0  0  0  0  0  0
   12.9904   -3.0000   -0.0000 C   0  0  0  0  0  0  0  0  0  0  0  0
    5.1962    2.5000   -0.0000 O   0  0  0  0  0  0  0  0  0  0  0  0
    6.0622    4.0000   -0.0000 C   0  0  0  0  0  0  0  0  0  0  0  0
    5.1962    4.5000   -0.0000 C   0  0  0  0  0  0  0  0  0  0  0  0
    5.1962    5.5000   -0.0000 C   0  0  0  0  0  0  0  0  0  0  0  0
    4.3301    6.0000   -0.0000 C   0  0  0  0  0  0  0  0  0  0  0  0
    3.4641    5.5000   -0.0000 O   0  0  0  0  0  0  0  0  0  0  0  0
    4.3301    7.0000   -0.0000 O   0  0  0  0  0  0  0  0  0  0  0  0
  1  2  2  0  0  0  0
  1  3  2  0  0  0  0
  1  4  1  0  0  0  0
  1  5  1  0  0  0  0
  4  6  1  0  0  0  0
  6  7  1  0  0  0  0
  6  8  2  0  0  0  0
  7  9  2  0  0  0  0
  8 10  1  0  0  0  0
  9 11  1  0  0  0  0
  9 12  1  0  0  0  0
 10 13  1  0  0  0  0
 11 14  1  0  0  0  0
 12 15  1  0  0  0  0
 13 16  2  0  0  0  0
 13 17  1  0  0  0  0
 14 18  2  0  0  0  0
 16 19  1  0  0  0  0
 17 20  2  0  0  0  0
 21 18  1  0  0  0  0
 19 22  2  0  0  0  0
 21 23  1  1  0  0  0
 21 24  1  0  0  0  0
 24 25  1  0  0  0  0
 25 26  1  0  0  0  0
 26 27  1  0  0  0  0
 27 28  2  0  0  0  0
 27 29  1  0  0  0  0
 20 22  1  0  0  0  0
M  END
>  <idcoordinates2D>


>  <FragFp>
<qzwZf@4y11gV4RVc0g6Vr0FF88!4HG0_94808k8JC0V0X808!J0F081FH8V(Z!2022!V1#

>  <PathFp>
FbB0CI8FV80FYN1F08247XX!V8!92R08F140FBV0JBWc080Fc!HR5k510X0Fk0FZ401#10X3KH09VBV10

>  <SkelSpheres>
//(D.1!2+1$101.4.6$2!10301&1!101/$2!1,102!2*6/1$1//+2/1%3.1)1.2//-1$2%1//!2(1//!5&1,2!1$2(12#1$5&5(3.1/#10201/#3/3/%4.5$1/#12/4//(1$2+1%2%101101/-1//.1(n%5%1)1.1#@021/01/&2!501/#1/05!3/(1%20152/1,4(1/#204/$3#1#11/!1-

>  <Structure>
fkwqR@LLyAC]g@DYIH]DeDdhldmBdifjuRuU@aEULPKLLnHZ

>  <Atoms>
29

>  <Bonds>
29

>  <Total Molweight>
394

>  <Total Molweight 2>
394.302

>  <cLogP>
2.409

>  <H-Acceptors>
8

>  <H-Donors>
0

>  <Total Surface Area>
121.04

>  <Relative PSA>
0.77982

>  <Polar Surface Area>
128.01

>  <Shape Index>
0.62069

>  <Molecular Flexibility>
0.664

>  <Molecular Complexity>
0.67908

>  <Non-H Atoms>
29

>  <Non-C/H Atoms>
9

>  <Electronegative Atoms>
9

>  <Stereo Centers>
1

>  <Rotatable Bonds>
10

>  <Rings Closures>
1

>  <Aromatic Rings>
1

>  <Aromatic Atoms>
6

>  <sp3-Atoms>
12

>  <Symmetric atoms>
3

$$$$

eCreator 1.02D

 30 29  0  0  0  0  0  0  0  0999 V2000
   10.3923   -1.5000   -0.0000 S   0  0  0  0  0  0  0  0  0  0  0  0
   11.3923   -1.5000   -0.0000 O   0  0  0  0  0  0  0  0  0  0  0  0
    9.3923   -1.5000   -0.0000 O   0  0  0  0  0  0  0  0  0  0  0  0
   10.3923   -0.5000   -0.0000 N   0  0  0  0  0  0  0  0  0  0  0  0
   10.3923   -2.5000   -0.0000 C   0  0  0  0  0  0  0  0  0  0  0  0
    9.5263   -0.0000   -0.0000 C   0  0  0  0  0  0  0  0  0  0  0  0
   11.2583   -0.0000   -0.0000 C   0  0  0  0  0  0  0  0  0  0  0  0
    8.6603   -0.5000   -0.0000 N   0  0  0  0  0  0  0  0  0  0  0  0
    9.5263    1.0000   -0.0000 N   0  0  0  0  0  0  0  0  0  0  0  0
    7.7942   -0.0000   -0.0000 C   0  0  0  0  0  0  0  0  0  0  0  0
   10.3923    1.5000   -0.0000 C   0  0  0  0  0  0  0  0  0  0  0  0
    7.7942    1.0000   -0.0000 C   0  0  0  0  0  0  0  0  0  0  0  0
    6.9282   -0.5000   -0.0000 C   0  0  0  0  0  0  0  0  0  0  0  0
   10.3923    2.5000   -0.0000 C   0  0  0  0  0  0  0  0  0  0  0  0
    8.6603    1.5000   -0.0000 C   0  0  0  0  0  0  0  0  0  0  0  0
    6.9282    1.5000   -0.0000 C   0  0  0  0  0  0  0  0  0  0  0  0
    6.0622   -0.0000   -0.0000 C   0  0  0  0  0  0  0  0  0  0  0  0
   11.2583    3.0000   -0.0000 C   0  0  0  0  0  0  0  0  0  0  0  0
    9.5263    3.0000   -0.0000 C   0  0  0  0  0  0  0  0  0  0  0  0
    8.6603    2.5000   -0.0000 C   0  0  0  0  0  0  0  0  0  0  0  0
    5.1962   -0.5000   -0.0000 C   0  0  0  0  0  0  0  0  0  0  0  0
    7.7942    3.0000   -0.0000 C   0  0  0  0  0  0  0  0  0  0  0  0
    4.3301   -0.0000   -0.0000 C   0  0  0  0  0  0  0  0  0  0  0  0
    7.7942    4.0000   -0.0000 F   0  0  0  0  0  0  0  0  0  0  0  0
    3.4641   -0.5000   -0.0000 C   0  0  0  0  0  0  0  0  0  0  0  0
    2.5981   -0.0000   -0.0000 C   0  0  0  0  0  0  0  0  0  0  0  0
    2.5981    1.0000   -0.0000 O   0  0  0  0  0  0  0  0  0  0  0  0
    1.7321   -0.5000   -0.0000 C   0  0  0  0  0  0  0  0  0  0  0  0
    0.8660   -0.0000   -0.0000 C   0  0  0  0  0  0  0  0  0  0  0  0
    0.0000   -0.5000   -0.0000 O   0  0  0  0  0  0  0  0  0  0  0  0
  1  2  2  0  0  0  0
  1  3  2  0  0  0  0
  1  4  1  0  0  0  0
  1  5  1  0  0  0  0
  4  6  1  0  0  0  0
  4  7  1  0  0  0  0
  6  8  2  0  0  0  0
  6  9  1  0  0  0  0
  8 10  1  0  0  0  0
  9 11  2  0  0  0  0
 10 12  1  0  0  0  0
 10 13  2  0  0  0  0
 11 14  1  0  0  0  0
 12 15  2  0  0  0  0
 12 16  1  0  0  0  0
 13 17  1  0  0  0  0
 14 18  1  0  0  0  0
 14 19  1  0  0  0  0
 15 20  1  0  0  0  0
 17 21  2  0  0  0  0
 20 22  2  0  0  0  0
 21 23  1  0  0  0  0
 22 24  1  0  0  0  0
 23 25  1  0  0  0  0
 26 25  1  0  0  0  0
 26 27  1  6  0  0  0
 26 28  1  0  0  0  0
 28 29  1  0  0  0  0
 29 30  1  0  0  0  0
M  END
>  <idcoordinates2D>


>  <FragFp>
;jurxa1DbqWoC13ekc0CDVF0FK88!4IG0l90808kNJdFV02N08!JJF0c1kH1W1!V!4V!2F2#V18!

>  <PathFp>
F6B18I841PNFYF118N3Jb3X84W!896R0@N010FRV0JBV808VFV10Hw0k110F0skV0ZF11V0210a3pF29V4kV0

>  <SkelSpheres>
!1.1-1#208/!2/$3#8)4.23#@$20101/-1/(1022&E+5///01!14%1(1/&1/%1!2/!101!3/!1-1(1//+1!2)1&3!1A!24%2(2201/2/06!1///-2%4/!1!2//#1(1*23,2,1-1/013)1/01#11&1&2$1////0n01,1%2%2&1$1////+2,36!1/,1$4.11/&4/2*21$102%3)1/2042,

>  <Structure>
fgwpQ@L\EAB{`BNrFRRFZYJIQJKEIYSIZiifZjVjjhScFTkUZsEh

>  <Atoms>
30

>  <Bonds>
29

>  <Total Molweight>
409

>  <Total Molweight 2>
409.312

>  <cLogP>
4.1733

>  <H-Acceptors>
7

>  <H-Donors>
0

>  <Total Surface Area>
107.56

>  <Relative PSA>
0.75632

>  <Polar Surface Area>
110.94

>  <Shape Index>
0.53333

>  <Molecular Flexibility>
0.64938

>  <Molecular Complexity>
0.75032

>  <Non-H Atoms>
30

>  <Non-C/H Atoms>
9

>  <Electronegative Atoms>
9

>  <Stereo Centers>
1

>  <Rotatable Bonds>
10

>  <Rings Closures>
0

>  <Aromatic Rings>
0

>  <Aromatic Atoms>
0

>  <sp3-Atoms>
14

>  <Symmetric atoms>
2

$$$$

eCreator 1.02D

 30 29  0  0  0  0  0  0  0  0999 V2000
    9.5263    1.0000   -0.0000 S   0  0  0  0  0  0  0  0  0  0  0  0
    8.5263    1.0000   -0.0000 O   0  0  0  0  0  0  0  0  0  0  0  0
   10.5263    1.0000   -0.0000 O   0  0  0  0  0  0  0  0  0  0  0  0
    9.5263    0.0000   -0.0000 N   0  0  0  0  0  0  0  0  0  0  0  0
    9.5263    2.0000   -0.0000 C   0  0  0  0  0  0  0  0  0  0  0  0
    8.6603   -0.5000   -0.0000 C   0  0  0  0  0  0  0  0  0  0  0  0
    7.7942   -0.0000   -0.0000 N   0  0  0  0  0  0  0  0  0  0  0  0
    8.6603   -1.5000   -0.0000 N   0  0  0  0  0  0  0  0  0  0  0  0
    6.9282   -0.5000   -0.0000 C   0  0  0  0  0  0  0  0  0  0  0  0
    9.5263   -2.0000   -0.0000 C   0  0  0  0  0  0  0  0  0  0  0  0
    6.0622   -0.0000   -0.0000 C   0  0  0  0  0  0  0  0  0  0  0  0
    6.9282   -1.5000   -0.0000 C   0  0  0  0  0  0  0  0  0  0  0  0
    9.5263   -3.0000   -0.0000 C   0  0  0  0  0  0  0  0  0  0  0  0
    5.1962   -0.5000   -0.0000 C   0  0  0  0  0  0  0  0  0  0  0  0
    7.7942   -2.0000   -0.0000 C   0  0  0  0  0  0  0  0  0  0  0  0
   10.3923   -3.5000   -0.0000 C   0  0  0  0  0  0  0  0  0  0  0  0
    8.6603   -3.5000   -0.0000 C   0  0  0  0  0  0  0  0  0  0  0  0
    4.3301   -0.0000   -0.0000 C   0  0  0  0  0  0  0  0  0  0  0  0
    7.7942   -3.0000   -0.0000 C   0  0  0  0  0  0  0  0  0  0  0  0
    3.4641   -0.5000   -0.0000 C   0  0  0  0  0  0  0  0  0  0  0  0
    6.9282   -3.5000   -0.0000 C   0  0  0  0  0  0  0  0  0  0  0  0
    3.4641   -1.5000   -0.0000 O   0  0  0  0  0  0  0  0  0  0  0  0
    2.5981   -0.0000   -0.0000 C   0  0  0  0  0  0  0  0  0  0  0  0
    6.0622   -3.0000   -0.0000 F   0  0  0  0  0  0  0  0  0  0  0  0
    6.9282   -4.5000   -0.0000 C   0  0  0  0  0  0  0  0  0  0  0  0
    1.7321   -0.5000   -0.0000 C   0  0  0  0  0  0  0  0  0  0  0  0
    7.7942   -5.0000   -0.0000 C   0  0  0  0  0  0  0  0  0  0  0  0
    1.7321   -1.5000   -0.0000 O   0  0  0  0  0  0  0  0  0  0  0  0
    0.8660   -0.0000   -0.0000 C   0  0  0  0  0  0  0  0  0  0  0  0
    0.0000   -0.5000   -0.0000 C   0  0  0  0  0  0  0  0  0  0  0  0
  1  2  2  0  0  0  0
  1  3  2  0  0  0  0
  1  4  1  0  0  0  0
  1  5  1  0  0  0  0
  4  6  1  0  0  0  0
  6  7  2  0  0  0  0
  6  8  1  0  0  0  0
  7  9  1  0  0  0  0
  8 10  2  0  0  0  0
  9 11  2  0  0  0  0
  9 12  1  0  0  0  0
 10 13  1  0  0  0  0
 11 14  1  0  0  0  0
 12 15  1  0  0  0  0
 13 16  1  0  0  0  0
 13 17  1  0  0  0  0
 14 18  2  0  0  0  0
 15 19  2  0  0  0  0
 20 18  1  0  0  0  0
 19 21  1  0  0  0  0
 20 22  1  1  0  0  0
 20 23  1  0  0  0  0
 21 24  1  0  0  0  0
 21 25  2  0  0  0  0
 26 23  1  0  0  0  0
 25 27  1  0  0  0  0
 26 28  1  1  0  0  0
 26 29  1  0  0  0  0
 29 30  1  0  0  0  0
M  END
>  <idcoordinates2D>


>  <FragFp>
;jPzsZ1D4q0og038kc0C7VJ0FG88!4HG0n8080BkN490V0H808!J0F081kH0V1%4Z!2F2#V18!

>  <PathFp>
F6B10I841PNFYFG3083472XN4W!882R0eN010FBV2JBV808WFV80Hw0k150F0Fk!_F11V1F10X3pF09V4VV0

>  <SkelSpheres>
!1%1#1/$1#9,1$2/0101&2&5/31!@$201$1///(2%G2&1!2+4-3/(1&1)1!11/!1(1,1/+4/$1+1(1)2/#1#2+2,1!1$B/$2!1+1!2/06//-12/&1#1/3/)2%5/%1#53///#1%1/,101!1/0101!2!2!1*3//,n%1.2/#1)1!1(1/2//)2!1#14!3(1/)421#1*1,4(5/3!204$4%11&3)1//0

>  <Structure>
fgwpQ@LLyAE]`BNrFRRGQIQIJIEJJ[JEZfejjVjfjdYdxrdJeAhoV

>  <Atoms>
30

>  <Bonds>
29

>  <Total Molweight>
409

>  <Total Molweight 2>
409.312

>  <cLogP>
5.0416

>  <H-Acceptors>
7

>  <H-Donors>
0

>  <Total Surface Area>
107.56

>  <Relative PSA>
0.75632

>  <Polar Surface Area>
110.94

>  <Shape Index>
0.5

>  <Molecular Flexibility>
0.67203

>  <Molecular Complexity>
0.6909

>  <Non-H Atoms>
30

>  <Non-C/H Atoms>
9

>  <Electronegative Atoms>
9

>  <Stereo Centers>
2

>  <Rotatable Bonds>
10

>  <Rings Closures>
0

>  <Aromatic Rings>
0

>  <Aromatic Atoms>
0

>  <sp3-Atoms>
14

>  <Symmetric atoms>
2

$$$$

eCreator 1.02D

 29 29  0  0  0  0  0  0  0  0999 V2000
   15.5885   -2.2500   -0.0000 S   0  0  0  0  0  0  0  0  0  0  0  0
   15.5885   -0.7500   -0.0000 O   0  0  0  0  0  0  0  0  0  0  0  0
   14.2894   -3.0000   -0.0000 N   0  0  0  0  0  0  0  0  0  0  0  0
   16.8875   -3.0000   -0.0000 C   0  0  0  0  0  0  0  0  0  0  0  0
   12.9904   -2.2500   -0.0000 C   0  0  0  0  0  0  0  0  0  0  0  0
   14.2894   -4.5000   -0.0000 C   0  0  0  0  0  0  0  0  0  0  0  0
   12.9904   -0.7500   -0.0000 N   0  0  0  0  0  0  0  0  0  0  0  0
   11.6913   -3.0000   -0.0000 N   0  0  0  0  0  0  0  0  0  0  0  0
   11.6913   -0.0000   -0.0000 C   0  0  0  0  0  0  0  0  0  0  0  0
   10.3923   -2.2500   -0.0000 C   0  0  0  0  0  0  0  0  0  0  0  0
   10.3923   -0.7500   -0.0000 C   0  0  0  0  0  0  0  0  0  0  0  0
   11.6913    1.5000   -0.0000 C   0  0  0  0  0  0  0  0  0  0  0  0
    9.0933   -3.0000   -0.0000 C   0  0  0  0  0  0  0  0  0  0  0  0
    9.0933   -0.0000   -0.0000 C   0  0  0  0  0  0  0  0  0  0  0  0
   12.9904    2.2500   -0.0000 C   0  0  0  0  0  0  0  0  0  0  0  0
   10.3923    2.2500   -0.0000 C   0  0  0  0  0  0  0  0  0  0  0  0
    7.7942   -2.2500   -0.0000 C   0  0  0  0  0  0  0  0  0  0  0  0
    9.0933   -4.5000   -0.0000 C   0  0  0  0  0  0  0  0  0  0  0  0
    7.7942   -0.7500   -0.0000 C   0  0  0  0  0  0  0  0  0  0  0  0
   14.2894    1.5000   -0.0000 C   0  0  0  0  0  0  0  0  0  0  0  0
   10.3923    3.7500   -0.0000 C   0  0  0  0  0  0  0  0  0  0  0  0
    6.4952   -0.0000   -0.0000 C   0  0  0  0  0  0  0  0  0  0  0  0
    5.1962   -0.7500   -0.0000 C   0  0  0  0  0  0  0  0  0  0  0  0
    3.8971   -0.0000   -0.0000 C   0  0  0  0  0  0  0  0  0  0  0  0
    3.8971    1.5000   -0.0000 O   0  0  0  0  0  0  0  0  0  0  0  0
    2.5981   -0.7500   -0.0000 C   0  0  0  0  0  0  0  0  0  0  0  0
    1.2990   -0.0000   -0.0000 C   0  0  0  0  0  0  0  0  0  0  0  0
    1.2990    1.5000   -0.0000 O   0  0  0  0  0  0  0  0  0  0  0  0
    0.0000   -0.7500   -0.0000 O   0  0  0  0  0  0  0  0  0  0  0  0
  1  2  2  0  0  0  0
  1  3  1  0  0  0  0
  1  4  1  0  0  0  0
  3  5  1  0  0  0  0
  3  6  1  0  0  0  0
  5  7  2  0  0  0  0
  5  8  1  0  0  0  0
  7  9  1  0  0  0  0
  8 10  2  0  0  0  0
  9 11  2  0  0  0  0
  9 12  1  0  0  0  0
 10 13  1  0  0  0  0
 11 14  1  0  0  0  0
 12 15  1  0  0  0  0
 12 16  2  0  0  0  0
 13 17  1  0  0  0  0
 13 18  1  0  0  0  0
 14 19  2  0  0  0  0
 15 20  2  0  0  0  0
 16 21  1  0  0  0  0
 19 22  1  0  0  0  0
 22 23  1  0  0  0  0
 24 23  1  0  0  0  0
 24 25  1  6  0  0  0
 24 26  1  0  0  0  0
 26 27  1  0  0  0  0
 27 28  2  0  0  0  0
 27 29  1  0  0  0  0
 10 11  1  0  0  0  0
M  END
>  <idcoordinates2D>


>  <FragFp>
:yziqxpWD_qWWEW3Tkd0CLkG4FF988!2F0o948HNFFLCGV!FV4204JG!1cX!84@X4V$213HH101!F

>  <PathFp>
Z7PV1k90WbVLmL1GF8HD6Be!s8Bk9AD48G219PZ12!V8Wc!2V4HoFyh1BH4Po0FaRxk0ZVAN22t880VB4!

>  <SkelSpheres>
!2.1%2-6/!2/)201/#5(@$4////5#10B(1)5/!2/03/#1)1!3*2/-2,1$2012!3+3/2!1,31-1//!2%3&@#1101!2/,1#1$3&4(3/#1//(4.1//,1!1%1*2(3//&5+2*1)5*1/1////&m/#1-34&2///*2/%3#2108401/,3%2.11)101/#101#2*211!2)3/)1!1101*

>  <Structure>
fkwpR@DLy@^s`BLdfffRbRbbRIRfTdij`@jfejjfH]bGTZ

>  <Atoms>
29

>  <Bonds>
29

>  <Total Molweight>
390

>  <Total Molweight 2>
390.314

>  <cLogP>
3.0478

>  <H-Acceptors>
7

>  <H-Donors>
0

>  <Total Surface Area>
111.36

>  <Relative PSA>
0.78529

>  <Polar Surface Area>
122.83

>  <Shape Index>
0.51724

>  <Molecular Flexibility>
0.6661

>  <Molecular Complexity>
0.82315

>  <Non-H Atoms>
29

>  <Non-C/H Atoms>
8

>  <Electronegative Atoms>
8

>  <Stereo Centers>
2

>  <Rotatable Bonds>
10

>  <Rings Closures>
1

>  <Aromatic Rings>
1

>  <Aromatic Atoms>
6

>  <sp3-Atoms>
13

>  <Symmetric atoms>
1

$$$$

eCreator 1.02D

 29 29  0  0  0  0  0  0  0  0999 V2000
   10.3923   -1.5000   -0.0000 S   0  0  0  0  0  0  0  0  0  0  0  0
   10.3923   -0.5000   -0.0000 O   0  0  0  0  0  0  0  0  0  0  0  0
    9.5263   -2.0000   -0.0000 N   0  0  0  0  0  0  0  0  0  0  0  0
   11.2583   -2.0000   -0.0000 C   0  0  0  0  0  0  0  0  0  0  0  0
    8.6603   -1.5000   -0.0000 C   0  0  0  0  0  0  0  0  0  0  0  0
    9.5263   -3.0000   -0.0000 C   0  0  0  0  0  0  0  0  0  0  0  0
    8.6603   -0.5000   -0.0000 N   0  0  0  0  0  0  0  0  0  0  0  0
    7.7942   -2.0000   -0.0000 N   0  0  0  0  0  0  0  0  0  0  0  0
    7.7942   -0.0000   -0.0000 C   0  0  0  0  0  0  0  0  0  0  0  0
    6.9282   -1.5000   -0.0000 C   0  0  0  0  0  0  0  0  0  0  0  0
    6.9282   -0.5000   -0.0000 C   0  0  0  0  0  0  0  0  0  0  0  0
    7.7942    1.0000   -0.0000 C   0  0  0  0  0  0  0  0  0  0  0  0
    6.0622   -2.0000   -0.0000 C   0  0  0  0  0  0  0  0  0  0  0  0
    6.0622   -0.0000   -0.0000 C   0  0  0  0  0  0  0  0  0  0  0  0
    8.6603    1.5000   -0.0000 C   0  0  0  0  0  0  0  0  0  0  0  0
    6.0622   -3.0000   -0.0000 C   0  0  0  0  0  0  0  0  0  0  0  0
    5.1962   -0.5000   -0.0000 C   0  0  0  0  0  0  0  0  0  0  0  0
    8.6603    2.5000   -0.0000 C   0  0  0  0  0  0  0  0  0  0  0  0
    4.3301   -0.0000   -0.0000 C   0  0  0  0  0  0  0  0  0  0  0  0
    7.7942    3.0000   -0.0000 C   0  0  0  0  0  0  0  0  0  0  0  0
    4.3301    1.0000   -0.0000 O   0  0  0  0  0  0  0  0  0  0  0  0
    3.4641   -0.5000   -0.0000 C   0  0  0  0  0  0  0  0  0  0  0  0
    7.7942    4.0000   -0.0000 F   0  0  0  0  0  0  0  0  0  0  0  0
    2.5981   -0.0000   -0.0000 C   0  0  0  0  0  0  0  0  0  0  0  0
    2.5981    1.0000   -0.0000 O   0  0  0  0  0  0  0  0  0  0  0  0
    1.7321   -0.5000   -0.0000 C   0  0  0  0  0  0  0  0  0  0  0  0
    0.8660   -0.0000   -0.0000 C   0  0  0  0  0  0  0  0  0  0  0  0
    0.8660    1.0000   -0.0000 O   0  0  0  0  0  0  0  0  0  0  0  0
    0.0000   -0.5000   -0.0000 O   0  0  0  0  0  0  0  0  0  0  0  0
  1  2  2  0  0  0  0
  1  3  1  0  0  0  0
  1  4  1  0  0  0  0
  3  5  1  0  0  0  0
  3  6  1  0  0  0  0
  5  7  2  0  0  0  0
  5  8  1  0  0  0  0
  7  9  1  0  0  0  0
  8 10  2  0  0  0  0
  9 11  2  0  0  0  0
  9 12  1  0  0  0  0
 10 13  1  0  0  0  0
 11 14  1  0  0  0  0
 12 15  1  0  0  0  0
 13 16  1  0  0  0  0
 14 17  2  0  0  0  0
 15 18  2  0  0  0  0
 19 17  1  0  0  0  0
 18 20  1  0  0  0  0
 19 21  1  6  0  0  0
 19 22  1  0  0  0  0
 20 23  1  0  0  0  0
 24 22  1  0  0  0  0
 24 25  1  6  0  0  0
 24 26  1  0  0  0  0
 26 27  1  0  0  0  0
 27 28  2  0  0  0  0
 27 29  1  0  0  0  0
 10 11  1  0  0  0  0
M  END
>  <idcoordinates2D>


>  <FragFp>
:yziyxpYD_qWWjW3TVd0hMkr40F988!HF0q948HRFNLCGc0FFc42044G!1cm80842X0V04!2G3HH10180F

>  <PathFp>
Z7PV1k!WbVLmR1GF8HD6Be!s0Bk9AB48G211FZ92!V8Wc1!V0HZGqh1BHBPo0GaBok0Zk1N22w801VBJ!

>  <SkelSpheres>
!2)1+2)1#B!1)1$3/!1%205/1!7$1!6$201////$8$4!1/,2/03-1/203*2#3/-1/02//0101,3/)1+11*2-8#1!1//1)3203#5(3+1/)2+1.1)11.2/%1(1/04(302,11,1(5*1+1)5(1/!1#1%2#2/$1%1/*k)1/)4&2!2*1%11.2#1.2/$1%106!3/,3(2,1,1)1)2%201#2#2%1(3)1.1/0

>  <Structure>
fkwqQ@DLy@h}g@DMdDj{mYUWV_miJZh@JjVjjiaBYvH}AX

>  <Atoms>
29

>  <Bonds>
29

>  <Total Molweight>
401

>  <Total Molweight 2>
401.289

>  <cLogP>
1.2091

>  <H-Acceptors>
8

>  <H-Donors>
0

>  <Total Surface Area>
128.14

>  <Relative PSA>
0.78469

>  <Polar Surface Area>
143.06

>  <Shape Index>
0.51724

>  <Molecular Flexibility>
0.67411

>  <Molecular Complexity>
0.78235

>  <Non-H Atoms>
29

>  <Non-C/H Atoms>
10

>  <Electronegative Atoms>
10

>  <Stereo Centers>
3

>  <Rotatable Bonds>
11

>  <Rings Closures>
1

>  <Aromatic Rings>
1

>  <Aromatic Atoms>
6

>  <sp3-Atoms>
14

>  <Symmetric atoms>
0

$$$$

eCreator 1.02D

 30 30  0  0  0  0  0  0  0  0999 V2000
   14.2894   -4.5000   -0.0000 S   0  0  0  0  0  0  0  0  0  0  0  0
   15.5885   -5.2500   -0.0000 O   0  0  0  0  0  0  0  0  0  0  0  0
   12.9904   -5.2500   -0.0000 O   0  0  0  0  0  0  0  0  0  0  0  0
   14.2894   -3.0000   -0.0000 N   0  0  0  0  0  0  0  0  0  0  0  0
   12.9904   -2.2500   -0.0000 C   0  0  0  0  0  0  0  0  0  0  0  0
   12.9904   -0.7500   -0.0000 N   0  0  0  0  0  0  0  0  0  0  0  0
   11.6913   -3.0000   -0.0000 N   0  0  0  0  0  0  0  0  0  0  0  0
   11.6913   -0.0000   -0.0000 C   0  0  0  0  0  0  0  0  0  0  0  0
   10.3923   -2.2500   -0.0000 C   0  0  0  0  0  0  0  0  0  0  0  0
   10.3923   -0.7500   -0.0000 C   0  0  0  0  0  0  0  0  0  0  0  0
   11.6913    1.5000   -0.0000 C   0  0  0  0  0  0  0  0  0  0  0  0
    9.0933   -3.0000   -0.0000 C   0  0  0  0  0  0  0  0  0  0  0  0
    9.0933   -0.0000   -0.0000 C   0  0  0  0  0  0  0  0  0  0  0  0
   12.9904    2.2500   -0.0000 C   0  0  0  0  0  0  0  0  0  0  0  0
   10.3923    2.2500   -0.0000 C   0  0  0  0  0  0  0  0  0  0  0  0
    7.7942   -2.2500   -0.0000 C   0  0  0  0  0  0  0  0  0  0  0  0
    9.0933   -4.5000   -0.0000 C   0  0  0  0  0  0  0  0  0  0  0  0
    7.7942   -0.7500   -0.0000 C   0  0  0  0  0  0  0  0  0  0  0  0
   14.2894    1.5000   -0.0000 C   0  0  0  0  0  0  0  0  0  0  0  0
   10.3923    3.7500   -0.0000 C   0  0  0  0  0  0  0  0  0  0  0  0
    6.4952   -0.0000   -0.0000 C   0  0  0  0  0  0  0  0  0  0  0  0
   14.2894    0.0000   -0.0000 C   0  0  0  0  0  0  0  0  0  0  0  0
    5.1962   -0.7500   -0.0000 C   0  0  0  0  0  0  0  0  0  0  0  0
   15.5885   -0.7500   -0.0000 F   0  0  0  0  0  0  0  0  0  0  0  0
    3.8971   -0.0000   -0.0000 C   0  0  0  0  0  0  0  0  0  0  0  0
    3.8971    1.5000   -0.0000 O   0  0  0  0  0  0  0  0  0  0  0  0
    2.5981   -0.7500   -0.0000 C   0  0  0  0  0  0  0  0  0  0  0  0
    1.2990   -0.0000   -0.0000 C   0  0  0  0  0  0  0  0  0  0  0  0
    1.2990    1.5000   -0.0000 O   0  0  0  0  0  0  0  0  0  0  0  0
    0.0000   -0.7500   -0.0000 O   0  0  0  0  0  0  0  0  0  0  0  0
  1  2  2  0  0  0  0
  1  3  2  0  0  0  0
  1  4  1  0  0  0  0
  4  5  1  0  0  0  0
  5  6  2  0  0  0  0
  5  7  1  0  0  0  0
  6  8  1  0  0  0  0
  7  9  2  0  0  0  0
  8 10  2  0  0  0  0
  8 11  1  0  0  0  0
  9 12  1  0  0  0  0
 10 13  1  0  0  0  0
 11 14  1  0  0  0  0
 11 15  2  0  0  0  0
 12 16  1  0  0  0  0
 12 17  1  0  0  0  0
 13 18  2  0  0  0  0
 14 19  2  0  0  0  0
 15 20  1  0  0  0  0
 18 21  1  0  0  0  0
 19 22  1  0  0  0  0
 21 23  1  0  0  0  0
 22 24  1  0  0  0  0
 25 23  1  0  0  0  0
 25 26  1  6  0  0  0
 25 27  1  0  0  0  0
 27 28  1  0  0  0  0
 28 29  2  0  0  0  0
 28 30  1  0  0  0  0
  9 10  1  0  0  0  0
M  END
>  <idcoordinates2D>


>  <FragFp>
zvyziqw_WDVq1W7V3Tkd0CJkG4F088#HF0o948H8FNL5FV#V4204FG081cm$@24V0V#F22210180F

>  <PathFp>
Z7PV1k90WbVFnL1GF8HD6Be!s8BV9AD48G219@Z92!V81V102V4HoFqh1BH4Po0GaJxk0ZkAN22t881VBJ!

>  <SkelSpheres>
!2.1/$9!2.2-3,3/#4&18$3////4#10B#1-3/!2101/-2#1)1203*2!31#1/$2,1$1015!3/)1!2/01///02%2!1#9$121!2)1/!2)3&5(3#2///!1$40102-1,2/+1!1/02//$301!2/12/$5(201/1/$1///0m/#1-34&2!2///&2/%7#2105!1%2/,2/*101/!1!1#2*211!11(3/)1!1111*

>  <Structure>
fgoqQ@LTYADsw@D]dLdaTRTRTTRQVRtr`iKP@USRuUULPGLV`tV

>  <Atoms>
30

>  <Bonds>
30

>  <Total Molweight>
413

>  <Total Molweight 2>
413.300

>  <cLogP>
2.6394

>  <H-Acceptors>
8

>  <H-Donors>
0

>  <Total Surface Area>
130.91

>  <Relative PSA>
0.69368

>  <Polar Surface Area>
120.69

>  <Shape Index>
0.5

>  <Molecular Flexibility>
0.64848

>  <Molecular Complexity>
0.81719

>  <Non-H Atoms>
30

>  <Non-C/H Atoms>
10

>  <Electronegative Atoms>
10

>  <Stereo Centers>
1

>  <Rotatable Bonds>
11

>  <Rings Closures>
1

>  <Aromatic Rings>
1

>  <Aromatic Atoms>
6

>  <sp3-Atoms>
12

>  <Symmetric atoms>
2

$$$$

eCreator 1.02D

 31 30  0  0  0  0  0  0  0  0999 V2000
    6.4952   -4.5000   -0.0000 S   0  0  0  0  0  0  0  0  0  0  0  0
    7.9952   -4.5000   -0.0000 O   0  0  0  0  0  0  0  0  0  0  0  0
    4.9952   -4.5000   -0.0000 O   0  0  0  0  0  0  0  0  0  0  0  0
    6.4952   -3.0000   -0.0000 N   0  0  0  0  0  0  0  0  0  0  0  0
    6.4952   -6.0000   -0.0000 C   0  0  0  0  0  0  0  0  0  0  0  0
    7.7942   -2.2500   -0.0000 C   0  0  0  0  0  0  0  0  0  0  0  0
    5.1962   -2.2500   -0.0000 C   0  0  0  0  0  0  0  0  0  0  0  0
    9.0933   -3.0000   -0.0000 N   0  0  0  0  0  0  0  0  0  0  0  0
   10.3923   -2.2500   -0.0000 C   0  0  0  0  0  0  0  0  0  0  0  0
   10.3923   -0.7500   -0.0000 C   0  0  0  0  0  0  0  0  0  0  0  0
   11.6913   -3.0000   -0.0000 C   0  0  0  0  0  0  0  0  0  0  0  0
   11.6913   -0.0000   -0.0000 C   0  0  0  0  0  0  0  0  0  0  0  0
    9.0933   -0.0000   -0.0000 C   0  0  0  0  0  0  0  0  0  0  0  0
   11.6913   -4.5000   -0.0000 C   0  0  0  0  0  0  0  0  0  0  0  0
   12.9904   -2.2500   -0.0000 C   0  0  0  0  0  0  0  0  0  0  0  0
   12.9904   -0.7500   -0.0000 N   0  0  0  0  0  0  0  0  0  0  0  0
   11.6913    1.5000   -0.0000 C   0  0  0  0  0  0  0  0  0  0  0  0
    7.7942   -0.7500   -0.0000 C   0  0  0  0  0  0  0  0  0  0  0  0
   12.9904    2.2500   -0.0000 C   0  0  0  0  0  0  0  0  0  0  0  0
    6.4952   -0.0000   -0.0000 C   0  0  0  0  0  0  0  0  0  0  0  0
   12.9904    3.7500   -0.0000 C   0  0  0  0  0  0  0  0  0  0  0  0
    6.4952    1.5000   -0.0000 O   0  0  0  0  0  0  0  0  0  0  0  0
    5.1962   -0.7500   -0.0000 C   0  0  0  0  0  0  0  0  0  0  0  0
   14.2894    4.5000   -0.0000 C   0  0  0  0  0  0  0  0  0  0  0  0
    3.8971   -0.0000   -0.0000 C   0  0  0  0  0  0  0  0  0  0  0  0
   14.2894    6.0000   -0.0000 F   0  0  0  0  0  0  0  0  0  0  0  0
    3.8971    1.5000   -0.0000 O   0  0  0  0  0  0  0  0  0  0  0  0
    2.5981   -0.7500   -0.0000 C   0  0  0  0  0  0  0  0  0  0  0  0
    1.2990   -0.0000   -0.0000 C   0  0  0  0  0  0  0  0  0  0  0  0
    1.2990    1.5000   -0.0000 O   0  0  0  0  0  0  0  0  0  0  0  0
    0.0000   -0.7500   -0.0000 O   0  0  0  0  0  0  0  0  0  0  0  0
  1  2  2  0  0  0  0
  1  3  2  0  0  0  0
  1  4  1  0  0  0  0
  1  5  1  0  0  0  0
  4  6  1  0  0  0  0
  4  7  1  0  0  0  0
  6  8  1  0  0  0  0
  8  9  2  0  0  0  0
  9 10  1  0  0  0  0
  9 11  1  0  0  0  0
 10 12  2  0  0  0  0
 10 13  1  0  0  0  0
 11 14  1  0  0  0  0
 11 15  1  0  0  0  0
 12 16  1  0  0  0  0
 12 17  1  0  0  0  0
 13 18  2  0  0  0  0
 17 19  2  0  0  0  0
 20 18  1  0  0  0  0
 19 21  1  0  0  0  0
 20 22  1  6  0  0  0
 20 23  1  0  0  0  0
 21 24  2  0  0  0  0
 25 23  1  0  0  0  0
 24 26  1  0  0  0  0
 25 27  1  6  0  0  0
 25 28  1  0  0  0  0
 28 29  1  0  0  0  0
 29 30  2  0  0  0  0
 29 31  1  0  0  0  0
M  END
>  <idcoordinates2D>


>  <FragFp>
;jyzxaYDbyWlhW7ikc0hUVrNFF88!4HG0n948FBkNJhFg0mN88!FFG0c1kH9W1#80JZ!2F02!V18!

>  <PathFp>
0_B11I8JG!2WNGG882J70214V80412BF8FX10FRV0JBZ808V4090HV1o110X0VF0FZJ01V101022pF21c40V0

>  <SkelSpheres>
!202/-10205!1.3,3+22#1#4/01!B$3/$1(1/.2(C+5,1+1/1//!5.3/01#201$1+1//)1*103/%1#1/&2,1A!24!1&1$1/!2#1!133&6(3/1/$2,1*4!1(1#2$201)1//,4)1*2.1/%1.2//,33/1/)21.n,1!2,6$4%3!1/!1/$1/$4.1(8!3%1/+4/2,1(111#1*2*2%1(3&201%1/*

>  <Structure>
foopq@L\}AEUw^@HgHYIHYlhhhhjdhleBhmUMMUKUMULcLGJ\UHZLv`

>  <Atoms>
31

>  <Bonds>
30

>  <Total Molweight>
429

>  <Total Molweight 2>
429.299

>  <cLogP>
0.9282

>  <H-Acceptors>
9

>  <H-Donors>
0

>  <Total Surface Area>
128.83

>  <Relative PSA>
0.77257

>  <Polar Surface Area>
139.12

>  <Shape Index>
0.48387

>  <Molecular Flexibility>
0.71277

>  <Molecular Complexity>
0.75329

>  <Non-H Atoms>
31

>  <Non-C/H Atoms>
11

>  <Electronegative Atoms>
11

>  <Stereo Centers>
2

>  <Rotatable Bonds>
12

>  <Rings Closures>
0

>  <Aromatic Rings>
0

>  <Aromatic Atoms>
0

>  <sp3-Atoms>
14

>  <Symmetric atoms>
2

$$$$

eCreator 1.02D

 31 30  0  0  0  0  0  0  0  0999 V2000
   11.2583   -0.0000   -0.0000 S   0  0  0  0  0  0  0  0  0  0  0  0
   12.1244   -0.5000   -0.0000 O   0  0  0  0  0  0  0  0  0  0  0  0
   11.2583    1.0000   -0.0000 O   0  0  0  0  0  0  0  0  0  0  0  0
   10.3923   -0.5000   -0.0000 N   0  0  0  0  0  0  0  0  0  0  0  0
    9.5263   -0.0000   -0.0000 C   0  0  0  0  0  0  0  0  0  0  0  0
    8.6603   -0.5000   -0.0000 N   0  0  0  0  0  0  0  0  0  0  0  0
    9.5263    1.0000   -0.0000 N   0  0  0  0  0  0  0  0  0  0  0  0
    7.7942   -0.0000   -0.0000 C   0  0  0  0  0  0  0  0  0  0  0  0
    7.7942    1.0000   -0.0000 C   0  0  0  0  0  0  0  0  0  0  0  0
    6.9282   -0.5000   -0.0000 C   0  0  0  0  0  0  0  0  0  0  0  0
    6.9282    1.5000   -0.0000 C   0  0  0  0  0  0  0  0  0  0  0  0
    8.6603    1.5000   -0.0000 C   0  0  0  0  0  0  0  0  0  0  0  0
    6.0622   -0.0000   -0.0000 C   0  0  0  0  0  0  0  0  0  0  0  0
    6.9282   -1.5000   -0.0000 C   0  0  0  0  0  0  0  0  0  0  0  0
    6.9282    2.5000   -0.0000 C   0  0  0  0  0  0  0  0  0  0  0  0
    8.6603    2.5000   -0.0000 C   0  0  0  0  0  0  0  0  0  0  0  0
    6.0622    1.0000   -0.0000 C   0  0  0  0  0  0  0  0  0  0  0  0
    6.0622   -2.0000   -0.0000 C   0  0  0  0  0  0  0  0  0  0  0  0
    7.7942    3.0000   -0.0000 C   0  0  0  0  0  0  0  0  0  0  0  0
    5.1962    1.5000   -0.0000 C   0  0  0  0  0  0  0  0  0  0  0  0
    5.1962   -1.5000   -0.0000 C   0  0  0  0  0  0  0  0  0  0  0  0
    6.0622   -3.0000   -0.0000 C   0  0  0  0  0  0  0  0  0  0  0  0
    7.7942    4.0000   -0.0000 F   0  0  0  0  0  0  0  0  0  0  0  0
    4.3301    1.0000   -0.0000 O   0  0  0  0  0  0  0  0  0  0  0  0
    5.1962    2.5000   -0.0000 C   0  0  0  0  0  0  0  0  0  0  0  0
    4.3301    3.0000   -0.0000 C   0  0  0  0  0  0  0  0  0  0  0  0
    3.4641    2.5000   -0.0000 O   0  0  0  0  0  0  0  0  0  0  0  0
    4.3301    4.0000   -0.0000 C   0  0  0  0  0  0  0  0  0  0  0  0
    3.4641    4.5000   -0.0000 C   0  0  0  0  0  0  0  0  0  0  0  0
    2.5981    4.0000   -0.0000 O   0  0  0  0  0  0  0  0  0  0  0  0
    3.4641    5.5000   -0.0000 O   0  0  0  0  0  0  0  0  0  0  0  0
  1  2  2  0  0  0  0
  1  3  2  0  0  0  0
  1  4  1  0  0  0  0
  4  5  1  0  0  0  0
  5  6  2  0  0  0  0
  5  7  1  0  0  0  0
  6  8  1  0  0  0  0
  8  9  1  0  0  0  0
  8 10  2  0  0  0  0
  9 11  1  0  0  0  0
  9 12  2  0  0  0  0
 10 13  1  0  0  0  0
 10 14  1  0  0  0  0
 11 15  2  0  0  0  0
 12 16  1  0  0  0  0
 13 17  2  0  0  0  0
 14 18  1  0  0  0  0
 15 19  1  0  0  0  0
 20 17  1  0  0  0  0
 18 21  1  0  0  0  0
 18 22  1  0  0  0  0
 19 23  1  0  0  0  0
 20 24  1  1  0  0  0
 20 25  1  0  0  0  0
 26 25  1  0  0  0  0
 26 27  1  1  0  0  0
 26 28  1  0  0  0  0
 28 29  1  0  0  0  0
 29 30  2  0  0  0  0
 29 31  1  0  0  0  0
M  END
>  <idcoordinates2D>


>  <FragFp>
:yjizwZYDZq1phV2Dkc0hKVr0FG88#IF0n948FBkNJ5Fc0H888!JFG081kH9V1#80JZ#F22!V18!

>  <PathFp>
058183841PN0WNFI2834712F4V!892R0eF010FRV248V8!WkV90Ho1o150H!FV0_J10V1H1022_!9k40V0

>  <SkelSpheres>
!2)1/%1#9!3.3-3,3/#2$1!@$3/,2/.1!4%C/)1,101%4/&2(1%203-43/%11%1/03/!2////$1+2,1A&1,1.1!2)3&6(3)1/+2/+1-1%1$2///05*1$1.1!13$2-301-1-101!2(21.22.1/!1/(n/1%2+@%2#2-1!1/6#102(1/)1(@!3/)2#2#1/1,1)1/2%1#2%1(3)1#3/$1&

>  <Structure>
foopq@LTYAGUw^@H[HYIBhmEEDdeeDhuLhmMSMLuUUULcLgJDaRjsz`

>  <Atoms>
31

>  <Bonds>
30

>  <Total Molweight>
429

>  <Total Molweight 2>
429.299

>  <cLogP>
2.7537

>  <H-Acceptors>
9

>  <H-Donors>
0

>  <Total Surface Area>
126.33

>  <Relative PSA>
0.76807

>  <Polar Surface Area>
130.74

>  <Shape Index>
0.48387

>  <Molecular Flexibility>
0.70476

>  <Molecular Complexity>
0.77687

>  <Non-H Atoms>
31

>  <Non-C/H Atoms>
11

>  <Electronegative Atoms>
11

>  <Stereo Centers>
2

>  <Rotatable Bonds>
12

>  <Rings Closures>
0

>  <Aromatic Rings>
0

>  <Aromatic Atoms>
0

>  <sp3-Atoms>
14

>  <Symmetric atoms>
2

$$$$

eCreator 1.02D

 30 30  0  0  0  0  0  0  0  0999 V2000
    8.6603    2.5000   -0.0000 S   0  0  0  0  0  0  0  0  0  0  0  0
    7.6603    2.5000   -0.0000 O   0  0  0  0  0  0  0  0  0  0  0  0
    9.6603    2.5000   -0.0000 O   0  0  0  0  0  0  0  0  0  0  0  0
    8.6603    1.5000   -0.0000 N   0  0  0  0  0  0  0  0  0  0  0  0
    8.6603    3.5000   -0.0000 C   0  0  0  0  0  0  0  0  0  0  0  0
    7.7942    1.0000   -0.0000 C   0  0  0  0  0  0  0  0  0  0  0  0
    9.5263    1.0000   -0.0000 C   0  0  0  0  0  0  0  0  0  0  0  0
    7.7942   -0.0000   -0.0000 N   0  0  0  0  0  0  0  0  0  0  0  0
    6.9282    1.5000   -0.0000 N   0  0  0  0  0  0  0  0  0  0  0  0
    6.9282   -0.5000   -0.0000 C   0  0  0  0  0  0  0  0  0  0  0  0
    6.0622   -0.0000   -0.0000 C   0  0  0  0  0  0  0  0  0  0  0  0
    6.9282   -1.5000   -0.0000 C   0  0  0  0  0  0  0  0  0  0  0  0
    6.0622    1.0000   -0.0000 C   0  0  0  0  0  0  0  0  0  0  0  0
    5.1962   -0.5000   -0.0000 C   0  0  0  0  0  0  0  0  0  0  0  0
    6.0622   -2.0000   -0.0000 C   0  0  0  0  0  0  0  0  0  0  0  0
    7.7942   -2.0000   -0.0000 C   0  0  0  0  0  0  0  0  0  0  0  0
    5.1962    1.5000   -0.0000 C   0  0  0  0  0  0  0  0  0  0  0  0
    4.3301   -0.0000   -0.0000 C   0  0  0  0  0  0  0  0  0  0  0  0
    5.1962    2.5000   -0.0000 C   0  0  0  0  0  0  0  0  0  0  0  0
    4.3301    1.0000   -0.0000 C   0  0  0  0  0  0  0  0  0  0  0  0
    3.4641   -0.5000   -0.0000 C   0  0  0  0  0  0  0  0  0  0  0  0
    4.3301    3.0000   -0.0000 C   0  0  0  0  0  0  0  0  0  0  0  0
    3.4641    1.5000   -0.0000 C   0  0  0  0  0  0  0  0  0  0  0  0
    2.5981   -0.0000   -0.0000 C   0  0  0  0  0  0  0  0  0  0  0  0
    3.4641    2.5000   -0.0000 C   0  0  0  0  0  0  0  0  0  0  0  0
    1.7321   -0.5000   -0.0000 C   0  0  0  0  0  0  0  0  0  0  0  0
    2.5981    3.0000   -0.0000 F   0  0  0  0  0  0  0  0  0  0  0  0
    1.7321   -1.5000   -0.0000 O   0  0  0  0  0  0  0  0  0  0  0  0
    0.8660   -0.0000   -0.0000 C   0  0  0  0  0  0  0  0  0  0  0  0
    0.0000   -0.5000   -0.0000 C   0  0  0  0  0  0  0  0  0  0  0  0
  1  2  2  0  0  0  0
  1  3  2  0  0  0  0
  1  4  1  0  0  0  0
  1  5  1  0  0  0  0
  4  6  1  0  0  0  0
  4  7  1  0  0  0  0
  6  8  1  0  0  0  0
  6  9  2  0  0  0  0
  8 10  2  0  0  0  0
 10 11  1  0  0  0  0
 10 12  1  0  0  0  0
 11 13  2  0  0  0  0
 11 14  1  0  0  0  0
 12 15  1  0  0  0  0
 12 16  1  0  0  0  0
 13 17  1  0  0  0  0
 14 18  2  0  0  0  0
 17 19  2  0  0  0  0
 17 20  1  0  0  0  0
 18 21  1  0  0  0  0
 19 22  1  0  0  0  0
 20 23  2  0  0  0  0
 21 24  1  0  0  0  0
 22 25  2  0  0  0  0
 26 24  1  0  0  0  0
 25 27  1  0  0  0  0
 26 28  1  1  0  0  0
 26 29  1  0  0  0  0
 29 30  1  0  0  0  0
 23 25  1  0  0  0  0
M  END
>  <idcoordinates2D>


>  <FragFp>
<Pqtb9@7yVVC1Mckd0CDVFNFJ80104HG0V80808kN4dFZ0VN!20JJF0c1FH1W!2V80FV!2F2#V18!

>  <PathFp>
0bBV9I9FV!HWF1188HJE0X!V80F03DFBFc!IBVFJB_808042!Hs0k51#NF0FZF0WV0V50V2lH29cB0_0

>  <SkelSpheres>
$2,1%1-8%1+1,3+8)5/$@$32/$2///7/.2//!3/&103(4/$2(2/$1//$1,4/!3/)1*2(@#4%1&1011/02#3,3+1(2/1/%1*4/(1)4*2)1+2*2/601/,2(1012.2$4!2!1#22///*2,3-o1!102%1)1(101&2801/)3)2/)4/!2$5!1(1/)4%1)1/(1.3*41$1(3/,1-

>  <Structure>
fgoqa@L\EAFpAByCIICMMhhhdXddleBtZuTmMTaAEUDIs@gTF`

>  <Atoms>
30

>  <Bonds>
30

>  <Total Molweight>
405

>  <Total Molweight 2>
405.324

>  <cLogP>
4.5269

>  <H-Acceptors>
6

>  <H-Donors>
0

>  <Total Surface Area>
109.99

>  <Relative PSA>
0.62051

>  <Polar Surface Area>
90.71

>  <Shape Index>
0.46667

>  <Molecular Flexibility>
0.64276

>  <Molecular Complexity>
0.75181

>  <Non-H Atoms>
30

>  <Non-C/H Atoms>
8

>  <Electronegative Atoms>
8

>  <Stereo Centers>
1

>  <Rotatable Bonds>
8

>  <Rings Closures>
1

>  <Aromatic Rings>
1

>  <Aromatic Atoms>
6

>  <sp3-Atoms>
12

>  <Symmetric atoms>
4

$$$$

eCreator 1.02D

 31 30  0  0  0  0  0  0  0  0999 V2000
    9.5263   -0.0000   -0.0000 S   0  0  0  0  0  0  0  0  0  0  0  0
   10.0263   -0.8660   -0.0000 O   0  0  0  0  0  0  0  0  0  0  0  0
    9.0263    0.8660   -0.0000 O   0  0  0  0  0  0  0  0  0  0  0  0
    8.6603   -0.5000   -0.0000 N   0  0  0  0  0  0  0  0  0  0  0  0
   10.3923    0.5000   -0.0000 C   0  0  0  0  0  0  0  0  0  0  0  0
    8.6603   -1.5000   -0.0000 C   0  0  0  0  0  0  0  0  0  0  0  0
    7.7942   -2.0000   -0.0000 N   0  0  0  0  0  0  0  0  0  0  0  0
    9.5263   -2.0000   -0.0000 N   0  0  0  0  0  0  0  0  0  0  0  0
    6.9282   -1.5000   -0.0000 C   0  0  0  0  0  0  0  0  0  0  0  0
    6.9282   -0.5000   -0.0000 C   0  0  0  0  0  0  0  0  0  0  0  0
    6.0622   -2.0000   -0.0000 C   0  0  0  0  0  0  0  0  0  0  0  0
    6.0622   -0.0000   -0.0000 C   0  0  0  0  0  0  0  0  0  0  0  0
    7.7942   -0.0000   -0.0000 C   0  0  0  0  0  0  0  0  0  0  0  0
    6.0622   -3.0000   -0.0000 C   0  0  0  0  0  0  0  0  0  0  0  0
    5.1962   -1.5000   -0.0000 C   0  0  0  0  0  0  0  0  0  0  0  0
    5.1962   -0.5000   -0.0000 C   0  0  0  0  0  0  0  0  0  0  0  0
    7.7942    1.0000   -0.0000 C   0  0  0  0  0  0  0  0  0  0  0  0
    4.3301   -0.0000   -0.0000 C   0  0  0  0  0  0  0  0  0  0  0  0
    6.9282    1.5000   -0.0000 C   0  0  0  0  0  0  0  0  0  0  0  0
    3.4641   -0.5000   -0.0000 C   0  0  0  0  0  0  0  0  0  0  0  0
    6.9282    2.5000   -0.0000 C   0  0  0  0  0  0  0  0  0  0  0  0
    2.5981   -0.0000   -0.0000 C   0  0  0  0  0  0  0  0  0  0  0  0
    7.7942    3.0000   -0.0000 C   0  0  0  0  0  0  0  0  0  0  0  0
    2.5981    1.0000   -0.0000 O   0  0  0  0  0  0  0  0  0  0  0  0
    1.7321   -0.5000   -0.0000 C   0  0  0  0  0  0  0  0  0  0  0  0
    8.6603    2.5000   -0.0000 F   0  0  0  0  0  0  0  0  0  0  0  0
    7.7942    4.0000   -0.0000 C   0  0  0  0  0  0  0  0  0  0  0  0
    0.8660   -0.0000   -0.0000 C   0  0  0  0  0  0  0  0  0  0  0  0
    6.9282    4.5000   -0.0000 C   0  0  0  0  0  0  0  0  0  0  0  0
    0.8660    1.0000   -0.0000 O   0  0  0  0  0  0  0  0  0  0  0  0
    0.0000   -0.5000   -0.0000 O   0  0  0  0  0  0  0  0  0  0  0  0
  1  2  2  0  0  0  0
  1  3  2  0  0  0  0
  1  4  1  0  0  0  0
  1  5  1  0  0  0  0
  4  6  1  0  0  0  0
  6  7  1  0  0  0  0
  6  8  2  0  0  0  0
  7  9  2  0  0  0  0
  9 10  1  0  0  0  0
  9 11  1  0  0  0  0
 10 12  1  0  0  0  0
 10 13  2  0  0  0  0
 11 14  1  0  0  0  0
 11 15  1  0  0  0  0
 12 16  2  0  0  0  0
 13 17  1  0  0  0  0
 16 18  1  0  0  0  0
 17 19  1  0  0  0  0
 18 20  1  0  0  0  0
 19 21  2  0  0  0  0
 22 20  1  0  0  0  0
 21 23  1  0  0  0  0
 22 24  1  6  0  0  0
 22 25  1  0  0  0  0
 23 26  1  0  0  0  0
 23 27  2  0  0  0  0
 25 28  1  0  0  0  0
 27 29  1  0  0  0  0
 28 30  2  0  0  0  0
 28 31  1  0  0  0  0
M  END
>  <idcoordinates2D>


>  <FragFp>
;jyqwZWDZy1W5V7Dkc0CLVGNF088!4HG0l948F8kNJCFZ0V808!JFG081kH1V$80FV!2F22!V18!

>  <PathFp>
0ZB01I8F!FHWF1G082470XF0V8!12B08HV101BV0JB_808W4#Hs0o1502!F0FZJ01V1F10X2lF09s40V0

>  <SkelSpheres>
!202#1(1%1&1!1!9%1%1$2,3-2&4/!208$4/%2//)2%E2/&4-1//1/03//)2,2&2#3/02&1%1,31(1(1/.2$2(@&1!2)11/02#2$3&501%31-1%1/1/%1///%5!1/&23/(1/.1012/+101012/$402/03//,o#102$11(21(1!4%2!1#2///)4/$1!@!1//!42+1-1014)1.2$4$21$1(3%1/%1-

>  <Structure>
fooqQ@LLyAG[o@DSdLddNbtTTRJRRTTvTVjViijfjffaVTxzgVV[@

>  <Atoms>
31

>  <Bonds>
30

>  <Total Molweight>
425

>  <Total Molweight 2>
425.311

>  <cLogP>
4.6007

>  <H-Acceptors>
8

>  <H-Donors>
0

>  <Total Surface Area>
128.4

>  <Relative PSA>
0.73512

>  <Polar Surface Area>
128.01

>  <Shape Index>
0.51613

>  <Molecular Flexibility>
0.7444

>  <Molecular Complexity>
0.70898

>  <Non-H Atoms>
31

>  <Non-C/H Atoms>
10

>  <Electronegative Atoms>
10

>  <Stereo Centers>
1

>  <Rotatable Bonds>
11

>  <Rings Closures>
0

>  <Aromatic Rings>
0

>  <Aromatic Atoms>
0

>  <sp3-Atoms>
13

>  <Symmetric atoms>
2

$$$$

eCreator 1.02D

 31 30  0  0  0  0  0  0  0  0999 V2000
   14.2894    1.5000   -0.0000 S   0  0  0  0  0  0  0  0  0  0  0  0
   13.5394    0.2010   -0.0000 O   0  0  0  0  0  0  0  0  0  0  0  0
   15.0394    2.7990   -0.0000 O   0  0  0  0  0  0  0  0  0  0  0  0
   12.9904    2.2500   -0.0000 N   0  0  0  0  0  0  0  0  0  0  0  0
   15.5885    0.7500   -0.0000 C   0  0  0  0  0  0  0  0  0  0  0  0
   11.6913    1.5000   -0.0000 C   0  0  0  0  0  0  0  0  0  0  0  0
   12.9904    3.7500   -0.0000 C   0  0  0  0  0  0  0  0  0  0  0  0
   10.3923    2.2500   -0.0000 N   0  0  0  0  0  0  0  0  0  0  0  0
   11.6913   -0.0000   -0.0000 N   0  0  0  0  0  0  0  0  0  0  0  0
    9.0933    1.5000   -0.0000 C   0  0  0  0  0  0  0  0  0  0  0  0
    9.0933   -0.0000   -0.0000 C   0  0  0  0  0  0  0  0  0  0  0  0
    7.7942    2.2500   -0.0000 C   0  0  0  0  0  0  0  0  0  0  0  0
   10.3923   -0.7500   -0.0000 C   0  0  0  0  0  0  0  0  0  0  0  0
    7.7942   -0.7500   -0.0000 C   0  0  0  0  0  0  0  0  0  0  0  0
    7.7942    3.7500   -0.0000 C   0  0  0  0  0  0  0  0  0  0  0  0
    6.4952    1.5000   -0.0000 C   0  0  0  0  0  0  0  0  0  0  0  0
   10.3923   -2.2500   -0.0000 C   0  0  0  0  0  0  0  0  0  0  0  0
    6.4952   -0.0000   -0.0000 C   0  0  0  0  0  0  0  0  0  0  0  0
   11.6913   -3.0000   -0.0000 C   0  0  0  0  0  0  0  0  0  0  0  0
    9.0933   -3.0000   -0.0000 C   0  0  0  0  0  0  0  0  0  0  0  0
    5.1962   -0.7500   -0.0000 C   0  0  0  0  0  0  0  0  0  0  0  0
   11.6913   -4.5000   -0.0000 C   0  0  0  0  0  0  0  0  0  0  0  0
    5.1962   -2.2500   -0.0000 O   0  0  0  0  0  0  0  0  0  0  0  0
    3.8971   -0.0000   -0.0000 C   0  0  0  0  0  0  0  0  0  0  0  0
   10.3923   -5.2500   -0.0000 C   0  0  0  0  0  0  0  0  0  0  0  0
    2.5981   -0.7500   -0.0000 C   0  0  0  0  0  0  0  0  0  0  0  0
   10.3923   -6.7500   -0.0000 F   0  0  0  0  0  0  0  0  0  0  0  0
    9.0933   -4.5000   -0.0000 C   0  0  0  0  0  0  0  0  0  0  0  0
    2.5981   -2.2500   -0.0000 O   0  0  0  0  0  0  0  0  0  0  0  0
    1.2990   -0.0000   -0.0000 C   0  0  0  0  0  0  0  0  0  0  0  0
    0.0000   -0.7500   -0.0000 C   0  0  0  0  0  0  0  0  0  0  0  0
  1  2  2  0  0  0  0
  1  3  2  0  0  0  0
  1  4  1  0  0  0  0
  1  5  1  0  0  0  0
  4  6  1  0  0  0  0
  4  7  1  0  0  0  0
  6  8  1  0  0  0  0
  6  9  2  0  0  0  0
  8 10  2  0  0  0  0
 10 11  1  0  0  0  0
 10 12  1  0  0  0  0
 11 13  2  0  0  0  0
 11 14  1  0  0  0  0
 12 15  1  0  0  0  0
 12 16  1  0  0  0  0
 13 17  1  0  0  0  0
 14 18  2  0  0  0  0
 17 19  1  0  0  0  0
 17 20  2  0  0  0  0
 21 18  1  0  0  0  0
 19 22  2  0  0  0  0
 21 23  1  1  0  0  0
 21 24  1  0  0  0  0
 22 25  1  0  0  0  0
 26 24  1  0  0  0  0
 25 27  1  0  0  0  0
 25 28  2  0  0  0  0
 26 29  1  1  0  0  0
 26 30  1  0  0  0  0
 30 31  1  0  0  0  0
M  END
>  <idcoordinates2D>


>  <FragFp>
;jPyta1D7yVVh17ckc0CEVJNFJ88!4HG0m8080BkN4dFZ0kN$JJF0c1kH1W#V80FZ!2F2#V18!

>  <PathFp>
0_B01I8F10FHWFG1882J70XG0V8#2BF8HV10GRV0JB_808W4010Hs0k150V0FF0FZF01V1F10X2pF29s40V0

>  <SkelSpheres>
$2/#1)1#6%1%2$2,3+8%2!4/01!B$72/$2///A/#1$1//(3$6,1%3//////!1,4/!1%1/!1/!1A#4/1)1(2/04+1/)1&32/(4!1/31!1!101&1!1#2011&4/%4///)101/)2!3$3/&3!2//,3-p1+1/$1&2!1$1,1/2/)4.2(B303//!4/1+2)311.3#1!1!4%1(3)1/$1+

>  <Structure>
foopQ@L\EACS`BErFRRFZ[QQQHqKQYQRkURtuSLuTuHKIp`gTFJp

>  <Atoms>
31

>  <Bonds>
30

>  <Total Molweight>
421

>  <Total Molweight 2>
421.323

>  <cLogP>
4.6231

>  <H-Acceptors>
7

>  <H-Donors>
0

>  <Total Surface Area>
120.07

>  <Relative PSA>
0.67752

>  <Polar Surface Area>
110.94

>  <Shape Index>
0.45161

>  <Molecular Flexibility>
0.73595

>  <Molecular Complexity>
0.7679

>  <Non-H Atoms>
31

>  <Non-C/H Atoms>
9

>  <Electronegative Atoms>
9

>  <Stereo Centers>
2

>  <Rotatable Bonds>
10

>  <Rings Closures>
0

>  <Aromatic Rings>
0

>  <Aromatic Atoms>
0

>  <sp3-Atoms>
13

>  <Symmetric atoms>
2

$$$$

eCreator 1.02D

 31 30  0  0  0  0  0  0  0  0999 V2000
    9.5263   -3.0000   -0.0000 S   0  0  0  0  0  0  0  0  0  0  0  0
   10.3923   -3.5000   -0.0000 O   0  0  0  0  0  0  0  0  0  0  0  0
    9.5263   -2.0000   -0.0000 N   0  0  0  0  0  0  0  0  0  0  0  0
    8.6603   -3.5000   -0.0000 C   0  0  0  0  0  0  0  0  0  0  0  0
    8.6603   -1.5000   -0.0000 C   0  0  0  0  0  0  0  0  0  0  0  0
   10.3923   -1.5000   -0.0000 C   0  0  0  0  0  0  0  0  0  0  0  0
    8.6603   -0.5000   -0.0000 N   0  0  0  0  0  0  0  0  0  0  0  0
    7.7942   -0.0000   -0.0000 C   0  0  0  0  0  0  0  0  0  0  0  0
    6.9282   -0.5000   -0.0000 C   0  0  0  0  0  0  0  0  0  0  0  0
    7.7942    1.0000   -0.0000 C   0  0  0  0  0  0  0  0  0  0  0  0
    6.9282   -1.5000   -0.0000 C   0  0  0  0  0  0  0  0  0  0  0  0
    6.0622   -0.0000   -0.0000 C   0  0  0  0  0  0  0  0  0  0  0  0
    8.6603    1.5000   -0.0000 C   0  0  0  0  0  0  0  0  0  0  0  0
    6.9282    1.5000   -0.0000 C   0  0  0  0  0  0  0  0  0  0  0  0
    7.7942   -2.0000   -0.0000 N   0  0  0  0  0  0  0  0  0  0  0  0
    6.0622   -2.0000   -0.0000 C   0  0  0  0  0  0  0  0  0  0  0  0
    5.1962   -0.5000   -0.0000 C   0  0  0  0  0  0  0  0  0  0  0  0
    6.0622   -3.0000   -0.0000 C   0  0  0  0  0  0  0  0  0  0  0  0
    5.1962   -1.5000   -0.0000 C   0  0  0  0  0  0  0  0  0  0  0  0
    4.3301   -0.0000   -0.0000 C   0  0  0  0  0  0  0  0  0  0  0  0
    5.1962   -3.5000   -0.0000 C   0  0  0  0  0  0  0  0  0  0  0  0
    4.3301    1.0000   -0.0000 O   0  0  0  0  0  0  0  0  0  0  0  0
    3.4641   -0.5000   -0.0000 C   0  0  0  0  0  0  0  0  0  0  0  0
    5.1962   -4.5000   -0.0000 C   0  0  0  0  0  0  0  0  0  0  0  0
    2.5981   -0.0000   -0.0000 C   0  0  0  0  0  0  0  0  0  0  0  0
    4.3301   -5.0000   -0.0000 F   0  0  0  0  0  0  0  0  0  0  0  0
    6.0622   -5.0000   -0.0000 C   0  0  0  0  0  0  0  0  0  0  0  0
    2.5981    1.0000   -0.0000 O   0  0  0  0  0  0  0  0  0  0  0  0
    1.7321   -0.5000   -0.0000 C   0  0  0  0  0  0  0  0  0  0  0  0
    0.8660   -0.0000   -0.0000 C   0  0  0  0  0  0  0  0  0  0  0  0
    0.0000   -0.5000   -0.0000 O   0  0  0  0  0  0  0  0  0  0  0  0
  1  2  2  0  0  0  0
  1  3  1  0  0  0  0
  1  4  1  0  0  0  0
  3  5  1  0  0  0  0
  3  6  1  0  0  0  0
  5  7  1  0  0  0  0
  7  8  2  0  0  0  0
  8  9  1  0  0  0  0
  8 10  1  0  0  0  0
  9 11  2  0  0  0  0
  9 12  1  0  0  0  0
 10 13  1  0  0  0  0
 10 14  1  0  0  0  0
 11 15  1  0  0  0  0
 11 16  1  0  0  0  0
 12 17  2  0  0  0  0
 16 18  2  0  0  0  0
 16 19  1  0  0  0  0
 20 17  1  0  0  0  0
 18 21  1  0  0  0  0
 20 22  1  6  0  0  0
 20 23  1  0  0  0  0
 21 24  2  0  0  0  0
 25 23  1  0  0  0  0
 24 26  1  0  0  0  0
 24 27  1  0  0  0  0
 25 28  1  6  0  0  0
 25 29  1  0  0  0  0
 29 30  1  0  0  0  0
 30 31  1  0  0  0  0
M  END
>  <idcoordinates2D>


>  <FragFp>
;juzxa3DbuWoh17ekc0hEVJNFG88!4IG0n9080BkNJdFZ0mN08!FFF0c1kH1W1#80J4!2F$V18!

>  <PathFp>
0_B11I8JG!2WFG1882J70214V80412BF8FX10FRV0JBZ808V4090HV1k110V0VF0FZF01V101022oF21c40V0

>  <SkelSpheres>
$2/-1#7/!3,3!2(2$1.13!201!B$1////5%9%1/!1+1/////*401//)1/01,6/%1#1)1%2/#1E/#2102/1#1,4//.22*11&2%1(1#2&1*1//#2%24)1!2$11%1%1$3!2+1#1//%1+2&3!2/1//*p(3#1!2$5-1$2!1/!1,5-1-4,301&6E!3$1/01$3#1/02/&11.2*2%1(3)1/!32,

>  <Structure>
foopQ@DL]Bnw`BIrFRSSYQQQQVIZKJJUMUMMUKUSUUHsArcFSzCMh

>  <Atoms>
31

>  <Bonds>
30

>  <Total Molweight>
421

>  <Total Molweight 2>
421.323

>  <cLogP>
3.4597

>  <H-Acceptors>
7

>  <H-Donors>
0

>  <Total Surface Area>
95.95

>  <Relative PSA>
0.84033

>  <Polar Surface Area>
115.81

>  <Shape Index>
0.48387

>  <Molecular Flexibility>
0.68502

>  <Molecular Complexity>
0.77245

>  <Non-H Atoms>
31

>  <Non-C/H Atoms>
9

>  <Electronegative Atoms>
9

>  <Stereo Centers>
3

>  <Rotatable Bonds>
12

>  <Rings Closures>
0

>  <Aromatic Rings>
0

>  <Aromatic Atoms>
0

>  <sp3-Atoms>
17

>  <Symmetric atoms>
1

$$$$

eCreator 1.02D

 30 30  0  0  0  0  0  0  0  0999 V2000
   11.2583   -0.0000   -0.0000 S   0  0  0  0  0  0  0  0  0  0  0  0
   12.1244   -0.5000   -0.0000 O   0  0  0  0  0  0  0  0  0  0  0  0
   10.3923   -0.5000   -0.0000 N   0  0  0  0  0  0  0  0  0  0  0  0
   11.2583    1.0000   -0.0000 C   0  0  0  0  0  0  0  0  0  0  0  0
    9.5263   -0.0000   -0.0000 C   0  0  0  0  0  0  0  0  0  0  0  0
   10.3923   -1.5000   -0.0000 C   0  0  0  0  0  0  0  0  0  0  0  0
    8.6603   -0.5000   -0.0000 N   0  0  0  0  0  0  0  0  0  0  0  0
    9.5263    1.0000   -0.0000 N   0  0  0  0  0  0  0  0  0  0  0  0
    7.7942   -0.0000   -0.0000 C   0  0  0  0  0  0  0  0  0  0  0  0
    7.7942    1.0000   -0.0000 C   0  0  0  0  0  0  0  0  0  0  0  0
    6.9282   -0.5000   -0.0000 C   0  0  0  0  0  0  0  0  0  0  0  0
    8.6603    1.5000   -0.0000 C   0  0  0  0  0  0  0  0  0  0  0  0
    6.9282    1.5000   -0.0000 C   0  0  0  0  0  0  0  0  0  0  0  0
    6.0622   -0.0000   -0.0000 C   0  0  0  0  0  0  0  0  0  0  0  0
    6.9282   -1.5000   -0.0000 C   0  0  0  0  0  0  0  0  0  0  0  0
    8.6603    2.5000   -0.0000 C   0  0  0  0  0  0  0  0  0  0  0  0
    6.9282    2.5000   -0.0000 C   0  0  0  0  0  0  0  0  0  0  0  0
    5.1962   -0.5000   -0.0000 C   0  0  0  0  0  0  0  0  0  0  0  0
    6.0622   -2.0000   -0.0000 C   0  0  0  0  0  0  0  0  0  0  0  0
    7.7942    3.0000   -0.0000 C   0  0  0  0  0  0  0  0  0  0  0  0
    4.3301   -0.0000   -0.0000 C   0  0  0  0  0  0  0  0  0  0  0  0
    5.1962   -1.5000   -0.0000 C   0  0  0  0  0  0  0  0  0  0  0  0
    6.0622   -3.0000   -0.0000 C   0  0  0  0  0  0  0  0  0  0  0  0
    3.4641   -0.5000   -0.0000 C   0  0  0  0  0  0  0  0  0  0  0  0
    2.5981   -0.0000   -0.0000 C   0  0  0  0  0  0  0  0  0  0  0  0
    2.5981    1.0000   -0.0000 O   0  0  0  0  0  0  0  0  0  0  0  0
    1.7321   -0.5000   -0.0000 C   0  0  0  0  0  0  0  0  0  0  0  0
    0.8660   -0.0000   -0.0000 C   0  0  0  0  0  0  0  0  0  0  0  0
    0.8660    1.0000   -0.0000 O   0  0  0  0  0  0  0  0  0  0  0  0
    0.0000   -0.5000   -0.0000 O   0  0  0  0  0  0  0  0  0  0  0  0
  1  2  2  0  0  0  0
  1  3  1  0  0  0  0
  1  4  1  0  0  0  0
  3  5  1  0  0  0  0
  3  6  1  0  0  0  0
  5  7  2  0  0  0  0
  5  8  1  0  0  0  0
  7  9  1  0  0  0  0
  9 10  1  0  0  0  0
  9 11  2  0  0  0  0
 10 12  2  0  0  0  0
 10 13  1  0  0  0  0
 11 14  1  0  0  0  0
 11 15  1  0  0  0  0
 12 16  1  0  0  0  0
 13 17  2  0  0  0  0
 14 18  2  0  0  0  0
 15 19  1  0  0  0  0
 16 20  2  0  0  0  0
 18 21  1  0  0  0  0
 19 22  1  0  0  0  0
 19 23  1  0  0  0  0
 21 24  1  0  0  0  0
 25 24  1  0  0  0  0
 25 26  1  6  0  0  0
 25 27  1  0  0  0  0
 27 28  1  0  0  0  0
 28 29  2  0  0  0  0
 28 30  1  0  0  0  0
 17 20  1  0  0  0  0
M  END
>  <idcoordinates2D>


>  <FragFp>
<yrxadDbqWlCW3ykd0CTVG0FJ88#HF0p948F8FNJhkV02N08!JJG081kH0V102V80J#2F22!V1#

>  <PathFp>
078WCI94VP8FWF0G28IJjX204V!N96T0NF9502BV048V808Vkc!Hw4o510H0FF!ZJ0VV101023V209VBFW0

>  <SkelSpheres>
!23-101/!8/!2.2)2!1/!3!6$@$2/.1#5//!5///-1!1/#3#3//%1!2/$1#3)1/%11*131(2/+1(1!2!302(9&1!201&1/!1$11!3&4(3/////#1///+3/4+1$2!1/%202/012%1#12//$1/(1&1/o%5$1/#1!@!4!2@/01/#6///!A201/,32.1$2*101/*2*21-3%1+3)1-

>  <Structure>
fgopR@DLyBY{`BLdffftTTRRVTqTr`\mTuHTCEUULPGLTiPZ

>  <Atoms>
30

>  <Bonds>
30

>  <Total Molweight>
402

>  <Total Molweight 2>
402.325

>  <cLogP>
3.418

>  <H-Acceptors>
7

>  <H-Donors>
0

>  <Total Surface Area>
108.84

>  <Relative PSA>
0.74026

>  <Polar Surface Area>
112.65

>  <Shape Index>
0.5

>  <Molecular Flexibility>
0.61682

>  <Molecular Complexity>
0.75107

>  <Non-H Atoms>
30

>  <Non-C/H Atoms>
8

>  <Electronegative Atoms>
8

>  <Stereo Centers>
2

>  <Rotatable Bonds>
10

>  <Rings Closures>
1

>  <Aromatic Rings>
1

>  <Aromatic Atoms>
6

>  <sp3-Atoms>
13

>  <Symmetric atoms>
3

$$$$

eCreator 1.02D

 31 30  0  0  0  0  0  0  0  0999 V2000
    4.3301   -3.0000   -0.0000 S   0  0  0  0  0  0  0  0  0  0  0  0
    5.3301   -3.0000   -0.0000 O   0  0  0  0  0  0  0  0  0  0  0  0
    3.3301   -3.0000   -0.0000 O   0  0  0  0  0  0  0  0  0  0  0  0
    4.3301   -2.0000   -0.0000 N   0  0  0  0  0  0  0  0  0  0  0  0
    4.3301   -4.0000   -0.0000 C   0  0  0  0  0  0  0  0  0  0  0  0
    5.1962   -1.5000   -0.0000 C   0  0  0  0  0  0  0  0  0  0  0  0
    3.4641   -1.5000   -0.0000 C   0  0  0  0  0  0  0  0  0  0  0  0
    6.0622   -2.0000   -0.0000 N   0  0  0  0  0  0  0  0  0  0  0  0
    5.1962   -0.5000   -0.0000 N   0  0  0  0  0  0  0  0  0  0  0  0
    6.9282   -1.5000   -0.0000 C   0  0  0  0  0  0  0  0  0  0  0  0
    6.9282   -0.5000   -0.0000 C   0  0  0  0  0  0  0  0  0  0  0  0
    7.7942   -2.0000   -0.0000 C   0  0  0  0  0  0  0  0  0  0  0  0
    7.7942   -0.0000   -0.0000 C   0  0  0  0  0  0  0  0  0  0  0  0
    6.0622   -0.0000   -0.0000 C   0  0  0  0  0  0  0  0  0  0  0  0
    7.7942   -3.0000   -0.0000 C   0  0  0  0  0  0  0  0  0  0  0  0
    8.6603   -1.5000   -0.0000 C   0  0  0  0  0  0  0  0  0  0  0  0
    7.7942    1.0000   -0.0000 C   0  0  0  0  0  0  0  0  0  0  0  0
    6.0622    1.0000   -0.0000 C   0  0  0  0  0  0  0  0  0  0  0  0
    8.6603    1.5000   -0.0000 C   0  0  0  0  0  0  0  0  0  0  0  0
    6.9282    1.5000   -0.0000 C   0  0  0  0  0  0  0  0  0  0  0  0
    5.1962    1.5000   -0.0000 C   0  0  0  0  0  0  0  0  0  0  0  0
    8.6603    2.5000   -0.0000 C   0  0  0  0  0  0  0  0  0  0  0  0
    4.3301    1.0000   -0.0000 O   0  0  0  0  0  0  0  0  0  0  0  0
    5.1962    2.5000   -0.0000 C   0  0  0  0  0  0  0  0  0  0  0  0
    7.7942    3.0000   -0.0000 C   0  0  0  0  0  0  0  0  0  0  0  0
    4.3301    3.0000   -0.0000 C   0  0  0  0  0  0  0  0  0  0  0  0
    7.7942    4.0000   -0.0000 C   0  0  0  0  0  0  0  0  0  0  0  0
    4.3301    4.0000   -0.0000 C   0  0  0  0  0  0  0  0  0  0  0  0
    3.4641    4.5000   -0.0000 C   0  0  0  0  0  0  0  0  0  0  0  0
    2.5981    4.0000   -0.0000 O   0  0  0  0  0  0  0  0  0  0  0  0
    3.4641    5.5000   -0.0000 O   0  0  0  0  0  0  0  0  0  0  0  0
  1  2  2  0  0  0  0
  1  3  2  0  0  0  0
  1  4  1  0  0  0  0
  1  5  1  0  0  0  0
  4  6  1  0  0  0  0
  4  7  1  0  0  0  0
  6  8  1  0  0  0  0
  6  9  2  0  0  0  0
  8 10  2  0  0  0  0
 10 11  1  0  0  0  0
 10 12  1  0  0  0  0
 11 13  2  0  0  0  0
 11 14  1  0  0  0  0
 12 15  1  0  0  0  0
 12 16  1  0  0  0  0
 13 17  1  0  0  0  0
 14 18  2  0  0  0  0
 17 19  1  0  0  0  0
 17 20  2  0  0  0  0
 21 18  1  0  0  0  0
 19 22  2  0  0  0  0
 21 23  1  1  0  0  0
 21 24  1  0  0  0  0
 22 25  1  0  0  0  0
 24 26  1  0  0  0  0
 25 27  2  0  0  0  0
 26 28  1  0  0  0  0
 28 29  1  0  0  0  0
 29 30  2  0  0  0  0
 29 31  1  0  0  0  0
M  END
>  <idcoordinates2D>


>  <FragFp>
;jyyxaY@7yW1hW5gkc0hDVrNFJ88!4HG0V94808k8JhFZ0VN$JJF0c1FH9W#V8!Z!2F22!V1#

>  <PathFp>
0_B01I8F10FHWNGF882J70XG0V8!12BF8HV!GRV0JB_80804010HN1k150X0FF0FZJ01V!10X2pF29s40V0

>  <SkelSpheres>
$2/#1-6%1(1!2,3+8)4/$@!1082/$2-2!1,102!2*E/#1/03/+3$2*1%303////$1/1#1&1,4/!102/&1/!18#4!1,1)1(2)3&5(3!1/)1(2)4-4/(1+41!1%1(4/%2//!1/%1/+2!3$3/+3,1/-3-p1+1/$1&2!1$1//$2$1,4/(B!3//!4/1/%311/#1!1/!3#1$1/!105+

>  <Structure>
fooqR@L\EAC[o@DYIHYimEEDcDmEdlhmUKSULsUMM@lHIuAbl

>  <Atoms>
31

>  <Bonds>
30

>  <Total Molweight>
418

>  <Total Molweight 2>
418.324

>  <cLogP>
4.1927

>  <H-Acceptors>
8

>  <H-Donors>
0

>  <Total Surface Area>
127.81

>  <Relative PSA>
0.73852

>  <Polar Surface Area>
128.01

>  <Shape Index>
0.48387

>  <Molecular Flexibility>
0.72374

>  <Molecular Complexity>
0.76387

>  <Non-H Atoms>
31

>  <Non-C/H Atoms>
9

>  <Electronegative Atoms>
9

>  <Stereo Centers>
1

>  <Rotatable Bonds>
11

>  <Rings Closures>
0

>  <Aromatic Rings>
0

>  <Aromatic Atoms>
0

>  <sp3-Atoms>
12

>  <Symmetric atoms>
2

$$$$

eCreator 1.02D

 31 30  0  0  0  0  0  0  0  0999 V2000
   10.3923    1.5000   -0.0000 S   0  0  0  0  0  0  0  0  0  0  0  0
   10.8923    0.6340   -0.0000 O   0  0  0  0  0  0  0  0  0  0  0  0
    9.8923    2.3660   -0.0000 O   0  0  0  0  0  0  0  0  0  0  0  0
    9.5263    1.0000   -0.0000 N   0  0  0  0  0  0  0  0  0  0  0  0
   11.2583    2.0000   -0.0000 C   0  0  0  0  0  0  0  0  0  0  0  0
    9.5263   -0.0000   -0.0000 C   0  0  0  0  0  0  0  0  0  0  0  0
    8.6603   -0.5000   -0.0000 N   0  0  0  0  0  0  0  0  0  0  0  0
   10.3923   -0.5000   -0.0000 N   0  0  0  0  0  0  0  0  0  0  0  0
    7.7942   -0.0000   -0.0000 C   0  0  0  0  0  0  0  0  0  0  0  0
   10.3923   -1.5000   -0.0000 C   0  0  0  0  0  0  0  0  0  0  0  0
    7.7942    1.0000   -0.0000 C   0  0  0  0  0  0  0  0  0  0  0  0
    6.9282   -0.5000   -0.0000 C   0  0  0  0  0  0  0  0  0  0  0  0
   11.2583   -2.0000   -0.0000 C   0  0  0  0  0  0  0  0  0  0  0  0
    6.9282    1.5000   -0.0000 C   0  0  0  0  0  0  0  0  0  0  0  0
    6.0622   -0.0000   -0.0000 C   0  0  0  0  0  0  0  0  0  0  0  0
   11.2583   -3.0000   -0.0000 C   0  0  0  0  0  0  0  0  0  0  0  0
    6.9282    2.5000   -0.0000 C   0  0  0  0  0  0  0  0  0  0  0  0
   12.1244   -3.5000   -0.0000 C   0  0  0  0  0  0  0  0  0  0  0  0
    6.0622    3.0000   -0.0000 C   0  0  0  0  0  0  0  0  0  0  0  0
   12.1244   -4.5000   -0.0000 C   0  0  0  0  0  0  0  0  0  0  0  0
    5.1962    2.5000   -0.0000 O   0  0  0  0  0  0  0  0  0  0  0  0
    6.0622    4.0000   -0.0000 C   0  0  0  0  0  0  0  0  0  0  0  0
   12.9904   -5.0000   -0.0000 F   0  0  0  0  0  0  0  0  0  0  0  0
   11.2583   -5.0000   -0.0000 C   0  0  0  0  0  0  0  0  0  0  0  0
    5.1962    4.5000   -0.0000 C   0  0  0  0  0  0  0  0  0  0  0  0
   11.2583   -6.0000   -0.0000 C   0  0  0  0  0  0  0  0  0  0  0  0
    4.3301    4.0000   -0.0000 O   0  0  0  0  0  0  0  0  0  0  0  0
    5.1962    5.5000   -0.0000 C   0  0  0  0  0  0  0  0  0  0  0  0
    4.3301    6.0000   -0.0000 C   0  0  0  0  0  0  0  0  0  0  0  0
    3.4641    5.5000   -0.0000 O   0  0  0  0  0  0  0  0  0  0  0  0
    4.3301    7.0000   -0.0000 O   0  0  0  0  0  0  0  0  0  0  0  0
  1  2  2  0  0  0  0
  1  3  2  0  0  0  0
  1  4  1  0  0  0  0
  1  5  1  0  0  0  0
  4  6  1  0  0  0  0
  6  7  1  0  0  0  0
  6  8  2  0  0  0  0
  7  9  2  0  0  0  0
  8 10  1  0  0  0  0
  9 11  1  0  0  0  0
  9 12  1  0  0  0  0
 10 13  1  0  0  0  0
 11 14  1  0  0  0  0
 12 15  1  0  0  0  0
 13 16  2  0  0  0  0
 14 17  2  0  0  0  0
 16 18  1  0  0  0  0
 19 17  1  0  0  0  0
 18 20  2  0  0  0  0
 19 21  1  1  0  0  0
 19 22  1  0  0  0  0
 20 23  1  0  0  0  0
 20 24  1  0  0  0  0
 25 22  1  0  0  0  0
 24 26  2  0  0  0  0
 25 27  1  1  0  0  0
 25 28  1  0  0  0  0
 28 29  1  0  0  0  0
 29 30  2  0  0  0  0
 29 31  1  0  0  0  0
M  END
>  <idcoordinates2D>


>  <FragFp>
;jyzwZYDZy1WhV6DVc0hMVr0FF88!4HG0n948FBkNJCFc0m888!J0G081kH8V1%FZ!2F22!V18!

>  <PathFp>
FbB09I8F180FYNGG082473X!V8!92R08F010FRV0JBW808WFV10Hw1o110X0skVFZJ01!210a2KF09V4V!

>  <SkelSpheres>
!2//1#B101.3/#1-14/01!4!105$1#1$1%1///F+2#1$104//)3/&401,3/)3#1(1//#102%1&1)1/)1,1%2(2$7&1*102!1$201%12#1$5&6(3/.1$2201/)1*3//%5$1/#14///+1/,101!1/&2!2!1*3//#1(p!1)1)101)4011%2(3)2/$1/+11&1&17203//0152/11*14(1/2!204$2%1(301&1//0

>  <Structure>
foopq@LLyAAUw^@H[HYIH]DeDdedeEMeBhmTmURtuTuLaLGJLnKktf`

>  <Atoms>
31

>  <Bonds>
30

>  <Total Molweight>
429

>  <Total Molweight 2>
429.299

>  <cLogP>
2.4919

>  <H-Acceptors>
9

>  <H-Donors>
0

>  <Total Surface Area>
144.59

>  <Relative PSA>
0.74341

>  <Polar Surface Area>
148.24

>  <Shape Index>
0.64516

>  <Molecular Flexibility>
0.73389

>  <Molecular Complexity>
0.68393

>  <Non-H Atoms>
31

>  <Non-C/H Atoms>
11

>  <Electronegative Atoms>
11

>  <Stereo Centers>
2

>  <Rotatable Bonds>
12

>  <Rings Closures>
0

>  <Aromatic Rings>
0

>  <Aromatic Atoms>
0

>  <sp3-Atoms>
13

>  <Symmetric atoms>
1

$$$$

eCreator 1.02D

 30 30  0  0  0  0  0  0  0  0999 V2000
    8.6603    1.5000   -0.0000 S   0  0  0  0  0  0  0  0  0  0  0  0
    9.1603    2.3660   -0.0000 O   0  0  0  0  0  0  0  0  0  0  0  0
    8.1603    0.6340   -0.0000 O   0  0  0  0  0  0  0  0  0  0  0  0
    9.5263    1.0000   -0.0000 N   0  0  0  0  0  0  0  0  0  0  0  0
    7.7942    2.0000   -0.0000 C   0  0  0  0  0  0  0  0  0  0  0  0
    9.5263   -0.0000   -0.0000 C   0  0  0  0  0  0  0  0  0  0  0  0
   10.3923    1.5000   -0.0000 C   0  0  0  0  0  0  0  0  0  0  0  0
    8.6603   -0.5000   -0.0000 N   0  0  0  0  0  0  0  0  0  0  0  0
   10.3923   -0.5000   -0.0000 N   0  0  0  0  0  0  0  0  0  0  0  0
    8.6603   -1.5000   -0.0000 C   0  0  0  0  0  0  0  0  0  0  0  0
   10.3923   -1.5000   -0.0000 C   0  0  0  0  0  0  0  0  0  0  0  0
    7.7942   -2.0000   -0.0000 C   0  0  0  0  0  0  0  0  0  0  0  0
    9.5263   -2.0000   -0.0000 C   0  0  0  0  0  0  0  0  0  0  0  0
   11.2583   -2.0000   -0.0000 C   0  0  0  0  0  0  0  0  0  0  0  0
    6.9282   -1.5000   -0.0000 C   0  0  0  0  0  0  0  0  0  0  0  0
    7.7942   -3.0000   -0.0000 C   0  0  0  0  0  0  0  0  0  0  0  0
    9.5263   -3.0000   -0.0000 C   0  0  0  0  0  0  0  0  0  0  0  0
   12.1244   -1.5000   -0.0000 C   0  0  0  0  0  0  0  0  0  0  0  0
   11.2583   -3.0000   -0.0000 C   0  0  0  0  0  0  0  0  0  0  0  0
   10.3923   -3.5000   -0.0000 C   0  0  0  0  0  0  0  0  0  0  0  0
   12.9904   -2.0000   -0.0000 C   0  0  0  0  0  0  0  0  0  0  0  0
   12.1244   -3.5000   -0.0000 C   0  0  0  0  0  0  0  0  0  0  0  0
   10.3923   -4.5000   -0.0000 C   0  0  0  0  0  0  0  0  0  0  0  0
   12.9904   -3.0000   -0.0000 C   0  0  0  0  0  0  0  0  0  0  0  0
   11.2583   -5.0000   -0.0000 C   0  0  0  0  0  0  0  0  0  0  0  0
   13.8564   -3.5000   -0.0000 F   0  0  0  0  0  0  0  0  0  0  0  0
   11.2583   -6.0000   -0.0000 C   0  0  0  0  0  0  0  0  0  0  0  0
   12.1244   -6.5000   -0.0000 C   0  0  0  0  0  0  0  0  0  0  0  0
   12.1244   -7.5000   -0.0000 C   0  0  0  0  0  0  0  0  0  0  0  0
   12.9904   -8.0000   -0.0000 O   0  0  0  0  0  0  0  0  0  0  0  0
  1  2  2  0  0  0  0
  1  3  2  0  0  0  0
  1  4  1  0  0  0  0
  1  5  1  0  0  0  0
  4  6  1  0  0  0  0
  4  7  1  0  0  0  0
  6  8  1  0  0  0  0
  6  9  2  0  0  0  0
  8 10  2  0  0  0  0
  9 11  1  0  0  0  0
 10 12  1  0  0  0  0
 10 13  1  0  0  0  0
 11 14  1  0  0  0  0
 12 15  1  0  0  0  0
 12 16  1  0  0  0  0
 13 17  1  0  0  0  0
 14 18  2  0  0  0  0
 14 19  1  0  0  0  0
 17 20  2  0  0  0  0
 18 21  1  0  0  0  0
 19 22  2  0  0  0  0
 20 23  1  0  0  0  0
 21 24  2  0  0  0  0
 23 25  1  0  0  0  0
 24 26  1  0  0  0  0
 25 27  1  0  0  0  0
 27 28  1  0  0  0  0
 28 29  1  0  0  0  0
 29 30  2  0  0  0  0
 22 24  1  0  0  0  0
M  END
>  <idcoordinates2D>


>  <FragFp>
:UvTntb987yV09WKsFc09DVGNFJ80104HG0580808k84hFZ0XN0B!J4F0c1FH1W#V#V!202#V18!

>  <PathFp>
Fag0CI8FV80FYF1F882JbXX!V8!82R0FF140FBVFJBWc080Fe!HR4k51#Nk0FZ401#50V3GH29VBk50

>  <SkelSpheres>
/01.1$2A//3&3#8)4,1&94#301+1,1(1//08/%1(2/2/03(1/*1!1)1.4!12/.4/%1!1)3/!204&2//#7#4!1,2/052#1,3)1*2!1/#1/#1#104(1(1%1$2#3/!1//(106/(1%2*15.2$4%1$1/-1/!2//$o01#2#101/-801(1,5/%21//(2!1/(1(15/12)1#1/-1+1(3/&1*2&2

>  <Structure>
fgoqa@L\EAEpADyCIICMLeDheBdedleWjuTmUTBDUT`L\aRZ

>  <Atoms>
30

>  <Bonds>
30

>  <Total Molweight>
405

>  <Total Molweight 2>
405.324

>  <cLogP>
4.4282

>  <H-Acceptors>
6

>  <H-Donors>
0

>  <Total Surface Area>
102.13

>  <Relative PSA>
0.66768

>  <Polar Surface Area>
87.55

>  <Shape Index>
0.63333

>  <Molecular Flexibility>
0.64565

>  <Molecular Complexity>
0.72942

>  <Non-H Atoms>
30

>  <Non-C/H Atoms>
8

>  <Electronegative Atoms>
8

>  <Stereo Centers>
0

>  <Rotatable Bonds>
10

>  <Rings Closures>
1

>  <Aromatic Rings>
1

>  <Aromatic Atoms>
6

>  <sp3-Atoms>
12

>  <Symmetric atoms>
4

$$$$

eCreator 1.02D

 32 31  0  0  0  0  0  0  0  0999 V2000
   11.2583   -0.0000   -0.0000 S   0  0  0  0  0  0  0  0  0  0  0  0
   10.7583    0.8660   -0.0000 O   0  0  0  0  0  0  0  0  0  0  0  0
   11.7583   -0.8660   -0.0000 O   0  0  0  0  0  0  0  0  0  0  0  0
   10.3923   -0.5000   -0.0000 N   0  0  0  0  0  0  0  0  0  0  0  0
   12.1244    0.5000   -0.0000 C   0  0  0  0  0  0  0  0  0  0  0  0
    9.5263    0.0000   -0.0000 C   0  0  0  0  0  0  0  0  0  0  0  0
   10.3923   -1.5000   -0.0000 C   0  0  0  0  0  0  0  0  0  0  0  0
    8.6603   -0.5000   -0.0000 N   0  0  0  0  0  0  0  0  0  0  0  0
    7.7942   -0.0000   -0.0000 C   0  0  0  0  0  0  0  0  0  0  0  0
    6.9282   -0.5000   -0.0000 C   0  0  0  0  0  0  0  0  0  0  0  0
    7.7942    1.0000   -0.0000 C   0  0  0  0  0  0  0  0  0  0  0  0
    6.9282   -1.5000   -0.0000 C   0  0  0  0  0  0  0  0  0  0  0  0
    6.0622   -0.0000   -0.0000 C   0  0  0  0  0  0  0  0  0  0  0  0
    8.6603    1.5000   -0.0000 C   0  0  0  0  0  0  0  0  0  0  0  0
    6.9282    1.5000   -0.0000 C   0  0  0  0  0  0  0  0  0  0  0  0
    7.7942   -2.0000   -0.0000 N   0  0  0  0  0  0  0  0  0  0  0  0
    6.0622   -2.0000   -0.0000 C   0  0  0  0  0  0  0  0  0  0  0  0
    5.1962   -0.5000   -0.0000 C   0  0  0  0  0  0  0  0  0  0  0  0
    8.6603    2.5000   -0.0000 C   0  0  0  0  0  0  0  0  0  0  0  0
    5.1962   -1.5000   -0.0000 C   0  0  0  0  0  0  0  0  0  0  0  0
    6.0622   -3.0000   -0.0000 C   0  0  0  0  0  0  0  0  0  0  0  0
    4.3301   -0.0000   -0.0000 C   0  0  0  0  0  0  0  0  0  0  0  0
    7.7942    3.0000   -0.0000 C   0  0  0  0  0  0  0  0  0  0  0  0
    4.3301    1.0000   -0.0000 O   0  0  0  0  0  0  0  0  0  0  0  0
    3.4641   -0.5000   -0.0000 C   0  0  0  0  0  0  0  0  0  0  0  0
    7.7942    4.0000   -0.0000 C   0  0  0  0  0  0  0  0  0  0  0  0
    2.5981   -0.0000   -0.0000 C   0  0  0  0  0  0  0  0  0  0  0  0
    2.5981    1.0000   -0.0000 O   0  0  0  0  0  0  0  0  0  0  0  0
    1.7321   -0.5000   -0.0000 C   0  0  0  0  0  0  0  0  0  0  0  0
    0.8660   -0.0000   -0.0000 C   0  0  0  0  0  0  0  0  0  0  0  0
    0.8660    1.0000   -0.0000 O   0  0  0  0  0  0  0  0  0  0  0  0
    0.0000   -0.5000   -0.0000 O   0  0  0  0  0  0  0  0  0  0  0  0
  1  2  2  0  0  0  0
  1  3  2  0  0  0  0
  1  4  1  0  0  0  0
  1  5  1  0  0  0  0
  4  6  1  0  0  0  0
  4  7  1  0  0  0  0
  6  8  2  0  0  0  0
  8  9  1  0  0  0  0
  9 10  2  0  0  0  0
  9 11  1  0  0  0  0
 10 12  1  0  0  0  0
 10 13  1  0  0  0  0
 11 14  1  0  0  0  0
 11 15  2  0  0  0  0
 12 16  2  0  0  0  0
 12 17  1  0  0  0  0
 13 18  2  0  0  0  0
 14 19  2  0  0  0  0
 17 20  1  0  0  0  0
 17 21  1  0  0  0  0
 22 18  1  0  0  0  0
 19 23  1  0  0  0  0
 22 24  1  6  0  0  0
 22 25  1  0  0  0  0
 23 26  2  0  0  0  0
 27 25  1  0  0  0  0
 27 28  1  6  0  0  0
 27 29  1  0  0  0  0
 29 30  1  0  0  0  0
 30 31  2  0  0  0  0
 30 32  1  0  0  0  0
M  END
>  <idcoordinates2D>


>  <FragFp>
:yjizxZYD_yWphW7Dkc0hMVrNFG88#IF0n948FBkNJCFg0HN88!JJG081kH9V1!V80JZ!2F22#1#

>  <PathFp>
0b819G845PN2WNFI2N34b22F4V80896R0eHX10FRV208V808VkV90Fw1o150m0FF!ZJ10V121023_0V9k4FV0

>  <SkelSpheres>
!2//1#4!2!1+3#101%3+2)5*3#101!B$8/%1/)3-1&D/)1+3//02/03.3/%1&1$6/!1/,12+3/#1/(1$2,19#4!1,101/2(83&6#1#3)1/+2)4!4*4!1.1$1/%11/.4/*1/*2//%2/,2#1+1//*q,2!3/!4%3/%1/$1//$1(B!3/(2)4/1!2)1)21+3!2*21-3)1/$5*1

>  <Structure>
e`_lFH@LNOHDNmgo`@cIICMeEEEDcDcEmLhmTsUKKUTuSHUQZDLPbEQL

>  <Atoms>
32

>  <Bonds>
31

>  <Total Molweight>
434

>  <Total Molweight 2>
434.323

>  <cLogP>
2.8581

>  <H-Acceptors>
9

>  <H-Donors>
0

>  <Total Surface Area>
140.91

>  <Relative PSA>
0.76283

>  <Polar Surface Area>
148.24

>  <Shape Index>
0.46875

>  <Molecular Flexibility>
0.64036

>  <Molecular Complexity>
0.79105

>  <Non-H Atoms>
32

>  <Non-C/H Atoms>
10

>  <Electronegative Atoms>
10

>  <Stereo Centers>
2

>  <Rotatable Bonds>
12

>  <Rings Closures>
0

>  <Aromatic Rings>
0

>  <Aromatic Atoms>
0

>  <sp3-Atoms>
13

>  <Symmetric atoms>
2

$$$$

eCreator 1.02D

 31 31  0  0  0  0  0  0  0  0999 V2000
   14.2894   -4.5000   -0.0000 S   0  0  0  0  0  0  0  0  0  0  0  0
   12.7894   -4.5000   -0.0000 O   0  0  0  0  0  0  0  0  0  0  0  0
   15.7894   -4.5000   -0.0000 O   0  0  0  0  0  0  0  0  0  0  0  0
   14.2894   -3.0000   -0.0000 N   0  0  0  0  0  0  0  0  0  0  0  0
   14.2894   -6.0000   -0.0000 C   0  0  0  0  0  0  0  0  0  0  0  0
   12.9904   -2.2500   -0.0000 C   0  0  0  0  0  0  0  0  0  0  0  0
   12.9904   -0.7500   -0.0000 N   0  0  0  0  0  0  0  0  0  0  0  0
   11.6913   -3.0000   -0.0000 N   0  0  0  0  0  0  0  0  0  0  0  0
   11.6913   -0.0000   -0.0000 C   0  0  0  0  0  0  0  0  0  0  0  0
   10.3923   -2.2500   -0.0000 C   0  0  0  0  0  0  0  0  0  0  0  0
   10.3923   -0.7500   -0.0000 C   0  0  0  0  0  0  0  0  0  0  0  0
   11.6913    1.5000   -0.0000 C   0  0  0  0  0  0  0  0  0  0  0  0
    9.0933   -3.0000   -0.0000 C   0  0  0  0  0  0  0  0  0  0  0  0
    9.0933   -0.0000   -0.0000 C   0  0  0  0  0  0  0  0  0  0  0  0
   12.9904    2.2500   -0.0000 C   0  0  0  0  0  0  0  0  0  0  0  0
   10.3923    2.2500   -0.0000 C   0  0  0  0  0  0  0  0  0  0  0  0
    7.7942   -2.2500   -0.0000 C   0  0  0  0  0  0  0  0  0  0  0  0
    9.0933   -4.5000   -0.0000 C   0  0  0  0  0  0  0  0  0  0  0  0
    7.7942   -0.7500   -0.0000 C   0  0  0  0  0  0  0  0  0  0  0  0
   14.2894    1.5000   -0.0000 C   0  0  0  0  0  0  0  0  0  0  0  0
   10.3923    3.7500   -0.0000 C   0  0  0  0  0  0  0  0  0  0  0  0
    6.4952   -0.0000   -0.0000 C   0  0  0  0  0  0  0  0  0  0  0  0
   14.2894    0.0000   -0.0000 C   0  0  0  0  0  0  0  0  0  0  0  0
    5.1962   -0.7500   -0.0000 C   0  0  0  0  0  0  0  0  0  0  0  0
   15.5885   -0.7500   -0.0000 F   0  0  0  0  0  0  0  0  0  0  0  0
    3.8971   -0.0000   -0.0000 C   0  0  0  0  0  0  0  0  0  0  0  0
    3.8971    1.5000   -0.0000 O   0  0  0  0  0  0  0  0  0  0  0  0
    2.5981   -0.7500   -0.0000 C   0  0  0  0  0  0  0  0  0  0  0  0
    1.2990   -0.0000   -0.0000 C   0  0  0  0  0  0  0  0  0  0  0  0
    1.2990    1.5000   -0.0000 O   0  0  0  0  0  0  0  0  0  0  0  0
    0.0000   -0.7500   -0.0000 O   0  0  0  0  0  0  0  0  0  0  0  0
  1  2  2  0  0  0  0
  1  3  2  0  0  0  0
  1  4  1  0  0  0  0
  1  5  1  0  0  0  0
  4  6  1  0  0  0  0
  6  7  2  0  0  0  0
  6  8  1  0  0  0  0
  7  9  1  0  0  0  0
  8 10  2  0  0  0  0
  9 11  2  0  0  0  0
  9 12  1  0  0  0  0
 10 13  1  0  0  0  0
 11 14  1  0  0  0  0
 12 15  1  0  0  0  0
 12 16  2  0  0  0  0
 13 17  1  0  0  0  0
 13 18  1  0  0  0  0
 14 19  2  0  0  0  0
 15 20  2  0  0  0  0
 16 21  1  0  0  0  0
 19 22  1  0  0  0  0
 20 23  1  0  0  0  0
 22 24  1  0  0  0  0
 23 25  1  0  0  0  0
 26 24  1  0  0  0  0
 26 27  1  6  0  0  0
 26 28  1  0  0  0  0
 28 29  1  0  0  0  0
 29 30  2  0  0  0  0
 29 31  1  0  0  0  0
 10 11  1  0  0  0  0
M  END
>  <idcoordinates2D>


>  <FragFp>
:yziqwpWDZq1W7V3Tkd0CLkG4F0988!HF0o948HNFNLCGV#V4204FG081cm!80@24V0V!2F22H10180F

>  <PathFp>
Z7PV1k90WbVHnL1GF8HD6Be!s8Bk9AD48G219@Z92!V81c102V4HoFqh1BH4Po0GaRxk0ZkAN22t881VBJ!

>  <SkelSpheres>
!2.1/$9!2.2/+3&4+4(8$3////4#15B/!3/!2101/-2#1)1203*2#1#1/01!2,1!101012!3/)1!2!1-1///02!1!2!1#B$101!2#1$1/!2)3&5(3//&1.1$4/!1,2/+1!1/02//&1!2/12/$5(101/1////&o*2(1-34&2!2///&2/%3#2105!1%2/+44/*1014/01!1#2$4$211!11(3/)1!1111*

>  <Structure>
foqQ@LLyAB{o@DCdLddNbRbRbbRJrVfTdiZ`@jfejjjXaNX]Qdl

>  <Atoms>
31

>  <Bonds>
31

>  <Total Molweight>
425

>  <Total Molweight 2>
425.311

>  <cLogP>
3.1617

>  <H-Acceptors>
8

>  <H-Donors>
0

>  <Total Surface Area>
130.32

>  <Relative PSA>
0.71601

>  <Polar Surface Area>
129.07

>  <Shape Index>
0.48387

>  <Molecular Flexibility>
0.64389

>  <Molecular Complexity>
0.82449

>  <Non-H Atoms>
31

>  <Non-C/H Atoms>
10

>  <Electronegative Atoms>
10

>  <Stereo Centers>
1

>  <Rotatable Bonds>
11

>  <Rings Closures>
1

>  <Aromatic Rings>
1

>  <Aromatic Atoms>
6

>  <sp3-Atoms>
13

>  <Symmetric atoms>
2

$$$$

eCreator 1.02D

 31 31  0  0  0  0  0  0  0  0999 V2000
   14.2894   -4.5000   -0.0000 S   0  0  0  0  0  0  0  0  0  0  0  0
   14.2894   -3.0000   -0.0000 N   0  0  0  0  0  0  0  0  0  0  0  0
   12.9904   -5.2500   -0.0000 C   0  0  0  0  0  0  0  0  0  0  0  0
   12.9904   -2.2500   -0.0000 C   0  0  0  0  0  0  0  0  0  0  0  0
   15.5885   -2.2500   -0.0000 C   0  0  0  0  0  0  0  0  0  0  0  0
   12.9904   -0.7500   -0.0000 N   0  0  0  0  0  0  0  0  0  0  0  0
   11.6913   -3.0000   -0.0000 N   0  0  0  0  0  0  0  0  0  0  0  0
   11.6913   -0.0000   -0.0000 C   0  0  0  0  0  0  0  0  0  0  0  0
   10.3923   -2.2500   -0.0000 C   0  0  0  0  0  0  0  0  0  0  0  0
   10.3923   -0.7500   -0.0000 C   0  0  0  0  0  0  0  0  0  0  0  0
   11.6913    1.5000   -0.0000 C   0  0  0  0  0  0  0  0  0  0  0  0
    9.0933   -3.0000   -0.0000 C   0  0  0  0  0  0  0  0  0  0  0  0
    9.0933   -0.0000   -0.0000 C   0  0  0  0  0  0  0  0  0  0  0  0
   12.9904    2.2500   -0.0000 C   0  0  0  0  0  0  0  0  0  0  0  0
   10.3923    2.2500   -0.0000 C   0  0  0  0  0  0  0  0  0  0  0  0
    7.7942   -2.2500   -0.0000 C   0  0  0  0  0  0  0  0  0  0  0  0
    9.0933   -4.5000   -0.0000 C   0  0  0  0  0  0  0  0  0  0  0  0
    7.7942   -0.7500   -0.0000 C   0  0  0  0  0  0  0  0  0  0  0  0
   14.2894    1.5000   -0.0000 C   0  0  0  0  0  0  0  0  0  0  0  0
   10.3923    3.7500   -0.0000 C   0  0  0  0  0  0  0  0  0  0  0  0
    6.4952   -0.0000   -0.0000 C   0  0  0  0  0  0  0  0  0  0  0  0
   14.2894    0.0000   -0.0000 C   0  0  0  0  0  0  0  0  0  0  0  0
    6.4952    1.5000   -0.0000 O   0  0  0  0  0  0  0  0  0  0  0  0
    5.1962   -0.7500   -0.0000 C   0  0  0  0  0  0  0  0  0  0  0  0
   15.5885   -0.7500   -0.0000 F   0  0  0  0  0  0  0  0  0  0  0  0
    3.8971   -0.0000   -0.0000 C   0  0  0  0  0  0  0  0  0  0  0  0
    3.8971    1.5000   -0.0000 O   0  0  0  0  0  0  0  0  0  0  0  0
    2.5981   -0.7500   -0.0000 C   0  0  0  0  0  0  0  0  0  0  0  0
    1.2990   -0.0000   -0.0000 C   0  0  0  0  0  0  0  0  0  0  0  0
    1.2990    1.5000   -0.0000 O   0  0  0  0  0  0  0  0  0  0  0  0
    0.0000   -0.7500   -0.0000 O   0  0  0  0  0  0  0  0  0  0  0  0
  1  2  1  0  0  0  0
  1  3  1  0  0  0  0
  2  4  1  0  0  0  0
  2  5  1  0  0  0  0
  4  6  2  0  0  0  0
  4  7  1  0  0  0  0
  6  8  1  0  0  0  0
  7  9  2  0  0  0  0
  8 10  2  0  0  0  0
  8 11  1  0  0  0  0
  9 12  1  0  0  0  0
 10 13  1  0  0  0  0
 11 14  1  0  0  0  0
 11 15  2  0  0  0  0
 12 16  1  0  0  0  0
 12 17  1  0  0  0  0
 13 18  2  0  0  0  0
 14 19  2  0  0  0  0
 15 20  1  0  0  0  0
 21 18  1  0  0  0  0
 19 22  1  0  0  0  0
 21 23  1  6  0  0  0
 21 24  1  0  0  0  0
 22 25  1  0  0  0  0
 26 24  1  0  0  0  0
 26 27  1  6  0  0  0
 26 28  1  0  0  0  0
 28 29  1  0  0  0  0
 29 30  2  0  0  0  0
 29 31  1  0  0  0  0
  9 10  1  0  0  0  0
M  END
>  <idcoordinates2D>


>  <FragFp>
:yziyxpYD_qWWjW3Tkd0hMFr4FF988!HF0q948HRFNL4Gc0FFc42!JG081cH8084@24V04#G32H10180F

>  <PathFp>
Z7PV1k90WbVLlD1GF8HD6Be!s8Bk99D48G219PZ9#V8WV102V4HoGyh0BHB@o0GaRxk0ZkAN22h881VBJ!

>  <SkelSpheres>
!2//1#8!3-13/)203/1!4$1!B$1//&1/(4%B/!3/012!1/-2#1)1203*2#3#1/)1*1!1!2/,1!2!1///#1+2%2&B$101#12/.1$3&4(3+1&1/03/%4$1!3%2/2/+1!1/04//&1!2/1+1)5(1(1(41*2/)1/03%2(p/#1-34&2!2/01/2#1.2/$13#2105!3%2)2/1/011+1)1)101#2*2%1(3)1.1$1+

>  <Structure>
fopQ@HTXu]w`BArFRJZYJIJJIHkQ[SJBeU@AUMKUUULHKIsEhME`

>  <Atoms>
31

>  <Bonds>
31

>  <Total Molweight>
421

>  <Total Molweight 2>
421.323

>  <cLogP>
2.5683

>  <H-Acceptors>
7

>  <H-Donors>
0

>  <Total Surface Area>
129.24

>  <Relative PSA>
0.73754

>  <Polar Surface Area>
132.08

>  <Shape Index>
0.48387

>  <Molecular Flexibility>
0.65135

>  <Molecular Complexity>
0.83726

>  <Non-H Atoms>
31

>  <Non-C/H Atoms>
9

>  <Electronegative Atoms>
9

>  <Stereo Centers>
2

>  <Rotatable Bonds>
12

>  <Rings Closures>
1

>  <Aromatic Rings>
1

>  <Aromatic Atoms>
6

>  <sp3-Atoms>
15

>  <Symmetric atoms>
1

$$$$

eCreator 1.02D

 31 31  0  0  0  0  0  0  0  0999 V2000
   14.2894   -4.5000   -0.0000 S   0  0  0  0  0  0  0  0  0  0  0  0
   12.7894   -4.5000   -0.0000 O   0  0  0  0  0  0  0  0  0  0  0  0
   15.7894   -4.5000   -0.0000 O   0  0  0  0  0  0  0  0  0  0  0  0
   14.2894   -3.0000   -0.0000 N   0  0  0  0  0  0  0  0  0  0  0  0
   14.2894   -6.0000   -0.0000 C   0  0  0  0  0  0  0  0  0  0  0  0
   12.9904   -2.2500   -0.0000 C   0  0  0  0  0  0  0  0  0  0  0  0
   12.9904   -0.7500   -0.0000 N   0  0  0  0  0  0  0  0  0  0  0  0
   11.6913   -3.0000   -0.0000 N   0  0  0  0  0  0  0  0  0  0  0  0
   11.6913   -0.0000   -0.0000 C   0  0  0  0  0  0  0  0  0  0  0  0
   10.3923   -2.2500   -0.0000 C   0  0  0  0  0  0  0  0  0  0  0  0
   10.3923   -0.7500   -0.0000 C   0  0  0  0  0  0  0  0  0  0  0  0
   11.6913    1.5000   -0.0000 C   0  0  0  0  0  0  0  0  0  0  0  0
    9.0933   -3.0000   -0.0000 C   0  0  0  0  0  0  0  0  0  0  0  0
    9.0933   -0.0000   -0.0000 C   0  0  0  0  0  0  0  0  0  0  0  0
   12.9904    2.2500   -0.0000 C   0  0  0  0  0  0  0  0  0  0  0  0
   10.3923    2.2500   -0.0000 C   0  0  0  0  0  0  0  0  0  0  0  0
    7.7942   -2.2500   -0.0000 C   0  0  0  0  0  0  0  0  0  0  0  0
    9.0933   -4.5000   -0.0000 C   0  0  0  0  0  0  0  0  0  0  0  0
    7.7942   -0.7500   -0.0000 C   0  0  0  0  0  0  0  0  0  0  0  0
   12.9904    3.7500   -0.0000 C   0  0  0  0  0  0  0  0  0  0  0  0
    6.4952   -0.0000   -0.0000 C   0  0  0  0  0  0  0  0  0  0  0  0
   14.2894    4.5000   -0.0000 C   0  0  0  0  0  0  0  0  0  0  0  0
    6.4952    1.5000   -0.0000 O   0  0  0  0  0  0  0  0  0  0  0  0
    5.1962   -0.7500   -0.0000 C   0  0  0  0  0  0  0  0  0  0  0  0
   14.2894    6.0000   -0.0000 F   0  0  0  0  0  0  0  0  0  0  0  0
   15.5885    3.7500   -0.0000 C   0  0  0  0  0  0  0  0  0  0  0  0
    3.8971   -0.0000   -0.0000 C   0  0  0  0  0  0  0  0  0  0  0  0
    3.8971    1.5000   -0.0000 O   0  0  0  0  0  0  0  0  0  0  0  0
    2.5981   -0.7500   -0.0000 C   0  0  0  0  0  0  0  0  0  0  0  0
    1.2990   -0.0000   -0.0000 C   0  0  0  0  0  0  0  0  0  0  0  0
    0.0000   -0.7500   -0.0000 O   0  0  0  0  0  0  0  0  0  0  0  0
  1  2  2  0  0  0  0
  1  3  2  0  0  0  0
  1  4  1  0  0  0  0
  1  5  1  0  0  0  0
  4  6  1  0  0  0  0
  6  7  2  0  0  0  0
  6  8  1  0  0  0  0
  7  9  1  0  0  0  0
  8 10  2  0  0  0  0
  9 11  2  0  0  0  0
  9 12  1  0  0  0  0
 10 13  1  0  0  0  0
 11 14  1  0  0  0  0
 12 15  2  0  0  0  0
 12 16  1  0  0  0  0
 13 17  1  0  0  0  0
 13 18  1  0  0  0  0
 14 19  2  0  0  0  0
 15 20  1  0  0  0  0
 21 19  1  0  0  0  0
 20 22  2  0  0  0  0
 21 23  1  6  0  0  0
 21 24  1  0  0  0  0
 22 25  1  0  0  0  0
 22 26  1  0  0  0  0
 27 24  1  0  0  0  0
 27 28  1  6  0  0  0
 27 29  1  0  0  0  0
 29 30  1  0  0  0  0
 30 31  2  0  0  0  0
 10 11  1  0  0  0  0
M  END
>  <idcoordinates2D>


>  <FragFp>
:yzDTsl1D4m0VjV3Nkd0CMkr4FF988!2F0r8082RFN6CGc0F0VB204FG#cX!90@24V0Z!2F20H!180F

>  <PathFp>
Z7PV0k90W7VHnP1GF8HD64X!s8Bk9AD48G@19PZ12!V81cV02V4HoFqh1BFBko0FaRxV0ZVQN2Xx880VB!V

>  <SkelSpheres>
/!1/1!25/!2//#4(3!2$1!@$3///!1,3$5@/02/#23//$1)1-2#1/$11/)2//2!1-2/1/#1$2)1%1#D$101#1!1/(2/05/$1/)221-1#24$1%1!1!1,2$1&2-1!1/041//1/)1/%5(2/!1&3!2/%2!1(1*1,o03(2(103+3(203,2$1//$2/$13#2167!3//!42/-4(1(11%2$4$2%1(3)1.1.10

>  <Structure>
foqQ@LLyAC]o@DCdLddNbRbRbbURbfLrdiZ`@jZffjjdPVKfKTXm@

>  <Atoms>
31

>  <Bonds>
31

>  <Total Molweight>
425

>  <Total Molweight 2>
425.311

>  <cLogP>
3.0372

>  <H-Acceptors>
8

>  <H-Donors>
0

>  <Total Surface Area>
130.32

>  <Relative PSA>
0.71601

>  <Polar Surface Area>
129.07

>  <Shape Index>
0.48387

>  <Molecular Flexibility>
0.62624

>  <Molecular Complexity>
0.82225

>  <Non-H Atoms>
31

>  <Non-C/H Atoms>
10

>  <Electronegative Atoms>
10

>  <Stereo Centers>
2

>  <Rotatable Bonds>
10

>  <Rings Closures>
1

>  <Aromatic Rings>
1

>  <Aromatic Atoms>
6

>  <sp3-Atoms>
13

>  <Symmetric atoms>
2

$$$$

eCreator 1.02D

 32 31  0  0  0  0  0  0  0  0999 V2000
   11.2583   -0.0000   -0.0000 S   0  0  0  0  0  0  0  0  0  0  0  0
   10.7583    0.8660   -0.0000 O   0  0  0  0  0  0  0  0  0  0  0  0
   11.7583   -0.8660   -0.0000 O   0  0  0  0  0  0  0  0  0  0  0  0
   10.3923   -0.5000   -0.0000 N   0  0  0  0  0  0  0  0  0  0  0  0
   12.1244    0.5000   -0.0000 C   0  0  0  0  0  0  0  0  0  0  0  0
    9.5263    0.0000   -0.0000 C   0  0  0  0  0  0  0  0  0  0  0  0
   10.3923   -1.5000   -0.0000 C   0  0  0  0  0  0  0  0  0  0  0  0
    8.6603   -0.5000   -0.0000 N   0  0  0  0  0  0  0  0  0  0  0  0
    7.7942   -0.0000   -0.0000 C   0  0  0  0  0  0  0  0  0  0  0  0
    6.9282   -0.5000   -0.0000 C   0  0  0  0  0  0  0  0  0  0  0  0
    7.7942    1.0000   -0.0000 C   0  0  0  0  0  0  0  0  0  0  0  0
    6.9282   -1.5000   -0.0000 C   0  0  0  0  0  0  0  0  0  0  0  0
    6.0622   -0.0000   -0.0000 C   0  0  0  0  0  0  0  0  0  0  0  0
    8.6603    1.5000   -0.0000 C   0  0  0  0  0  0  0  0  0  0  0  0
    6.9282    1.5000   -0.0000 C   0  0  0  0  0  0  0  0  0  0  0  0
    7.7942   -2.0000   -0.0000 N   0  0  0  0  0  0  0  0  0  0  0  0
    6.0622   -2.0000   -0.0000 C   0  0  0  0  0  0  0  0  0  0  0  0
    5.1962   -0.5000   -0.0000 C   0  0  0  0  0  0  0  0  0  0  0  0
    8.6603    2.5000   -0.0000 C   0  0  0  0  0  0  0  0  0  0  0  0
    5.1962   -1.5000   -0.0000 C   0  0  0  0  0  0  0  0  0  0  0  0
    6.0622   -3.0000   -0.0000 C   0  0  0  0  0  0  0  0  0  0  0  0
    4.3301   -0.0000   -0.0000 C   0  0  0  0  0  0  0  0  0  0  0  0
    7.7942    3.0000   -0.0000 C   0  0  0  0  0  0  0  0  0  0  0  0
    3.4641   -0.5000   -0.0000 C   0  0  0  0  0  0  0  0  0  0  0  0
    7.7942    4.0000   -0.0000 F   0  0  0  0  0  0  0  0  0  0  0  0
    6.9282    2.5000   -0.0000 C   0  0  0  0  0  0  0  0  0  0  0  0
    2.5981   -0.0000   -0.0000 C   0  0  0  0  0  0  0  0  0  0  0  0
    2.5981    1.0000   -0.0000 O   0  0  0  0  0  0  0  0  0  0  0  0
    1.7321   -0.5000   -0.0000 C   0  0  0  0  0  0  0  0  0  0  0  0
    0.8660   -0.0000   -0.0000 C   0  0  0  0  0  0  0  0  0  0  0  0
    0.8660    1.0000   -0.0000 O   0  0  0  0  0  0  0  0  0  0  0  0
    0.0000   -0.5000   -0.0000 O   0  0  0  0  0  0  0  0  0  0  0  0
  1  2  2  0  0  0  0
  1  3  2  0  0  0  0
  1  4  1  0  0  0  0
  1  5  1  0  0  0  0
  4  6  1  0  0  0  0
  4  7  1  0  0  0  0
  6  8  2  0  0  0  0
  8  9  1  0  0  0  0
  9 10  2  0  0  0  0
  9 11  1  0  0  0  0
 10 12  1  0  0  0  0
 10 13  1  0  0  0  0
 11 14  1  0  0  0  0
 11 15  2  0  0  0  0
 12 16  2  0  0  0  0
 12 17  1  0  0  0  0
 13 18  2  0  0  0  0
 14 19  2  0  0  0  0
 17 20  1  0  0  0  0
 17 21  1  0  0  0  0
 18 22  1  0  0  0  0
 19 23  1  0  0  0  0
 22 24  1  0  0  0  0
 23 25  1  0  0  0  0
 23 26  2  0  0  0  0
 27 24  1  0  0  0  0
 27 28  1  6  0  0  0
 27 29  1  0  0  0  0
 29 30  1  0  0  0  0
 30 31  2  0  0  0  0
 30 32  1  0  0  0  0
M  END
>  <idcoordinates2D>


>  <FragFp>
:yjirxZWD_yWpCW7Dkc0CLVGNFG88#IF0l948F8kNJCFZ02N08!JJG081kH1V1!V80JV!2F22#18!

>  <PathFp>
0a819G845PN2WF0I2N34b22F4V80896R0eHX10FRV208V808WkV10Fw0o150H0FF!_J10V1H1023W0V9k4FV0

>  <SkelSpheres>
!2.1/$6!1!1%2$2%1%3+2)5*3)@$8/%1/)3-1&@&1///%1)6/03//%1!2)6*1#3/-101+131/011/-2$2(9#4!1!2)1/!2(83&5#1#3)1/*3-3*4/!101/)11/.2/*1/#1%2$12/-121/(3&1///&q,2!3.1!4%3/////*E301/(2)4/2!2&121)1,3!4*22$1(3/,1,1

>  <Structure>
e`_lJD@LNOHDMgo`@`ZPrRPsYQQQQHqHjHsJKULuRruUMTtBtHXaDJbX

>  <Atoms>
32

>  <Bonds>
31

>  <Total Molweight>
437

>  <Total Molweight 2>
437.322

>  <cLogP>
4.4143

>  <H-Acceptors>
8

>  <H-Donors>
0

>  <Total Surface Area>
140.91

>  <Relative PSA>
0.66986

>  <Polar Surface Area>
128.01

>  <Shape Index>
0.46875

>  <Molecular Flexibility>
0.6435

>  <Molecular Complexity>
0.78055

>  <Non-H Atoms>
32

>  <Non-C/H Atoms>
10

>  <Electronegative Atoms>
10

>  <Stereo Centers>
1

>  <Rotatable Bonds>
12

>  <Rings Closures>
0

>  <Aromatic Rings>
0

>  <Aromatic Atoms>
0

>  <sp3-Atoms>
12

>  <Symmetric atoms>
2

$$$$

eCreator 1.02D

 31 31  0  0  0  0  0  0  0  0999 V2000
    8.6603    2.5000   -0.0000 S   0  0  0  0  0  0  0  0  0  0  0  0
    7.6603    2.5000   -0.0000 O   0  0  0  0  0  0  0  0  0  0  0  0
    9.6603    2.5000   -0.0000 O   0  0  0  0  0  0  0  0  0  0  0  0
    8.6603    1.5000   -0.0000 N   0  0  0  0  0  0  0  0  0  0  0  0
    8.6603    3.5000   -0.0000 C   0  0  0  0  0  0  0  0  0  0  0  0
    7.7942    1.0000   -0.0000 C   0  0  0  0  0  0  0  0  0  0  0  0
    9.5263    1.0000   -0.0000 C   0  0  0  0  0  0  0  0  0  0  0  0
    7.7942   -0.0000   -0.0000 N   0  0  0  0  0  0  0  0  0  0  0  0
    6.9282    1.5000   -0.0000 N   0  0  0  0  0  0  0  0  0  0  0  0
    6.9282   -0.5000   -0.0000 C   0  0  0  0  0  0  0  0  0  0  0  0
    6.0622   -0.0000   -0.0000 C   0  0  0  0  0  0  0  0  0  0  0  0
    6.9282   -1.5000   -0.0000 C   0  0  0  0  0  0  0  0  0  0  0  0
    6.0622    1.0000   -0.0000 C   0  0  0  0  0  0  0  0  0  0  0  0
    5.1962   -0.5000   -0.0000 C   0  0  0  0  0  0  0  0  0  0  0  0
    6.0622   -2.0000   -0.0000 C   0  0  0  0  0  0  0  0  0  0  0  0
    7.7942   -2.0000   -0.0000 C   0  0  0  0  0  0  0  0  0  0  0  0
    5.1962    1.5000   -0.0000 C   0  0  0  0  0  0  0  0  0  0  0  0
    4.3301   -0.0000   -0.0000 C   0  0  0  0  0  0  0  0  0  0  0  0
    5.1962    2.5000   -0.0000 C   0  0  0  0  0  0  0  0  0  0  0  0
    4.3301    1.0000   -0.0000 C   0  0  0  0  0  0  0  0  0  0  0  0
    3.4641   -0.5000   -0.0000 C   0  0  0  0  0  0  0  0  0  0  0  0
    4.3301    3.0000   -0.0000 C   0  0  0  0  0  0  0  0  0  0  0  0
    3.4641    1.5000   -0.0000 C   0  0  0  0  0  0  0  0  0  0  0  0
    3.4641   -1.5000   -0.0000 O   0  0  0  0  0  0  0  0  0  0  0  0
    2.5981   -0.0000   -0.0000 C   0  0  0  0  0  0  0  0  0  0  0  0
    3.4641    2.5000   -0.0000 C   0  0  0  0  0  0  0  0  0  0  0  0
    1.7321   -0.5000   -0.0000 C   0  0  0  0  0  0  0  0  0  0  0  0
    2.5981    3.0000   -0.0000 F   0  0  0  0  0  0  0  0  0  0  0  0
    1.7321   -1.5000   -0.0000 O   0  0  0  0  0  0  0  0  0  0  0  0
    0.8660   -0.0000   -0.0000 C   0  0  0  0  0  0  0  0  0  0  0  0
    0.0000   -0.5000   -0.0000 C   0  0  0  0  0  0  0  0  0  0  0  0
  1  2  2  0  0  0  0
  1  3  2  0  0  0  0
  1  4  1  0  0  0  0
  1  5  1  0  0  0  0
  4  6  1  0  0  0  0
  4  7  1  0  0  0  0
  6  8  1  0  0  0  0
  6  9  2  0  0  0  0
  8 10  2  0  0  0  0
 10 11  1  0  0  0  0
 10 12  1  0  0  0  0
 11 13  2  0  0  0  0
 11 14  1  0  0  0  0
 12 15  1  0  0  0  0
 12 16  1  0  0  0  0
 13 17  1  0  0  0  0
 14 18  2  0  0  0  0
 17 19  2  0  0  0  0
 17 20  1  0  0  0  0
 21 18  1  0  0  0  0
 19 22  1  0  0  0  0
 20 23  2  0  0  0  0
 21 24  1  1  0  0  0
 21 25  1  0  0  0  0
 22 26  2  0  0  0  0
 27 25  1  0  0  0  0
 26 28  1  0  0  0  0
 27 29  1  1  0  0  0
 27 30  1  0  0  0  0
 30 31  1  0  0  0  0
 23 26  1  0  0  0  0
M  END
>  <idcoordinates2D>


>  <FragFp>
<Pytb9D7yVVh1Mckd0CEVJNFJ88104HG0m8080BkN4dFZ0kN!20JJF0c1kH1W!2V80FZ!2F2#V18!

>  <PathFp>
0bBV9I9FW!HWFG188HJE0X!V80F03DFBFc10IBVFJB_808042!Hs0k510V0NF0FZF0WV0V50X2pH29cB0_0

>  <SkelSpheres>
$2/#1)1#6!1!1+2,3+8)4/01!B$32/$2///7/)1$2//!3/!1#103(4/$2////#1,4/!3%1/!1/!1A#4/1/!2#3,4+1(2/11&2/(4!1/3#2!1%4*201/#2*4/601/,2(101/2$4!2!1$2/*2/.2,3-p1$2%1/$1&2801$1,1/2/)4.2!2$5!3(1/)4%1)1/&11.3*4%1(3)1//0

>  <Structure>
fopQ@L\EAGS`BMrFRRFZ[QQQHqIJHiPmfmUKSUHPTUTHKEs@gTF`

>  <Atoms>
31

>  <Bonds>
31

>  <Total Molweight>
421

>  <Total Molweight 2>
421.323

>  <cLogP>
3.5051

>  <H-Acceptors>
7

>  <H-Donors>
0

>  <Total Surface Area>
123.09

>  <Relative PSA>
0.6609

>  <Polar Surface Area>
110.94

>  <Shape Index>
0.45161

>  <Molecular Flexibility>
0.64415

>  <Molecular Complexity>
0.76455

>  <Non-H Atoms>
31

>  <Non-C/H Atoms>
9

>  <Electronegative Atoms>
9

>  <Stereo Centers>
2

>  <Rotatable Bonds>
8

>  <Rings Closures>
1

>  <Aromatic Rings>
1

>  <Aromatic Atoms>
6

>  <sp3-Atoms>
13

>  <Symmetric atoms>
4

$$$$

eCreator 1.02D

 32 31  0  0  0  0  0  0  0  0999 V2000
   10.3923   -1.5000   -0.0000 S   0  0  0  0  0  0  0  0  0  0  0  0
    9.3923   -1.5000   -0.0000 O   0  0  0  0  0  0  0  0  0  0  0  0
   11.3923   -1.5000   -0.0000 O   0  0  0  0  0  0  0  0  0  0  0  0
   10.3923   -0.5000   -0.0000 N   0  0  0  0  0  0  0  0  0  0  0  0
   10.3923   -2.5000   -0.0000 C   0  0  0  0  0  0  0  0  0  0  0  0
    9.5263   -0.0000   -0.0000 C   0  0  0  0  0  0  0  0  0  0  0  0
    8.6603   -0.5000   -0.0000 N   0  0  0  0  0  0  0  0  0  0  0  0
    9.5263    1.0000   -0.0000 N   0  0  0  0  0  0  0  0  0  0  0  0
    7.7942   -0.0000   -0.0000 C   0  0  0  0  0  0  0  0  0  0  0  0
   10.3923    1.5000   -0.0000 C   0  0  0  0  0  0  0  0  0  0  0  0
    7.7942    1.0000   -0.0000 C   0  0  0  0  0  0  0  0  0  0  0  0
    6.9282   -0.5000   -0.0000 C   0  0  0  0  0  0  0  0  0  0  0  0
   10.3923    2.5000   -0.0000 C   0  0  0  0  0  0  0  0  0  0  0  0
    6.9282    1.5000   -0.0000 C   0  0  0  0  0  0  0  0  0  0  0  0
    8.6603    1.5000   -0.0000 C   0  0  0  0  0  0  0  0  0  0  0  0
    6.0622   -0.0000   -0.0000 C   0  0  0  0  0  0  0  0  0  0  0  0
   11.2583    3.0000   -0.0000 C   0  0  0  0  0  0  0  0  0  0  0  0
    9.5263    3.0000   -0.0000 C   0  0  0  0  0  0  0  0  0  0  0  0
    6.9282    2.5000   -0.0000 C   0  0  0  0  0  0  0  0  0  0  0  0
    8.6603    2.5000   -0.0000 C   0  0  0  0  0  0  0  0  0  0  0  0
    5.1962   -0.5000   -0.0000 C   0  0  0  0  0  0  0  0  0  0  0  0
    6.0622    3.0000   -0.0000 C   0  0  0  0  0  0  0  0  0  0  0  0
    4.3301   -0.0000   -0.0000 C   0  0  0  0  0  0  0  0  0  0  0  0
    6.0622    4.0000   -0.0000 F   0  0  0  0  0  0  0  0  0  0  0  0
    4.3301    1.0000   -0.0000 O   0  0  0  0  0  0  0  0  0  0  0  0
    3.4641   -0.5000   -0.0000 C   0  0  0  0  0  0  0  0  0  0  0  0
    2.5981   -0.0000   -0.0000 C   0  0  0  0  0  0  0  0  0  0  0  0
    2.5981    1.0000   -0.0000 O   0  0  0  0  0  0  0  0  0  0  0  0
    1.7321   -0.5000   -0.0000 C   0  0  0  0  0  0  0  0  0  0  0  0
    0.8660   -0.0000   -0.0000 C   0  0  0  0  0  0  0  0  0  0  0  0
    0.8660    1.0000   -0.0000 O   0  0  0  0  0  0  0  0  0  0  0  0
    0.0000   -0.5000   -0.0000 O   0  0  0  0  0  0  0  0  0  0  0  0
  1  2  2  0  0  0  0
  1  3  2  0  0  0  0
  1  4  1  0  0  0  0
  1  5  1  0  0  0  0
  4  6  1  0  0  0  0
  6  7  2  0  0  0  0
  6  8  1  0  0  0  0
  7  9  1  0  0  0  0
  8 10  2  0  0  0  0
  9 11  1  0  0  0  0
  9 12  2  0  0  0  0
 10 13  1  0  0  0  0
 11 14  2  0  0  0  0
 11 15  1  0  0  0  0
 12 16  1  0  0  0  0
 13 17  1  0  0  0  0
 13 18  1  0  0  0  0
 14 19  1  0  0  0  0
 15 20  2  0  0  0  0
 16 21  2  0  0  0  0
 19 22  2  0  0  0  0
 23 21  1  0  0  0  0
 22 24  1  0  0  0  0
 23 25  1  6  0  0  0
 23 26  1  0  0  0  0
 27 26  1  0  0  0  0
 27 28  1  6  0  0  0
 27 29  1  0  0  0  0
 29 30  1  0  0  0  0
 30 31  2  0  0  0  0
 30 32  1  0  0  0  0
M  END
>  <idcoordinates2D>


>  <FragFp>
;jyzwZYDZq1phV3Dkc0hMVr0FG88!4IG0n948FBkNJCFc0H888!JFG081kH8V1%4Z!2F22!V18!

>  <PathFp>
F6B18I841PNFYNGG083473X84W!892R0eN010FRV2JBV808VFV90Hw1o150H0skV0ZJ11V0210a2pF09V4VV0

>  <SkelSpheres>
!3//10205!3.3(1*1.4!1,31!@$501$1/*1/*2(I+5/*2//01(1&3.4-1&1&1/#4/&1)1(1)2*1,21*2&2,19!2#1,2!1.2)3&8(3//%2/+1%1+2/-5(2/05///1(3011&1/#101!1/01(2/!1//1&p1%1/+4%1/%1/$1//$1!1#37403(1/)42-101+14(5/2!204$2%112%3)3//0

>  <Structure>
e`_lFD@LFNHDAmgo`@cjPrRPzIJIQJIHyJESJKTtsMUJuUTrCTVcEDIJQeeET

>  <Atoms>
32

>  <Bonds>
31

>  <Total Molweight>
441

>  <Total Molweight 2>
441.310

>  <cLogP>
2.5298

>  <H-Acceptors>
9

>  <H-Donors>
0

>  <Total Surface Area>
157.1

>  <Relative PSA>
0.68421

>  <Polar Surface Area>
148.24

>  <Shape Index>
0.5

>  <Molecular Flexibility>
0.66193

>  <Molecular Complexity>
0.74264

>  <Non-H Atoms>
32

>  <Non-C/H Atoms>
11

>  <Electronegative Atoms>
11

>  <Stereo Centers>
2

>  <Rotatable Bonds>
11

>  <Rings Closures>
0

>  <Aromatic Rings>
0

>  <Aromatic Atoms>
0

>  <sp3-Atoms>
12

>  <Symmetric atoms>
2

$$$$

eCreator 1.02D

 32 31  0  0  0  0  0  0  0  0999 V2000
   11.2583   -0.0000   -0.0000 S   0  0  0  0  0  0  0  0  0  0  0  0
   10.7583    0.8660   -0.0000 O   0  0  0  0  0  0  0  0  0  0  0  0
   11.7583   -0.8660   -0.0000 O   0  0  0  0  0  0  0  0  0  0  0  0
   10.3923   -0.5000   -0.0000 N   0  0  0  0  0  0  0  0  0  0  0  0
   12.1244    0.5000   -0.0000 C   0  0  0  0  0  0  0  0  0  0  0  0
    9.5263    0.0000   -0.0000 C   0  0  0  0  0  0  0  0  0  0  0  0
   10.3923   -1.5000   -0.0000 C   0  0  0  0  0  0  0  0  0  0  0  0
    8.6603   -0.5000   -0.0000 N   0  0  0  0  0  0  0  0  0  0  0  0
    7.7942   -0.0000   -0.0000 C   0  0  0  0  0  0  0  0  0  0  0  0
    6.9282   -0.5000   -0.0000 C   0  0  0  0  0  0  0  0  0  0  0  0
    7.7942    1.0000   -0.0000 C   0  0  0  0  0  0  0  0  0  0  0  0
    6.9282   -1.5000   -0.0000 C   0  0  0  0  0  0  0  0  0  0  0  0
    6.0622   -0.0000   -0.0000 C   0  0  0  0  0  0  0  0  0  0  0  0
    8.6603    1.5000   -0.0000 C   0  0  0  0  0  0  0  0  0  0  0  0
    7.7942   -2.0000   -0.0000 N   0  0  0  0  0  0  0  0  0  0  0  0
    6.0622   -2.0000   -0.0000 C   0  0  0  0  0  0  0  0  0  0  0  0
    5.1962   -0.5000   -0.0000 C   0  0  0  0  0  0  0  0  0  0  0  0
    8.6603    2.5000   -0.0000 C   0  0  0  0  0  0  0  0  0  0  0  0
    5.1962   -1.5000   -0.0000 C   0  0  0  0  0  0  0  0  0  0  0  0
    6.0622   -3.0000   -0.0000 C   0  0  0  0  0  0  0  0  0  0  0  0
    4.3301   -0.0000   -0.0000 C   0  0  0  0  0  0  0  0  0  0  0  0
    9.5263    3.0000   -0.0000 C   0  0  0  0  0  0  0  0  0  0  0  0
    4.3301    1.0000   -0.0000 O   0  0  0  0  0  0  0  0  0  0  0  0
    3.4641   -0.5000   -0.0000 C   0  0  0  0  0  0  0  0  0  0  0  0
   10.3923    2.5000   -0.0000 C   0  0  0  0  0  0  0  0  0  0  0  0
    2.5981   -0.0000   -0.0000 C   0  0  0  0  0  0  0  0  0  0  0  0
   11.2583    3.0000   -0.0000 C   0  0  0  0  0  0  0  0  0  0  0  0
    2.5981    1.0000   -0.0000 O   0  0  0  0  0  0  0  0  0  0  0  0
    1.7321   -0.5000   -0.0000 C   0  0  0  0  0  0  0  0  0  0  0  0
    0.8660   -0.0000   -0.0000 C   0  0  0  0  0  0  0  0  0  0  0  0
    0.8660    1.0000   -0.0000 O   0  0  0  0  0  0  0  0  0  0  0  0
    0.0000   -0.5000   -0.0000 O   0  0  0  0  0  0  0  0  0  0  0  0
  1  2  2  0  0  0  0
  1  3  2  0  0  0  0
  1  4  1  0  0  0  0
  1  5  1  0  0  0  0
  4  6  1  0  0  0  0
  4  7  1  0  0  0  0
  6  8  2  0  0  0  0
  8  9  1  0  0  0  0
  9 10  2  0  0  0  0
  9 11  1  0  0  0  0
 10 12  1  0  0  0  0
 10 13  1  0  0  0  0
 11 14  2  0  0  0  0
 12 15  2  0  0  0  0
 12 16  1  0  0  0  0
 13 17  2  0  0  0  0
 14 18  1  0  0  0  0
 16 19  1  0  0  0  0
 16 20  1  0  0  0  0
 21 17  1  0  0  0  0
 18 22  2  0  0  0  0
 21 23  1  6  0  0  0
 21 24  1  0  0  0  0
 22 25  1  0  0  0  0
 26 24  1  0  0  0  0
 25 27  2  0  0  0  0
 26 28  1  6  0  0  0
 26 29  1  0  0  0  0
 29 30  1  0  0  0  0
 30 31  2  0  0  0  0
 30 32  1  0  0  0  0
M  END
>  <idcoordinates2D>


>  <FragFp>
:yjizxZYD_yWlhW7Dkc0hMVrNFF88#HF0n948FBFNJCFg0HN88!JJG081kH8V1!V80JZ!2F22#1#

>  <PathFp>
0b819G845P82WNFG2N34b3204V80B96R08FX10FRV!8V808VkV90Fw1o110m0FFV0ZJ!V121063_0V9V4FV0

>  <SkelSpheres>
!2/)1%1#4!2!1+3,3+2)4&1!3%1!B$6)1//%3-1&H+2,1,1///103#1*3/01#1&1#16.1//1,3///!2,29#4!1,1/!2(83&6(3!1&1/*2)4!1*4!1.1$1+3)1+3%1#11&4/%1#1/#1,1/01//*2#1&2#1//*q,2!2%1+4%4/%1/$1//$1(8!3//!4/1!2)1)21+3!2*2.3)1/$7+

>  <Structure>
e`_lFH@LNGHDFmgo`@cIICMeEDhehdXleBhmTsTluSUMSHERZTLPbY^QS@

>  <Atoms>
32

>  <Bonds>
31

>  <Total Molweight>
434

>  <Total Molweight 2>
434.323

>  <cLogP>
2.6394

>  <H-Acceptors>
9

>  <H-Donors>
0

>  <Total Surface Area>
140.91

>  <Relative PSA>
0.76283

>  <Polar Surface Area>
148.24

>  <Shape Index>
0.5

>  <Molecular Flexibility>
0.61287

>  <Molecular Complexity>
0.7569

>  <Non-H Atoms>
32

>  <Non-C/H Atoms>
10

>  <Electronegative Atoms>
10

>  <Stereo Centers>
2

>  <Rotatable Bonds>
12

>  <Rings Closures>
0

>  <Aromatic Rings>
0

>  <Aromatic Atoms>
0

>  <sp3-Atoms>
13

>  <Symmetric atoms>
2

$$$$

eCreator 1.02D

 31 31  0  0  0  0  0  0  0  0999 V2000
   11.2583   -0.0000   -0.0000 S   0  0  0  0  0  0  0  0  0  0  0  0
   11.7583   -0.8660   -0.0000 O   0  0  0  0  0  0  0  0  0  0  0  0
   10.7583    0.8660   -0.0000 O   0  0  0  0  0  0  0  0  0  0  0  0
   10.3923   -0.5000   -0.0000 N   0  0  0  0  0  0  0  0  0  0  0  0
   12.1244    0.5000   -0.0000 C   0  0  0  0  0  0  0  0  0  0  0  0
    9.5263   -0.0000   -0.0000 C   0  0  0  0  0  0  0  0  0  0  0  0
    8.6603   -0.5000   -0.0000 N   0  0  0  0  0  0  0  0  0  0  0  0
    7.7942   -0.0000   -0.0000 C   0  0  0  0  0  0  0  0  0  0  0  0
    7.7942    1.0000   -0.0000 C   0  0  0  0  0  0  0  0  0  0  0  0
    6.9282   -0.5000   -0.0000 C   0  0  0  0  0  0  0  0  0  0  0  0
    8.6603    1.5000   -0.0000 C   0  0  0  0  0  0  0  0  0  0  0  0
    6.9282    1.5000   -0.0000 C   0  0  0  0  0  0  0  0  0  0  0  0
    6.9282   -1.5000   -0.0000 C   0  0  0  0  0  0  0  0  0  0  0  0
    6.0622   -0.0000   -0.0000 C   0  0  0  0  0  0  0  0  0  0  0  0
    8.6603    2.5000   -0.0000 C   0  0  0  0  0  0  0  0  0  0  0  0
    6.9282    2.5000   -0.0000 C   0  0  0  0  0  0  0  0  0  0  0  0
    7.7942   -2.0000   -0.0000 N   0  0  0  0  0  0  0  0  0  0  0  0
    6.0622   -2.0000   -0.0000 C   0  0  0  0  0  0  0  0  0  0  0  0
    5.1962   -0.5000   -0.0000 C   0  0  0  0  0  0  0  0  0  0  0  0
    7.7942    3.0000   -0.0000 C   0  0  0  0  0  0  0  0  0  0  0  0
    5.1962   -1.5000   -0.0000 C   0  0  0  0  0  0  0  0  0  0  0  0
    6.0622   -3.0000   -0.0000 C   0  0  0  0  0  0  0  0  0  0  0  0
    4.3301   -0.0000   -0.0000 C   0  0  0  0  0  0  0  0  0  0  0  0
    4.3301    1.0000   -0.0000 O   0  0  0  0  0  0  0  0  0  0  0  0
    3.4641   -0.5000   -0.0000 C   0  0  0  0  0  0  0  0  0  0  0  0
    2.5981   -0.0000   -0.0000 C   0  0  0  0  0  0  0  0  0  0  0  0
    2.5981    1.0000   -0.0000 O   0  0  0  0  0  0  0  0  0  0  0  0
    1.7321   -0.5000   -0.0000 C   0  0  0  0  0  0  0  0  0  0  0  0
    0.8660   -0.0000   -0.0000 C   0  0  0  0  0  0  0  0  0  0  0  0
    0.8660    1.0000   -0.0000 O   0  0  0  0  0  0  0  0  0  0  0  0
    0.0000   -0.5000   -0.0000 O   0  0  0  0  0  0  0  0  0  0  0  0
  1  2  2  0  0  0  0
  1  3  2  0  0  0  0
  1  4  1  0  0  0  0
  1  5  1  0  0  0  0
  4  6  1  0  0  0  0
  6  7  2  0  0  0  0
  7  8  1  0  0  0  0
  8  9  1  0  0  0  0
  8 10  2  0  0  0  0
  9 11  2  0  0  0  0
  9 12  1  0  0  0  0
 10 13  1  0  0  0  0
 10 14  1  0  0  0  0
 11 15  1  0  0  0  0
 12 16  2  0  0  0  0
 13 17  2  0  0  0  0
 13 18  1  0  0  0  0
 14 19  2  0  0  0  0
 15 20  2  0  0  0  0
 18 21  1  0  0  0  0
 18 22  1  0  0  0  0
 23 19  1  0  0  0  0
 23 24  1  6  0  0  0
 23 25  1  0  0  0  0
 26 25  1  0  0  0  0
 26 27  1  6  0  0  0
 26 28  1  0  0  0  0
 28 29  1  0  0  0  0
 29 30  2  0  0  0  0
 29 31  1  0  0  0  0
 16 20  1  0  0  0  0
M  END
>  <idcoordinates2D>


>  <FragFp>
:yzizwZfDZy1lhV7Tkd0hMVrNFF88#HF0r948FBFNJCkg0H888!JFG081kH8V102080JZ!2F22#1#

>  <PathFp>
0b8WCG94_P8HWNFG28I4EX204V80N92T0BFf50HBV!8V808Vkc80Fw5o510m!F!ZJ0VV101023_2V9VB0W0

>  <SkelSpheres>
!2//1#5!2!1+3,3.1%4.601!@$4+1/(2*3/%6/)1/%1//#13#3.3/02#1!1#1///%1,3)2//(2,18&11#1&1/!2$1!53&A#1#3/!12)1&2,1-1/$1/%1//4/4)1*102/$12/012&11/-2#1+1/.1*o%5%2!2/!4!4!3@/$1/$1/1/#1(8!3//!4/-14(11+3!2$4$2.3)1/(1%10

>  <Structure>
fopr@LLCAGUw^@HrRPyJJJIJIFJsJYSvUjZPhFRjjiaCYNXiBXt

>  <Atoms>
31

>  <Bonds>
31

>  <Total Molweight>
422

>  <Total Molweight 2>
422.312

>  <cLogP>
1.5421

>  <H-Acceptors>
9

>  <H-Donors>
0

>  <Total Surface Area>
146.65

>  <Relative PSA>
0.73297

>  <Polar Surface Area>
148.24

>  <Shape Index>
0.48387

>  <Molecular Flexibility>
0.59953

>  <Molecular Complexity>
0.7659

>  <Non-H Atoms>
31

>  <Non-C/H Atoms>
10

>  <Electronegative Atoms>
10

>  <Stereo Centers>
2

>  <Rotatable Bonds>
10

>  <Rings Closures>
1

>  <Aromatic Rings>
1

>  <Aromatic Atoms>
6

>  <sp3-Atoms>
12

>  <Symmetric atoms>
4

$$$$

eCreator 1.02D

 31 31  0  0  0  0  0  0  0  0999 V2000
   10.3923   -1.5000   -0.0000 S   0  0  0  0  0  0  0  0  0  0  0  0
   10.8923   -2.3660   -0.0000 O   0  0  0  0  0  0  0  0  0  0  0  0
    9.8923   -0.6340   -0.0000 O   0  0  0  0  0  0  0  0  0  0  0  0
    9.5263   -2.0000   -0.0000 N   0  0  0  0  0  0  0  0  0  0  0  0
   11.2583   -1.0000   -0.0000 C   0  0  0  0  0  0  0  0  0  0  0  0
    8.6603   -1.5000   -0.0000 C   0  0  0  0  0  0  0  0  0  0  0  0
    9.5263   -3.0000   -0.0000 C   0  0  0  0  0  0  0  0  0  0  0  0
    8.6603   -0.5000   -0.0000 N   0  0  0  0  0  0  0  0  0  0  0  0
    7.7942   -2.0000   -0.0000 N   0  0  0  0  0  0  0  0  0  0  0  0
    7.7942   -0.0000   -0.0000 C   0  0  0  0  0  0  0  0  0  0  0  0
    6.9282   -1.5000   -0.0000 C   0  0  0  0  0  0  0  0  0  0  0  0
    6.9282   -0.5000   -0.0000 C   0  0  0  0  0  0  0  0  0  0  0  0
    7.7942    1.0000   -0.0000 C   0  0  0  0  0  0  0  0  0  0  0  0
    6.0622   -2.0000   -0.0000 C   0  0  0  0  0  0  0  0  0  0  0  0
    6.0622   -0.0000   -0.0000 C   0  0  0  0  0  0  0  0  0  0  0  0
    8.6603    1.5000   -0.0000 C   0  0  0  0  0  0  0  0  0  0  0  0
    6.9282    1.5000   -0.0000 C   0  0  0  0  0  0  0  0  0  0  0  0
    5.1962   -1.5000   -0.0000 C   0  0  0  0  0  0  0  0  0  0  0  0
    6.0622   -3.0000   -0.0000 C   0  0  0  0  0  0  0  0  0  0  0  0
    5.1962   -0.5000   -0.0000 C   0  0  0  0  0  0  0  0  0  0  0  0
    8.6603    2.5000   -0.0000 C   0  0  0  0  0  0  0  0  0  0  0  0
    4.3301   -0.0000   -0.0000 C   0  0  0  0  0  0  0  0  0  0  0  0
    9.5263    3.0000   -0.0000 C   0  0  0  0  0  0  0  0  0  0  0  0
    4.3301    1.0000   -0.0000 O   0  0  0  0  0  0  0  0  0  0  0  0
    3.4641   -0.5000   -0.0000 C   0  0  0  0  0  0  0  0  0  0  0  0
   10.3923    2.5000   -0.0000 C   0  0  0  0  0  0  0  0  0  0  0  0
    2.5981   -0.0000   -0.0000 C   0  0  0  0  0  0  0  0  0  0  0  0
    1.7321   -0.5000   -0.0000 C   0  0  0  0  0  0  0  0  0  0  0  0
    0.8660   -0.0000   -0.0000 C   0  0  0  0  0  0  0  0  0  0  0  0
    0.8660    1.0000   -0.0000 O   0  0  0  0  0  0  0  0  0  0  0  0
    0.0000   -0.5000   -0.0000 O   0  0  0  0  0  0  0  0  0  0  0  0
  1  2  2  0  0  0  0
  1  3  2  0  0  0  0
  1  4  1  0  0  0  0
  1  5  1  0  0  0  0
  4  6  1  0  0  0  0
  4  7  1  0  0  0  0
  6  8  2  0  0  0  0
  6  9  1  0  0  0  0
  8 10  1  0  0  0  0
  9 11  2  0  0  0  0
 10 12  2  0  0  0  0
 10 13  1  0  0  0  0
 11 14  1  0  0  0  0
 12 15  1  0  0  0  0
 13 16  2  0  0  0  0
 13 17  1  0  0  0  0
 14 18  1  0  0  0  0
 14 19  1  0  0  0  0
 15 20  2  0  0  0  0
 16 21  1  0  0  0  0
 22 20  1  0  0  0  0
 21 23  2  0  0  0  0
 22 24  1  6  0  0  0
 22 25  1  0  0  0  0
 23 26  1  0  0  0  0
 25 27  1  0  0  0  0
 27 28  1  0  0  0  0
 28 29  1  0  0  0  0
 29 30  2  0  0  0  0
 29 31  1  0  0  0  0
 11 12  1  0  0  0  0
M  END
>  <idcoordinates2D>


>  <FragFp>
:yzayxpY@5qW1iW1Rk90g6kb4FF988!2F0Z9482NF8LC1V!FV4204JF#8X8084@X4V0Z!2G3HH!1!F

>  <PathFp>
Z7PV0k90W7VLnP1FF8HD64X!s8Bk9AD48G@19PZ12!V8Wc!2V4HJGuh1BHBFo0FaRxV0ZVQN22x880VB#

>  <SkelSpheres>
/01/%6.1!2/#3$2)4(3!21&@!103//$2!1&2$502!2$1$B/02/#2//%1010201!1!3*2/)11/)2&3)2$1(2!1/.1!2/1/*B#4101#1/+2#1$3&5(3/#1/02/%404,2/&4/$1!1/021/$1///01)5/+1//$1/#1,p/#1-3(2.2/)1!2$2&2(6,3#2127!3//!4/11/%11(1//03!31$1.1!105+

>  <Structure>
foqR@L\EAG[o@DYIHYidhdhheThmdhkRuP@UMSSUTqBlpzSUX

>  <Atoms>
31

>  <Bonds>
31

>  <Total Molweight>
418

>  <Total Molweight 2>
418.324

>  <cLogP>
3.2925

>  <H-Acceptors>
8

>  <H-Donors>
0

>  <Total Surface Area>
114.13

>  <Relative PSA>
0.81758

>  <Polar Surface Area>
129.07

>  <Shape Index>
0.48387

>  <Molecular Flexibility>
0.61744

>  <Molecular Complexity>
0.83438

>  <Non-H Atoms>
31

>  <Non-C/H Atoms>
9

>  <Electronegative Atoms>
9

>  <Stereo Centers>
1

>  <Rotatable Bonds>
10

>  <Rings Closures>
1

>  <Aromatic Rings>
1

>  <Aromatic Atoms>
6

>  <sp3-Atoms>
14

>  <Symmetric atoms>
2

$$$$

eCreator 1.02D

 31 31  0  0  0  0  0  0  0  0999 V2000
   11.2583   -0.0000   -0.0000 S   0  0  0  0  0  0  0  0  0  0  0  0
   11.7583   -0.8660   -0.0000 O   0  0  0  0  0  0  0  0  0  0  0  0
   10.7583    0.8660   -0.0000 O   0  0  0  0  0  0  0  0  0  0  0  0
   10.3923   -0.5000   -0.0000 N   0  0  0  0  0  0  0  0  0  0  0  0
   12.1244    0.5000   -0.0000 C   0  0  0  0  0  0  0  0  0  0  0  0
    9.5263   -0.0000   -0.0000 C   0  0  0  0  0  0  0  0  0  0  0  0
   10.3923   -1.5000   -0.0000 C   0  0  0  0  0  0  0  0  0  0  0  0
    8.6603   -0.5000   -0.0000 N   0  0  0  0  0  0  0  0  0  0  0  0
    7.7942   -0.0000   -0.0000 C   0  0  0  0  0  0  0  0  0  0  0  0
    7.7942    1.0000   -0.0000 C   0  0  0  0  0  0  0  0  0  0  0  0
    6.9282   -0.5000   -0.0000 C   0  0  0  0  0  0  0  0  0  0  0  0
    8.6603    1.5000   -0.0000 C   0  0  0  0  0  0  0  0  0  0  0  0
    6.9282    1.5000   -0.0000 C   0  0  0  0  0  0  0  0  0  0  0  0
    6.9282   -1.5000   -0.0000 C   0  0  0  0  0  0  0  0  0  0  0  0
    6.0622   -0.0000   -0.0000 C   0  0  0  0  0  0  0  0  0  0  0  0
    8.6603    2.5000   -0.0000 C   0  0  0  0  0  0  0  0  0  0  0  0
    6.9282    2.5000   -0.0000 C   0  0  0  0  0  0  0  0  0  0  0  0
    7.7942   -2.0000   -0.0000 N   0  0  0  0  0  0  0  0  0  0  0  0
    6.0622   -2.0000   -0.0000 C   0  0  0  0  0  0  0  0  0  0  0  0
    5.1962   -0.5000   -0.0000 C   0  0  0  0  0  0  0  0  0  0  0  0
    7.7942    3.0000   -0.0000 C   0  0  0  0  0  0  0  0  0  0  0  0
    6.0622   -3.0000   -0.0000 C   0  0  0  0  0  0  0  0  0  0  0  0
    4.3301   -0.0000   -0.0000 C   0  0  0  0  0  0  0  0  0  0  0  0
    4.3301    1.0000   -0.0000 O   0  0  0  0  0  0  0  0  0  0  0  0
    3.4641   -0.5000   -0.0000 C   0  0  0  0  0  0  0  0  0  0  0  0
    2.5981   -0.0000   -0.0000 C   0  0  0  0  0  0  0  0  0  0  0  0
    2.5981    1.0000   -0.0000 O   0  0  0  0  0  0  0  0  0  0  0  0
    1.7321   -0.5000   -0.0000 C   0  0  0  0  0  0  0  0  0  0  0  0
    0.8660   -0.0000   -0.0000 C   0  0  0  0  0  0  0  0  0  0  0  0
    0.8660    1.0000   -0.0000 O   0  0  0  0  0  0  0  0  0  0  0  0
    0.0000   -0.5000   -0.0000 O   0  0  0  0  0  0  0  0  0  0  0  0
  1  2  2  0  0  0  0
  1  3  2  0  0  0  0
  1  4  1  0  0  0  0
  1  5  1  0  0  0  0
  4  6  1  0  0  0  0
  4  7  1  0  0  0  0
  6  8  2  0  0  0  0
  8  9  1  0  0  0  0
  9 10  1  0  0  0  0
  9 11  2  0  0  0  0
 10 12  2  0  0  0  0
 10 13  1  0  0  0  0
 11 14  1  0  0  0  0
 11 15  1  0  0  0  0
 12 16  1  0  0  0  0
 13 17  2  0  0  0  0
 14 18  2  0  0  0  0
 14 19  1  0  0  0  0
 15 20  2  0  0  0  0
 16 21  2  0  0  0  0
 19 22  1  0  0  0  0
 23 20  1  0  0  0  0
 23 24  1  6  0  0  0
 23 25  1  0  0  0  0
 26 25  1  0  0  0  0
 26 27  1  6  0  0  0
 26 28  1  0  0  0  0
 28 29  1  0  0  0  0
 29 30  2  0  0  0  0
 29 31  1  0  0  0  0
 17 21  1  0  0  0  0
M  END
>  <idcoordinates2D>


>  <FragFp>
:yzizxZfD_yWlhW7TVd0hMVrFFF88#HF0r948FBFNJCkc0HN88!JJG081kH8V102V!JZ!2F22#1#

>  <PathFp>
0b8WCG94_P8HWNFG28I4jX204V80N96T0RFf50HBV!8V808Vkc80Fw5o510m0FF!ZJ0VV101023_2V9VBFW0

>  <SkelSpheres>
!2//1#8!3!1+3/)2!1%4*3#601!6$4///.1&6/)1///+30103.3/%1&1$6///1/&2//(2#1(17#4!1$1&1(2(12$1!35&6(3/$2/2,1*4!2+3!1$1/%1/+4#4/4/$1/&12#1,12/)1,2#1+1/.1*o%5%2!2/!4!4!3@/$1/$1//$1(8!3#1/-4/1!2)1)21*1#2*2.3)1!3/,1

>  <Structure>
fopr@L\cAGUw^@HrRPsYQQQIQHhsJYPIUjfdJAdjjiaCYNXYRTt

>  <Atoms>
31

>  <Bonds>
31

>  <Total Molweight>
422

>  <Total Molweight 2>
422.312

>  <cLogP>
1.417

>  <H-Acceptors>
9

>  <H-Donors>
0

>  <Total Surface Area>
146.65

>  <Relative PSA>
0.73297

>  <Polar Surface Area>
148.24

>  <Shape Index>
0.48387

>  <Molecular Flexibility>
0.61157

>  <Molecular Complexity>
0.77373

>  <Non-H Atoms>
31

>  <Non-C/H Atoms>
10

>  <Electronegative Atoms>
10

>  <Stereo Centers>
2

>  <Rotatable Bonds>
10

>  <Rings Closures>
1

>  <Aromatic Rings>
1

>  <Aromatic Atoms>
6

>  <sp3-Atoms>
12

>  <Symmetric atoms>
3

$$$$

eCreator 1.02D

 32 32  0  0  0  0  0  0  0  0999 V2000
   11.2583   -0.0000   -0.0000 S   0  0  0  0  0  0  0  0  0  0  0  0
   12.1244   -0.5000   -0.0000 O   0  0  0  0  0  0  0  0  0  0  0  0
   11.2583    1.0000   -0.0000 O   0  0  0  0  0  0  0  0  0  0  0  0
   10.3923   -0.5000   -0.0000 N   0  0  0  0  0  0  0  0  0  0  0  0
    9.5263   -0.0000   -0.0000 C   0  0  0  0  0  0  0  0  0  0  0  0
   10.3923   -1.5000   -0.0000 C   0  0  0  0  0  0  0  0  0  0  0  0
    8.6603   -0.5000   -0.0000 N   0  0  0  0  0  0  0  0  0  0  0  0
    9.5263    1.0000   -0.0000 N   0  0  0  0  0  0  0  0  0  0  0  0
    7.7942   -0.0000   -0.0000 C   0  0  0  0  0  0  0  0  0  0  0  0
    7.7942    1.0000   -0.0000 C   0  0  0  0  0  0  0  0  0  0  0  0
    6.9282   -0.5000   -0.0000 C   0  0  0  0  0  0  0  0  0  0  0  0
    8.6603    1.5000   -0.0000 C   0  0  0  0  0  0  0  0  0  0  0  0
    6.9282    1.5000   -0.0000 C   0  0  0  0  0  0  0  0  0  0  0  0
    6.0622   -0.0000   -0.0000 C   0  0  0  0  0  0  0  0  0  0  0  0
    6.9282   -1.5000   -0.0000 C   0  0  0  0  0  0  0  0  0  0  0  0
    8.6603    2.5000   -0.0000 C   0  0  0  0  0  0  0  0  0  0  0  0
    6.9282    2.5000   -0.0000 C   0  0  0  0  0  0  0  0  0  0  0  0
    5.1962   -0.5000   -0.0000 C   0  0  0  0  0  0  0  0  0  0  0  0
    6.0622   -2.0000   -0.0000 C   0  0  0  0  0  0  0  0  0  0  0  0
    7.7942    3.0000   -0.0000 C   0  0  0  0  0  0  0  0  0  0  0  0
    4.3301   -0.0000   -0.0000 C   0  0  0  0  0  0  0  0  0  0  0  0
    5.1962   -1.5000   -0.0000 C   0  0  0  0  0  0  0  0  0  0  0  0
    6.0622   -3.0000   -0.0000 C   0  0  0  0  0  0  0  0  0  0  0  0
    7.7942    4.0000   -0.0000 F   0  0  0  0  0  0  0  0  0  0  0  0
    4.3301    1.0000   -0.0000 O   0  0  0  0  0  0  0  0  0  0  0  0
    3.4641   -0.5000   -0.0000 C   0  0  0  0  0  0  0  0  0  0  0  0
    2.5981   -0.0000   -0.0000 C   0  0  0  0  0  0  0  0  0  0  0  0
    2.5981    1.0000   -0.0000 O   0  0  0  0  0  0  0  0  0  0  0  0
    1.7321   -0.5000   -0.0000 C   0  0  0  0  0  0  0  0  0  0  0  0
    0.8660   -0.0000   -0.0000 C   0  0  0  0  0  0  0  0  0  0  0  0
    0.8660    1.0000   -0.0000 O   0  0  0  0  0  0  0  0  0  0  0  0
    0.0000   -0.5000   -0.0000 O   0  0  0  0  0  0  0  0  0  0  0  0
  1  2  2  0  0  0  0
  1  3  2  0  0  0  0
  1  4  1  0  0  0  0
  4  5  1  0  0  0  0
[truncated: 477,215 more chars]
