# Supplementary material for: Limits of Prediction for Machine Learning in Drug Discovery
Source: Front Pharmacol. 2022 Mar 10;13:832120. doi: 10.3389/fphar.2022.832120 (PMC8960959; doi:10.3389/fphar.2022.832120)
Supplement: Supplementary file 1 [file DataSheet1.ZIP › supportingInformation/publication/molecules_sofosbuvir01.dwar]

<datawarrior-fileinfo>
<version="3.3">
<rowcount="0000000290">
<application="DWARFileHandler">
</datawarrior-fileinfo>
<column properties>
<columnName="idcoordinates2D">
<columnProperty="parent	Structure">
<columnProperty="specialType	idcoordinates2D">
<columnName="FragFp">
<columnProperty="parent	Structure">
<columnProperty="specialType	FragFp">
<columnProperty="version	1.2.1">
<columnName="PathFp">
<columnProperty="parent	Structure">
<columnProperty="specialType	PathFp">
<columnProperty="version	1.1">
<columnName="SkelSpheres">
<columnProperty="parent	Structure">
<columnProperty="specialType	SkelSpheres">
<columnProperty="version	1.1">
<columnName="Structure">
<columnProperty="specialType	idcode">
</column properties>
idcoordinates2D	FragFp	PathFp	SkelSpheres	Structure	Atoms	Bonds	Total Molweight	Total Molweight 2	cLogP	H-Acceptors	H-Donors	Total Surface Area	Relative PSA	Polar Surface Area	Shape Index	Molecular Flexibility	Molecular Complexity	Non-H Atoms	Non-C/H Atoms	Electronegative Atoms	Stereo Centers	Rotatable Bonds	Rings Closures	Aromatic Rings	Aromatic Atoms	sp3-Atoms	Symmetric atoms
	;EvSUeMrzGzulOVf5aUif48Xb@@Fko5VG81d1W068@50F0W!F098!4$4011+N$X1B!	!84F2NJF!4X4m0_B4J102058#944X0FF258V06402840V0V90u0@k021FG0N04VF038C#22kFJ2V_01F	//2&B(1)1&1(1$1/,21#6)102/01/,4/9+1/1(2//%1*2/%1/$1,1&3*1//!1$1)1)3//+94//03#1&1$2$4(12///,21!1.2//!3(1/2(12!3/.1+101$1+1!1/#1-1///.20_(2%1(1$1.1/!2/4!1/+3+1//01)1/02$1!1!1(1/(2$2!1!2#10103#2/(3062*	fnmpQ@LQ[AFk@|JrFRQIIIJIHjZIUUMUSUURAStPrlp	23	22	324	324.143	0.1734	7	0	54.79	0.98102	71.23	0.65217	0.72766	0.59852	23	9	9	3	14	0	0	0	18	0
	;EzSUeMrzGzulOXf5aUjf48Xb@@FFo5VG81W1W069PC0F0W!F098!4$40110V)N$X1B!	8084F2NFF!4X4H0_B4J102058#840X0FF248Z04Z02840V0V90u0@k!1NG0N0BZ!I8C1!22kFJ2V_01F	//2&A(1/01(1&1(12/21#6$3#1/#1+1//0A+3/(1/,3)1*2/%1-1%1,2&2&1,1/(1$1)1//!2/!62%1/!1&2#1!2#1$2$4(12//.4,2#1.2*2/&3(1/2)1!1/.1!2(2013#1////.2//$_(2%1(102!1.1//!23!1//(102/.1)1/022#1!1101(1/-2!1!2%103/,601+	fnmpQ@LAkAFk@|BrFRQIIIJIJqQHuUMUKUURASt`r`	23	22	324	324.143	-0.0751	7	0	62.53	0.85863	68.07	0.65217	0.73549	0.60895	23	9	9	3	15	0	0	0	16	0
	;EvSUeMrzlzutOXd5aTeA4D2b@@FVZ_VG0351Y0D8@5VF@V0FF08V%F#1W0J#4$N$21B!	F084F2NFF!4X4mV_80L102058#95020F0258V02402840V0k90u0@k!1FGFN06V!3c1F!62kF40V_01F	//3%2@(1)1&1//01*1#6$2#11#1/+1.2/B+3//#1#1/$1,3-1&1/$1&1$3*1/1%2$1,1$1/1!2+2%2$23/08,2,1+1&1$2$4)202//,4,2#1.23%1/*3//&4//+201!2/&2/////,10a%1(1+1/02/)3)5/#2#2/!1/&1)1(1/!1)1*1/-401#1%102/,2+11	fnmPQ@LA``u`^AYCIHddeDedXhdZjfjijjYCEzHYEX	23	22	322	322.147	1.2988	6	0	63.75	0.78745	67.99	0.65217	0.73963	0.56985	23	8	8	3	14	0	0	0	16	0
	;jv:crzxnzgxO2fVaDhe4yXM@cBVFK0K0l90W0V1P!FHV0F18!F26!6V!W#18046FV0@%14!	F09!2N2#4X0m0_cF01021G@0109JB08FF35NW0620V840V0V12k0Dk1#WFN04VF!d30F022k0F2V5010	$2,3(1+C(11(2&1//+2!105$4.2/$4/*2%@/*1/////+1/)1+4/&2/!2$1,1101!5(5/-2#6//&1,2$402//101//.2!1!2/1/&1/#2,2/03//,1//&1///!1+30b!1//1!2)1/#1*101#1+3$31/)12/(22)2.201$11/01.2*2,103/*205!1)3	fnmPR@LY`aw`^FRQIJIIIFKYQUUSSUUULKRGJ	23	22	315	315.160	2.6288	6	0	47.56	1.0555	67.99	0.65217	0.82674	0.58491	23	7	7	2	15	0	0	0	17	0
	;EvQzeMvznzit90doeDdA4BXbec8k05WK0190W0V8@40F0ZFF*H#15%4!V0N!V!14!	F08!2N4#4X0m0_8F010205@01090408FF258W06!V840V0V10k0Dk12!WFN!VF!d30F022k0F2V_010	//(C(2)11%1(1//!21#7$2#1*2/$4/4(2&A+1!1////!3/+1&1,1,1*4/&4,2$2$1,1%6//+7/#1$2+1-2$3////(1!1(2%2/1///)2//+1/#1/&1-1///.30c#1!1&1/-1+1$2/#1/$3/#1/&1$1!22)2.201$1101!1(1/&12#12(1010102#2/(4051*	fnmQb@LY``pOCIHddddddeChjjfjfjjdBFQf	23	22	311	311.172	3.048	5	0	31.37	1.1827	47.76	0.69565	0.78073	0.53051	23	6	6	2	15	0	0	0	17	0
	;jvvzirv;it9BhweTdAhBYbeccF47YS0121W0V8@ZdHV4FF$4#2I1!1_%4#2N!V0V14!	F08!HN$BX0H0_8JN1020B@010830V8FF248W04V0VO50V0V14m0@k1#WFs1VV#930F022k0F20_050	/+1*1D(21(1//!2/4$5$5/.2/.2&A+3!1//,2/!1/-1,101$1,2#1$24/021#1/(2%1)4!2/(2/!5.1)203/(1$3/)21/%1&4!2!1*1.2(1//-2.1!1//#1%101///01///$1/010b#1301/!2/.1//02//01%1//$3)1$201#301!1/!101#1.2(1#104(2/#5-	fnmqb@BQkAF@^BUVjj{sr{UTuSUTtBGJ	23	22	313	313.168	1.4449	6	0	45.03	1.0586	55.06	0.69565	0.80902	0.59413	23	7	7	2	14	0	0	0	15	0
	;hvtzirn;gs9DhgXD9@hBYb8ccV0MVC012050cYHVd!k0F%2!22+440V2%V14!	F08!2F$8X0kVZcJP102192010930V8FG21FW0620V950V0V12H0Dk1#WFF1ZV#d30F0L2k0F2V4050	//%10H(11(1//01/02$1$3.2+2202/%2/9/,2(2/////-1!1.102021/!1#1&1/&2)3!9/(3/!4$1//.2$4/)2(1-1*1!2/#2%2(302$1,102/%201,2!3//.302!1(1/,1////,a&1&1//1(1-3)2/#4/1%1%2/)22)2/01#3012!1//,1(104(2/#1!11)	fnmpR@BQkAFK@|DjmUU]]eVjjijjihDLl	23	22	317	317.156	0.556	7	0	42.52	1.3563	64.29	0.69565	0.80508	0.56446	23	8	8	1	15	0	0	0	17	0
	;CvSzeMrznzyxO2Y_XDd@4BXb9Xsk0KVC$Y0X1H8VH1V0F!8!2!22$V04#440V&X14!	F08!HF0F#X0k0ZgFF!2112010910V8FF21F106X0V940V0V12H0Ek1#WFF04V#d30F022k0F2V4010	/#1/!3H(1)2&2/*2+1#4$4$4.2+2(1//18///////&1//!1!4/&41/02$1!1)2%8//+4//*2!22$1$4//)1/,1,2%2*2$1/)1/+1!3//.3&1//#1*1,1+2$2/+2!20a&1/!2)1/2/*2%1-2$2///!22)1*1#201$11/*1#1+13,103/$1&7!1&1!	fnmpR@LQkAA``|DjUUUu{ezjjfjjijGhB	23	22	317	317.156	0.979	7	0	38.6	1.3925	71.23	0.69565	0.77192	0.54695	23	8	8	2	17	0	0	0	19	0
	;hvxzernznzgt92dZaD9@4BXb@ccV0KVS!90W0V1P0VF0V0F$F2!26#W&440V08$V14!	F08!2N%X0m0ZcFK!211@010914V8FF21N10620V940V0V12m0Dk1#WFF04VF!d30F022o0F2V5010	//(G(101&1&1/)2/02!202$4.2//%4/8/!2/!2//03//-1,1/$2034/&4/!2!204,1%9*1//5/*1/)1$3//!1///02102!2)1%1,2*2&3!1/02!2///$1//%1*102///,40b&1&1/#1//,121#1/.1,2/)22)2.201#511/*1/1$1(103/#1(3!1*	fnmqb@LI[AE`^BUJlkjolmUTtuUULBBf	23	22	313	313.168	2.7518	6	0	38.01	1.0695	51	0.65217	0.81018	0.55303	23	7	7	1	16	0	0	0	17	0
	;j;ir:EzypNijxeDh9hunbduRk0IWF0l20W4Z@2h9NUJ42%22#V0805%42F122!V0214!	F09082F2#@X0kV_8JP1021N20109M808FI310506!V950V0V10H0Ak1#WFF1VV#930F062k0F204050	//&1B(11(302/)1/&4!1081#2%2+1+2/$2/05/$1&3#2////%2/!1#2/,1/!1-12!2)1!1!3&105!4(2-1%1,7$101//&2*7/)2/.2!1!3-11*2///02$2$2,5//#1/!1#2$2.1+1/,1&2!2//0Z/*12$2+1//-2.1///-1,21)1#1/!2!1/.103(2*1(1032*	fnmQr@BI`cAkQZCprRSIIIYPqPiIjjjjjjYQj^dLl	23	22	327	327.124	-2.1587	9	0	79.69	1.2104	129.58	0.69565	0.76618	0.61868	23	10	10	4	13	0	0	0	16	0
	;EzOUeMrzlzutOVf4XTcA4DXb@8Vk4_VO0111W0B0@4VF@V0FF!V%F#1W%4!V0N$X14!	!84F2NF#6X0m0_B4H102058#95020FH258Z02402840V0V90m06k!101FN04V!7c9F!62k040V_01F	//2&B#1#1)1&1//+21#4$3#1////!B%2$3%1/!2/%1,1,1/%1/$11+3&1!1%2)1%2$1*101$1-1$3#1$1(2$4/!5$1011/01+1,1$5///02&6/01.2&1/%1//(2!3//+2$1)2,1&1$1)1/#2,2//!10b(3%1(1!1!1-1/#1$1)2//+1//23(1/!1#3$1*1(2!1/02#1(103/,523(111	fa}qR@LQkAAk]AxITjkJzJ}USUTuTtpXdLll	24	23	333	333.155	-0.2851	8	0	71.94	0.88532	77.3	0.66667	0.80726	0.55597	24	9	9	2	16	0	0	0	15	0
	;jv:grzxUzwpNDjcXDhAhuY79cBV0MV10l@0_0ZYPV9FQk4&22#V08(46FV22$214!	F09!2F2#8X0kVZcJU1021O20109MB08FG31FW0620V950V0V12H0Ek1#WGF1ZV#d30F0L2o0F2V4050	//(D(11(3/+6/&2$4$1.2!2+2/02#6/A/,2/!2//////&1$1/!1+1/&2$20105!5/&2*1(7//.2*61!1/$2&12,1(2!1!2*1!21#2%2(2$201(1/,201!2,3//.1//-1-1.1/)1%1*b02-2)1/!1011///$3/,11/)23)1#1)1)11!1/,2*4,103(2/#1!1*	fa}Pr@BE`cEoYAxYIIdddddhcidfjjijjjfPZIbEMV	24	23	335	335.147	-0.1535	8	0	65.17	1.2325	101.51	0.66667	0.81646	0.61095	24	9	9	3	14	0	0	0	18	0
	;EvQzeMvznzit90doeDdA4BXbec8k05WK0190W0c8@40F0ZFF*H#15%4!V0N!V!14!	F08!2N4#4X0mV_8F010205@01090408FG258W06!V840V0V10k0Dk12!WFN!VF!d30F062k0F2V_010	//(C(2)11%1(1//!21#7)1*2/$2/6(21%G+1!1/////.1&1,1,11)1/&4,1$2$1,1%6//+9/)2+1-2$3////(1!1(2%2/1///)2//+1$2-1/&1-1///.30e#1!1&1/-1+1$2&3+1/02!3/#1/&1(22)2/01$1101!1(1$1/012#12(1010102#2+2+4051*	fa}Qb@LY``pOCIHddddddeChmUTuTuUTpLLcMV	24	23	323	323.183	3.4357	5	0	28.28	1.3119	47.76	0.70833	0.7747	0.54381	24	6	6	2	15	0	0	0	18	0
	;j;er:IzypNXfpiDhA4umbfuRk0KWG0l10W4Z9HC0NU402$F22!4V!W5%46F10@!V0214!	F09082N2#2X0mV_cFH1021F@0109K808FI31N50620V840V0V12m0Ak1#WFF04V#930F062k0F205010	+1/+@(1)3&1/#1/&2!509$5%2//-2/09/$1+2////%2/!1#2/,1//012!2#1!302!1)11$4(202+1/#6$101//&2*6//01/&2/$1+2//(1(2!1&2(1#3/02/01/!1#2!102.1/$1/#1&2!2/.50b!1/&12&13(1/102.101#1//,22/&1*11,11(11/&2//!102/#2(3032*	fa}Pr@LY`bsd}AxYIDdhdlmCEBdjjiijjjYPZAdBl	24	23	335	335.147	0.306	8	0	87.69	0.90592	116.29	0.66667	0.76732	0.61678	24	9	9	4	15	0	0	0	15	0
	;jv:ir<wxODjhXDhfhyYb9ewVFMVC0l20Y0iYHVdFQF4F108!26022V08#4#46F022$X14!	F09!2F2#8X0kVZgJP1021N20109M8V8FG31FW0620V950V0V12H0Ak1#WFF1ZV020930F062k0F204050	//%11D(11(3//(2(102$5$3%2+1(2!2/02#2/9/,2(2/(1///&1//1$1/!1+1/&3&105!4//+6//-22$1$6-1*2&1-1+1!2*1#1*2*2/$2&1-2$2)2034//.312+1/*1#1//!2$2.1!1-a//02.1/%3)2/#401////0102*1#1%12!1/,2*5,104(2/#1!2*	fa}pr@BI[AFKNbCprRSIIIIZESQIMUUSUUTt`tCHEX	24	23	337	337.143	-1.6014	9	0	74.91	1.161	115.75	0.625	0.80754	0.63126	24	10	10	3	14	0	0	0	18	0
	;EvSUeMrzlzutOVf5aTgf4DXb@@kko_VO01W1Y0D8@5VF@W0FG09c!4!F0401W04#4$N$X14!	F084F2NF#4X0mV_B4H102058#950X0FF258V06402840V0V90m0@k!1FGFN04V!3c9F!62k0J2V_01F	/03-5&9(1)1&1//,1#8$2#1/#1,1(1%2/B+3/)2/#2.101//01%1-1+12*1/,1,1$1)1/,2$2/!A,2,1+1%22$1$4(1///4/02.23%1//%1-2)2!3//+2$2.2&2.1////.c(2%1(1!1/01/)3)4!1/202/$1$1/#2!1#1(1!2.1)1*1/-9011&10103/,2!1*	fa}pR@LQ[AAg@|LdbRRTRbrlTrUUSUUMUMXXaPLPrJp	24	23	329	329.167	0.9849	7	0	51.11	1.0517	71.23	0.625	0.73109	0.62054	24	8	8	4	14	0	0	0	18	0
	;EvQzeM:IzylNVdqeTcA4@Xbec8k4_WGK111WVZ8@40F@8!2!V%F#15V%F#N!V0V1B!	!8!HN$4X4m0_8FF10204e0109!V8FF258V06V0V940V0X10m0@k1#W0N!V!F870F022kFF20_010	//3&F(1)1!3#1//+21#3$2#1!21$3/&1/(1&7(1!3-1//!3+1//#1/$1,2&2)3)1%1$1,1$1,1%7/!2$2/!9+22*201+1!1.31!3//&1,4(3(1(2%23!1!1///.1!3/%1/$201/*2//.1//$1&10c&1&1*21*1%1//#2//+1/01/(13/(1!1*3/,2401#102#203/,1-	fa}qa@LYkAE`^@YCIHddeDedYMdeUTuUMUURFKt`r`	24	23	332	332.166	1.7992	6	0	38.61	1.1331	62	0.70833	0.82301	0.57505	24	8	8	3	16	0	0	0	19	0
	;hvxzernznzgt92dZaD9@4BXb@ccV0KVS0190W0c1P0VF0V0F$F2!26#W&440V08$V14!	F08!2N%X0mVZcFM10211@010914V8FG21N10620V940V0V12m0Dk1#WFF04VF!d30F062o0F2V5010	//(G(101&1&1/)2/02!202$2.2,2/(6/A/!2/!2//03//-1,1/$2021/&4/!2!201,1%9*1,3/!7$1//.1$3//!1///02!2!2)1%1,1*2&3!1/02!2///02!1//%1*102///,40d&1&1/#1/$1-3(121#1-2/1%1%2/)22)2/01#311/*1/1$1(103/#1(3!11)	fa}qb@LI[AE`^BUJlkjolkUUMMUUSPDJRl	24	23	325	325.179	3.1395	6	0	34.92	1.1641	51	0.66667	0.79955	0.56169	24	7	7	1	16	0	0	0	18	0
	;hvxzirnx:wx9DhdXDd@hBY79e8V0MV501@0b0eYPVdF1k0F!8!2#2&4#440V2%214!	F08!2F$8X0kVZcJU10219201093408FG21FW0620V850V0V12H0Ek1#WGF1ZV#d30F0L2o0F2V4050	//(E(11(2/+3/&2$4$1.2!1+2/%6.1A/,2/!2//////&101!1/!1#1&1/#1!2)3!8+2*2-1$7//.2$6#151*2,2(2-1*1!2/#2%2(3&1/+1)201/3//.104$1//#1/1/#2$2//0c&1/)1+101/&3.1-3#2/)2/)23)1!1&1%1%11!1/%1/.103(2/#1!1*	fa}QR@BY`cEd`|DjmUUU_n]jjjZjjihQbEMV	24	23	331	331.159	1.1348	7	0	48.98	1.3724	81.28	0.66667	0.75517	0.58727	24	8	8	2	14	0	0	0	18	0
	;EvSUeMrzlzyxOXf5aUfA4DXbA@k0Z_WO8351n4D8P5VN@ZFFF0N%2F#1W0J#4!10N$X1B!	F084F2NFF!4X4HV_B4L10@058#950X0FG248W!402840V0k90u0@k!1FGFN06V!3cEF!62kF40V_01F	%1//08(1%3*1//,1!19$2#1///02/B+3/)2-1/$1,1/%1/$1,3*1*2+2(2#4$1$1/1!2/!3$2/!A/*1+1%21$1$3/,1.1+4/04.2&1//$2&3/02!2//+201!2////)103//(10c.1+2&1$3#1#3/$3)5/#201/$1-1(101&1(2!2.1)1*1/-3%1%103/)1102+11	fa}qa@L^[AA`^FYCIHddeDbmEEDcUTuTuUSRGPLPrJp	24	23	332	332.166	1.686	6	0	51.11	0.79534	51	0.625	0.73079	0.62421	24	8	8	3	14	0	0	0	17	1
	;hvxzerrzIzypO2f_aDd@48XbAeNkVKVK!90W0X1P80F1V$80F2#6#W(40V08$X14!	!8!HN0F#X0m0ZgFK!211@010904V8FF21N806X0V940V0V12m0Ek1!FW0F04VF!c30F022o0F2V5010	//(H(101&1&1/*2/4!20501!2.1//$14.18/!2///$3*1//!1//!5/$1$3/!1!201!1)1%9*1+1/#82//-2$2$4/////$2!2!2)1/.2&3!1/01!4///&1#1/.1%1#102/&2$2/.40e!1#1/!2(102//*101#2/$3/!2#2/)21!1%1*12$2$11/*2/1-103/#1(6!1&1!	ficpR@LE{AEl`|LdbRTRVRRrTLVjjffjjjjaFPTp	25	24	341	341.178	2.5753	7	0	32.42	1.6579	71.23	0.68	0.77563	0.57758	25	8	8	2	17	0	0	0	21	0
	;EvSUeMrzlzyxOVf5aUcA4DXbA@kkZ_VO0111n0D8@5VF@V0FF08V$2F#1W04#4!V0N$X14!	F084F2NF#4X0mV_B4H10@058#950X0FG258W02402840V0V90m0Dk!1FGFN04V!3cAF!62k040V_01F	//2&E#1#1)1&1//+21#5$2#1///02/B+3/)2-1&1,1*301/%101/!1&1$3*1/1%2$1,1$102-1!2/!2$2/!9(1/01+1%21$1$4/01//&4/01.2&1/*3//#2!3/02.1)2$2/2%1/(1/!2///10e%103%1+1/01-1$1$3)4/#201/$1/&1(23(1!2.1)1*1/-5,103/1+52*11	ficpR@LQ{AAk@|DjUUe]^yWjjZjfjjZPq^bFUV	25	24	341	341.178	1.5079	7	0	44.92	1.1276	60.23	0.6	0.74335	0.60693	25	8	8	3	16	0	0	0	19	0
	;EvSUeMrzlzutOXf5aUif4DXb@@kko_VO83_1Y0D8@5VF@W0FG09c!4!F0401W0J#4$N$X1B!	F084F2NFF!4X4mV_B4L102058#950X0FF258V06402840V0k90u0@k!1FGFN06V!3cCF!62kFJ2V_01F	//5&A(1)1&1//,1#7$2#1/#1(1#1.2/B+3/)2//#101(302/%1/$1+12*1/,1,1$1)1/,2$2/!@,2!1)1+1%21$1$4(12//.4,2#2.2301#1/*3&2/02)2!3//+201!2/&2/////.d(2%1(1!101.1/)3)6!1/201/$1$1/01)1(1!2*1#1)1*1/-9011!2%103/,201+	ficpQ@LQ{AAg@|JrFRQIIJIQYVJIKUUMUTuUMXXaPLPrjp	25	24	348	348.165	0.7593	7	0	64.21	0.8371	71.23	0.6	0.73356	0.64441	25	9	9	4	15	0	0	0	18	0
	;EzUzeM:nzwxO2f_XDhf4yXb9ewVFKVS0l!Y0i1H4VFQV0F108!26022V#104#46FV02$X14!	F09082F2#2X0kV_gFH1021G20109K8V8FI31F50620V940V0V12H0Ek1#WFF04V024d30F062k0F2V4010	//(E(1)3&2//2(102$6$3.21*2(1+2/$9%2/.2/(1/(1/-2//%1/&21/02$1%1%2102!5//+5&1//!2!22$1$601+1//*2/01(2%2*2$1/&101(1(2)2023//.311)2!1//&1/)202!2.1!1(1!20c!1/+1$1+1/%1(22.1#2///(22)1/01$11/&2&102*5%2%103/,4031*	ficpr@LI[AAkQFCpRiUUWg{e^jjijjjfeFhFPJp	25	24	349	349.154	-1.1456	9	0	72.54	1.1013	108.53	0.68	0.83805	0.60895	25	10	10	3	17	0	0	0	18	0
	;EzSUeMrzlzutOVf5aTcA4DXb@@kkZ_VO0111Y0D8@5VF@V0FF08V%F#1W04#4!V0N$X14!	F084N2NF#6X0mV_B4H102058#950X0FH258Z02402840V0V90m0Dk!1FGFN04V!7c9F!62k040V_01F	/02-2&A#1#1)1&1//&1#21#6$3#1////!B%2$3/)2-1$201,1,1-1&1/$1,3*1/1%2$1!1!1%1$1/1!2/!2$2/!7&11/01+1%22$1$5&1///06/01.2&1)1///#12!3//+2$1)2!102&3//+2,2//!10d(3%1+1!1-1/#1$1)2.1/+1/&1(23(1/!1)1*1(2/$5%2%103/,5231(11	ficqR@LQ[AAkCAxITjkJz}voUTuUMUSRab}DLbl	25	24	345	345.166	-0.0855	8	0	68.85	0.92505	77.3	0.64	0.78453	0.59413	25	9	9	3	16	0	0	0	16	0
	;jv:ir<wxODjhXDhfhyYb9ewVFMVC0l20b0iYHVdFQk4F108!26022V08#4#46FV22$X14!	F09!2F2#8X0kVZgJP1021O20109M8V8FG31FW0620V950V0V12H0Ek1#WFF1ZV020d30F0L2k0F2V4050	//%10E(11(3//(2(102$5$3.2!1(2!2/02#2/9/,2(2/(1///&1//1$1/!1+1/&2&105!5//+6//-22$1$6-1*2&1-1+1!2*1#1#2%2(202$1.2&1-201!2)2033//.312+1/*1#1//!2$2.1!1-c///11/%3)2/#401/+1/)22)102.1%12!1/,2*5,104(2/#1!1*	ficpr@BY{AFKNRCpRjuUUy~yUjjjZjjiiAiFPjp	25	24	349	349.154	-1.1735	9	0	68.72	1.2205	104.75	0.64	0.80701	0.63799	25	10	10	3	15	0	0	0	19	0
	;EvUzeM:nzyxOVfZeTgf4DXb@sgko_VC0WW1W0g8@0VFPV0FF01V!402H0401&428V08$V14!	F08!2FF#4X0mV_8FH10@01@010950V8FGH58d06!V940V0V10m0Dk101FWFN!V!3d30F062k0F2V501F	/02-2&E(1)1&1/#1/&21#6)2$1/!2*1,2&2(@//%22/$1///02.1$3#1&1*21/,1+21$1/#4/!2$3-2#A(1//+1$4(1/)1//(1.201$1/%1/-2)2!4/#1%11/$2!1)1)1/,1-1#1//-e(2%2(1!1/01#1%1&2#103)2!1/2!1/#2%3/)21(1111#1$2$1#3//.4,103/+15#1)	ficpR@LY{AAg@|LdbRRTRbjRVbRjjZjjjjZPqBbFUV	25	24	341	341.178	1.4058	7	0	32.42	1.6579	71.23	0.68	0.80952	0.58959	25	8	8	3	16	0	0	0	21	0
	;EvSUeMrzGzulNXf4aTgf48Xb@80ko5VG01W1W!8@40F0W!F01#4$4011)V0N$X14!	!84F2NFF!4X0m0_B4F102058208940X0FF25Nc06Z02840V0V90m0Dk!1NG0N04V!3c9#22k0J6V_01F	//2&D(1/01(1$1/,21#5$4#1*1(1/&12/$B+3////1(1!1/$1&1,1,2&2&101/2/!1$1)1)7/&12)1(7/*1+3&2!1&4(1///4#1,1%102%2*2//!1-2)1!4/%102/!2!3#1&1//%1#1/&2/-1(10e(2%1(102/!1!1(2$1/$1//(1//22!1%2(1!2*1011101(1+1/04!1)103/,4!1)2	ficpR@LQkAFk@|LdbRRRTRVtRJRjjZjfjjiPJ^dFT	25	24	341	341.178	1.6057	7	0	44.92	1.1276	60.23	0.72	0.78017	0.58491	25	8	8	3	18	0	0	0	19	0
	;jv:ir<wxODjhaDgfhyYbAewVFMXC0l30b0i22VdFvk4F1080426026W081!4#42FV2@$X14!	F09!2F2#8X0mVZBJP1021O@0109M8V8FG318106!V950V0V10m0Ek1#WFk1VV020d30F0L2k0F2V5050	//(D(11(3//(2(102$5$3.2.2#1,2#2(1&5/#13/2/(1///&1/&4-1///&2&104!5//+8//-22!3011#6-1*2&1-1+1!1*1#1#2%2(2&1/&1)1#201!2)2032///12//&1#1//!2$2.1!1+30c/3/.1102/#3)2/#201/+3/)22(2102.1%1#1/,2*5,104(2/#1!1*	ficpr@BY{AFKNRCprRSIJIEJKZZIIjjZjjjiiAiFPjp	25	24	349	349.154	-0.4135	9	0	68.72	1.2205	104.75	0.64	0.80038	0.65205	25	10	10	3	14	0	0	0	19	0
	;EzQzeM:nzytOWfoeTdA4DXbec8kZ_Yx0111W0Z8@40FeZFF#V40802H#15!V!4!V0N!V!14!	F08082N$4X0m0_8F010@05@0109#8FF258h06!VN40V0V10k0Dl1!FWFN04V#d30F0X2k0F2V_010	1/.2&C05%4/01/#1&2.21#8$5#1$1///$2&A+3!1-3/-1,1/04/01/$1,2*6/1%2$1,1$1,1%5/!2$2/017&11/21+1,1$4///)4/02$1)2&1////!4//+2/,1/,1-1///20f#1!12%1+1/01+1%2/+2//1%2/1(21(1101)2!2(1!1*1/&1$14(1#102/,4-	ficPR@LE`bwP^FRQIIJIKIZIFIUUMUSUURpXhLh	25	24	339	339.182	3.1118	6	0	49.12	1.0208	64.83	0.64	0.80436	0.57505	25	7	7	3	16	0	0	0	16	0
	;jvvzir<it9DjyeTdAhBYbecck47nCK331_Vg@PVdHVwHF2#4#2IGF01ZV#4JF0V28!V0V1B!	F0910IF!80BX4mV_8JP10209e218930V8FG25NW06V0V950V0m14m0Dk1#WFs1XV!Fd70F0L2kFF2V5050	//$1!F(11(1!3(2.1%1)1%2$1$1%3&32.2!1/*2!1$8/*1+2/%3/01&1/%2.2$3/01$11%1+1*1/(2)2!7/)1/06+1+1/01#1$1#14/&102/&1*1!103/02%2%203&1//%211,1!2/&3/%1101///-1-1,1&2/#d#1201/!1+1(1/&1.1//%1/&2&422&103/1$101#1)1,11/%1%104(2!3/1!1*	fispQ@BY{AFK@|@rFRRYIIIKIRGQI]FuUMUUUTuP]H\h	25	25	348	348.165	0.8721	7	0	52.53	1.0978	64.29	0.64	0.74895	0.67279	25	9	9	2	12	1	0	0	18	0
	;jvvzir:UzylNijyeTdQh@Ybec8k5bnGK171_kZ@PZ9Few202!V4$G1FV15V#JJF0V2N!V!1B!	F08!3N!80BX4mV_8J81020Ce01092!8FG25NW06!VN50V0m14k0Dk1#WFs1XV!Fd30F0L2kFF2V_050	//2&E#1#11#1#1!3/(4/&2$2!103&1%3/2//&@+3-1/%1#1%23/01/-1.1$1,2#1%1/%1&1&2/1)1!5/!2$21/07+1+2)1&1.4#3#1/2101$1(1$12#104%103$1%1+2(102+1/.2/!2)1!1/.111////02#3/.1/!f1!2!1/!1+1/!2///%1%1%1/01-22)3/01%1!1!1&1,11.2%1%10401%2/#32,	fespQ@BUgAFG@|DrFRRYIIQIYKRGIIjjZjfjjZQqAbNSV	26	25	360	360.176	0.491	7	0	65.04	0.88669	64.29	0.65385	0.79468	0.64123	26	9	9	3	15	0	0	0	17	0
	;j;ir<jxOijgiThehBYb@sgoo7XS0WY8_0cbLZfFko0kFV1040Z026140110V#428V28$V14!	N08082FF#@X0mVZ8JP102V9@010970V8FQH18C06!V950V0V10m0Dk10WHWFk1cZ!7d31F0L2k0F2VC05F	$1+2%1*1#E(11(1-3+3#1/#2$3$5/.2(1/-7%2/.2//)3//%1$201)1,2$21%2+1//,22!1/(2-2#4&2//!1)1$7$1!2/2(1/%2!1!1/!1&201(2$24+1/(2$2)2!3/+1/$1011%3!1/02.1/(1(2//$d$3)1(2%211//%1)3/&1%2,3%3/)21#1$201,101#3/)2/$2,103(2/#31301)	fesqr@BY{AFMV]LG`eUjks^krnuUMTuUTtpeHUX	26	25	365	365.153	-1.9967	10	0	97.3	0.99538	118.66	0.69231	0.80417	0.64283	26	11	11	2	16	0	0	0	15	0
	;hzxzirr;wx9DjhaDd@hBYbAesV0MXS0130b0eYHZdFWk0F!80J2!261!W104#440V28$X14!	F08082N$@X0mV_gJP10219@010930V8FI21N_0620V950V0V12m0Ek1#WFk1ZV!4d30F0L2k0F2V5050	//(F(11(2/$3/)1#2!403$6.2.2#2/*1%19%2/.2///01///%1*1!1/&1(1,3$1!2)2!8//+3&101//#22$2$6/)2/&1&2!1!1/#2%2(3&1/&1-201+12022/02/.1$10102/.1//$202!2/.20e&1(2!1*101$1(1!1/#1)2$1)1)2/(22/(22)1*1%1%10201/!2/$3%2%104(2+1&1031*	fespr@BY{AFGIfCpRjuYW]^yWZjiijjjZXQdJl	26	25	361	361.165	-0.2618	9	0	88.97	0.942	101.59	0.65385	0.7904	0.64283	26	10	10	2	16	0	0	0	15	0
	;hzxzirnzUzil9DhgaD9@h8Yr@c8k0MXp01A0_0VYPV9FVo#8!J2#71!W#18!40V28$V14!	!8!HN$BY0m0_cJS10219@010924V8FF25NZ06X0V950V0VG6mVDl1!4W1s1ZVF!c30F0H2o0F2V5050	$2//!G(11(1//011/2$2$2-22.2#2/04(12%B/!2///$3.2//#2&1!101#1%2#21/)1/.2)2!9(3/-2#6&1!1/.2)3$5/1(2(1-1*1!1/#2!1!2(302$1//01#201,1!2//(1%3$1//%1/,1//,10f1%1(2)2/$1!1%1//!2/)1,1,1%3$22!1%2/01$21#1/01/%2,105(2-1$2!1)2	fesqR@BE{AFOSAxIUZljj{{NmUTtuUUUHDBmL	26	25	357	357.177	1.7834	8	0	57.18	1.2366	81.36	0.65385	0.7983	0.65055	26	9	9	1	15	0	0	0	17	0
	;EzUzeM:IzyoNXfreDh@4umbceRF0KllKl801VV9PB!LB222$22080VF0V5V$JLF!H!V!1B!	F09083N2G802Y4FVZcF51021FX0108JB08FI30F50422V840V0m12F0@k1#WFF06VF0F930F062oFF204010	02/!1+2%A(1)1!5!12/#2/&2$3$1/02/!1/4/C$1*2/$1/&3&304/,2///&1$3+2+1$1%1!102,21$1//+@!3#1/1.1/04//!2.1/!301%1)202!3//&2(1(2,2$1/%12/12.1!1///-11/1.1!10f!1/&1%101(1//0101)13#1$1/1,33)1/)3/01$21/-1%1-1%103/,617+	fespQ@LEgAEa`|@rFRQIIIKJKRKEIRjjijfjifQjNfIKfk@	26	25	360	360.176	1.2623	7	0	71.96	0.78919	79.07	0.73077	0.75256	0.61678	26	9	9	3	15	0	0	0	15	0
	;j;ir<wxODjhXDhfhyYb9ewVFMVS0l@0Y0iYPZdFQF4F108!26022V080104#46F022$X14!	F09082F2#@X0kV_gJU1021N20109MBV8FI31F_0620V950V0V12H0Ak1#WGF1ZV024930F062o0F204050	//&1D(11(3/+3+2(102$5$2%2)102+2/02#4/A%2/%2(2)2-1/(1/-1//1$1/!1+1/&3&105!4/&2/#6&1//%22$1$71,1*2&12,1(2!1!2*1#1*2//(1-2$2)2024//.111)2//01-1/#202!2.1!1-d/.102.1/%1)2.1#1///)1)1,1#1%11!1/!2)2*5%2%104(2/#1032*	fesqr@BY{AFK^SLGaddfRRRRReTtRVZjjfjjjZTFdXaSU`	26	25	365	365.153	-2.3527	10	0	92.66	1.0793	132.82	0.65385	0.83192	0.64751	26	11	11	3	15	0	0	0	17	0
	;EvSUeMrzlzyxOXf5aUfA4DXbA@kkZ_WO8351n4D8P5VN@ZFFF0NV$2F#1W0J#4!W0N$X1B!	F084F2NFF!4X4mV_B4L10@058#950X0FG258W02402840V0k90u0Dk!1FGFN06V!3cEF!62kF40V_01F	%1/)2&A#1#1%3!1&1//+21!18$2#1///02/B+3/)2-1&1,1,1/%1/$1,3*1*2$1%2$1!2#4$1$1/1!2/!2$2/!@(1/01+1%21$1$4/,1/+4/01.2&1//,3/02!3//+201!2/&1//+2$1//*10f(3%1+1&1$3#1#3.1$3)2/#201/$1-1(101%23(1!2.1)1*1/-5%1%103/*1052*11	fespQ@LQGAAk@|JrFRQIIJIKIZZJIFjijjZjjZpq^bXadu`	26	25	360	360.176	1.1872	7	0	58.02	0.87297	60.23	0.57692	0.74865	0.64283	26	9	9	4	16	0	0	0	19	0
	;EvSUeMrzlzyxOXf5aUjf4DXbA@kko_WO83_1n4D8P5VN@_FFG0Oc!402F0401W0J#4!10N$X1B!	F084F2NFF!4X4mV_B4L10@058#950X0FG258W06402840V0k90u0@k!1FGFN06V!3cEF!62kFJ2V_01F	!1!1/!1%5&9(1%3!1&1/#1/(1#@$2#1/#1,1.2)2%B+3/)2/+1&101//01/$1+12*1/,1!2#4$1$1)1/,2$2/!B,2*101+1%21$1$4(1///4/02.23%1//&1$3&2)2!3//+201!2/&2/////.f(2%1(1!1,3#1#3/$3)4!1/201/$1$1/+1(1!2.1)1*1/01+9011!1%103/,2-	fespQ@LQGAAg@|JrFRQIIJIQYVJJIFjijjfjjZHqB`XfHYMX	26	25	360	360.176	1.1186	7	0	61.12	0.87942	71.23	0.57692	0.73617	0.67908	26	9	9	5	15	0	0	0	19	0
	;j:UerrzlzetOVf4aUie4DXr@80koKVG81dFW080e4VF2W0FG818024!4V401W!1804!V0N$214!	!94F2NH#6X0m0_80H102158#95420FH358g06402840V0V90m06k!1F1FN04VF03c1F!62k0J2V_01F	//(C(101&1&1//+2$4$3.1/$2//0A!1!2/%1#2.102///(2)1&1#101+2&2!1$1/01/!1$4/#5)1,1$1#1)7&1//&1$2$6$1!3,1/%22*6%1/#2101!2//(2/#1*206/+101/!1)3%1&3/&1#1#2/&2//!30f/(1%1#1//#1(1210101/%1&1,32/)22$1#1+2$1$1/(2!1+3/!102/*105031*	fesPr@LY``shsAxITjroJk{^uUMUTuUSLIQCIk@	26	25	359	359.169	1.3019	8	0	75.31	0.97251	94.29	0.65385	0.80064	0.61868	26	9	9	2	17	0	0	0	17	0
	;jzxUirrzSzvlOijCaUjfh8Yb@@Foo7X181Y9_06jTdAFVp0VFV9840Z!51401!V!4#V28$X1B!	8084F2NFF!BX4m0_B4R102V1@#960X0FN258g06Z02850V0V94u0Dk!WPG0s1gZ!IcC1!H2FFJ6VC05F	$1/!1&2101#E(11/$203+3#1!1/4$5$22/-2!1/*2!1$5/%1+1#2/*2)1!1&2/%2,212$3/01!2)2+1//-2!31//&1!@2%1/*2&1#1$2$6(22.2//!1!1%2#1&1&2/04/3(1*2$2)1!3/.101+1$1&1/$2/////&f$2!2.101!1!1/$1)2-103/-2,1%2/)22#1$301.1//#1.2!1!202#103(2/#211+	fmkpq@BIGAFCN|Cp{HYIIdddeELUDhlTuUMUMUUURIPLar`	27	26	380	380.163	-0.4077	9	0	67.77	1.1909	90.59	0.62963	0.74698	0.68393	27	11	11	3	16	0	0	0	20	0
	;jv:er:nzixOXfriThf4ymreewkFKWSKn91WVZ9PBVFLgFH38!F2602LV!W5V01804LFV0P!V0V1B!	F09!2N2F!4X4m0_cFF1021Ke0109KBV8FF35NW0620V940V0X12m0Dk1#WFN06VF20d70F022kFF2V_010	02//!2!C(1)2!5!11//$1%2$4$6.2///&B/2)1*2(1-3/)1/-1//$34/%12/!2!101,11$5(3//!7/01//!1$4///)4/#1%2!1!2!3,2/&1%3,2)2202/02/+1/101,1/&1/03$301/(1(1!30h!1//1!1$3//#121#1#3//&312/(22)2*1#201#5111/1//01%103/,3!1)2	fmkpQ@LMWAC``|LrFRQIJIIIKQFPzIUUMTtuUULbtcHLh	27	26	372	372.187	2.0588	7	0	73.63	0.73	71.23	0.55556	0.80336	0.68031	27	9	9	3	17	0	0	0	18	0
	;jvxUgrpxSzslNDj8aDh@h83M@80VVMXG01A0_!fPV9FVl!F8!J2#51!W#184040V28$X14!	!84F2NFF!BY0m0_g4S10211@#964X0F025Nc02a02850V0V96m0Dk!WNG1c1ZVF03c9#H2J044V501F	$2//!D(11/-1/-2$5$1-21.2#2/04(22%@/!2//01/!3,101//#2/01+1(2/5$1/!1%2)3!8(3(1/$2#B//.2*5/1(2//!1!1/#2!1!2(2!1//01(201!3)1!3/%102//////.1/#3)10h1.2)201/#101,22.3/,1/$2/#301#2!201#3/,1/01/%2(2#104!1$3/#6!1(12	fmkqR@BYGAFG^AxYIIdeDddeehhjduUSSUUUUTHq@kS@	27	26	369	369.188	1.7662	8	0	43.25	1.5646	73.52	0.62963	0.78606	0.66071	27	9	9	2	16	0	0	0	21	1
	;jzxUirrzxzvtOijCaUjfCDXb@@koo7VO83h9b06AThXH@W0kGV98!Z!40401W0o#4!V0N$X1B!	N084F2NJF!4X4m0_B4J102058#954X0FF258Z06Z02840V0V90u0Dk021PGFN0DZF0IcCG!22kFJ2Vh01F	/(1&2&C(1)1&1%401#1,2/21#5$3#1/!11/,4/C+1///2.1*2/%1,3!1#1,1*4//*1$1)1///%8&1/.1%21!201$5(32//01/*31!2.2!1-1/3&2/02)1!1//+101$1+1/&1)1//#1//0g(2%1(102!1+1!1&2/+2!2/*3,1%2/*3)1,10201$1!1!1(1/03%2$7!1!2#10103#2(1.606+	fmkqQ@LYgAFkNAx]dLdbRRRTTRJTLRQjjZjYjjii@hFHYNX	27	26	376	376.175	0.8298	8	0	78.86	0.80763	77.3	0.59259	0.72918	0.655	27	10	10	3	17	0	0	0	18	0
	;hzxzerrzIzypO2f_aTd@4eXbAeNkVKVp!90W0X1P80F3Z02!80F2#6#W(40V08$X14!	!8!HN0F#X0m0ZgFK!211@010904V8FF21NB06X0V940V0VG2mVUl1!JW0F04VF!c30F022o0F6V5010	//(G(1012%1&1/*1/2!20501!3.1//$14.16/!2(1//+3*1//!1//!5/*3/!1!201!1)102#9*1+1/#92!1!1//&2!302$5/,3//(3-2!2!2)1&4/&2&3!1/01!4///&1#1#2/*1%1#102/&2$2/.40h!1#1/!1(102//*101#2/$2/&5/)21)1*12$1$11/*2/1-103)1$1#1(4!1&1!	fmkqR@LE{AElsAxYIDdhdldedhXliUUMMUUUTtHrBf	27	26	369	369.188	2.632	8	0	50.17	1.3313	88.3	0.66667	0.7591	0.60279	27	9	9	2	17	0	0	0	20	0
	;jvvzir<ytOijyeTdQhDYbecck5bnCK371_kg@PVdHewHF2!V4#2IGFV1ZV#JJF0V28!V0V1B!	F0910IF!80BX4mV_8JP10209e218930V8FG25NW06V0V950V0m14m0Dk1#WFs1XV!Fd70F0L2kFF2V5050	//2#1!E#1#11(1!3(2.1%1)1%2$3$1%3&3/2/-2!1$8/*1+2-1&3/01&1/%2.2$3/01$11%1.1&1&2/1)1!6/!2%1/08+1+1)1&1)1#14/&102/&1-103$1/!2%201//-21-1!2,1)3/%1101///-1$3(1,1/+f1!1!1/!1+1//1.1/(1%1%1/&2&422&102/1$101%1&1,11.2%1%10401%2!3/42,	fekpQ@BEGAFG@|HrFRRYIIQIEJPzIH\vjijjjjijQq^dNT	26	26	360	360.176	1.2314	7	0	49.44	1.1665	64.29	0.61538	0.73327	0.68745	26	9	9	3	12	1	0	0	19	0
	;j;ir=xtjjgiThvhDfjTsgoKbXS0YbCpNgfTZfFuqFkFV1V54Z0aM14X1W0V!F428k2c$V14!	N08082FF#DX0mV_8JP30209@010970V8FQH58_06!V950V0V14m0Dk10W2WFs1cZ!7d31F0L2k0F2VC05F	/02/%C(11(2+2)3(1/2(5$3/.2(1/$2!1$@%2/.22/01/%1/-2!3#2&3$3#1,1$21%2.1.2/*1!1/!2$2-2#7&2//*201$7$1!2/2(1/%2%1&1.2!201/+1/(2$2&102!1%1/$1/$1!1%2!1#4*1/01+1+1(2//$f1&1%1(2%11//&1)2/&1/#2%3/*2#1$1.101#3/)2$1.4,10301$32/01030301)	fmkqr@BEGAFK^BlGaddfRRTRberrbRsUTuUMUTthxiQGIk@	27	26	377	377.164	-1.656	10	0	94.21	1.028	118.66	0.62963	0.78831	0.67534	27	11	11	3	15	0	0	0	16	0
	;jzxUirrzxzutOijBaThvhDYb@8VkpbXO01b1_FB@TZdFep0FG01c40Z!G14V1W$J4!V2N$X14!	!84F2NF#DX0m0_B4P10@05@#97020FH258g06402N50V0V94m06k!WF1Fs1ZV!7c9F!L2k0J2V_05F	//41%B(11//$1!1/#2$5$4/1-2//&B%2$3%1/!2.1%2/!1.1-1.1$11+2#1%1%2.1#1*2/(101!5(11(2$4-21!7&1/1/+1$6/)2101/#2&6%1/1)2)1//*102$2)2!4//01*1#1)2%1/-1/#2,2//$g1/&1$11!1.1-2%1)2(1/$1,1%2,1+22#1&1)2$1#3$1!1/2$1.4,10301%2/#403+	fmkpr@BYGAFK^VCpRjuUeg_VuvjijjfjiiQqRbNSV	27	26	373	373.176	-0.6864	9	0	82.78	0.97499	90.59	0.62963	0.7827	0.6621	27	10	10	3	16	0	0	0	16	0
	zrzhzxUirpzSzvlODjCaUf@h83b@@FoZ7XG8138_02jThAFVk0VFV8040V!51!110V!4#V2N$X1B!	8084F2NFF!BX4m0_B4R102V5@#960X0F8258g02Z02N50V0V94u0Dk!WPG0c1gZ!IcC1!H2kF44Vh01F	$1/!1*1#F(11(1-3+3&1/4$3$42.1-2//&7%1$3/%1/01&2$2,1&3-1&1,301$1,2#1!2)2+1#1/.1)3!5/(2/!62%1!1//#1$2$6(22.21/-4!1!1%2+1&2(11&4/3/#2.1!4//,11$1&1/$2//,2(1+1/#f$21/#1%1/$1)21,103/,12,1%2/)22)3011-1)1/)1/%102#103(2/#21*10	fmkpq@BIGAFCV\Cp{HYIIddddhemDhlTuUMTsUUUT@rGJ	27	26	380	380.163	-0.4981	9	0	83.37	0.96809	90.59	0.62963	0.74933	0.65205	27	11	11	2	17	0	0	0	18	0
	;jv:er:nzit92dqiDdA4BXrec8k0KlKK390WVg9P40F0gHF28!F2#L0F0W5V0180JJ0V0N!V!1B!	F08!3N!804X4mV_cF010215e01090408FG25NW0620V840V0m12k0Dk1#WFN06VF0Fd30F062kFF2V_010	//(E(1)1!3#101/03/1%2$3$4(1$32/$2//0C/*2/#1-3/)1/-1,1/(1/&3/!2$1,1%6(3//!7+1+1+2$1)2$3///)4(3%1*2!2!2*22#1///&202/02/+1!1.1,1/&1(1(3(2/&1+30i#2!1#1/&1!2$2,2,1(101#1%1*2(1/312&1/22&104/12$11-1!101/&1&1%203+3/2!1)2	fmkqa@LUWAC`^BYCIHdeDddeeiChljjfjZZjjZ`FHY]X	27	26	368	368.199	3.0426	6	0	57.44	0.7077	51	0.62963	0.80696	0.63799	27	8	8	2	17	0	0	0	18	0
	;jzxUirrzxzvwtjjBaThfCgejR80oJrVl02cCK84ATZX!bFXFX1c16Z04J0420V0V$40k0k$X14!	8084F2NFG#Y0k0Zg4K20211$944X0FF01F406a2284#VO2H0Tl!1D10F0BZF03c91!22J0J6VB01F	01$1/$1!2!1#A(1)1&2/#1%1,2(7$2///%4+1#@$1//1/.3/&1&2+3/!1!1/-1/)1%1$2)1!102-1(2.1#4#A&2/1-1*503$6(3/#3$1.1/!3$1+2!2!1-4//*2)1!2$1(1//1$1*2014*1+1////,i/(1011+1)1/-1#1$1*1/-5,1$1&3*1,1021+2/.1&61#1&103&301,3$607+	fc{pr@LEGAAg^VCprRIIIQJJYEKJ[JUUUSSUMUSHXaQBeK@	28	27	385	385.187	1.4938	9	0	67.91	1.1299	94.37	0.64286	0.75545	0.62239	28	10	10	3	16	0	0	0	19	0
	;hzxzirrzUzypODjhaTd@heYbAeNkVMXp!A0_0XYPc9FYo02!80J2#61!W(40V28$X14!	!8!HN0F!8X0m0ZgJS!219@010924V8FF21Ng06X0V950V0VG2mVUl1!JW1k1ZVF!c30F0H2o0F6V5050	/*1,G(1102%1//!1/2!20401!4+1!1.2#2/14(1%16/!2(1//+3*1//,3,1*5/*1/%2$1!2(22!9/&1/#82!1!1//&2!304$6/)2!3/#1*1!1$31,2%2(2!1$4/&2,201,1!4///&1#1#2/*1,1/&2$2/.20i!1#1(2!1%1%1#21+1//#1/$2/&5/)21)1*12$1%10101///%104(21$1,2!1*	fc{pr@BUGAFGEVCprRSIJIKIIYJFKJMUTtuUUUSPSHZX	28	27	385	385.187	1.4651	9	0	67.19	1.2474	101.59	0.64286	0.75919	0.65645	28	10	10	2	16	0	0	0	19	0
	;EzUzeM:IzyoNXf_eDh@4umb8eRkVKll0l8010V9PB!HZ22%22080VF0V5%J6FV0H%1B!	F09083N2G802Y4kVZcF51021GX0109JB08FI31FC0622V840V0m12F0Dk1!FWFF06VF0Fd30F062oFF2V4010	//(D(1)1&2!2/2/&2$5!101.102%2+1/4)1%C$1//1/,10304/,2/1//!2!1$3/01+1%1$3,21$6/&1/#8&1///205&1/*1.1/!301%1$2#202-1/+1(1(2,5$11/02#2/12&1#1!102//1#1/#1#102#21*1.1!20i!1/$101(11#2//$101)1*1/-33/(21(12+2$1$11/*1)1+101%103/,5071*	fc{qQ@LMwAAgKAxIdLdbRRRRRbVbVJReUUSUTuULrMStqIB}X	28	27	388	388.186	0.7892	8	0	78.87	0.84684	88.3	0.67857	0.78736	0.58959	28	10	10	3	18	0	0	0	17	0
	;jzxUirrzSzvlOijCaUjfh8Yb@@Foo7XG81Y9_06jThAFVp0VFV9840Z!5140110V!4#V2N$X1B!	8084F2NFF!BX4m0_B4R102V5@#960X0FN258g06Z02N50V0V94u0Dk!WPG0s1gZ!IcC1!H2kFJ6Vh05F	$1/!1&2101#E(11(1-3+3#1!1/4$5$42/-2//&7+3)1+1/)2$2)1!1&2/%1,211$1,2#1!2)2+1//-2!31/&2.1!82%1/*2&1#1$2$6(22.21/-4!1!1%2#1&1&2/04/3(1*2$2)1!3/.101*11$1&1/$2/////&h$2!2.101!1!1/$1)2-103/-2,1%2/)22#1$301.1)1/)1.2!1!202#103(2/#211+	fc{pq@BYgAFCN|CpGHYIIdddeEDcheEbfjijifjjjdRdYCe@	28	27	392	392.174	-0.1388	9	0	80.28	1.0054	90.59	0.60714	0.74564	0.68976	28	11	11	3	17	0	0	0	19	0
	;jzxUirrzxzutOijCaUjvhDYb@@kkpbXO83b1bFD@T_dFep0FG09c40Z!G14V1W0J!J4!V2N$X1B!	F084N2NFF!DX4mV_B4T10205@#970X0FH258Z06402N50V0k94u0Dk!WFGFs1aV!7cCF!L2kFJ2V_05F	//41%B#1#11(1/.1/#2$6$4/.201//$B%2$3)1.2.1%2.1!1$202&1-1.1$1,2#1%1/%1.2/*1!3/!2$2.1!7&1//%21$1$6)2.2101/+6%1%2#1.2!1/.3&2+2$2)2!2//01*11!1)2///)3,2//$h1&2.1$12//(1)4.1-1%11$1/&1(23#1/!1#1)1!1/2$1.7!1!4%10301%2/#424+	fc{pq@BYgAFK^vCp{HIUZjrsowJ~uUMUTuUSScbeHqGKk@	28	27	392	392.174	-1.1187	9	0	95.88	0.84178	90.59	0.57143	0.76515	0.70181	28	11	11	4	16	0	0	0	16	0
	;j;ir<yxOijziDhfhynbfuRkFMYKKn71bZifHhdNzwJH3080J26!LW08W5VJ!44LFW2@!V021B!	F09082N2F!@X4mV_cJP1021Oe0109M808FI31N_0620V950V0m12m0Ek1#WFk1aV#d30F0L2kFF2V5050	02/#1/0@(11(3!5!1-3/-2!406$6.2.2#1/*1&9%2/*2/1*3#2//,1/-1-1/.2-3(2&102!5+1&3/&7&101//$2$202!7+2$21%2/.2!1!1.1#2%2(2&1//01#201!2(1#2/02/+1!1&102//01//$21/02.20h/2!1$1$1&1$1!1!1&3+1%1-1,2/(122/(22)1!1-1%10231/!2/+1%103(2/#1031*	fc{Qq@BM`cCoUvCpSHYIIdeDeehmHXXlfjjZZjjjf\V`YfPFp	28	27	394	394.166	-0.3249	9	0	108.53	0.86022	118.58	0.60714	0.82854	0.73536	28	11	11	4	15	0	0	0	16	0
	;jv:er:nzyxOXf_iTdA4BXbAuskZKlS03C1Y4i9P9VP1ZHF!80F2!2LFF1WZ0J#J40W08$X1B!	F0910IN0F8!X4mVZgFM10211e218914V8FG21N906X0V94FV0m12m0Ek1!FWFF06VF0Fd70F062oFF6V5010	//1&F(101&1&1%1,1%1/2!206$2.1//$14/9/!2&1/.1,3/-1.1//!2!1%1/3-2#1!201,1%8*1+1%2,7//-12$1#14)4//(2!2/-2!2!203#2!1/.2&3!101.1!4/&3!1/!1101$1#1//%1#102/$1&2$1/)40h#1!1/!1%1011#2/-1(101#1)2//!201-3(21)2+2*11/*1/11%1%103/#1(4!1*	fm{pQ@LUgAEb`|HrFRQIJIKIIZKPqISWUUMMUUUSTctSHJX	27	27	372	372.187	2.8345	7	0	58.03	0.92625	71.23	0.62963	0.69396	0.67279	27	9	9	3	15	1	0	0	20	0
	;EvUzeM:nzexOVf_iUie4Tmb@PRkoKVG8ldFl0V8eCVFHW0FG018024#V401W%42FV0N$214!	!94F2NL#6X0m0_8FF102058#95428HF358c0640X841V0V90m06k121FWFN04VF03c3F!22k0J2V_01F	/!301#1-C(11(1&1(1#11$1/(1#9$4#1*1/$4//3C+1/&1//-1/!1(1&1,11+4*4/&3!1.1$1/#2)1/!1-9///$2$5(1///4/!1+102/03(2&1$3$11,6#2(2//+1/$41/$1-1///!103)10k(1%1(1#1/1*1%122.5!1//(1/&1)2)1.201$1!1!1(1/(11.10102/*239071*	fc{QR@LE`cU``|LdbRRRTRRbRrbT]USUTuUUMJAPtPrlp	28	27	379	379.203	2.6742	7	0	60.8	0.99013	77.22	0.57143	0.74626	0.63962	28	8	8	3	18	0	0	0	20	1
	;j;ir<yxOijziThfhynbfuwkFMYSKn71bZi@HhdNzwJH308042602LW0815VJ!44HFW2@!V0X1B!	F09082F2F!@X4mV_BJP1021Oe0109M8V8FI318506!V950V0m10m0Ek1#WFk1XV024d70F0L2kFF2V5050	02/#1/0B(11(3!5!1//,202!5$4.2.2#1/*1&5%2,13)1%2+1*3/////4-1*2/#2/&2&102!5/#3/&9&1//%22!3011#7/02&2!1/+2!1!1.1#2%2(2&1//01#201!2)2!2//-1!1)2//01//$2/!2.30g/3(1$1,1!1!2&3+1)2.1//013/)22(21011-1%2!31/!2/$3%3%104(2&1*11031*	fc{qq@BUgAFKNKlGaFPrRSIJIEJKRFFIKMUSUUUUTtxMOQLau`	28	27	396	396.162	-1.4926	10	0	99.57	0.97329	121.82	0.60714	0.83649	0.7473	28	12	12	4	15	0	0	0	18	0
	;jv:ervzIzyp8Xd_iDd@48XrAu8kVKlG01C0W0V9P10N1Z2!8!F2#4FF1W4!180J40W08$21B!	F09103N0F804Y4mV_cFM10211e01891408FG25Nd0620V84FV0m12m0Ek1!FWFN06VF0Fd30F062oFF2V5010	$2//!G(1)1&1/#2+1%1#4$5/#21/&1,14)2%C/!2&1//01*3/-1.1//!2101+1*3/!1$1#1(1%7(3-3/!1@//.2*4/-1/#2/$1%1$2!2!2/%1//1/!4/(2*1)13&11!1$2/%1)1#1/&201$2/3$1(30j#1!1/!3(110102#1/.1!301#1//,1(2&3(21)2+201!1$11/01$1!1/1&102#103/,3!1)2	fc{pQ@LMWACj`|DrFRQIJIIIKKQZEIJjjZZjjjfi@YfXyJ^l	28	27	384	384.198	2.5644	7	0	54.94	0.97834	71.23	0.67857	0.77107	0.62239	28	9	9	3	18	0	0	0	21	0
	;jzxUirrzSzvlOijCaUjvh8Yb@@Fop7XG81Y9_06jThAFVp0VFV9840Z!514V110V!4#V2N$X1B!	8084F2NFF!BX4m0_B4R102V5@#960X0FN258g06Z02N50V0V94u0Dk!WPG0s1gZ!IcC1!H2kFJ6Vh05F	/02%1&21%C(11(1-3/1!1/4$8$42/-2//&7+3)1+1/)2$2)1!1&2/%103*211$1,2#1!2)2+1//-2!31/&2.1!@2%1/*2&10101$2$6(22.21/-4!1!1%2#1&1&2*1%1/3(1*2$5)1!1/.101*11$1&1//////3+j$2!2.101!1$41/01)2-106//+1%2/*2#101!301.1)1/)1.2!1!202#103(2/#201+	fkgpq@BYWAFCN|CpgHYIIdddeEDchhhbTuUMULuUUUHeHrGJ	29	28	404	404.185	0.2205	9	0	77.19	1.0456	90.59	0.58621	0.74053	0.69203	29	11	11	3	17	0	0	0	20	1
	;jzxUirrzxzvtOijCaUjvCDYb@@kop7VO83h9b06EThXH@W0kGV98!Z!404V1W0o#4!V0N$X1B!	N084F2NJF!4X4m0_B4J102V58#954X0FF258g06Z02840V0V90u0Dk021PGFN0DZF0IcCG!22kFJ2Vh01F	/02%1&2&B(1/01%201#1,2/41#8$3#1/!11/,4/C+1///1.1*2/%103*2!1#1,1*4//*1$1)1///%A&1/.1$121$1$5(32//01/*31!2.2!1-1/3&2/05)1!1//+101$1+1/&1)1//#1/$3+k(2%1(102!1$41(1&2/+5!1//(1%2,1,2)1,10201$1!1!1(1/03%2$5!1!2#10103#21&1.606+	fkgqQ@LYwAFkNAxSdLdbRRRTTRJTTtQQjjZjYjjjfdB`Xady`	29	28	400	400.197	1.5954	8	0	72.68	0.87631	77.3	0.55172	0.72621	0.6621	29	10	10	3	18	0	0	0	20	1
	;jzxUirrzxzutOijCaUjvhDYb@@kkpbXO83b1bFD@T_dFep0FG09c40Z!G14V1W0J!J4!V2N$X1B!	F084N2NFF!DX4mV_B4T10@05@#970X0FH258g06402N50V0k94u0Dk!WFGFs1aV!7cCF!L2kFJ2V_05F	//41%C(11//$1!1/#2$6$4/1-201//$B%2$3)1.2.1%2.1!1$202&1-1.1$1,2#1%1/%1#1*2/*1!5/!2$2.1!8&1//%21$1$6)2.2101/+6%1%2#1.2!1/.3&2+2$2)2!4//01*11!1)2///)2,2//$j1&2.1$12//02%1)4.1-1&1$1%2/1(22#1&1)21#1)1!1/2$1.7!1!4%10301%2/#204+	fkgpq@BYWAFK^NCpGHIUZjrsorsomUSUUMUUMNNJTcD\al	29	28	404	404.185	-0.7124	9	0	92.79	0.86981	90.59	0.58621	0.76335	0.70595	29	11	11	4	17	0	0	0	17	0
	;j;er:nzyxOXf_iTdA4iXbAuskZKlx03C1Y4i9PCVP3ZHH!c0F2!@LFF1W_0J#J40W08$X1B!	F0918IN0F802X4mV_gFM10211e218914V8FI21NC06X0V94FV0mG2mVUl1!JWFF06VF0Jd70F062oFF6V5010	3/.1&E(101&1&1%1/#1/2!406$3.1/+1(14/9#2-2&1/.1,4/-1.1//!2!1/&3-2#1!201,3%7*1+1/#7&1//%12$1$5///!2!22-2-2!210201&1&101/$2&3!101.1!4/*1/!1!1$1!21#1%2/*1#102/,2/.40i&104/1(11#2/-1(101#1)2//!401-3(21)1+2*11/*1/11%1%103/#1(4!1*	fcgqQ@LUgAEb{AxQdLdbRTRVRRtVabRtuuUSSUUUTtrOQL`i`	28	28	388	388.186	2.2683	8	0	78.87	0.84684	88.3	0.64286	0.71889	0.69754	28	10	10	3	15	1	0	0	17	0
	<v;r<izQizxeThfhynbejwkH7bC0p31_0s@2ctFqoJL1!F48602HWV814104!42FV@@!V0V14!	F090N2F2#BXVkXZ8JP1820O20149M8V8HG31010L!VC50V0X10H0Dk5#WFF1VV220d30K9L2k2F2VRF50	//(C(11(2///#8$7$1.2,202+1)3&3(5/$1+2#2/-1/&1,1#201/01/(21-1//(2&102!5,1/$1(72(1//*1$5/)2-1(2*1!1*1#1#2%2(2&1//%211!2)2!2!2/.2$2(4$1,1/1&1//(2/&1(1j%3/.3$@#1!1/0103)2)4%1!2/!1#1!1/,22)22/1#501#1!3.1011/*1#104(2/#1!1*	fcgqR@BMWAFOQAxYIIdeDddehcMhdkAZj`hJJjjZHNdAl	28	28	381	381.199	0.7458	8	0	77.11	0.91778	84.52	0.57143	0.76598	0.68511	28	9	9	3	14	1	1	6	18	2
	;EzUzeM:nzyxOWfpeThf4ymbeeRko_Yx0l91W0g8@B0FyZFH1!V40D02IV!15!V!42FV0P!V!14!	F09082N6#4X0mV_8F010@0K@0109JB08HG358hV7!VN40V0V10k0Dl120FWFN04VF!d30F0a2k0F2V_010	/$1#1%2&A03%3)1&1/#1/&21#@01!3#1$1/*2$31)2$1*H+1(1(2!2/*1,1//#3/$1,1*3/1)101,1$1,11$4/!2/(@2%1101//)1$5//(1/4/02.2&1)3/%2/#2,4//$1%1$2$1&101&1+101-1-1/2/.10m!1$2%1+1)2&1/!2%3/$2(2/&1%2%1/!21(2121)2+1-1/(1$2!1$1010102/1+317+	fkgQR@L]`bwe`|LdbRRTRVTRtRUbVjjZjfjjZedLQiaeYVp	29	28	391	391.214	3.1343	7	0	68.55	0.92254	85.06	0.62069	0.79445	0.63297	29	8	8	4	17	0	0	0	18	0
	;j;ir:UzypOijhiTdAheYbAuNkZMYp!A1_4afPd9FYo02!80J2#L1!W4$4040V28$X1B!	!8!HN0F!8X4m0ZgJS!219e010924V8FF21Ng06X0V950V0XG2mVUl1!JW1k1ZVF0Fc70F0H2oFF6V5050	/*1,E&11102%1-1/#1/2!206$4+1!1.2#2/14(1&6/!2&11//+3///#1#3+11!1&4/*1#21(2&2(2(22!7/&102/092%1//&2!303$6/)2!3/#12!2%1!1$31,2%2(2!1$4/&2,301,1!4//-1(1#1#2/-1)1/,2/.30j&1(2!1%1)10102)1/////05/2(21)1+2$1%10101//.1%104!1$21/!2!1*	fkgpq@BMgAFGUvCpSHYIIdeDeddmEhXlhuUSSUUUUSHCLrFf	29	28	404	404.185	1.1444	9	0	80.29	1.0438	101.59	0.62069	0.76153	0.68273	29	11	11	3	16	0	0	0	19	0
	;j;ir<yxOijziThfhynbfuwkFMYSKn71bZifHhdNzwJH3080J2602LW08W5VJ!44LFW2@!V0X1B!	F09082N2F!@X4mV_gJP1021Oe0109M8V8FI31N_0620V950V0m12m0Ek1#WFk1aV024d70F0L2kFF2V5050	02/#1/0B(11(3!5!1-3/-202405$6.2.2#1/*1&9%2/(1%2+1*3/////1-1*2/#2-3(2&102!5/#3/&7&101//#22$1$7/02&2!1/+2!1!1.1#2%2(2&1//01#201!2)2!2/02/+1!1&102//01//$2/!2.20i/2!1$1$1&1$1!1!1&3+1)2.1//0122/(22)1011-1%20231/!2/$3%3%104(2&1*11031*	fkgqq@BMWAFG^j\G`fPrRSIJIKKQZPpqIYjjffjjjiiqZAfY@[@	29	28	408	408.173	-1.2237	10	0	112.08	0.86465	121.82	0.58621	0.83359	0.75619	29	12	12	4	16	0	0	0	17	0
	<v;r<izQirzeThfhynbebwkH7bCKq31_Vo@HctFqwJL3!F48602HWV814W04044HFV@@!V0V1B!	F090N2F2F!BXZk2Z8JN0820OX0149M8V8HF31010L!VC50V0X10H0Dk5#WFF1XV220d70K9H2kHF2VRF50	02//!2!C(11(2!5!1//%1%8$3$3.2.2/-3(2/2/$2+1*3%1/!1#1,1/(1/(34-1&1/&1(2&102!5//!1(6/01//!1$5/)2/&2#1%1!1,101#2%2!3$2&2/-3&211!2)2!2!2/.2$2$1!2/!1/(1//3/.1(1i%3//$@1!1!1/01+2)7%1/%1//$22)2*1#201#7011!1/!1/+1%104(2/#1!1*	fcgqQ@B]wAFOQAxEdLddrRbRRRtQdNbU`mUPTEEUUSBGQLA@	28	28	388	388.186	0.1997	8	0	93.3	0.75852	84.52	0.53571	0.755	0.71292	28	10	10	3	14	1	1	6	17	2
	;EvUUeMrzGzulNXf4aUif4@Xb@80ko_VG81dGW048@40F@W!F01V!4!FV4011)V0N$X1B!	!94F2NLF!4X4m0_B4J10@058208944X0FF35Nc06Z02840V0V90u0Dk021NG0N04VF0IcC#22kFJ6V_01F	//2&G01%1)1&1!1/1/&21#5$2#1$101//)4/C!1(1/*1/$1,1*1022/$1/$1+111/1/1$1,1$7!1,2!5/!2/(9(1/-2&1!1&5(22//#2.1)1!2.2&1!2/,2$1-1)1!6/%1/$1013/1(1-1-1-1(2/#1/!10k(2%1#1#1021*2%1+2%2/4!1#1/01#1,1%2/)22(1101)2/*1/(2$2!1!1#10103#2/(405#2%2	fkgqQ@LEgAAgQAxCdDjUUegUV}}ZjfjjZjjjgCDJAbFSf	29	28	400	400.197	1.2004	8	0	64.94	0.98168	80.46	0.62069	0.7768	0.64904	29	10	10	4	20	0	0	0	22	0
	;jzUzeM:IzypNXfpeDhA4umbduRkVKll0l80W4Z9PC0NUZ22$F22080kF1V5%46FW0H!V0214!	F09183N21802Y0kV_cFM1021G20189KB08FI31FC0622V84FV0V12H0El1!FWFF04VF0Fd30F062o0F2V4010	,1/$1$E(1)2#1!2/#2/&2!509$1.1/$1/4/C$101,1+2#1/.301/,202-2#1#2/)2!1/&1)12102#1$2!1)21$6(2-1/#@&1//$102!2&6/,2$1.1/!2(1$2#102!2//%31(1(2#1(5$1/-1*1&1#1!102$3)1/1#1/.2+1.1!20m!1/&32(1(1/1/01)1*1/-2/)21(11+211!1$11/*1)1/$103/#1(4071*	fgwpr@L]OAAgMvCprRIIIIIJIZIJMISUUUMUSUULtcTSLRPhv	30	29	409	409.209	0.972	9	0	72.69	1.0991	108.53	0.66667	0.72844	0.62953	30	10	10	4	18	0	0	0	20	0
	;jzxUirrzxzvxtjjCaUjvhDfjT@FopbXG8AbCpN6jThfFerFVFk9c54Z0ZK14X1W0V!J#k2s$X1B!	8084F2NFF!BX4m0_B4R30@V5@#960X0FN258g06Z02N50V0V94u0Dk!WPG0s1gZ!IcC1!H2kFJ6Vh05F	//21%B#1#11/.2(1!1,2!4$@$42/-2//&7+3)1+1/%1!2$2)1!1&2/%1-11$1,2#1!2)2.1.2/*1!31/02$2.1!B2%1/*2$1%1$2$6(22.2101-2,4%1%2#1+2!2//!3(2*2$5&101!1/.101*11/$2/&3#1,1//-3+l1&3.101!1$4/!1)2-106//+1%2/*2#1$2/01)1/)1.2!1!202#10301$22/010201+	fgwpq@BEwAFK^BCpWHYIIddeDhid]EEDRfjijjYjjjjqqRbYCe@	30	29	416	416.196	0.5798	9	0	74.1	1.0892	90.59	0.56667	0.71868	0.71675	30	11	11	4	17	0	0	0	21	1
	;j:UirrzxzvwtjjBaUjfCgfjR80oorVl8@cSK84ETZX!bFXFm1c16Z04JV420V0V$40k0k$X14!	8094F2NHG#Y0k0Zg4K20@W1$944X0FF11FB06a22840V0VO2H0Tl!1T10F0BZF03c91!22J0J6VB01F	&1/+1#D(1)1&2/#1%1,2!2$6$2///%4$1*@!101//1/.3/&1&2%2/(1!1/-1/)1%1$5,102-1(2$1(11#2#A&2,1/)1!302$7(5/#3$1*2#1/!3$1+2!2!1!3*7/%2/#1)1!6$1(1.1/1$2*2012,2)1////,l2/&1011+1//(12!1$1*1/-5/!1%22+1+1021&1#2/.101$2$1&103%1201,2$607+	fgwqr@LUWAAg^R\GaddRRRbTTrVRrTNTjjjffjfjjYCDJHTyX	30	29	413	413.197	0.9734	10	0	77.92	1.1528	114.6	0.6	0.75991	0.64751	30	11	11	3	18	0	0	0	21	0
	;j;ir<ytOijgiTdQhDYb@c8k_rnp03E1_FgfPZ9FeoHF#VJ2!8L1FVW5$JJ40V2N%1B!	F08083N0180@X4mVZcJC10@19e01092408FI21Nh0622V850V0m12k0Dk1!FWGk1aVF0Fd30F0L2oFF2V5050	#2/+2&C1&11//$1/&2!206$6/1(1$2$2+2/$C/!1/!2.1/15///#1#2#1(11,101!3/11!1/!2(1)1!72!1-2!1/$711$1//&11#22#5#1/$2$1/01&4%1$31#1,202(1//#1)3/!4//-1!1////!2201)2/+1&20m1%1/,10102&101,2%1//0201#1#1.73#1/1!21)101)2$2%111//*4%1%104!1$2/#205+	fgwqQ@B]oAFOGAxEdLddrRbTVVRRbNbrcUUMSUSUTsHxhqAf[@	30	29	412	412.208	1.9111	8	0	92.21	0.76684	81.36	0.6	0.75486	0.68031	30	10	10	3	17	0	0	0	15	0
	;j;ir:xzuxOjjgaUjvhifbBN0kprXl0VjGpNZfyZd0Xr4mG01c42Z!J14c0V$J040k2F08!X14!	!84F2NFG!@Y0k0Zg4S!@592#96428FF21Fg16a22850V0VO2L0Ll10WRW1F1ZVF03cA#H2o0J2V405F	//2$20F(11/!2/02!1$2-2$5$3/1-2/%4/B/2.1$11(1!201.3/.2%2.2(1/01/(2!11!1(1+3+1#2!5#1$1%102/(9&2)2-1/#2$71&1/3(1-1&1%2/*2*2.2$13/$3$1,5$1//)1#1-12)2)1/&3!102///!l1/01$101/$1/2,2!2*2(1)1/#4/)22#11%1!1%2!101&101//01&2,10301%2/#407+	fgwqr@BUwAFK^W\GaddfRRTRbrRRrTLJZjjijjfjfeGEJHtyX	30	29	413	413.197	1.4994	10	0	81.84	1.1455	107.66	0.6	0.77903	0.68393	30	11	11	3	15	0	0	0	18	0
	;j:UirrzxzvwtjjBaUjfCDfjR80oorVl8@fSK84EyZX02YJkGk1c16g04JV4@0V0V!4040k0k08!X14!	8094F2NHG#Y0k0Zg4K20@_1$944X0FF11FB16a22840V0V92H0Dl!1P10F0BZF03c91!X2J0J6VB01F	//#1020E!3$1)1&2/#1(2*2!4$6$2///%4$1*@!101*2/$1/.3/&1&2%2/(1!1//&2#1+1%1$5,1/1(2&1%11(A&2,1/)1$2$7(5/1(1*2#1/(1+2!2%3*6-1&2#1.1,6$1/(1/1$2,14,2)1,2)1///$l4/&1011///!2012!1$1*1/-4/!1%22)2-1101&1//#101-2#103%12*1#2$607+	fgwqr@LUwAAg^RlGaddRRRbTTrVRrTLJjjjffjfjfiCDJHTyX	30	29	413	413.197	1.656	10	0	77.92	1.1528	114.6	0.6	0.79444	0.6593	30	11	11	3	17	0	0	0	20	0
	;j:UirrzxzvxsjjBaUjfCDfjT80oobVG8AdSp84ETZXF@YFVFk1V14Z04JV421W0V&k0s$X1B!	8094F2NLF!4X4m0_B4J30@V58208944X0FF35Ng06Z02840V0V90u0Dk021PG0N0BZF0IcC1!22kFJ6Vh01F	//#1#F01%1)1&1!1//$2!21!15$3#1&1//)4$1*C!1(1/*1//!1*1022#1/1/$1,11/1/1/!1$7!1,2!2/!2.1(9&1,1/02&1!1&6(42//#2.1)1!2+2!2%31!2%3/%2$1-1)1!5/%1/$1013/1!2,2%1//%2/#1/!10l2-1#1#1021*2%1+2/&4!1#1/01#1,1%2/!1%22(11/)1,1/(2(1!1#10103#2012.2$305#2%2	fgwpq@LUWAAg^RCpgHITjkKMkk^~mUSUTsUUUTxXaRLPr|p	30	29	416	416.196	0.8508	9	0	85.78	0.8952	97.53	0.6	0.77089	0.6715	30	11	11	4	20	0	0	0	21	0
	;j;ir:UzypOijhiTdAheYrAuNkZMYp01A1_4afPd9FYo020880J2#M1!W4!184040V28$X1B!	!8!HN0F!BY4m0_gJS10219e010924V8FF25Ng06X0V950V0XG6mVUl1!JW1s1ZVF0Fc70F0H2oFF6V5050	$2//!E&11102%1-1/#1/2$6$2+1021.2#2/14(12%@/!2&11//+3///#1/11!1&41/)1#21(2/2(22!7(3-102/0A2%1//&2!303$6/1(2!3/#12!2%1!1$3-2!1!2(2(4//$301,1!4//-1(1#1#2/-1//&2/.20l1%1(2)1)1#2)1/////04/2!3$21!1%1+2$1%1#1/01/,1%105!1$21/!2!1)2	fgwpq@B]WAFOMNCpsHYIIdeDddeehmCEeFjjZZjjjjfQFEbAVf	30	29	416	416.196	1.5321	9	0	77.2	1.0856	101.59	0.6	0.75854	0.70075	30	11	11	3	16	0	0	0	20	0
	;j;ir<yxOijheTdQhBYb9uNk_rlp03E1bJifP_dN1oHF!8V02!8H0FWV50J!JJ40W2F$21B!	F08083N0G80@X4kV_cJU10@19X01093408FI21Fh0622V85FV0m12H0Ek1!FWGF1aVF0Fd30F0L2oFF2V4050	/)2%2&C(11%201)2#1,2/&2$8$4/1-2%1-4/0A/*1$1$21(1$11/4///#1/$1$1$1$3/11!1*2/1)2!7/!2!1/$8&1//&2$22#61*2,2(1-12!2!5%2$3/!202(1//-3/!5$21//&2101$1///-2/2//0l1%1(1/#1#2/&2%1*2/!1#2$1/#53.2(211*1)2$2%11-1/,2%1%10402%2.1#205+	fgwpq@B]oAFGMNCpsHYIIddeDeddhcCEeFjjjZjZjifqqAaXcSM`	30	29	416	416.196	0.1745	9	0	92.8	0.90312	101.59	0.6	0.76444	0.67279	30	11	11	4	17	0	0	0	17	0
	;j;ir:xzfxOjjhaUjuCDvbDPJopMVl8kfNp8VEydXFHY4kGV18F2Z!4V4cWV0V!406Fk0808!X1B!	8094F2NHF!2X0m0Zg4K!2_1c#94428FF31NB16a0X840V0X92m06l101PW0H0BZF03cA5!22o0J2VC01F	/02%1,20B(111&1&1%2)2!1(3-2!209$4&1//$1(4.36/302/1/(1*301,2,1*3*2(1+1/-2/&1!201/-11//A&2/%1-1$202$7(3/103.1/.1*10102)1&1+3#1%2#1103!1&6#2(1//-1/!414/$1(1%2)1(2%1/(3)20k/(102(51//)201510101//,6,1,2)1.102#11///$1%103$1/&5-	fgwqq@LUOAAg^SlG`vPrRIIQIZJIJ[YQRpuUSSSUUUTtbTmHJX	30	29	420	420.184	1.7557	10	0	94.11	0.95452	114.6	0.53333	0.8022	0.68745	30	12	12	3	16	0	0	0	19	1
	;j;er:nzuxOWf_iUif4Tmr@PRkopXt8ldGl0g8eCVFuW0FG81c424!KV401W!W8042FV0N$214!	!94N2NH#6X0m0_8FH10@558#95428FH358g1740X841V0V90m06l101FWFN04VF03c3F!62o0J2V_01F	/,2!2$10B03%31!1$1&1/#1/,@$4//)1/+3C#102/%3%1//-1/!1/,101/&3/,1,1$1/#1)1(2/(B2%21/-2,1$7(1,1$1%1)2+6%1*1&101!102/*2&1(1011,6#2%202%1//1)1)2$41%13//21(1,2/(3)20o(2+1!1!1!1#1/$1(2$1)5!101$2//%32/*2/.1(1/02#1*3$2%2!1!102/+3903+	fooQr@LU`bwd{^CprRIIQJKQYJKYQRkJjijjijjjegCEJNbFVv	31	30	423	423.212	2.5201	9	0	83.79	1.0297	111.36	0.54839	0.79815	0.68745	31	10	10	4	18	0	0	0	20	1
	;j:UirrzxzvxtjjCaUjvCDfjT@kopbVO8AhSr86EyhXH@YFkGk9c14Z04JV4X1W0o#4!k0s$X1B!	N094F2NLF!4X4m0_B4J30@V58#954X0FF358g06Z02840V0V90u0Dk021PGFN0DZF0IcCG!22kFJ2Vh01F	/,1%1#C#1#1)1&1/*2,2!41!19$3#1&2//)4/C!1(1///-1,2$1/1/1#1,1*4//*101!4//&2.1(B&1(101/*21$1$6(42//0202/(31!2+2!2&1/*3$202/04)1!3//+101/01!2/#1!3#1///!1(3!1(n.1(1021&4)1&2/+7!1/%1/01%2&1*1&2(1-10201/$1/03%2$3!1!1#10103#2!2$1)2$505#2&	foopq@LUoAAg^RCpwHYIDddheELediihbcUTuULuUUTuabEHqCKs@	31	30	428	428.207	1.028	9	0	82.69	0.92865	97.53	0.51613	0.74204	0.70285	31	11	11	4	19	0	0	0	22	1
	;j;er:nzuxOVf_iUie4Tmr@PRkoKkl8ldFl0c8eCVFHW2FG818024084VJ0WW!18042FV0N$214!	!94F3NL#6Y0m0_8FH102158#95428FH35Ng0640X84GV0V90m06k121FWFN04VF0Ic3F!62k0J2V_01F	#2//#C(11(1&1,1%1/,9$1.1/$2/4.3A.1,1#201/&1+4)1/!1#1+1+101+2*1$5/03/!1$1/#2)1+1%11,D&1//,22#6$1!10201///(3%1(101302/*2&1*11,6#2%102/+1/$1.41&2!1/(1#2/&1/(3)30o(1.1#1%1/$1&22$1(1510101/-1,153.1)2)1/02$1/$11/02/!103/*139051*	foopr@LU_AAgQnCprRIIQIZIIQIYSRyRjijjfjjjfYDiZXYNUl	31	30	421	421.220	2.3275	9	0	66.5	1.1547	97.53	0.54839	0.77701	0.6715	31	10	10	3	18	0	0	0	21	1
	;jzxUirrzxzvxtjjCaUjvhDfjT@kopbXO8AjCrNDjT_fFerFkGk9c54Z0ZK14X1W0o!J4!k2s$X1B!	N084F2NJF!BX4mV_B4T30@V5@#974X0FN258g06402N50V0k94u0Dk02WHGFs1iZF03cCG!L2kFJ2Vh05F	//21%@#1#11/.2(1/2!2$9$2/.201/#6/D+1)1.2/!1!1.1!1$302/%1.1$1,1#1%1/%1.2/*1/%2/$1!D&1(1&1.1$21$101!6(22.2!1-2/#1%21!1+2!2!1/.3&21*2$5&102!1//01*11!2/02/#1!3#1,1//-3+n1&3.1$1$4//#3)7/#201/$1%2/1)2#1&2*1#1//#1)2$5!1!2%1030102!22/010106+	foopq@BUoAFK^BCpwHYIIddeDhidThihbluUMUSMUUTucbeDsGHKm`	31	30	428	428.207	0.824	9	0	86.61	0.93188	90.59	0.51613	0.69734	0.72768	31	11	11	4	16	0	0	0	20	1
	<v;r<yzQi:eThfhynbfzwkH7bCKr71bZy@HdtNzwJL308F48602HWV814WJ4044HFW@@!V0X1B!	F090N2F2F!BXZkXZBJP1820OX0149M8V8HG31010L!VC50V0m10H0Ek5#WFF1XV220d70K9L2kHF2VRF50	02/#1/0B(11(3!5!1//,802!5$1.2.2/%2&3(5/.1%2+1*3%1/&1,1/(1-1*1*3!1/2/&2&102!5/#3-1(9//-22$1$6/02&2/&2*1!1.1#2%2(2&1//%211!2)2!2!2/.2$2$1!4/!1/(1///(2&1(1l%3/!1/0@1!1!1&3)103)2)4%1!201/1)1/*22)1031-1#202!31/!1/$3%1%104(2/!11!1*	fgopq@BCOAFOQzCpKHYIIdeDddehcHXXdkAZj`hJJjjihpzIeYA[@	30	30	416	416.196	-0.1203	9	0	103.31	0.81183	104.75	0.53333	0.76765	0.76113	30	11	11	4	14	1	1	6	19	2
	;j:UerrzlzyxOXf5aUjf4DXrA@0koKkl81dGn0D9u5VF@W2FG898F24084VJ1WW04180440V0N$214!	F094N3NH0806X0mV_c0H10@158#95420FI35Nh0660284FV0V92m0Dk!1FGFN04VF0Ic1F!62k0J2V_01F	/,1%1#D(1&201&1,1//#8$5+1!1///&C!1!1//&21%11/4/1/,1//%1$3/03/!1$4/#2(3,1!2/0@&1//&1$22#6(2!2//02*4+3$1+1202$1-1-3$2/#4*204/04/.1.12+1/&1-1!3/)1%103)20o(1.1#1%1!1$2-1$22$1(1710101/!21/&345.1)2$1#1/02$1/!1/-1)103/,7!1!2%2	foopr@LE_AEoInCprRIIQIIQKIZZJHeRjijfijjjfYDiFHYKX	31	30	421	421.220	2.049	9	0	82.1	0.93532	97.53	0.54839	0.76816	0.69315	31	10	10	3	19	0	0	0	19	1
	;jzxUirrzxzvxtjjCaUjvhDfjT@kopbmO8AECrNDjThfHenHkFk9c54V0ZKGFY1W0o!JJ!k2s$X1B!	N095F3NJF80BX4mV_B4T30@V5@208974X0FN25Ng02Z02N5FV0k94u0Dk02WPGFs1iZF0IcCG!L2kF44Vh01F	//(B#1#11/.2$1%1,2!2$7$2/.2/%4/B+1/+1+1#1!1/!1&3-1&1,101$1,1#1%1%1.11-2+2#1)2!3/!2*2,9&1,1!1)103!1$11$101016(26.2!1-2/#1%21.2!2%201/)3(1*2$3)1!2/&3/$11101$1+2)1)1!3#1,1/1(1#1.3+l1!10101/01(4/-1$1)5/,1-1%2/*2)1//!1/!1)2$1%1%1030102!22&1)10205)10	fgopq@BEOAFKN|CpWHYIIddeDeLleEMDUcwZjfjfZjjijQqQbNWf	30	30	416	416.196	0.7818	9	0	89.7	0.89978	90.59	0.53333	0.6279	0.71956	30	11	11	3	14	1	0	0	19	1
	;j:UirrzxzvwtjjBaUjfCifjR80oorXl8@fSK84EyZX0XbJmGm1c56g04JW4@0V0V!4040k0k08!X14!	8094F2NHG#Y0k0Zg4K20@_1$944X0FF11FB16a22840V0VO2L0Tl!1T10F0BZF03c91!X2J0J6VB01F	//#1020C(1#2$1&2/#1(2*2!2$6$3&2//-4#41*@!101*2/$1/.3&1.1&2%2/(1!1//&2#1+1%1$5,1/1(2-11(A&3,1/)1!302$81&5/1!3$1*2#1/!3$1+2!2%3*3-1&2/#1,6$1+1+1/1$2,14,2)1/&1///$m2/&1011///!2012!1$1*1/-7/!1%22/(1101&1+1$3/0101/!103%12.2$507+	foopJ@LUwAAg^RnxOCIHddeDhidledhXUJjjiijijiidLPhaSe`	31	30	429	429.196	1.3064	11	0	98.76	1.0416	131.67	0.58065	0.78401	0.67019	31	12	12	3	16	0	0	0	19	0
	;j;ir:xzfwOjjhaUjehivbBPJooMXl8kfNK8Vbyhf0mr4mGV1842Z!4W480V0V!406Fk2F08!X1B!	8094F2NHG!@X0k0Zg4S!2_9X#96428FN31Fg16a2X950V0XO2L0Ll10WTW1H1gZF03cA5!H2o0J2VB05F	$1/!1*1020D(12(1-3)2031!1$2-2$5$7!1/+2%1%1&2/3@/2+2(1)1!2/%1,2*101,1(4(1/01/(3//-3&1$1//05&3/%101/#2$91&2/3(1/%5!1!2/!1!10102*2%4+3!31/#21#3#2(4$2//(11+1$412)2!2%1/#1!3!1.1-1/%k/1&101%1//,2!2*2(1)2/#4/)22#1$101,101&101///1%103(2/#315+	fooqI@BMOAFCN|g[p^GYCIILdddhhdidlmCBfjjiijjZjZTReiAS@	31	30	440	440.171	-0.8446	12	0	135.06	0.88768	144.96	0.54839	0.79531	0.71675	31	14	14	3	16	0	0	0	16	0
	;jzxUirrzxzvxtjjCaUjvhDfjT@FopbXG8AjCpN6jThfFerFVFk9c54Z0ZK14X1W0V!J#k2s$X1B!	8084F2NJF!BX4m0_B4R30@V5@#964X0FN258g06Z02N50V0V94u0Dk02WPG0s1gZF0IcC1!H2kFJ6Vh05F	//21%B#1#11/.2(1!1,2!4$@$22/-2/%4/9+1)1+1/%1!1$2)1!1&2/%1-11$1,1#1!2)2.1.2/*1!31/02/$1!D2%1/1)2$1%1$201!6(22.2!1-2/#1%21!1+2!2//!3(2*2$5&101!1/.101*11/$2/#1!3#1,1//-3+n1&3.101!1$4/!1)2-106//+1%2/*2#1$2/01//#1)2$2!1!202#1030102!22/010206+	foopq@BUOAFK^BCpwHYIIddeDhidThihbTuUMUSMUUUUcbeDqGHK@	31	30	428	428.207	0.9675	9	0	71.01	1.1366	90.59	0.54839	0.70849	0.71956	31	11	11	4	17	0	0	0	22	1
	;j:UirrzxzvxtjjCaUjvCDfjT@kopbkO8AhSr8DEyhXH@YHkGk9c14Z04JkJY1W0o#J!k0s$X1B!	N095F3NLF804X4mV_B4L30@V58208954X0FF35Ng06Z0284FV0k90u0Dk021PGFN0DZF0IcCG!62kFJ6Vh01F	/,1%1#C#1#1)1&1/#1%1,2!21!19$1#1&2//)4/B!1(1///-1,2$1!1,1/$1,1*1%1//#101!4/#1/!2%1#2#1(A&1(101/03(11$1#16(46//0202/(21!2+2!2%21/*3$202/04)1!3/&3/#101101-1!2)1)1!3#1/-1,1%1(3!1(n#1*1(1011&4)1/)1)7!1/%1/01%2/!1&2(11,1/)1/(2$1!1!1#10103#2!2.2$305#2&	fopq@LUoAAg^RCpwHYIDddheELediihbm]}USUTsUUUSUabEHqCKs@	31	31	428	428.207	1.3813	9	0	82.69	0.92865	97.53	0.51613	0.65996	0.72591	31	11	11	4	16	1	0	0	22	1
	;jzxUirrzx:xtjjSaUhvhDfjU@FopbYG0AECpR6jThfFenFVFkOc54V0ZK10X1W0V!J#k2s01V0X14!	8084FHNJF!BX0m0_B4N30@V5@#964X0HN258g02Z02N50V0V94m0Dk02WPG0s1gZF03cA1!H2k044Vh01F	/$1/!A#1#11$3(3/2+1,2!40201D$42/-2//&A+1+1)1/01#1!1/!1&1/%1,101$1,1#1!2)2.11!1)42/1)2!5/!2/(C2%1/*1!101%1$20120601%2/2!1&1%2,4%1/&2!2(1(3/%2!1*201!302&1!2//,1/%2/#1!3#1,1/)1/#3+q1&1/01(4/,2+10103/,1)1#1%2/01(2)2/01/1/!1)1-2#10301#122/010207)10	e`_lFH@BBkhDLKGO@OCIILddhdiedhheEKTuUMULuUSUUH\JJH\Wc@	32	31	433	433.231	1.7754	9	0	67.33	1.1987	90.59	0.5625	0.70053	0.69862	32	10	10	3	18	0	0	0	22	2
	;jzxUirrzS:pOijCaUjQheYrA@Fo_MYl81A9p42jydAFXp0XFeN0J2V!K10VW!V184040V28$X1B!	8084FHNFF!BY4m0_g4S10@W1@#964X0FN25Ng02a02850V0VO6uVTl!WTG1s1gZF0IcE1!H2JF44VC01F	$2#3&2%1.@(1102!3(1(3/#1/2#19$3-2/2#1$1+4%1012%@/!2(1/(1/!3.1/1&3*3/01*21/)1(2#4/01(23!2(3//!D2%2,1/&101!302!207(2/2!3/.1!1$3,1#1!2(101%5//$201!302&1!2//-1,1#2////&1/#3)10o1.2)1(41#3)1/-3/,1)1*6/0103%3!1!1!101.1/,1/*101%104(21/!2+12	e`_lND@BBchDLGO@g`OAZPrRSIJIIIQ[ZJJJFjMUTttuUUUTrBTjR@ehp	32	31	444	444.206	1.4672	10	0	91.85	1.0207	107.66	0.53125	0.74496	0.72413	32	12	12	3	16	0	0	0	20	1
	[r<yzQizheTdQhDYbAzNkbbrp0771bJy@P_tNfoHJ!8kB8!8H1kWW51J40JJ!W@8$21B!	F080N3N0F80DXZkX_8JP18@09X014930V8HI21FC0L!VB5FV0m10H0Ek5!FWFF1XV20Fd30K9L2kHF2VRF50	/)2%2&B(11%201-1,1/&8$8$2/1-2/$2(3(3/*1*1.11,1!4/#1,1/01/$1*1$3(1&11!1*2/1)1!7/!2!1+3(8&1//01$2$22#6+21+2/&32!2)1$3/!202(1//)1#3/!4!2/.2*2!3$1,1///2/2/&1)n1$31/,1#20@&1,2%1*2#1#4%1&2$1(1*53.2(211*1)2$2#201.1/,2%1%10401%2/1!2-	fopq@BC_AF@}nCpKHYIIdeDhdelmEhXlhzKUTEPTUUULqcbSJrBv	31	31	428	428.207	0.5112	9	0	107.96	0.77631	101.59	0.58065	0.71133	0.70389	31	11	11	4	15	1	1	6	16	2
	;j;ir<ytOjjyiThfCDfbicckornxKAA1WcgfTZVHejHF2F1cJ2c02MFF0WZV0V!JJ0k0N!V0V1B!	F091@IN018!X4mVZcFM10@11e218914V8FG21NC07X2Vt40V0m12m0Dl1!FWFF06VF0Fd70F0a2oFH2V5010	+1#1.2$10C(101*3#11/!1/101&207$5(1$3/*1/,A/201&1*2/&3)1(1%1-1/%1/,101/!2#1$1,1!211,1%22)1&2/(@2%11!1+1-2!1#1$1$4/(5)1/%4(3(101,2%1*1/.2!1#2!3,2/&1/%1101/02$1/.1!1#1#1(101/*301&30p#11012/011&1!1/!1#2!5$1)3$1//,4/*1&102(1&1#1!1-1,1*1#12%1%203*13/605+	fopQ@LCOACm`|LrFRQIJIQYYIJQPvJKW_UUMSUSUUSMHX`rFf	31	31	420	420.231	4.7912	7	0	69.01	0.778	68.07	0.54839	0.76287	0.71863	31	9	9	3	16	1	0	0	18	1
	;j;er:nzyxOWfpiUjv4ymrfuRkopYx8ldGn4i8eCVNz_FHK8Oc42D02MV401_04W8042NWVP01V0214!	F094N2NH#6X0mV_8FH10@5K@0109KB28FII58hW740XN41V0V90m0El101FlFN04VF03d3JF0a2o0J2V_01F	1/.2$107(3$10101&1//.10E$4//#1$1$2/&C%2/%1/01$1////-1/)3(3/#1!2)1$201//$202.1%B2%21/&1%2&1$1$7(101$2$1$1%1)2)206%1*1)1$2/02/$1&1,6*402#1.1/,1)201!1#2!13/+1#21(1&1$2/(3)20o(2+1!1!1!1#1-1)2$2$1)3!101$2/)1+32/*3/(1%1/*2#1!1&3$2,102!1#1/$703+	foQr@LU`bwd{^CprRIIQJKQYJKYQRkJNZjfjjfjjjVXcEJNdTaem`	31	31	423	423.212	2.2338	9	0	83.79	1.0297	111.36	0.54839	0.73142	0.78878	31	10	10	6	14	1	0	0	20	1
	[r<jzQj:iDhvCynbejRon7bhKn19_VwELcHFqhFq3V0F48i02MV0V14VVZ!4HFV8@!V!1B!	N090N2N2F#XZkXZ8F0182VGX0149J8V8HG310CVM!Vw40V0m10F0Dl5!HWFF0iZ2!d31K9a2kHF2VBF10	02.2%1.903%3)1!5!11%2/-1%8$701!2/!1$11*2/2/7/2,2&1/%13/)1#1,1%3*2#1/+3/%1/#1!101,11$1//*1A&2//$1#1!1$6(2+1/%1$201/&101,2!3-1/,3,5,1!2+1/!2*1!4,1$1/,1/)1#1.1*3%1!10o!1!303/*41%@1-1+4)3)72$1105/-2,1,1%1!2/%211///#1%102$1$1/03%1&	foPq@LS`awhgAxEdLdbRTRRRbtqdTubVLFjhJBXjjjiXQZIdCl	31	31	426	426.211	2.755	8	0	105.14	0.72551	102.13	0.54839	0.74487	0.69969	31	10	10	3	15	1	1	6	17	3
	;EzUUeMrzGzypNXf4aUjf4@XbA80kopkl81dGl04du40F@W20F01c02B!FkJ1(440V0N$214!	F095F3NH18!Y0kVZc0M10@11#895420FG31FC0662284FV0V92H0Dl!1FGFF04VF0Ic1F!a2J0L2V401F	//2$10G(1!2%1&2/#3/,8$1///%4(2&E01101//11/-3/.2/%2+1)1)1/1+1%1%1$8,1/)201/%B2%1101/+2&1*6(2/$1#2*2#2/(2!1+2*2/,2(1*41+5$1+2/,5$2(1*1//&2#1(1!1/1(31*q#1#2.1021/01$2-2+1017!1$102(101!11///!2%1!1-2%1/*12+101$2!1)103/,8070102%1	e`_lFH@LBkhDCGHo`OCIHddeDhlddihdkdeUUUMUTuUSTxLHRASAQRUf	32	31	433	433.231	1.8876	9	0	63.41	1.211	97.53	0.625	0.75612	0.65205	32	10	10	4	20	0	0	0	23	1
	;j;ir:xzvxtjjhaUjvhivjRPJoprXl8ujSpNZjyhf0mrJmGk1c56Z0ZJW4e0V0V!J06Fk2k08!X14!	8094F2NHG!@Y0k0Zg4S20@_92#96428FN31Fg16a22950V0VO2L0Ll10WTW1F1gZF03cA1!H2o0J2VB05F	//%20A(13$3!1$1#2!1(2$1!1$2*2!2$8$5/.2/%4$1*B/2.1$1)1!2$1+3/.3/%2$2!1/01/(2!1,1/(1#2&1$1(2/(@&3(2.1/#2$91&2/3(1/%1%2/%12102%3#2%3.34/#2$4,4!101/*1-1/!14)2!2%1/&3!1/-1/%n3&1.101//(1*2-2(1/-4/)22#1/$101&101//01/$10301#122#13+10307%1$	e`_lIH@BNkhDLKO@lco`OCIILddheELeLdThXTuUUSSUTuTtx\JRNQCQjX	32	31	445	445.195	0.128	12	0	115.78	1.0355	144.96	0.5625	0.7658	0.72768	32	13	13	4	15	0	0	0	18	0
	;j;er:nzyxOXfpiUjf4ymrfuRkoKlp8ldGn4i9uCVNU_HHK8O8F2608LVJ1W_0418046NWVP01V0214!	F094N3NH0806X0mV_cFH10@1K@0109KB28FII5Nh0660X84GV0V92m0Ek101FlFN04VF0Id3JF062k0J2V_01F	//(8(1&301#1!1,1/!1-10D$5.1/.2/&C//.2&1/4//-1//%1$3/03(2)1$2/#2(3$1%21/$@&101/%1-1$22#6(1012//*204$1%3/01202$1+2/$1&1,6*402/0201/,1!1(1!2,1/&1/03#1/+103)20o(1.1#1%1!1$2/#22#11(13101011/02/!1$347.1)3)1-1!2$1/!1,1/*103!1#1/$7!1)2	fopr@LU_AEoInCprRIIQIIQKJKYQRyRNZjfjZfjjjYkDhzQRFRv	31	31	421	421.220	1.9224	9	0	82.1	0.93532	97.53	0.54839	0.71625	0.77562	31	10	10	5	15	1	0	0	19	1
	;j;ir=xtjjgiThvhDfzTsgoprmx0fjCpNgjTZfHuqHkFsWVK6g0iMGJXWW0VW8J428k2s08!V14!	N091PINJ080DY0mV_8JP30@WC@218974V8FQH5Nh07V0VO50V0VG4qVDl12WLWFs1gZF0Md31F0q2k0H2Vh05F	1/2/%C%1011!1$1/%2(1/2!2!205$4/.2(1,4#12*A#11*2//(1-1/,1#1+1#102*1$1-1$2,2!1)2//1!1/!2/#2#901$4(1//#1!208$1!202-2(1/,1$2/0210201#3*3//$21#3*103+1/)5*1!1)10104!2)2(2/2(2$1//+20o3#1!1.301$1/!1/#1/&2)101/&19)1%1(21!11$1.1/,1/!2$2+1103%122#2,10305%1$	e`P\AH@BAchDLG@hmo`OAJkUegfU~Y~yyjjZjifjjfYdNDiDNJI`	32	32	441	441.207	1.3863	11	0	118.29	0.92899	135.73	0.5625	0.68433	0.75547	32	12	12	3	14	1	0	0	16	0
	[r<yzQi:eThfhynbejwkq7rxKr31_Vw@PgtHqwLL30VNJ860@Llk8W_W0404JHFV@@!V0V1B!	F091NIN2F80DXZkXZ8JP1820OX21B9M8V8HI31FC0LV0VC50V0mG0HVDl5!JWFF1XV22Jd70K9L2kHF2VRF50	32//!1!D(11(1!5!1/+1)1%8!203$2%1$1!1.2/-3(3#2&4#2!2/-1*3%1!1.1#1,1/(1/%2011-1&1/&1(2&102!6/&1*1(6&1)1//!2$6/)2/&2#12$1!1$2&101#2#102!3$1&1101/*3!2#221!2)1!4!2/.2$2$1!3)1#1#102/%1///$1*1(1n%3/#1/@1%1/0101/#7%1/%1*2/)21)2+2!1%301#1/!1/+1%104(2/#2!1*	eo`\FD@BAchDLOHg`O@jPrRSIJIIIKQFQXqIZpHzyjjB`hjjjfddGHe@H	31	32	428	428.207	0.7446	9	0	107.96	0.77631	101.59	0.58065	0.69571	0.75402	31	11	11	3	13	2	1	6	16	2
	;j:Uirrzx:xtjjCaUjvhifzU@FoprYt8AjSrRDjy_fNerFmGsOc56g0aKW4X1W0oW8J4!l2s$21B!	N094N2NHF!DX4mV_84T30@_5@#97420FQ358h17402t50V0k94u0Dl!WHGFs1iZF03c1G!q2oFJ2Vh05F	/(1&1&@%1031$3!1/%2(1/2!2!108$601/,2/+1*C$12///!1///%1/-1-3(3,1)2#4*301!1*1/%2/(@&3(1/-102!1$9(2&2(2/!22*61$2#1%1+2!2%3*3/%21*302$1*205#1&1//01!1)2$10202*2(3/2(2-2.1/!20p3&1.1%1)3%1!1/#1)2*2-1/&34)1%1(22#1//01/1!2.2(1!1%10201#122#1,101032!2&	ehPTID@BFhDLG@hbk`POCZPrRSIJIQZJYKZYQSJijjZjifjjjVRNDiLiuDNJy`	33	32	462	462.197	0.1639	11	0	137.84	0.84402	141.72	0.51515	0.75685	0.77811	33	13	13	5	17	0	0	0	17	0
	;UzUzvM:nzyzQVvpiUjf4ymbfzRkqKpp8lWGn4y8eCkNU_HLK0OP0@608HVJ1W_044!42NWc@01V0214!	F094N3NH0802XVkX_8FH18@0G20149K8X8HII1FC0L40XB4GV0X90H0Ek501FlFF0ZV20Id3JK962k2J2VBF1F	//(8(1&301#1!1,1/!1*6!10D$1.1!1$1/%2/&3//.1&1/4/#1,1+1)1/1*1$3/03(2)1$2/#2-1%21/$@&101/%1-101!22#6(1012//$2$2&1%3/!202/02/$1&1,6*202!2/1-2-3!1(1!1!1//01/$11/!1*3)10o%304.1#1-@/010122#12)3!1%4%1&2/!1%35.1)3)1-1!2#21//1/*103!1#1!1/07!1!1&	eo`\FH@LJghDKODk`OCIHdeDdeDlhmeEKeC@hljj`hJbjjjYbpdcdbTBs@	31	32	421	421.220	1.2302	9	0	84.75	0.90608	97.53	0.54839	0.66546	0.77181	31	10	10	5	13	2	1	6	19	3
	;j;ir=xtjjyiThvCDfjyccoprnxKAACpcgjTZXHejHk2k1cK6c06MFFXWZVVV!JJ0k0s!V0V1B!	N091@IN018!X4mVZcFM30@W1e218914V8FG21NC07X2Vt40V0m12m0Dl1!HWFF0DZF0Fd71F0a2oFH2VC010	+1#1/&B#1#101*3#11/!1/1012!2!207$6(1$3/*1/,A/201&1*2/&3(11(1%1$1(1/%1/,101/!2#1/!101211,1%22)1&2*1#1(@&2#1#1&1/01#1$1$5(2.5/!2,4(3(101)2!2%1*1/.2!1#2!3,1/&1/%1101/04/&3#1(1&1,101/*301&30q#1101/!11&5!1/&2!3$1)3$1//,6/!1&1&102(1&1&1-1,1.1&1%203&2!13*2$105+	e`P\JD@LIkhDGOC`O@jPrRIIQJKJYYJQPvJKO_UUSTsUMUULt`phiAhp	32	32	436	436.230	4.4416	8	0	89.85	0.74268	85.14	0.53125	0.75315	0.73536	32	10	10	3	16	1	0	0	17	1
	;j;ir=xtjjhiThvCyvjUuwopbWS0vCCrBiEThXNQbFm1k9c14a06LV0X1_0o#42FW0u$X1B!	N09082N6F!6X4mV_BFH30@VKe0109KBV8HI358h06!V940V0m10m0Ek120HWFN0@ZF24d71F062kFF2Vh010	/$1#1)1#9#1#1)2&1/!1/$2!21#C$41011///#1&1%F%2$1/)2//#1/!1/1/$1,1*1/*1*4#101!1,11$1/!2.1(A&2(1/,22$1!207(2/!12-2%2!2!6/01$2%2!2&1)3/%2/#5)2!1//+101!1$1#2!2#2/#1!3#1//!2!2/$302&10q!1#1&1(1!1!1#4$2#1/)1)5.1/+1%2%11*2&1(2/!1%1-1(2.1$32$3#10103&2)1$2$20@+	ehP\ND@LEghDKG@i`PO@jPrRIIIQISJYZJKQqIZjijifjjfjZRFDYHiULFIqNX	33	32	456	456.217	0.1736	10	0	119.14	0.78001	125.6	0.57576	0.81404	0.70898	33	12	12	5	19	0	0	0	19	1
	;j;er:nzyxOYfriThv4ymrfuRkopnxKnC1YZi8PCVNzhHH389c42D0@MVF1W5VJW80JHFW0P!V021B!	F090P3N2F806X4mV_8FH10@1Ke0109KB08FI35NhW7!Vs4FV0m10m0El1!FWFN06VF0Fd30F0a2kFF2V_010	04)2)101&2$108(3)2!5!11///0A$4//)1/,A/,1//3)4///*1/$1!13$3!3/#122*1$1+111$1/!23011/#E2%21/-2&2$12#7/02#1$1%1)21*4%1$3$1)2!202///,5*202//-1!1,1%2!13//21(1//2$3%1!30q!1$2#1+101&1(1-3!1!2$1)3$1$2//%353/)1,1-1!1!1!3/(1*3$2%1%103/,7,1	ehP\ND@LI`XDG@aco`OCJPrRIIQJKKJHrJZNIYRjijjfjjjiYbFEYHhUDFHy`	33	32	456	456.217	1.5054	10	0	103.54	0.89753	125.6	0.54545	0.81844	0.75547	33	12	12	5	17	0	0	0	20	1
	;j:UirrzxzyxOijCaUjvhiYrA@kkprYO83jGrJDAy_dNepFHG8Oc42Z02KW4V1W0J18J4!W2N$X1B!	F094N2NLF!DY4mV_B4T10@15@#974X0FI358h06402O50V0k94u0Dk02WFGFs1aVF07cEF!L2kFJ2V_05F	%1/)3&C(11$3!1/+1!1/#2!108$2/1-2/%4$1#2%C%2/.2.1+1//&1//#1-1$2/1#1$2!14*3$1*1!5/!2/(C01$1//%211#1$7!1&2-2/#2*2%1(101.2//(2+302$1)2106#1&1//01!1)2$1/(2/2(22#1(2.1/!20q1/&1%1)3%1021,2%1)4.1)1#1/!14)1%1(22#1&1)2$1/*2!2.2$5!2!3%10301%2/#208#2&	ehP\ND@BFghDLG@l`POCZPrRSIJIQZKIIJ[QSHyjjZjjZjjjZRNDiDiuLNHINX	33	32	456	456.217	0.3165	10	0	96.62	0.97092	110.82	0.51515	0.75955	0.7659	33	12	12	5	18	0	0	0	21	0
	;jzxUirrzx:xtjjSaUhvhifzU@FoprYl0AECpR6jydfFerFXFuOcK6V0ZK10XWV0V18J040k2c01V0X14!	8084FHNFF!BY0m0_g4S30@W1@#964X0FN25Ng02a02850V0VO6mVTl!WTG1s1gZF03cA1!H2J044VC01F	$2//!9#10101102!3(3/2+1,2!20201D$3-2/2/%4)2%@/!2$1!1/(1#1-3.1//#1/01*21/(11,4/01(22!2#1#3)2/(G2%2,1/101%1!302!20701%2/2!3-2/#1$3/03!2(1(4/)1*201!302&1!2////2!2/&3#1/#2/!1/#3)10r1&1/01(4.101/+31/(1!1)1*6/0103%2!1/(1/,1/*1(104&221/102+12	ehP\NH@BJkhDLO@ho`OCIILdheDdimmEEECUFjjZffjjjjfPxVTPDcF	33	32	449	449.230	2.3655	10	0	72.57	1.2919	107.66	0.51515	0.71794	0.73701	33	11	11	3	16	0	0	0	22	2
	;j;ir=xtjjhiThvhDfjUusopbYS0AECrRijT_fNfrFk0k9c54V0aM10X1_0o!J4!W2s$X1B!	N08082N4F!DX4mV_BJP30@VCe010934V8HQ258h06!VO50V0m14m0Ek120HWFs1eZF04d71F0L2kFF2Vh050	/$1*1&A#1#11(1-1&2/)2!2$@$5/.2/$1!1-F%2$1-1*2/!1!1/!1/-1,101$1,2#1%1/%11!1*4/1)1!2/!2/(9&2/*1$1$22$101!7(2/2!3&1%2$12!2!6%1/&2!2(1(3/%2!1*3$3)2!1//$1&11!1$1#2&2/#1!3#1,1/$2!2/$3+q1%11/%1#41#2/-1)5.3/+1%201-2)101/)1%1)1,2$1)1$3%3%10401$22(1(1010@+	ehP\ND@BEghDLGOI`PO@jPrRSIIJIJYYJJKQqIYjjZjYjjfjZ\NEEJiaq^Is@	33	32	456	456.217	0.0285	10	0	123.06	0.78701	118.66	0.57576	0.73553	0.71485	33	12	12	4	18	0	0	0	17	1
	zjbDvUbcLjk3RZoF02V24Z!NV!V8&k$V/02#V/2%14!	!8!202$V#48F#20F201!J!80F3$4!V04&F0801#W0F!V#810F022V$4#	//(A/!1///#4$2///+2*1//////////%2/$2$1/!1-101!7//&2#3,1/(2/#2//$1//+2!2%1+1///2,1////)1/////.G/*2/%1.2/&1/01/)2$1/.11/1%1//02*2(2#102/,2-	dmUD`DfFCpRgVujjjhjA@	11	10	163	163.052	-0.3739	4	0	11.66	2.5901	35.94	0.90909	0.81177	0.46052	11	5	5	1	7	0	0	0	11	0
	zjbDvO2eLad0quVF0V!J0940V18#4W&10402/!F/(14!	!8!2F%X0F0Z8$2&8%F%4#84#V10F02F$10F!V#81#22F0F204010	//(9(1)1&1//+2$4//////!2///*3///////(2$3,1%3/!3/(8///*2////+4.3//,2/,1//////02/+3//(20H-1,2//$2/5///&2///)2-1//+101/)1!1-	dmVD`La@|DjU^Zjjh@`	11	10	161	161.056	1.988	3	0	1.92	12.266	35.29	0.72727	0.83908	0.49698	11	4	4	1	6	0	0	0	11	1
	zjbBvO2cJXd0qVV!V!40840V18$G&1#2-2/,14!	!8!2F%X0F0Z8$21%8%F%4#84#V10F02F$10F!V#81#22F0F204010	!2/01+4%B(1+2$3//+6$1//*1//-1//////////#2/(1$1,1%3//+7///*2/////+2//*3/.3//////02////$20H////02//////)2/&22-1//+101/,7-	dmVD`La@|DjUUZjjh@`	11	10	161	161.056	2.035	3	0	1.92	12.266	35.29	0.72727	0.82778	0.47958	11	4	4	1	7	0	0	0	11	0
	zjbBnObcHYG3oBV#V$40V60V8,V//-14!	!8!2&V#48F#2!201%80F2$4!V84$10F0801#W0F!V#830F022V$4#	//(A/*2/)1/02$3//////!3////////$4.1*2//,8//*16///*2/////02!2%1////*1///$1//%1$11///,1(G&1/!2//%2/3//$1///!11/1%1-1#1/(1)2#102/,4-	dmUD`LfDCprRHiIJjjj@H	11	10	163	163.052	-0.6429	4	0	11.66	2.5901	49.53	0.90909	0.73554	0.38918	11	5	5	1	7	0	0	0	11	0
	zjbDfUbe6fm3gyo0VVp@4V!8VZdm8F!W(V!1!1/#4.V0214!	!8!2&V$8FF!2!201%80F2(V)20901#V0F!V#810F022%4#	//(9(1#1$102//%1*2!216%1///%1/01///////////#2//,4&23//0152,1//2*2///*3,3+2%2////*1////04//////&H&1/!2/)1/,2//////*1%2///*101/,2-	dmVD`I`P|LbRRbajjjhZA@	11	10	161	161.056	0.456	3	0	5.02	5.3088	32.7	0.81818	0.73954	0.51299	11	4	4	2	6	0	0	0	11	0
	;hltygnYK7pBV805V02!Z0V60V8!2)V#9//02&14!	!8!2&V#48F8!2082$2!80F%4!V85$10F#1#W0F1VV#83#22V$4040	//%10@)1///,2*1+1/044///////////1/03.1///$5!7//*13//+1-3///01-2/#2%1(2//-4/!1///$2//%1+2////F&1/)2///*4/*1///!21/1%1///*102//+	dmUL`BVDpOCIILTdfjjh@`	11	10	167	167.040	-3.8881	5	0	31.77	1.4863	62.82	0.81818	0.76188	0.46052	11	6	6	1	6	0	0	0	9	0
	z_b4n168FWF1L-2$VV/%F//!14!	!84028F$V0k0Z8$201$94&1#2$40V0V!F02F!1FG$V#81$2F#V!1F	01//%A(1)1///#4%1*2/////////)1////071#1)2//1/&A//+3//%1/#3#1/////4%1////*6////%1/*3////&G//////////21)1+2&1/!1//+101/,1!2(10	dmVL`DcaCpReUWjjj`B	11	10	165	165.044	0.0062	4	0	18.11	2.0237	41.93	1	0.81312	0.35835	11	5	5	0	8	0	0	0	11	0
	zjbBvO6cLYt1yVV!V!BV840X38$1&1#2/#V/&14!	!9!2F2$X0F0Z8$2&84$F1$4#84#V10F02F$10F!V#81#22F0F204010	/$1+2%A(1)2&1/$1/%4$1/////2#1,2/////&3////!2$2/!3$3,1%4//+5///*3/////$2%3//&1//!3//////02////$10G//#1//-2/////(2/&21///*101/,4!1*	dmVL`LaECpRiUwjjj`B	11	10	165	165.044	0.702	4	0	18.11	2.0237	55.52	0.81818	0.84117	0.47958	11	5	5	1	7	0	0	0	11	0
	zrzCnNUcIlK1r8k8010V2804806%4$1.F/%4*214!	!84F28F$V#480F!201%5020F(402840V!90H%101F!4V!181F!22F040V4#	//%206/*2/)1/&3$2!1///1/!2/$3/+2//%1//,1+1&2!2/&2/1/+4#1//%15/%1/2/!3///$1//%1*2///.2//.4///!1////%F/*1//%2/3+1.1///01*1/////!102/,4+12	dmUL`LFDXOCIHbddjjjd@`	11	10	167	167.040	-1.8526	5	0	40.35	0.99628	58.76	0.90909	0.79128	0.38918	11	6	6	1	7	0	0	0	9	0
	zrzCtNRcKV5FbVl80c0X68@4#88#50G0110V#840F$F-11+N%14!	!8!2NF#4X02058!102048$4#F024(840V!10k!V!10108!V!381#22V$W#	//(5(1)1&1//+21#2$2////&7+3(1-1///-2+1/$1,2/////3/(2/!4///*3///$1#4/)1&2//%2//#3*2-1*1%2///////,G//-1+2%2%1///%1//,1/*1*1/-2,101/,2+20	dmVL`LaICpRi]UjijPbj	11	10	165	165.044	0.3631	4	0	49.31	0.74326	55.52	0.90909	0.72017	0.46052	11	5	5	1	6	0	0	0	7	0
	;hlxygnYK7pRZ805V02V0Z0V61V8!2)V#901/.2%214!	!8!2&V#48F8!2082$2!80F%4!V85$10H0101#W0F1VV#83#22V$4040	//%108)1(1///)3$1+1/044//%2/////////+1/*2/+1,5!4//*14//.3*4///01-2/*1(2//-4/!1/03////)1%1///#1/0G&1/)3/.2/3)4////.1/1%1///*102/,4-	dcuB`BvDqP|LddqRRcUUUQLB	12	11	183	183.039	-4.5958	6	0	44.87	1.3443	83.05	0.75	0.74302	0.49698	12	7	7	2	6	0	0	0	10	0
	zxz5n1z8GnJ3M40801V028#V!V8,V//04+14!	F08!2&V0F0Z8F#2!20108#8FF2!104!V040V$F08F1#WFF!V#910F022V!204#	//(C(2///-2*2/)1//01*2///02////1//&6!201)1///(@//+1//%12/!1////(2(1!2%1*2///.1//.4$1//%1$3///-1(J&1/!1/////#1(1!1//.1/0102!21//(1/0102//*2	dcuH`Df@|DiWUVjjjPB	12	11	171	171.075	1.2359	3	0	7.98	2.1429	15.71	1	0.73847	0.38918	12	4	4	0	9	0	0	0	10	0
	zjbBvOacLYt1yVk!VV2B0840X38!V01&10V02//+14!	!8!2F%X0k0Z8$2&9#80F01#6#84#V10F02F1#W0F!V#83#22k0F204010	//(D(1)2&1//+6$1+2/////%2/////&2////(2/!3$3,1%7//+5-1//+3/////$2%3//&1/-1#3//////&1#1///*30I&2/+1/,2/2/////(1/&11//+1-101/,2!3*	dcvL`LaECpRiUuZjjj@H	12	11	177	177.055	1.1564	4	0	15.02	2.4401	55.52	0.83333	0.83719	0.51299	12	5	5	1	8	0	0	0	12	0
	;CnOzcInK3pBV801V028040V60V8,V//04+14!	F08!2&V#48F#2!201%8FF2!104!V840V!10F0801#WFF!V#930F022V$4#	//(@/*2/)1/&3$2////&2/$3/+2//////(3!2/&2//,6//*15//&2/!2////(2(1)1*2///.1//.4$1//%1$11///,1(I&1/!1//%2/3/+1(1!1//.11/&1-1/)1!1-102/,4,2	dcuD`LfDCprRHiIIUUUR@P	12	11	175	175.063	-0.4163	4	0	24.17	1.2495	49.53	0.91667	0.72242	0.41589	12	5	5	1	8	0	0	0	10	0
	zjbBnObcHYG3oBV1!V$40V60V8$4&V/$2/(14!	!8!2&V#48F#2!201%80F2$4!V84$10F0801#W0F!V#830F022V$4#	//(9/*2/)2/&6/03/////3//////.1/$2/*4//,5//*17///$3$2/1/02///(1////*1///$1//%1%2////%I&1///)4/6//$1///!11/2%1-1/,1-102/,8-	dcuD`LfDCprRHiIJUUUT@P	12	11	175	175.063	-0.3764	4	0	8.57	3.5239	49.53	0.83333	0.7502	0.41589	12	5	5	1	7	0	0	0	12	1
	zrzCvOTcKWxFrVl80V0X68@4021@!V0501!10W#2!F$F-1,8%14!	!8!2FF$X0m0Z8$2!8#94#F0218!2#840V0V10k02F!101$V!381#22F$101F	//(9(1)2&1(1//!42#1$2%201///-2////////////)1$1/#6//+3///*4///$1//%2*2$2%2//-1#5*2///(2//!1///.40H)1//#3/!4///,2//+1/&1!2///(101/,2!2(21	dcvB`LaEtOAJeU]jjZh@`	12	11	181	181.043	-0.4525	5	0	46.81	1.0628	75.75	0.75	0.84238	0.54161	12	6	6	1	8	0	0	0	10	0
	zxz5n1z8GnJ3K40809V028#V!c8&1$V//04+14!	F08!2&V!V08F0102!201%8FG2!104!V8!V!1#8V1#VFF!V#930F062%4#	//(B//,103/&2////02/5///////&1,2/$5!1+1///(9/&2/!13//&1/!2&1////3%201!202!21////*1//.1$1/1/$1$2///-1(J&1/!1///!1!1/$2&1(1!1//.1/(1///*101//+	dcvD`Aa@|DiuUVjji`bV	12	11	173	173.067	0.2689	3	0	17.53	1.5203	32.7	1	0.69031	0.38918	12	4	4	0	8	0	0	0	10	0
	zhb4n1a8FYF3L4$V&X!V8V+V//-14!	!8!2&V0k0Z8F#2!2#9#80F01#6!V04#V!F02F1#W0F!V#81#22k!204010	//(E(1)1///#4%1*2///$1///////-1//&8$1)2///(C//+2//%1$1-2#1/////4%1////*3///$2//%1$4%2////I&1///////1///!3/0101#1-1//+102/,1!2*	dcuD`DvACpReUWZjjj@H	12	11	175	175.063	0.1374	4	0	8.57	3.5239	35.94	1	0.80672	0.38918	12	5	5	0	9	0	0	0	12	0
	zjbDvUbcLjk3TgoF02V24Z!NV40V8&k$V/02#V/2%14!	!9!2F%X$8F#20F201!J!80F3$4!V8%1#801#V0F!V#830F022!F!4#	*2*1/0B/!2///#4$2////&1//,1//&1////*2/*1$1/!1-101!8//&2#3,1//,3//$1//!1(2!201!23///,2,1////)1/(1/(1//,I/*2/%1.2//)1/)2//$1/01%1//02*2(2#101/,2-	dcvL`EaNCpRe]mZjjjahD	12	11	177	177.055	0.0725	4	0	15.02	2.4401	41.93	0.91667	0.82294	0.47958	12	5	5	1	8	0	0	0	12	0
	zbbBvN7cLlG1yck!V0240848268$1V/#F//0X14!	!84F2NF$X#4B4F!201%402*40284$90H%101#4V!389#22F040V4#	//(@/!1&1&1-1!1+1$2$2/,1/+1/!2/$2-1///#1//,1+1&4.1*1/1/+7#1//&5*1*1//#3/////$2%3//%3//2!2//////01////&G/&2!1/.2/&2////-1*1/1///#4,103.3,1+10	dcwL`LgXS`|DjWuVjjj`B	12	11	181	181.047	-1.5383	6	0	25.2	1.6131	51	0.91667	0.81797	0.43944	12	7	7	1	8	0	0	0	12	0
	;j;ir=xtjjhiThvhyvjUuRopbnx0vECrRijThfNvrLm1k9c54i0iMWFfW_0oV0JJ2FW2u$21B!	N090P3N6F80DX4mV_8JP30@VSe0109MB08FQ35NhW7!Vt5FV0m14m0El120HWFs1iZF0Fd31F0q2kFF2Vh050	02//%7#1#31(2/#202#1/$2!2$B$4!1/1*2/%4/D+1//,1!1*4&1/-1.1$1,1#1%3$3!3,1.6/1&101!1/!2!1/$B#1!3/1.1%2$121209(2/20111,2%2!2)1$301&1201#2202//&1#1*2$5,1/+2/11!1$1+202&1)1!30101,1/(2/$3+q1&1.1*4$2/-1)3&1!2//1%53/01&1/+1%1)1/101)2%2$1%1040102!22/010105*1	edX\ID@BEhXDLGOHik`POBjPrRSIIJIJYSKQPrqKJMUSUSMUUURsD\JrIQjX\Wc\p	34	33	476	476.204	-1.2126	12	0	144.49	0.8512	155.96	0.52941	0.806	0.75032	34	14	14	5	16	0	0	0	17	1
	;j;ir<yxOjjziUjvhynrfuRkprYxSnjGroiAyhdNzxJHM8Oc42i22MW4c1_VJW8J4HNWXP01V021B!	F094N2NHF!DX4mV_8JT10@5Se0109MB28FII58hW740Xt51V0m94u0El10WFlFu1aVF03d3JF0q2oFJ2V_05F	//21#107(31(1!3+1)1$1/)@$5,21*1$2-3*1%1%C%2,1//01&3/$1//3/$1#1-3(3,1/!1(1-1!2/!2&1/B2%2/!1+2&11#1$8&2(2(2/012+6%2#1/%2//$1)1&2$6*202$2%1/01.1!1)201!1#2&1$1%3/2(22&1$2%3/03)20q1.1!2#1%1!1%1)1-2$1)3%1#2-1#1/!32)1%1)2#1/#1%1/)12.2$2!1!1%102(2/#6031*	ehXTAD@BFhDLG@lk`POCjPrRSIJIQZKIQ[QQQkIHijjZjjZjjjVZcaJSrIHiH\Us@	33	33	458	458.209	0.9446	10	0	113.91	0.90686	124.65	0.51515	0.70167	0.8577	33	12	12	6	13	1	0	0	19	1
	;j:Uirrzx:xtjjCaUjvhifzU@koprYt8AjSrRDjy_fNerFmGsOc56g0aKW4e1W0oW8J4!l2s08!X1B!	N094N2NHF!DX4mV_B4T30@_5@#974X0FQ358h17402t50V0k94u0Dl!WHGFs1iZF07cEG!q2oFJ2Vh05F	//1&@%1011$3!1*4*2(1)2%2!2!108$6/.2/+1*A$12///!1///.1/$1-1/!3!1)2#4)33#31*1/#202/(A&3(12/,1$1$9(2)1%2/!22*6%2#1%1+2!2$13*3/%2+302$1*205#11%1//01!1)2$102,2(3/2(2-2.1/!20q3&1.1%1)3%1!1#1.1)2/)1/$2037)1%11&22#1/&1/*1!2.2(1!1%10301#122#1,20103#2&	edX\ID@BFghDLG@hbkhPOCZPrRSIJIQZJYKZYQSQMMUSUULuUUSLd\IRYSjH\Ss@	34	33	476	476.204	-0.0878	12	0	141.39	0.84794	144.96	0.5	0.76085	0.79818	34	14	14	5	17	0	0	0	17	0
	;j:Uirrzx:xtjjSaUhvhgfjz@FoprWp0@ECrR6jThfN0rFmNkOc16c0ZJV0a0V0Z!J040l2uV9V0X14!	8084FHNFG!8Y0k0Zg4S20@_G2#9L4X0FN31FgW2a22N50V0V92H0Dl!WPG1F1gZF23cA5!m2J044VB01F	/1/&C#1#11(1)2+2$1/#2!40101B$3/.2/%4/@/2&1&1$1)1#1#1+3/01)3!2/%1%3/#1/(2!11+11/01$1#3!3/022&1/D4%2//1#101$2$81%12/2(1(2,1%2/&2!2(1(3/%2!1*2$3,6$1#3/%1-1/#4/&3#1(2(1.2$1/#3+s3&1/01(4//-5/#1(1)1&1!4/*201&202#1*1&1//#1+2#2#10301$22.1010107)10	edX\AH@BBghDLKGOKo`OCIILddhdiedhheEKL\uUUSMTuUUMTaphhahiL	34	33	465	465.229	1.3614	11	0	85.67	1.2472	127.89	0.52941	0.751	0.73114	34	12	12	4	17	0	0	0	22	1
	[r<yzQi:eTdQhiYbfzskbbrxK771boy@PhtPfwHL20ckR8!@LGkWW_WJ40JJF0W@8!V0X1B!	F091NIN0F80DXZkX_BJP18@09X21B930V8HI21FC0LV0VC5FV0mG0HVUl5!JWFF1XV20Jd70K9L2kHF6VRF50	33/-2&D(11(1!3/(1%1/8!205$2/1-2/-3(3#2+1)1/*1&3%1!1/#1,1///!101+1&1#1#3/&1)1!7/!4)1$3(8&1/1/1#12$1!106,1#2&2/&3$2(1$2/!102!3$1(101/-1#2.1!4!2$3/)2*1!3(2$1#102,1%1/)2//(1)p1$3104/1#1&1#@&1,2%1+2!2#4%1,11&1*4/)21+1)2)201-1,1/3%1%104%102/1!2-	e`X\FD@BIkhDL@ao`O@jPrRSIJIQIKYZQZVIKNQWOMUPUAQUUUMIX\IJUPB	32	33	440	440.218	1.418	9	0	104.87	0.79918	101.59	0.5625	0.70125	0.77499	32	11	11	4	13	2	1	6	17	2
	;jzxUirrzx:xtjjSaUhvhifjU@FopbYl0AECrR6jyhfNerFmFmOc54c0ZK10X1W0Z!J#l2sV9V0X14!	8084FHNJF!BX0m0_B4N30@Z5@#964X0HN258g12Z02N50V0VO4qVTl02WTG0s1gZF03cA1!m2o044Vh01F	/$1/!8#1#11!203(3/2/)2!20201D$6&2/&2/*4+A+1#2&1/+1#1!1#1-1&1/%1,101$1,1#1/)2!11!1)42/1)2!2/!2/(C&3/*1$1%1!30201!8(2/2!4&1%2,4%1$3/02!21&1(3/%4!1*2$3&1$5//,1/%4&1+1!3#1,1/!22$1/#3+s1&1/01(4//-3/,1)1#1%7/*2+2#1*1&1(1!1.1)1/!10301$22/0101071(10	edX\AH@BBghDLKGOK`POCIILddhdiedhheEKFhuUMULuUSUMLaphhaq^L	34	33	465	465.229	1.7588	11	0	109.01	0.97963	124.73	0.52941	0.72885	0.73284	34	12	12	3	15	0	0	0	18	2
	;j;ir<vxtjjhiUjvhyvjTPRoprXl8ujSpRZjyhfFurJmGk1cK6Z0ZJW4eWV0V!J06Fk2s08!X1B!	8094F2NHG!@X0m0ZgJS20@_9e#96428FN31Ng16a2X951V0XO2q0Ll10WTW1m1gZF03cA5!H2o0J2VC05F	/.1%20@%1012$3!1/%2(1$2*2!2!20@$9/.2/+1*A/201/!2,2$1,11/3+1/%2#2#1#1#3//02!1.5&2/!1#2!1$1(2/(91%3(1.1+101$2$9(2/3.3%1(4%1%1.12102%3#2%3.31/#2$3,3//-1/#14)2!2%1/&3!12/#1(1+1&20q3&1.101&1#103)1/*2-2-1(1.6/)22#1/$131(11///1%103%122#1,10305+	edX\ID@BAohDLG@hbghPOBZPrRSIJIQZJYJYKQZVEMUTuMMUSUTtd\IR^RiPFL	34	33	476	476.204	0.9029	12	0	141.39	0.84794	144.96	0.5	0.78683	0.76987	34	14	14	5	16	0	0	0	17	0
	;j:UirrzxzyxOjjSaUhQhifrj@kk_Mnx09A1rR@eihdPXrHmNPs0J2c0@KlF_WW04W8J4!l2PV9V0X14!	F095PINJF80DY0mV_B4P10@5K@2089MBX0FI35NhW3Z02O5FV0VO4qVTl02WRGFs1ZVF2McAJ!q2o064V_01F	2//&B(11!1$1*1#1$1//1219$3.1.2#25/4#11!1&A#1+2&1/+1(1)1.1)3&1/02/01-1$2,2#3(2#11)2%2)3!4//+A41$2)1/,1$1$8&1!2-3//!1!1$2/!102(2//-201!4*105)3//&1.102!2/!2/2/(1!1/#5)20q/2&20101/%1,2201!1)5/,1)1)16)1%1)2)1/+21&1&1/!2)2(103(3/#5051$1!10	ehX\AH@BLchDLKGMg`POCIILdhdlddeEMECDb[ofjijjZjjjYih@haqNL	33	33	453	453.218	1.267	11	0	104.36	1.0239	127.89	0.51515	0.68568	0.77933	33	12	12	3	15	1	0	0	19	1
	;j;ir=xtjjhiThvhyvjUuwopbYS0vECrRijThfNvrJm1k9c54a0aMW0e1_0o!J42FW2u$X1B!	N09082N6F!DX4mV_BJP30@VSe0109MBV8HQ358h06!VO50V0m14m0Ek120HWFs1eZF24d71F0L2kFF2Vh050	/$1/!9#1#11(2/%2#1/$2!2$B$5101/+2/(1-F%2$1/)2/!1!1/!1/-1.1$1,1#1%1/%1#1*6/1&101!1/!2/(@#1!2//1$22$101208(2/2013&1%2%2!2!6%1.12%2!2/03/%2!1*2$5)2!1//,11!1$1#2&2/#1!30101,1/$2!2/$302)r1%11.1%1#4$2/-1)5&1&1/+1%2&1*1&1/+1%1)1,2!101)1$32$3%10401$22(1(1010@+	edX\AD@BMohDLGOHehPOBjPrRSIIJIJYSKQQZNIKMUSUSMUUMTtd\JrIQjX\Wc\p	34	33	472	472.216	-0.9933	11	0	136.16	0.80751	138.89	0.55882	0.7982	0.74343	34	13	13	5	18	0	0	0	18	1
	;j;ir=xsjjhiUjvCyvzUuRoprll8vhSpBZEyhXNQbHXJs1cG6a0BJkJYW_0V180J6NlVe$21B!	N095N3NHF806Y4mV_cFM30@WGe0189KB28FII5Nh0660X84FV0m92u0El101HlFP0DZF0Id3KF062oFJ2VC01F	10102&1/&1!9#1#1$1#1#1!1/0101/#2!2!60B$21,2)2/1$2%4)201#C&1*2///#14.1$1///,101+1/2,101!1/,3!1%2.1(D&2(1/+101!2&7(3$1-2,12/)2$1!1%102102!2(1$1!1/#3$1)1!6#1(11//,11-1$2!3/1!3#1/,1/)3#3)10q#21/!1031&5!102#1-1%2-3!101/+1/5/!1&2/(2!1/(1)1!1/#1%103$103.21#2,2	ehX\ND@LNohDG@hbg`O@ZPrRIIQJIJJ[J[YQUJ[JjjjZfijjjifjaaRSrYJiX\Vclp	33	33	456	456.217	1.7156	10	0	100.44	0.89436	114.6	0.54545	0.65445	0.78175	33	12	12	6	14	1	0	0	20	1
	=xUzrrzxzvzvjrCaUjvhifjT7ForbaW8DbCrNLjqdvFerJqGm9uCBg0ZJ1Ze1V1o40J#k@cV8!X1B!	8084N2NFF!BXZk2ZB4R28@Z12!4960X02N210B1LZ02g50V0XO0TVTl40WTG0F1gZ20IcC159m2JHJ6VRF5F	.1)1%2&9#102011!2/+2$1!1/2!8$@$4&2%2/2/*4!3/)2$1//!1*1&1*2#1,1////01#2!1//*11/$2.3$1!B&3//1%1!302$8(22!1+2!3(1$2$2-1$32#1$1%2!2//!3$2!1*2$5&1$4!2/-22*1!2/041/%3#1/(1(2/)301)r1$303.101!1$4&@&1/-5$1#4%1/%1*7/&1!2#1/&1#2.1/.2!1!2%103&22/010101+	edT\AD@BFghDLOHdk`PO@zPrRSIJIQIQSXzJJHrjNYMUPUASEUUSSFGBTaT@`	34	34	472	472.216	1.3485	11	0	127.85	0.83528	124.73	0.5	0.69236	0.7659	34	13	13	4	13	1	1	6	17	3
	;j;ir=xtjjziUjvhyvjzuRoprnxSnjSrwifyhfN:LmMVOc56i2iMVJfV_VoV0JJLNlXu01V021B!	N094P3NHG80@Y4kV_cJU30@5OX0109MB28FQI1F_W762Xt5GV0m92P0El10WHlGH1iZF0Id3KF0q2oFJ2VB05F	02/.1%8(31(2!3%2$1%3!101!1/2(7$4,21*1$2-3&4!1%1%E/#1+1$1)1(1#3&304*1/02+30301/!1,1$3$3!3,1*101/(1#2/%2!1#1/@&3/!1/#1!2012#91%22/2(1(1,1%2$3/02202//$1)101$2$3,2$3/(101,1101+1$402&11//-1+3/-q1&1&1!2#1/1/)1#1/$2(1+1/053/)3#1/#1!1&1/$1-1&2%1%10301$32/010107*1	edT\ID@BNhXDLKO@lk`PO@ZPrRSIIJIQSISIZYRkJIEMUUTtuUMURsUGBdcdRQRptZfy`	34	34	476	476.204	-1.078	12	0	141.39	0.84794	144.96	0.52941	0.69429	0.8591	34	14	14	6	13	1	0	0	17	0
	;j;ir<yxOijziThvhynbfuwkpbnxKnE1boi@PhdPzxLH30dcJ060@MlFdW_VJ!JJHFW2P!V0X1B!	F0918IN6F80DX4mV_BJP10@0Se2189MBV8HI35Nh06V0VO5FV0mG4mVUl120JWFs1XVF2Jd70F0L2kFF6V_050	32/!11)2$10@(11(2!5!1/+1/!220@$4/.2//&D#2&1.1/%1!1%13)1&1/-1.1$1,1#1%1/%1#1#2%2/1&101!3/!23/&A2!1!1/.2%12$101107/02&2!1&1/0204%1$2)1(102/0401/#2-2$5)1!2,1/.11!1(2$1%2/1$1/&2//2$3+s1(4.11#1!1)1-3%2$1)302#1/&1,1$12/*1,1/01!2!3!1/%1)1$3%1%10501%2/!1707+	edT\ND@BMohDLG@ehPO@jPrRSIIJIKJIZQQZ^IK_@mUSUTuUUMTtqGBldTjbGDxp	34	34	468	468.228	0.6268	10	0	112.23	0.86349	121.82	0.55882	0.71262	0.79273	34	12	12	5	15	1	0	0	19	1
	;j;ir:xzvxtjjhaUjvCivzTPooprmt8vfSp8gjyhXHubLmGuWcK6g0BKlJeWW0VW8442Fk0s08!X1B!	8095P3NLF!6Y0m0_B4H30@_5c208954X8FH35Ng17Z0X94FV0XO0q0Tl121TWFP0BZF0McAK!a2o0L6Vh01F	1//&@#1#11!1$1&1/2!1/#2!2!20@$3//)1!1(4#1*3A#1+2+1%1//!1102*102$1&2#1/(101.1&1$2,2,2)101!1/-1(2*1!11(C&3(1//#1$8(302/1.2+1,2$1)102202/-3#1*11,7#2%1012//$51%1!1.414!2!2%1)3#1*2///3)20r$1)1(3011&51//!1)5!101&2//#18/!1&2///&11%1*2+1%103&2.2$405%1$	edT\AD@LNghDKO@lkhPO@ZPrRIIQJKQSISIYSRq[_@uUMUTsUUUSLvCBdcdPX`f	34	34	472	472.216	2.0643	11	0	121.28	0.8482	131.67	0.5	0.69929	0.75547	34	13	13	4	16	1	0	0	19	1
	=xUzrrzx;vjrCaUjvhifjU7ForbbW8D7CrRLjqdvNerFqFmOsCBc0ZJ1VX1V1o40J#l@cV8!X1B!	8084NHNFF!BXZk2ZB4R28@Z12!4960X02N210B1HZ02w50V0XO0TVTl40WTG0F1gZ20IcE159m2JH44VRF1F	)3/-8#1#11!203/)2/)2!8#1A$4&2/&2/*4!3/)2//#1#1&1!1/!1#1,1/01//.1#2!11(2#4/01)2!2/!2,103(B&3//11$1!302$8(2#1+2!3-2$2,11$3/02!21&1/.2!1*2$3&1$5!2&1/&2*1!2/041%1.3#1//22$1/#301)r1$301/01(4$30@&1/-3$1#4%1+1)2*7/&1!3+2.1#2!1+1//%1%103&22/0101+10	edT\AD@BJghDLO@hk`POCZPrRSIJIQIJ[[QQQPqjNIMUPUALUUUSSFGBrcR@`	34	34	472	472.216	1.3485	11	0	127.85	0.83528	124.73	0.5	0.69995	0.76043	34	13	13	4	13	1	1	6	17	3
	;j:Uirrzx:xOjjCaUjvhiYrE@kopMYt83jOrRDjy_fNepFmGcO842g02KW4c1W0oW844!l2N08!X1B!	N094N2NLF!DY4mV_B4T10@_5@#974X0FQ358h17402t50V0k94u0Dl02WHGFs1iZF07cEG!q2oFJ2Vh05F	/02%1.9(11$3!1*4!3/1)2)2!109$4/.2/%4$1101&C%2//////#1%3&1!2/01-1$2,3,2#4)33#31*2/#2/*C011#3)2/*101$1$9(202&1%2/#2*2!1!1*1&1&2$1$1%1/%2+302$4*103#11/)1-1!1)3$1/(2/2/&2.1(3)20s/2&1%1#41#3%1!1#1+1!1)5//.2017)1%11(2#101!101.1/*2!2.2(1!1%10301%2/010108#2&	elT\ID@BFohDLKO@lgdPO@zPrRSIJIKQQIYJZZJFIijjZjfZjjjfYpTbTzfGDDL	35	34	488	488.215	0.2999	12	0	138.3	0.86688	144.96	0.48571	0.76338	0.78878	35	14	14	4	17	0	0	0	18	1
	;j;ir=xtjjhiUjvhyvzUuwoprYx8vjSrRijyhfNvrJmSsOc56i0aMW4i1_0oW8J42NlXu08!X1B!	N094N2NLF!DY4mV_BJT30@_Se0109MBX8FQI58hW740Xt50V0m94u0El12WHlFu1iZF27dEKF0q2oFJ2Vh05F	//(8%101102%1*4*2!1$1)2!1!2!2!209$4/(2%2.2%4$2%1#C$12///!1///1//#1-1$2,3011/(3$3+1(1$1&21/%1A01$3(12/,1$1$9(202-2/.2%1/$104!2$13*4/,1&2$3*103+1!1!1/*1!1)201!102#1$1!2(2/2(2(1$2-1/#20q3!2#1.1%1)2)1.2#1//#1*1+17)1%1!1$22#11$1,1!1/(101!2.2+1%103$1122#1,101081*	edT\ID@BAghDLG@hbkhPOBZPrRSIJIQZJYJYKKPqEYUMUSUULuUUSLuGBTgdrURpxhey`	34	34	476	476.204	0.0737	12	0	141.39	0.84794	144.96	0.5	0.69559	0.85009	34	14	14	6	13	1	0	0	17	0
	;j:UirrzxzvxtjjCaUjvhifjT@kopbmt8AjSrNDjyhfHerHmGmdcK4Z0gKlJYWW0o!JJ!k2s$X1B!	N095N3NLF80DX4mV_B4T30@V5@208974X0HP35Ng06Z02O5FV0kO4uVTl02WTGFs1iZF0McCG!L2kFJ6Vh05F	3/#1&1*B#1#11(1/%2(1!1,2!2!208$5/.2//&D#2&1/01/*1!1*1&1&2(1,1.1$1,1#1%1/%1#1*2)3*1$1/%2/(8&2*1/01!1$11$101!8(22.2!1&1%202(204%1$22#1+2102/0401-3$4021*2$4&101!3#1//(11!1(2$1!2!2%1)1!3#1,1//$1(3!1(r1&14-1012&4+1/%11)7//+1%4/*2#1/!1/.1(1)1$1!1!1%10301$22/010207#2&	edT\AD@BFohDLKO@lhPOBzPrRSIIJIQSIYJZIQU[_@mUSUTsUUSTtvGBdbTPx`f	34	34	472	472.216	-0.0829	11	0	133.06	0.80302	127.89	0.52941	0.65491	0.77562	34	13	13	4	16	1	0	0	17	1
	;j;ir=xtjjxiThvhyv:uwoprYx0vECrRijThfNzrJm9s9cK6i0aMW0iW_0ZW8F46Fl2e!V0X14!	N090N2N2#DY0mV_gJU30@WO@0109MBV8FQ35NhW720VO50V0V16m0El1!HWGs1gZF24d31F0q2o0F2VC050	$2//!7#101011(2(104*2/!2%2102!10D1#4-4/2/%4)2%E%2!1(201%1#12/&1)1#3/.2//%1*2101/!3!1.4(3$301&101!1(3)2/(E&3)2/%1%2$1$9(2/2/02,2%1.1&3!2$1//%1*2$5,1///01$1#2&2/&30101/!12-2!2*1)3)10t1&1/!2!1#4.1011/1)31/(1/(6/#3%1023/(1%1/%12!1/.105&22/010103*2	elT\IH@BMohDL@hlegdPOCIILdheDdimLXhhxhbfjjZffjjjjYgCa^QjXBQc|p	35	34	481	481.228	0.8184	12	0	125.21	0.98227	155.96	0.51429	0.78908	0.78354	35	13	13	5	16	0	0	0	19	1
	;j;ir=xtjjhiUjvCyvzUuwoprlx8vhSrBiEyhXPQbHmKutcG6a0DLkJYW_0o180J6NlVe$X1B!	N095NINHF806Y4mV_gJM30@WGe2189KBX8FII5Nh06a0X94FV0mO2uVUl101TlFP0DZF2MdEKF062oFJ6VC01F	4#2/.1!8#1#11(1&1/*1)1!2!2!40C$2-2)2/1$2%4)201#D#2-2*1//(14.1$1(2///#301+1(1/$101!1/(1#3)21!1*1&1C&2(1/,11$1$7(3//!2*2-2$1)104102+1$1011/)1,6)1!1//-1!1(2!101!2!2/1!3#1.1,1/#1$3#3)10q#2$4-1011&5!102/)2#1)3!101/.1,5/!1&2/(1/+1)1!1,1%1%103$103.2$3,2	ehT\ND@LNghDG@hb`PO@ZPrRIIQJIJJ[J[YQRi[Ji{zjjZfijjjjZZhXTd|fRjRGEhp	33	34	456	456.217	2.1568	10	0	100.44	0.89436	114.6	0.51515	0.64935	0.83144	33	12	12	6	12	2	0	0	20	1
	zjbDvSacLjt1ycoF0VV0BZ848X7804!G#k!10V02#F)2$V+2F)14!	!9!2F2$X0F0Z8$21%84!80F1$4#84#V10F02F1#W0F!V#83#22k0F204010	!1/01+4%@(1)102$3//3*4$4//*1//%1&1//////////#2/(1$1,12$1//+8///*3/////+2//*3(101%3,3///.2//////&10K!1///-2/3/////(2/&21///*101/,A-	dkNL`LaMCprRIIIHrjjjjE`P	13	12	189	189.066	1.4676	4	0	11.93	3.0721	55.52	0.69231	0.83179	0.45134	13	5	5	2	8	0	0	0	13	0
	zrzCvSUcMlJGzNl80W0a2c248048#V5V1!10V&F$F/%4$8$214!	F084F2NF$X$80F!2018$5020F02%4028!V!90X08$FFF!4V!381F!22F040V5#	*1/,7///$1#1,3$2$4////&4/2//2!1//!1////02!2/&1//)1!4//+2//&2&2*3////(1-1#2*4$21/+1/+2/(2/!1!4/////1//(K)1/1/!5/)1/%1.1.2%1/*1$1#1-2///&2,101/,1+12	dkNL`IaNCpReWV^jZjfA`P	13	12	189	189.066	0.3108	4	0	40.03	0.83812	30.93	0.92308	0.75088	0.38376	13	5	5	1	9	0	0	0	9	0
	zjbBvObcLYl3ygV!VV040840X68V8!1&10V//-14!	!8!2F%X#48F#210201%80F2$4!V84$10F0801#W0F!V#830F022V0F!4#	//(D/$2$3/)1/04$2/,1////////////*4.1*1//,8//&3#6*1//.2/////02!2%2//%2//#3/+1/(1//%1$1///-1(K&1/!2/.101///*1///!11/1%1/!1/(12(2#102.2&1$4,1	dkMD`LvDCpRi]]Vjjjh@`	13	12	187	187.074	1.2031	4	0	2.38	11.387	38.53	0.92308	0.7638	0.3662	13	5	5	1	9	0	0	0	13	0
	;CvSUcMYRGzwo80W0aDc248V59#V5V1!10F)V!F//0214!	!84F2NF$X$80F!@018#14020FF2%4028!V!90X08$FF0F04V!381#22F040V5#	*1/%3%B///$1/$201$2////&2///$1//!1////02/#1%1/!1$5/1!4//+3//&2&1*3////(1-1#2*2$2/,1/+2/02/)1!4/-1/////(20K/*2/!2/)1)4+1.1.2//01/+1/.301/.101/,1+12	dkNL`IaNCpReWVVjZjjA`P	13	12	189	189.066	0.5386	4	0	24.43	1.3733	30.93	0.84615	0.75333	0.39965	13	5	5	1	9	0	0	0	11	0
	zjbDvTacLjt3ycoF0VV2BZ84NX780B!1#k!10V02#F.V+2F)14!	!9!2F2$X0F0Z8F#21%84!80F1$4!V84$10F!F1#W0F!V#83#22V0F204#	//02%C(2)102$3//+2$3/////)1/////#1+3/////+2$3,1101!1/(1/!7///*301/////)2/*2//02,3///.1//////01$10K!1//-2/%3)5//////*1%1//03*4,101/,5!1%2#	dkNL`LaECpRiU_njjjjI`P	13	12	189	189.066	1.5157	4	0	11.93	3.0721	55.52	0.76923	0.82683	0.43984	13	5	5	2	8	0	0	0	13	0
	zjbDvS6eLbv1yukFVV06R4d48X78#JW$V010482$W!F01#4!F04/%14!	!8402NF$X0F0Z8$201$84$F%4#84#V10F02F!1010F!V!381#22F0F2V401F	/(1&3&7(1)2&1///06/&1//$1//$2///*3///////(2$3)1/,3/%109//&2/!3(1////!4.3//,2.2,1///////-3/-2+K-1)1!2///%7!1////*2/////4,101/)1!23,	dkNL`LaECprRIIZJFjjjjN`P	13	12	189	189.066	1.3941	4	0	8.83	3.7995	44.52	0.69231	0.81881	0.49074	13	5	5	2	7	0	0	0	13	1
	:rCtNqcMYlIzcV02WVV49@40X6808!501$10V0F//4*14!	!8!2F%X#4cF#21*8FF!F!4!V84$12F01V1#W0F04V#83#22V0F!4#	//(B/!1&2/)1/02$2$2/+2//*4////////*1*2#3.1*1//,7//&2#4*1/.2.3//*1!1//%2%2*2/*2//#4/+1+1%3//+1$2////&K&3///!101//)2///,1&1/&1/.1+12,101/&1$2-	dkNL`LaCCpRi]WVjjZh@`	13	12	189	189.066	1.5183	4	0	27.53	1.3313	55.52	0.92308	0.79324	0.38376	13	5	5	1	9	0	0	0	11	0
	zjbBvOacLYt3ygV!VV0B0840X78V8!1&10V02//+14!	!8!2F%X0F0Z8F#2!2#8#80F%4!V84#V10F02F1#W0F!V#83#22k0F204010	/$1+2%E(1)1&1/)1/04$1//////!2/////&3//,3.1$2$1/!2$3,1%7//+5//+1-2/////$2%3//&1//!1///$2//%1+2///-10K&1/+1//-2//$1///!4/01$21/*1/1-102/,4!1*	dkMD`LNDCpRiUwVjjjh@`	13	12	187	187.074	1.213	4	0	2.38	11.387	38.53	0.84615	0.79805	0.41415	13	5	5	1	9	0	0	0	13	0
	:rClSqcIYFIMRZ021VV0c2!X41V8!401&V%1/+4)214!	!8!2F%X$cF#2102(8FF!F!4!V8%12201V1#V0F04V#83#22!F!4#	*1/,A/!1//01/&3$2/+2//)24//&1////.1$1/,4/*2/+1/7/*1/2//&2&3*3////(1-2#2*2///.2/03/,4//+1$211///!1/0K&1///)2/3/#2&1////-1%1///*101/,4,2	dkNL`CaMCpReU]ZjijjE`P	13	12	189	189.066	0.7103	4	0	27.53	1.3313	41.93	0.92308	0.77685	0.34657	13	5	5	1	9	0	0	0	11	0
	zbbBvO6cLWt1yck!V02B0848278!VV1&1#2$V!F//!14!	!8402NF$X0k0Z8$201$94&1#2#840V0V10F02F!1FG$V!381#22F#V!1F	//(B(1)2&1//+4$1+2/////%2////!1/#2//$1&2/*1/!201!3/#8//+5///*4/////$2%3//&1/-1#6////%1/+1#1#1///*30J//#1/,2/2////,21)1+2*1/+1/.101/,2!3(11	dkNB`LaITOAJeWUzjjj`B	13	12	193	193.054	0.1551	5	0	25.02	1.8645	64.75	0.84615	0.82084	0.43984	13	6	6	1	9	0	0	0	13	0
	zrzCv9U@MlMWU@89014VHc8042X!V044V8!1(V$FF.V%4*X14!	!84F28F$V0F0ZB4F!201$85020F(402040V0V80H02F!101F!4V#89F#2F040V401F	01//%A(1//+1/02$1$2////&2//%2///01//,1/#510401)1$2$1/1&3/#8#1$1//03.1/%1-1$2#2//,3//!21$1/-2//(2!2/////01$1)2////&L/////!2////-1)2.2010105/1//!1(103/,1#1&10	dgoD`DfxxOAJUWVVjjjf@H	14	13	201	201.081	-0.4264	5	0	21.53	1.4236	28.18	0.85714	0.77593	0.39965	14	6	6	0	10	0	0	0	12	0
	;CvSUcMnRGzwp80W0aDc248V5A#V5V1!10k&F0V!F/%4$8$214!	F084F2NF$X$80F!@018#15020FF2!1!4028!V!90X08$FFFF04V!381F!22F040V5#	*1/,A/01//!1/&1$4////&4///02!1//!1////02!2/&1/(3/1!4//+2//&2&1*3////#1#1-1#2*4$2%2/%1/+2/02/$3#1!4/-1/////(10M/*1/!5(1/1)2+1.1.2//01/(2/.1!201/.101/,1+12	dgnL`IaNCpReWVUjfjjXFA@	14	13	201	201.077	0.7652	4	0	36.94	0.90823	30.93	0.85714	0.74353	0.43984	14	5	5	1	10	0	0	0	10	0
	;EvSUeMbrGzulNVY4aLgf48V68!Fo5V1!11V!8#F01!F01#4$401,8$214!	!84F2NF$X020480F!2018$4020FF2$4402840V!90m08#1FG0F04V!381#22F0J0V5#	//2&6/*1$1//&20206$2/,1/!1/%2////,1/$3///.1///%1///%8//&1&2*3////+1.2*2$2#1/2%1.2,1/(3+1-1/-1////*2*L(2.104/!3//#5//+2//01*1.11///#8!101&102/,2-	dgmL`LvDDOAJewgfjfjjShlB	14	13	203	203.073	0.146	5	0	27.98	1.3259	47.76	0.78571	0.75079	0.51517	14	6	6	3	8	0	0	0	12	0
	zjbDvUbcLjt3ygoF0XV2BZ84NV78VB!1#k$V02#F*2#V+2F!2%14!	!9!2F2$X0F0Z8F#20F20108J!80F3$4!V84$10F08F1#W0F!V#830F022V0F204#	//03%C(2)2&1//+2$3////&1)1&1(2///////////#3$6,1101!4//&2#5,1//,302//!1//+2)3///,2,1///.1)1/////,20L!1/&2/%1.2/4/(1/)2//$1/02%1//02*2(2#102/,3)2#	dgmL`LNDdOCIHddULeUUUUPLB	14	13	203	203.073	0.1364	5	0	15.48	2.5969	58.76	0.78571	0.82763	0.4722	14	6	6	2	9	0	0	0	14	0
	zrzCvOTcMWxGzcl80d0XD8@4827@8#5V10110W#@!F0V!F-1,8$214!	!8402NF#4X0H0_8!102018#84020F0248V!402840V0V10m02k!1010804V!381#22F#V101F	/$101)2%@(1/01(1//!41#1)2///)2(52//%2///1/%2/$32+1&2)1*2$1/121$1/#5#2//&6///*3/////$2%2////*2//////!1////#10L.1/-1/01$1/,1/*1//01)2/01$2!2/(1/.102/,4+11	dgmL`LnDtOCIHddddUUTuUACT	14	13	203	203.073	0.391	5	0	27.98	1.3259	47.76	0.78571	0.79038	0.48173	14	6	6	1	9	0	0	0	12	0
	;EvUzcMzpYxgwO03V26gV4yV60VB0F!40k$V%H!F1%6!2V*42F!2%14!	F09!202$V#48F#20F201!J808FF3!104!V840V!10F0801#WFF!V#930F022V$4#	/!3(1+7)1(1&2//.107$2//$4//02/$3////////(4///.101!1/(1-2!17//&1,2$301//101///%1///,2,1///.2/////*1-L!1//-1.2#1+3/&31///.11-201%1-1/!2*2,103/*207-	dgmL`LVDxOCIHbeLeEUUUTptB	14	13	203	203.073	-1.1716	5	0	34.18	1.2668	69.76	0.78571	0.83085	0.4722	14	6	6	2	8	0	0	0	12	0
	;CvSzcMnJ3zw_80dVV6c#V49c8#V!1!V0V$F1/*4*214!	F08!2F%X!V08FH102!201!1!8FG2!104!V8!V!10209V1#VFF!V#930F062!F!4#	*2*1/0B/!21/*3$1/02$2///!1(2.15//&1//&1//&1//!4!1+1*1/+1(2&8//+4//.2*3//+1,2-1%2$201!23-2*1/,2/!1&1/////#1$1////&M&1(1)1/!1!1///$2////+1%1)1//,2,101/,1-	dgnL`EaICpRe]VujjjihFQk@	14	13	201	201.077	1.0009	4	0	24.44	1.4996	41.93	0.92857	0.72199	0.41415	14	5	5	1	9	0	0	0	12	0
	;CvOzcMnKIzgW80WVV68@40V68V8!501$V0V$F/#1&4$8%14!	F08!2F%X02048F#2!@01%8FF2!104!V840V!10k0801#WFF!V#930F022V0F!5#	//(A/*1/)1/!2#2$4////&4///02///3///&3!2/&1//,6//+3*1/+2/!2////(2(1)2*4$2/$2//#1/)1*1)4#11//%1$1///-1(M&1/!3/!3+101///01(1!1!2//+11/&1//(1!12#1(102/,1,2	dgmD`LvDCpRi]uUjijjPB	14	13	199	199.085	1.25	4	0	30.49	0.88882	38.53	0.92857	0.74942	0.39965	14	5	5	1	10	0	0	0	10	0
	zjbDvUbcLjl3ygoF0XV24Z84NX68VB!1#k!10V%F*2#V+2F!2%14!	!9!202$V0F0Z8F#20F20108J!80F3$4!V84#V10F0@F1#W0F!V#830F022k!204010	//(B(1)1&1//+4$4////&1//////-1////&2/-1-101!4//&5!17,1//,301//!102//)2)1///,2,1//-1/1)1/////-1L!1/&2/%1(1%2/(1/1/)2//$3/01$22//02*4(2#102.2,6,1	dgmL`LNDdOAJgU{Vjjjj`XD	14	13	203	203.073	-0.897	5	0	18.58	2.3305	69.76	0.85714	0.83048	0.4621	14	6	6	2	9	0	0	0	14	0
	;EvSUeMbqGzPkNVf4aHg348V4880FZ5V10111$8$1!F//0214!	!84F2NF$X#180F102018$4020FF24#44028!V!90X08V#FF0N04V!381#22F0J0V5#	*1/$2&7//1//)204//!1/!1,2(5)1/,2//$1//02/$3//$1*1//,2//+7//&1&2*3(1-1///1!1*1#2//1/!1(2,1/&13/%1/////-1.2*M(2.102.2!1/)1)5//+1%1/*1/+1///#6!1)1011/+1$2(	dgnL`MaACpReU[yjfjjdZKHJ`	14	13	201	201.077	0.8312	4	0	21.34	1.5722	30.93	0.85714	0.73613	0.4722	14	5	5	2	8	0	0	0	12	0
	[r<vzvjrhiUjvhyvjTMRorraW8ybSpNojqdvFurJqGm1uCDg0ZJWZe1V1V40J02Fk@c08!X14!	8094N2NHF!DXVk2ZBJN28@Z92!4960X82N310B1LZ0XC51V0XO0L0Tl50WTW0F1gZ203cA159m2o2J6VRF5F	//%20B#1#12!2$1/%2(1$2*2!8$@$5!1#2/&2/*4!3&3/02//(1*1(1#1)1%101#1/*1//%1#2!1//*1,1(2.3(B&3/%1)1)302$91&2#1+3!3-2!102-1$3/12102/*2&1(1*2$6#2(1!2-1.12-2.4141/%3#1/!1/-1)301)t1$301.101(4&@&1$1/$2!5$1#4%1/%1*7/&1!2#1/$101#2.1$3//&103&22/0133-	el\\IH@BAohDLOHdjghPOCIILdheDeEMeMlhiXUGLfjhJ`ibjjjZXpxRdB`D	35	35	481	481.228	1.2615	12	0	124.76	0.96097	144.96	0.48571	0.70964	0.76523	35	13	13	4	14	1	1	6	19	3
	;j;ir=xtjjziUjvhyv:uwoprYxSvjSrwajydfP:JmUstcK6i2aMW4iWZVoW8J4LNlXe09V0X1B!	N094NHNHF!DX4mV_gJR30@_Oe0109MBX8FNI5NhW6a0Xt51V0XO6yVUl10WTlFu1iZF2IdEKF0m2oFJ2VC05F	$2/+1%7#102011(1!3&3#101#2!1$1/2!2$@$8,21*1$2-3*1%33$B,1!2//!2$1#3/$1//3&2&1$1#1-4/!2!1//*1+5)2&1/B$303)2(1,1%1$1$9(2/2/02/#101/$4!2*201/-1!1&2$6,1$2+2+1.1+1!1$4&103)1!3#1.3#2(1+3/03)10s1&1*2#101(4.1/-3*2-1/(52/02&2#1%1,12/.1/,1%103!2#22/0101!1!1%3	el\\ID@BNohDLOHdbgdPO@ZPrRSIJIQIQRjYZJJNK[JijjfijZjjjfYjNDi@idje@IP	35	35	488	488.215	1.132	12	0	138.3	0.86688	144.96	0.48571	0.69954	0.88894	35	14	14	6	12	1	0	0	18	1
	;j;ir=xtjjziThvhyvjzuRopbYpKvECrwajThfN:JmAk9c54i0ZMW0i1_Vo!J0HFl2uV0V0X1B!	809!HN6F!BX4m0_BJN30@VSe0109L4V8HN358gW6V0Vt50V0XG4qVUl120LW0s1gZF2Fc71F0m2kFF6Vh050	02/!11/08#1#11!2$2!5!1.2/)2!2$A$6&2#1/!2/*4!1(A+1#2//01%1!13/01/-1.1$1%1%1#1/)2!1#1#2%2/1&101!1%2#2&23/&D#1!3//1%2!30201!9(2(2&2!4&1%2,4%1$3)1&2!2/03/%4!1*2$5&1$4//,11/$4/#1!30101,1/#2/#2$3+u1$101/11(4(1-3+1)3//+1$17!1/&1,1-1%1!3%1!1.1)1+1%10401$22/010107+	eb\\ID@BC`XDLGOHmodPOBjPrRSIIJIJYSKRJKSqPjMUSUSMUUSUMLQpkHeFhaq^L	36	35	500	500.226	0.6532	12	0	138.31	0.88923	155.96	0.52778	0.77847	0.79548	36	14	14	5	15	0	0	0	19	1
	;j;ir=xtjjziUjvhyvjzuRoprYpSvjSrwajyhfN:JmUmOc56i2ZMW4i1_Vo!J0HNlXuV9V0X1B!	8094FHNLF!DX4mV_BJR30@ZSe0109L4X8HNI58gW6Z0Xt51V0XO4yVUl12WTl0u1gZF2IcE5F0m2oFJ6Vh05F	/$1+1%9(21!2$1!3+1%2!1$1/2!2$8$6&2$21*1$2-3*141#1%A+1#2//(1!13/01!1/*1$3)1$1$1&1#1/)2!11!1*21/)1/%2&1/A&3(1)1/#1!30201!9(2!2,2!4&1/#4%1$3/02!2%3*6/%4%1&2$3$102$6$2/(1-11.1$4)1!2%1(1&1#1$1)1#2&3/-s3&1*2#101///,1//%1%7/)22#1/0101!1/#1.1)1+1%10301#122#1,10107+	el\\ID@BNohDLKO@lghPO@ZPrRSIIJIQSISIZIJNEQHijjZjfZjjfffjNEIGHdbdaqAL	35	35	488	488.215	0.3649	12	0	138.3	0.86688	144.96	0.51429	0.68381	0.86986	35	14	14	6	12	1	0	0	18	0
	;j:Uirrzx:xtjjUaUjvhifjz@FoprYpS@ECrw6jyhfNXzFmPmOc56c0ZJW0a0VVo!J0J0l2uV9V0X1B!	8084FHNFG!8Y4k0Zg4S20@_G2#9L4X0FN31FgW2a22s50V0VO2TVTl!WTG1F1gZF2IcE5!m2JF44VB01F	//(A#1!111!2$1!3%2+2$101/02!2$8$4&2/&2/%4#4+@)1%2.1$1)1#1#1#3&3/01,2/%1(3,1#1/(2!11+1/!1$1#3!2/!204/%E&3-1%1*101#1!302$91&2/2!3$1(2$2&1%2$3/02!2025$1/.2!1*2$3&1$8$11/)1,11/#4/&3#1//02$1&4+3+u1&1/01(4/%1/&3/#1(1/$7.2*201/)1&1+2/&101+1%10301$22.1010107)10	eb\\ID@BBohDLKGOG`TPOCZPrRSIIJIJYYJJIQRVDzMUUTsUMUUTuMaphiTdMEI`	36	35	500	500.226	0.8534	12	0	119.61	1.0023	144.96	0.5	0.74259	0.77687	36	14	14	4	16	0	0	0	21	1
	[r<yzQj:iThfCyvbizwkqbrxKvY1WgweTgkHyjLLIFWuR8i2@MlJBW_V0Z04JHNk8@08V0V1B!	F091PINHF802XZkXZ8FH18@0GX21B9K8V8HII1FCVMV0Vx40V0mG0LVDl501JWFH0aV22Md70K9a2kHH2VBF1F	1$2/)2$108(1#11#2!3#1//$1%6!20A$2///*1+3#1+2//,3!11$1(1%1#1,1/!1!2/+1/!2)1!2)1$1//&2/!1$B2%22/-2)1!1!207(1(11.1$1(2/#2$1*10102!3///)8!1)2!2/!1+2!5&1!3/0510201!1/%2#2,1%1)2)1%1#3+s$1306.30112-@/%3$2)3!101#7%1//04/*1)1/$12$1/%1,3$2%1!2!103*2/07(1$	ed\\ND@LEghDG@dkhPOBjPrRIIQJIJKFHrJZqQ[VQ_@uUATEQUUUSLdPpiIyLhA@	34	35	468	468.228	1.4892	10	0	118.7	0.7829	125.6	0.52941	0.69765	0.79273	34	12	12	5	14	2	1	6	19	3
	>Uzrrzx;QjrCaUjvhifbE7For7bW8DbOrRLjqdvNerJqGmOP48g!JWZc1V1o40J#l@8V8!X1B!	8094NHNHF!BXZk2ZB4R08@Z12!4960X02N310B1LZ02x50V0XO0TVTl40WTG0F1gZ20IcE159m2JHJ6VRF5F	/02%1.@(11!203!1-3/1/#8!10@$4&2(1$1(2/*4!3/)2///#1/&1,1%3%1#2%11//&1#2,2#4*3$1&1!2//%1(A&3//$101!302$9(2/2!3/2!2*1!1$3$1&1&2101&1%1/%4+302$4&1$6!21/-2$2$1!2)1&21///,2/1(301)s%3/0101(41#30@#1!1/-5)4%1/%1$1$7!1/&2#101!103.1#2.1%1!1/(1!1%10301%2/#12$2&	el\\ID@BFohDLG@hbghPO@zPrRSIJIIJJKKZZJJFMRqIjjB`ibjjjffLEIeNhA@	35	35	488	488.215	0.4218	12	0	140.95	0.85059	144.96	0.48571	0.71491	0.78354	35	14	14	4	14	1	1	6	18	3
	;j;ir=xtjjziUjvhyv:uwoprYSSvjSrwijyhfN:JmMsOc56a2aMW4e1_Vo18J4HNlXu01V0X1B!	N094N2NLF!DY4mV_BJT30@WSe0109MBX8FQI58h0640XO51V0m94u0Ek12WHlFu1iZF27dEKF0L2kFJ2Vh05F	//01%8#101011(1!3+1%2!1$1/2!2$@$3,21*1$2#1)3&4!101#1%C$12/.2/!1#3/!101/%1)3/$1#1-1$2/1//*1/%2&1/E01$2/!1,1$21$1$8(202-2/02,2%2%1/2!2//!2(1!1&2$6)2101$2%1&1)1.1!1)201!102)1+23#1*2&12(1$2%3/03)20t1&1*2#1%1#4.1/#1)5.1)1/&14)1%1)2#1(1*1!1/*1!2.2$3%3$1103&22/0101081*	el\\AD@BA`XDLG@hbdPOBZPrRSIJIQZJYJYKQSQi[JijjZjifjjjiijNDiOIdjeaqQKs@	35	35	484	484.227	0.398	11	0	114.37	0.93425	127.89	0.48571	0.68209	0.86758	35	13	13	6	14	1	0	0	21	1
	;j;ir=xtjjziThvhyv:uwoprYxKvECrwijThfN:JmAs9cK6i0aMW0iW_VoW8J4LFl2e!V0X1B!	N090N2N2F!DY4mV_gJU30@WOe0109MBV8FQ35NhW720Vt50V0m16m0El1!HWGs1iZF24d71F0q2oFF2VC050	02!2/1)1&7#101011#1#2!5!1#4*2/!2%2!2$@$4-2/2/%4)2%E%2+2/.1%1#3$1#3////%1+101/!3!1(2.3$301&101!1(3)23/&F&3)2/%1%2$1$9(2!1$2&2/02,2%1.1&3!2$1//%1*2$7,1//-1!1)2&2/&30101/#2-2#1-2$3)10u1&1/3$1#4(1%101$3+1)31/(1/&16/#3%1!1)1-1%1!3(1)12/)101%105&22/010103*2	eb\\ID@BC`XDL@hlmolPOAjPrRSIJIQIJ[SFQSQqQEMUTuMMUUUULrQpoHUNi`IFHK@	36	35	500	500.226	0.66	12	0	138.31	0.88923	155.96	0.5	0.80161	0.81951	36	14	14	5	16	0	0	0	19	1
	>Uzrrzx;QjzCaUjvhifbEEkor7qt8CYOrNTjyhvHer6qGmdPJ8g0@5lodWW1ZZ0J4!k@8V8!X14!	N095PINHF80DXVkX_B4P18@Z1220B970X0HQ31FC1MZ02S5FV0XO0LVTl40WTGFF1gZ20McAG59q2J2L6VRF5F	1/2%1#1*D(11!1$1*1!3/1/#8!206$4/.2$5$1.3!3(3#1+2/#2/.1!1/#1,1%3*2%1/)1-1#2,2.3,1!2//%1(7&3)1/*101$1$9(2/2/#2!2*1!1$2$1&1$102!1&1%1/3$2-2$5,3!21)1!3/2$2(3)1%22102////*11(301)r%3/0301(41%@#1!1&1*12)7!1%4%1/%1*6!1/&2#101!101/#2$2/1!1/(1)103(2/#1%201$	ed\\IH@BFghDLG@hbkhPOCIILdhddhhlmihhcD]Xe|BuUAPTqUUULrRBdr`D	34	35	469	469.217	0.2474	12	0	143.45	0.83576	144.96	0.5	0.64064	0.80188	34	13	13	3	14	2	1	6	16	3
	zjbDvS6eLbv1yukFVX06RZd48X78#oWV#V110482$W!F01#4!F04/$214!	!8402NF$X0F0Z8$201$8402!F%4402840V0V10H02F!1FG0F04V!381#22F0F2V401F	/(1&2&6(1)1&1///09/&1%1////#2///&1!3///////(2$3)1/,3/(A/&1.1&3*3(1/)1//(8.32//+2.2,1////+3///03//*N(3$1)1!2///%8!1////*1/+1///#2!2)102/)1!2-	do]L`LnDTOCIHdehh]JjjjjSh\B	15	14	215	215.084	0.6949	5	0	9.29	3.9935	47.76	0.66667	0.78915	0.47083	15	6	6	3	8	0	0	0	15	1
	zrzCvOUcMWxGzcl80W0XD8@4827@!V05V1!10W#2!F0V!F-1,8$214!	!84F2NF$X0m0Z80F!2018#94020F0218!2402840V0V90m02F!101#4V!381#22F040V501F	//(B(1)1&1(1/1/042#1$2%201//*1/!2/////(1//,1+1&3.1*1/101$1/#9#1//&3/%2/+2&4/////$2%2*2$2%2//1,1#4////#1//!1///.30M)1/2/!3/012///,2//01)1/01$1!2/(1/.102/,2!2(11	do]B`LnDWP|DjUUuvjijj`B	15	14	219	219.072	-0.5719	6	0	41.08	1.222	67.99	0.8	0.83345	0.42063	15	7	7	1	11	0	0	0	13	0
	;EvSUeMrrGzulNVY4aLgf4@V68!Fo5V1!11V!8#F@1!F01#4$401&4$8$214!	F084F2NF$X020480F!2018$5020FF2$4402840V!90m08#1FGFF04V!381F!22F0J0V5#	&3!1/$2&5/*1//,2#6$4///1/%4/2//2/*1/$3///*2#1///%1///%7//&1&2*3////+1.2*4$2#1/2!1!1.2,1/(2+1-1/-1////*1*N01%2.103/!6/////2//01)11,201///$6!101&102/,2-	do]L`LvDDOAJewggjijjeNbpH	15	14	215	215.084	0.3726	5	0	40.49	0.91628	47.76	0.8	0.74	0.47083	15	6	6	3	9	0	0	0	11	0
	;CvOzcMnpIzgV82WVV69@40X68V8!501$10V0F/.44*14!	F08!2F%X#4cF#210201%8FF20F104!V840V!12F08V1#WFF04V#930F022V0F!4#	//(B/*2/)1/&2$4/+2//*6///02/////(1*2#3!2/&1//,6//&2#3*1/+2!2.2//*1/,2(1)2*4/*2//#2/+1+1%7$1//%1$1///-1(O&1/!1/.101//)2&1(1!1//.11/&1/.1(1!12,102/&1$2,2	do]D`LNDCpRi]WUZjiji@H	15	14	211	211.096	1.6986	4	0	27.4	0.98905	38.53	0.93333	0.7684	0.35499	15	5	5	1	11	0	0	0	11	0
	zjbDvQaeLjn3yykFVVo@JV948XacV8V4WW$110Z8,V%F$4.V!14!	!8!2&V0k0Z8F#2!2#9#80F01#6!V84#V10F02F1#W0F!V#83#22k!204010	//3&A(2)1&1&1//)8////!103/&1/-1////////&2//,2/!2/&19,2+2//3//&2//#1.1301////&3//////%2////01N#1!1/#1/+203(1-4/////(2/011$1//%2$1@01*102.3,3-	do]L`L^DTOAJgVWyjjjjjJPP	15	14	215	215.084	-0.5758	5	0	15.49	2.7954	69.76	0.8	0.82595	0.39608	15	6	6	3	9	0	0	0	15	0
	;Cv9z@MnMnUB8901ZV28@04VX0Vc!4VC&V#V$F)22+4*V14!	F08!2F%X$8FF!2!@01!10V8FF2!104!V9!V!10X0801#VFF!V#930F022!F!5#	*1/,C///$1/&1$4////&4//%21////.1,1/$4034/&1/(3/#7//+1/*1+2,1$2//!1//$1,11#2*2$2,2//(2!1//+1!4$1//%1$2////&O&1&1/-2/)1)2/+1(1%2//+1.201#501///01(102/,1,2	do]D`E^DCpReWUYZijjf@H	15	14	211	211.096	0.9152	4	0	27.4	0.98905	24.94	0.86667	0.78257	0.34256	15	5	5	0	11	0	0	0	11	0
	zrzCvSUcMlSGzsl80W0aDc@4807@#V5V1!10V!82!F0V!F-1&4$8$214!	F084F2NF$X0H0Z80F!2018#85020F0208#402840V!90m08F!1FGF!4V!381F!22F040V5!F	//(8(2/01/-1,32#3$4/-1//(4/2//2!1//!1///)1*2/&2/!2$3/1!2//+4//.2*3/,1%3///&2*4$2%2///!2/(2//////&1//%10N)2/11+1$6//#2//+2%1/1)1$1#1-2!1///#2,102/,2)2011	do]L`LvDdOCIHddbeEjjfjiaXD	15	14	215	215.084	0.3747	5	0	40.49	0.91628	47.76	0.8	0.76725	0.41291	15	6	6	2	10	0	0	0	11	0
	:rCvSrcMYlIzwZ02WVV4d@40X69V8!5V1$10V0F#1/+4)214!	!8!2F%X#4cFF!210201%8FF20F!4!V84$12H09V1#W0F04V#830F022V0F!4#	//(B/!1&2//.204$2/+2/)1.14////.1///*1*2#1/*2/+1(3&4//&2#5*1/.2#2*3//*1///2*21/)2//#2/+1+1%3//+1////,N&1/!2/%2(101*3)2/#2////$1%1)1%1/.1+16,102/&1$3*1!	do]L`LnDLOAJeu][jjfjjM`P	15	14	215	215.084	0.7643	5	0	27.99	1.4362	58.76	0.86667	0.77548	0.37701	15	6	6	2	10	0	0	0	13	0
	zjbDvUacLjt3ygoF0XV2BZ84NX78VB!G#k!10V02#F)22#V+2F!2%14!	!9!2F2$X0F0Z8F#21F2#84!80F1$4!V84#V10F02F1#W0F!V#83#22k0F204010	011/01+4%D(1)102$3//+6$3//*2//-1//////////#2/(1$1,1101!1//&3#7///*302//!2///%2//*3(1(2,3///.1//(2///-10N!1//-1///)1///.4/01$21//02*2,102/,A2,	do]L`L^DtOCIHdddcLjjjjjaXD	15	14	215	215.084	0.5975	5	0	12.39	3.2446	58.76	0.73333	0.83677	0.43493	15	6	6	2	10	0	0	0	15	0
	;EvRUeMrrWzesOVY4aLgc4DXa80VFJ5V8!1(V0210FG018!4$4!V%4*X14!	!84F2NF$X#4B4F!201%5020FF%4402840V!90H%101FF04V!389F!22F0J0V4#	/,2!2&8/!1&1///05$2/&1//.2/$2/2/////.1/&4///3)1/#1/,3#7.1(1-1,1$3///03/.2)3//%3-1&2)2!1////!1.1/////%M/(1)1.1/.4////1,1*1-201#5//.6$2%1103.3,4-	do_L`LUxS`|DjWyvVjjjihZA@	15	14	217	217.080	-0.6859	6	0	31.53	1.2892	51	0.73333	0.74654	0.45401	15	7	7	2	9	0	0	0	13	0
	;j;ir=xtjjhiUjvhyvzUuwoprnx8vjSrRijyhfPvrLmSutcK6i0iMlJjW_0oW8JJ2NlXuV8!X1B!	N095PINLF80DY4mV_BJT30@_Se2189MBX8FQI5NhW7Z0Xt5FV0mO4yVUl12WTlFu1iZF2MdEKF0q2oFL6Vh05F	1//&7#101011011$1*1*2!1$1$1&1!2!2!40B$4/(2%2$5)2%4#11%1#A#11*2//(1-1//01/01/01-1$2,2011)2//1(1$1&21/%1B01$3)1/%1%1$11#9(202-2/02/#1$2.104102/01/)1!1&2$7*101+1%1/*1!1+1!104!21$1+23#1*2(2(1/#1)3)20s1!2#1.301(4$2)1.2#1)3*2-1*1+18)1%1)2#11/!1,2/1/!2+1%103$1022/0101051$1$	elR\ID@BAohDLG@hbgdPOBZPrRSIJIQZJYJYKJZVK[JhFEjjZjifjjjfYjcaJSrYJiH\TS@	35	36	488	488.215	0.8708	12	0	138.3	0.86688	144.96	0.48571	0.60119	0.87527	35	14	14	6	11	2	0	0	18	1
	[r>vj:iThvhyvj:RorbrxKz7CrwyjThvN:Lq3k9sCBi0iMWkfW_WoZ0JJHFW@e!V021B!	N090P3N2F80DXZkX_8JP38@VOX0149M8V8HQ31FCWM!Vx5FV0m10H0El5!HWFF1iZ20Fd31K9q2kHF2VRF50	04)2)1/07#1#31(2!5!1.2/)2!8$@$4/.2/-3(5///!1%1#3%1!4/#1,1//-1!13$3!3$1&1&22/&1$10101!1/!23011*3(B&3//1%2$12#9(2#1#2&2/02$2,11$3)1$102202#1//&1*2$5,1!2/.2*1!3/0212/$30101///%2$301)u1$301#1+1)4&@1%1&3+1)3$1#42$1/%1)153/%1!1,1-1#201!3///1%104&22/0101,1	ebR\ID@BClXDL@hlmodPOAjPrRSIJIQIJ[SFQSQqKJNIMUPUALUUUUKLD\KrESjP_L	36	36	500	500.226	-0.4344	12	0	156.56	0.78558	155.96	0.5	0.7364	0.79764	36	14	14	5	15	1	1	6	17	3
	;j:Uirrzx:xtjjUaUjvhifjz@koprnxSAECrwDjyhfPezHmPmtcK6c0iKlFbWWVoV0JJF0l2uV9V0X1B!	N095PINJF80DX4mV_B4T30@ZK@2089MBX0HQ35NhW3Z02t5FV0kO4yVTl02WTGFs1iZF2McEK!q2oF64Vh01F	1/#1/!@#1!111!1$1!3!2#1*2/)2!2!207$6/.2$5/$1#2&D#1&1#2//#1#1!13)1&1&1/%1,101$1,11!1%1/!2!11!1$2$2!1,1)2!2/!204/%@&3)1/1$101#1$101!9(2/2!1&1%2,4%1!102/02102025$1(3/%2!1*2$4,4%1//%11!1/04!2,1!1!3#11+1/)1&4+3+u1&1.201(4//#1)3/,1-1%6&1&3*2//%2%1!1.1)2+1%10301$22/010107%1!10	ebR\ID@BBohDLKGOGh\POCZPrRSIIJIJYYJJIQRVKD`hmUSUSMUTuTsSX\JJUICb|X	36	36	500	500.226	0.1786	12	0	150.81	0.79497	144.96	0.5	0.65447	0.8236	36	14	14	4	16	1	0	0	17	1
	;j;ir=xtjjziUjvhyv:uwoprnxSvjSrwijyhfP:LmUutcK6i2iMlJjW_VoW8JJHNlXuV9V0X1B!	N095PINHF80DX4mV_BJT30@_Se2189MBX8FQI5NhW7Z0Xt5GV0mO4yVUl10WTlFu1iZF2MdEKF0q2oFL6Vh05F	1//1%7#101031!1$1!3&1#1%2!1$1/2!2!20@$6,21*1$2$5(3*11$1%9#11&1!3//(1#3)1*1//3/$1#1-1/!2!1)2//1/%2&1/B&3)1(1,1%1$1$9(2/2/022+4%2#12&1)2102,11/,1!1&2$7*201$2%1/01.1!1+1!104!2#101+33#1*2%102(1+3/03)20s1&1*2#301(4.1/#1)3/)1/&38)1%101&2#1/#1,2//#2+1%103&22/0101!1$1$	elR\ID@BNohDLG@hbgdPO@ZPrRSIJIQZJYJ[ZJJNK[JhFEjjZjifjjjfYjcaJSrYJiP\T	35	36	488	488.215	0.7811	12	0	138.3	0.86688	144.96	0.48571	0.60706	0.90602	35	14	14	6	11	2	0	0	18	1
	[r>vj:iThvhyvjyjworbrxKz7CpswjTgvHyzLq3kWsSBi0iMlkiW_WVZ0JJHFk@e!V0V1B!	N091PIN2F80DXZkXZ8JP38@VOX21B9M8V8HQ31FCVMV0Vx50V0mG0LVDl5!LWFF1iZ22Jd71K9q2kHH2VRF50	12//%9#1#11!11#1!5!1.2/%1!2!8!208$4/.2/*1!3%103#1+4//01%1#3%1!1.1#1,1/!1/.1-1#2!2)2,1(1&101!1/!2.3(@&3//1+1!208(2#1+2/02$2#1(11$2&101&2102!31//&1!3&2$6,1!2/!1+2!5&1!3/04102/#30101///+301)t1#1301.201(4&@1%1-1$1)3$1#7%1/%1#1%6/&1!1)1/%201!1//#2+1%104&2201.101(1$	elR\AD@BMohDL@hlgdPOAjPrRSIJIQIJ[SFQSVJKYqHFEjjBhIbjjjfYKCa^Pj@P	35	36	484	484.227	0.9945	11	0	143.46	0.766	135.73	0.51429	0.66405	0.80599	35	13	13	4	13	2	1	6	16	3
	[r>vjrziUjvCyvjzrRorrb_SubSrwqEqdmNzjJqUmOuCDi24LW4i1ZVo40J0HNlceV9V0X1B!	8094NHNHF!2XZkXZBJJ28@ZGX0149J0X82FI10BWLZ0Xx41V0XO0TVUl501Tl0H0gZ22IcE5K9X2oHJ6VBF1F	//01%7#1#2#2$1!3#1&1/,1!2!8$B$3&2$21*1/#3+4$1/&2//)1!3/!101(11+1)3+1(1//%2#1.1!101!1//&2&1&1(D&3(1/-10130201!8(3!2/3-2$2/#3$1*12!2//(2%1#1(6$101$4!202/(1#2*1!2+1$41/%3#11/01(11#2&3!1!1*3+t%303*2#1011&4&@/+1)3!101#4%1//07/!1&2/%101!1#2.1+1$1/#1%103&3!1+2$2-	elR\AD@LNohDG@hbghPO@ZPrRIIQJIJJ[J[ZJJNERqKJjjhJ`ibjjjffJaaRSrYJi@P	35	36	484	484.227	2.0198	11	0	120.84	0.85129	131.67	0.48571	0.66337	0.85875	35	13	13	6	11	2	1	6	20	3
	;j;ir=xsjjziUjvhyvjzuRoprnlSvjSpwZjyhfN:LXLk1cK6i2gJkJfV_VV!JJLNlXu01V021B!	N095N3NHG80@Y4kV_cJU30@WOX0189MB28FQI1Fh0662X95GV0m92T0El10WHlGH1iZF0Id3KF0q2oFL2VB05F	03//%9#1#11(1!3%2$1$12!102!1/2!4!209$4$101$21,1!2*1*4#1+E$101/(1$1)1(1#3&301,1#1*2-3&2/01(1$1(1,1,1/(1#2/%2&1/B&3/!1,1#101*91&2/2(1(2,1%2$2(1(2102!1&2//1!101$2$6#1(2$3/*1,11-1$2!2%1,3#1.3,1+3/03+u1&11)2#102!1$4(11)2*1-3*2(101)1/04/*2#11/!2*1//#1,11$110304$22%1*10107+	ebR\ID@BNhXDLKO@l`\PO@ZPrRSIIJIQSISIZJI]JYIEMUUTtuUMUTsST\JRNQIEKCQj[f	36	36	500	500.226	-0.2274	12	0	135.21	0.88669	144.96	0.55556	0.63597	0.83271	36	14	14	6	14	1	0	0	19	1
	[r<vzvjzhiUjvhyvjTURorrqt8zbSpRwjyhvFurLqGk1uCDZ0gKWoeWW1VZ0J42Fk@c$21B!	8094P3NHF!DXVk2_8JP38@Z9X!4970X8HP31FB1M40XC5GV0X90H06l50WHWFH1gZ20Ic3K59L2o2J2VRF5F	/.1(70301#32$3!1/%2(1/2!8$B$5/.2/-3(5/,2/+1*1!4/3!1!2$1#1/*1#1#2-3$3(1&1.5/*1!1)1(2!1!1(3(A&3//1#1&12#9(2#1+2.302!112,11$3,1#2302//!1(2*2$6,1!2/-12*1!3/121/%3#1$1/.1+1)301)u1$301.1*4$30@&1/#1)3$1#42$1/%1*53/%1!2#1/%31#2&1//-3%103&22/0103-	ebR\ID@BAlXDLOHdjodPOBZPrRSIJIQIQSYS[QQQkJNYMUPUASEUUUKLD\IRAQiP_L	36	36	500	500.226	-0.2755	12	0	153.46	0.78125	144.96	0.47222	0.71002	0.77309	36	14	14	5	16	1	1	6	17	3
	;j;ir=xtjjziUjvhyv:uwoprYxSvjSrwijyhfN:JmUsOc56i2aMW4i1_VoW8J4HNlXu09V0X1B!	N094N2NLF!DY4mV_BJT30@_Se0109MBX8FQI58hW740Xt51V0m94u0El12WHlFu1iZF27dEKF0q2oFJ2Vh05F	//01%6#101011(1!3&4#1%2!1$1)2%2!2$@$4,21*1$2-3&4!101#1%C$12%1//+1#301/201/%1)3/$1#1-1$2,3!1/(3$3+11/$2&1/E01$3)2(1,1%1$1$9(202-2/02,2%1/&2!2$1&1/-1!1&2$6*101$2%1.101.1!1)201!102&101+23#1*2(2(1$2%3/03)20u1&1*2#1%1#4.1/#1)3/)1/&17)1%101&2#1/#1!1/*1!2.2+1%203&22/0101081*	ebR\ID@BA`XDLG@hbolPOBZPrRSIJIQZJYJYKQSQqEYUMUSUULuUUULsT\IR^SIUKCbbPV	36	36	500	500.226	0.731	12	0	135.21	0.88669	144.96	0.47222	0.68868	0.88608	36	14	14	6	13	1	0	0	19	1
	;j;ir=xtjjziUjvCyv:uwoprnxSvjSrwijyhXPzjLmUutcK6i2DMlJjW_VoW8JJLNlVeV9V0X1B!	N095PINHF806Y4mV_gJM30@_Ge2189KBX8FII5NhW7a0Xt4GV0mO2yVUl101TlFP0DZF2MdEKF0a2oFL6VC01F	2#2/+1%7#1#3#1$1!3#1!1#1/,1!2!2!20A$3,23*1*5#1#3&4#1$3%C#1(1!302//&1!3(14*1)1/%3/$1/101+1%2,2)101!1/,3)2&1&1(E&3(11/,1$1$8(3//!2/)2$101)2102+111%1/)1,7,1$2/(1.1!1+1$4!2#1+1!3#1/01*1+3,3#3)10t/#2#3011&5!1//1)3!101//,7/!2&2/(1,2-1)1!1/#1%103&3.2$2(1#2	elR\AD@LNohDG@hbgdPO@ZPrRIIQJIJJ[J[ZJJNK[JhFFjjZfijjjjfYjaaRSrYJiH\Vc@	35	36	484	484.227	2.3357	11	0	118.19	0.87038	131.67	0.48571	0.64404	0.89368	35	13	13	6	12	2	0	0	20	1
	;CvOzeMnUYzgc90WZVD8844Vb8Vc!1VB&V020V$F)22+4*V14!	F08!2F%X0F0Z8FF!2!2010810V8FF2!104!V940V!10H08F1#WFF!V#930F022V0F204#	//03%E(2)1&1/)2/&2$2////&2+1(2/2/////-1/$2034/&2/!4$8,1%5//+4/*1/)1$2//!1///!1$3/-2//(2!1///$1//%1////*20P&1&1////!6//$1///!1.202#501/*1/1$1(103/,2)2#	f`~pb@LZ}A@OCIHddTdheUUUUL@D	16	15	225	225.103	0.7525	5	0	15.35	1.9967	41.77	0.75	0.78916	0.39608	16	6	6	1	11	0	0	0	14	0
	;EvRUeMrrWzesOVf4aLgc4DXa88VFJ5V8011#8#V0210FG018!4$4!V%4*X14!	!84F2NF$X#4B4H10201%5020FF%4402840V!90H!V!101FF04V!3c9F!62F0J0V4#	/,2!2&8/!1&1///05/,1$2/(2/5/$2/2/////.1/&1///*1#1+1!1-3-2#9/(1-1,1$3///02/.1)3)1/+3-1&2)2!1///02/1.1/////%O/(1)1.1/$3)4/#2//1*1,1*1/1#3//.6$2%1103.3,4-	f`~qb@LJ]AG@^BUK|{JuUUUMPYHFX	16	15	229	229.091	-0.2982	6	0	28.44	1.4293	51	0.75	0.7191	0.47603	16	7	7	2	9	0	0	0	14	0
	;hvxzcrYxIzgW82WVZD9@40X7@V8!50G$W0V1H!F)F$4#W(4#8%14!	!8!2N%X0H0ZcF#210@0108#8FF20N!420V840V!12k08k1#W0F04V#830F022V0F205#	//(D(21/1/)1/02!401$4////&4/////////*4.1*1/!2!303,1%8*2//3///*2)1/&1//01,2!2%2//#2/1/$1%1*2//!1//%1$1///-1%30Q&1/!2(13//,2$1/.1,22//#1/02%1/!1&1/1)2#102/,1)2#	f`~Pb@LN``G`eRkOzmUTsUP@P	16	15	223	223.107	2.8623	4	0	24.31	1.1148	38.53	0.8125	0.77997	0.45401	16	5	5	1	11	0	0	0	12	0
	;CvSzcMnp3zw_80dVV6c840X69c8!1V!1!W0V$F1/*4*214!	F08!2F%X!V48FH10210201!1!8FG2!104!V840V!10H09V1#WFF!V#930F062V0F!4#	//(B/!112$3/#3/&2$4/,1/$1(2.15////.1////*1!1/&2/+1(2&4//&3#8*1//#2*3//+1,2/$2+2-2*1+2/2/!3&1/#1///.1////,P&1(1)1/!1!1(101//)2////$1%1%1)1//+14,102.2&1$5*101	f`~Qb@LF`cPOAJeuumZjjjihJdKL	16	15	227	227.095	1.1097	5	0	24.9	1.6145	58.76	0.875	0.73423	0.39608	16	6	6	2	10	0	0	0	14	0
	;EvOyeMbzIzylNVWZXT8A42Xb@V8V4_01!11W0Z02!F@&V%F#1,8%14!	!8!2F%X0m0Z8F#2!@#9#8FF218!6!V840V0V10k02F1#W0F!V#83#22k0F205010	//3&D(1)1&1/)1/022#3$2//%1//2/////////*3%1(1*1$1,1$1,1%7/!2/(5,2/)1#1-3////+1(2%23%1!2$2%2///!3///$2/#2/01+2///-10P&101/01/03//#2//$1%2//*22/01%1/*1/1401*102/,1-	f`~Qb@L^``pOAJeU[_ZjfjjhLPH	16	15	227	227.095	0.8722	5	0	24.9	1.6145	58.76	0.75	0.81574	0.45984	16	6	6	2	11	0	0	0	14	0
	;EvUzcMzx3zgoN0fV2Dg84uV78cB!1#l$V02#H*2#V*42F!2%14!	F09!2F2$X0FVZ8F01020F20108J808FG3!104!V840V!10F08k1#WFF!V#930F062V0F204#	.1/03%B(2)2&1/#3/,3///+2/5#1&1(2////,11//2/(1//*3$6,1101!2/&2.2#6,1//,302//!1//!1%201)3/#1//(2,1//.1.1%1//////20P!1/&1/%1/.14/#2#1/)1//$1!1-1%1//02*2,102/,3)2#	f`~Qb@LF`bPOCIHddULdeUUUUM@TaY`	16	15	227	227.095	0.7507	5	0	24.9	1.6145	58.76	0.8125	0.79722	0.44158	16	6	6	2	10	0	0	0	14	0
	zrzCzOUcMWxGzcl82d0XD9@4827@8#5V10110W!1P!F0V!F-1!V)8$214!	8084F2NF#4X0H0_80F102018#84020F0248Z!402840V0V90m02k!101080BZ!3811!22F040V501F	//(@(1/01(1&1(2/021#1$1#2//1-1)2(7//&2///1/%2/$31+1&3.1*1/121$1/#6#1//&4&1-2/#2&2&4/////$2%2*2/1/+1/02//!2+3/////#2//!10O.1*2/!1/01$1*2/01/*1//01)1/012#1!1/(1/.102/,2+11	f`~PR@LN`cQ`^BUJjj~uUMTu@`r`	16	15	231	231.083	-0.3965	6	0	45.73	1.0964	64.83	0.75	0.79818	0.44793	16	7	7	1	11	0	0	0	12	0
	;CvSzcMnSIzw_80WVVDc@40V7AV8!5V1$V0V02!F1/!1&4$8$214!	F08!2F%X0H0Z8FF!2!@01081!8FF208104!V840V!10m09F1#WFF!V#930F022V0F205#	//(B(2)11%1//,2#3$4/,11//&14//&2)2/,1////*1!2/&2/!2$3!1(21%4//+3//.2*3//#3&1//.2*4$2%2/.3/!1/////+1////*10P&101/11+1$6!1//2//+2//+1&1%2!1%1/*1/12,102/,2)21!	f`~Qb@LV``pOCIHddbdieUTuUSCTA@	16	15	227	227.095	0.9037	5	0	40.5	0.99259	58.76	0.8125	0.76347	0.41291	16	6	6	2	11	0	0	0	12	0
	zrzCvOTcMWxGzcl80d0XD8@4827@80V05VG0110W#@40F0V!F-11+N$214!	!8402NF#4X0m0_8!102058#94020F0258V02402840V0V10m02k!1010804V!381#22k#VW01F	/&1/A(1)11%1(1//!41#1$2#102////72*3////+1/%1/$12+3&2/*1/101$1/#8#2/#2/!3/*1/.4///)4/*2%2////%1#4//+2/&1/-1#1///.30O.1/-1/012///,1//01)1/01$1!1101(1+1/.102/,2!2(11	f`~PR@L^`cQ`^FRQIIIIIFjijihDFT	16	15	231	231.083	-0.2668	6	0	53.59	0.93674	67.99	0.75	0.78881	0.45984	16	7	7	1	11	0	0	0	12	0
	;CvOzcMnxYzgc90WV0D8844X78V8!104$10V02&F*2+4+14!	F08!2F%X0F0Z8F#21020108#8FF2!104!V840V!10F08F1#WFF!V#930F022V0F204#	/!3-2%D(21*2$3/)2/02$3$2//$4//02+1/////#1+3/&1/$2!4/&2/!2$3,1%5//+5///$2$2//!1//!1*2)2//&1//013///$1//%1////*10Q&1.1///*2/&3,1///!1.202%1/*1/1-102/,5!1%2#	f`~Pb@LF``G`eRj~kMUUUUH@P	16	15	223	223.107	2.0576	4	0	8.71	3.1114	38.53	0.8125	0.78891	0.38686	16	5	5	1	11	0	0	0	14	0
	;EzUzcMzx3zgoN0fV2Dg84uV78cB!10F0l$V024!H*2#V#1%42F!2%14!	F09082F2#2X0FVZ8F01020F20108J808FI3!504!V840V!10F08k1#WFF!V#930F062V0F204#	//03%B(2)2&1/#1/,3$1///$2/05#1&1(2//(1//#11//1/%101//*3$7%1%1101!2//&2#4&1$1//,402//!1/#2-1%101)3/#1//(2,1$2//)1+2!1////#2//!20Q!1/&1/%1/.14/(1/)1//$1!1-1%1/&2)2*2,102/,303&2#	fhaPR@LF`bPP^FRQIHjYIIUUUUSLAREf	17	16	243	243.094	-0.3883	6	0	45.74	1.164	75.83	0.82353	0.78544	0.44793	17	7	7	2	11	0	0	0	12	0
	;CvSzeMnxYzwh90WWVDc844X79X8!1V4$Y0X020VF1!F!8&2&4#4*214!	F08!2F%X0F0Z8FF!210201081!8FF2!104!V840V!10H09F1#WFF!V#930F022V0F204#	//02%C(2)102$3//+2$5$2////%12+1/////#1+3//,1!4/&2/!2$3!1)1%4//+6//.2$2$3+4////.2//&1$1/,3///03$103//01//$2$2/.10R&1////*2$1/!3#1///-1%11#202%1/*1/1-102/,5!1%21!	fhaQb@LV``pOAJeU}[fjjjjiaj@`	17	16	239	239.106	1.3499	5	0	21.81	1.8432	58.76	0.76471	0.73276	0.43493	17	6	6	2	11	0	0	0	15	0
	;hvxzcrnxnzgd90WVZD8@44X7@V8!505$W0V02!F#F*6#1&4$8%14!	F08!2F%X0H0Z8F#210@0108#8FF208104!V840V!10k08k1#WFF!V#930F022V0F205#	/!3/$B(22/1/)2/&3$4//$4//02/$3////,1//01/$2!4)1,2/!2$3,1%5//+5///!302$2//!1#2/+101*2)2//#3//$11///$1//%1////*40S&1.1+4//-2$2/03,1,3//$1.202%1/*1/1-102/,2)2#	fhaPb@LV``GaddRRbjRTUUSUUR@D	17	16	235	235.118	3.0865	4	0	21.22	1.2771	38.53	0.76471	0.79219	0.43493	17	5	5	1	11	0	0	0	13	0
	;EvSTeMbzGzulNVf4aTBf4@X7@80Fo_0101W0W048@!F@W!F01#4!F0401,8%14!	!8402NF#4X0H0_8!10@018#94#FF248V04#840V0V10k02k!1FG0N!V!381#22F0F2V501F	01/-2&@(1/01*1//21#6)2///)2(5/1/%2////&2/$3////!21$1)1)3/!3/#2#A//&1/!3(1////!4.2&1//$2.2,2//////02/+3(1//0S.1(1!2/01!2.21!2+3!1/01/%1$1/+1(201/02///!2,101/)1013-	fhaab@LPPXGaddRRRbTnUUSUUU@T`r`	17	16	237	237.110	2.8691	4	0	12.07	2.7796	44.52	0.70588	0.77777	0.50377	17	5	5	2	10	0	0	0	15	1
	;EvQyeMjzIzylN0doeTcA4@Xbec804_W101!W0Z8@!F@-F#14+8!V!14!	!8!2F$4X0H0_8F0102!@#8#8FF248V04!V840V0V10k02k1#W0N!V#83#22k0F205010	//(@(2/01&1//$1#8)2///)23&5.1/&2%1////2/$3///2/021$1,1%2/!3/(@//&1/!2//,1/-4.2&1//$2/,1///////-3//(10S&1&1+2/01)202*1+5//+1/&1/!22/01%1//%1$14,102.3)1013-	fhaPb@LA``GaddRRRbUTUUSUUTBCJ	17	16	235	235.118	2.4049	4	0	5.62	4.8221	38.53	0.70588	0.79321	0.45984	17	5	5	2	10	0	0	0	15	1
	;hvxzcrYxIzgW82WVZD9@40X7@V8!K0G$W0V1H!F)F2#4#W(4#8%14!	!8!2N%X0H0ZcF#210@0108#8FF20N!420V840V0V12k0@k1#W0F04V#830F022k0F205010	/$1+2%E(1/01/)1/04!401$4////&4/////////*4.1$2$1/!1!301,1%8*2//4///*2//02//.2!2!1!2///$1/$1/02//!1//%1$1///-1%30S&1/!2(13//+201#1/.1,22/&1+3/01$21/!1&1/1)2#102/,4-	fhaPb@L^``GaddRRbRqRUUTtuT@D	17	16	235	235.118	3.2686	4	0	21.22	1.2771	38.53	0.76471	0.78743	0.48589	17	5	5	1	12	0	0	0	13	0
	;hvxzcrnxIzw_80WVZDc@40X7AV8!5V1$W0V02!F1-4#1&4$8$214!	F08!2F%X0H0Z8FF!210@01081!8FF208104!V840V!10m09k1#WFF!V#930F022V0F205#	//(B(21(11%1///03$4/,1//(12/$3/02)2/,1/!1///&1!2)1,2/!2$3!1(21%4//+5//.2!3&3//&2#1/&1/&2*2/(3/!3/!1/////+1////*40R&1/!1(4)3!1//2$2//,3//$1&1%2!1%1/*1/12,102/,2)21!	fhaQb@LN`bpOCIHdeETeLjjfjjfAhB	17	16	239	239.106	2.1123	5	0	37.41	1.0746	58.76	0.76471	0.77267	0.44793	17	6	6	2	11	0	0	0	13	0
	;EvQyeMjzIzylNVWoeTcA4@XbeV8V4_W1!11W0Z82!F@&V%F#14+8!V!14!	!8!2F%X0m0Z8F#2!@#9#8FF218!6!V840V0V10k02F1#W0F!V#83#22k0F205010	//3&B(2)1&1&1//$2#7$2//%1/(3&2.1/-1///////!1/#2$1,1$1,1%2/!2/(7,2/)1/!3////+1.23%1!2$2%2///!3////)2/////,10R&101/01/03)202/&4//+2/&1/!22/01%1//%1$1801*102.3,3-	fhaQb@LA``pOAJeU[_fjijjj`q@`	17	16	239	239.106	1.0905	5	0	21.81	1.8432	58.76	0.70588	0.82392	0.47083	17	6	6	3	11	0	0	0	15	0
	;CvOzcMnxnzgc92WVVD9@44X78V8!505$10V1H&F*2+44*14!	F08!2F%X0F0ZcF#21020108#8FF20F10420V840V!12F08k1#WFF04V#930F022V0F204#	/!3/$C(21/2/)2/&3$4/+2(4//06///)1//%1+2/&1&1,2!4/&2/!2$3,2%5//+3//*2)2$2//!1//!1*2)2*2/+1//012//.3$1//%1////*10S&1.1///)22/#2!3,1///!1.202%1/*1#1+1-102/,3)2#	fhaPb@LV``G`eRj{jsUUSUT`A@	17	16	235	235.118	2.3265	4	0	21.22	1.2771	38.53	0.82353	0.79669	0.41291	17	5	5	1	12	0	0	0	13	0
	;EvUzcMzxYzgwO0YV2Dgc4yX78VB0F1040k!10V02#H!F1%6!2V*42F!2%14!	F09!2F2$X0F0Z8F#21F20108J808FF3!104!V840V!10F08F1#WFF!V#930F022V0F204#	/!3(1$2%B(21(102$3//+2!105$2//$4//02+1/////#1+3///4//*2$3,1101!1//&2#6//&1,2$302//101///%2///,2,3///.1/////*1%1$10R!1//-1/#1+2/&31///.1.202%1//02*2,103/*207!1%2#	fhaQb@LV`aPOAJeU~ufjjjjiaJ@`	17	16	239	239.106	1.0358	5	0	21.81	1.8432	58.76	0.76471	0.83991	0.46544	17	6	6	2	11	0	0	0	15	0
	;CvSzeMnxnzwh92WWVDd@44X79X8!5V5$Y0X1H0VF1!F!8&2&4#44)214!	F08!2F%X0F0ZcFF!210201081!8FF20F10420V840V!12H09k1#WFF04V#930F022V0F204#	//(B(2)1&2///05$4/+2//)16///)1//%1+2/.1,1!4/&2/!2$3!1)2%4//+4//*2#2$2$3+4////.2*2/+1$1/,2//.303$103//01//$2$2/.10T&1////)22$1-2#3#1///-1%11#202%1/*1#1+1-102/,3)21!	fdqQb@LN`bpOAJeUwVyjjijjfAhB	18	17	251	251.117	1.6188	5	0	34.32	1.1713	58.76	0.77778	0.74929	0.45401	18	6	6	2	12	0	0	0	14	0
	zrzCzSUcMWxGzsl82d0aDd@4827@8!V5VG0110W!9P40F0V!F-110V)N$214!	8084F2NF#4X0H0_80F102058#84020F0248Z!402840V0V90m0@k!1FG080BZ!3811!22k040V_01F	//(9(1/01(1&1(1/!10203$3#1//1%1/*9+3//(1//!1/%1/$1,3//!2/!1$1/1!2/(2/!4&1/!1.2#2*4/,1/+4//02*2/1//-2/(3)2(2!3/////#2//!10S.1*2/!1/01/22//+1%2/1)1$1#2/012#1!1101(1/-4,102/,33*11	fdqPR@L^`cQ`^FRQIIIIIFJjijejhNdFT	18	17	255	255.105	0.072	6	0	55.15	0.90916	64.83	0.72222	0.75948	0.48589	18	7	7	2	12	0	0	0	12	0
	;CvOzeMnrnzgc92dZV69@44Xa8cc!5VC01!10c0F0V$F)22+44)V14!	F08!2F%X!V4cFH10210201!10V8FG20F104!V940V!12H08V1#WFF04V#930F062V0F!4#	//(C/*2/)2/&3$2/+22/(2/9//%2/////-1$1*2#2021/&2//,5/(3-2#6$1$1/.2)1$2//!1&1///2*2/!1&2//2!2/+1+1%302!1//%1////,T&1&1//)1101*3)2/#4/1%1//+11/1#301/.1+12#1(103/&1$3#1)	fdqpb@LFCA@OAJeu]VUjjfjihDGL	18	17	249	249.125	1.454	5	0	24.77	1.2374	41.77	0.83333	0.77725	0.42796	18	6	6	1	12	0	0	0	14	0
	;hvxzerYxIzw_92WWZDd@40X7AX8!5VK$W0X1H!F1%80F$6#W(4#8$214!	!8!2N%X0H0ZcFF!210@0108#8FF20N!420V840V!12m09k1#W0F04V#830F022V0F205#	//(A(21$3!1&1//.406$4////%14(1/////////01/*2/!2!303!1)1%4*2//5//.2$3$3)1/&1//01/&203/1/2/1/$1%1*2//$2//#1//$3$5/.30T&1/+13//,2$2//&3$22//.1%3%1/*1/1-102/,2)21!	fdqQb@L^`apOAJeV_unjjfZjjEhB	18	17	251	251.117	2.4211	5	0	34.32	1.1713	58.76	0.72222	0.7465	0.48104	18	6	6	2	11	0	0	0	14	1
	;EvSUeMbzGzypNVY4aTgf4@X7A!Fo_V1!W1l0482!F@W!F01#4!F0401,8$214!	!84F2NF$X0H0Z80F!@018#94020FF208!4402840V0V90m0@F!1FG0F04V!381#22F0J2V501F	//2&A(1/01//,20207$2/(1(1//$2////,1///////+1!106)1/,3*1,@//&1&1*3(1////!5.2&1!2$2%2/$5.2,1/02///&2///#3//*T(21-1022/03/#1.7!1//(2$1/+1(3/!1/.3-1$2!1)102/)1!2-	fdqQb@LN`cPOCIHddeMCheUTuUURARtA@	18	17	251	251.117	1.7274	5	0	15.62	2.3752	47.76	0.61111	0.77941	0.53731	18	6	6	3	11	0	0	0	16	1
	;EvSUeMbzGzypOVf5aTgf48V7A@0Fo5V101W1k068@10F0W!F098!4$401,8$214!	!84F2NF#4X0H0_80F10@018#94020FF248V04402840V!90m08k!1FG0N04V!381#22F0J2V5!F	//2&@(2%3*1/1/+1#7)2/#1//$2(5//&2/)1*1//02/$3////!22$3)1///%@//&1&1$3$3(1-1+2,1/)1.203//6/)2,1/0203//-3//////%T(2%1(1!102.1/&1+4!1/$1/!1//01/+3///#2!1)102/,201#1!2#	fdqQb@LV`aPOAJeUv~YjjZjji@hZPYP	18	17	251	251.117	1.616	5	0	15.62	2.3752	47.76	0.66667	0.71352	0.53731	18	6	6	3	10	0	0	0	16	1
	;hvxzernxnzwh90WWZDc@44X7AX8!5V5$Y0X020VF1!F!8&6#1!4#4$8$214!	F08!2F%X0H0Z8FF!210@01081!8FF208104!V840V!10m09k1#WFF!V#930F022V0F205#	//(A(21(1&1///05$4////%12/$3////,1///&1!4)1,2/!2$3!1)1%4//+6//.2!302$3+4/*2/+1/&2//#3(1/,1///03$103//01//$2$2/.40T&1/+4//-2$3/!3#1/$3//(1%11#202%1/*1/1-102/,2)21!	fdqQb@LN`bpOCIHdeETeMEUTuUULCPD	18	17	251	251.117	2.3788	5	0	34.32	1.1713	58.76	0.72222	0.74349	0.47083	18	6	6	2	11	0	0	0	14	0
	zrzCvOUeMlzGzel90d4XTc@482b@8!45VG0110W#@40F0V!F-11+N$X14!	!84F2NF#4X0H0_B4F102058#84020F0248V!402840V0V90m02k!1010804V!389#22k040V_01F	/$1+2%A(1/01$1011//!21#3$2#1////!7+3/)2///01/%1/$11+3&1)1*2$2/101$1/#3#1$1-2/!5*1.1/)2$3///)4//02////&2!2//+2//*1////.10S.1/-1+2$101.2//+1//01)2/02$2!2104(1+1/04,103.3,5*111	fdqqb@LNcAF`^BUJjknsUTuSUPHLh	18	17	253	253.113	0.3791	6	0	37.86	1.0737	51	0.77778	0.76583	0.46544	18	7	7	1	12	0	0	0	14	0
	;EvUzeM:YzgwO0YZXDgc4yXb8Vg0F1VB0k!10V020V0H!F1%6022V*42F!2$V14!	F09!2F2$X0F0Z8FF!21F20108K8V8FF3!104!V940V!10H08F1#WFF!V020930F022V0F204#	//12%D(2)102$3//+2$4$2////&2+101/&2///)1+3//.34//*2$6,1101!1//&2#6/*1+1,1$302//101%1//$2)2///,2)2!3///.1//////01$10S!1//-1/#1+4/(1///.1.202#501//02*2,104/,7!1%2#	fdqqb@LVcAB`^BUJk}kKUUUUTtIPD	18	17	253	253.113	0.137	6	0	25.36	1.7252	62	0.72222	0.84523	0.49057	18	7	7	2	12	0	0	0	16	0
	zrzCvOUeMlzGzel90d4XTc@482b@80V45V10110W#@!F0V!F-1,8$X14!	!84F2NF#4X0m0_B4F102018#94020F0258V02402840V0V90m02k!1010804V!389#22F040V501F	//(B(1)11%1$1011//!21#3)202///&2(5//%22///1/%2/$31+1&1/*2/121$1/#6#1$1//06*1//)2$4/////+2////%12!4////#1/!1.1///.30R.1/-1+2$121!1+2/1/*1//01)1/02$1!1!3/$1/04,103.3,3!2&111	fdqpR@LNcAFc@|DjUUU}fjijjj`PYP	18	17	257	257.101	-0.8165	7	0	38.45	1.3979	71.23	0.72222	0.78895	0.46544	18	8	8	1	12	0	0	0	16	0
	;EvSUeMrzGzulNVf4aTgf4@X7@80Fo5VG01W1W!8@40F@W!F01#4$4011%4$N$214!	F084F2NF#4X0H0_80F102058#85020FF248V04402840V0V90m0@k!1FGFN04V!381F!22k0J2V_01F	&3!1)1*22%8(1/01(1//!21#5$4#1/#1/&1/%@+3#2//2/*1//01/$1,2*2#1,2/(1$1)1//!2/!7/*1+1&2*3(1///4/01.2*2/-1/!2,1/(2/!2&1//////)1*V01%2%1(101/!4//&1//(1//01)3-2(2!2101(1/-4!1)102/,5-	fliQb@L^`cPOCIHdddeLcEjjfjfjTBciAe@	19	18	263	263.128	1.7969	5	0	43.73	0.84839	47.76	0.73684	0.74971	0.54381	19	6	6	3	12	0	0	0	13	0
	;EvOUeMpzlzutO0d4XTcA4D2b@8V04_V90110W040@0VF@V0FF)F#1V%4$8$X14!	!84F2NF#4X0H0_B4F102018#85020F0248V!402840V0V90m02k!101F804V!389F!22F040V501F	//(9(1/01//,1#5$2#2///)2(7//%22///1/%2/$31+1&1!4/&2/121$4/#3#1$1(3/(8.1/&1,1$3//,1#3/)4)1$2&1/%2-2/)2!2/////01$1//%3//(10U.1+2/01/&1+5//+1//01(2/201#5/,1/%1(103/)1012*111	fliqb@LNSAA`^FRQIIJIUJIUUMUUS@`r`	19	18	265	265.124	0.6961	6	0	34.77	1.1691	51	0.68421	0.78176	0.48104	19	7	7	1	12	0	0	0	15	1
	;EvSUeMrzGzypNVf4aTgf4@X7A80Fo5V101W1l0482!F@W!F01#4$401&4$8$214!	F084F2NF$X0HVZ80H10@018#95020FG208104402840V0V90m0@k!1FGFF04V!3c1F!62F0J2V501F	/$1*22%B(1/01(1*3/&22#4$2/(1/,2(2&7////,1/////1/02/(1$4)1//(1,9//&1$101*3(1////!1!2+2*2!202%201//!2,1/03//01/$1///(2//%V(21%1&101%1+4//#2!1/201/$2//01%1!2-1(2!3/%2-1$2!1)102/,5-	fliQb@LV`aPOAJeU^~UzjfjjidBai@K@	19	18	263	263.128	1.9824	5	0	28.13	1.3189	47.76	0.68421	0.7462	0.55597	19	6	6	3	12	0	0	0	15	0
	zrzCvSUeMlxlzut90d1aTc@4B27@@!Z5V10110Y0@8@1VF0V0FF08+1V04#4$8$214!	F084F2NF#4X0HV_80H102018#85020F0248V!402840V0V90m0@k!1FGF804V!3c1F!62F040V501F	/$1+2%8(1/01(1)1/(21#5)2///02&2(@/1/%2,1$2/,1-1&2/$3,1*1%1*2$2+1$21$1/1!2+2/.@/)1/$2$2$3+2////.2////*2///02,102//////$10V.1/-2/01$103/*1!2#2/!1/!1#1)1%1!2/01$2!2&3.2//102/,5+11	fliQb@LV`cPOCIHddddUEMjjfjjihFbFPV	19	18	263	263.128	1.8229	5	0	28.13	1.3189	47.76	0.73684	0.71434	0.50377	19	6	6	2	11	0	0	0	15	0
	;hvxzgrYxUzwo8D_cXDd@h0Y79V8V0MV1!2010VYHV901F(2/04!2%214!	!8!2F$8X0k0ZcJN!218201092!8FF21FV0620V85#V12H0Ak1#W0F1ZV#830F022k0F204050	//%11F(11(2///#2!202$3%2/$2!2/%1.14/,2///01////(101/%1#1&1/#1!3$3#3!7//+3//.2$1$5/)2/&1*1!2/*2(1021/#2/%2/!4//.3-1/,1////,T&1/!2%3.2/%3)2/#2/-1//$1&1$1#1%12!1//(4,103(2/#1!2*	fliQR@BQ`cE``|DjmUU_[Zjjfjjaz@`	19	18	271	271.104	-0.5616	7	0	51.93	1.3541	92.28	0.68421	0.80987	0.53395	19	8	8	2	12	0	0	0	15	0
	;hvtzirnzjzgc9B_gVD88h4Yb8Vc!IVB!2010V02Vd$F%2!22+4#2%V14!	F08!2F$8X0F0Z8JN!2182010830V8FF2!104!V950V0V10H0@F1#WFF1VV#930F022k0F204050	//&1G(11*2/.1/04$1$3/.2//&2/,4(2/////-1!1/02034/021#1/(3%1)7!5//+5/*1/)2$3/)2(1-1*2!3/$1$2(1/$2/(2.2!3///$1//%1////,U&1&1////!2)4.1*1,1//$3)1$201#501///01(104(2/#1-	fliqb@BNSAF@^FRRYIIHiJIMUUUUS@A@	19	18	265	265.124	0.3982	6	0	26.19	1.8202	55.06	0.68421	0.80429	0.4995	19	7	7	1	12	0	0	0	15	0
	;EvSUeMrzGzulNVf4aTgf4@X7@80ko5V101W1W!82!F@W!F01#4$401&4$8$214!	F084F2NF$X0mVZ80H102018#95020FF218!6402840V0V90m0@k!1FGFF04V!3c1F!62F0J2V501F	&2!1/$2&9(1)1&1(1*3/&22#5$2%2/01/&1$2/7////,1/////1#1/&1-1$1)1)3//+8//&1&2*4#1#1/(2//)1!2+2*2!202%201.1/!2(1#3/(2/*1&1&1//!1///%1(20U%1021-101/!4/!2/#1/2/&2//01)1-1(1!2//*4!1)102/,3!2*	fliPR@LN`aQ`^FRQIIKQHqYUUMUUSHEKR@V	19	18	267	267.116	0.6013	6	0	44.32	1.1327	67.99	0.73684	0.76754	0.5406	19	7	7	3	12	0	0	0	15	0
	;CvOzeMnznzgc92dZVD9@44Xb8cc!5VC01!10c1H0V$F)22+44)V14!	F08!2F%X0FVZcFH102102010810V8FG20F10420V940V!12H08k1#WFF04V#930F062V0F204#	//(E(2/02/)2/&2$2/+22/(2/9//%2/!1//%1+2/&1&1,2021/&2/!2$3,2%5/(3/!5$1//$2)1$2//!1///(2*2/!1(1/.2!2//.302!1//%1////*10V&1&1//)1-3(24/#4/1%1//+1/02#301/*1#1+1$1(103/,3#1$2#	flipb@LVcA@OAJeUwUeZjjZjf`P|p	19	18	261	261.136	1.8154	5	0	21.68	1.4137	41.77	0.78947	0.78517	0.45401	19	6	6	1	13	0	0	0	15	0
	;hvxzernznzgd92WZZD9@44Xb@Vc!5VS$W0V1H0VF#F$F#26#W&44#8$V14!	F08!2N%X0H0ZcFF!210@010810V8FF20N10420V940V!12m08k1#WFF04V#930F022V0F205#	//(D(21/1/)2/$402$6////&6//%2/////-1/$2034/&2/!2!306,1%5*2//3/*1/)1$2)1/&11//1/01$2/-2$2/1/02!1%1*2//!1//%1////*30V&1&1/#13//,4$1/.1,22//#1.202#501/*1/1$1(103/,2)2#	flipb@LNSA@OAJeV_uYZjifji`@`	19	18	261	261.136	2.4566	5	0	37.28	0.82216	41.77	0.73684	0.7939	0.48589	19	6	6	1	13	0	0	0	13	0
	zrzCzSUeMlSlzut90d1aTc@4B07@@!Z5VG0110X0@8@5VF0V0FF08+1W04#4$8$214!	F084N2NF#6X0HV_80H102018#85020F2248Z!402840V!90m08k!1FGF804V!3c1F!62F040V5!F	//(7(2/01/101/)1#5$1#2///)2(@%2)1/%2,1$2&2/$1-1&21/#3,1*1/&2+1$22$3/1!2//+7&1//&2$2$4+2/&2/$2/(1(2(1////02///01)2!102////02//!10U.1+1!1(1$1/&101)2/(2/!1/!1#1$1#1%1/$2/2,202//102/,203&2011	fliPR@LF`aRP^BUJkns^uUMUULpuDLoL	19	18	267	267.116	0.2776	6	0	52.06	0.96312	64.83	0.78947	0.75566	0.4995	19	7	7	2	11	0	0	0	12	0
	zrzCzSUeMpzlzut90f5aTc@4B2b@@k0Z5VO0110X0@8@5VF0V0FF08+1W04#4$8$X14!	F084N2NF#6X0HV_B4H102018#850X0F2248Z!402840V!90m08k!1FGF804V!7c9F!62F040V5!F	/02/%9(2/01/1/%1$1#4$1#2///)2(@%2/.22,1$2/,1-1&2/$3,1*1/&2(1!1$22$3/1!2//+7&1//%22$1$4&1/+2/$2/(1(2/01///#12!2///01)2!102&2///)2//!10V.1+1!1(1$1/&101)4.1/+1/&1)1/+2/-2/$3%2%103/,2031%2011	fbypR@LFcABl`|DjUW]fuzjfjjffFhaey`	20	19	281	281.123	-0.6212	7	0	55.61	0.96547	68.07	0.75	0.76207	0.53395	20	8	8	2	12	0	0	0	13	0
	;hvxzcrYxIzgl92dVaD9@40XM@c8V0K0K0190W0V1P!F%8!F2#6#W#18!4#8%14!	!8!2N$4X0m0_cF010210@01090408FF25NV0620V840V0V12k0@k1#W0N04VF!830F022k0F205010	$2%1/+D(1)1&1/)2/02$4$2%2$3///#2%8/*1//////)1+1(2/*3/!1$1,1%8(5//!6///$3$3/1/02///$1!2////%1#3/03//!1//%1%1#1///.40X&1/+1!2/)4.131#1+3/!1,12//#2/02$11/01(1/1-102/,6!2)3	fbyQb@LQ`apOCIHdeDddcdiUUMMUU@ar`	20	19	275	275.139	2.9961	5	0	28.14	1.4286	58.76	0.65	0.78749	0.5406	20	6	6	1	13	0	0	0	16	1
	;hvxzerrznzwh92Y_ZDd@44XbAXs!5VS$Y0X1H0VF1!F!80F#26#W!4#44#8$X14!	F08!2N%X0H0ZgFF!210@010810V8FF20N10420V940V!12m09k1#WFF04V#930F022V0F205#	//(C(21(1&1//&1&404$6////%16//%2///////#1!4/&2/!2!303!1)1%4*2//401//+32$1$3)1/&1//01/&2//#2/1/02!1%1*2//$1*3/(1//$2$2/.30W&1/+13//,4$2/#3/1&22//.1#202%1/*1/15,103/$1&2)21!	fbyqb@L^sAC`^BUJlk\mUTsUUMBtA@	20	19	277	277.135	1.7489	6	0	50.38	0.8684	62	0.7	0.74538	0.52337	20	7	7	2	13	0	0	0	14	0
	;EvUUeMrzGzelNVf4aUie4@Xb@80kJ5V181WFW#X!F2W!F01#4#V401&4!V08$214!	!94F2NH$X0m0Z80H102018#95020FF318!6402840V0V90m06k!101FF04V!3c1F!62F0J2V501F	.1/#1010C(1!1%2&1(1*3/&22#2$2.2/-1&2/7!1/////.1)2)1,21/&1/&2/!2$4/#5/&2/#5/%1//#5(2//$2//2$2%3*2$3%2/2/#1,4/01%1$1/1/!1//#1///.20V%1!1-101/!3/01$1+2!1/2/&2/%1)23)1/&1!2//$1/!102/,4!1*	fbyQR@LA`aQg@|LdbRRVbRRJUUSUUUM@TaE`	20	19	283	283.115	-0.0971	7	0	54.32	1.1082	77.22	0.75	0.8086	0.54695	20	8	8	2	14	0	0	0	16	0
	;CzOzcMnSnzgd91dVVD8@44V7@c8!52x0180V0V0@40FV!F$408022#11!V!4$N%14!	F08082N4#4X0H0_8F010204@01080408FF248_04!VN40V!10k08l12!WFN04VF!930F0X2V0F20_#	//(B05%4/01/)203/1#2$3#1///04/C+1/03$1////$1$1/$2,1&2!6/&2/012$3,1%5$1%1/.4&1//,1$3//!12//#1)1(2/02///(1//+1(1*1/&1!1////*10X&1&1+1+1$1//#2*2/)1%1//+1.201%1-1+1+2#1+10102#2/(205&2#	fbyQb@L^`aHOAJeUuUvVjijZje@adi`	20	19	275	275.139	2.6081	5	0	51.48	0.77972	55.6	0.8	0.74815	0.47083	20	6	6	1	12	0	0	0	11	0
	;jv:grzx:gwODbcXDhehyY78VB0FM050k2010VWHV90H04F1$26!2V08(46F022%14!	F09!2F2#8X0F0ZcJ8!21N20108L808FF30FW0420V950V0V12F0@k1#WFF1ZV#930F022k0F204050	/!3(1)10B(12(1///#2!104$5/!1(2!2$4//06/,3///////*1$4/021//#1&106!1//&2#4//&1,2$4/)2&1101/&2!2.1*2*2/$2/%2$2,2/)1/$3-1/.1//&1/#1-W///01/#1/%2)2!31///.3)1$201%12//2*2,104(2/0203-	fbyPR@BA`cE`^FRRYIIIFYJIjjjZji`Z@`	20	19	279	279.127	0.5441	6	0	48.25	1.1859	72.05	0.7	0.84864	0.56169	20	7	7	2	12	0	0	0	14	0
	:rCvOreMnvIzik12WZXB9@40Xb8V8k0KV5$10V1H-2#2,4)V14!	!8!HF%X0k0ZcFF!21020109!V8FF21F!6X0V94#V12H0@k1#W0F04V#830F022k0F204010	!1//$H(1)1&2/)22/4$3$2%2/$2(1//06/////(2//+1/$2/*21/01$101*2%8//&3#4*1/.2)2$3//!1///(2*2/.1/*11!4//.3$1//%1*1/01//)1!30W&1/!2)1/$1%2.2/$2/1/*1/&2/02$11/*1#1+12,103.2&1$7!2)1	fbyqb@L^SAA`^BUJjj~l}UUSUUT@D	20	19	277	277.135	1.0322	6	0	19.18	2.281	62	0.75	0.81537	0.47083	20	7	7	1	15	0	0	0	18	0
	;EvOUeMpzlzutO0d4XTcA4D2b@8V04_VO0110W040@4VF@V0FF)F#1W%4$N$X14!	!84F2NF#4X0H0_B4F102058#85020F0248V!402840V0V90m02k!101F804V!389F!22k040V_01F	//(9(1/01//,1#5$4#1////!9+3/)2//#1,1/%1/$11+3&1!4/&2/101$4/#3#1$1(3$2/!6.1*1+1,1$3//,1#3&4/04)1$2&1/%2-2/)2!2//+2//$1$1//%3//(10W.1+2/01//#5//+1//01(2/201#5$1*1+1/%1(103/)1!2*111	fbyqb@L^sAA`^FRQIIJIEYQJjijijfAAe@	20	19	277	277.135	0.965	6	0	47.28	0.85977	51	0.7	0.77349	0.49511	20	7	7	1	13	0	0	0	14	1
	;EvUzeM:nzgwO2YZXDhe4yXb8Vg0FKVC0k!10V1H0V0H!F1$26022V*46F!2$V14!	F09!2F2$X0F0ZcFF!21F20108K8V8FF30F10420V940V0V12H0@k1#WFF04V020930F022k0F204010	/$1*12%D(1)1&2//+2$4$4/+2(1//06-1/&2///////%34/02%1/01$4,2101!1//&2#5/*1+1!2)1$302//101%1//$2)2*2/.2(1(2)2!2//.3.1//////&10W!1//-1/#1*22/#2#1+1///!3.201#521/.102*2,104/,8-	fbyqb@L^sAA`^FRQIIIHsIQJjjijjfaj@`	20	19	277	277.135	0.8122	6	0	34.78	1.2579	62	0.7	0.84953	0.51966	20	7	7	2	14	0	0	0	16	0
	;CvOzcMnxIzgW82dVVD8@40X7@c8!50101!W0V0@!F/#1,8$V14!	!8!HF$4X0H0_8FF102!@2188!V8FF24NV04V0V940V0V10m0@k1#W0N!V#830F022k0F205010	/$1+2%G(1/01(1/1/021#1$2#2//&1/02(9//&2///01/$2/$3/$6)3*2$1/021$1,1%9//+5//&2*1&21/////1)2*2///+1!1/%1/(4$1//%1$4/,2//1%10X&1&1*2/!1$1%2$1$1/,1*1(1%1//+4/&2102/(1/1-103/,4,2	fbypb@LNCA@OCIHddddTddeUTuUUT``r`	20	19	273	273.147	2.3067	5	0	18.59	1.6487	41.77	0.85	0.77182	0.45984	20	6	6	1	15	0	0	0	16	0
	zh_4l0a8FYF3J%V&V#8,V//-14!	!8!2&V$8F#2+80F%4!V8%1#101#V0F!V#83#22%4#	//(B/!1///#4////////////*1//!5.2///(@//*12///*3//-1/)2+402!21////*3/////+1$3////&D&3////%1/////%1/.1///*1//-	diDL`HPP|DiuVjj`B	9	8	139	139.026	-0.2991	3	0	20.75	1.7446	49.69	1	0.7519	0.40236	9	4	4	0	6	0	0	0	9	0
	zpx5G0N01V4F4!8080V282%8#40G01&84/&1+F%14!	!8!2N%X#18!102048)F024(8!V!10V!V&8!V#81#22V$W#	*1*1/05/$2///02*2////&7+3//////!1/$1,2/&1///(4/(2/!2//&2/!2///)4-1&1#202#2//+1&1/%2//.1///////)E//-1/)1//*1*1////(1///&1/,2&1(	diDD`HPOAJUWjfdHJ`	9	8	135	135.038	1.5873	2	0	32.66	0.61237	18.46	1	0.67953	0.40236	9	3	3	0	5	0	0	0	5	0
	zjbDvO0XHZW0am0F0V!F094(4V&104/$F/(14!	!8!2&V0F0Z8$2&8/084#V10F02F$1$V#81#22F$4010	//(4(1+2$2//+2$5////////!1////////////03/&19/)4//2//&2//#4.1////1)2///////-3//*D/+2///%3////-2/,1///!2,101.2,3-	diFD`La@|Dj]Zjj`B	9	8	137	137.034	0.0939	3	0	11.2	2.3795	46.29	0.77778	0.82653	0.51986	9	4	4	1	4	0	0	0	9	1
	zhb4n0a8FYF3L%V&V#8,V//-14!	!8!2&V0F0Z8F#2&8#80F%4!V04&F!F1#W0F!V#81#22V!204#	//(C(2///-6//$1//01///////-1//&5$1)2///(A//+3//%1/#1//-1//%4%1////*1/////+1$1////&E&1///////////%102!21///*101//+	diFH`D`OAJUujjh@`	9	8	133	133.046	1.9823	2	0	-4.99	-2.7154	12.47	1	0.76997	0.40236	9	3	3	0	6	0	0	0	9	0
	zjbDvR7eLr20y!FVV440Z04!V%1/01!F//0X$	!80F!F$V$B4F$1(2,2&802*F04V$8$2F040V4#	//3&7/!1/-1/$2$2////,2////////%1//.2//,4//+4/02#1//#2/////$2/!2///3)2!2////!1//////%D/&2!1/%2/%3)2#1////)1/+1//&1+4.2/,1-	diED@JDFRfWzjjbDD	9	8	120	120.067	-1.5351	4	0	14.75	2.0475	35.94	0.88889	0.77999	0.44794	9	4	4	1	5	0	0	0	9	0
	z_b4n068FWF1L/$V/%F//!14!	!84028F$V0F0Z8$201$84/040V$F!F!1FG$V#81$2F#V#F	01//%9(2///-4//$1////////%1////051#1)2//1/&9//+3//%1/#2/////$4%1////*4////%1/*1////&D//////////21/%2$102!2///+101//)10	diFD`Da`|DiWVjj`B	9	8	137	137.034	0.5266	3	0	8.1	2.9074	21.7	1	0.77042	0.40236	9	4	4	0	6	0	0	0	9	0
	zxp5l0H8GX0FM#210V082!V&401//*4*14!	!8!2F%X$c$21+FF!F!4#8%12#V&F04V#81#22!F!4#	*1/,9////&2*2/+2//*4//&1/////$1/,3.1///(6/*1/2//&2/!2////(1+202#2*2///.2//.4///0201////$E////-1/(2&1/////$2///*1//,2	diDD`HPOAJUUjjX@`	9	8	135	135.038	1.8337	2	0	17.06	1.1723	18.46	1	0.82693	0.34657	9	3	3	0	6	0	0	0	7	0
	zjbBvN6cLY11yVV!V!4V840V28$1//V/&14!	!9!202$V0F0Z8$2&84$F1$4#84$10F!F$10F!V#81#22#204#	//(8(2)1&1&2,1/%2$2/////2#1//////////-2//,4//*15///*3//&3//,2%1////1)3//////02////%1C///*2/&2//////*1%1//,4,101.3,1)2#	diFL`LaACpRiwZjj@H	9	8	141	141.022	-1.144	4	0	27.39	1.4513	66.52	0.88889	0.82305	0.48648	9	5	5	1	5	0	0	0	9	0
	zbbBn87@HW116@01$FV$2$4/%F//0214!	!80F28F$V$80F!201%402*402&802,4V#81$2F040V4#	//(6/$2///02$301//////////#1//,1/#2/*2/1/+5#1$2//13///$3$2/////$2%2)3////2/////&1*2////%D//01/.2/3////-1/+2////0101/,4+20	diFD`F``|DeUZjj`B	9	8	137	137.034	-0.2244	3	0	8.1	2.9074	21.7	0.88889	0.69946	0.40236	9	4	4	0	5	0	0	0	9	1
	zjbDfAb@4AX306F#o@(VV8F!1//#4.V&	!8*V$8(201%8!2(V+801%F!V&F022%4#	//(9/!1///#4$4////$2/&1////////////1)1(3//&3#4(2///01(1/////////-2//////02////&F&2/!2/.2%2//////)1/01///#2(2%1.2,5,2	diFH@NAIUgjjh@`	9	8	114	114.083	0.659	2	0	-4.98	-3.3434	23.47	0.88889	0.74252	0.48648	9	2	2	1	5	0	0	0	9	0
	zjbDtUacLjk3RZoF02V24Z!NV!V8&k$V/02#V/2%14!	!9!2&V$8F#20F2$4!80F1$4!V8%1%1#V0F!V#83#22%4#	01//%@/!1///#4$2//*1/////////////(2$1//0101!4//&3!13///*3//$2//!2+202!21+1///2,1//////(2/!1//,E///01/+1/,1///.2/01%1//02*2,101/,42,	defL`IaFCpRgVvjjjJ`P	10	9	153	153.033	-1.7187	4	0	24.3	1.6358	52.93	0.9	0.82689	0.54931	10	5	5	1	6	0	0	0	10	0
	;CfStc5H42Wo_80cVV68%9c8&1!V&F1/*4*2$	F08*V!V080H1&1!1!8F12!1$V#V$208V1$FF!V#1!F062%4#	//(9/!1/+3/&4$2//!1.1(2.15/////////-1///,2&5//+5//.2*1//+1,2/$2/*2*1/,2/*1////////.1/0H/1)1/!1!2.2//$2////+1%1///&2.1/,1-	defH@DAIeUZjZhbQS@	10	9	126	126.094	1.274	2	0	7.53	2.2112	23.47	0.9	0.64976	0.54931	10	2	2	1	5	0	0	0	8	0
	zhb4n1a8FYF3L%V&X#8,V//-14!	!8!2&V0F0Z8F#2&8#80F%4!V04#V!F02F1#W0F!V#81#22k!204010	//(D(1///-6////&1///////-1//&6$1)2$2///!B//+4//%1/#1#2//)1//%4%1////*1/////+1$2////&G&1//////////#2/#1#1-1//+101//01)	defH`D`OAJUWZjj`B	10	9	145	145.057	2.3886	2	0	-8.08	-1.677	12.47	1	0.78924	0.44794	10	3	3	0	7	0	0	0	10	0
	zjbDn8a8HfF3L8F#k80V!8V#8,V//-14!	!8!2&V0F0Z8F#2&8#80F%4!V04&F!F1#W0F!V#81#22V!204#	//(9(3//+1/02$6/.1//01///////-1//&3$1)1*2/)1/!6//+5//%1/#1/////$2%1////*1//////!1////%G&1///)2/6//////*102!21///*101/,6-	defH`D`OAJUujjj`B	10	9	145	145.057	2.2006	2	0	-8.08	-1.677	12.47	0.9	0.78755	0.44794	10	3	3	0	6	0	0	0	10	1
	zjbDfUbe6AX3cqo0VVp@4V%dm8F!1+1!1/#4.V02$	!8*V$80F%201%8!2(V)20901%F!V&F022%4#	//(8,1$2//(1*2!216%2/////////////////&1/!3&23//!52//-2*2///*3,3/////-2////04/.2////&G&2/!2/)2+2/2//////*1////#1/,2-	defD@DBTfV}jjjbHD	10	9	130	130.082	-0.0487	3	0	8.12	3.6638	43.7	0.8	0.72572	0.59947	10	3	3	2	5	0	0	0	10	0
	zjbDvO6eL_W0qukF0V02J094#8#4W&104*F)F/(14!	!8!20F$V0F0Z8$2&84/84#V10F02F!101$V!181#22F$401F	//(5(1)1&1//+2$5/////2/(1/(1//////////-3/!3/&18/)3//3//&2,1/%4.1////*3*2///////!3//*E/+2/-2%2/3////-2/,1///!2,101/,1+20	defL`LaICpRiufjjh@`	10	9	153	153.033	-0.8328	4	0	24.3	1.6358	66.52	0.8	0.83905	0.54931	10	5	5	1	5	0	0	0	10	1
	zpz5n0U8GlJ1M!8010V28+4$1.F/%4*214!	!84F28F$V$80F!201%5020F(4028!V!902)F!4V!181F!22F040V4#	//%208////&2*2!1///1/!2///02//%1//,1/#4!2+1/+1/+7#1//%11/%1/2/!3////(2+202!21*2//!1/+2//.4///01////&E/*1////!11.1///01/////-101//)12	defL`NaJCpRgUVjjd@`	10	9	153	153.033	-1.5551	4	0	36.8	0.99592	41.93	1	0.79054	0.44794	10	5	5	0	7	0	0	0	8	0
	zbbBvN6cLWG1yck!V0240848068$1V/#F//0214!	!84028F$V0F0Z8$201$8402*40284$10H!F!101#4V!181#22F#V#F	/&1/8(2/01&1//#2$2////-2/*1///+1//,2+1&2/*1/1/+5#2//%15*1//.3//&3//,2%1////1)2//////!1////%D///*2/&2////-1/+2///#4,102.3,1)2010	deeL`LfDxOAJg]Zjj`B	10	9	155	155.029	-2.0693	5	0	27.84	1.444	58.76	0.9	0.80441	0.51986	10	6	6	1	6	0	0	0	10	0
	;CWSyc3Y435RZ801V02V0V0V41V8,V#101//%214!	!8!2&V$8F#2082$2!80F)V01&20101#V0F1VV#81#22%4040	$1//!8)1(1///)3$1$2////22/////////*1/*2/(2!1/4//+2//&2&3*3///,2/01+1*2///.1/03/,4//+1%1///#1/0E&1///)2/3+1/////-1%1///*101/,4,2	defL`IaACpRmUYjjjN`P	10	9	153	153.033	-0.6396	4	0	24.24	1.6374	83.91	0.9	0.71525	0.48648	10	5	5	1	6	0	0	0	9	0
	zrzCvSUcMl41jFl80W0a2c048!8#V5$10V&F$F/%4$8$214!	F080F28F$V$80F!201%5020F(402#V!80208$FFF!4V#81F#2F040V4#	//(6/$2//#1,5$201!2////&2/2//2!1//!1////$2/&2//)1!4//*13//.2*2/////$2%2*2///.2/(2//////&1//(F)1/1/!3/////&1/*1$1#2-2///&2,101/,1+20	defD`F``|DeUgjjibhD	10	9	149	149.045	-0.0647	3	0	20.61	1.1426	21.7	0.9	0.69196	0.54931	10	4	4	1	6	0	0	0	8	0
	;EvOUeMrzlzutOVd4XTcA4D2b@8VV4_V90111W0B0@0VF@V0FF!V%F#1V%4$8$X14!	!84F2NF#4X0m0_B4H102018#95020F0258V02402840V0V90m02k!101FN04V!3c9F!62F040V501F	//3&A(1)1&1//,1#4)2/(2(1.2&2(@//%22///1/%2/$31+1&1!1/1%2$1*121$1-1$3#1$1(2$3/!9$1&2/)1,1$4///02/)1.23%1/%1//(2!4///02/&2&1$1////.10X.1+1/01*1+103)4/#2/&1(1/(1(1/!1#3/,1/040101(103/+12*111	fjepR@L^sAAk@|LdbRRTRQrbRjjZjjijCDaeE`	21	20	293	293.134	0.1571	7	0	44.78	1.2003	71.23	0.66667	0.77809	0.51966	21	8	8	2	13	0	0	0	17	0
	;hvxzerrznzwh92Y_ZDd@44XbAXs!KVS$Y0X1H0VF1!F!80F2!26#W!4#44#8$X14!	F08!2N%X0H0ZgFF!210@010810V8FF20N10420V940V0V12m0Ak1#WFF04V#930F022k0F205010	/$1+2%D(1)1&1//&1#2!404$6////%16//%2///////#1!4/02$2/!1!301!1)1%4*2//501//+32$1$3//02///%1!2///$1/02!1/02//$1*3/(1//$2$2/.30Y&1/+13//+221#2/#3/1&22/&1+2*1#201$21/*1/15,103/$1&5*1!	fjeqb@LAKAG`^FRQIJIKEJZIUUSSUUMAtA@	21	20	289	289.146	2.1552	6	0	47.29	0.92514	62	0.66667	0.75387	0.54381	21	7	7	2	14	0	0	0	15	0
	;EvSUeMpzlzutO2d5aTeA4D2b@@F0Z_VG0350Y068@5VF@V0FF08&F#1W0J#4$N$21B!	F084F2NFF!4X4H0_80J102058#85020F0248V!402840V0V90u0@k!1FGF806V!381F!22kF40V_01F	//&38(1/01//,1#7$4#1$1///,9+3/(3.1/$1,3-1&1/$1&1#13*4/&2/!1$1/1!2/!3$2/!7/*1+1&1$2$3)204//1+4,2#4.2&1/*3)2/,2//+201////.3//(10Y%1(1+2/01//#6/(3/!1/&1)1(2/201)1*1*1/)1%102/)1!2+11	fjeQa@L^``pOCLaddRRRbQVbbUUSUSUTp]HLh	21	20	294	294.137	1.8378	5	0	53.74	0.69036	47.76	0.66667	0.74148	0.53395	21	7	7	2	13	0	0	0	14	1
	;EzOzeMrznzytOWfZXT8A4DXb@c8k4_0_0111W0Z0@!F@V0F#V!8!H#1*V08%14!	!8!2N$4X0m0_8F010201@0109#8FF258Z06!VN40V0V10k0Dl1#W0N04V#c30F0X2k0F2V5010	/!3&3$2&D#1#3)1&1/)2/021#5$1#2//4/(2(7//&2/$1///02/$4/$2!2/1%2$1+21$1,1%5/!2/(7&11/-1,2$4//!1//!1$1$2)2&1&1///)12///$1/#1/01/)2///10Y&13%1+1/01/#1!1/&2/)1%1//22(11%1*1%1/*1/12,102/+152,	fjePR@LQ`bqP^FRQIIJIHiYQUUMUUUSAb`r`	21	20	291	291.138	1.9917	6	0	30.28	1.6559	64.83	0.71429	0.79824	0.51966	21	7	7	2	13	0	0	0	16	0
	;jvvzirvzUzil8DhgeTc@h8Yb@c8k47Y10130W0V@@V9FVF&4$11!14$4$28$V1B!	!8!HF$BX4m0_8JN10208e010920V8FF258V06V0V950V0X14m0@k1#W0s1VV!F870F022kFF205050	//(F1&11(1+2//&4$2$1%2/%102!1/*2111$7//&2(1/.1/-2,102$3/01,1+1#3$1/!1%3)2!9/01/$2#5//.1*4&1/02/&1*1!1/#2%2(1//-3.1!3/%2/&1/////#2/01/#W$201/!3%2!1#2&1////*101%1//$3,1#1%1#1/(1.2%1%104!1$2/#2!2*	fjepQ@BQsAFK@|ORBUVjjovjuUMUUUTGRGJ	21	20	300	300.121	-0.7828	7	0	52.39	1.16	75.29	0.71429	0.77367	0.56985	21	9	9	2	13	0	0	0	16	0
	;CzOzcMnxnzgd91dVVD8@44X7@c8!52x0180W0V0@40FV!F$408022#11!V!4$N%14!	F08082N4#4X0H0_8F010204@01080408FF248_04!VN40V0V10k0@l12!WFN04VF!930F0X2k0F20_010	/$1+2%C05%3/01(1/203.21#2$3#1///04/C+1/03$1////$1$1/$2,1&2!6%1*2$2/011$1,1%5+1/.5&1//,1$3//!1//$1/!2/02///(1//+1(1*1/&1!1////*10Z&1&1/-1/01/,2/)1%1//+3.2&2102!1(1+1+2#1+10102#2/(505+	fjeQb@LA`cHOAJeUUu]ejjZijjTBFVf	21	20	287	287.150	3.0144	5	0	48.39	0.82951	55.6	0.7619	0.75593	0.49511	21	6	6	1	13	0	0	0	12	0
	;EvQzeMvznzit90doeTdA4BXbeccF45WC0101W0V8@0VH04FF)2H#1Z%4$8!V0V14!	F08!HF$4X0H0_8FF102!@010810V8FF248W04V0V940V0V10m0@k1#WFN!V#930F022k0F205010	/$1%1$2$1D(2/01(1/02/41#6$2#2///)22&9.1/&2////&2/$3/&24%1*2$2/021$3,1%2//+8.1)203/(1$2////+1.2////&1!1//#1%1///////+20Z#1!1&1*2/!1+1$1$1/,1/*1%1/1/#3.201#32102/%1,1$12(1#103/,9-	fjepb@L^sA@OCIHddddUEhejjfjjjZAAe@	21	20	285	285.158	2.3429	5	0	15.5	1.9774	41.77	0.71429	0.80869	0.53051	21	6	6	2	14	0	0	0	17	0
	;EvQzeMvzIzil90doeTcA48Xbec8k45W50111W0V8@!F.H#14+8!V0V14!	!8!HF$4X0m0_8FF102!@0109!V8FF258V06V0V940V0V10m0@k1#W0N!V#830F022k0F205010	//(E(2)11%1(1/02/41#7)202///&22&7.1,1)2///2/%2/$3///2/021$101*1%5-1/,8/)5/*2$3////+1.2////%11!3////#1//!1%2///(40Y#1!1&1*2/!1+1$12#1/,1/*1!1/#1/#2/02$1101//#1$14(1#103&1&2,7!2*	fjeqb@LAsAA`^BUJjjOOUTuUUUPHLh	21	20	289	289.146	1.1896	6	0	16.09	2.7191	62	0.71429	0.81372	0.51585	21	7	7	2	14	0	0	0	19	0
	;CvSUeMnxlzyx90d1aTc@4BX7A@0VZ5VG0110n028@5VF0V0FF08+1W04#4$N$214!	F084F2NF#4X0m0_80F10@058#95020FF258W02402840V0V90m0@k!1FGFN04V!381F!22k040V_01F	//&3C(1)11%1(1//!21#4$4#102!1///,9+3/(3.1//!1/%101/!1&11!13*4/&2/!1$1/1!5/(2/!5/*1/#1$2$4+4//,4//02//!3//!1#4/02/)2/%21//!1/(1//%30Y%1(1/-1/012/2/(3/!1/&1)1)1.201$1!1101(1//+102/,3!2(11	fjePR@L^`cQ`^FRQIIIIIFJIUUMUMUSAt`r`	21	20	291	291.138	1.2318	6	0	53.74	0.93413	67.99	0.66667	0.74468	0.53395	21	7	7	2	14	0	0	0	15	0
	;EvSUeMrzlzutOVf5aTgf4DX7@@0Fo_V101W1Y0D8@1VF@W0FG098!4!F0401V04#4$8$214!	F084F2NF#4X0HV_80H102018#85020FF248V04402840V0V90m0@k!1FGFN04V!3c1F!62F0J2V501F	//2&5(1/01//,1#@)2/#1/,2&2(@.2/&2/!2/01//02%1-3#1/#1//)21$1)1/01#2%3/(D//&1&2$2$3(1!2///.5.2&1//$21-2,1,1//#2.2///+3(1//0Z(2%1(1012/02/&103)3!1/2#2/!1$1/+1%102/!1/3//!2!1&10102/)1012-	fjeQb@L^``pOCIHddeDi]EMjjfjjjfPJNbFRV	21	20	287	287.150	2.5415	5	0	21.95	1.6902	47.76	0.66667	0.71722	0.57758	21	6	6	3	11	0	0	0	17	1
	;CvSUeMnxlzyx90d1aTc@4BX7A@0VZ5VG0110n0@8@5VF0V0FF08+1W04#4$N$214!	F084F2NF#4X0mV_80H10@058#95020FG258W02402840V0V90m0@k!1FGFN04V!3c1F!62k040V_01F	//&2C(1)11%1(1/(1)21#4$2#102!1//+2/B+3//#1#1//!1/%101/!1&1$3*1/&2/!1$1/1!5+2+23/07/*1/#1$2$4+2//,4//02//!3//!1#4/02/)2$2/21//!1-1)1//%30_%1(1/-2/012%3)2/#2#2/!1/&1)1)1/01$1!1101(1//+102/,3!2(11	ffuPR@L^`cQ`^FRQIIIIIFJIFjijijjZChaee`	22	21	303	303.149	1.6195	6	0	50.65	0.99112	67.99	0.68182	0.72849	0.55303	22	7	7	2	14	0	0	0	16	0
	;jvvzir:Uzil9DjgeTcAh8Yb@c8k47Y50131W0Z@@V9FVF&4$I1!14$4$28$V1B!	!8!HF$BX4m0_8JN10208e010920V8FF258V06V0V950V0X14m0@k1#W0s1VV!F870F022kFF205050	//(E1&11(1+2/%2/4$4$1%2/(2!1-2+2011$7//&2//(1&2/%2,102$3/01(1/1#1/*1#3)2!5!1//(6/)3/$1$2$4#1/$2/&1*1!1*1.2(1//-3.1!3//-1///%1/,2/01/#Y$201/!2%2!1#2&1////,1//+2,1#2%11!1/(1#1*4%1!1!104!1$2%2#1%104!2*	ffupQ@BQKAFK@|ORBUVjjovsmUSUUUUP]H\h	22	21	312	312.132	-0.5163	7	0	49.3	1.2327	75.29	0.68182	0.78596	0.58491	22	9	9	2	13	0	0	0	17	0
	;EvSUeMrzlzutOVf5aTgf4DXb@@kFo_V901W1Y0D8@1VF@W0FG098!4!F0401V04#4$8$X14!	F084F2NF#4X0HV_B4H102018#850X0FF248V04402840V0V90m0@k!1FGFN04V!3c9F!62F0J2V501F	/03-2&7(1/01//,1#9)2/#1/%1%2&2(@//%22/!2/01//02%1-3/(1//)21$1)1/,3/(D//&1%22$1$3(1////!5.2&1//$21-2)2!1///02.2/&1//#3(1//0_(2%1(1!2/01/&103)5!1/202/$1$1/#2!1#1(2!2.1///#5!1&10103/)1012!1*	ffuqb@L^KAA`^FRQIIJIRzJYJjijjjii@hzHYIX	22	21	301	301.157	1.6427	6	0	25.5	1.5941	51	0.63636	0.7189	0.60279	22	7	7	3	12	0	0	0	18	1
	;CzOzcMnxnzgd91dVVD8@44X7@c8!52x0180W0c0@40FV!F$408023#11!V!4$N%14!	F08082N4#4X0HV_8F010204@01080408FG248_05!VN40V0V10k0@l12!WFN04VF!930F0a2k0F20_010	/$1+2%C03%3/01(1/2/021#201!1#1//2/6/F+1/02////*1$1/$2,1&2!3%1*2$2/!1$1,1%5+1/.7&1//,1$3//!1//$1/!2/01///(1//+1$2!1*1/&1!1/*1//.10a&1&1/-1/01&3/$2(2/1%1//#1&3/&2102!1(1+1+20101&3#10102#2/(505+	ffuQb@LA`cHOAJeUUu]ezjfjZje`XYZ\l	22	21	299	299.161	3.4021	5	0	45.3	0.88609	55.6	0.77273	0.75614	0.50791	22	6	6	1	13	0	0	0	13	0
	;jv:ir<gwODjgXDhehyYb8cg0FMVC0l2010cWHVd0H04F1$26022V08(46F022$V14!	F09!2F2#8X0FVZcJP1021N20108M8V8FG30FW0420V950V0V12H0@k1#WFF1ZV020930F062k0F204050	//1$10D(11(1///#2$3$3/!1(2202/%2/9-1-3(2///////01#21-1!21//#1&106!1%1/03-2#6//&1,1$4/)2&1101/&2!2.11)2*2/$2/%2$2)2!2/)1/$302+1/.1//&1//!Z///01/#103)2)2)4#1/!1//+3)1&1#3012//2*2,105(2/#3#1)	ffupR@BAKAFK@|LddrRRRLrTRSUUTuUSTCRBV	22	21	305	305.145	0.033	7	0	48.71	1.2476	75.29	0.68182	0.84205	0.58491	22	8	8	2	13	0	0	0	16	0
	zrzhzxUirpzKzvl92j5aUf@482b@@FVZ7VG8110_029P52F0V!F08#V!4#110V)N$X1B!	8084F2NFF!4X4m0_B4J102058#940X0F0258Z02402840V0V90u0@k!1HG080BZ!38C1!22kF40V_01F	/(2.A(1)1&1(1//#1#4$3#1+2///%7+3/)2-1//!3-1&1/$1&1$3&3*1.2/!1$1.21!2/(2/!54%1/!1/#1!302$5(32//.4,2#2.2)1&4/3//#2!2//+201///#1/+3//&10X%1(1/-1/01$3(1!4/.3+1%3/1)11(1/02$1!1101(1//$101#103/,3+11	ffuqQ@LAkAFcVAxEdLdbRRRRbUbbUUSULuUTORCJ	22	21	316	316.120	-3.7638	8	0	81.81	0.8164	88.3	0.63636	0.75101	0.55303	22	10	10	2	14	0	0	0	15	0
	zrzCvSUeMpzGzul90f5aUe@482b@@FVZ5VG8190W028@50F0V!F08+11+N$X1B!	!84F2NJF!4X4m0_B4J102058#944X0F0258V02402840V0V90u0@k021FG0804VF038C#22kF40V_01F	//(C(1)11%1(1//!21#4)102)1//$4/9+1/)2-1//!3-1&1/$1&1$2&3*1.2/!1$1/1!5//+74//-1$2$4)2///,21/!2)1/(3//!12!4//+101/01!1/#1-1/&3//&30Y%1(1/-1/012/4/.3+1/&1)11(1/02$1!1!1(1/(2+1#10103#2/(3052(11	ffupQ@LAkAFc@|BrBUJjjkmruUMUMUUP]DLcL	22	21	312	312.132	-0.1859	7	0	57.88	0.92865	71.23	0.68182	0.73353	0.5406	22	9	9	2	14	0	0	0	17	0
	;EzUUeMrzGzelNVf4aUie4@Xb@80kJ5VG81WFW#e40F2W!F01#4#V4011%4!V08$214!	!94F2NH#6X0m0_80H102018#95020FH358Z06402840V0V90m06k!101FN04V!3c1F!62F0J2V501F	//#1010C(1!1%2&1$1!1$1$1/&21#2$1#2*2/-1%2(2(@!1//#2/%1//#1)202&1,41/$101/&2/022$5/#5//+5&1-1//#6(2//$2*2/$1$2%3/1/&2/#1,4$2+1%1$1/1+2%1//#1/+2//!20Y.1(101/!1/01$2+2!1,1/*1//23)1/&1!1/$2.1/!102/,4031*	ffuPr@LQ`cUoUAxYIDdddhldbdjjfjjjfXBbFRV	22	21	311	311.125	-0.8484	8	0	72.07	1.0162	94.29	0.72727	0.77234	0.56169	22	9	9	2	15	0	0	0	15	0
	;EvSUeMrzlzutOVf5aTgf4DXb@@kko_V901W1Y068@1VF@W0FG09c!4!F0401V04#4$8$X14!	F084F2NF#4X0m0_B4F102018#950X0FF258V06402840V0V90m0@k!1FGFN04V!389F!22F0J2V501F	//5&9(1)1&1//,1#8$2#2/#1,1/&2(7//%22/!2/01//02%1-3+1#3&4-1-1+21$1)1/,2/(A,2/)1%32$1$4(1////!2.23%1//%1-2)2!3////02&2/////.Z(2!1!1(1!1/01/&1+4!1/!1/$1$1/#3!1#1(1/201///#A011&10103/+12-	ffupR@LAkAAg@|LdbRRTRbIbfUUSUUUTvFHT}HLh	22	21	305	305.145	0.3283	7	0	41.69	1.2893	71.23	0.59091	0.75225	0.60067	22	8	8	4	13	0	0	0	18	0
	;EvSUeMrzlzyxOVf5aTgf4DX7A@0Fo_V101W1n0D8@1VF@W0FG098!4!F0401V04#4$8$214!	F084F2NF#4X0HV_80H10@018#95020FG248W04402840V0V90m0@k!1FGFN04V!3c1F!62F0J2V501F	//2!1#9(1/01//,1#9)2/#1/,2&2(@//&2%2/-1//02/$3/(1//)21$1)1/%2%3%3/0D//&1&1$2$3(1!2*1///#5.2#1!1/*3)2.2,1/02/.2/2%1//+1&3(1//0a(2%1(1!201.2/&103)5!1/2#2/!1$1/+1(2/!1//!1/2!1)102/)101201+	ffuQb@L^``pOCIHddeDi]EDcUTuUUUL`T]DLll	22	21	299	299.161	2.9959	5	0	18.86	1.9671	47.76	0.63636	0.71749	0.60279	22	6	6	3	12	0	0	0	18	1
<datawarrior properties>
<columnWidth_Table_Structure="250">
<detailView="height[Data]=0.5;height[Structure]=0.5">
<mainView="Table">
<mainViewCount="5">
<mainViewDockInfo0="root">
<mainViewDockInfo1="Table	center">
<mainViewDockInfo2="2D View	center">
<mainViewDockInfo3="3D View	center">
<mainViewDockInfo4="Structures	center">
<mainViewName0="Table">
<mainViewName1="2D View">
<mainViewName2="3D View">
<mainViewName3="Structures">
<mainViewType0="tableView">
<mainViewType1="2Dview">
<mainViewType2="3Dview">
<mainViewType3="structureView">
<structureGridColumn_Structures="Structure">
<structureGridColumns_Structures="6">
<rowHeight_Table="120">
</datawarrior properties>
