# Supplementary material for: Limits of Prediction for Machine Learning in Drug Discovery
Source: Front Pharmacol. 2022 Mar 10;13:832120. doi: 10.3389/fphar.2022.832120 (PMC8960959; doi:10.3389/fphar.2022.832120)
Supplement: Supplementary file 1 [file DataSheet1.ZIP › supportingInformation/publication/molecules_sofosbuvir01.sdf]

eCreator 1.02D

 23 22  0  0  0  0  0  0  0  0999 V2000
    6.9282   -0.5000   -0.0000 P   0  0  0  0  0  0  0  0  0  0  0  0
    7.7942   -0.0000   -0.0000 O   0  0  0  0  0  0  0  0  0  0  0  0
    6.0622   -0.0000   -0.0000 O   0  0  0  0  0  0  0  0  0  0  0  0
    6.9282   -1.5000   -0.0000 N   0  0  0  0  0  0  0  0  0  0  0  0
    8.6603   -0.5000   -0.0000 C   0  0  0  0  0  0  0  0  0  0  0  0
    5.1962   -0.5000   -0.0000 C   0  0  0  0  0  0  0  0  0  0  0  0
    7.7942   -2.0000   -0.0000 C   0  0  0  0  0  0  0  0  0  0  0  0
    9.5263   -0.0000   -0.0000 C   0  0  0  0  0  0  0  0  0  0  0  0
    4.3301   -0.0000   -0.0000 C   0  0  0  0  0  0  0  0  0  0  0  0
    7.7942   -3.0000   -0.0000 C   0  0  0  0  0  0  0  0  0  0  0  0
   10.3923   -0.5000   -0.0000 C   0  0  0  0  0  0  0  0  0  0  0  0
    3.4641   -0.5000   -0.0000 O   0  0  0  0  0  0  0  0  0  0  0  0
    4.3301    1.0000   -0.0000 C   0  0  0  0  0  0  0  0  0  0  0  0
    8.6603   -3.5000   -0.0000 O   0  0  0  0  0  0  0  0  0  0  0  0
   11.2583   -0.0000   -0.0000 C   0  0  0  0  0  0  0  0  0  0  0  0
    2.5981   -0.0000   -0.0000 C   0  0  0  0  0  0  0  0  0  0  0  0
   11.2583    1.0000   -0.0000 C   0  0  0  0  0  0  0  0  0  0  0  0
    1.7321   -0.5000   -0.0000 N   0  0  0  0  0  0  0  0  0  0  0  0
    2.5981    1.0000   -0.0000 C   0  0  0  0  0  0  0  0  0  0  0  0
    0.8660   -0.0000   -0.0000 C   0  0  0  0  0  0  0  0  0  0  0  0
    1.7321   -1.5000   -0.0000 C   0  0  0  0  0  0  0  0  0  0  0  0
    1.7321    1.5000   -0.0000 F   0  0  0  0  0  0  0  0  0  0  0  0
    0.0000   -0.5000   -0.0000 N   0  0  0  0  0  0  0  0  0  0  0  0
  1  2  1  0  0  0  0
  1  3  1  0  0  0  0
  1  4  1  0  0  0  0
  2  5  1  0  0  0  0
  3  6  1  0  0  0  0
  4  7  1  0  0  0  0
  5  8  2  0  0  0  0
  9  6  1  0  0  0  0
  7 10  1  0  0  0  0
  8 11  1  0  0  0  0
  9 12  1  1  0  0  0
  9 13  1  0  0  0  0
 10 14  1  0  0  0  0
 11 15  2  0  0  0  0
 16 12  1  1  0  0  0
 15 17  1  0  0  0  0
 16 18  1  0  0  0  0
 16 19  1  0  0  0  0
 18 20  1  0  0  0  0
 18 21  1  0  0  0  0
 19 22  1  0  0  0  0
 20 23  1  0  0  0  0
M  END
>  <idcoordinates2D>


>  <FragFp>
;EvSUeMrzGzulOVf5aUif48Xb@@Fko5VG81d1W068@50F0W!F098!4$4011+N$X1B!

>  <PathFp>
!84F2NJF!4X4m0_B4J102058#944X0FF258V06402840V0V90u0@k021FG0N04VF038C#22kFJ2V_01F

>  <SkelSpheres>
//2&B(1)1&1(1$1/,21#6)102/01/,4/9+1/1(2//%1*2/%1/$1,1&3*1//!1$1)1)3//+94//03#1&1$2$4(12///,21!1.2//!3(1/2(12!3/.1+101$1+1!1/#1-1///.20_(2%1(1$1.1/!2/4!1/+3+1//01)1/02$1!1!1(1/(2$2!1!2#10103#2/(3062*

>  <Structure>
fnmpQ@LQ[AFk@|JrFRQIIIJIHjZIUUMUSUURAStPrlp

>  <Atoms>
23

>  <Bonds>
22

>  <Total Molweight>
324

>  <Total Molweight 2>
324.143

>  <cLogP>
0.1734

>  <H-Acceptors>
7

>  <H-Donors>
0

>  <Total Surface Area>
54.79

>  <Relative PSA>
0.98102

>  <Polar Surface Area>
71.23

>  <Shape Index>
0.65217

>  <Molecular Flexibility>
0.72766

>  <Molecular Complexity>
0.59852

>  <Non-H Atoms>
23

>  <Non-C/H Atoms>
9

>  <Electronegative Atoms>
9

>  <Stereo Centers>
3

>  <Rotatable Bonds>
14

>  <Rings Closures>
0

>  <Aromatic Rings>
0

>  <Aromatic Atoms>
0

>  <sp3-Atoms>
18

>  <Symmetric atoms>
0

$$$$

eCreator 1.02D

 23 22  0  0  0  0  0  0  0  0999 V2000
    7.7942   -0.0000   -0.0000 P   0  0  0  0  0  0  0  0  0  0  0  0
    8.6603   -0.5000   -0.0000 O   0  0  0  0  0  0  0  0  0  0  0  0
    6.9282   -0.5000   -0.0000 O   0  0  0  0  0  0  0  0  0  0  0  0
    7.7942    1.0000   -0.0000 N   0  0  0  0  0  0  0  0  0  0  0  0
    9.5263   -0.0000   -0.0000 C   0  0  0  0  0  0  0  0  0  0  0  0
    6.0622   -0.0000   -0.0000 C   0  0  0  0  0  0  0  0  0  0  0  0
    6.9282    1.5000   -0.0000 C   0  0  0  0  0  0  0  0  0  0  0  0
   10.3923   -0.5000   -0.0000 C   0  0  0  0  0  0  0  0  0  0  0  0
    5.1962   -0.5000   -0.0000 C   0  0  0  0  0  0  0  0  0  0  0  0
    6.9282    2.5000   -0.0000 C   0  0  0  0  0  0  0  0  0  0  0  0
   11.2583   -0.0000   -0.0000 C   0  0  0  0  0  0  0  0  0  0  0  0
    4.3301   -0.0000   -0.0000 O   0  0  0  0  0  0  0  0  0  0  0  0
    5.1962   -1.5000   -0.0000 C   0  0  0  0  0  0  0  0  0  0  0  0
    6.0622    3.0000   -0.0000 O   0  0  0  0  0  0  0  0  0  0  0  0
   12.1244   -0.5000   -0.0000 C   0  0  0  0  0  0  0  0  0  0  0  0
    3.4641   -0.5000   -0.0000 C   0  0  0  0  0  0  0  0  0  0  0  0
    2.5981   -0.0000   -0.0000 N   0  0  0  0  0  0  0  0  0  0  0  0
    3.4641   -1.5000   -0.0000 C   0  0  0  0  0  0  0  0  0  0  0  0
    1.7321   -0.5000   -0.0000 C   0  0  0  0  0  0  0  0  0  0  0  0
    2.5981    1.0000   -0.0000 C   0  0  0  0  0  0  0  0  0  0  0  0
    4.3301   -2.0000   -0.0000 F   0  0  0  0  0  0  0  0  0  0  0  0
    0.8660   -0.0000   -0.0000 N   0  0  0  0  0  0  0  0  0  0  0  0
    0.0000   -0.5000   -0.0000 C   0  0  0  0  0  0  0  0  0  0  0  0
  1  2  1  0  0  0  0
  1  3  1  0  0  0  0
  1  4  1  0  0  0  0
  2  5  1  0  0  0  0
  3  6  1  0  0  0  0
  4  7  1  0  0  0  0
  5  8  2  0  0  0  0
  9  6  1  0  0  0  0
  7 10  1  0  0  0  0
  8 11  1  0  0  0  0
  9 12  1  6  0  0  0
  9 13  1  0  0  0  0
 10 14  2  0  0  0  0
 11 15  2  0  0  0  0
 16 12  1  6  0  0  0
 16 17  1  0  0  0  0
 16 18  1  0  0  0  0
 17 19  1  0  0  0  0
 17 20  1  0  0  0  0
 18 21  1  0  0  0  0
 19 22  1  0  0  0  0
 22 23  1  0  0  0  0
M  END
>  <idcoordinates2D>


>  <FragFp>
;EzSUeMrzGzulOXf5aUjf48Xb@@FFo5VG81W1W069PC0F0W!F098!4$40110V)N$X1B!

>  <PathFp>
8084F2NFF!4X4H0_B4J102058#840X0FF248Z04Z02840V0V90u0@k!1NG0N0BZ!I8C1!22kFJ2V_01F

>  <SkelSpheres>
//2&A(1/01(1&1(12/21#6$3#1/#1+1//0A+3/(1/,3)1*2/%1-1%1,2&2&1,1/(1$1)1//!2/!62%1/!1&2#1!2#1$2$4(12//.4,2#1.2*2/&3(1/2)1!1/.1!2(2013#1////.2//$_(2%1(102!1.1//!23!1//(102/.1)1/022#1!1101(1/-2!1!2%103/,601+

>  <Structure>
fnmpQ@LAkAFk@|BrFRQIIIJIJqQHuUMUKUURASt`r`

>  <Atoms>
23

>  <Bonds>
22

>  <Total Molweight>
324

>  <Total Molweight 2>
324.143

>  <cLogP>
-0.0751

>  <H-Acceptors>
7

>  <H-Donors>
0

>  <Total Surface Area>
62.53

>  <Relative PSA>
0.85863

>  <Polar Surface Area>
68.07

>  <Shape Index>
0.65217

>  <Molecular Flexibility>
0.73549

>  <Molecular Complexity>
0.60895

>  <Non-H Atoms>
23

>  <Non-C/H Atoms>
9

>  <Electronegative Atoms>
9

>  <Stereo Centers>
3

>  <Rotatable Bonds>
15

>  <Rings Closures>
0

>  <Aromatic Rings>
0

>  <Aromatic Atoms>
0

>  <sp3-Atoms>
16

>  <Symmetric atoms>
0

$$$$

eCreator 1.02D

 23 22  0  0  0  0  0  0  0  0999 V2000
    7.7942   -0.0000   -0.0000 P   0  0  0  0  0  0  0  0  0  0  0  0
    8.6603   -0.5000   -0.0000 O   0  0  0  0  0  0  0  0  0  0  0  0
    6.9282   -0.5000   -0.0000 O   0  0  0  0  0  0  0  0  0  0  0  0
    7.7942    1.0000   -0.0000 N   0  0  0  0  0  0  0  0  0  0  0  0
    9.5263   -0.0000   -0.0000 C   0  0  0  0  0  0  0  0  0  0  0  0
    6.0622   -0.0000   -0.0000 C   0  0  0  0  0  0  0  0  0  0  0  0
    6.9282    1.5000   -0.0000 C   0  0  0  0  0  0  0  0  0  0  0  0
   10.3923   -0.5000   -0.0000 C   0  0  0  0  0  0  0  0  0  0  0  0
    5.1962   -0.5000   -0.0000 C   0  0  0  0  0  0  0  0  0  0  0  0
    6.9282    2.5000   -0.0000 C   0  0  0  0  0  0  0  0  0  0  0  0
    6.0622    1.0000   -0.0000 C   0  0  0  0  0  0  0  0  0  0  0  0
   11.2583   -0.0000   -0.0000 C   0  0  0  0  0  0  0  0  0  0  0  0
    4.3301   -0.0000   -0.0000 O   0  0  0  0  0  0  0  0  0  0  0  0
    6.0622    3.0000   -0.0000 O   0  0  0  0  0  0  0  0  0  0  0  0
   12.1244   -0.5000   -0.0000 C   0  0  0  0  0  0  0  0  0  0  0  0
    3.4641   -0.5000   -0.0000 C   0  0  0  0  0  0  0  0  0  0  0  0
    2.5981   -0.0000   -0.0000 N   0  0  0  0  0  0  0  0  0  0  0  0
    3.4641   -1.5000   -0.0000 C   0  0  0  0  0  0  0  0  0  0  0  0
    1.7321   -0.5000   -0.0000 C   0  0  0  0  0  0  0  0  0  0  0  0
    2.5981    1.0000   -0.0000 C   0  0  0  0  0  0  0  0  0  0  0  0
    4.3301   -2.0000   -0.0000 F   0  0  0  0  0  0  0  0  0  0  0  0
    0.8660   -0.0000   -0.0000 C   0  0  0  0  0  0  0  0  0  0  0  0
    0.8660    1.0000   -0.0000 C   0  0  0  0  0  0  0  0  0  0  0  0
  1  2  1  0  0  0  0
  1  3  1  0  0  0  0
  1  4  1  0  0  0  0
  2  5  1  0  0  0  0
  3  6  1  0  0  0  0
  7  4  1  1  0  0  0
  5  8  2  0  0  0  0
  6  9  1  0  0  0  0
  7 10  1  0  0  0  0
  7 11  1  0  0  0  0
  8 12  1  0  0  0  0
  9 13  1  0  0  0  0
 10 14  1  0  0  0  0
 12 15  2  0  0  0  0
 16 13  1  6  0  0  0
 16 17  1  0  0  0  0
 16 18  1  0  0  0  0
 17 19  1  0  0  0  0
 17 20  1  0  0  0  0
 18 21  1  0  0  0  0
 19 22  2  0  0  0  0
 22 23  1  0  0  0  0
M  END
>  <idcoordinates2D>


>  <FragFp>
;EvSUeMrzlzutOXd5aTeA4D2b@@FVZ_VG0351Y0D8@5VF@V0FF08V%F#1W0J#4$N$21B!

>  <PathFp>
F084F2NFF!4X4mV_80L102058#95020F0258V02402840V0k90u0@k!1FGFN06V!3c1F!62kF40V_01F

>  <SkelSpheres>
//3%2@(1)1&1//01*1#6$2#11#1/+1.2/B+3//#1#1/$1,3-1&1/$1&1$3*1/1%2$1,1$1/1!2+2%2$23/08,2,1+1&1$2$4)202//,4,2#1.23%1/*3//&4//+201!2/&2/////,10a%1(1+1/02/)3)5/#2#2/!1/&1)1(1/!1)1*1/-401#1%102/,2+11

>  <Structure>
fnmPQ@LA``u`^AYCIHddeDedXhdZjfjijjYCEzHYEX

>  <Atoms>
23

>  <Bonds>
22

>  <Total Molweight>
322

>  <Total Molweight 2>
322.147

>  <cLogP>
1.2988

>  <H-Acceptors>
6

>  <H-Donors>
0

>  <Total Surface Area>
63.75

>  <Relative PSA>
0.78745

>  <Polar Surface Area>
67.99

>  <Shape Index>
0.65217

>  <Molecular Flexibility>
0.73963

>  <Molecular Complexity>
0.56985

>  <Non-H Atoms>
23

>  <Non-C/H Atoms>
8

>  <Electronegative Atoms>
8

>  <Stereo Centers>
3

>  <Rotatable Bonds>
14

>  <Rings Closures>
0

>  <Aromatic Rings>
0

>  <Aromatic Atoms>
0

>  <sp3-Atoms>
16

>  <Symmetric atoms>
0

$$$$

eCreator 1.02D

 23 22  0  0  0  0  0  0  0  0999 V2000
    7.7942   -0.0000   -0.0000 P   0  0  0  0  0  0  0  0  0  0  0  0
    7.7942    1.0000   -0.0000 O   0  0  0  0  0  0  0  0  0  0  0  0
    6.9282   -0.5000   -0.0000 O   0  0  0  0  0  0  0  0  0  0  0  0
    8.6603   -0.5000   -0.0000 N   0  0  0  0  0  0  0  0  0  0  0  0
    6.9282    1.5000   -0.0000 C   0  0  0  0  0  0  0  0  0  0  0  0
    6.9282   -1.5000   -0.0000 C   0  0  0  0  0  0  0  0  0  0  0  0
    9.5263   -0.0000   -0.0000 C   0  0  0  0  0  0  0  0  0  0  0  0
    6.0622    1.0000   -0.0000 C   0  0  0  0  0  0  0  0  0  0  0  0
    6.9282    2.5000   -0.0000 C   0  0  0  0  0  0  0  0  0  0  0  0
    6.0622   -2.0000   -0.0000 C   0  0  0  0  0  0  0  0  0  0  0  0
   10.3923   -0.5000   -0.0000 C   0  0  0  0  0  0  0  0  0  0  0  0
    6.0622    0.0000   -0.0000 C   0  0  0  0  0  0  0  0  0  0  0  0
    6.0622    3.0000   -0.0000 C   0  0  0  0  0  0  0  0  0  0  0  0
    6.0622   -3.0000   -0.0000 C   0  0  0  0  0  0  0  0  0  0  0  0
   11.2583   -0.0000   -0.0000 O   0  0  0  0  0  0  0  0  0  0  0  0
    6.9282   -3.5000   -0.0000 O   0  0  0  0  0  0  0  0  0  0  0  0
    5.1962   -3.5000   -0.0000 C   0  0  0  0  0  0  0  0  0  0  0  0
   12.1244   -0.5000   -0.0000 C   0  0  0  0  0  0  0  0  0  0  0  0
    5.1962   -4.5000   -0.0000 C   0  0  0  0  0  0  0  0  0  0  0  0
    4.3301   -5.0000   -0.0000 N   0  0  0  0  0  0  0  0  0  0  0  0
    4.3301   -6.0000   -0.0000 C   0  0  0  0  0  0  0  0  0  0  0  0
    3.4641   -4.5000   -0.0000 C   0  0  0  0  0  0  0  0  0  0  0  0
    3.4641   -6.5000   -0.0000 C   0  0  0  0  0  0  0  0  0  0  0  0
  1  2  1  0  0  0  0
  1  3  1  0  0  0  0
  1  4  1  0  0  0  0
  2  5  1  0  0  0  0
  3  6  1  0  0  0  0
  4  7  1  0  0  0  0
  5  8  1  0  0  0  0
  5  9  2  0  0  0  0
  6 10  1  0  0  0  0
  7 11  1  0  0  0  0
  8 12  2  0  0  0  0
  9 13  1  0  0  0  0
 14 10  1  0  0  0  0
 11 15  1  0  0  0  0
 14 16  1  1  0  0  0
 14 17  1  0  0  0  0
 15 18  1  0  0  0  0
 17 19  1  0  0  0  0
 19 20  1  0  0  0  0
 20 21  1  0  0  0  0
 20 22  1  0  0  0  0
 21 23  2  0  0  0  0
M  END
>  <idcoordinates2D>


>  <FragFp>
;jv:crzxnzgxO2fVaDhe4yXM@cBVFK0K0l90W0V1P!FHV0F18!F26!6V!W#18046FV0@%14!

>  <PathFp>
F09!2N2#4X0m0_cF01021G@0109JB08FF35NW0620V840V0V12k0Dk1#WFN04VF!d30F022k0F2V5010

>  <SkelSpheres>
$2,3(1+C(11(2&1//+2!105$4.2/$4/*2%@/*1/////+1/)1+4/&2/!2$1,1101!5(5/-2#6//&1,2$402//101//.2!1!2/1/&1/#2,2/03//,1//&1///!1+30b!1//1!2)1/#1*101#1+3$31/)12/(22)2.201$11/01.2*2,103/*205!1)3

>  <Structure>
fnmPR@LY`aw`^FRQIJIIIFKYQUUSSUUULKRGJ

>  <Atoms>
23

>  <Bonds>
22

>  <Total Molweight>
315

>  <Total Molweight 2>
315.160

>  <cLogP>
2.6288

>  <H-Acceptors>
6

>  <H-Donors>
0

>  <Total Surface Area>
47.56

>  <Relative PSA>
1.0555

>  <Polar Surface Area>
67.99

>  <Shape Index>
0.65217

>  <Molecular Flexibility>
0.82674

>  <Molecular Complexity>
0.58491

>  <Non-H Atoms>
23

>  <Non-C/H Atoms>
7

>  <Electronegative Atoms>
7

>  <Stereo Centers>
2

>  <Rotatable Bonds>
15

>  <Rings Closures>
0

>  <Aromatic Rings>
0

>  <Aromatic Atoms>
0

>  <sp3-Atoms>
17

>  <Symmetric atoms>
0

$$$$

eCreator 1.02D

 23 22  0  0  0  0  0  0  0  0999 V2000
    7.7942   -0.0000   -0.0000 P   0  0  0  0  0  0  0  0  0  0  0  0
    8.6603   -0.5000   -0.0000 O   0  0  0  0  0  0  0  0  0  0  0  0
    6.9282   -0.5000   -0.0000 O   0  0  0  0  0  0  0  0  0  0  0  0
    7.7942    1.0000   -0.0000 N   0  0  0  0  0  0  0  0  0  0  0  0
    9.5263   -0.0000   -0.0000 C   0  0  0  0  0  0  0  0  0  0  0  0
    6.0622   -0.0000   -0.0000 C   0  0  0  0  0  0  0  0  0  0  0  0
    8.6603    1.5000   -0.0000 C   0  0  0  0  0  0  0  0  0  0  0  0
   10.3923   -0.5000   -0.0000 C   0  0  0  0  0  0  0  0  0  0  0  0
    5.1962   -0.5000   -0.0000 C   0  0  0  0  0  0  0  0  0  0  0  0
    8.6603    2.5000   -0.0000 C   0  0  0  0  0  0  0  0  0  0  0  0
   11.2583   -0.0000   -0.0000 C   0  0  0  0  0  0  0  0  0  0  0  0
    4.3301   -0.0000   -0.0000 C   0  0  0  0  0  0  0  0  0  0  0  0
    9.5263    3.0000   -0.0000 O   0  0  0  0  0  0  0  0  0  0  0  0
   12.1244   -0.5000   -0.0000 C   0  0  0  0  0  0  0  0  0  0  0  0
    3.4641   -0.5000   -0.0000 C   0  0  0  0  0  0  0  0  0  0  0  0
    9.5263    4.0000   -0.0000 C   0  0  0  0  0  0  0  0  0  0  0  0
   12.1244   -1.5000   -0.0000 C   0  0  0  0  0  0  0  0  0  0  0  0
    2.5981   -0.0000   -0.0000 C   0  0  0  0  0  0  0  0  0  0  0  0
    3.4641   -1.5000   -0.0000 C   0  0  0  0  0  0  0  0  0  0  0  0
    1.7321   -0.5000   -0.0000 N   0  0  0  0  0  0  0  0  0  0  0  0
    0.8660   -0.0000   -0.0000 C   0  0  0  0  0  0  0  0  0  0  0  0
    1.7321   -1.5000   -0.0000 C   0  0  0  0  0  0  0  0  0  0  0  0
    0.0000   -0.5000   -0.0000 C   0  0  0  0  0  0  0  0  0  0  0  0
  1  2  1  0  0  0  0
  1  3  1  0  0  0  0
  1  4  1  0  0  0  0
  2  5  1  0  0  0  0
  3  6  1  0  0  0  0
  4  7  1  0  0  0  0
  5  8  2  0  0  0  0
  6  9  1  0  0  0  0
  7 10  1  0  0  0  0
  8 11  1  0  0  0  0
  9 12  1  0  0  0  0
 10 13  1  0  0  0  0
 11 14  2  0  0  0  0
 12 15  1  0  0  0  0
 13 16  1  0  0  0  0
 14 17  1  0  0  0  0
 15 18  1  0  0  0  0
 15 19  1  0  0  0  0
 18 20  1  0  0  0  0
 20 21  1  0  0  0  0
 20 22  1  0  0  0  0
 21 23  2  0  0  0  0
M  END
>  <idcoordinates2D>


>  <FragFp>
;EvQzeMvznzit90doeDdA4BXbec8k05WK0190W0V8@40F0ZFF*H#15%4!V0N!V!14!

>  <PathFp>
F08!2N4#4X0m0_8F010205@01090408FF258W06!V840V0V10k0Dk12!WFN!VF!d30F022k0F2V_010

>  <SkelSpheres>
//(C(2)11%1(1//!21#7$2#1*2/$4/4(2&A+1!1////!3/+1&1,1,1*4/&4,2$2$1,1%6//+7/#1$2+1-2$3////(1!1(2%2/1///)2//+1/#1/&1-1///.30c#1!1&1/-1+1$2/#1/$3/#1/&1$1!22)2.201$1101!1(1/&12#12(1010102#2/(4051*

>  <Structure>
fnmQb@LY``pOCIHddddddeChjjfjfjjdBFQf

>  <Atoms>
23

>  <Bonds>
22

>  <Total Molweight>
311

>  <Total Molweight 2>
311.172

>  <cLogP>
3.048

>  <H-Acceptors>
5

>  <H-Donors>
0

>  <Total Surface Area>
31.37

>  <Relative PSA>
1.1827

>  <Polar Surface Area>
47.76

>  <Shape Index>
0.69565

>  <Molecular Flexibility>
0.78073

>  <Molecular Complexity>
0.53051

>  <Non-H Atoms>
23

>  <Non-C/H Atoms>
6

>  <Electronegative Atoms>
6

>  <Stereo Centers>
2

>  <Rotatable Bonds>
15

>  <Rings Closures>
0

>  <Aromatic Rings>
0

>  <Aromatic Atoms>
0

>  <sp3-Atoms>
17

>  <Symmetric atoms>
0

$$$$

eCreator 1.02D

 23 22  0  0  0  0  0  0  0  0999 V2000
    8.6603   -0.5000   -0.0000 P   0  0  0  0  0  0  0  0  0  0  0  0
    8.6603    0.5000   -0.0000 O   0  0  0  0  0  0  0  0  0  0  0  0
    9.5263   -0.0000   -0.0000 O   0  0  0  0  0  0  0  0  0  0  0  0
    7.7942   -0.0000   -0.0000 O   0  0  0  0  0  0  0  0  0  0  0  0
    8.6603   -1.5000   -0.0000 N   0  0  0  0  0  0  0  0  0  0  0  0
   10.3923   -0.5000   -0.0000 C   0  0  0  0  0  0  0  0  0  0  0  0
    6.9282   -0.5000   -0.0000 C   0  0  0  0  0  0  0  0  0  0  0  0
    7.7942   -2.0000   -0.0000 C   0  0  0  0  0  0  0  0  0  0  0  0
   11.2583   -0.0000   -0.0000 C   0  0  0  0  0  0  0  0  0  0  0  0
    6.0622   -0.0000   -0.0000 C   0  0  0  0  0  0  0  0  0  0  0  0
    7.7942   -3.0000   -0.0000 C   0  0  0  0  0  0  0  0  0  0  0  0
   12.1244   -0.5000   -0.0000 C   0  0  0  0  0  0  0  0  0  0  0  0
    5.1962   -0.5000   -0.0000 C   0  0  0  0  0  0  0  0  0  0  0  0
   12.9904   -0.0000   -0.0000 C   0  0  0  0  0  0  0  0  0  0  0  0
    4.3301   -0.0000   -0.0000 C   0  0  0  0  0  0  0  0  0  0  0  0
    3.4641   -0.5000   -0.0000 C   0  0  0  0  0  0  0  0  0  0  0  0
    4.3301    1.0000   -0.0000 C   0  0  0  0  0  0  0  0  0  0  0  0
    2.5981   -0.0000   -0.0000 N   0  0  0  0  0  0  0  0  0  0  0  0
    2.5981    1.0000   -0.0000 C   0  0  0  0  0  0  0  0  0  0  0  0
    1.7321   -0.5000   -0.0000 C   0  0  0  0  0  0  0  0  0  0  0  0
    1.7321    1.5000   -0.0000 C   0  0  0  0  0  0  0  0  0  0  0  0
    0.8660   -0.0000   -0.0000 N   0  0  0  0  0  0  0  0  0  0  0  0
    0.0000   -0.5000   -0.0000 C   0  0  0  0  0  0  0  0  0  0  0  0
  1  2  2  0  0  0  0
  1  3  1  0  0  0  0
  1  4  1  0  0  0  0
  1  5  1  0  0  0  0
  3  6  1  0  0  0  0
  4  7  1  0  0  0  0
  5  8  1  0  0  0  0
  6  9  2  0  0  0  0
  7 10  1  0  0  0  0
  8 11  1  0  0  0  0
  9 12  1  0  0  0  0
 10 13  1  0  0  0  0
 12 14  2  0  0  0  0
 13 15  1  0  0  0  0
 15 16  1  0  0  0  0
 15 17  1  0  0  0  0
 16 18  1  0  0  0  0
 18 19  1  0  0  0  0
 18 20  1  0  0  0  0
 19 21  2  0  0  0  0
 20 22  1  0  0  0  0
 22 23  1  0  0  0  0
M  END
>  <idcoordinates2D>


>  <FragFp>
;jvvzirv;it9BhweTdAhBYbeccF47YS0121W0V8@ZdHV4FF$4#2I1!1_%4#2N!V0V14!

>  <PathFp>
F08!HN$BX0H0_8JN1020B@010830V8FF248W04V0VO50V0V14m0@k1#WFs1VV#930F022k0F20_050

>  <SkelSpheres>
/+1*1D(21(1//!2/4$5$5/.2/.2&A+3!1//,2/!1/-1,101$1,2#1$24/021#1/(2%1)4!2/(2/!5.1)203/(1$3/)21/%1&4!2!1*1.2(1//-2.1!1//#1%101///01///$1/010b#1301/!2/.1//02//01%1//$3)1$201#301!1/!101#1.2(1#104(2/#5-

>  <Structure>
fnmqb@BQkAF@^BUVjj{sr{UTuSUTtBGJ

>  <Atoms>
23

>  <Bonds>
22

>  <Total Molweight>
313

>  <Total Molweight 2>
313.168

>  <cLogP>
1.4449

>  <H-Acceptors>
6

>  <H-Donors>
0

>  <Total Surface Area>
45.03

>  <Relative PSA>
1.0586

>  <Polar Surface Area>
55.06

>  <Shape Index>
0.69565

>  <Molecular Flexibility>
0.80902

>  <Molecular Complexity>
0.59413

>  <Non-H Atoms>
23

>  <Non-C/H Atoms>
7

>  <Electronegative Atoms>
7

>  <Stereo Centers>
2

>  <Rotatable Bonds>
14

>  <Rings Closures>
0

>  <Aromatic Rings>
0

>  <Aromatic Atoms>
0

>  <sp3-Atoms>
15

>  <Symmetric atoms>
0

$$$$

eCreator 1.02D

 23 22  0  0  0  0  0  0  0  0999 V2000
    8.6603   -0.5000   -0.0000 P   0  0  0  0  0  0  0  0  0  0  0  0
    8.6603    0.5000   -0.0000 O   0  0  0  0  0  0  0  0  0  0  0  0
    8.6603   -1.5000   -0.0000 O   0  0  0  0  0  0  0  0  0  0  0  0
    7.7942   -0.0000   -0.0000 O   0  0  0  0  0  0  0  0  0  0  0  0
    9.5263   -0.0000   -0.0000 N   0  0  0  0  0  0  0  0  0  0  0  0
    7.7942   -2.0000   -0.0000 C   0  0  0  0  0  0  0  0  0  0  0  0
    6.9282   -0.5000   -0.0000 C   0  0  0  0  0  0  0  0  0  0  0  0
   10.3923   -0.5000   -0.0000 C   0  0  0  0  0  0  0  0  0  0  0  0
    7.7942   -3.0000   -0.0000 C   0  0  0  0  0  0  0  0  0  0  0  0
    6.0622   -0.0000   -0.0000 C   0  0  0  0  0  0  0  0  0  0  0  0
   11.2583   -0.0000   -0.0000 C   0  0  0  0  0  0  0  0  0  0  0  0
    6.9282   -3.5000   -0.0000 C   0  0  0  0  0  0  0  0  0  0  0  0
    5.1962   -0.5000   -0.0000 C   0  0  0  0  0  0  0  0  0  0  0  0
   12.1244   -0.5000   -0.0000 O   0  0  0  0  0  0  0  0  0  0  0  0
    4.3301   -0.0000   -0.0000 C   0  0  0  0  0  0  0  0  0  0  0  0
   12.9904   -0.0000   -0.0000 C   0  0  0  0  0  0  0  0  0  0  0  0
    3.4641   -0.5000   -0.0000 C   0  0  0  0  0  0  0  0  0  0  0  0
    2.5981   -0.0000   -0.0000 N   0  0  0  0  0  0  0  0  0  0  0  0
    1.7321   -0.5000   -0.0000 C   0  0  0  0  0  0  0  0  0  0  0  0
    2.5981    1.0000   -0.0000 C   0  0  0  0  0  0  0  0  0  0  0  0
    0.8660   -0.0000   -0.0000 C   0  0  0  0  0  0  0  0  0  0  0  0
    1.7321    1.5000   -0.0000 N   0  0  0  0  0  0  0  0  0  0  0  0
    0.8660    1.0000   -0.0000 C   0  0  0  0  0  0  0  0  0  0  0  0
  1  2  2  0  0  0  0
  1  3  1  0  0  0  0
  1  4  1  0  0  0  0
  1  5  1  0  0  0  0
  3  6  1  0  0  0  0
  4  7  1  0  0  0  0
  5  8  1  0  0  0  0
  6  9  1  0  0  0  0
  7 10  1  0  0  0  0
  8 11  1  0  0  0  0
  9 12  2  0  0  0  0
 10 13  1  0  0  0  0
 11 14  1  0  0  0  0
 13 15  1  0  0  0  0
 14 16  1  0  0  0  0
 15 17  1  0  0  0  0
 17 18  1  0  0  0  0
 18 19  1  0  0  0  0
 18 20  1  0  0  0  0
 19 21  2  0  0  0  0
 20 22  1  0  0  0  0
 21 23  1  0  0  0  0
M  END
>  <idcoordinates2D>


>  <FragFp>
;hvtzirn;gs9DhgXD9@hBYb8ccV0MVC012050cYHVd!k0F%2!22+440V2%V14!

>  <PathFp>
F08!2F$8X0kVZcJP102192010930V8FG21FW0620V950V0V12H0Dk1#WFF1ZV#d30F0L2k0F2V4050

>  <SkelSpheres>
//%10H(11(1//01/02$1$3.2+2202/%2/9/,2(2/////-1!1.102021/!1#1&1/&2)3!9/(3/!4$1//.2$4/)2(1-1*1!2/#2%2(302$1,102/%201,2!3//.302!1(1/,1////,a&1&1//1(1-3)2/#4/1%1%2/)22)2/01#3012!1//,1(104(2/#1!11)

>  <Structure>
fnmpR@BQkAFK@|DjmUU]]eVjjijjihDLl

>  <Atoms>
23

>  <Bonds>
22

>  <Total Molweight>
317

>  <Total Molweight 2>
317.156

>  <cLogP>
0.556

>  <H-Acceptors>
7

>  <H-Donors>
0

>  <Total Surface Area>
42.52

>  <Relative PSA>
1.3563

>  <Polar Surface Area>
64.29

>  <Shape Index>
0.69565

>  <Molecular Flexibility>
0.80508

>  <Molecular Complexity>
0.56446

>  <Non-H Atoms>
23

>  <Non-C/H Atoms>
8

>  <Electronegative Atoms>
8

>  <Stereo Centers>
1

>  <Rotatable Bonds>
15

>  <Rings Closures>
0

>  <Aromatic Rings>
0

>  <Aromatic Atoms>
0

>  <sp3-Atoms>
17

>  <Symmetric atoms>
0

$$$$

eCreator 1.02D

 23 22  0  0  0  0  0  0  0  0999 V2000
    8.6603   -0.5000   -0.0000 P   0  0  0  0  0  0  0  0  0  0  0  0
    8.6603   -1.5000   -0.0000 O   0  0  0  0  0  0  0  0  0  0  0  0
    7.7942   -0.0000   -0.0000 O   0  0  0  0  0  0  0  0  0  0  0  0
    9.5263   -0.0000   -0.0000 N   0  0  0  0  0  0  0  0  0  0  0  0
    9.5263   -2.0000   -0.0000 C   0  0  0  0  0  0  0  0  0  0  0  0
    6.9282   -0.5000   -0.0000 C   0  0  0  0  0  0  0  0  0  0  0  0
   10.3923   -0.5000   -0.0000 C   0  0  0  0  0  0  0  0  0  0  0  0
    9.5263   -3.0000   -0.0000 C   0  0  0  0  0  0  0  0  0  0  0  0
    6.0622   -0.0000   -0.0000 C   0  0  0  0  0  0  0  0  0  0  0  0
   11.2583   -0.0000   -0.0000 C   0  0  0  0  0  0  0  0  0  0  0  0
   10.3923   -3.5000   -0.0000 C   0  0  0  0  0  0  0  0  0  0  0  0
    5.1962   -0.5000   -0.0000 C   0  0  0  0  0  0  0  0  0  0  0  0
   12.1244   -0.5000   -0.0000 O   0  0  0  0  0  0  0  0  0  0  0  0
    4.3301   -0.0000   -0.0000 C   0  0  0  0  0  0  0  0  0  0  0  0
   12.9904   -0.0000   -0.0000 C   0  0  0  0  0  0  0  0  0  0  0  0
    3.4641   -0.5000   -0.0000 C   0  0  0  0  0  0  0  0  0  0  0  0
    3.4641   -1.5000   -0.0000 O   0  0  0  0  0  0  0  0  0  0  0  0
    2.5981   -0.0000   -0.0000 N   0  0  0  0  0  0  0  0  0  0  0  0
    2.5981    1.0000   -0.0000 C   0  0  0  0  0  0  0  0  0  0  0  0
    1.7321   -0.5000   -0.0000 C   0  0  0  0  0  0  0  0  0  0  0  0
    1.7321    1.5000   -0.0000 C   0  0  0  0  0  0  0  0  0  0  0  0
    0.8660   -0.0000   -0.0000 N   0  0  0  0  0  0  0  0  0  0  0  0
    0.0000   -0.5000   -0.0000 C   0  0  0  0  0  0  0  0  0  0  0  0
  1  2  1  0  0  0  0
  1  3  1  0  0  0  0
  1  4  1  0  0  0  0
  2  5  1  0  0  0  0
  3  6  1  0  0  0  0
  4  7  1  0  0  0  0
  5  8  1  0  0  0  0
  6  9  1  0  0  0  0
  7 10  1  0  0  0  0
  8 11  2  0  0  0  0
  9 12  1  0  0  0  0
 10 13  1  0  0  0  0
 12 14  1  0  0  0  0
 13 15  1  0  0  0  0
 16 14  1  0  0  0  0
 16 17  1  1  0  0  0
 16 18  1  0  0  0  0
 18 19  1  0  0  0  0
 18 20  1  0  0  0  0
 19 21  2  0  0  0  0
 20 22  1  0  0  0  0
 22 23  1  0  0  0  0
M  END
>  <idcoordinates2D>


>  <FragFp>
;CvSzeMrznzyxO2Y_XDd@4BXb9Xsk0KVC$Y0X1H8VH1V0F!8!2!22$V04#440V&X14!

>  <PathFp>
F08!HF0F#X0k0ZgFF!2112010910V8FF21F106X0V940V0V12H0Ek1#WFF04V#d30F022k0F2V4010

>  <SkelSpheres>
/#1/!3H(1)2&2/*2+1#4$4$4.2+2(1//18///////&1//!1!4/&41/02$1!1)2%8//+4//*2!22$1$4//)1/,1,2%2*2$1/)1/+1!3//.3&1//#1*1,1+2$2/+2!20a&1/!2)1/2/*2%1-2$2///!22)1*1#201$11/*1#1+13,103/$1&7!1&1!

>  <Structure>
fnmpR@LQkAA``|DjUUUu{ezjjfjjijGhB

>  <Atoms>
23

>  <Bonds>
22

>  <Total Molweight>
317

>  <Total Molweight 2>
317.156

>  <cLogP>
0.979

>  <H-Acceptors>
7

>  <H-Donors>
0

>  <Total Surface Area>
38.6

>  <Relative PSA>
1.3925

>  <Polar Surface Area>
71.23

>  <Shape Index>
0.69565

>  <Molecular Flexibility>
0.77192

>  <Molecular Complexity>
0.54695

>  <Non-H Atoms>
23

>  <Non-C/H Atoms>
8

>  <Electronegative Atoms>
8

>  <Stereo Centers>
2

>  <Rotatable Bonds>
17

>  <Rings Closures>
0

>  <Aromatic Rings>
0

>  <Aromatic Atoms>
0

>  <sp3-Atoms>
19

>  <Symmetric atoms>
0

$$$$

eCreator 1.02D

 23 22  0  0  0  0  0  0  0  0999 V2000
    7.7942   -0.0000   -0.0000 P   0  0  0  0  0  0  0  0  0  0  0  0
    8.6603   -0.5000   -0.0000 O   0  0  0  0  0  0  0  0  0  0  0  0
    6.9282   -0.5000   -0.0000 O   0  0  0  0  0  0  0  0  0  0  0  0
    7.7942    1.0000   -0.0000 N   0  0  0  0  0  0  0  0  0  0  0  0
    9.5263   -0.0000   -0.0000 C   0  0  0  0  0  0  0  0  0  0  0  0
    6.0622   -0.0000   -0.0000 C   0  0  0  0  0  0  0  0  0  0  0  0
    8.6603    1.5000   -0.0000 C   0  0  0  0  0  0  0  0  0  0  0  0
   10.3923   -0.5000   -0.0000 C   0  0  0  0  0  0  0  0  0  0  0  0
    9.5263    1.0000   -0.0000 C   0  0  0  0  0  0  0  0  0  0  0  0
    5.1962   -0.5000   -0.0000 C   0  0  0  0  0  0  0  0  0  0  0  0
    8.6603    2.5000   -0.0000 C   0  0  0  0  0  0  0  0  0  0  0  0
   11.2583   -0.0000   -0.0000 C   0  0  0  0  0  0  0  0  0  0  0  0
    4.3301   -0.0000   -0.0000 C   0  0  0  0  0  0  0  0  0  0  0  0
    9.5263    3.0000   -0.0000 O   0  0  0  0  0  0  0  0  0  0  0  0
   11.2583    1.0000   -0.0000 C   0  0  0  0  0  0  0  0  0  0  0  0
    3.4641   -0.5000   -0.0000 C   0  0  0  0  0  0  0  0  0  0  0  0
    9.5263    4.0000   -0.0000 C   0  0  0  0  0  0  0  0  0  0  0  0
    2.5981   -0.0000   -0.0000 C   0  0  0  0  0  0  0  0  0  0  0  0
    1.7321   -0.5000   -0.0000 N   0  0  0  0  0  0  0  0  0  0  0  0
    1.7321   -1.5000   -0.0000 C   0  0  0  0  0  0  0  0  0  0  0  0
    0.8660   -0.0000   -0.0000 C   0  0  0  0  0  0  0  0  0  0  0  0
    2.5981   -2.0000   -0.0000 C   0  0  0  0  0  0  0  0  0  0  0  0
    0.0000   -0.5000   -0.0000 N   0  0  0  0  0  0  0  0  0  0  0  0
  1  2  1  0  0  0  0
  1  3  1  0  0  0  0
  1  4  1  0  0  0  0
  2  5  1  0  0  0  0
  3  6  1  0  0  0  0
  4  7  1  0  0  0  0
  5  8  1  0  0  0  0
  5  9  2  0  0  0  0
  6 10  1  0  0  0  0
  7 11  1  0  0  0  0
  8 12  2  0  0  0  0
 10 13  1  0  0  0  0
 11 14  1  0  0  0  0
 12 15  1  0  0  0  0
 13 16  1  0  0  0  0
 14 17  1  0  0  0  0
 16 18  1  0  0  0  0
 18 19  1  0  0  0  0
 19 20  1  0  0  0  0
 19 21  1  0  0  0  0
 20 22  2  0  0  0  0
 21 23  1  0  0  0  0
M  END
>  <idcoordinates2D>


>  <FragFp>
;hvxzernznzgt92dZaD9@4BXb@ccV0KVS!90W0V1P0VF0V0F$F2!26#W&440V08$V14!

>  <PathFp>
F08!2N%X0m0ZcFK!211@010914V8FF21N10620V940V0V12m0Dk1#WFF04VF!d30F022o0F2V5010

>  <SkelSpheres>
//(G(101&1&1/)2/02!202$4.2//%4/8/!2/!2//03//-1,1/$2034/&4/!2!204,1%9*1//5/*1/)1$3//!1///02102!2)1%1,2*2&3!1/02!2///$1//%1*102///,40b&1&1/#1//,121#1/.1,2/)22)2.201#511/*1/1$1(103/#1(3!1*

>  <Structure>
fnmqb@LI[AE`^BUJlkjolmUTtuUULBBf

>  <Atoms>
23

>  <Bonds>
22

>  <Total Molweight>
313

>  <Total Molweight 2>
313.168

>  <cLogP>
2.7518

>  <H-Acceptors>
6

>  <H-Donors>
0

>  <Total Surface Area>
38.01

>  <Relative PSA>
1.0695

>  <Polar Surface Area>
51

>  <Shape Index>
0.65217

>  <Molecular Flexibility>
0.81018

>  <Molecular Complexity>
0.55303

>  <Non-H Atoms>
23

>  <Non-C/H Atoms>
7

>  <Electronegative Atoms>
7

>  <Stereo Centers>
1

>  <Rotatable Bonds>
16

>  <Rings Closures>
0

>  <Aromatic Rings>
0

>  <Aromatic Atoms>
0

>  <sp3-Atoms>
17

>  <Symmetric atoms>
0

$$$$

eCreator 1.02D

 23 22  0  0  0  0  0  0  0  0999 V2000
   14.2894   -0.0000   -0.0000 P   0  0  0  0  0  0  0  0  0  0  0  0
   15.5885    0.7500   -0.0000 O   0  0  0  0  0  0  0  0  0  0  0  0
   12.9904   -0.7500   -0.0000 O   0  0  0  0  0  0  0  0  0  0  0  0
   14.2894    1.5000   -0.0000 O   0  0  0  0  0  0  0  0  0  0  0  0
   15.5885   -0.7500   -0.0000 N   0  0  0  0  0  0  0  0  0  0  0  0
   11.6913   -0.0000   -0.0000 C   0  0  0  0  0  0  0  0  0  0  0  0
   15.5885    2.2500   -0.0000 C   0  0  0  0  0  0  0  0  0  0  0  0
   16.8875   -0.0000   -0.0000 C   0  0  0  0  0  0  0  0  0  0  0  0
   10.3923   -0.7500   -0.0000 C   0  0  0  0  0  0  0  0  0  0  0  0
   15.5885    3.7500   -0.0000 C   0  0  0  0  0  0  0  0  0  0  0  0
   18.1865   -0.7500   -0.0000 C   0  0  0  0  0  0  0  0  0  0  0  0
    9.0933   -0.0000   -0.0000 C   0  0  0  0  0  0  0  0  0  0  0  0
   19.4856   -0.0000   -0.0000 O   0  0  0  0  0  0  0  0  0  0  0  0
    9.0933    1.5000   -0.0000 O   0  0  0  0  0  0  0  0  0  0  0  0
    7.7942   -0.7500   -0.0000 C   0  0  0  0  0  0  0  0  0  0  0  0
    6.4952   -0.0000   -0.0000 C   0  0  0  0  0  0  0  0  0  0  0  0
    7.7942   -2.2500   -0.0000 C   0  0  0  0  0  0  0  0  0  0  0  0
    6.4952    1.5000   -0.0000 O   0  0  0  0  0  0  0  0  0  0  0  0
    5.1962   -0.7500   -0.0000 N   0  0  0  0  0  0  0  0  0  0  0  0
    3.8971   -0.0000   -0.0000 C   0  0  0  0  0  0  0  0  0  0  0  0
    2.5981   -0.7500   -0.0000 C   0  0  0  0  0  0  0  0  0  0  0  0
    2.5981   -2.2500   -0.0000 C   0  0  0  0  0  0  0  0  0  0  0  0
    1.2990   -3.0000   -0.0000 O   0  0  0  0  0  0  0  0  0  0  0  0
  1  2  2  0  0  0  0
  1  3  1  0  0  0  0
  1  4  1  0  0  0  0
  1  5  1  0  0  0  0
  3  6  1  0  0  0  0
  4  7  1  0  0  0  0
  5  8  1  0  0  0  0
  6  9  1  0  0  0  0
  7 10  1  0  0  0  0
  8 11  1  0  0  0  0
 12  9  1  0  0  0  0
 11 13  1  0  0  0  0
 12 14  1  6  0  0  0
 12 15  1  0  0  0  0
 16 15  1  0  0  0  0
 15 17  1  0  0  0  0
 16 18  1  6  0  0  0
 16 19  1  0  0  0  0
 19 20  1  0  0  0  0
 20 21  2  0  0  0  0
 21 22  1  0  0  0  0
 22 23  2  0  0  0  0
M  END
>  <idcoordinates2D>


>  <FragFp>
;j;ir:EzypNijxeDh9hunbduRk0IWF0l20W4Z@2h9NUJ42%22#V0805%42F122!V0214!

>  <PathFp>
F09082F2#@X0kV_8JP1021N20109M808FI310506!V950V0V10H0Ak1#WFF1VV#930F062k0F204050

>  <SkelSpheres>
//&1B(11(302/)1/&4!1081#2%2+1+2/$2/05/$1&3#2////%2/!1#2/,1/!1-12!2)1!1!3&105!4(2-1%1,7$101//&2*7/)2/.2!1!3-11*2///02$2$2,5//#1/!1#2$2.1+1/,1&2!2//0Z/*12$2+1//-2.1///-1,21)1#1/!2!1/.103(2*1(1032*

>  <Structure>
fnmQr@BI`cAkQZCprRSIIIYPqPiIjjjjjjYQj^dLl

>  <Atoms>
23

>  <Bonds>
22

>  <Total Molweight>
327

>  <Total Molweight 2>
327.124

>  <cLogP>
-2.1587

>  <H-Acceptors>
9

>  <H-Donors>
0

>  <Total Surface Area>
79.69

>  <Relative PSA>
1.2104

>  <Polar Surface Area>
129.58

>  <Shape Index>
0.69565

>  <Molecular Flexibility>
0.76618

>  <Molecular Complexity>
0.61868

>  <Non-H Atoms>
23

>  <Non-C/H Atoms>
10

>  <Electronegative Atoms>
10

>  <Stereo Centers>
4

>  <Rotatable Bonds>
13

>  <Rings Closures>
0

>  <Aromatic Rings>
0

>  <Aromatic Atoms>
0

>  <sp3-Atoms>
16

>  <Symmetric atoms>
0

$$$$

eCreator 1.02D

 24 23  0  0  0  0  0  0  0  0999 V2000
   12.9904   -0.7500   -0.0000 P   0  0  0  0  0  0  0  0  0  0  0  0
   14.2894   -0.0000   -0.0000 O   0  0  0  0  0  0  0  0  0  0  0  0
   11.6913   -0.0000   -0.0000 O   0  0  0  0  0  0  0  0  0  0  0  0
   12.9904   -2.2500   -0.0000 N   0  0  0  0  0  0  0  0  0  0  0  0
   15.5885   -0.7500   -0.0000 C   0  0  0  0  0  0  0  0  0  0  0  0
   10.3923   -0.7500   -0.0000 C   0  0  0  0  0  0  0  0  0  0  0  0
   11.6913   -3.0000   -0.0000 C   0  0  0  0  0  0  0  0  0  0  0  0
   16.8875   -0.0000   -0.0000 C   0  0  0  0  0  0  0  0  0  0  0  0
    9.0933   -0.0000   -0.0000 C   0  0  0  0  0  0  0  0  0  0  0  0
   11.6913   -4.5000   -0.0000 C   0  0  0  0  0  0  0  0  0  0  0  0
   10.3923   -2.2500   -0.0000 C   0  0  0  0  0  0  0  0  0  0  0  0
   18.1865   -0.7500   -0.0000 C   0  0  0  0  0  0  0  0  0  0  0  0
    7.7942   -0.7500   -0.0000 O   0  0  0  0  0  0  0  0  0  0  0  0
   10.3923   -5.2500   -0.0000 O   0  0  0  0  0  0  0  0  0  0  0  0
   19.4856   -0.0000   -0.0000 C   0  0  0  0  0  0  0  0  0  0  0  0
    6.4952   -0.0000   -0.0000 C   0  0  0  0  0  0  0  0  0  0  0  0
   10.3923   -6.7500   -0.0000 C   0  0  0  0  0  0  0  0  0  0  0  0
    5.1962   -0.7500   -0.0000 N   0  0  0  0  0  0  0  0  0  0  0  0
    3.8971   -0.0000   -0.0000 C   0  0  0  0  0  0  0  0  0  0  0  0
    5.1962   -2.2500   -0.0000 C   0  0  0  0  0  0  0  0  0  0  0  0
    2.5981   -0.7500   -0.0000 C   0  0  0  0  0  0  0  0  0  0  0  0
    6.4952   -3.0000   -0.0000 N   0  0  0  0  0  0  0  0  0  0  0  0
    2.5981   -2.2500   -0.0000 C   0  0  0  0  0  0  0  0  0  0  0  0
    1.2990   -3.0000   -0.0000 O   0  0  0  0  0  0  0  0  0  0  0  0
  1  2  1  0  0  0  0
  1  3  1  0  0  0  0
  1  4  1  0  0  0  0
  2  5  1  0  0  0  0
  3  6  1  0  0  0  0
  7  4  1  6  0  0  0
  5  8  2  0  0  0  0
  6  9  1  0  0  0  0
  7 10  1  0  0  0  0
  7 11  1  0  0  0  0
  8 12  1  0  0  0  0
  9 13  1  0  0  0  0
 10 14  1  0  0  0  0
 12 15  2  0  0  0  0
 13 16  1  0  0  0  0
 14 17  1  0  0  0  0
 16 18  1  0  0  0  0
 18 19  1  0  0  0  0
 18 20  1  0  0  0  0
 19 21  2  0  0  0  0
 20 22  1  0  0  0  0
 21 23  1  0  0  0  0
 23 24  2  0  0  0  0
M  END
>  <idcoordinates2D>


>  <FragFp>
;EzOUeMrzlzutOVf4XTcA4DXb@8Vk4_VO0111W0B0@4VF@V0FF!V%F#1W%4!V0N$X14!

>  <PathFp>
!84F2NF#6X0m0_B4H102058#95020FH258Z02402840V0V90m06k!101FN04V!7c9F!62k040V_01F

>  <SkelSpheres>
//2&B#1#1)1&1//+21#4$3#1////!B%2$3%1/!2/%1,1,1/%1/$11+3&1!1%2)1%2$1*101$1-1$3#1$1(2$4/!5$1011/01+1,1$5///02&6/01.2&1/%1//(2!3//+2$1)2,1&1$1)1/#2,2//!10b(3%1(1!1!1-1/#1$1)2//+1//23(1/!1#3$1*1(2!1/02#1(103/,523(111

>  <Structure>
fa}qR@LQkAAk]AxITjkJzJ}USUTuTtpXdLll

>  <Atoms>
24

>  <Bonds>
23

>  <Total Molweight>
333

>  <Total Molweight 2>
333.155

>  <cLogP>
-0.2851

>  <H-Acceptors>
8

>  <H-Donors>
0

>  <Total Surface Area>
71.94

>  <Relative PSA>
0.88532

>  <Polar Surface Area>
77.3

>  <Shape Index>
0.66667

>  <Molecular Flexibility>
0.80726

>  <Molecular Complexity>
0.55597

>  <Non-H Atoms>
24

>  <Non-C/H Atoms>
9

>  <Electronegative Atoms>
9

>  <Stereo Centers>
2

>  <Rotatable Bonds>
16

>  <Rings Closures>
0

>  <Aromatic Rings>
0

>  <Aromatic Atoms>
0

>  <sp3-Atoms>
15

>  <Symmetric atoms>
0

$$$$

eCreator 1.02D

 24 23  0  0  0  0  0  0  0  0999 V2000
   12.9904   -0.7500   -0.0000 P   0  0  0  0  0  0  0  0  0  0  0  0
   12.9904    0.7500   -0.0000 O   0  0  0  0  0  0  0  0  0  0  0  0
   14.2894   -0.0000   -0.0000 O   0  0  0  0  0  0  0  0  0  0  0  0
   11.6913   -0.0000   -0.0000 O   0  0  0  0  0  0  0  0  0  0  0  0
   12.9904   -2.2500   -0.0000 N   0  0  0  0  0  0  0  0  0  0  0  0
   15.5885   -0.7500   -0.0000 C   0  0  0  0  0  0  0  0  0  0  0  0
   10.3923   -0.7500   -0.0000 C   0  0  0  0  0  0  0  0  0  0  0  0
   11.6913   -3.0000   -0.0000 C   0  0  0  0  0  0  0  0  0  0  0  0
   16.8875   -0.0000   -0.0000 C   0  0  0  0  0  0  0  0  0  0  0  0
    9.0933   -0.0000   -0.0000 C   0  0  0  0  0  0  0  0  0  0  0  0
   11.6913   -4.5000   -0.0000 C   0  0  0  0  0  0  0  0  0  0  0  0
   18.1865   -0.7500   -0.0000 C   0  0  0  0  0  0  0  0  0  0  0  0
    7.7942   -0.7500   -0.0000 C   0  0  0  0  0  0  0  0  0  0  0  0
   10.3923   -5.2500   -0.0000 O   0  0  0  0  0  0  0  0  0  0  0  0
   18.1865   -2.2500   -0.0000 C   0  0  0  0  0  0  0  0  0  0  0  0
    7.7942   -2.2500   -0.0000 O   0  0  0  0  0  0  0  0  0  0  0  0
    6.4952   -0.0000   -0.0000 C   0  0  0  0  0  0  0  0  0  0  0  0
   10.3923   -6.7500   -0.0000 C   0  0  0  0  0  0  0  0  0  0  0  0
    5.1962   -0.7500   -0.0000 C   0  0  0  0  0  0  0  0  0  0  0  0
    5.1962   -2.2500   -0.0000 O   0  0  0  0  0  0  0  0  0  0  0  0
    3.8971   -0.0000   -0.0000 N   0  0  0  0  0  0  0  0  0  0  0  0
    2.5981   -0.7500   -0.0000 C   0  0  0  0  0  0  0  0  0  0  0  0
    1.2990   -0.0000   -0.0000 C   0  0  0  0  0  0  0  0  0  0  0  0
    1.2990    1.5000   -0.0000 C   0  0  0  0  0  0  0  0  0  0  0  0
  1  2  2  0  0  0  0
  1  3  1  0  0  0  0
  1  4  1  0  0  0  0
  1  5  1  0  0  0  0
  3  6  1  0  0  0  0
  4  7  1  0  0  0  0
  5  8  1  0  0  0  0
  6  9  1  0  0  0  0
  7 10  1  0  0  0  0
  8 11  1  0  0  0  0
  9 12  2  0  0  0  0
 13 10  1  0  0  0  0
 11 14  1  0  0  0  0
 12 15  1  0  0  0  0
 13 16  1  1  0  0  0
 13 17  1  0  0  0  0
 14 18  1  0  0  0  0
 19 17  1  0  0  0  0
 19 20  1  1  0  0  0
 19 21  1  0  0  0  0
 21 22  1  0  0  0  0
 22 23  2  0  0  0  0
 23 24  1  0  0  0  0
M  END
>  <idcoordinates2D>


>  <FragFp>
;jv:grzxUzwpNDjcXDhAhuY79cBV0MV10l@0_0ZYPV9FQk4&22#V08(46FV22$214!

>  <PathFp>
F09!2F2#8X0kVZcJU1021O20109MB08FG31FW0620V950V0V12H0Ek1#WGF1ZV#d30F0L2o0F2V4050

>  <SkelSpheres>
//(D(11(3/+6/&2$4$1.2!2+2/02#6/A/,2/!2//////&1$1/!1+1/&2$20105!5/&2*1(7//.2*61!1/$2&12,1(2!1!2*1!21#2%2(2$201(1/,201!2,3//.1//-1-1.1/)1%1*b02-2)1/!1011///$3/,11/)23)1#1)1)11!1/,2*4,103(2/#1!1*

>  <Structure>
fa}Pr@BE`cEoYAxYIIdddddhcidfjjijjjfPZIbEMV

>  <Atoms>
24

>  <Bonds>
23

>  <Total Molweight>
335

>  <Total Molweight 2>
335.147

>  <cLogP>
-0.1535

>  <H-Acceptors>
8

>  <H-Donors>
0

>  <Total Surface Area>
65.17

>  <Relative PSA>
1.2325

>  <Polar Surface Area>
101.51

>  <Shape Index>
0.66667

>  <Molecular Flexibility>
0.81646

>  <Molecular Complexity>
0.61095

>  <Non-H Atoms>
24

>  <Non-C/H Atoms>
9

>  <Electronegative Atoms>
9

>  <Stereo Centers>
3

>  <Rotatable Bonds>
14

>  <Rings Closures>
0

>  <Aromatic Rings>
0

>  <Aromatic Atoms>
0

>  <sp3-Atoms>
18

>  <Symmetric atoms>
0

$$$$

eCreator 1.02D

 24 23  0  0  0  0  0  0  0  0999 V2000
   12.9904   -0.7500   -0.0000 P   0  0  0  0  0  0  0  0  0  0  0  0
   14.2894   -0.0000   -0.0000 O   0  0  0  0  0  0  0  0  0  0  0  0
   11.6913   -0.0000   -0.0000 O   0  0  0  0  0  0  0  0  0  0  0  0
   12.9904   -2.2500   -0.0000 N   0  0  0  0  0  0  0  0  0  0  0  0
   15.5885   -0.7500   -0.0000 C   0  0  0  0  0  0  0  0  0  0  0  0
   10.3923   -0.7500   -0.0000 C   0  0  0  0  0  0  0  0  0  0  0  0
   11.6913   -3.0000   -0.0000 C   0  0  0  0  0  0  0  0  0  0  0  0
   16.8875   -0.0000   -0.0000 C   0  0  0  0  0  0  0  0  0  0  0  0
    9.0933   -0.0000   -0.0000 C   0  0  0  0  0  0  0  0  0  0  0  0
   11.6913   -4.5000   -0.0000 C   0  0  0  0  0  0  0  0  0  0  0  0
   18.1865   -0.7500   -0.0000 C   0  0  0  0  0  0  0  0  0  0  0  0
    7.7942   -0.7500   -0.0000 C   0  0  0  0  0  0  0  0  0  0  0  0
   10.3923   -5.2500   -0.0000 O   0  0  0  0  0  0  0  0  0  0  0  0
   19.4856   -0.0000   -0.0000 C   0  0  0  0  0  0  0  0  0  0  0  0
    6.4952   -0.0000   -0.0000 C   0  0  0  0  0  0  0  0  0  0  0  0
   10.3923   -6.7500   -0.0000 C   0  0  0  0  0  0  0  0  0  0  0  0
   19.4856    1.5000   -0.0000 C   0  0  0  0  0  0  0  0  0  0  0  0
    5.1962   -0.7500   -0.0000 C   0  0  0  0  0  0  0  0  0  0  0  0
    6.4952    1.5000   -0.0000 C   0  0  0  0  0  0  0  0  0  0  0  0
    3.8971   -0.0000   -0.0000 N   0  0  0  0  0  0  0  0  0  0  0  0
    2.5981   -0.7500   -0.0000 C   0  0  0  0  0  0  0  0  0  0  0  0
    3.8971    1.5000   -0.0000 C   0  0  0  0  0  0  0  0  0  0  0  0
    1.2990   -0.0000   -0.0000 C   0  0  0  0  0  0  0  0  0  0  0  0
    1.2990    1.5000   -0.0000 C   0  0  0  0  0  0  0  0  0  0  0  0
  1  2  1  0  0  0  0
  1  3  1  0  0  0  0
  1  4  1  0  0  0  0
  2  5  1  0  0  0  0
  3  6  1  0  0  0  0
  4  7  1  0  0  0  0
  5  8  2  0  0  0  0
  6  9  1  0  0  0  0
  7 10  1  0  0  0  0
  8 11  1  0  0  0  0
  9 12  1  0  0  0  0
 10 13  1  0  0  0  0
 11 14  2  0  0  0  0
 12 15  1  0  0  0  0
 13 16  1  0  0  0  0
 14 17  1  0  0  0  0
 15 18  1  0  0  0  0
 15 19  1  0  0  0  0
 18 20  1  0  0  0  0
 20 21  1  0  0  0  0
 20 22  1  0  0  0  0
 21 23  2  0  0  0  0
 23 24  1  0  0  0  0
M  END
>  <idcoordinates2D>


>  <FragFp>
;EvQzeMvznzit90doeDdA4BXbec8k05WK0190W0c8@40F0ZFF*H#15%4!V0N!V!14!

>  <PathFp>
F08!2N4#4X0mV_8F010205@01090408FG258W06!V840V0V10k0Dk12!WFN!VF!d30F062k0F2V_010

>  <SkelSpheres>
//(C(2)11%1(1//!21#7)1*2/$2/6(21%G+1!1/////.1&1,1,11)1/&4,1$2$1,1%6//+9/)2+1-2$3////(1!1(2%2/1///)2//+1$2-1/&1-1///.30e#1!1&1/-1+1$2&3+1/02!3/#1/&1(22)2/01$1101!1(1$1/012#12(1010102#2+2+4051*

>  <Structure>
fa}Qb@LY``pOCIHddddddeChmUTuTuUTpLLcMV

>  <Atoms>
24

>  <Bonds>
23

>  <Total Molweight>
323

>  <Total Molweight 2>
323.183

>  <cLogP>
3.4357

>  <H-Acceptors>
5

>  <H-Donors>
0

>  <Total Surface Area>
28.28

>  <Relative PSA>
1.3119

>  <Polar Surface Area>
47.76

>  <Shape Index>
0.70833

>  <Molecular Flexibility>
0.7747

>  <Molecular Complexity>
0.54381

>  <Non-H Atoms>
24

>  <Non-C/H Atoms>
6

>  <Electronegative Atoms>
6

>  <Stereo Centers>
2

>  <Rotatable Bonds>
15

>  <Rings Closures>
0

>  <Aromatic Rings>
0

>  <Aromatic Atoms>
0

>  <sp3-Atoms>
18

>  <Symmetric atoms>
0

$$$$

eCreator 1.02D

 24 23  0  0  0  0  0  0  0  0999 V2000
   14.2894   -0.0000   -0.0000 P   0  0  0  0  0  0  0  0  0  0  0  0
   15.5885   -0.7500   -0.0000 O   0  0  0  0  0  0  0  0  0  0  0  0
   12.9904   -0.7500   -0.0000 O   0  0  0  0  0  0  0  0  0  0  0  0
   14.2894    1.5000   -0.0000 N   0  0  0  0  0  0  0  0  0  0  0  0
   16.8875   -0.0000   -0.0000 C   0  0  0  0  0  0  0  0  0  0  0  0
   11.6913   -0.0000   -0.0000 C   0  0  0  0  0  0  0  0  0  0  0  0
   12.9904    2.2500   -0.0000 C   0  0  0  0  0  0  0  0  0  0  0  0
   18.1865   -0.7500   -0.0000 C   0  0  0  0  0  0  0  0  0  0  0  0
   16.8875    1.5000   -0.0000 C   0  0  0  0  0  0  0  0  0  0  0  0
   10.3923   -0.7500   -0.0000 C   0  0  0  0  0  0  0  0  0  0  0  0
   12.9904    3.7500   -0.0000 C   0  0  0  0  0  0  0  0  0  0  0  0
   19.4856   -0.0000   -0.0000 C   0  0  0  0  0  0  0  0  0  0  0  0
    9.0933   -0.0000   -0.0000 C   0  0  0  0  0  0  0  0  0  0  0  0
   11.6913    4.5000   -0.0000 O   0  0  0  0  0  0  0  0  0  0  0  0
    9.0933    1.5000   -0.0000 O   0  0  0  0  0  0  0  0  0  0  0  0
    7.7942   -0.7500   -0.0000 C   0  0  0  0  0  0  0  0  0  0  0  0
    6.4952   -0.0000   -0.0000 C   0  0  0  0  0  0  0  0  0  0  0  0
    7.7942   -2.2500   -0.0000 C   0  0  0  0  0  0  0  0  0  0  0  0
    6.4952    1.5000   -0.0000 O   0  0  0  0  0  0  0  0  0  0  0  0
    5.1962   -0.7500   -0.0000 N   0  0  0  0  0  0  0  0  0  0  0  0
    3.8971   -0.0000   -0.0000 C   0  0  0  0  0  0  0  0  0  0  0  0
    2.5981   -0.7500   -0.0000 C   0  0  0  0  0  0  0  0  0  0  0  0
    2.5981   -2.2500   -0.0000 C   0  0  0  0  0  0  0  0  0  0  0  0
    1.2990   -3.0000   -0.0000 O   0  0  0  0  0  0  0  0  0  0  0  0
  1  2  1  0  0  0  0
  1  3  1  0  0  0  0
  1  4  1  0  0  0  0
  2  5  1  0  0  0  0
  3  6  1  0  0  0  0
  4  7  1  0  0  0  0
  5  8  1  0  0  0  0
  5  9  2  0  0  0  0
  6 10  1  0  0  0  0
  7 11  1  0  0  0  0
  8 12  2  0  0  0  0
 13 10  1  0  0  0  0
 11 14  1  0  0  0  0
 13 15  1  6  0  0  0
 13 16  1  0  0  0  0
 17 16  1  0  0  0  0
 16 18  1  0  0  0  0
 17 19  1  6  0  0  0
 17 20  1  0  0  0  0
 20 21  1  0  0  0  0
 21 22  2  0  0  0  0
 22 23  1  0  0  0  0
 23 24  2  0  0  0  0
M  END
>  <idcoordinates2D>


>  <FragFp>
;j;er:IzypNXfpiDhA4umbfuRk0KWG0l10W4Z9HC0NU402$F22!4V!W5%46F10@!V0214!

>  <PathFp>
F09082N2#2X0mV_cFH1021F@0109K808FI31N50620V840V0V12m0Ak1#WFF04V#930F062k0F205010

>  <SkelSpheres>
+1/+@(1)3&1/#1/&2!509$5%2//-2/09/$1+2////%2/!1#2/,1//012!2#1!302!1)11$4(202+1/#6$101//&2*6//01/&2/$1+2//(1(2!1&2(1#3/02/01/!1#2!102.1/$1/#1&2!2/.50b!1/&12&13(1/102.101#1//,22/&1*11,11(11/&2//!102/#2(3032*

>  <Structure>
fa}Pr@LY`bsd}AxYIDdhdlmCEBdjjiijjjYPZAdBl

>  <Atoms>
24

>  <Bonds>
23

>  <Total Molweight>
335

>  <Total Molweight 2>
335.147

>  <cLogP>
0.306

>  <H-Acceptors>
8

>  <H-Donors>
0

>  <Total Surface Area>
87.69

>  <Relative PSA>
0.90592

>  <Polar Surface Area>
116.29

>  <Shape Index>
0.66667

>  <Molecular Flexibility>
0.76732

>  <Molecular Complexity>
0.61678

>  <Non-H Atoms>
24

>  <Non-C/H Atoms>
9

>  <Electronegative Atoms>
9

>  <Stereo Centers>
4

>  <Rotatable Bonds>
15

>  <Rings Closures>
0

>  <Aromatic Rings>
0

>  <Aromatic Atoms>
0

>  <sp3-Atoms>
15

>  <Symmetric atoms>
0

$$$$

eCreator 1.02D

 24 23  0  0  0  0  0  0  0  0999 V2000
    8.6603   -0.5000   -0.0000 P   0  0  0  0  0  0  0  0  0  0  0  0
    8.6603    0.5000   -0.0000 O   0  0  0  0  0  0  0  0  0  0  0  0
    9.5263   -0.0000   -0.0000 O   0  0  0  0  0  0  0  0  0  0  0  0
    7.7942   -0.0000   -0.0000 O   0  0  0  0  0  0  0  0  0  0  0  0
    8.6603   -1.5000   -0.0000 N   0  0  0  0  0  0  0  0  0  0  0  0
   10.3923   -0.5000   -0.0000 C   0  0  0  0  0  0  0  0  0  0  0  0
    6.9282   -0.5000   -0.0000 C   0  0  0  0  0  0  0  0  0  0  0  0
    7.7942   -2.0000   -0.0000 C   0  0  0  0  0  0  0  0  0  0  0  0
   11.2583   -0.0000   -0.0000 C   0  0  0  0  0  0  0  0  0  0  0  0
    6.0622   -0.0000   -0.0000 C   0  0  0  0  0  0  0  0  0  0  0  0
    7.7942   -3.0000   -0.0000 C   0  0  0  0  0  0  0  0  0  0  0  0
   12.1244   -0.5000   -0.0000 C   0  0  0  0  0  0  0  0  0  0  0  0
    5.1962   -0.5000   -0.0000 C   0  0  0  0  0  0  0  0  0  0  0  0
    6.9282   -3.5000   -0.0000 O   0  0  0  0  0  0  0  0  0  0  0  0
    5.1962   -1.5000   -0.0000 O   0  0  0  0  0  0  0  0  0  0  0  0
    4.3301   -0.0000   -0.0000 C   0  0  0  0  0  0  0  0  0  0  0  0
    3.4641   -0.5000   -0.0000 C   0  0  0  0  0  0  0  0  0  0  0  0
    3.4641   -1.5000   -0.0000 O   0  0  0  0  0  0  0  0  0  0  0  0
    2.5981   -0.0000   -0.0000 N   0  0  0  0  0  0  0  0  0  0  0  0
    1.7321   -0.5000   -0.0000 C   0  0  0  0  0  0  0  0  0  0  0  0
    2.5981    1.0000   -0.0000 C   0  0  0  0  0  0  0  0  0  0  0  0
    0.8660   -0.0000   -0.0000 C   0  0  0  0  0  0  0  0  0  0  0  0
    1.7321    1.5000   -0.0000 N   0  0  0  0  0  0  0  0  0  0  0  0
    0.8660    1.0000   -0.0000 C   0  0  0  0  0  0  0  0  0  0  0  0
  1  2  2  0  0  0  0
  1  3  1  0  0  0  0
  1  4  1  0  0  0  0
  1  5  1  0  0  0  0
  3  6  1  0  0  0  0
  4  7  1  0  0  0  0
  5  8  1  0  0  0  0
  6  9  1  0  0  0  0
  7 10  1  0  0  0  0
  8 11  1  0  0  0  0
  9 12  2  0  0  0  0
 13 10  1  0  0  0  0
 11 14  1  0  0  0  0
 13 15  1  1  0  0  0
 13 16  1  0  0  0  0
 17 16  1  0  0  0  0
 17 18  1  1  0  0  0
 17 19  1  0  0  0  0
 19 20  1  0  0  0  0
 19 21  1  0  0  0  0
 20 22  2  0  0  0  0
 21 23  1  0  0  0  0
 22 24  1  0  0  0  0
M  END
>  <idcoordinates2D>


>  <FragFp>
;jv:ir<wxODjhXDhfhyYb9ewVFMVC0l20Y0iYHVdFQF4F108!26022V08#4#46F022$X14!

>  <PathFp>
F09!2F2#8X0kVZgJP1021N20109M8V8FG31FW0620V950V0V12H0Ak1#WFF1ZV020930F062k0F204050

>  <SkelSpheres>
//%11D(11(3//(2(102$5$3%2+1(2!2/02#2/9/,2(2/(1///&1//1$1/!1+1/&3&105!4//+6//-22$1$6-1*2&1-1+1!2*1#1*2*2/$2&1-2$2)2034//.312+1/*1#1//!2$2.1!1-a//02.1/%3)2/#401////0102*1#1%12!1/,2*5,104(2/#1!2*

>  <Structure>
fa}pr@BI[AFKNbCprRSIIIIZESQIMUUSUUTt`tCHEX

>  <Atoms>
24

>  <Bonds>
23

>  <Total Molweight>
337

>  <Total Molweight 2>
337.143

>  <cLogP>
-1.6014

>  <H-Acceptors>
9

>  <H-Donors>
0

>  <Total Surface Area>
74.91

>  <Relative PSA>
1.161

>  <Polar Surface Area>
115.75

>  <Shape Index>
0.625

>  <Molecular Flexibility>
0.80754

>  <Molecular Complexity>
0.63126

>  <Non-H Atoms>
24

>  <Non-C/H Atoms>
10

>  <Electronegative Atoms>
10

>  <Stereo Centers>
3

>  <Rotatable Bonds>
14

>  <Rings Closures>
0

>  <Aromatic Rings>
0

>  <Aromatic Atoms>
0

>  <sp3-Atoms>
18

>  <Symmetric atoms>
0

$$$$

eCreator 1.02D

 24 23  0  0  0  0  0  0  0  0999 V2000
    7.7942   -0.0000   -0.0000 P   0  0  0  0  0  0  0  0  0  0  0  0
    8.6603   -0.5000   -0.0000 O   0  0  0  0  0  0  0  0  0  0  0  0
    6.9282   -0.5000   -0.0000 O   0  0  0  0  0  0  0  0  0  0  0  0
    7.7942    1.0000   -0.0000 N   0  0  0  0  0  0  0  0  0  0  0  0
    9.5263   -0.0000   -0.0000 C   0  0  0  0  0  0  0  0  0  0  0  0
    6.0622   -0.0000   -0.0000 C   0  0  0  0  0  0  0  0  0  0  0  0
    6.9282    1.5000   -0.0000 C   0  0  0  0  0  0  0  0  0  0  0  0
   10.3923   -0.5000   -0.0000 C   0  0  0  0  0  0  0  0  0  0  0  0
    5.1962   -0.5000   -0.0000 C   0  0  0  0  0  0  0  0  0  0  0  0
    6.9282    2.5000   -0.0000 C   0  0  0  0  0  0  0  0  0  0  0  0
    6.0622    1.0000   -0.0000 C   0  0  0  0  0  0  0  0  0  0  0  0
   11.2583   -0.0000   -0.0000 C   0  0  0  0  0  0  0  0  0  0  0  0
    4.3301   -0.0000   -0.0000 O   0  0  0  0  0  0  0  0  0  0  0  0
    5.1962   -1.5000   -0.0000 C   0  0  0  0  0  0  0  0  0  0  0  0
    6.0622    3.0000   -0.0000 O   0  0  0  0  0  0  0  0  0  0  0  0
   12.1244   -0.5000   -0.0000 C   0  0  0  0  0  0  0  0  0  0  0  0
    3.4641   -0.5000   -0.0000 C   0  0  0  0  0  0  0  0  0  0  0  0
    2.5981   -0.0000   -0.0000 N   0  0  0  0  0  0  0  0  0  0  0  0
    3.4641   -1.5000   -0.0000 C   0  0  0  0  0  0  0  0  0  0  0  0
    1.7321   -0.5000   -0.0000 C   0  0  0  0  0  0  0  0  0  0  0  0
    2.5981    1.0000   -0.0000 C   0  0  0  0  0  0  0  0  0  0  0  0
    0.8660   -0.0000   -0.0000 C   0  0  0  0  0  0  0  0  0  0  0  0
    1.7321    1.5000   -0.0000 N   0  0  0  0  0  0  0  0  0  0  0  0
    0.8660    1.0000   -0.0000 C   0  0  0  0  0  0  0  0  0  0  0  0
  1  2  1  0  0  0  0
  1  3  1  0  0  0  0
  1  4  1  0  0  0  0
  2  5  1  0  0  0  0
  3  6  1  0  0  0  0
  7  4  1  1  0  0  0
  5  8  2  0  0  0  0
  9  6  1  0  0  0  0
  7 10  1  0  0  0  0
  7 11  1  0  0  0  0
  8 12  1  0  0  0  0
  9 13  1  6  0  0  0
  9 14  1  0  0  0  0
 10 15  1  0  0  0  0
 12 16  2  0  0  0  0
 17 13  1  6  0  0  0
 17 18  1  0  0  0  0
 17 19  1  0  0  0  0
 18 20  1  0  0  0  0
 18 21  1  0  0  0  0
 20 22  2  0  0  0  0
 21 23  1  0  0  0  0
 22 24  1  0  0  0  0
M  END
>  <idcoordinates2D>


>  <FragFp>
;EvSUeMrzlzutOVf5aTgf4DXb@@kko_VO01W1Y0D8@5VF@W0FG09c!4!F0401W04#4$N$X14!

>  <PathFp>
F084F2NF#4X0mV_B4H102058#950X0FF258V06402840V0V90m0@k!1FGFN04V!3c9F!62k0J2V_01F

>  <SkelSpheres>
/03-5&9(1)1&1//,1#8$2#1/#1,1(1%2/B+3/)2/#2.101//01%1-1+12*1/,1,1$1)1/,2$2/!A,2,1+1%22$1$4(1///4/02.23%1//%1-2)2!3//+2$2.2&2.1////.c(2%1(1!1/01/)3)4!1/202/$1$1/#2!1#1(1!2.1)1*1/-9011&10103/,2!1*

>  <Structure>
fa}pR@LQ[AAg@|LdbRRTRbrlTrUUSUUMUMXXaPLPrJp

>  <Atoms>
24

>  <Bonds>
23

>  <Total Molweight>
329

>  <Total Molweight 2>
329.167

>  <cLogP>
0.9849

>  <H-Acceptors>
7

>  <H-Donors>
0

>  <Total Surface Area>
51.11

>  <Relative PSA>
1.0517

>  <Polar Surface Area>
71.23

>  <Shape Index>
0.625

>  <Molecular Flexibility>
0.73109

>  <Molecular Complexity>
0.62054

>  <Non-H Atoms>
24

>  <Non-C/H Atoms>
8

>  <Electronegative Atoms>
8

>  <Stereo Centers>
4

>  <Rotatable Bonds>
14

>  <Rings Closures>
0

>  <Aromatic Rings>
0

>  <Aromatic Atoms>
0

>  <sp3-Atoms>
18

>  <Symmetric atoms>
0

$$$$

eCreator 1.02D

 24 23  0  0  0  0  0  0  0  0999 V2000
   14.2894   -0.0000   -0.0000 P   0  0  0  0  0  0  0  0  0  0  0  0
   15.5885   -0.7500   -0.0000 O   0  0  0  0  0  0  0  0  0  0  0  0
   12.9904   -0.7500   -0.0000 O   0  0  0  0  0  0  0  0  0  0  0  0
   14.2894    1.5000   -0.0000 N   0  0  0  0  0  0  0  0  0  0  0  0
   16.8875   -0.0000   -0.0000 C   0  0  0  0  0  0  0  0  0  0  0  0
   11.6914   -0.0000   -0.0000 C   0  0  0  0  0  0  0  0  0  0  0  0
   12.9904    2.2500   -0.0000 C   0  0  0  0  0  0  0  0  0  0  0  0
   18.1866   -0.7500   -0.0000 C   0  0  0  0  0  0  0  0  0  0  0  0
   10.3923   -0.7500   -0.0000 C   0  0  0  0  0  0  0  0  0  0  0  0
   12.9904    3.7500   -0.0000 C   0  0  0  0  0  0  0  0  0  0  0  0
   11.6914    1.5000   -0.0000 C   0  0  0  0  0  0  0  0  0  0  0  0
   19.4856   -0.0000   -0.0000 C   0  0  0  0  0  0  0  0  0  0  0  0
    9.0933   -0.0000   -0.0000 C   0  0  0  0  0  0  0  0  0  0  0  0
   11.6914    4.5000   -0.0000 O   0  0  0  0  0  0  0  0  0  0  0  0
   20.7846   -0.7500   -0.0000 C   0  0  0  0  0  0  0  0  0  0  0  0
    7.7942   -0.7500   -0.0000 C   0  0  0  0  0  0  0  0  0  0  0  0
    7.0442   -2.0490   -0.0000 F   0  0  0  0  0  0  0  0  0  0  0  0
    6.4952   -0.0000   -0.0000 C   0  0  0  0  0  0  0  0  0  0  0  0
    8.5442   -2.0490   -0.0000 C   0  0  0  0  0  0  0  0  0  0  0  0
    5.1962   -0.7500   -0.0000 N   0  0  0  0  0  0  0  0  0  0  0  0
    3.8971   -0.0000   -0.0000 C   0  0  0  0  0  0  0  0  0  0  0  0
    2.5981   -0.7500   -0.0000 N   0  0  0  0  0  0  0  0  0  0  0  0
    1.2990   -0.0000   -0.0000 C   0  0  0  0  0  0  0  0  0  0  0  0
    0.0000   -0.7500   -0.0000 C   0  0  0  0  0  0  0  0  0  0  0  0
  1  2  1  0  0  0  0
  1  3  1  0  0  0  0
  1  4  1  0  0  0  0
  2  5  1  0  0  0  0
  3  6  1  0  0  0  0
  7  4  1  1  0  0  0
  5  8  2  0  0  0  0
  6  9  1  0  0  0  0
  7 10  1  0  0  0  0
  7 11  1  0  0  0  0
  8 12  1  0  0  0  0
  9 13  1  0  0  0  0
 10 14  1  0  0  0  0
 12 15  2  0  0  0  0
 16 13  1  0  0  0  0
 16 17  1  1  0  0  0
 16 18  1  0  0  0  0
 16 19  1  0  0  0  0
 18 20  1  0  0  0  0
 20 21  1  0  0  0  0
 21 22  1  0  0  0  0
 22 23  1  0  0  0  0
 23 24  1  0  0  0  0
M  END
>  <idcoordinates2D>


>  <FragFp>
;EvQzeM:IzylNVdqeTcA4@Xbec8k4_WGK111WVZ8@40F@8!2!V%F#15V%F#N!V0V1B!

>  <PathFp>
!8!HN$4X4m0_8FF10204e0109!V8FF258V06V0V940V0X10m0@k1#W0N!V!F870F022kFF20_010

>  <SkelSpheres>
//3&F(1)1!3#1//+21#3$2#1!21$3/&1/(1&7(1!3-1//!3+1//#1/$1,2&2)3)1%1$1,1$1,1%7/!2$2/!9+22*201+1!1.31!3//&1,4(3(1(2%23!1!1///.1!3/%1/$201/*2//.1//$1&10c&1&1*21*1%1//#2//+1/01/(13/(1!1*3/,2401#102#203/,1-

>  <Structure>
fa}qa@LYkAE`^@YCIHddeDedYMdeUTuUMUURFKt`r`

>  <Atoms>
24

>  <Bonds>
23

>  <Total Molweight>
332

>  <Total Molweight 2>
332.166

>  <cLogP>
1.7992

>  <H-Acceptors>
6

>  <H-Donors>
0

>  <Total Surface Area>
38.61

>  <Relative PSA>
1.1331

>  <Polar Surface Area>
62

>  <Shape Index>
0.70833

>  <Molecular Flexibility>
0.82301

>  <Molecular Complexity>
0.57505

>  <Non-H Atoms>
24

>  <Non-C/H Atoms>
8

>  <Electronegative Atoms>
8

>  <Stereo Centers>
3

>  <Rotatable Bonds>
16

>  <Rings Closures>
0

>  <Aromatic Rings>
0

>  <Aromatic Atoms>
0

>  <sp3-Atoms>
19

>  <Symmetric atoms>
0

$$$$

eCreator 1.02D

 24 23  0  0  0  0  0  0  0  0999 V2000
   12.9904   -0.7500   -0.0000 P   0  0  0  0  0  0  0  0  0  0  0  0
   14.2894   -0.0000   -0.0000 O   0  0  0  0  0  0  0  0  0  0  0  0
   11.6913   -0.0000   -0.0000 O   0  0  0  0  0  0  0  0  0  0  0  0
   12.9904   -2.2500   -0.0000 N   0  0  0  0  0  0  0  0  0  0  0  0
   15.5885   -0.7500   -0.0000 C   0  0  0  0  0  0  0  0  0  0  0  0
   10.3923   -0.7500   -0.0000 C   0  0  0  0  0  0  0  0  0  0  0  0
   11.6913   -3.0000   -0.0000 C   0  0  0  0  0  0  0  0  0  0  0  0
   16.8875   -0.0000   -0.0000 C   0  0  0  0  0  0  0  0  0  0  0  0
   15.5885   -2.2500   -0.0000 C   0  0  0  0  0  0  0  0  0  0  0  0
    9.0933   -0.0000   -0.0000 C   0  0  0  0  0  0  0  0  0  0  0  0
   11.6913   -4.5000   -0.0000 C   0  0  0  0  0  0  0  0  0  0  0  0
   18.1865   -0.7500   -0.0000 C   0  0  0  0  0  0  0  0  0  0  0  0
    7.7942   -0.7500   -0.0000 C   0  0  0  0  0  0  0  0  0  0  0  0
   10.3923   -5.2500   -0.0000 O   0  0  0  0  0  0  0  0  0  0  0  0
   18.1865   -2.2500   -0.0000 C   0  0  0  0  0  0  0  0  0  0  0  0
    6.4952   -0.0000   -0.0000 C   0  0  0  0  0  0  0  0  0  0  0  0
   10.3923   -6.7500   -0.0000 C   0  0  0  0  0  0  0  0  0  0  0  0
    5.1962   -0.7500   -0.0000 C   0  0  0  0  0  0  0  0  0  0  0  0
    3.8971   -0.0000   -0.0000 N   0  0  0  0  0  0  0  0  0  0  0  0
    2.5981   -0.7500   -0.0000 C   0  0  0  0  0  0  0  0  0  0  0  0
    3.8971    1.5000   -0.0000 C   0  0  0  0  0  0  0  0  0  0  0  0
    1.2990   -0.0000   -0.0000 C   0  0  0  0  0  0  0  0  0  0  0  0
    2.5981    2.2500   -0.0000 N   0  0  0  0  0  0  0  0  0  0  0  0
    1.2990    1.5000   -0.0000 C   0  0  0  0  0  0  0  0  0  0  0  0
  1  2  1  0  0  0  0
  1  3  1  0  0  0  0
  1  4  1  0  0  0  0
  2  5  1  0  0  0  0
  3  6  1  0  0  0  0
  4  7  1  0  0  0  0
  5  8  1  0  0  0  0
  5  9  2  0  0  0  0
  6 10  1  0  0  0  0
  7 11  1  0  0  0  0
  8 12  2  0  0  0  0
 10 13  1  0  0  0  0
 11 14  1  0  0  0  0
 12 15  1  0  0  0  0
 13 16  1  0  0  0  0
 14 17  1  0  0  0  0
 16 18  1  0  0  0  0
 18 19  1  0  0  0  0
 19 20  1  0  0  0  0
 19 21  1  0  0  0  0
 20 22  2  0  0  0  0
 21 23  1  0  0  0  0
 22 24  1  0  0  0  0
M  END
>  <idcoordinates2D>


>  <FragFp>
;hvxzernznzgt92dZaD9@4BXb@ccV0KVS0190W0c1P0VF0V0F$F2!26#W&440V08$V14!

>  <PathFp>
F08!2N%X0mVZcFM10211@010914V8FG21N10620V940V0V12m0Dk1#WFF04VF!d30F062o0F2V5010

>  <SkelSpheres>
//(G(101&1&1/)2/02!202$2.2,2/(6/A/!2/!2//03//-1,1/$2021/&4/!2!201,1%9*1,3/!7$1//.1$3//!1///02!2!2)1%1,1*2&3!1/02!2///02!1//%1*102///,40d&1&1/#1/$1-3(121#1-2/1%1%2/)22)2/01#311/*1/1$1(103/#1(3!11)

>  <Structure>
fa}qb@LI[AE`^BUJlkjolkUUMMUUSPDJRl

>  <Atoms>
24

>  <Bonds>
23

>  <Total Molweight>
325

>  <Total Molweight 2>
325.179

>  <cLogP>
3.1395

>  <H-Acceptors>
6

>  <H-Donors>
0

>  <Total Surface Area>
34.92

>  <Relative PSA>
1.1641

>  <Polar Surface Area>
51

>  <Shape Index>
0.66667

>  <Molecular Flexibility>
0.79955

>  <Molecular Complexity>
0.56169

>  <Non-H Atoms>
24

>  <Non-C/H Atoms>
7

>  <Electronegative Atoms>
7

>  <Stereo Centers>
1

>  <Rotatable Bonds>
16

>  <Rings Closures>
0

>  <Aromatic Rings>
0

>  <Aromatic Atoms>
0

>  <sp3-Atoms>
18

>  <Symmetric atoms>
0

$$$$

eCreator 1.02D

 24 23  0  0  0  0  0  0  0  0999 V2000
   12.9904   -0.7500   -0.0000 P   0  0  0  0  0  0  0  0  0  0  0  0
   12.9904    0.7500   -0.0000 O   0  0  0  0  0  0  0  0  0  0  0  0
   14.2894   -0.0000   -0.0000 O   0  0  0  0  0  0  0  0  0  0  0  0
   11.6913   -0.0000   -0.0000 O   0  0  0  0  0  0  0  0  0  0  0  0
   12.9904   -2.2500   -0.0000 N   0  0  0  0  0  0  0  0  0  0  0  0
   15.5885   -0.7500   -0.0000 C   0  0  0  0  0  0  0  0  0  0  0  0
   10.3923   -0.7500   -0.0000 C   0  0  0  0  0  0  0  0  0  0  0  0
   11.6913   -3.0000   -0.0000 C   0  0  0  0  0  0  0  0  0  0  0  0
   16.8875   -0.0000   -0.0000 C   0  0  0  0  0  0  0  0  0  0  0  0
    9.0933   -0.0000   -0.0000 C   0  0  0  0  0  0  0  0  0  0  0  0
   11.6913   -4.5000   -0.0000 C   0  0  0  0  0  0  0  0  0  0  0  0
   18.1865   -0.7500   -0.0000 C   0  0  0  0  0  0  0  0  0  0  0  0
    7.7942   -0.7500   -0.0000 C   0  0  0  0  0  0  0  0  0  0  0  0
   10.3923   -5.2500   -0.0000 O   0  0  0  0  0  0  0  0  0  0  0  0
   18.1865   -2.2500   -0.0000 C   0  0  0  0  0  0  0  0  0  0  0  0
    6.4952   -0.0000   -0.0000 C   0  0  0  0  0  0  0  0  0  0  0  0
   10.3923   -6.7500   -0.0000 C   0  0  0  0  0  0  0  0  0  0  0  0
    5.1962   -0.7500   -0.0000 C   0  0  0  0  0  0  0  0  0  0  0  0
    5.1962   -2.2500   -0.0000 O   0  0  0  0  0  0  0  0  0  0  0  0
    3.8971   -0.0000   -0.0000 N   0  0  0  0  0  0  0  0  0  0  0  0
    2.5981   -0.7500   -0.0000 C   0  0  0  0  0  0  0  0  0  0  0  0
    3.8971    1.5000   -0.0000 C   0  0  0  0  0  0  0  0  0  0  0  0
    1.2990   -0.0000   -0.0000 C   0  0  0  0  0  0  0  0  0  0  0  0
    1.2990    1.5000   -0.0000 C   0  0  0  0  0  0  0  0  0  0  0  0
  1  2  2  0  0  0  0
  1  3  1  0  0  0  0
  1  4  1  0  0  0  0
  1  5  1  0  0  0  0
  3  6  1  0  0  0  0
  4  7  1  0  0  0  0
  5  8  1  0  0  0  0
  6  9  1  0  0  0  0
  7 10  1  0  0  0  0
  8 11  1  0  0  0  0
  9 12  2  0  0  0  0
 10 13  1  0  0  0  0
 11 14  1  0  0  0  0
 12 15  1  0  0  0  0
 13 16  1  0  0  0  0
 14 17  1  0  0  0  0
 18 16  1  0  0  0  0
 18 19  1  1  0  0  0
 18 20  1  0  0  0  0
 20 21  1  0  0  0  0
 20 22  1  0  0  0  0
 21 23  2  0  0  0  0
 23 24  1  0  0  0  0
M  END
>  <idcoordinates2D>


>  <FragFp>
;hvxzirnx:wx9DhdXDd@hBY79e8V0MV501@0b0eYPVdF1k0F!8!2#2&4#440V2%214!

>  <PathFp>
F08!2F$8X0kVZcJU10219201093408FG21FW0620V850V0V12H0Ek1#WGF1ZV#d30F0L2o0F2V4050

>  <SkelSpheres>
//(E(11(2/+3/&2$4$1.2!1+2/%6.1A/,2/!2//////&101!1/!1#1&1/#1!2)3!8+2*2-1$7//.2$6#151*2,2(2-1*1!2/#2%2(3&1/+1)201/3//.104$1//#1/1/#2$2//0c&1/)1+101/&3.1-3#2/)2/)23)1!1&1%1%11!1/%1/.103(2/#1!1*

>  <Structure>
fa}QR@BY`cEd`|DjmUUU_n]jjjZjjihQbEMV

>  <Atoms>
24

>  <Bonds>
23

>  <Total Molweight>
331

>  <Total Molweight 2>
331.159

>  <cLogP>
1.1348

>  <H-Acceptors>
7

>  <H-Donors>
0

>  <Total Surface Area>
48.98

>  <Relative PSA>
1.3724

>  <Polar Surface Area>
81.28

>  <Shape Index>
0.66667

>  <Molecular Flexibility>
0.75517

>  <Molecular Complexity>
0.58727

>  <Non-H Atoms>
24

>  <Non-C/H Atoms>
8

>  <Electronegative Atoms>
8

>  <Stereo Centers>
2

>  <Rotatable Bonds>
14

>  <Rings Closures>
0

>  <Aromatic Rings>
0

>  <Aromatic Atoms>
0

>  <sp3-Atoms>
18

>  <Symmetric atoms>
0

$$$$

eCreator 1.02D

 24 23  0  0  0  0  0  0  0  0999 V2000
    7.7942   -0.0000   -0.0000 P   0  0  0  0  0  0  0  0  0  0  0  0
    8.6603   -0.5000   -0.0000 O   0  0  0  0  0  0  0  0  0  0  0  0
    6.9282   -0.5000   -0.0000 O   0  0  0  0  0  0  0  0  0  0  0  0
    7.7942    1.0000   -0.0000 N   0  0  0  0  0  0  0  0  0  0  0  0
    9.5263   -0.0000   -0.0000 C   0  0  0  0  0  0  0  0  0  0  0  0
    6.0622   -0.0000   -0.0000 C   0  0  0  0  0  0  0  0  0  0  0  0
    8.6603    1.5000   -0.0000 C   0  0  0  0  0  0  0  0  0  0  0  0
   10.3923   -0.5000   -0.0000 C   0  0  0  0  0  0  0  0  0  0  0  0
    5.1962   -0.5000   -0.0000 C   0  0  0  0  0  0  0  0  0  0  0  0
    9.5263    1.0000   -0.0000 C   0  0  0  0  0  0  0  0  0  0  0  0
    8.6603    2.5000   -0.0000 C   0  0  0  0  0  0  0  0  0  0  0  0
   11.2583   -0.0000   -0.0000 C   0  0  0  0  0  0  0  0  0  0  0  0
    4.3301   -0.0000   -0.0000 O   0  0  0  0  0  0  0  0  0  0  0  0
   12.1244   -0.5000   -0.0000 C   0  0  0  0  0  0  0  0  0  0  0  0
    3.4641   -0.5000   -0.0000 C   0  0  0  0  0  0  0  0  0  0  0  0
    2.5981   -0.0000   -0.0000 N   0  0  0  0  0  0  0  0  0  0  0  0
    3.4641   -1.5000   -0.0000 C   0  0  0  0  0  0  0  0  0  0  0  0
    1.7321   -0.5000   -0.0000 C   0  0  0  0  0  0  0  0  0  0  0  0
    2.5981    1.0000   -0.0000 C   0  0  0  0  0  0  0  0  0  0  0  0
    2.5981   -2.0000   -0.0000 F   0  0  0  0  0  0  0  0  0  0  0  0
    4.3301   -2.0000   -0.0000 C   0  0  0  0  0  0  0  0  0  0  0  0
    0.8660   -0.0000   -0.0000 C   0  0  0  0  0  0  0  0  0  0  0  0
    1.7321    1.5000   -0.0000 N   0  0  0  0  0  0  0  0  0  0  0  0
    0.8660    1.0000   -0.0000 C   0  0  0  0  0  0  0  0  0  0  0  0
  1  2  1  0  0  0  0
  1  3  1  0  0  0  0
  1  4  1  0  0  0  0
  2  5  1  0  0  0  0
  3  6  1  0  0  0  0
  4  7  1  0  0  0  0
  5  8  2  0  0  0  0
  6  9  1  0  0  0  0
  7 10  1  0  0  0  0
  7 11  1  0  0  0  0
  8 12  1  0  0  0  0
  9 13  1  0  0  0  0
 12 14  2  0  0  0  0
 15 13  1  6  0  0  0
 15 16  1  0  0  0  0
 17 15  1  0  0  0  0
 16 18  1  0  0  0  0
 16 19  1  0  0  0  0
 17 20  1  6  0  0  0
 17 21  1  0  0  0  0
 18 22  2  0  0  0  0
 19 23  1  0  0  0  0
 22 24  1  0  0  0  0
M  END
>  <idcoordinates2D>


>  <FragFp>
;EvSUeMrzlzyxOXf5aUfA4DXbA@k0Z_WO8351n4D8P5VN@ZFFF0N%2F#1W0J#4!10N$X1B!

>  <PathFp>
F084F2NFF!4X4HV_B4L10@058#950X0FG248W!402840V0k90u0@k!1FGFN06V!3cEF!62kF40V_01F

>  <SkelSpheres>
%1//08(1%3*1//,1!19$2#1///02/B+3/)2-1/$1,1/%1/$1,3*1*2+2(2#4$1$1/1!2/!3$2/!A/*1+1%21$1$3/,1.1+4/04.2&1//$2&3/02!2//+201!2////)103//(10c.1+2&1$3#1#3/$3)5/#201/$1-1(101&1(2!2.1)1*1/-3%1%103/)1102+11

>  <Structure>
fa}qa@L^[AA`^FYCIHddeDbmEEDcUTuTuUSRGPLPrJp

>  <Atoms>
24

>  <Bonds>
23

>  <Total Molweight>
332

>  <Total Molweight 2>
332.166

>  <cLogP>
1.686

>  <H-Acceptors>
6

>  <H-Donors>
0

>  <Total Surface Area>
51.11

>  <Relative PSA>
0.79534

>  <Polar Surface Area>
51

>  <Shape Index>
0.625

>  <Molecular Flexibility>
0.73079

>  <Molecular Complexity>
0.62421

>  <Non-H Atoms>
24

>  <Non-C/H Atoms>
8

>  <Electronegative Atoms>
8

>  <Stereo Centers>
3

>  <Rotatable Bonds>
14

>  <Rings Closures>
0

>  <Aromatic Rings>
0

>  <Aromatic Atoms>
0

>  <sp3-Atoms>
17

>  <Symmetric atoms>
1

$$$$

eCreator 1.02D

 25 24  0  0  0  0  0  0  0  0999 V2000
    8.6603   -0.5000   -0.0000 P   0  0  0  0  0  0  0  0  0  0  0  0
    8.6603   -1.5000   -0.0000 O   0  0  0  0  0  0  0  0  0  0  0  0
    7.7942   -0.0000   -0.0000 O   0  0  0  0  0  0  0  0  0  0  0  0
    9.5263   -0.0000   -0.0000 N   0  0  0  0  0  0  0  0  0  0  0  0
    7.7942   -2.0000   -0.0000 C   0  0  0  0  0  0  0  0  0  0  0  0
    6.9282   -0.5000   -0.0000 C   0  0  0  0  0  0  0  0  0  0  0  0
   10.3923   -0.5000   -0.0000 C   0  0  0  0  0  0  0  0  0  0  0  0
    7.7942   -3.0000   -0.0000 C   0  0  0  0  0  0  0  0  0  0  0  0
    6.9282   -1.5000   -0.0000 C   0  0  0  0  0  0  0  0  0  0  0  0
    6.0622   -0.0000   -0.0000 C   0  0  0  0  0  0  0  0  0  0  0  0
   11.2583   -0.0000   -0.0000 C   0  0  0  0  0  0  0  0  0  0  0  0
    6.9282   -3.5000   -0.0000 C   0  0  0  0  0  0  0  0  0  0  0  0
    5.1962   -0.5000   -0.0000 C   0  0  0  0  0  0  0  0  0  0  0  0
   12.1244   -0.5000   -0.0000 O   0  0  0  0  0  0  0  0  0  0  0  0
    6.0622   -3.0000   -0.0000 C   0  0  0  0  0  0  0  0  0  0  0  0
    4.3301   -0.0000   -0.0000 C   0  0  0  0  0  0  0  0  0  0  0  0
   12.9904   -0.0000   -0.0000 C   0  0  0  0  0  0  0  0  0  0  0  0
    3.4641   -0.5000   -0.0000 C   0  0  0  0  0  0  0  0  0  0  0  0
   13.8564   -0.5000   -0.0000 C   0  0  0  0  0  0  0  0  0  0  0  0
    3.4641   -1.5000   -0.0000 O   0  0  0  0  0  0  0  0  0  0  0  0
    2.5981   -0.0000   -0.0000 N   0  0  0  0  0  0  0  0  0  0  0  0
    1.7321   -0.5000   -0.0000 C   0  0  0  0  0  0  0  0  0  0  0  0
    2.5981    1.0000   -0.0000 C   0  0  0  0  0  0  0  0  0  0  0  0
    0.8660   -0.0000   -0.0000 N   0  0  0  0  0  0  0  0  0  0  0  0
    0.0000   -0.5000   -0.0000 C   0  0  0  0  0  0  0  0  0  0  0  0
  1  2  1  0  0  0  0
  1  3  1  0  0  0  0
  1  4  1  0  0  0  0
  2  5  1  0  0  0  0
  3  6  1  0  0  0  0
  4  7  1  0  0  0  0
  5  8  1  0  0  0  0
  5  9  2  0  0  0  0
  6 10  1  0  0  0  0
  7 11  1  0  0  0  0
  8 12  2  0  0  0  0
 10 13  1  0  0  0  0
 11 14  1  0  0  0  0
 12 15  1  0  0  0  0
 13 16  1  0  0  0  0
 14 17  1  0  0  0  0
 18 16  1  0  0  0  0
 17 19  1  0  0  0  0
 18 20  1  1  0  0  0
 18 21  1  0  0  0  0
 21 22  1  0  0  0  0
 21 23  1  0  0  0  0
 22 24  1  0  0  0  0
 24 25  1  0  0  0  0
M  END
>  <idcoordinates2D>


>  <FragFp>
;hvxzerrzIzypO2f_aDd@48XbAeNkVKVK!90W0X1P80F1V$80F2#6#W(40V08$X14!

>  <PathFp>
!8!HN0F#X0m0ZgFK!211@010904V8FF21N806X0V940V0V12m0Ek1!FW0F04VF!c30F022o0F2V5010

>  <SkelSpheres>
//(H(101&1&1/*2/4!20501!2.1//$14.18/!2///$3*1//!1//!5/$1$3/!1!201!1)1%9*1+1/#82//-2$2$4/////$2!2!2)1/.2&3!1/01!4///&1#1/.1%1#102/&2$2/.40e!1#1/!2(102//*101#2/$3/!2#2/)21!1%1*12$2$11/*2/1-103/#1(6!1&1!

>  <Structure>
ficpR@LE{AEl`|LdbRTRVRRrTLVjjffjjjjaFPTp

>  <Atoms>
25

>  <Bonds>
24

>  <Total Molweight>
341

>  <Total Molweight 2>
341.178

>  <cLogP>
2.5753

>  <H-Acceptors>
7

>  <H-Donors>
0

>  <Total Surface Area>
32.42

>  <Relative PSA>
1.6579

>  <Polar Surface Area>
71.23

>  <Shape Index>
0.68

>  <Molecular Flexibility>
0.77563

>  <Molecular Complexity>
0.57758

>  <Non-H Atoms>
25

>  <Non-C/H Atoms>
8

>  <Electronegative Atoms>
8

>  <Stereo Centers>
2

>  <Rotatable Bonds>
17

>  <Rings Closures>
0

>  <Aromatic Rings>
0

>  <Aromatic Atoms>
0

>  <sp3-Atoms>
21

>  <Symmetric atoms>
0

$$$$

eCreator 1.02D

 25 24  0  0  0  0  0  0  0  0999 V2000
    7.7942   -0.0000   -0.0000 P   0  0  0  0  0  0  0  0  0  0  0  0
    8.6603   -0.5000   -0.0000 O   0  0  0  0  0  0  0  0  0  0  0  0
    6.9282   -0.5000   -0.0000 O   0  0  0  0  0  0  0  0  0  0  0  0
    7.7942    1.0000   -0.0000 N   0  0  0  0  0  0  0  0  0  0  0  0
    9.5263   -0.0000   -0.0000 C   0  0  0  0  0  0  0  0  0  0  0  0
    6.0622   -0.0000   -0.0000 C   0  0  0  0  0  0  0  0  0  0  0  0
    8.6603    1.5000   -0.0000 C   0  0  0  0  0  0  0  0  0  0  0  0
   10.3923   -0.5000   -0.0000 C   0  0  0  0  0  0  0  0  0  0  0  0
    5.1962   -0.5000   -0.0000 C   0  0  0  0  0  0  0  0  0  0  0  0
    8.6603    2.5000   -0.0000 C   0  0  0  0  0  0  0  0  0  0  0  0
    9.5263    1.0000   -0.0000 C   0  0  0  0  0  0  0  0  0  0  0  0
   11.2583   -0.0000   -0.0000 C   0  0  0  0  0  0  0  0  0  0  0  0
    4.3301   -0.0000   -0.0000 O   0  0  0  0  0  0  0  0  0  0  0  0
    9.5263    3.0000   -0.0000 O   0  0  0  0  0  0  0  0  0  0  0  0
   12.1244   -0.5000   -0.0000 C   0  0  0  0  0  0  0  0  0  0  0  0
    3.4641   -0.5000   -0.0000 C   0  0  0  0  0  0  0  0  0  0  0  0
    9.5263    4.0000   -0.0000 C   0  0  0  0  0  0  0  0  0  0  0  0
    2.5981   -0.0000   -0.0000 N   0  0  0  0  0  0  0  0  0  0  0  0
    3.4641   -1.5000   -0.0000 C   0  0  0  0  0  0  0  0  0  0  0  0
    1.7321   -0.5000   -0.0000 C   0  0  0  0  0  0  0  0  0  0  0  0
    2.5981    1.0000   -0.0000 C   0  0  0  0  0  0  0  0  0  0  0  0
    4.3301   -2.0000   -0.0000 C   0  0  0  0  0  0  0  0  0  0  0  0
    0.8660   -0.0000   -0.0000 C   0  0  0  0  0  0  0  0  0  0  0  0
    1.7321    1.5000   -0.0000 N   0  0  0  0  0  0  0  0  0  0  0  0
    0.8660    1.0000   -0.0000 C   0  0  0  0  0  0  0  0  0  0  0  0
  1  2  1  0  0  0  0
  1  3  1  0  0  0  0
  1  4  1  0  0  0  0
  2  5  1  0  0  0  0
  3  6  1  0  0  0  0
  7  4  1  6  0  0  0
  5  8  2  0  0  0  0
  6  9  1  0  0  0  0
  7 10  1  0  0  0  0
  7 11  1  0  0  0  0
  8 12  1  0  0  0  0
  9 13  1  0  0  0  0
 10 14  1  0  0  0  0
 12 15  2  0  0  0  0
 16 13  1  6  0  0  0
 14 17  1  0  0  0  0
 16 18  1  0  0  0  0
 16 19  1  0  0  0  0
 18 20  1  0  0  0  0
 18 21  1  0  0  0  0
 19 22  1  0  0  0  0
 20 23  2  0  0  0  0
 21 24  1  0  0  0  0
 23 25  1  0  0  0  0
M  END
>  <idcoordinates2D>


>  <FragFp>
;EvSUeMrzlzyxOVf5aUcA4DXbA@kkZ_VO0111n0D8@5VF@V0FF08V$2F#1W04#4!V0N$X14!

>  <PathFp>
F084F2NF#4X0mV_B4H10@058#950X0FG258W02402840V0V90m0Dk!1FGFN04V!3cAF!62k040V_01F

>  <SkelSpheres>
//2&E#1#1)1&1//+21#5$2#1///02/B+3/)2-1&1,1*301/%101/!1&1$3*1/1%2$1,1$102-1!2/!2$2/!9(1/01+1%21$1$4/01//&4/01.2&1/*3//#2!3/02.1)2$2/2%1/(1/!2///10e%103%1+1/01-1$1$3)4/#201/$1/&1(23(1!2.1)1*1/-5,103/1+52*11

>  <Structure>
ficpR@LQ{AAk@|DjUUe]^yWjjZjfjjZPq^bFUV

>  <Atoms>
25

>  <Bonds>
24

>  <Total Molweight>
341

>  <Total Molweight 2>
341.178

>  <cLogP>
1.5079

>  <H-Acceptors>
7

>  <H-Donors>
0

>  <Total Surface Area>
44.92

>  <Relative PSA>
1.1276

>  <Polar Surface Area>
60.23

>  <Shape Index>
0.6

>  <Molecular Flexibility>
0.74335

>  <Molecular Complexity>
0.60693

>  <Non-H Atoms>
25

>  <Non-C/H Atoms>
8

>  <Electronegative Atoms>
8

>  <Stereo Centers>
3

>  <Rotatable Bonds>
16

>  <Rings Closures>
0

>  <Aromatic Rings>
0

>  <Aromatic Atoms>
0

>  <sp3-Atoms>
19

>  <Symmetric atoms>
0

$$$$

eCreator 1.02D

 25 24  0  0  0  0  0  0  0  0999 V2000
    7.7942   -0.0000   -0.0000 P   0  0  0  0  0  0  0  0  0  0  0  0
    8.6603   -0.5000   -0.0000 O   0  0  0  0  0  0  0  0  0  0  0  0
    6.9282   -0.5000   -0.0000 O   0  0  0  0  0  0  0  0  0  0  0  0
    7.7942    1.0000   -0.0000 N   0  0  0  0  0  0  0  0  0  0  0  0
    9.5263   -0.0000   -0.0000 C   0  0  0  0  0  0  0  0  0  0  0  0
    6.0622   -0.0000   -0.0000 C   0  0  0  0  0  0  0  0  0  0  0  0
    6.9282    1.5000   -0.0000 C   0  0  0  0  0  0  0  0  0  0  0  0
   10.3923   -0.5000   -0.0000 C   0  0  0  0  0  0  0  0  0  0  0  0
    5.1962   -0.5000   -0.0000 C   0  0  0  0  0  0  0  0  0  0  0  0
    6.9282    2.5000   -0.0000 C   0  0  0  0  0  0  0  0  0  0  0  0
    6.0622    1.0000   -0.0000 C   0  0  0  0  0  0  0  0  0  0  0  0
   11.2583   -0.0000   -0.0000 C   0  0  0  0  0  0  0  0  0  0  0  0
    4.3301   -0.0000   -0.0000 O   0  0  0  0  0  0  0  0  0  0  0  0
    5.1962   -1.5000   -0.0000 C   0  0  0  0  0  0  0  0  0  0  0  0
    6.0622    3.0000   -0.0000 O   0  0  0  0  0  0  0  0  0  0  0  0
   12.1244   -0.5000   -0.0000 C   0  0  0  0  0  0  0  0  0  0  0  0
    3.4641   -0.5000   -0.0000 C   0  0  0  0  0  0  0  0  0  0  0  0
    2.5981   -0.0000   -0.0000 N   0  0  0  0  0  0  0  0  0  0  0  0
    3.4641   -1.5000   -0.0000 C   0  0  0  0  0  0  0  0  0  0  0  0
    1.7321   -0.5000   -0.0000 C   0  0  0  0  0  0  0  0  0  0  0  0
    2.5981    1.0000   -0.0000 C   0  0  0  0  0  0  0  0  0  0  0  0
    4.3301   -2.0000   -0.0000 F   0  0  0  0  0  0  0  0  0  0  0  0
    0.8660   -0.0000   -0.0000 C   0  0  0  0  0  0  0  0  0  0  0  0
    1.7321    1.5000   -0.0000 N   0  0  0  0  0  0  0  0  0  0  0  0
    0.8660    1.0000   -0.0000 C   0  0  0  0  0  0  0  0  0  0  0  0
  1  2  1  0  0  0  0
  1  3  1  0  0  0  0
  1  4  1  0  0  0  0
  2  5  1  0  0  0  0
  3  6  1  0  0  0  0
  7  4  1  1  0  0  0
  5  8  2  0  0  0  0
  9  6  1  0  0  0  0
  7 10  1  0  0  0  0
  7 11  1  0  0  0  0
  8 12  1  0  0  0  0
  9 13  1  6  0  0  0
  9 14  1  0  0  0  0
 10 15  1  0  0  0  0
 12 16  2  0  0  0  0
 17 13  1  6  0  0  0
 17 18  1  0  0  0  0
 17 19  1  0  0  0  0
 18 20  1  0  0  0  0
 18 21  1  0  0  0  0
 19 22  1  0  0  0  0
 20 23  2  0  0  0  0
 21 24  1  0  0  0  0
 23 25  1  0  0  0  0
M  END
>  <idcoordinates2D>


>  <FragFp>
;EvSUeMrzlzutOXf5aUif4DXb@@kko_VO83_1Y0D8@5VF@W0FG09c!4!F0401W0J#4$N$X1B!

>  <PathFp>
F084F2NFF!4X4mV_B4L102058#950X0FF258V06402840V0k90u0@k!1FGFN06V!3cCF!62kFJ2V_01F

>  <SkelSpheres>
//5&A(1)1&1//,1#7$2#1/#1(1#1.2/B+3/)2//#101(302/%1/$1+12*1/,1,1$1)1/,2$2/!@,2!1)1+1%21$1$4(12//.4,2#2.2301#1/*3&2/02)2!3//+201!2/&2/////.d(2%1(1!101.1/)3)6!1/201/$1$1/01)1(1!2*1#1)1*1/-9011!2%103/,201+

>  <Structure>
ficpQ@LQ{AAg@|JrFRQIIJIQYVJIKUUMUTuUMXXaPLPrjp

>  <Atoms>
25

>  <Bonds>
24

>  <Total Molweight>
348

>  <Total Molweight 2>
348.165

>  <cLogP>
0.7593

>  <H-Acceptors>
7

>  <H-Donors>
0

>  <Total Surface Area>
64.21

>  <Relative PSA>
0.8371

>  <Polar Surface Area>
71.23

>  <Shape Index>
0.6

>  <Molecular Flexibility>
0.73356

>  <Molecular Complexity>
0.64441

>  <Non-H Atoms>
25

>  <Non-C/H Atoms>
9

>  <Electronegative Atoms>
9

>  <Stereo Centers>
4

>  <Rotatable Bonds>
15

>  <Rings Closures>
0

>  <Aromatic Rings>
0

>  <Aromatic Atoms>
0

>  <sp3-Atoms>
18

>  <Symmetric atoms>
0

$$$$

eCreator 1.02D

 25 24  0  0  0  0  0  0  0  0999 V2000
    9.5263   -0.0000   -0.0000 P   0  0  0  0  0  0  0  0  0  0  0  0
    9.5263    1.0000   -0.0000 O   0  0  0  0  0  0  0  0  0  0  0  0
    8.6603   -0.5000   -0.0000 O   0  0  0  0  0  0  0  0  0  0  0  0
   10.3923   -0.5000   -0.0000 N   0  0  0  0  0  0  0  0  0  0  0  0
    8.6603    1.5000   -0.0000 C   0  0  0  0  0  0  0  0  0  0  0  0
    7.7942   -0.0000   -0.0000 C   0  0  0  0  0  0  0  0  0  0  0  0
   11.2583   -0.0000   -0.0000 C   0  0  0  0  0  0  0  0  0  0  0  0
    8.6603    2.5000   -0.0000 C   0  0  0  0  0  0  0  0  0  0  0  0
    6.9282   -0.5000   -0.0000 C   0  0  0  0  0  0  0  0  0  0  0  0
   12.1244   -0.5000   -0.0000 C   0  0  0  0  0  0  0  0  0  0  0  0
    7.7942    3.0000   -0.0000 C   0  0  0  0  0  0  0  0  0  0  0  0
    6.0622   -0.0000   -0.0000 C   0  0  0  0  0  0  0  0  0  0  0  0
   12.9904   -0.0000   -0.0000 O   0  0  0  0  0  0  0  0  0  0  0  0
    6.0622    1.0000   -0.0000 O   0  0  0  0  0  0  0  0  0  0  0  0
    5.1962   -0.5000   -0.0000 C   0  0  0  0  0  0  0  0  0  0  0  0
   13.8564   -0.5000   -0.0000 C   0  0  0  0  0  0  0  0  0  0  0  0
    4.3301   -0.0000   -0.0000 C   0  0  0  0  0  0  0  0  0  0  0  0
    4.3301    1.0000   -0.0000 O   0  0  0  0  0  0  0  0  0  0  0  0
    3.4641   -0.5000   -0.0000 N   0  0  0  0  0  0  0  0  0  0  0  0
    2.5981   -0.0000   -0.0000 C   0  0  0  0  0  0  0  0  0  0  0  0
    3.4641   -1.5000   -0.0000 C   0  0  0  0  0  0  0  0  0  0  0  0
    1.7321   -0.5000   -0.0000 C   0  0  0  0  0  0  0  0  0  0  0  0
    4.3301   -2.0000   -0.0000 N   0  0  0  0  0  0  0  0  0  0  0  0
    1.7321   -1.5000   -0.0000 C   0  0  0  0  0  0  0  0  0  0  0  0
    0.8660   -2.0000   -0.0000 O   0  0  0  0  0  0  0  0  0  0  0  0
  1  2  1  0  0  0  0
  1  3  1  0  0  0  0
  1  4  1  0  0  0  0
  2  5  1  0  0  0  0
  3  6  1  0  0  0  0
  4  7  1  0  0  0  0
  5  8  1  0  0  0  0
  6  9  1  0  0  0  0
  7 10  1  0  0  0  0
  8 11  2  0  0  0  0
 12  9  1  0  0  0  0
 10 13  1  0  0  0  0
 12 14  1  6  0  0  0
 12 15  1  0  0  0  0
 13 16  1  0  0  0  0
 17 15  1  0  0  0  0
 17 18  1  6  0  0  0
 17 19  1  0  0  0  0
 19 20  1  0  0  0  0
 19 21  1  0  0  0  0
 20 22  2  0  0  0  0
 21 23  1  0  0  0  0
 22 24  1  0  0  0  0
 24 25  2  0  0  0  0
M  END
>  <idcoordinates2D>


>  <FragFp>
;EzUzeM:nzwxO2f_XDhf4yXb9ewVFKVS0l!Y0i1H4VFQV0F108!26022V#104#46FV02$X14!

>  <PathFp>
F09082F2#2X0kV_gFH1021G20109K8V8FI31F50620V940V0V12H0Ek1#WFF04V024d30F062k0F2V4010

>  <SkelSpheres>
//(E(1)3&2//2(102$6$3.21*2(1+2/$9%2/.2/(1/(1/-2//%1/&21/02$1%1%2102!5//+5&1//!2!22$1$601+1//*2/01(2%2*2$1/&101(1(2)2023//.311)2!1//&1/)202!2.1!1(1!20c!1/+1$1+1/%1(22.1#2///(22)1/01$11/&2&102*5%2%103/,4031*

>  <Structure>
ficpr@LI[AAkQFCpRiUUWg{e^jjijjjfeFhFPJp

>  <Atoms>
25

>  <Bonds>
24

>  <Total Molweight>
349

>  <Total Molweight 2>
349.154

>  <cLogP>
-1.1456

>  <H-Acceptors>
9

>  <H-Donors>
0

>  <Total Surface Area>
72.54

>  <Relative PSA>
1.1013

>  <Polar Surface Area>
108.53

>  <Shape Index>
0.68

>  <Molecular Flexibility>
0.83805

>  <Molecular Complexity>
0.60895

>  <Non-H Atoms>
25

>  <Non-C/H Atoms>
10

>  <Electronegative Atoms>
10

>  <Stereo Centers>
3

>  <Rotatable Bonds>
17

>  <Rings Closures>
0

>  <Aromatic Rings>
0

>  <Aromatic Atoms>
0

>  <sp3-Atoms>
18

>  <Symmetric atoms>
0

$$$$

eCreator 1.02D

 25 24  0  0  0  0  0  0  0  0999 V2000
   12.9904   -0.7500   -0.0000 P   0  0  0  0  0  0  0  0  0  0  0  0
   14.2894   -0.0000   -0.0000 O   0  0  0  0  0  0  0  0  0  0  0  0
   11.6913   -0.0000   -0.0000 O   0  0  0  0  0  0  0  0  0  0  0  0
   12.9904   -2.2500   -0.0000 N   0  0  0  0  0  0  0  0  0  0  0  0
   15.5885   -0.7500   -0.0000 C   0  0  0  0  0  0  0  0  0  0  0  0
   10.3923   -0.7500   -0.0000 C   0  0  0  0  0  0  0  0  0  0  0  0
   11.6913   -3.0000   -0.0000 C   0  0  0  0  0  0  0  0  0  0  0  0
   16.8875   -0.0000   -0.0000 C   0  0  0  0  0  0  0  0  0  0  0  0
    9.0933   -0.0000   -0.0000 C   0  0  0  0  0  0  0  0  0  0  0  0
   11.6913   -4.5000   -0.0000 C   0  0  0  0  0  0  0  0  0  0  0  0
   10.3923   -2.2500   -0.0000 C   0  0  0  0  0  0  0  0  0  0  0  0
   18.1865   -0.7500   -0.0000 C   0  0  0  0  0  0  0  0  0  0  0  0
    7.7942   -0.7500   -0.0000 O   0  0  0  0  0  0  0  0  0  0  0  0
   10.3923   -5.2500   -0.0000 O   0  0  0  0  0  0  0  0  0  0  0  0
   19.4856   -0.0000   -0.0000 C   0  0  0  0  0  0  0  0  0  0  0  0
    6.4952   -0.0000   -0.0000 C   0  0  0  0  0  0  0  0  0  0  0  0
   10.3923   -6.7500   -0.0000 C   0  0  0  0  0  0  0  0  0  0  0  0
    5.1962   -0.7500   -0.0000 N   0  0  0  0  0  0  0  0  0  0  0  0
    6.4952    1.5000   -0.0000 C   0  0  0  0  0  0  0  0  0  0  0  0
    3.8971   -0.0000   -0.0000 C   0  0  0  0  0  0  0  0  0  0  0  0
    5.1962   -2.2500   -0.0000 C   0  0  0  0  0  0  0  0  0  0  0  0
    2.5981   -0.7500   -0.0000 C   0  0  0  0  0  0  0  0  0  0  0  0
    6.4952   -3.0000   -0.0000 N   0  0  0  0  0  0  0  0  0  0  0  0
    2.5981   -2.2500   -0.0000 C   0  0  0  0  0  0  0  0  0  0  0  0
    1.2990   -3.0000   -0.0000 O   0  0  0  0  0  0  0  0  0  0  0  0
  1  2  1  0  0  0  0
  1  3  1  0  0  0  0
  1  4  1  0  0  0  0
  2  5  1  0  0  0  0
  3  6  1  0  0  0  0
  7  4  1  6  0  0  0
  5  8  2  0  0  0  0
  6  9  1  0  0  0  0
  7 10  1  0  0  0  0
  7 11  1  0  0  0  0
  8 12  1  0  0  0  0
  9 13  1  0  0  0  0
 10 14  1  0  0  0  0
 12 15  2  0  0  0  0
 16 13  1  1  0  0  0
 14 17  1  0  0  0  0
 16 18  1  0  0  0  0
 16 19  1  0  0  0  0
 18 20  1  0  0  0  0
 18 21  1  0  0  0  0
 20 22  2  0  0  0  0
 21 23  1  0  0  0  0
 22 24  1  0  0  0  0
 24 25  2  0  0  0  0
M  END
>  <idcoordinates2D>


>  <FragFp>
;EzSUeMrzlzutOVf5aTcA4DXb@@kkZ_VO0111Y0D8@5VF@V0FF08V%F#1W04#4!V0N$X14!

>  <PathFp>
F084N2NF#6X0mV_B4H102058#950X0FH258Z02402840V0V90m0Dk!1FGFN04V!7c9F!62k040V_01F

>  <SkelSpheres>
/02-2&A#1#1)1&1//&1#21#6$3#1////!B%2$3/)2-1$201,1,1-1&1/$1,3*1/1%2$1!1!1%1$1/1!2/!2$2/!7&11/01+1%22$1$5&1///06/01.2&1)1///#12!3//+2$1)2!102&3//+2,2//!10d(3%1+1!1-1/#1$1)2.1/+1/&1(23(1/!1)1*1(2/$5%2%103/,5231(11

>  <Structure>
ficqR@LQ[AAkCAxITjkJz}voUTuUMUSRab}DLbl

>  <Atoms>
25

>  <Bonds>
24

>  <Total Molweight>
345

>  <Total Molweight 2>
345.166

>  <cLogP>
-0.0855

>  <H-Acceptors>
8

>  <H-Donors>
0

>  <Total Surface Area>
68.85

>  <Relative PSA>
0.92505

>  <Polar Surface Area>
77.3

>  <Shape Index>
0.64

>  <Molecular Flexibility>
0.78453

>  <Molecular Complexity>
0.59413

>  <Non-H Atoms>
25

>  <Non-C/H Atoms>
9

>  <Electronegative Atoms>
9

>  <Stereo Centers>
3

>  <Rotatable Bonds>
16

>  <Rings Closures>
0

>  <Aromatic Rings>
0

>  <Aromatic Atoms>
0

>  <sp3-Atoms>
16

>  <Symmetric atoms>
0

$$$$

eCreator 1.02D

 25 24  0  0  0  0  0  0  0  0999 V2000
    8.6603   -0.5000   -0.0000 P   0  0  0  0  0  0  0  0  0  0  0  0
    8.6603    0.5000   -0.0000 O   0  0  0  0  0  0  0  0  0  0  0  0
    8.6603   -1.5000   -0.0000 O   0  0  0  0  0  0  0  0  0  0  0  0
    7.7942   -0.0000   -0.0000 O   0  0  0  0  0  0  0  0  0  0  0  0
    9.5263   -0.0000   -0.0000 N   0  0  0  0  0  0  0  0  0  0  0  0
    7.7942   -2.0000   -0.0000 C   0  0  0  0  0  0  0  0  0  0  0  0
    6.9282   -0.5000   -0.0000 C   0  0  0  0  0  0  0  0  0  0  0  0
   10.3923   -0.5000   -0.0000 C   0  0  0  0  0  0  0  0  0  0  0  0
    7.7942   -3.0000   -0.0000 C   0  0  0  0  0  0  0  0  0  0  0  0
    6.0622   -0.0000   -0.0000 C   0  0  0  0  0  0  0  0  0  0  0  0
   11.2583   -0.0000   -0.0000 C   0  0  0  0  0  0  0  0  0  0  0  0
    6.9282   -3.5000   -0.0000 C   0  0  0  0  0  0  0  0  0  0  0  0
    5.1962   -0.5000   -0.0000 C   0  0  0  0  0  0  0  0  0  0  0  0
   12.1244   -0.5000   -0.0000 O   0  0  0  0  0  0  0  0  0  0  0  0
    5.1962   -1.5000   -0.0000 O   0  0  0  0  0  0  0  0  0  0  0  0
    4.3301   -0.0000   -0.0000 C   0  0  0  0  0  0  0  0  0  0  0  0
   12.9904   -0.0000   -0.0000 C   0  0  0  0  0  0  0  0  0  0  0  0
    3.4641   -0.5000   -0.0000 C   0  0  0  0  0  0  0  0  0  0  0  0
    3.4641   -1.5000   -0.0000 O   0  0  0  0  0  0  0  0  0  0  0  0
    2.5981   -0.0000   -0.0000 N   0  0  0  0  0  0  0  0  0  0  0  0
    1.7321   -0.5000   -0.0000 C   0  0  0  0  0  0  0  0  0  0  0  0
    2.5981    1.0000   -0.0000 C   0  0  0  0  0  0  0  0  0  0  0  0
    0.8660   -0.0000   -0.0000 C   0  0  0  0  0  0  0  0  0  0  0  0
    1.7321    1.5000   -0.0000 N   0  0  0  0  0  0  0  0  0  0  0  0
    0.8660    1.0000   -0.0000 C   0  0  0  0  0  0  0  0  0  0  0  0
  1  2  2  0  0  0  0
  1  3  1  0  0  0  0
  1  4  1  0  0  0  0
  1  5  1  0  0  0  0
  3  6  1  0  0  0  0
  4  7  1  0  0  0  0
  5  8  1  0  0  0  0
  6  9  1  0  0  0  0
  7 10  1  0  0  0  0
  8 11  1  0  0  0  0
  9 12  2  0  0  0  0
 13 10  1  0  0  0  0
 11 14  1  0  0  0  0
 13 15  1  1  0  0  0
 13 16  1  0  0  0  0
 14 17  1  0  0  0  0
 18 16  1  0  0  0  0
 18 19  1  1  0  0  0
 18 20  1  0  0  0  0
 20 21  1  0  0  0  0
 20 22  1  0  0  0  0
 21 23  2  0  0  0  0
 22 24  1  0  0  0  0
 23 25  1  0  0  0  0
M  END
>  <idcoordinates2D>


>  <FragFp>
;jv:ir<wxODjhXDhfhyYb9ewVFMVC0l20b0iYHVdFQk4F108!26022V08#4#46FV22$X14!

>  <PathFp>
F09!2F2#8X0kVZgJP1021O20109M8V8FG31FW0620V950V0V12H0Ek1#WFF1ZV020d30F0L2k0F2V4050

>  <SkelSpheres>
//%10E(11(3//(2(102$5$3.2!1(2!2/02#2/9/,2(2/(1///&1//1$1/!1+1/&2&105!5//+6//-22$1$6-1*2&1-1+1!2*1#1#2%2(202$1.2&1-201!2)2033//.312+1/*1#1//!2$2.1!1-c///11/%3)2/#401/+1/)22)102.1%12!1/,2*5,104(2/#1!1*

>  <Structure>
ficpr@BY{AFKNRCpRjuUUy~yUjjjZjjiiAiFPjp

>  <Atoms>
25

>  <Bonds>
24

>  <Total Molweight>
349

>  <Total Molweight 2>
349.154

>  <cLogP>
-1.1735

>  <H-Acceptors>
9

>  <H-Donors>
0

>  <Total Surface Area>
68.72

>  <Relative PSA>
1.2205

>  <Polar Surface Area>
104.75

>  <Shape Index>
0.64

>  <Molecular Flexibility>
0.80701

>  <Molecular Complexity>
0.63799

>  <Non-H Atoms>
25

>  <Non-C/H Atoms>
10

>  <Electronegative Atoms>
10

>  <Stereo Centers>
3

>  <Rotatable Bonds>
15

>  <Rings Closures>
0

>  <Aromatic Rings>
0

>  <Aromatic Atoms>
0

>  <sp3-Atoms>
19

>  <Symmetric atoms>
0

$$$$

eCreator 1.02D

 25 24  0  0  0  0  0  0  0  0999 V2000
    8.6603   -0.5000   -0.0000 P   0  0  0  0  0  0  0  0  0  0  0  0
    8.6603   -1.5000   -0.0000 O   0  0  0  0  0  0  0  0  0  0  0  0
    7.7942   -0.0000   -0.0000 O   0  0  0  0  0  0  0  0  0  0  0  0
    9.5263   -0.0000   -0.0000 N   0  0  0  0  0  0  0  0  0  0  0  0
    9.5263   -2.0000   -0.0000 C   0  0  0  0  0  0  0  0  0  0  0  0
    6.9282   -0.5000   -0.0000 C   0  0  0  0  0  0  0  0  0  0  0  0
   10.3923   -0.5000   -0.0000 C   0  0  0  0  0  0  0  0  0  0  0  0
    9.5263   -3.0000   -0.0000 C   0  0  0  0  0  0  0  0  0  0  0  0
    6.0622   -0.0000   -0.0000 C   0  0  0  0  0  0  0  0  0  0  0  0
   11.2583   -0.0000   -0.0000 C   0  0  0  0  0  0  0  0  0  0  0  0
   10.3923   -1.5000   -0.0000 C   0  0  0  0  0  0  0  0  0  0  0  0
   10.3923   -3.5000   -0.0000 C   0  0  0  0  0  0  0  0  0  0  0  0
    6.0622    1.0000   -0.0000 O   0  0  0  0  0  0  0  0  0  0  0  0
    5.1962   -0.5000   -0.0000 C   0  0  0  0  0  0  0  0  0  0  0  0
   12.1244   -0.5000   -0.0000 O   0  0  0  0  0  0  0  0  0  0  0  0
    4.3301   -0.0000   -0.0000 C   0  0  0  0  0  0  0  0  0  0  0  0
   12.9904   -0.0000   -0.0000 C   0  0  0  0  0  0  0  0  0  0  0  0
    3.4641   -0.5000   -0.0000 C   0  0  0  0  0  0  0  0  0  0  0  0
   13.8564   -0.5000   -0.0000 C   0  0  0  0  0  0  0  0  0  0  0  0
    2.5981   -0.0000   -0.0000 N   0  0  0  0  0  0  0  0  0  0  0  0
    1.7321   -0.5000   -0.0000 C   0  0  0  0  0  0  0  0  0  0  0  0
    2.5981    1.0000   -0.0000 C   0  0  0  0  0  0  0  0  0  0  0  0
    0.8660   -0.0000   -0.0000 C   0  0  0  0  0  0  0  0  0  0  0  0
    1.7321    1.5000   -0.0000 N   0  0  0  0  0  0  0  0  0  0  0  0
    0.8660    1.0000   -0.0000 C   0  0  0  0  0  0  0  0  0  0  0  0
  1  2  1  0  0  0  0
  1  3  1  0  0  0  0
  1  4  1  0  0  0  0
  2  5  1  0  0  0  0
  3  6  1  0  0  0  0
  7  4  1  6  0  0  0
  5  8  2  0  0  0  0
  9  6  1  0  0  0  0
  7 10  1  0  0  0  0
  7 11  1  0  0  0  0
  8 12  1  0  0  0  0
  9 13  1  6  0  0  0
  9 14  1  0  0  0  0
 10 15  1  0  0  0  0
 14 16  1  0  0  0  0
 15 17  1  0  0  0  0
 16 18  1  0  0  0  0
 17 19  1  0  0  0  0
 18 20  1  0  0  0  0
 20 21  1  0  0  0  0
 20 22  1  0  0  0  0
 21 23  2  0  0  0  0
 22 24  1  0  0  0  0
 23 25  1  0  0  0  0
M  END
>  <idcoordinates2D>


>  <FragFp>
;EvUzeM:nzyxOVfZeTgf4DXb@sgko_VC0WW1W0g8@0VFPV0FF01V!402H0401&428V08$V14!

>  <PathFp>
F08!2FF#4X0mV_8FH10@01@010950V8FGH58d06!V940V0V10m0Dk101FWFN!V!3d30F062k0F2V501F

>  <SkelSpheres>
/02-2&E(1)1&1/#1/&21#6)2$1/!2*1,2&2(@//%22/$1///02.1$3#1&1*21/,1+21$1/#4/!2$3-2#A(1//+1$4(1/)1//(1.201$1/%1/-2)2!4/#1%11/$2!1)1)1/,1-1#1//-e(2%2(1!1/01#1%1&2#103)2!1/2!1/#2%3/)21(1111#1$2$1#3//.4,103/+15#1)

>  <Structure>
ficpR@LY{AAg@|LdbRRTRbjRVbRjjZjjjjZPqBbFUV

>  <Atoms>
25

>  <Bonds>
24

>  <Total Molweight>
341

>  <Total Molweight 2>
341.178

>  <cLogP>
1.4058

>  <H-Acceptors>
7

>  <H-Donors>
0

>  <Total Surface Area>
32.42

>  <Relative PSA>
1.6579

>  <Polar Surface Area>
71.23

>  <Shape Index>
0.68

>  <Molecular Flexibility>
0.80952

>  <Molecular Complexity>
0.58959

>  <Non-H Atoms>
25

>  <Non-C/H Atoms>
8

>  <Electronegative Atoms>
8

>  <Stereo Centers>
3

>  <Rotatable Bonds>
16

>  <Rings Closures>
0

>  <Aromatic Rings>
0

>  <Aromatic Atoms>
0

>  <sp3-Atoms>
21

>  <Symmetric atoms>
0

$$$$

eCreator 1.02D

 25 24  0  0  0  0  0  0  0  0999 V2000
    9.5263   -0.0000   -0.0000 P   0  0  0  0  0  0  0  0  0  0  0  0
    9.5263    1.0000   -0.0000 O   0  0  0  0  0  0  0  0  0  0  0  0
    8.6603   -0.5000   -0.0000 O   0  0  0  0  0  0  0  0  0  0  0  0
   10.3923   -0.5000   -0.0000 N   0  0  0  0  0  0  0  0  0  0  0  0
   10.3923    1.5000   -0.0000 C   0  0  0  0  0  0  0  0  0  0  0  0
    7.7942   -0.0000   -0.0000 C   0  0  0  0  0  0  0  0  0  0  0  0
   11.2583   -0.0000   -0.0000 C   0  0  0  0  0  0  0  0  0  0  0  0
   10.3923    2.5000   -0.0000 C   0  0  0  0  0  0  0  0  0  0  0  0
    6.9282   -0.5000   -0.0000 C   0  0  0  0  0  0  0  0  0  0  0  0
   12.1244   -0.5000   -0.0000 C   0  0  0  0  0  0  0  0  0  0  0  0
   11.2583    3.0000   -0.0000 C   0  0  0  0  0  0  0  0  0  0  0  0
    6.0622   -0.0000   -0.0000 O   0  0  0  0  0  0  0  0  0  0  0  0
    6.9282   -1.5000   -0.0000 C   0  0  0  0  0  0  0  0  0  0  0  0
   12.9904   -0.0000   -0.0000 O   0  0  0  0  0  0  0  0  0  0  0  0
   11.2583    4.0000   -0.0000 C   0  0  0  0  0  0  0  0  0  0  0  0
    5.1962   -0.5000   -0.0000 C   0  0  0  0  0  0  0  0  0  0  0  0
   13.8564   -0.5000   -0.0000 C   0  0  0  0  0  0  0  0  0  0  0  0
    4.3301   -0.0000   -0.0000 N   0  0  0  0  0  0  0  0  0  0  0  0
    5.1962   -1.5000   -0.0000 C   0  0  0  0  0  0  0  0  0  0  0  0
   14.7224   -0.0000   -0.0000 C   0  0  0  0  0  0  0  0  0  0  0  0
    3.4641   -0.5000   -0.0000 C   0  0  0  0  0  0  0  0  0  0  0  0
    2.5981   -0.0000   -0.0000 N   0  0  0  0  0  0  0  0  0  0  0  0
    1.7321   -0.5000   -0.0000 C   0  0  0  0  0  0  0  0  0  0  0  0
    0.8660   -0.0000   -0.0000 C   0  0  0  0  0  0  0  0  0  0  0  0
    0.0000   -0.5000   -0.0000 C   0  0  0  0  0  0  0  0  0  0  0  0
  1  2  1  0  0  0  0
  1  3  1  0  0  0  0
  1  4  1  0  0  0  0
  2  5  1  0  0  0  0
  3  6  1  0  0  0  0
  4  7  1  0  0  0  0
  5  8  2  0  0  0  0
  9  6  1  0  0  0  0
  7 10  1  0  0  0  0
  8 11  1  0  0  0  0
  9 12  1  6  0  0  0
  9 13  1  0  0  0  0
 10 14  1  0  0  0  0
 11 15  2  0  0  0  0
 16 12  1  6  0  0  0
 14 17  1  0  0  0  0
 16 18  1  0  0  0  0
 16 19  1  0  0  0  0
 17 20  1  0  0  0  0
 18 21  1  0  0  0  0
 21 22  1  0  0  0  0
 22 23  1  0  0  0  0
 23 24  1  0  0  0  0
 24 25  2  0  0  0  0
M  END
>  <idcoordinates2D>


>  <FragFp>
;EvSUeMrzGzulNXf4aTgf48Xb@80ko5VG01W1W!8@40F0W!F01#4$4011)V0N$X14!

>  <PathFp>
!84F2NFF!4X0m0_B4F102058208940X0FF25Nc06Z02840V0V90m0Dk!1NG0N04V!3c9#22k0J6V_01F

>  <SkelSpheres>
//2&D(1/01(1$1/,21#5$4#1*1(1/&12/$B+3////1(1!1/$1&1,1,2&2&101/2/!1$1)1)7/&12)1(7/*1+3&2!1&4(1///4#1,1%102%2*2//!1-2)1!4/%102/!2!3#1&1//%1#1/&2/-1(10e(2%1(102/!1!1(2$1/$1//(1//22!1%2(1!2*1011101(1+1/04!1)103/,4!1)2

>  <Structure>
ficpR@LQkAFk@|LdbRRRTRVtRJRjjZjfjjiPJ^dFT

>  <Atoms>
25

>  <Bonds>
24

>  <Total Molweight>
341

>  <Total Molweight 2>
341.178

>  <cLogP>
1.6057

>  <H-Acceptors>
7

>  <H-Donors>
0

>  <Total Surface Area>
44.92

>  <Relative PSA>
1.1276

>  <Polar Surface Area>
60.23

>  <Shape Index>
0.72

>  <Molecular Flexibility>
0.78017

>  <Molecular Complexity>
0.58491

>  <Non-H Atoms>
25

>  <Non-C/H Atoms>
8

>  <Electronegative Atoms>
8

>  <Stereo Centers>
3

>  <Rotatable Bonds>
18

>  <Rings Closures>
0

>  <Aromatic Rings>
0

>  <Aromatic Atoms>
0

>  <sp3-Atoms>
19

>  <Symmetric atoms>
0

$$$$

eCreator 1.02D

 25 24  0  0  0  0  0  0  0  0999 V2000
    8.6603   -0.5000   -0.0000 P   0  0  0  0  0  0  0  0  0  0  0  0
    8.6603    0.5000   -0.0000 O   0  0  0  0  0  0  0  0  0  0  0  0
    8.6603   -1.5000   -0.0000 O   0  0  0  0  0  0  0  0  0  0  0  0
    7.7942   -0.0000   -0.0000 O   0  0  0  0  0  0  0  0  0  0  0  0
    9.5263   -0.0000   -0.0000 N   0  0  0  0  0  0  0  0  0  0  0  0
    7.7942   -2.0000   -0.0000 C   0  0  0  0  0  0  0  0  0  0  0  0
    6.9282   -0.5000   -0.0000 C   0  0  0  0  0  0  0  0  0  0  0  0
   10.3923   -0.5000   -0.0000 C   0  0  0  0  0  0  0  0  0  0  0  0
    7.7942   -3.0000   -0.0000 C   0  0  0  0  0  0  0  0  0  0  0  0
    6.9282   -1.5000   -0.0000 C   0  0  0  0  0  0  0  0  0  0  0  0
    6.0622   -0.0000   -0.0000 C   0  0  0  0  0  0  0  0  0  0  0  0
   11.2583   -0.0000   -0.0000 C   0  0  0  0  0  0  0  0  0  0  0  0
    5.1962   -0.5000   -0.0000 C   0  0  0  0  0  0  0  0  0  0  0  0
   12.1244   -0.5000   -0.0000 O   0  0  0  0  0  0  0  0  0  0  0  0
    5.1962   -1.5000   -0.0000 O   0  0  0  0  0  0  0  0  0  0  0  0
    4.3301   -0.0000   -0.0000 C   0  0  0  0  0  0  0  0  0  0  0  0
   12.9904   -0.0000   -0.0000 C   0  0  0  0  0  0  0  0  0  0  0  0
    3.4641   -0.5000   -0.0000 C   0  0  0  0  0  0  0  0  0  0  0  0
    3.4641   -1.5000   -0.0000 O   0  0  0  0  0  0  0  0  0  0  0  0
    2.5981   -0.0000   -0.0000 N   0  0  0  0  0  0  0  0  0  0  0  0
    1.7321   -0.5000   -0.0000 C   0  0  0  0  0  0  0  0  0  0  0  0
    2.5981    1.0000   -0.0000 C   0  0  0  0  0  0  0  0  0  0  0  0
    0.8660   -0.0000   -0.0000 C   0  0  0  0  0  0  0  0  0  0  0  0
    1.7321    1.5000   -0.0000 N   0  0  0  0  0  0  0  0  0  0  0  0
    0.8660    1.0000   -0.0000 C   0  0  0  0  0  0  0  0  0  0  0  0
  1  2  2  0  0  0  0
  1  3  1  0  0  0  0
  1  4  1  0  0  0  0
  1  5  1  0  0  0  0
  3  6  1  0  0  0  0
  4  7  1  0  0  0  0
  5  8  1  0  0  0  0
  6  9  2  0  0  0  0
  6 10  1  0  0  0  0
  7 11  1  0  0  0  0
  8 12  1  0  0  0  0
 13 11  1  0  0  0  0
 12 14  1  0  0  0  0
 13 15  1  1  0  0  0
 13 16  1  0  0  0  0
 14 17  1  0  0  0  0
 18 16  1  0  0  0  0
 18 19  1  1  0  0  0
 18 20  1  0  0  0  0
 20 21  1  0  0  0  0
 20 22  1  0  0  0  0
 21 23  2  0  0  0  0
 22 24  1  0  0  0  0
 23 25  1  0  0  0  0
M  END
>  <idcoordinates2D>


>  <FragFp>
;jv:ir<wxODjhaDgfhyYbAewVFMXC0l30b0i22VdFvk4F1080426026W081!4#42FV2@$X14!

>  <PathFp>
F09!2F2#8X0mVZBJP1021O@0109M8V8FG318106!V950V0V10m0Ek1#WFk1VV020d30F0L2k0F2V5050

>  <SkelSpheres>
//(D(11(3//(2(102$5$3.2.2#1,2#2(1&5/#13/2/(1///&1/&4-1///&2&104!5//+8//-22!3011#6-1*2&1-1+1!1*1#1#2%2(2&1/&1)1#201!2)2032///12//&1#1//!2$2.1!1+30c/3/.1102/#3)2/#201/+3/)22(2102.1%1#1/,2*5,104(2/#1!1*

>  <Structure>
ficpr@BY{AFKNRCprRSIJIEJKZZIIjjZjjjiiAiFPjp

>  <Atoms>
25

>  <Bonds>
24

>  <Total Molweight>
349

>  <Total Molweight 2>
349.154

>  <cLogP>
-0.4135

>  <H-Acceptors>
9

>  <H-Donors>
0

>  <Total Surface Area>
68.72

>  <Relative PSA>
1.2205

>  <Polar Surface Area>
104.75

>  <Shape Index>
0.64

>  <Molecular Flexibility>
0.80038

>  <Molecular Complexity>
0.65205

>  <Non-H Atoms>
25

>  <Non-C/H Atoms>
10

>  <Electronegative Atoms>
10

>  <Stereo Centers>
3

>  <Rotatable Bonds>
14

>  <Rings Closures>
0

>  <Aromatic Rings>
0

>  <Aromatic Atoms>
0

>  <sp3-Atoms>
19

>  <Symmetric atoms>
0

$$$$

eCreator 1.02D

 25 24  0  0  0  0  0  0  0  0999 V2000
    7.7942   -0.0000   -0.0000 P   0  0  0  0  0  0  0  0  0  0  0  0
    7.7942    1.0000   -0.0000 O   0  0  0  0  0  0  0  0  0  0  0  0
    6.9282   -0.5000   -0.0000 O   0  0  0  0  0  0  0  0  0  0  0  0
    8.6603   -0.5000   -0.0000 N   0  0  0  0  0  0  0  0  0  0  0  0
    8.6603    1.5000   -0.0000 C   0  0  0  0  0  0  0  0  0  0  0  0
    6.0622   -0.0000   -0.0000 C   0  0  0  0  0  0  0  0  0  0  0  0
    9.5263   -0.0000   -0.0000 C   0  0  0  0  0  0  0  0  0  0  0  0
    8.6603    2.5000   -0.0000 C   0  0  0  0  0  0  0  0  0  0  0  0
    5.1962   -0.5000   -0.0000 C   0  0  0  0  0  0  0  0  0  0  0  0
   10.3923   -0.5000   -0.0000 C   0  0  0  0  0  0  0  0  0  0  0  0
    9.5263    1.0000   -0.0000 C   0  0  0  0  0  0  0  0  0  0  0  0
    9.5263    3.0000   -0.0000 C   0  0  0  0  0  0  0  0  0  0  0  0
    4.3301   -0.0000   -0.0000 C   0  0  0  0  0  0  0  0  0  0  0  0
   11.2583   -0.0000   -0.0000 O   0  0  0  0  0  0  0  0  0  0  0  0
    9.5263    4.0000   -0.0000 C   0  0  0  0  0  0  0  0  0  0  0  0
    3.4641   -0.5000   -0.0000 C   0  0  0  0  0  0  0  0  0  0  0  0
   12.1244   -0.5000   -0.0000 C   0  0  0  0  0  0  0  0  0  0  0  0
    2.5981   -0.0000   -0.0000 C   0  0  0  0  0  0  0  0  0  0  0  0
    3.4641   -1.5000   -0.0000 C   0  0  0  0  0  0  0  0  0  0  0  0
   12.9904   -0.0000   -0.0000 C   0  0  0  0  0  0  0  0  0  0  0  0
    1.7321   -0.5000   -0.0000 N   0  0  0  0  0  0  0  0  0  0  0  0
    1.7321   -1.5000   -0.0000 C   0  0  0  0  0  0  0  0  0  0  0  0
    0.8660   -0.0000   -0.0000 C   0  0  0  0  0  0  0  0  0  0  0  0
    2.5981   -2.0000   -0.0000 O   0  0  0  0  0  0  0  0  0  0  0  0
    0.0000   -0.5000   -0.0000 C   0  0  0  0  0  0  0  0  0  0  0  0
  1  2  1  0  0  0  0
  1  3  1  0  0  0  0
  1  4  1  0  0  0  0
  2  5  1  0  0  0  0
  3  6  1  0  0  0  0
  7  4  1  1  0  0  0
  5  8  2  0  0  0  0
  6  9  1  0  0  0  0
  7 10  1  0  0  0  0
  7 11  1  0  0  0  0
  8 12  1  0  0  0  0
  9 13  1  0  0  0  0
 10 14  1  0  0  0  0
 12 15  2  0  0  0  0
 13 16  1  0  0  0  0
 14 17  1  0  0  0  0
 16 18  1  0  0  0  0
 16 19  1  0  0  0  0
 17 20  1  0  0  0  0
 18 21  1  0  0  0  0
 21 22  1  0  0  0  0
 21 23  1  0  0  0  0
 22 24  2  0  0  0  0
 23 25  2  0  0  0  0
M  END
>  <idcoordinates2D>


>  <FragFp>
;EzQzeM:nzytOWfoeTdA4DXbec8kZ_Yx0111W0Z8@40FeZFF#V40802H#15!V!4!V0N!V!14!

>  <PathFp>
F08082N$4X0m0_8F010@05@0109#8FF258h06!VN40V0V10k0Dl1!FWFN04V#d30F0X2k0F2V_010

>  <SkelSpheres>
1/.2&C05%4/01/#1&2.21#8$5#1$1///$2&A+3!1-3/-1,1/04/01/$1,2*6/1%2$1,1$1,1%5/!2$2/017&11/21+1,1$4///)4/02$1)2&1////!4//+2/,1/,1-1///20f#1!12%1+1/01+1%2/+2//1%2/1(21(1101)2!2(1!1*1/&1$14(1#102/,4-

>  <Structure>
ficPR@LE`bwP^FRQIIJIKIZIFIUUMUSUURpXhLh

>  <Atoms>
25

>  <Bonds>
24

>  <Total Molweight>
339

>  <Total Molweight 2>
339.182

>  <cLogP>
3.1118

>  <H-Acceptors>
6

>  <H-Donors>
0

>  <Total Surface Area>
49.12

>  <Relative PSA>
1.0208

>  <Polar Surface Area>
64.83

>  <Shape Index>
0.64

>  <Molecular Flexibility>
0.80436

>  <Molecular Complexity>
0.57505

>  <Non-H Atoms>
25

>  <Non-C/H Atoms>
7

>  <Electronegative Atoms>
7

>  <Stereo Centers>
3

>  <Rotatable Bonds>
16

>  <Rings Closures>
0

>  <Aromatic Rings>
0

>  <Aromatic Atoms>
0

>  <sp3-Atoms>
16

>  <Symmetric atoms>
0

$$$$

eCreator 1.02D

 25 25  0  0  0  0  0  0  0  0999 V2000
    9.0933   -0.0000   -0.0000 P   0  0  0  0  0  0  0  0  0  0  0  0
    9.0933   -1.5000   -0.0000 O   0  0  0  0  0  0  0  0  0  0  0  0
    9.0933    1.5000   -0.0000 O   0  0  0  0  0  0  0  0  0  0  0  0
    7.7942   -0.7500   -0.0000 O   0  0  0  0  0  0  0  0  0  0  0  0
   10.3923   -0.7500   -0.0000 N   0  0  0  0  0  0  0  0  0  0  0  0
   10.3923    2.2500   -0.0000 C   0  0  0  0  0  0  0  0  0  0  0  0
    6.4952   -0.0000   -0.0000 C   0  0  0  0  0  0  0  0  0  0  0  0
   11.6914   -0.0000   -0.0000 C   0  0  0  0  0  0  0  0  0  0  0  0
   10.3923    3.7500   -0.0000 C   0  0  0  0  0  0  0  0  0  0  0  0
    5.1962   -0.7500   -0.0000 C   0  0  0  0  0  0  0  0  0  0  0  0
   12.9904   -0.7500   -0.0000 C   0  0  0  0  0  0  0  0  0  0  0  0
   11.6914    4.5000   -0.0000 C   0  0  0  0  0  0  0  0  0  0  0  0
    3.8971   -0.0000   -0.0000 C   0  0  0  0  0  0  0  0  0  0  0  0
   14.2894   -0.0000   -0.0000 O   0  0  0  0  0  0  0  0  0  0  0  0
    2.5981   -0.7500   -0.0000 C   0  0  0  0  0  0  0  0  0  0  0  0
   15.5885   -0.7500   -0.0000 C   0  0  0  0  0  0  0  0  0  0  0  0
    1.8481   -2.0490   -0.0000 F   0  0  0  0  0  0  0  0  0  0  0  0
    1.2990   -0.0000   -0.0000 C   0  0  0  0  0  0  0  0  0  0  0  0
    3.3481   -2.0490   -0.0000 C   0  0  0  0  0  0  0  0  0  0  0  0
    0.0000   -0.7500   -0.0000 N   0  0  0  0  0  0  0  0  0  0  0  0
   -1.2990    0.0000   -0.0000 C   0  0  0  0  0  0  0  0  0  0  0  0
   -0.0000   -2.2500   -0.0000 C   0  0  0  0  0  0  0  0  0  0  0  0
   -2.5981   -0.7500   -0.0000 C   0  0  0  0  0  0  0  0  0  0  0  0
   -1.2990   -3.0000   -0.0000 N   0  0  0  0  0  0  0  0  0  0  0  0
   -2.5981   -2.2500   -0.0000 C   0  0  0  0  0  0  0  0  0  0  0  0
  1  2  2  0  0  0  0
  1  3  1  0  0  0  0
  1  4  1  0  0  0  0
  1  5  1  0  0  0  0
  3  6  1  0  0  0  0
  4  7  1  0  0  0  0
  5  8  1  0  0  0  0
  6  9  2  0  0  0  0
  7 10  1  0  0  0  0
  8 11  1  0  0  0  0
  9 12  1  0  0  0  0
 10 13  1  0  0  0  0
 11 14  1  0  0  0  0
 15 13  1  0  0  0  0
 14 16  1  0  0  0  0
 15 17  1  1  0  0  0
 15 18  1  0  0  0  0
 15 19  1  0  0  0  0
 18 20  1  0  0  0  0
 20 21  1  0  0  0  0
 20 22  1  0  0  0  0
 21 23  2  0  0  0  0
 22 24  1  0  0  0  0
 23 25  1  0  0  0  0
 24 25  1  0  0  0  0
M  END
>  <idcoordinates2D>


>  <FragFp>
;jvvzir<it9DjyeTdAhBYbecck47nCK331_Vg@PVdHVwHF2#4#2IGF01ZV#4JF0V28!V0V1B!

>  <PathFp>
F0910IF!80BX4mV_8JP10209e218930V8FG25NW06V0V950V0m14m0Dk1#WFs1XV!Fd70F0L2kFF2V5050

>  <SkelSpheres>
//$1!F(11(1!3(2.1%1)1%2$1$1%3&32.2!1/*2!1$8/*1+2/%3/01&1/%2.2$3/01$11%1+1*1/(2)2!7/)1/06+1+1/01#1$1#14/&102/&1*1!103/02%2%203&1//%211,1!2/&3/%1101///-1-1,1&2/#d#1201/!1+1(1/&1.1//%1/&2&422&103/1$101#1)1,11/%1%104(2!3/1!1*

>  <Structure>
fispQ@BY{AFK@|@rFRRYIIIKIRGQI]FuUMUUUTuP]H\h

>  <Atoms>
25

>  <Bonds>
25

>  <Total Molweight>
348

>  <Total Molweight 2>
348.165

>  <cLogP>
0.8721

>  <H-Acceptors>
7

>  <H-Donors>
0

>  <Total Surface Area>
52.53

>  <Relative PSA>
1.0978

>  <Polar Surface Area>
64.29

>  <Shape Index>
0.64

>  <Molecular Flexibility>
0.74895

>  <Molecular Complexity>
0.67279

>  <Non-H Atoms>
25

>  <Non-C/H Atoms>
9

>  <Electronegative Atoms>
9

>  <Stereo Centers>
2

>  <Rotatable Bonds>
12

>  <Rings Closures>
1

>  <Aromatic Rings>
0

>  <Aromatic Atoms>
0

>  <sp3-Atoms>
18

>  <Symmetric atoms>
0

$$$$

eCreator 1.02D

 26 25  0  0  0  0  0  0  0  0999 V2000
   14.2894   -0.0000   -0.0000 P   0  0  0  0  0  0  0  0  0  0  0  0
   15.5885    0.7500   -0.0000 O   0  0  0  0  0  0  0  0  0  0  0  0
   15.5885   -0.7500   -0.0000 O   0  0  0  0  0  0  0  0  0  0  0  0
   12.9904   -0.7500   -0.0000 O   0  0  0  0  0  0  0  0  0  0  0  0
   14.2894    1.5000   -0.0000 N   0  0  0  0  0  0  0  0  0  0  0  0
   16.8875   -0.0000   -0.0000 C   0  0  0  0  0  0  0  0  0  0  0  0
   11.6914   -0.0000   -0.0000 C   0  0  0  0  0  0  0  0  0  0  0  0
   15.5885    2.2500   -0.0000 C   0  0  0  0  0  0  0  0  0  0  0  0
   18.1866   -0.7500   -0.0000 C   0  0  0  0  0  0  0  0  0  0  0  0
   10.3923   -0.7500   -0.0000 C   0  0  0  0  0  0  0  0  0  0  0  0
   15.5885    3.7500   -0.0000 C   0  0  0  0  0  0  0  0  0  0  0  0
   16.8875    1.5000   -0.0000 C   0  0  0  0  0  0  0  0  0  0  0  0
   19.4856   -0.0000   -0.0000 C   0  0  0  0  0  0  0  0  0  0  0  0
    9.0933   -0.0000   -0.0000 C   0  0  0  0  0  0  0  0  0  0  0  0
   16.8875    4.5000   -0.0000 O   0  0  0  0  0  0  0  0  0  0  0  0
   20.7846   -0.7500   -0.0000 C   0  0  0  0  0  0  0  0  0  0  0  0
    7.7942   -0.7500   -0.0000 C   0  0  0  0  0  0  0  0  0  0  0  0
   16.8875    6.0000   -0.0000 C   0  0  0  0  0  0  0  0  0  0  0  0
    7.0442   -2.0490   -0.0000 F   0  0  0  0  0  0  0  0  0  0  0  0
    6.4952   -0.0000   -0.0000 C   0  0  0  0  0  0  0  0  0  0  0  0
    8.5442   -2.0490   -0.0000 C   0  0  0  0  0  0  0  0  0  0  0  0
    5.1962   -0.7500   -0.0000 N   0  0  0  0  0  0  0  0  0  0  0  0
    3.8971   -0.0000   -0.0000 C   0  0  0  0  0  0  0  0  0  0  0  0
    2.5981   -0.7500   -0.0000 C   0  0  0  0  0  0  0  0  0  0  0  0
    2.5981   -2.2500   -0.0000 C   0  0  0  0  0  0  0  0  0  0  0  0
    1.2990   -3.0000   -0.0000 N   0  0  0  0  0  0  0  0  0  0  0  0
  1  2  2  0  0  0  0
  1  3  1  0  0  0  0
  1  4  1  0  0  0  0
  1  5  1  0  0  0  0
  3  6  1  0  0  0  0
  4  7  1  0  0  0  0
  8  5  1  6  0  0  0
  6  9  2  0  0  0  0
  7 10  1  0  0  0  0
  8 11  1  0  0  0  0
  8 12  1  0  0  0  0
  9 13  1  0  0  0  0
 10 14  1  0  0  0  0
 11 15  1  0  0  0  0
 13 16  2  0  0  0  0
 17 14  1  0  0  0  0
 15 18  1  0  0  0  0
 17 19  1  1  0  0  0
 17 20  1  0  0  0  0
 17 21  1  0  0  0  0
 20 22  1  0  0  0  0
 22 23  1  0  0  0  0
 23 24  2  0  0  0  0
 24 25  1  0  0  0  0
 25 26  1  0  0  0  0
M  END
>  <idcoordinates2D>


>  <FragFp>
;jvvzir:UzylNijyeTdQh@Ybec8k5bnGK171_kZ@PZ9Few202!V4$G1FV15V#JJF0V2N!V!1B!

>  <PathFp>
F08!3N!80BX4mV_8J81020Ce01092!8FG25NW06!VN50V0m14k0Dk1#WFs1XV!Fd30F0L2kFF2V_050

>  <SkelSpheres>
//2&E#1#11#1#1!3/(4/&2$2!103&1%3/2//&@+3-1/%1#1%23/01/-1.1$1,2#1%1/%1&1&2/1)1!5/!2$21/07+1+2)1&1.4#3#1/2101$1(1$12#104%103$1%1+2(102+1/.2/!2)1!1/.111////02#3/.1/!f1!2!1/!1+1/!2///%1%1%1/01-22)3/01%1!1!1&1,11.2%1%10401%2/#32,

>  <Structure>
fespQ@BUgAFG@|DrFRRYIIQIYKRGIIjjZjfjjZQqAbNSV

>  <Atoms>
26

>  <Bonds>
25

>  <Total Molweight>
360

>  <Total Molweight 2>
360.176

>  <cLogP>
0.491

>  <H-Acceptors>
7

>  <H-Donors>
0

>  <Total Surface Area>
65.04

>  <Relative PSA>
0.88669

>  <Polar Surface Area>
64.29

>  <Shape Index>
0.65385

>  <Molecular Flexibility>
0.79468

>  <Molecular Complexity>
0.64123

>  <Non-H Atoms>
26

>  <Non-C/H Atoms>
9

>  <Electronegative Atoms>
9

>  <Stereo Centers>
3

>  <Rotatable Bonds>
15

>  <Rings Closures>
0

>  <Aromatic Rings>
0

>  <Aromatic Atoms>
0

>  <sp3-Atoms>
17

>  <Symmetric atoms>
0

$$$$

eCreator 1.02D

 26 25  0  0  0  0  0  0  0  0999 V2000
   14.2894   -0.0000   -0.0000 P   0  0  0  0  0  0  0  0  0  0  0  0
   15.5885    0.7500   -0.0000 O   0  0  0  0  0  0  0  0  0  0  0  0
   14.2894    1.5000   -0.0000 O   0  0  0  0  0  0  0  0  0  0  0  0
   12.9904   -0.7500   -0.0000 O   0  0  0  0  0  0  0  0  0  0  0  0
   15.5885   -0.7500   -0.0000 N   0  0  0  0  0  0  0  0  0  0  0  0
   15.5885    2.2500   -0.0000 C   0  0  0  0  0  0  0  0  0  0  0  0
   11.6913   -0.0000   -0.0000 C   0  0  0  0  0  0  0  0  0  0  0  0
   16.8875   -0.0000   -0.0000 C   0  0  0  0  0  0  0  0  0  0  0  0
   15.5885    3.7500   -0.0000 C   0  0  0  0  0  0  0  0  0  0  0  0
   10.3923   -0.7500   -0.0000 C   0  0  0  0  0  0  0  0  0  0  0  0
   18.1865   -0.7500   -0.0000 C   0  0  0  0  0  0  0  0  0  0  0  0
   10.3923   -2.2500   -0.0000 O   0  0  0  0  0  0  0  0  0  0  0  0
    9.0933   -0.0000   -0.0000 C   0  0  0  0  0  0  0  0  0  0  0  0
   18.1865   -2.2500   -0.0000 O   0  0  0  0  0  0  0  0  0  0  0  0
   19.4856   -0.0000   -0.0000 O   0  0  0  0  0  0  0  0  0  0  0  0
    7.7942   -0.7500   -0.0000 C   0  0  0  0  0  0  0  0  0  0  0  0
   20.7846   -0.7500   -0.0000 C   0  0  0  0  0  0  0  0  0  0  0  0
    6.4952   -0.0000   -0.0000 C   0  0  0  0  0  0  0  0  0  0  0  0
   22.0836   -0.0000   -0.0000 C   0  0  0  0  0  0  0  0  0  0  0  0
    5.1962   -0.7500   -0.0000 N   0  0  0  0  0  0  0  0  0  0  0  0
    3.8971   -0.0000   -0.0000 C   0  0  0  0  0  0  0  0  0  0  0  0
    5.1962   -2.2500   -0.0000 C   0  0  0  0  0  0  0  0  0  0  0  0
    2.5981   -0.7500   -0.0000 C   0  0  0  0  0  0  0  0  0  0  0  0
    6.4952   -3.0000   -0.0000 N   0  0  0  0  0  0  0  0  0  0  0  0
    2.5981   -2.2500   -0.0000 C   0  0  0  0  0  0  0  0  0  0  0  0
    1.2990   -3.0000   -0.0000 O   0  0  0  0  0  0  0  0  0  0  0  0
  1  2  2  0  0  0  0
  1  3  1  0  0  0  0
  1  4  1  0  0  0  0
  1  5  1  0  0  0  0
  3  6  1  0  0  0  0
  4  7  1  0  0  0  0
  5  8  1  0  0  0  0
  6  9  2  0  0  0  0
 10  7  1  0  0  0  0
  8 11  1  0  0  0  0
 10 12  1  1  0  0  0
 10 13  1  0  0  0  0
 11 14  2  0  0  0  0
 11 15  1  0  0  0  0
 13 16  1  0  0  0  0
 15 17  1  0  0  0  0
 16 18  1  0  0  0  0
 17 19  1  0  0  0  0
 18 20  1  0  0  0  0
 20 21  1  0  0  0  0
 20 22  1  0  0  0  0
 21 23  2  0  0  0  0
 22 24  1  0  0  0  0
 23 25  1  0  0  0  0
 25 26  2  0  0  0  0
M  END
>  <idcoordinates2D>


>  <FragFp>
;j;ir<jxOijgiThehBYb@sgoo7XS0WY8_0cbLZfFko0kFV1040Z026140110V#428V28$V14!

>  <PathFp>
N08082FF#@X0mVZ8JP102V9@010970V8FQH18C06!V950V0V10m0Dk10WHWFk1cZ!7d31F0L2k0F2VC05F

>  <SkelSpheres>
$1+2%1*1#E(11(1-3+3#1/#2$3$5/.2(1/-7%2/.2//)3//%1$201)1,2$21%2+1//,22!1/(2-2#4&2//!1)1$7$1!2/2(1/%2!1!1/!1&201(2$24+1/(2$2)2!3/+1/$1011%3!1/02.1/(1(2//$d$3)1(2%211//%1)3/&1%2,3%3/)21#1$201,101#3/)2/$2,103(2/#31301)

>  <Structure>
fesqr@BY{AFMV]LG`eUjks^krnuUMTuUTtpeHUX

>  <Atoms>
26

>  <Bonds>
25

>  <Total Molweight>
365

>  <Total Molweight 2>
365.153

>  <cLogP>
-1.9967

>  <H-Acceptors>
10

>  <H-Donors>
0

>  <Total Surface Area>
97.3

>  <Relative PSA>
0.99538

>  <Polar Surface Area>
118.66

>  <Shape Index>
0.69231

>  <Molecular Flexibility>
0.80417

>  <Molecular Complexity>
0.64283

>  <Non-H Atoms>
26

>  <Non-C/H Atoms>
11

>  <Electronegative Atoms>
11

>  <Stereo Centers>
2

>  <Rotatable Bonds>
16

>  <Rings Closures>
0

>  <Aromatic Rings>
0

>  <Aromatic Atoms>
0

>  <sp3-Atoms>
15

>  <Symmetric atoms>
0

$$$$

eCreator 1.02D

 26 25  0  0  0  0  0  0  0  0999 V2000
   14.2894   -0.0000   -0.0000 P   0  0  0  0  0  0  0  0  0  0  0  0
   15.5885    0.7500   -0.0000 O   0  0  0  0  0  0  0  0  0  0  0  0
   14.2894    1.5000   -0.0000 O   0  0  0  0  0  0  0  0  0  0  0  0
   12.9904   -0.7500   -0.0000 O   0  0  0  0  0  0  0  0  0  0  0  0
   15.5885   -0.7500   -0.0000 N   0  0  0  0  0  0  0  0  0  0  0  0
   15.5885    2.2500   -0.0000 C   0  0  0  0  0  0  0  0  0  0  0  0
   11.6913   -0.0000   -0.0000 C   0  0  0  0  0  0  0  0  0  0  0  0
   16.8875   -0.0000   -0.0000 C   0  0  0  0  0  0  0  0  0  0  0  0
   15.5885    3.7500   -0.0000 C   0  0  0  0  0  0  0  0  0  0  0  0
   16.8875    1.5000   -0.0000 C   0  0  0  0  0  0  0  0  0  0  0  0
   10.3923   -0.7500   -0.0000 C   0  0  0  0  0  0  0  0  0  0  0  0
   18.1865   -0.7500   -0.0000 C   0  0  0  0  0  0  0  0  0  0  0  0
   16.8875    4.5000   -0.0000 C   0  0  0  0  0  0  0  0  0  0  0  0
    9.0933   -0.0000   -0.0000 C   0  0  0  0  0  0  0  0  0  0  0  0
   19.4856   -0.0000   -0.0000 O   0  0  0  0  0  0  0  0  0  0  0  0
    7.7942   -0.7500   -0.0000 C   0  0  0  0  0  0  0  0  0  0  0  0
   20.7846   -0.7500   -0.0000 C   0  0  0  0  0  0  0  0  0  0  0  0
    6.4952   -0.0000   -0.0000 C   0  0  0  0  0  0  0  0  0  0  0  0
    6.4952    1.5000   -0.0000 O   0  0  0  0  0  0  0  0  0  0  0  0
    5.1962   -0.7500   -0.0000 N   0  0  0  0  0  0  0  0  0  0  0  0
    3.8971   -0.0000   -0.0000 C   0  0  0  0  0  0  0  0  0  0  0  0
    5.1962   -2.2500   -0.0000 C   0  0  0  0  0  0  0  0  0  0  0  0
    2.5981   -0.7500   -0.0000 C   0  0  0  0  0  0  0  0  0  0  0  0
    6.4952   -3.0000   -0.0000 N   0  0  0  0  0  0  0  0  0  0  0  0
    2.5981   -2.2500   -0.0000 C   0  0  0  0  0  0  0  0  0  0  0  0
    1.2990   -3.0000   -0.0000 O   0  0  0  0  0  0  0  0  0  0  0  0
  1  2  2  0  0  0  0
  1  3  1  0  0  0  0
  1  4  1  0  0  0  0
  1  5  1  0  0  0  0
  3  6  1  0  0  0  0
  4  7  1  0  0  0  0
  5  8  1  0  0  0  0
  6  9  1  0  0  0  0
  6 10  2  0  0  0  0
  7 11  1  0  0  0  0
  8 12  1  0  0  0  0
  9 13  2  0  0  0  0
 11 14  1  0  0  0  0
 12 15  1  0  0  0  0
 14 16  1  0  0  0  0
 15 17  1  0  0  0  0
 18 16  1  0  0  0  0
 18 19  1  6  0  0  0
 18 20  1  0  0  0  0
 20 21  1  0  0  0  0
 20 22  1  0  0  0  0
 21 23  2  0  0  0  0
 22 24  1  0  0  0  0
 23 25  1  0  0  0  0
 25 26  2  0  0  0  0
M  END
>  <idcoordinates2D>


>  <FragFp>
;hzxzirr;wx9DjhaDd@hBYbAesV0MXS0130b0eYHZdFWk0F!80J2!261!W104#440V28$X14!

>  <PathFp>
F08082N$@X0mV_gJP10219@010930V8FI21N_0620V950V0V12m0Ek1#WFk1ZV!4d30F0L2k0F2V5050

>  <SkelSpheres>
//(F(11(2/$3/)1#2!403$6.2.2#2/*1%19%2/.2///01///%1*1!1/&1(1,3$1!2)2!8//+3&101//#22$2$6/)2/&1&2!1!1/#2%2(3&1/&1-201+12022/02/.1$10102/.1//$202!2/.20e&1(2!1*101$1(1!1/#1)2$1)1)2/(22/(22)1*1%1%10201/!2/$3%2%104(2+1&1031*

>  <Structure>
fespr@BY{AFGIfCpRjuYW]^yWZjiijjjZXQdJl

>  <Atoms>
26

>  <Bonds>
25

>  <Total Molweight>
361

>  <Total Molweight 2>
361.165

>  <cLogP>
-0.2618

>  <H-Acceptors>
9

>  <H-Donors>
0

>  <Total Surface Area>
88.97

>  <Relative PSA>
0.942

>  <Polar Surface Area>
101.59

>  <Shape Index>
0.65385

>  <Molecular Flexibility>
0.7904

>  <Molecular Complexity>
0.64283

>  <Non-H Atoms>
26

>  <Non-C/H Atoms>
10

>  <Electronegative Atoms>
10

>  <Stereo Centers>
2

>  <Rotatable Bonds>
16

>  <Rings Closures>
0

>  <Aromatic Rings>
0

>  <Aromatic Atoms>
0

>  <sp3-Atoms>
15

>  <Symmetric atoms>
0

$$$$

eCreator 1.02D

 26 25  0  0  0  0  0  0  0  0999 V2000
   14.2894   -0.0000   -0.0000 P   0  0  0  0  0  0  0  0  0  0  0  0
   15.5885    0.7500   -0.0000 O   0  0  0  0  0  0  0  0  0  0  0  0
   15.5885   -0.7500   -0.0000 O   0  0  0  0  0  0  0  0  0  0  0  0
   12.9904   -0.7500   -0.0000 O   0  0  0  0  0  0  0  0  0  0  0  0
   14.2894    1.5000   -0.0000 N   0  0  0  0  0  0  0  0  0  0  0  0
   16.8875   -0.0000   -0.0000 C   0  0  0  0  0  0  0  0  0  0  0  0
   11.6913   -0.0000   -0.0000 C   0  0  0  0  0  0  0  0  0  0  0  0
   15.5885    2.2500   -0.0000 C   0  0  0  0  0  0  0  0  0  0  0  0
   18.1865   -0.7500   -0.0000 C   0  0  0  0  0  0  0  0  0  0  0  0
   16.8875    1.5000   -0.0000 C   0  0  0  0  0  0  0  0  0  0  0  0
   10.3923   -0.7500   -0.0000 C   0  0  0  0  0  0  0  0  0  0  0  0
   15.5885    3.7500   -0.0000 C   0  0  0  0  0  0  0  0  0  0  0  0
   19.4856   -0.0000   -0.0000 C   0  0  0  0  0  0  0  0  0  0  0  0
   18.1865    2.2500   -0.0000 C   0  0  0  0  0  0  0  0  0  0  0  0
    9.0933   -0.0000   -0.0000 C   0  0  0  0  0  0  0  0  0  0  0  0
   16.8875    4.5000   -0.0000 O   0  0  0  0  0  0  0  0  0  0  0  0
   19.4856    1.5000   -0.0000 C   0  0  0  0  0  0  0  0  0  0  0  0
    7.7942   -0.7500   -0.0000 C   0  0  0  0  0  0  0  0  0  0  0  0
   16.8875    6.0000   -0.0000 C   0  0  0  0  0  0  0  0  0  0  0  0
    6.4952   -0.0000   -0.0000 C   0  0  0  0  0  0  0  0  0  0  0  0
    5.1962   -0.7500   -0.0000 N   0  0  0  0  0  0  0  0  0  0  0  0
    3.8971   -0.0000   -0.0000 C   0  0  0  0  0  0  0  0  0  0  0  0
    5.1962   -2.2500   -0.0000 C   0  0  0  0  0  0  0  0  0  0  0  0
    2.5981   -0.7500   -0.0000 N   0  0  0  0  0  0  0  0  0  0  0  0
    1.2990   -0.0000   -0.0000 C   0  0  0  0  0  0  0  0  0  0  0  0
    0.0000   -0.7500   -0.0000 O   0  0  0  0  0  0  0  0  0  0  0  0
  1  2  2  0  0  0  0
  1  3  1  0  0  0  0
  1  4  1  0  0  0  0
  1  5  1  0  0  0  0
  3  6  1  0  0  0  0
  4  7  1  0  0  0  0
  5  8  1  0  0  0  0
  6  9  1  0  0  0  0
  6 10  2  0  0  0  0
  7 11  1  0  0  0  0
  8 12  1  0  0  0  0
  9 13  2  0  0  0  0
 10 14  1  0  0  0  0
 11 15  1  0  0  0  0
 12 16  1  0  0  0  0
 13 17  1  0  0  0  0
 15 18  1  0  0  0  0
 16 19  1  0  0  0  0
 18 20  1  0  0  0  0
 20 21  1  0  0  0  0
 21 22  1  0  0  0  0
 21 23  1  0  0  0  0
 22 24  1  0  0  0  0
 24 25  1  0  0  0  0
 25 26  2  0  0  0  0
M  END
>  <idcoordinates2D>


>  <FragFp>
;hzxzirnzUzil9DhgaD9@h8Yr@c8k0MXp01A0_0VYPV9FVo#8!J2#71!W#18!40V28$V14!

>  <PathFp>
!8!HN$BY0m0_cJS10219@010924V8FF25NZ06X0V950V0VG6mVDl1!4W1s1ZVF!c30F0H2o0F2V5050

>  <SkelSpheres>
$2//!G(11(1//011/2$2$2-22.2#2/04(12%B/!2///$3.2//#2&1!101#1%2#21/)1/.2)2!9(3/-2#6&1!1/.2)3$5/1(2(1-1*1!1/#2!1!2(302$1//01#201,1!2//(1%3$1//%1/,1//,10f1%1(2)2/$1!1%1//!2/)1,1,1%3$22!1%2/01$21#1/01/%2,105(2-1$2!1)2

>  <Structure>
fesqR@BE{AFOSAxIUZljj{{NmUTtuUUUHDBmL

>  <Atoms>
26

>  <Bonds>
25

>  <Total Molweight>
357

>  <Total Molweight 2>
357.177

>  <cLogP>
1.7834

>  <H-Acceptors>
8

>  <H-Donors>
0

>  <Total Surface Area>
57.18

>  <Relative PSA>
1.2366

>  <Polar Surface Area>
81.36

>  <Shape Index>
0.65385

>  <Molecular Flexibility>
0.7983

>  <Molecular Complexity>
0.65055

>  <Non-H Atoms>
26

>  <Non-C/H Atoms>
9

>  <Electronegative Atoms>
9

>  <Stereo Centers>
1

>  <Rotatable Bonds>
15

>  <Rings Closures>
0

>  <Aromatic Rings>
0

>  <Aromatic Atoms>
0

>  <sp3-Atoms>
17

>  <Symmetric atoms>
0

$$$$

eCreator 1.02D

 26 25  0  0  0  0  0  0  0  0999 V2000
   14.2894   -0.0000   -0.0000 P   0  0  0  0  0  0  0  0  0  0  0  0
   15.5885   -0.7500   -0.0000 O   0  0  0  0  0  0  0  0  0  0  0  0
   12.9904   -0.7500   -0.0000 O   0  0  0  0  0  0  0  0  0  0  0  0
   14.2894    1.5000   -0.0000 N   0  0  0  0  0  0  0  0  0  0  0  0
   16.8875   -0.0000   -0.0000 C   0  0  0  0  0  0  0  0  0  0  0  0
   11.6914   -0.0000   -0.0000 C   0  0  0  0  0  0  0  0  0  0  0  0
   15.5885    2.2500   -0.0000 C   0  0  0  0  0  0  0  0  0  0  0  0
   18.1866   -0.7500   -0.0000 C   0  0  0  0  0  0  0  0  0  0  0  0
   10.3923   -0.7500   -0.0000 C   0  0  0  0  0  0  0  0  0  0  0  0
   15.5885    3.7500   -0.0000 C   0  0  0  0  0  0  0  0  0  0  0  0
   19.4856   -0.0000   -0.0000 C   0  0  0  0  0  0  0  0  0  0  0  0
    9.0933   -0.0000   -0.0000 C   0  0  0  0  0  0  0  0  0  0  0  0
   19.4856    1.5000   -0.0000 C   0  0  0  0  0  0  0  0  0  0  0  0
    9.0933    1.5000   -0.0000 O   0  0  0  0  0  0  0  0  0  0  0  0
    7.7942   -0.7500   -0.0000 C   0  0  0  0  0  0  0  0  0  0  0  0
   20.7846    2.2500   -0.0000 C   0  0  0  0  0  0  0  0  0  0  0  0
    7.0442   -2.0490   -0.0000 F   0  0  0  0  0  0  0  0  0  0  0  0
    6.4952   -0.0000   -0.0000 C   0  0  0  0  0  0  0  0  0  0  0  0
    8.5442   -2.0490   -0.0000 C   0  0  0  0  0  0  0  0  0  0  0  0
   22.0837    1.5000   -0.0000 C   0  0  0  0  0  0  0  0  0  0  0  0
    5.1962   -0.7500   -0.0000 N   0  0  0  0  0  0  0  0  0  0  0  0
    3.8971   -0.0000   -0.0000 C   0  0  0  0  0  0  0  0  0  0  0  0
    2.5981   -0.7500   -0.0000 C   0  0  0  0  0  0  0  0  0  0  0  0
    2.5981   -2.2500   -0.0000 C   0  0  0  0  0  0  0  0  0  0  0  0
    3.8971   -3.0000   -0.0000 O   0  0  0  0  0  0  0  0  0  0  0  0
    1.2990   -3.0000   -0.0000 N   0  0  0  0  0  0  0  0  0  0  0  0
  1  2  1  0  0  0  0
  1  3  1  0  0  0  0
  1  4  1  0  0  0  0
  2  5  1  0  0  0  0
  3  6  1  0  0  0  0
  4  7  1  0  0  0  0
  5  8  1  0  0  0  0
  6  9  1  0  0  0  0
  7 10  1  0  0  0  0
  8 11  2  0  0  0  0
 12  9  1  0  0  0  0
 11 13  1  0  0  0  0
 12 14  1  6  0  0  0
 15 12  1  0  0  0  0
 13 16  2  0  0  0  0
 15 17  1  1  0  0  0
 15 18  1  0  0  0  0
 15 19  1  0  0  0  0
 16 20  1  0  0  0  0
 18 21  1  0  0  0  0
 21 22  1  0  0  0  0
 22 23  2  0  0  0  0
 23 24  1  0  0  0  0
 24 25  2  0  0  0  0
 24 26  1  0  0  0  0
M  END
>  <idcoordinates2D>


>  <FragFp>
;EzUzeM:IzyoNXfreDh@4umbceRF0KllKl801VV9PB!LB222$22080VF0V5V$JLF!H!V!1B!

>  <PathFp>
F09083N2G802Y4FVZcF51021FX0108JB08FI30F50422V840V0m12F0@k1#WFF06VF0F930F062oFF204010

>  <SkelSpheres>
02/!1+2%A(1)1!5!12/#2/&2$3$1/02/!1/4/C$1*2/$1/&3&304/,2///&1$3+2+1$1%1!102,21$1//+@!3#1/1.1/04//!2.1/!301%1)202!3//&2(1(2,2$1/%12/12.1!1///-11/1.1!10f!1/&1%101(1//0101)13#1$1/1,33)1/)3/01$21/-1%1-1%103/,617+

>  <Structure>
fespQ@LEgAEa`|@rFRQIIIKJKRKEIRjjijfjifQjNfIKfk@

>  <Atoms>
26

>  <Bonds>
25

>  <Total Molweight>
360

>  <Total Molweight 2>
360.176

>  <cLogP>
1.2623

>  <H-Acceptors>
7

>  <H-Donors>
0

>  <Total Surface Area>
71.96

>  <Relative PSA>
0.78919

>  <Polar Surface Area>
79.07

>  <Shape Index>
0.73077

>  <Molecular Flexibility>
0.75256

>  <Molecular Complexity>
0.61678

>  <Non-H Atoms>
26

>  <Non-C/H Atoms>
9

>  <Electronegative Atoms>
9

>  <Stereo Centers>
3

>  <Rotatable Bonds>
15

>  <Rings Closures>
0

>  <Aromatic Rings>
0

>  <Aromatic Atoms>
0

>  <sp3-Atoms>
15

>  <Symmetric atoms>
0

$$$$

eCreator 1.02D

 26 25  0  0  0  0  0  0  0  0999 V2000
   14.2894   -0.0000   -0.0000 P   0  0  0  0  0  0  0  0  0  0  0  0
   15.5885    0.7500   -0.0000 O   0  0  0  0  0  0  0  0  0  0  0  0
   15.5885   -0.7500   -0.0000 O   0  0  0  0  0  0  0  0  0  0  0  0
   12.9904   -0.7500   -0.0000 O   0  0  0  0  0  0  0  0  0  0  0  0
   14.2894    1.5000   -0.0000 N   0  0  0  0  0  0  0  0  0  0  0  0
   16.8875   -0.0000   -0.0000 C   0  0  0  0  0  0  0  0  0  0  0  0
   11.6913   -0.0000   -0.0000 C   0  0  0  0  0  0  0  0  0  0  0  0
   15.5885    2.2500   -0.0000 C   0  0  0  0  0  0  0  0  0  0  0  0
   18.1865   -0.7500   -0.0000 C   0  0  0  0  0  0  0  0  0  0  0  0
   10.3923   -0.7500   -0.0000 C   0  0  0  0  0  0  0  0  0  0  0  0
   15.5885    3.7500   -0.0000 C   0  0  0  0  0  0  0  0  0  0  0  0
   19.4856   -0.0000   -0.0000 C   0  0  0  0  0  0  0  0  0  0  0  0
    9.0933   -0.0000   -0.0000 C   0  0  0  0  0  0  0  0  0  0  0  0
   16.8875    4.5000   -0.0000 O   0  0  0  0  0  0  0  0  0  0  0  0
   19.4856    1.5000   -0.0000 C   0  0  0  0  0  0  0  0  0  0  0  0
    9.0933    1.5000   -0.0000 O   0  0  0  0  0  0  0  0  0  0  0  0
    7.7942   -0.7500   -0.0000 C   0  0  0  0  0  0  0  0  0  0  0  0
    6.4952   -0.0000   -0.0000 C   0  0  0  0  0  0  0  0  0  0  0  0
    6.4952    1.5000   -0.0000 O   0  0  0  0  0  0  0  0  0  0  0  0
    5.1962   -0.7500   -0.0000 N   0  0  0  0  0  0  0  0  0  0  0  0
    3.8971   -0.0000   -0.0000 C   0  0  0  0  0  0  0  0  0  0  0  0
    5.1962   -2.2500   -0.0000 C   0  0  0  0  0  0  0  0  0  0  0  0
    2.5981   -0.7500   -0.0000 C   0  0  0  0  0  0  0  0  0  0  0  0
    6.4952   -3.0000   -0.0000 N   0  0  0  0  0  0  0  0  0  0  0  0
    2.5981   -2.2500   -0.0000 C   0  0  0  0  0  0  0  0  0  0  0  0
    1.2990   -3.0000   -0.0000 O   0  0  0  0  0  0  0  0  0  0  0  0
  1  2  2  0  0  0  0
  1  3  1  0  0  0  0
  1  4  1  0  0  0  0
  1  5  1  0  0  0  0
  3  6  1  0  0  0  0
  4  7  1  0  0  0  0
  5  8  1  0  0  0  0
  6  9  1  0  0  0  0
  7 10  1  0  0  0  0
  8 11  1  0  0  0  0
  9 12  2  0  0  0  0
 13 10  1  0  0  0  0
 11 14  1  0  0  0  0
 12 15  1  0  0  0  0
 13 16  1  6  0  0  0
 13 17  1  0  0  0  0
 18 17  1  0  0  0  0
 18 19  1  6  0  0  0
 18 20  1  0  0  0  0
 20 21  1  0  0  0  0
 20 22  1  0  0  0  0
 21 23  2  0  0  0  0
 22 24  1  0  0  0  0
 23 25  1  0  0  0  0
 25 26  2  0  0  0  0
M  END
>  <idcoordinates2D>


>  <FragFp>
;j;ir<wxODjhXDhfhyYb9ewVFMVS0l@0Y0iYPZdFQF4F108!26022V080104#46F022$X14!

>  <PathFp>
F09082F2#@X0kV_gJU1021N20109MBV8FI31F_0620V950V0V12H0Ak1#WGF1ZV024930F062o0F204050

>  <SkelSpheres>
//&1D(11(3/+3+2(102$5$2%2)102+2/02#4/A%2/%2(2)2-1/(1/-1//1$1/!1+1/&3&105!4/&2/#6&1//%22$1$71,1*2&12,1(2!1!2*1#1*2//(1-2$2)2024//.111)2//01-1/#202!2.1!1-d/.102.1/%1)2.1#1///)1)1,1#1%11!1/!2)2*5%2%104(2/#1032*

>  <Structure>
fesqr@BY{AFK^SLGaddfRRRRReTtRVZjjfjjjZTFdXaSU`

>  <Atoms>
26

>  <Bonds>
25

>  <Total Molweight>
365

>  <Total Molweight 2>
365.153

>  <cLogP>
-2.3527

>  <H-Acceptors>
10

>  <H-Donors>
0

>  <Total Surface Area>
92.66

>  <Relative PSA>
1.0793

>  <Polar Surface Area>
132.82

>  <Shape Index>
0.65385

>  <Molecular Flexibility>
0.83192

>  <Molecular Complexity>
0.64751

>  <Non-H Atoms>
26

>  <Non-C/H Atoms>
11

>  <Electronegative Atoms>
11

>  <Stereo Centers>
3

>  <Rotatable Bonds>
15

>  <Rings Closures>
0

>  <Aromatic Rings>
0

>  <Aromatic Atoms>
0

>  <sp3-Atoms>
17

>  <Symmetric atoms>
0

$$$$

eCreator 1.02D

 26 25  0  0  0  0  0  0  0  0999 V2000
    7.7942   -0.0000   -0.0000 P   0  0  0  0  0  0  0  0  0  0  0  0
    8.6603   -0.5000   -0.0000 O   0  0  0  0  0  0  0  0  0  0  0  0
    6.9282   -0.5000   -0.0000 O   0  0  0  0  0  0  0  0  0  0  0  0
    7.7942    1.0000   -0.0000 N   0  0  0  0  0  0  0  0  0  0  0  0
    9.5263   -0.0000   -0.0000 C   0  0  0  0  0  0  0  0  0  0  0  0
    6.0622   -0.0000   -0.0000 C   0  0  0  0  0  0  0  0  0  0  0  0
    8.6603    1.5000   -0.0000 C   0  0  0  0  0  0  0  0  0  0  0  0
   10.3923   -0.5000   -0.0000 C   0  0  0  0  0  0  0  0  0  0  0  0
    5.1962   -0.5000   -0.0000 C   0  0  0  0  0  0  0  0  0  0  0  0
    8.6603    2.5000   -0.0000 C   0  0  0  0  0  0  0  0  0  0  0  0
    9.5263    1.0000   -0.0000 C   0  0  0  0  0  0  0  0  0  0  0  0
   11.2583   -0.0000   -0.0000 C   0  0  0  0  0  0  0  0  0  0  0  0
    4.3301   -0.0000   -0.0000 O   0  0  0  0  0  0  0  0  0  0  0  0
    9.5263    3.0000   -0.0000 O   0  0  0  0  0  0  0  0  0  0  0  0
   12.1244   -0.5000   -0.0000 C   0  0  0  0  0  0  0  0  0  0  0  0
    3.4641   -0.5000   -0.0000 C   0  0  0  0  0  0  0  0  0  0  0  0
    9.5263    4.0000   -0.0000 C   0  0  0  0  0  0  0  0  0  0  0  0
    2.5981   -0.0000   -0.0000 N   0  0  0  0  0  0  0  0  0  0  0  0
    3.4641   -1.5000   -0.0000 C   0  0  0  0  0  0  0  0  0  0  0  0
    1.7321   -0.5000   -0.0000 C   0  0  0  0  0  0  0  0  0  0  0  0
    2.5981    1.0000   -0.0000 C   0  0  0  0  0  0  0  0  0  0  0  0
    2.5981   -2.0000   -0.0000 F   0  0  0  0  0  0  0  0  0  0  0  0
    4.3301   -2.0000   -0.0000 C   0  0  0  0  0  0  0  0  0  0  0  0
    0.8660   -0.0000   -0.0000 C   0  0  0  0  0  0  0  0  0  0  0  0
    1.7321    1.5000   -0.0000 N   0  0  0  0  0  0  0  0  0  0  0  0
    0.8660    1.0000   -0.0000 C   0  0  0  0  0  0  0  0  0  0  0  0
  1  2  1  0  0  0  0
  1  3  1  0  0  0  0
  1  4  1  0  0  0  0
  2  5  1  0  0  0  0
  3  6  1  0  0  0  0
  7  4  1  6  0  0  0
  5  8  2  0  0  0  0
  6  9  1  0  0  0  0
  7 10  1  0  0  0  0
  7 11  1  0  0  0  0
  8 12  1  0  0  0  0
  9 13  1  0  0  0  0
 10 14  1  0  0  0  0
 12 15  2  0  0  0  0
 16 13  1  6  0  0  0
 14 17  1  0  0  0  0
 16 18  1  0  0  0  0
 19 16  1  0  0  0  0
 18 20  1  0  0  0  0
 18 21  1  0  0  0  0
 19 22  1  6  0  0  0
 19 23  1  0  0  0  0
 20 24  2  0  0  0  0
 21 25  1  0  0  0  0
 24 26  1  0  0  0  0
M  END
>  <idcoordinates2D>


>  <FragFp>
;EvSUeMrzlzyxOXf5aUfA4DXbA@kkZ_WO8351n4D8P5VN@ZFFF0NV$2F#1W0J#4!W0N$X1B!

>  <PathFp>
F084F2NFF!4X4mV_B4L10@058#950X0FG258W02402840V0k90u0Dk!1FGFN06V!3cEF!62kF40V_01F

>  <SkelSpheres>
%1/)2&A#1#1%3!1&1//+21!18$2#1///02/B+3/)2-1&1,1,1/%1/$1,3*1*2$1%2$1!2#4$1$1/1!2/!2$2/!@(1/01+1%21$1$4/,1/+4/01.2&1//,3/02!3//+201!2/&1//+2$1//*10f(3%1+1&1$3#1#3.1$3)2/#201/$1-1(101%23(1!2.1)1*1/-5%1%103/*1052*11

>  <Structure>
fespQ@LQGAAk@|JrFRQIIJIKIZZJIFjijjZjjZpq^bXadu`

>  <Atoms>
26

>  <Bonds>
25

>  <Total Molweight>
360

>  <Total Molweight 2>
360.176

>  <cLogP>
1.1872

>  <H-Acceptors>
7

>  <H-Donors>
0

>  <Total Surface Area>
58.02

>  <Relative PSA>
0.87297

>  <Polar Surface Area>
60.23

>  <Shape Index>
0.57692

>  <Molecular Flexibility>
0.74865

>  <Molecular Complexity>
0.64283

>  <Non-H Atoms>
26

>  <Non-C/H Atoms>
9

>  <Electronegative Atoms>
9

>  <Stereo Centers>
4

>  <Rotatable Bonds>
16

>  <Rings Closures>
0

>  <Aromatic Rings>
0

>  <Aromatic Atoms>
0

>  <sp3-Atoms>
19

>  <Symmetric atoms>
0

$$$$

eCreator 1.02D

 26 25  0  0  0  0  0  0  0  0999 V2000
    7.7942   -0.0000   -0.0000 P   0  0  0  0  0  0  0  0  0  0  0  0
    8.6603   -0.5000   -0.0000 O   0  0  0  0  0  0  0  0  0  0  0  0
    6.9282   -0.5000   -0.0000 O   0  0  0  0  0  0  0  0  0  0  0  0
    7.7942    1.0000   -0.0000 N   0  0  0  0  0  0  0  0  0  0  0  0
    9.5263   -0.0000   -0.0000 C   0  0  0  0  0  0  0  0  0  0  0  0
    6.0622   -0.0000   -0.0000 C   0  0  0  0  0  0  0  0  0  0  0  0
    6.9282    1.5000   -0.0000 C   0  0  0  0  0  0  0  0  0  0  0  0
   10.3923   -0.5000   -0.0000 C   0  0  0  0  0  0  0  0  0  0  0  0
    5.1962   -0.5000   -0.0000 C   0  0  0  0  0  0  0  0  0  0  0  0
    6.9282    2.5000   -0.0000 C   0  0  0  0  0  0  0  0  0  0  0  0
    6.0622    1.0000   -0.0000 C   0  0  0  0  0  0  0  0  0  0  0  0
   11.2583   -0.0000   -0.0000 C   0  0  0  0  0  0  0  0  0  0  0  0
    4.3301   -0.0000   -0.0000 O   0  0  0  0  0  0  0  0  0  0  0  0
    5.1962   -1.5000   -0.0000 C   0  0  0  0  0  0  0  0  0  0  0  0
    6.0622    3.0000   -0.0000 O   0  0  0  0  0  0  0  0  0  0  0  0
   12.1244   -0.5000   -0.0000 C   0  0  0  0  0  0  0  0  0  0  0  0
    3.4641   -0.5000   -0.0000 C   0  0  0  0  0  0  0  0  0  0  0  0
    2.5981   -0.0000   -0.0000 N   0  0  0  0  0  0  0  0  0  0  0  0
    3.4641   -1.5000   -0.0000 C   0  0  0  0  0  0  0  0  0  0  0  0
    1.7321   -0.5000   -0.0000 C   0  0  0  0  0  0  0  0  0  0  0  0
    2.5981    1.0000   -0.0000 C   0  0  0  0  0  0  0  0  0  0  0  0
    2.5981   -2.0000   -0.0000 F   0  0  0  0  0  0  0  0  0  0  0  0
    4.3301   -2.0000   -0.0000 C   0  0  0  0  0  0  0  0  0  0  0  0
    0.8660   -0.0000   -0.0000 C   0  0  0  0  0  0  0  0  0  0  0  0
    1.7321    1.5000   -0.0000 N   0  0  0  0  0  0  0  0  0  0  0  0
    0.8660    1.0000   -0.0000 C   0  0  0  0  0  0  0  0  0  0  0  0
  1  2  1  0  0  0  0
  1  3  1  0  0  0  0
  1  4  1  0  0  0  0
  2  5  1  0  0  0  0
  3  6  1  0  0  0  0
  7  4  1  1  0  0  0
  5  8  2  0  0  0  0
  9  6  1  0  0  0  0
  7 10  1  0  0  0  0
  7 11  1  0  0  0  0
  8 12  1  0  0  0  0
  9 13  1  6  0  0  0
  9 14  1  0  0  0  0
 10 15  1  0  0  0  0
 12 16  2  0  0  0  0
 17 13  1  6  0  0  0
 17 18  1  0  0  0  0
 19 17  1  0  0  0  0
 18 20  1  0  0  0  0
 18 21  1  0  0  0  0
 19 22  1  6  0  0  0
 19 23  1  0  0  0  0
 20 24  2  0  0  0  0
 21 25  1  0  0  0  0
 24 26  1  0  0  0  0
M  END
>  <idcoordinates2D>


>  <FragFp>
;EvSUeMrzlzyxOXf5aUjf4DXbA@kko_WO83_1n4D8P5VN@_FFG0Oc!402F0401W0J#4!10N$X1B!

>  <PathFp>
F084F2NFF!4X4mV_B4L10@058#950X0FG258W06402840V0k90u0@k!1FGFN06V!3cEF!62kFJ2V_01F

>  <SkelSpheres>
!1!1/!1%5&9(1%3!1&1/#1/(1#@$2#1/#1,1.2)2%B+3/)2/+1&101//01/$1+12*1/,1!2#4$1$1)1/,2$2/!B,2*101+1%21$1$4(1///4/02.23%1//&1$3&2)2!3//+201!2/&2/////.f(2%1(1!1,3#1#3/$3)4!1/201/$1$1/+1(1!2.1)1*1/01+9011!1%103/,2-

>  <Structure>
fespQ@LQGAAg@|JrFRQIIJIQYVJJIFjijjfjjZHqB`XfHYMX

>  <Atoms>
26

>  <Bonds>
25

>  <Total Molweight>
360

>  <Total Molweight 2>
360.176

>  <cLogP>
1.1186

>  <H-Acceptors>
7

>  <H-Donors>
0

>  <Total Surface Area>
61.12

>  <Relative PSA>
0.87942

>  <Polar Surface Area>
71.23

>  <Shape Index>
0.57692

>  <Molecular Flexibility>
0.73617

>  <Molecular Complexity>
0.67908

>  <Non-H Atoms>
26

>  <Non-C/H Atoms>
9

>  <Electronegative Atoms>
9

>  <Stereo Centers>
5

>  <Rotatable Bonds>
15

>  <Rings Closures>
0

>  <Aromatic Rings>
0

>  <Aromatic Atoms>
0

>  <sp3-Atoms>
19

>  <Symmetric atoms>
0

$$$$

eCreator 1.02D

 26 25  0  0  0  0  0  0  0  0999 V2000
    8.6603   -0.5000   -0.0000 P   0  0  0  0  0  0  0  0  0  0  0  0
    8.6603   -1.5000   -0.0000 O   0  0  0  0  0  0  0  0  0  0  0  0
    7.7942   -0.0000   -0.0000 O   0  0  0  0  0  0  0  0  0  0  0  0
    9.5263   -0.0000   -0.0000 N   0  0  0  0  0  0  0  0  0  0  0  0
    7.7942   -2.0000   -0.0000 C   0  0  0  0  0  0  0  0  0  0  0  0
    6.9282   -0.5000   -0.0000 C   0  0  0  0  0  0  0  0  0  0  0  0
   10.3923   -0.5000   -0.0000 C   0  0  0  0  0  0  0  0  0  0  0  0
    7.7942   -3.0000   -0.0000 C   0  0  0  0  0  0  0  0  0  0  0  0
    6.9282   -1.5000   -0.0000 C   0  0  0  0  0  0  0  0  0  0  0  0
    6.0622   -0.0000   -0.0000 C   0  0  0  0  0  0  0  0  0  0  0  0
   11.2583   -0.0000   -0.0000 C   0  0  0  0  0  0  0  0  0  0  0  0
    6.9282   -3.5000   -0.0000 C   0  0  0  0  0  0  0  0  0  0  0  0
    5.1962   -0.5000   -0.0000 O   0  0  0  0  0  0  0  0  0  0  0  0
    6.0622    1.0000   -0.0000 C   0  0  0  0  0  0  0  0  0  0  0  0
   12.1244   -0.5000   -0.0000 O   0  0  0  0  0  0  0  0  0  0  0  0
    6.9282   -4.5000   -0.0000 C   0  0  0  0  0  0  0  0  0  0  0  0
    4.3301   -0.0000   -0.0000 C   0  0  0  0  0  0  0  0  0  0  0  0
    5.1962    1.5000   -0.0000 O   0  0  0  0  0  0  0  0  0  0  0  0
   12.9904   -0.0000   -0.0000 C   0  0  0  0  0  0  0  0  0  0  0  0
    3.4641   -0.5000   -0.0000 N   0  0  0  0  0  0  0  0  0  0  0  0
   13.8564   -0.5000   -0.0000 C   0  0  0  0  0  0  0  0  0  0  0  0
    2.5981   -0.0000   -0.0000 C   0  0  0  0  0  0  0  0  0  0  0  0
    3.4641   -1.5000   -0.0000 C   0  0  0  0  0  0  0  0  0  0  0  0
    1.7321   -0.5000   -0.0000 C   0  0  0  0  0  0  0  0  0  0  0  0
    1.7321   -1.5000   -0.0000 C   0  0  0  0  0  0  0  0  0  0  0  0
    0.8660   -2.0000   -0.0000 O   0  0  0  0  0  0  0  0  0  0  0  0
  1  2  1  0  0  0  0
  1  3  1  0  0  0  0
  1  4  1  0  0  0  0
  2  5  1  0  0  0  0
  3  6  1  0  0  0  0
  4  7  1  0  0  0  0
  5  8  2  0  0  0  0
  5  9  1  0  0  0  0
 10  6  1  0  0  0  0
  7 11  1  0  0  0  0
  8 12  1  0  0  0  0
 10 13  1  1  0  0  0
 10 14  1  0  0  0  0
 11 15  1  0  0  0  0
 12 16  2  0  0  0  0
 13 17  1  0  0  0  0
 14 18  1  0  0  0  0
 15 19  1  0  0  0  0
 17 20  1  0  0  0  0
 19 21  1  0  0  0  0
 20 22  1  0  0  0  0
 20 23  1  0  0  0  0
 22 24  2  0  0  0  0
 24 25  1  0  0  0  0
 25 26  2  0  0  0  0
M  END
>  <idcoordinates2D>


>  <FragFp>
;j:UerrzlzetOVf4aUie4DXr@80koKVG81dFW080e4VF2W0FG818024!4V401W!1804!V0N$214!

>  <PathFp>
!94F2NH#6X0m0_80H102158#95420FH358g06402840V0V90m06k!1F1FN04VF03c1F!62k0J2V_01F

>  <SkelSpheres>
//(C(101&1&1//+2$4$3.1/$2//0A!1!2/%1#2.102///(2)1&1#101+2&2!1$1/01/!1$4/#5)1,1$1#1)7&1//&1$2$6$1!3,1/%22*6%1/#2101!2//(2/#1*206/+101/!1)3%1&3/&1#1#2/&2//!30f/(1%1#1//#1(1210101/%1&1,32/)22$1#1+2$1$1/(2!1+3/!102/*105031*

>  <Structure>
fesPr@LY``shsAxITjroJk{^uUMUTuUSLIQCIk@

>  <Atoms>
26

>  <Bonds>
25

>  <Total Molweight>
359

>  <Total Molweight 2>
359.169

>  <cLogP>
1.3019

>  <H-Acceptors>
8

>  <H-Donors>
0

>  <Total Surface Area>
75.31

>  <Relative PSA>
0.97251

>  <Polar Surface Area>
94.29

>  <Shape Index>
0.65385

>  <Molecular Flexibility>
0.80064

>  <Molecular Complexity>
0.61868

>  <Non-H Atoms>
26

>  <Non-C/H Atoms>
9

>  <Electronegative Atoms>
9

>  <Stereo Centers>
2

>  <Rotatable Bonds>
17

>  <Rings Closures>
0

>  <Aromatic Rings>
0

>  <Aromatic Atoms>
0

>  <sp3-Atoms>
17

>  <Symmetric atoms>
0

$$$$

eCreator 1.02D

 27 26  0  0  0  0  0  0  0  0999 V2000
    8.6603   -0.5000   -0.0000 P   0  0  0  0  0  0  0  0  0  0  0  0
    8.6603    0.5000   -0.0000 O   0  0  0  0  0  0  0  0  0  0  0  0
    8.6603   -1.5000   -0.0000 O   0  0  0  0  0  0  0  0  0  0  0  0
    7.7942   -0.0000   -0.0000 O   0  0  0  0  0  0  0  0  0  0  0  0
    9.5263   -0.0000   -0.0000 N   0  0  0  0  0  0  0  0  0  0  0  0
    7.7942   -2.0000   -0.0000 C   0  0  0  0  0  0  0  0  0  0  0  0
    6.9282   -0.5000   -0.0000 C   0  0  0  0  0  0  0  0  0  0  0  0
   10.3923   -0.5000   -0.0000 C   0  0  0  0  0  0  0  0  0  0  0  0
    7.7942   -3.0000   -0.0000 C   0  0  0  0  0  0  0  0  0  0  0  0
    6.0622   -0.0000   -0.0000 C   0  0  0  0  0  0  0  0  0  0  0  0
   11.2583   -0.0000   -0.0000 C   0  0  0  0  0  0  0  0  0  0  0  0
    6.9282   -3.5000   -0.0000 C   0  0  0  0  0  0  0  0  0  0  0  0
    5.1962   -0.5000   -0.0000 O   0  0  0  0  0  0  0  0  0  0  0  0
    6.0622    1.0000   -0.0000 C   0  0  0  0  0  0  0  0  0  0  0  0
   11.2583    1.0000   -0.0000 O   0  0  0  0  0  0  0  0  0  0  0  0
   12.1244   -0.5000   -0.0000 O   0  0  0  0  0  0  0  0  0  0  0  0
    4.3301   -0.0000   -0.0000 C   0  0  0  0  0  0  0  0  0  0  0  0
   12.9904   -0.0000   -0.0000 C   0  0  0  0  0  0  0  0  0  0  0  0
    3.4641   -0.5000   -0.0000 N   0  0  0  0  0  0  0  0  0  0  0  0
    4.3301    1.0000   -0.0000 C   0  0  0  0  0  0  0  0  0  0  0  0
   13.8564   -0.5000   -0.0000 C   0  0  0  0  0  0  0  0  0  0  0  0
    2.5981   -0.0000   -0.0000 C   0  0  0  0  0  0  0  0  0  0  0  0
    3.4641   -1.5000   -0.0000 C   0  0  0  0  0  0  0  0  0  0  0  0
    3.4641    1.5000   -0.0000 F   0  0  0  0  0  0  0  0  0  0  0  0
    1.7321   -0.5000   -0.0000 N   0  0  0  0  0  0  0  0  0  0  0  0
    0.8660   -0.0000   -0.0000 C   0  0  0  0  0  0  0  0  0  0  0  0
    0.0000   -0.5000   -0.0000 C   0  0  0  0  0  0  0  0  0  0  0  0
  1  2  2  0  0  0  0
  1  3  1  0  0  0  0
  1  4  1  0  0  0  0
  1  5  1  0  0  0  0
  3  6  1  0  0  0  0
  4  7  1  0  0  0  0
  5  8  1  0  0  0  0
  6  9  2  0  0  0  0
 10  7  1  0  0  0  0
  8 11  1  0  0  0  0
  9 12  1  0  0  0  0
 10 13  1  1  0  0  0
 10 14  1  0  0  0  0
 11 15  2  0  0  0  0
 11 16  1  0  0  0  0
 17 13  1  1  0  0  0
 16 18  1  0  0  0  0
 17 19  1  0  0  0  0
 17 20  1  0  0  0  0
 18 21  1  0  0  0  0
 19 22  1  0  0  0  0
 19 23  1  0  0  0  0
 20 24  1  0  0  0  0
 22 25  1  0  0  0  0
 25 26  1  0  0  0  0
 26 27  1  0  0  0  0
M  END
>  <idcoordinates2D>


>  <FragFp>
;jzxUirrzSzvlOijCaUjfh8Yb@@Foo7X181Y9_06jTdAFVp0VFV9840Z!51401!V!4#V28$X1B!

>  <PathFp>
8084F2NFF!BX4m0_B4R102V1@#960X0FN258g06Z02850V0V94u0Dk!WPG0s1gZ!IcC1!H2FFJ6VC05F

>  <SkelSpheres>
$1/!1&2101#E(11/$203+3#1!1/4$5$22/-2!1/*2!1$5/%1+1#2/*2)1!1&2/%2,212$3/01!2)2+1//-2!31//&1!@2%1/*2&1#1$2$6(22.2//!1!1%2#1&1&2/04/3(1*2$2)1!3/.101+1$1&1/$2/////&f$2!2.101!1!1/$1)2-103/-2,1%2/)22#1$301.1//#1.2!1!202#103(2/#211+

>  <Structure>
fmkpq@BIGAFCN|Cp{HYIIdddeELUDhlTuUMUMUUURIPLar`

>  <Atoms>
27

>  <Bonds>
26

>  <Total Molweight>
380

>  <Total Molweight 2>
380.163

>  <cLogP>
-0.4077

>  <H-Acceptors>
9

>  <H-Donors>
0

>  <Total Surface Area>
67.77

>  <Relative PSA>
1.1909

>  <Polar Surface Area>
90.59

>  <Shape Index>
0.62963

>  <Molecular Flexibility>
0.74698

>  <Molecular Complexity>
0.68393

>  <Non-H Atoms>
27

>  <Non-C/H Atoms>
11

>  <Electronegative Atoms>
11

>  <Stereo Centers>
3

>  <Rotatable Bonds>
16

>  <Rings Closures>
0

>  <Aromatic Rings>
0

>  <Aromatic Atoms>
0

>  <sp3-Atoms>
20

>  <Symmetric atoms>
0

$$$$

eCreator 1.02D

 27 26  0  0  0  0  0  0  0  0999 V2000
   11.6914   -0.0000   -0.0000 P   0  0  0  0  0  0  0  0  0  0  0  0
   12.9904   -0.7500   -0.0000 O   0  0  0  0  0  0  0  0  0  0  0  0
   10.3923   -0.7500   -0.0000 O   0  0  0  0  0  0  0  0  0  0  0  0
   11.6914    1.5000   -0.0000 N   0  0  0  0  0  0  0  0  0  0  0  0
   14.2894   -0.0000   -0.0000 C   0  0  0  0  0  0  0  0  0  0  0  0
    9.0933   -0.0000   -0.0000 C   0  0  0  0  0  0  0  0  0  0  0  0
   10.3923    2.2500   -0.0000 C   0  0  0  0  0  0  0  0  0  0  0  0
   15.5885   -0.7500   -0.0000 C   0  0  0  0  0  0  0  0  0  0  0  0
   14.2894    1.5000   -0.0000 C   0  0  0  0  0  0  0  0  0  0  0  0
    7.7942   -0.7500   -0.0000 C   0  0  0  0  0  0  0  0  0  0  0  0
   10.3923    3.7500   -0.0000 C   0  0  0  0  0  0  0  0  0  0  0  0
   16.8875   -0.0000   -0.0000 C   0  0  0  0  0  0  0  0  0  0  0  0
   12.9904    2.2500   -0.0000 C   0  0  0  0  0  0  0  0  0  0  0  0
    6.4952   -0.0000   -0.0000 C   0  0  0  0  0  0  0  0  0  0  0  0
    9.0933    4.5000   -0.0000 O   0  0  0  0  0  0  0  0  0  0  0  0
   18.1866   -0.7500   -0.0000 C   0  0  0  0  0  0  0  0  0  0  0  0
    6.4952    1.5000   -0.0000 O   0  0  0  0  0  0  0  0  0  0  0  0
    5.1962   -0.7500   -0.0000 C   0  0  0  0  0  0  0  0  0  0  0  0
    9.0933    6.0000   -0.0000 C   0  0  0  0  0  0  0  0  0  0  0  0
    3.6962   -0.7500   -0.0000 F   0  0  0  0  0  0  0  0  0  0  0  0
    5.1962   -2.2500   -0.0000 C   0  0  0  0  0  0  0  0  0  0  0  0
    4.4462    0.5490   -0.0000 C   0  0  0  0  0  0  0  0  0  0  0  0
    6.4952   -3.0000   -0.0000 N   0  0  0  0  0  0  0  0  0  0  0  0
    7.7942   -2.2500   -0.0000 C   0  0  0  0  0  0  0  0  0  0  0  0
    6.4952   -4.5000   -0.0000 C   0  0  0  0  0  0  0  0  0  0  0  0
    9.0933   -3.0000   -0.0000 C   0  0  0  0  0  0  0  0  0  0  0  0
    7.7942   -5.2500   -0.0000 N   0  0  0  0  0  0  0  0  0  0  0  0
  1  2  1  0  0  0  0
  1  3  1  0  0  0  0
  1  4  1  0  0  0  0
  2  5  1  0  0  0  0
  3  6  1  0  0  0  0
  4  7  1  0  0  0  0
  5  8  2  0  0  0  0
  5  9  1  0  0  0  0
  6 10  1  0  0  0  0
  7 11  1  0  0  0  0
  8 12  1  0  0  0  0
  9 13  2  0  0  0  0
 14 10  1  0  0  0  0
 11 15  1  0  0  0  0
 12 16  2  0  0  0  0
 14 17  1  6  0  0  0
 18 14  1  0  0  0  0
 15 19  1  0  0  0  0
 18 20  1  6  0  0  0
 18 21  1  0  0  0  0
 18 22  1  0  0  0  0
 21 23  1  0  0  0  0
 23 24  1  0  0  0  0
 23 25  1  0  0  0  0
 24 26  2  0  0  0  0
 25 27  1  0  0  0  0
M  END
>  <idcoordinates2D>


>  <FragFp>
;jv:er:nzixOXfriThf4ymreewkFKWSKn91WVZ9PBVFLgFH38!F2602LV!W5V01804LFV0P!V0V1B!

>  <PathFp>
F09!2N2F!4X4m0_cFF1021Ke0109KBV8FF35NW0620V940V0X12m0Dk1#WFN06VF20d70F022kFF2V_010

>  <SkelSpheres>
02//!2!C(1)2!5!11//$1%2$4$6.2///&B/2)1*2(1-3/)1/-1//$34/%12/!2!101,11$5(3//!7/01//!1$4///)4/#1%2!1!2!3,2/&1%3,2)2202/02/+1/101,1/&1/03$301/(1(1!30h!1//1!1$3//#121#1#3//&312/(22)2*1#201#5111/1//01%103/,3!1)2

>  <Structure>
fmkpQ@LMWAC``|LrFRQIJIIIKQFPzIUUMTtuUULbtcHLh

>  <Atoms>
27

>  <Bonds>
26

>  <Total Molweight>
372

>  <Total Molweight 2>
372.187

>  <cLogP>
2.0588

>  <H-Acceptors>
7

>  <H-Donors>
0

>  <Total Surface Area>
73.63

>  <Relative PSA>
0.73

>  <Polar Surface Area>
71.23

>  <Shape Index>
0.55556

>  <Molecular Flexibility>
0.80336

>  <Molecular Complexity>
0.68031

>  <Non-H Atoms>
27

>  <Non-C/H Atoms>
9

>  <Electronegative Atoms>
9

>  <Stereo Centers>
3

>  <Rotatable Bonds>
17

>  <Rings Closures>
0

>  <Aromatic Rings>
0

>  <Aromatic Atoms>
0

>  <sp3-Atoms>
18

>  <Symmetric atoms>
0

$$$$

eCreator 1.02D

 27 26  0  0  0  0  0  0  0  0999 V2000
    8.6603   -0.5000   -0.0000 P   0  0  0  0  0  0  0  0  0  0  0  0
    8.6603    0.5000   -0.0000 O   0  0  0  0  0  0  0  0  0  0  0  0
    8.6603   -1.5000   -0.0000 O   0  0  0  0  0  0  0  0  0  0  0  0
    7.7942   -0.0000   -0.0000 O   0  0  0  0  0  0  0  0  0  0  0  0
    9.5263   -0.0000   -0.0000 N   0  0  0  0  0  0  0  0  0  0  0  0
    7.7942   -2.0000   -0.0000 C   0  0  0  0  0  0  0  0  0  0  0  0
    6.9282   -0.5000   -0.0000 C   0  0  0  0  0  0  0  0  0  0  0  0
   10.3923   -0.5000   -0.0000 C   0  0  0  0  0  0  0  0  0  0  0  0
    6.9282   -1.5000   -0.0000 C   0  0  0  0  0  0  0  0  0  0  0  0
    7.7942   -3.0000   -0.0000 C   0  0  0  0  0  0  0  0  0  0  0  0
    6.0622   -0.0000   -0.0000 C   0  0  0  0  0  0  0  0  0  0  0  0
   11.2583   -0.0000   -0.0000 C   0  0  0  0  0  0  0  0  0  0  0  0
    6.0622   -2.0000   -0.0000 C   0  0  0  0  0  0  0  0  0  0  0  0
    6.9282   -3.5000   -0.0000 C   0  0  0  0  0  0  0  0  0  0  0  0
    5.1962   -0.5000   -0.0000 O   0  0  0  0  0  0  0  0  0  0  0  0
   12.1244   -0.5000   -0.0000 O   0  0  0  0  0  0  0  0  0  0  0  0
    6.0622   -3.0000   -0.0000 C   0  0  0  0  0  0  0  0  0  0  0  0
    4.3301   -0.0000   -0.0000 C   0  0  0  0  0  0  0  0  0  0  0  0
   12.9904   -0.0000   -0.0000 C   0  0  0  0  0  0  0  0  0  0  0  0
    3.4641   -0.5000   -0.0000 N   0  0  0  0  0  0  0  0  0  0  0  0
    4.3301    1.0000   -0.0000 C   0  0  0  0  0  0  0  0  0  0  0  0
   13.8564   -0.5000   -0.0000 C   0  0  0  0  0  0  0  0  0  0  0  0
   12.9904    1.0000   -0.0000 C   0  0  0  0  0  0  0  0  0  0  0  0
    2.5981   -0.0000   -0.0000 C   0  0  0  0  0  0  0  0  0  0  0  0
    1.7321   -0.5000   -0.0000 N   0  0  0  0  0  0  0  0  0  0  0  0
    0.8660   -0.0000   -0.0000 C   0  0  0  0  0  0  0  0  0  0  0  0
    0.0000   -0.5000   -0.0000 C   0  0  0  0  0  0  0  0  0  0  0  0
  1  2  2  0  0  0  0
  1  3  1  0  0  0  0
  1  4  1  0  0  0  0
  1  5  1  0  0  0  0
  3  6  1  0  0  0  0
  4  7  1  0  0  0  0
  5  8  1  0  0  0  0
  6  9  1  0  0  0  0
  6 10  2  0  0  0  0
  7 11  1  0  0  0  0
  8 12  1  0  0  0  0
  9 13  2  0  0  0  0
 10 14  1  0  0  0  0
 11 15  1  0  0  0  0
 12 16  1  0  0  0  0
 13 17  1  0  0  0  0
 18 15  1  1  0  0  0
 16 19  1  0  0  0  0
 18 20  1  0  0  0  0
 18 21  1  0  0  0  0
 19 22  1  0  0  0  0
 19 23  1  0  0  0  0
 20 24  1  0  0  0  0
 24 25  1  0  0  0  0
 25 26  1  0  0  0  0
 26 27  1  0  0  0  0
M  END
>  <idcoordinates2D>


>  <FragFp>
;jvxUgrpxSzslNDj8aDh@h83M@80VVMXG01A0_!fPV9FVl!F8!J2#51!W#184040V28$X14!

>  <PathFp>
!84F2NFF!BY0m0_g4S10211@#964X0F025Nc02a02850V0V96m0Dk!WNG1c1ZVF03c9#H2J044V501F

>  <SkelSpheres>
$2//!D(11/-1/-2$5$1-21.2#2/04(22%@/!2//01/!3,101//#2/01+1(2/5$1/!1%2)3!8(3(1/$2#B//.2*5/1(2//!1!1/#2!1!2(2!1//01(201!3)1!3/%102//////.1/#3)10h1.2)201/#101,22.3/,1/$2/#301#2!201#3/,1/01/%2(2#104!1$3/#6!1(12

>  <Structure>
fmkqR@BYGAFG^AxYIIdeDddeehhjduUSSUUUUTHq@kS@

>  <Atoms>
27

>  <Bonds>
26

>  <Total Molweight>
369

>  <Total Molweight 2>
369.188

>  <cLogP>
1.7662

>  <H-Acceptors>
8

>  <H-Donors>
0

>  <Total Surface Area>
43.25

>  <Relative PSA>
1.5646

>  <Polar Surface Area>
73.52

>  <Shape Index>
0.62963

>  <Molecular Flexibility>
0.78606

>  <Molecular Complexity>
0.66071

>  <Non-H Atoms>
27

>  <Non-C/H Atoms>
9

>  <Electronegative Atoms>
9

>  <Stereo Centers>
2

>  <Rotatable Bonds>
16

>  <Rings Closures>
0

>  <Aromatic Rings>
0

>  <Aromatic Atoms>
0

>  <sp3-Atoms>
21

>  <Symmetric atoms>
1

$$$$

eCreator 1.02D

 27 26  0  0  0  0  0  0  0  0999 V2000
    7.7942   -0.0000   -0.0000 P   0  0  0  0  0  0  0  0  0  0  0  0
    8.6603   -0.5000   -0.0000 O   0  0  0  0  0  0  0  0  0  0  0  0
    6.9282   -0.5000   -0.0000 O   0  0  0  0  0  0  0  0  0  0  0  0
    7.7942    1.0000   -0.0000 N   0  0  0  0  0  0  0  0  0  0  0  0
    9.5263   -0.0000   -0.0000 C   0  0  0  0  0  0  0  0  0  0  0  0
    6.0622   -0.0000   -0.0000 C   0  0  0  0  0  0  0  0  0  0  0  0
    8.6603    1.5000   -0.0000 C   0  0  0  0  0  0  0  0  0  0  0  0
   10.3923   -0.5000   -0.0000 C   0  0  0  0  0  0  0  0  0  0  0  0
    5.1962   -0.5000   -0.0000 C   0  0  0  0  0  0  0  0  0  0  0  0
    8.6603    2.5000   -0.0000 C   0  0  0  0  0  0  0  0  0  0  0  0
   11.2583   -0.0000   -0.0000 C   0  0  0  0  0  0  0  0  0  0  0  0
    4.3301   -0.0000   -0.0000 O   0  0  0  0  0  0  0  0  0  0  0  0
    5.1962   -1.5000   -0.0000 C   0  0  0  0  0  0  0  0  0  0  0  0
    7.7942    3.0000   -0.0000 O   0  0  0  0  0  0  0  0  0  0  0  0
    9.5263    3.0000   -0.0000 O   0  0  0  0  0  0  0  0  0  0  0  0
   12.1244   -0.5000   -0.0000 C   0  0  0  0  0  0  0  0  0  0  0  0
    3.4641   -0.5000   -0.0000 C   0  0  0  0  0  0  0  0  0  0  0  0
    9.5263    4.0000   -0.0000 C   0  0  0  0  0  0  0  0  0  0  0  0
   12.1244   -1.5000   -0.0000 C   0  0  0  0  0  0  0  0  0  0  0  0
    2.5981   -0.0000   -0.0000 N   0  0  0  0  0  0  0  0  0  0  0  0
    3.4641   -1.5000   -0.0000 C   0  0  0  0  0  0  0  0  0  0  0  0
    2.5981    1.0000   -0.0000 C   0  0  0  0  0  0  0  0  0  0  0  0
    1.7321   -0.5000   -0.0000 C   0  0  0  0  0  0  0  0  0  0  0  0
    4.3301   -2.0000   -0.0000 F   0  0  0  0  0  0  0  0  0  0  0  0
    1.7321    1.5000   -0.0000 C   0  0  0  0  0  0  0  0  0  0  0  0
    0.8660   -0.0000   -0.0000 N   0  0  0  0  0  0  0  0  0  0  0  0
    0.0000   -0.5000   -0.0000 C   0  0  0  0  0  0  0  0  0  0  0  0
  1  2  1  0  0  0  0
  1  3  1  0  0  0  0
  1  4  1  0  0  0  0
  2  5  1  0  0  0  0
  3  6  1  0  0  0  0
  4  7  1  0  0  0  0
  5  8  2  0  0  0  0
  9  6  1  0  0  0  0
  7 10  1  0  0  0  0
  8 11  1  0  0  0  0
  9 12  1  6  0  0  0
  9 13  1  0  0  0  0
 10 14  2  0  0  0  0
 10 15  1  0  0  0  0
 11 16  2  0  0  0  0
 17 12  1  6  0  0  0
 15 18  1  0  0  0  0
 16 19  1  0  0  0  0
 17 20  1  0  0  0  0
 17 21  1  0  0  0  0
 20 22  1  0  0  0  0
 20 23  1  0  0  0  0
 21 24  1  0  0  0  0
 22 25  2  0  0  0  0
 23 26  1  0  0  0  0
 26 27  1  0  0  0  0
M  END
>  <idcoordinates2D>


>  <FragFp>
;jzxUirrzxzvtOijCaUjfCDXb@@koo7VO83h9b06AThXH@W0kGV98!Z!40401W0o#4!V0N$X1B!

>  <PathFp>
N084F2NJF!4X4m0_B4J102058#954X0FF258Z06Z02840V0V90u0Dk021PGFN0DZF0IcCG!22kFJ2Vh01F

>  <SkelSpheres>
/(1&2&C(1)1&1%401#1,2/21#5$3#1/!11/,4/C+1///2.1*2/%1,3!1#1,1*4//*1$1)1///%8&1/.1%21!201$5(32//01/*31!2.2!1-1/3&2/02)1!1//+101$1+1/&1)1//#1//0g(2%1(102!1+1!1&2/+2!2/*3,1%2/*3)1,10201$1!1!1(1/03%2$7!1!2#10103#2(1.606+

>  <Structure>
fmkqQ@LYgAFkNAx]dLdbRRRTTRJTLRQjjZjYjjii@hFHYNX

>  <Atoms>
27

>  <Bonds>
26

>  <Total Molweight>
376

>  <Total Molweight 2>
376.175

>  <cLogP>
0.8298

>  <H-Acceptors>
8

>  <H-Donors>
0

>  <Total Surface Area>
78.86

>  <Relative PSA>
0.80763

>  <Polar Surface Area>
77.3

>  <Shape Index>
0.59259

>  <Molecular Flexibility>
0.72918

>  <Molecular Complexity>
0.655

>  <Non-H Atoms>
27

>  <Non-C/H Atoms>
10

>  <Electronegative Atoms>
10

>  <Stereo Centers>
3

>  <Rotatable Bonds>
17

>  <Rings Closures>
0

>  <Aromatic Rings>
0

>  <Aromatic Atoms>
0

>  <sp3-Atoms>
18

>  <Symmetric atoms>
0

$$$$

eCreator 1.02D

 27 26  0  0  0  0  0  0  0  0999 V2000
    9.5263   -0.0000   -0.0000 P   0  0  0  0  0  0  0  0  0  0  0  0
    9.5263    1.0000   -0.0000 O   0  0  0  0  0  0  0  0  0  0  0  0
    8.6603   -0.5000   -0.0000 O   0  0  0  0  0  0  0  0  0  0  0  0
   10.3923   -0.5000   -0.0000 N   0  0  0  0  0  0  0  0  0  0  0  0
   10.3923    1.5000   -0.0000 C   0  0  0  0  0  0  0  0  0  0  0  0
    7.7942   -0.0000   -0.0000 C   0  0  0  0  0  0  0  0  0  0  0  0
   11.2583   -0.0000   -0.0000 C   0  0  0  0  0  0  0  0  0  0  0  0
   10.3923    2.5000   -0.0000 C   0  0  0  0  0  0  0  0  0  0  0  0
   11.2583    1.0000   -0.0000 C   0  0  0  0  0  0  0  0  0  0  0  0
    6.9282   -0.5000   -0.0000 C   0  0  0  0  0  0  0  0  0  0  0  0
   12.1244   -0.5000   -0.0000 C   0  0  0  0  0  0  0  0  0  0  0  0
   11.2583    3.0000   -0.0000 C   0  0  0  0  0  0  0  0  0  0  0  0
    6.0622   -0.0000   -0.0000 C   0  0  0  0  0  0  0  0  0  0  0  0
   12.9904   -0.0000   -0.0000 O   0  0  0  0  0  0  0  0  0  0  0  0
   12.1244    2.5000   -0.0000 C   0  0  0  0  0  0  0  0  0  0  0  0
    5.1962   -0.5000   -0.0000 C   0  0  0  0  0  0  0  0  0  0  0  0
   13.8564   -0.5000   -0.0000 C   0  0  0  0  0  0  0  0  0  0  0  0
    4.3301   -0.0000   -0.0000 C   0  0  0  0  0  0  0  0  0  0  0  0
   14.7224   -0.0000   -0.0000 C   0  0  0  0  0  0  0  0  0  0  0  0
    4.3301    1.0000   -0.0000 O   0  0  0  0  0  0  0  0  0  0  0  0
    3.4641   -0.5000   -0.0000 N   0  0  0  0  0  0  0  0  0  0  0  0
    2.5981   -0.0000   -0.0000 C   0  0  0  0  0  0  0  0  0  0  0  0
    3.4641   -1.5000   -0.0000 C   0  0  0  0  0  0  0  0  0  0  0  0
    1.7321   -0.5000   -0.0000 N   0  0  0  0  0  0  0  0  0  0  0  0
    0.8660   -0.0000   -0.0000 C   0  0  0  0  0  0  0  0  0  0  0  0
    0.8660    1.0000   -0.0000 O   0  0  0  0  0  0  0  0  0  0  0  0
    0.0000   -0.5000   -0.0000 C   0  0  0  0  0  0  0  0  0  0  0  0
  1  2  1  0  0  0  0
  1  3  1  0  0  0  0
  1  4  1  0  0  0  0
  2  5  1  0  0  0  0
  3  6  1  0  0  0  0
  4  7  1  0  0  0  0
  5  8  1  0  0  0  0
  5  9  2  0  0  0  0
  6 10  1  0  0  0  0
  7 11  1  0  0  0  0
  8 12  2  0  0  0  0
 10 13  1  0  0  0  0
 11 14  1  0  0  0  0
 12 15  1  0  0  0  0
 13 16  1  0  0  0  0
 14 17  1  0  0  0  0
 18 16  1  0  0  0  0
 17 19  1  0  0  0  0
 18 20  1  6  0  0  0
 18 21  1  0  0  0  0
 21 22  1  0  0  0  0
 21 23  1  0  0  0  0
 22 24  1  0  0  0  0
 24 25  1  0  0  0  0
 25 26  2  0  0  0  0
 25 27  1  0  0  0  0
M  END
>  <idcoordinates2D>


>  <FragFp>
;hzxzerrzIzypO2f_aTd@4eXbAeNkVKVp!90W0X1P80F3Z02!80F2#6#W(40V08$X14!

>  <PathFp>
!8!HN0F#X0m0ZgFK!211@010904V8FF21NB06X0V940V0VG2mVUl1!JW0F04VF!c30F022o0F6V5010

>  <SkelSpheres>
//(G(1012%1&1/*1/2!20501!3.1//$14.16/!2(1//+3*1//!1//!5/*3/!1!201!1)102#9*1+1/#92!1!1//&2!302$5/,3//(3-2!2!2)1&4/&2&3!1/01!4///&1#1#2/*1%1#102/&2$2/.40h!1#1/!1(102//*101#2/$2/&5/)21)1*12$1$11/*2/1-103)1$1#1(4!1&1!

>  <Structure>
fmkqR@LE{AElsAxYIDdhdldedhXliUUMMUUUTtHrBf

>  <Atoms>
27

>  <Bonds>
26

>  <Total Molweight>
369

>  <Total Molweight 2>
369.188

>  <cLogP>
2.632

>  <H-Acceptors>
8

>  <H-Donors>
0

>  <Total Surface Area>
50.17

>  <Relative PSA>
1.3313

>  <Polar Surface Area>
88.3

>  <Shape Index>
0.66667

>  <Molecular Flexibility>
0.7591

>  <Molecular Complexity>
0.60279

>  <Non-H Atoms>
27

>  <Non-C/H Atoms>
9

>  <Electronegative Atoms>
9

>  <Stereo Centers>
2

>  <Rotatable Bonds>
17

>  <Rings Closures>
0

>  <Aromatic Rings>
0

>  <Aromatic Atoms>
0

>  <sp3-Atoms>
20

>  <Symmetric atoms>
0

$$$$

eCreator 1.02D

 26 26  0  0  0  0  0  0  0  0999 V2000
    9.0933   -0.0000   -0.0000 P   0  0  0  0  0  0  0  0  0  0  0  0
    9.0933   -1.5000   -0.0000 O   0  0  0  0  0  0  0  0  0  0  0  0
    9.0933    1.5000   -0.0000 O   0  0  0  0  0  0  0  0  0  0  0  0
    7.7942   -0.7500   -0.0000 O   0  0  0  0  0  0  0  0  0  0  0  0
   10.3923   -0.7500   -0.0000 N   0  0  0  0  0  0  0  0  0  0  0  0
   10.3923    2.2500   -0.0000 C   0  0  0  0  0  0  0  0  0  0  0  0
    6.4952   -0.0000   -0.0000 C   0  0  0  0  0  0  0  0  0  0  0  0
   11.6914   -0.0000   -0.0000 C   0  0  0  0  0  0  0  0  0  0  0  0
   10.3923    3.7500   -0.0000 C   0  0  0  0  0  0  0  0  0  0  0  0
    5.1962   -0.7500   -0.0000 C   0  0  0  0  0  0  0  0  0  0  0  0
   12.9904   -0.7500   -0.0000 C   0  0  0  0  0  0  0  0  0  0  0  0
   11.6914    1.5000   -0.0000 C   0  0  0  0  0  0  0  0  0  0  0  0
   11.6914    4.5000   -0.0000 C   0  0  0  0  0  0  0  0  0  0  0  0
    3.8971   -0.0000   -0.0000 C   0  0  0  0  0  0  0  0  0  0  0  0
   14.2894   -0.0000   -0.0000 O   0  0  0  0  0  0  0  0  0  0  0  0
    2.5981   -0.7500   -0.0000 C   0  0  0  0  0  0  0  0  0  0  0  0
   15.5885   -0.7500   -0.0000 C   0  0  0  0  0  0  0  0  0  0  0  0
    1.8481   -2.0490   -0.0000 F   0  0  0  0  0  0  0  0  0  0  0  0
    1.2990   -0.0000   -0.0000 C   0  0  0  0  0  0  0  0  0  0  0  0
    3.3481   -2.0490   -0.0000 C   0  0  0  0  0  0  0  0  0  0  0  0
    0.0000   -0.7500   -0.0000 N   0  0  0  0  0  0  0  0  0  0  0  0
   -1.2990    0.0000   -0.0000 C   0  0  0  0  0  0  0  0  0  0  0  0
   -0.0000   -2.2500   -0.0000 C   0  0  0  0  0  0  0  0  0  0  0  0
   -2.5981   -0.7500   -0.0000 C   0  0  0  0  0  0  0  0  0  0  0  0
   -1.2990   -3.0000   -0.0000 N   0  0  0  0  0  0  0  0  0  0  0  0
   -2.5981   -2.2500   -0.0000 C   0  0  0  0  0  0  0  0  0  0  0  0
  1  2  2  0  0  0  0
  1  3  1  0  0  0  0
  1  4  1  0  0  0  0
  1  5  1  0  0  0  0
  3  6  1  0  0  0  0
  4  7  1  0  0  0  0
  8  5  1  1  0  0  0
  6  9  2  0  0  0  0
  7 10  1  0  0  0  0
  8 11  1  0  0  0  0
  8 12  1  0  0  0  0
  9 13  1  0  0  0  0
 10 14  1  0  0  0  0
 11 15  1  0  0  0  0
 16 14  1  0  0  0  0
 15 17  1  0  0  0  0
 16 18  1  1  0  0  0
 16 19  1  0  0  0  0
 16 20  1  0  0  0  0
 19 21  1  0  0  0  0
 21 22  1  0  0  0  0
 21 23  1  0  0  0  0
 22 24  2  0  0  0  0
 23 25  1  0  0  0  0
 24 26  1  0  0  0  0
 25 26  1  0  0  0  0
M  END
>  <idcoordinates2D>


>  <FragFp>
;jvvzir<ytOijyeTdQhDYbecck5bnCK371_kg@PVdHewHF2!V4#2IGFV1ZV#JJF0V28!V0V1B!

>  <PathFp>
F0910IF!80BX4mV_8JP10209e218930V8FG25NW06V0V950V0m14m0Dk1#WFs1XV!Fd70F0L2kFF2V5050

>  <SkelSpheres>
//2#1!E#1#11(1!3(2.1%1)1%2$3$1%3&3/2/-2!1$8/*1+2-1&3/01&1/%2.2$3/01$11%1.1&1&2/1)1!6/!2%1/08+1+1)1&1)1#14/&102/&1-103$1/!2%201//-21-1!2,1)3/%1101///-1$3(1,1/+f1!1!1/!1+1//1.1/(1%1%1/&2&422&102/1$101%1&1,11.2%1%10401%2!3/42,

>  <Structure>
fekpQ@BEGAFG@|HrFRRYIIQIEJPzIH\vjijjjjijQq^dNT

>  <Atoms>
26

>  <Bonds>
26

>  <Total Molweight>
360

>  <Total Molweight 2>
360.176

>  <cLogP>
1.2314

>  <H-Acceptors>
7

>  <H-Donors>
0

>  <Total Surface Area>
49.44

>  <Relative PSA>
1.1665

>  <Polar Surface Area>
64.29

>  <Shape Index>
0.61538

>  <Molecular Flexibility>
0.73327

>  <Molecular Complexity>
0.68745

>  <Non-H Atoms>
26

>  <Non-C/H Atoms>
9

>  <Electronegative Atoms>
9

>  <Stereo Centers>
3

>  <Rotatable Bonds>
12

>  <Rings Closures>
1

>  <Aromatic Rings>
0

>  <Aromatic Atoms>
0

>  <sp3-Atoms>
19

>  <Symmetric atoms>
0

$$$$

eCreator 1.02D

 27 26  0  0  0  0  0  0  0  0999 V2000
   14.2894   -0.0000   -0.0000 P   0  0  0  0  0  0  0  0  0  0  0  0
   15.5885    0.7500   -0.0000 O   0  0  0  0  0  0  0  0  0  0  0  0
   14.2894    1.5000   -0.0000 O   0  0  0  0  0  0  0  0  0  0  0  0
   12.9904   -0.7500   -0.0000 O   0  0  0  0  0  0  0  0  0  0  0  0
   15.5885   -0.7500   -0.0000 N   0  0  0  0  0  0  0  0  0  0  0  0
   15.5885    2.2500   -0.0000 C   0  0  0  0  0  0  0  0  0  0  0  0
   11.6913   -0.0000   -0.0000 C   0  0  0  0  0  0  0  0  0  0  0  0
   16.8875   -0.0000   -0.0000 C   0  0  0  0  0  0  0  0  0  0  0  0
   15.5885    3.7500   -0.0000 C   0  0  0  0  0  0  0  0  0  0  0  0
   10.3923   -0.7500   -0.0000 C   0  0  0  0  0  0  0  0  0  0  0  0
   18.1865   -0.7500   -0.0000 C   0  0  0  0  0  0  0  0  0  0  0  0
   16.8875    1.5000   -0.0000 C   0  0  0  0  0  0  0  0  0  0  0  0
   16.8875    4.5000   -0.0000 C   0  0  0  0  0  0  0  0  0  0  0  0
   10.3923   -2.2500   -0.0000 O   0  0  0  0  0  0  0  0  0  0  0  0
    9.0933   -0.0000   -0.0000 C   0  0  0  0  0  0  0  0  0  0  0  0
   18.1865   -2.2500   -0.0000 O   0  0  0  0  0  0  0  0  0  0  0  0
   19.4856   -0.0000   -0.0000 O   0  0  0  0  0  0  0  0  0  0  0  0
    7.7942   -0.7500   -0.0000 C   0  0  0  0  0  0  0  0  0  0  0  0
   20.7846   -0.7500   -0.0000 C   0  0  0  0  0  0  0  0  0  0  0  0
    6.4952   -0.0000   -0.0000 C   0  0  0  0  0  0  0  0  0  0  0  0
    5.1962   -0.7500   -0.0000 N   0  0  0  0  0  0  0  0  0  0  0  0
    3.8971   -0.0000   -0.0000 C   0  0  0  0  0  0  0  0  0  0  0  0
    5.1962   -2.2500   -0.0000 C   0  0  0  0  0  0  0  0  0  0  0  0
    2.5981   -0.7500   -0.0000 C   0  0  0  0  0  0  0  0  0  0  0  0
    6.4952   -3.0000   -0.0000 N   0  0  0  0  0  0  0  0  0  0  0  0
    2.5981   -2.2500   -0.0000 C   0  0  0  0  0  0  0  0  0  0  0  0
    1.2990   -3.0000   -0.0000 O   0  0  0  0  0  0  0  0  0  0  0  0
  1  2  2  0  0  0  0
  1  3  1  0  0  0  0
  1  4  1  0  0  0  0
  1  5  1  0  0  0  0
  3  6  1  0  0  0  0
  4  7  1  0  0  0  0
  8  5  1  1  0  0  0
  6  9  2  0  0  0  0
 10  7  1  0  0  0  0
  8 11  1  0  0  0  0
  8 12  1  0  0  0  0
  9 13  1  0  0  0  0
 10 14  1  1  0  0  0
 10 15  1  0  0  0  0
 11 16  2  0  0  0  0
 11 17  1  0  0  0  0
 15 18  1  0  0  0  0
 17 19  1  0  0  0  0
 18 20  1  0  0  0  0
 20 21  1  0  0  0  0
 21 22  1  0  0  0  0
 21 23  1  0  0  0  0
 22 24  2  0  0  0  0
 23 25  1  0  0  0  0
 24 26  1  0  0  0  0
 26 27  2  0  0  0  0
M  END
>  <idcoordinates2D>


>  <FragFp>
;j;ir=xtjjgiThvhDfjTsgoKbXS0YbCpNgfTZfFuqFkFV1V54Z0aM14X1W0V!F428k2c$V14!

>  <PathFp>
N08082FF#DX0mV_8JP30209@010970V8FQH58_06!V950V0V14m0Dk10W2WFs1cZ!7d31F0L2k0F2VC05F

>  <SkelSpheres>
/02/%C(11(2+2)3(1/2(5$3/.2(1/$2!1$@%2/.22/01/%1/-2!3#2&3$3#1,1$21%2.1.2/*1!1/!2$2-2#7&2//*201$7$1!2/2(1/%2%1&1.2!201/+1/(2$2&102!1%1/$1/$1!1%2!1#4*1/01+1+1(2//$f1&1%1(2%11//&1)2/&1/#2%3/*2#1$1.101#3/)2$1.4,10301$32/01030301)

>  <Structure>
fmkqr@BEGAFK^BlGaddfRRTRberrbRsUTuUMUTthxiQGIk@

>  <Atoms>
27

>  <Bonds>
26

>  <Total Molweight>
377

>  <Total Molweight 2>
377.164

>  <cLogP>
-1.656

>  <H-Acceptors>
10

>  <H-Donors>
0

>  <Total Surface Area>
94.21

>  <Relative PSA>
1.028

>  <Polar Surface Area>
118.66

>  <Shape Index>
0.62963

>  <Molecular Flexibility>
0.78831

>  <Molecular Complexity>
0.67534

>  <Non-H Atoms>
27

>  <Non-C/H Atoms>
11

>  <Electronegative Atoms>
11

>  <Stereo Centers>
3

>  <Rotatable Bonds>
15

>  <Rings Closures>
0

>  <Aromatic Rings>
0

>  <Aromatic Atoms>
0

>  <sp3-Atoms>
16

>  <Symmetric atoms>
0

$$$$

eCreator 1.02D

 27 26  0  0  0  0  0  0  0  0999 V2000
    8.6603   -0.5000   -0.0000 P   0  0  0  0  0  0  0  0  0  0  0  0
    8.6603    0.5000   -0.0000 O   0  0  0  0  0  0  0  0  0  0  0  0
    8.6603   -1.5000   -0.0000 O   0  0  0  0  0  0  0  0  0  0  0  0
    7.7942   -0.0000   -0.0000 O   0  0  0  0  0  0  0  0  0  0  0  0
    9.5263   -0.0000   -0.0000 N   0  0  0  0  0  0  0  0  0  0  0  0
    7.7942   -2.0000   -0.0000 C   0  0  0  0  0  0  0  0  0  0  0  0
    6.9282   -0.5000   -0.0000 C   0  0  0  0  0  0  0  0  0  0  0  0
   10.3923   -0.5000   -0.0000 C   0  0  0  0  0  0  0  0  0  0  0  0
    7.7942   -3.0000   -0.0000 C   0  0  0  0  0  0  0  0  0  0  0  0
    6.0622   -0.0000   -0.0000 C   0  0  0  0  0  0  0  0  0  0  0  0
   11.2583   -0.0000   -0.0000 C   0  0  0  0  0  0  0  0  0  0  0  0
   10.3923   -1.5000   -0.0000 C   0  0  0  0  0  0  0  0  0  0  0  0
    6.9282   -3.5000   -0.0000 C   0  0  0  0  0  0  0  0  0  0  0  0
    5.1962   -0.5000   -0.0000 O   0  0  0  0  0  0  0  0  0  0  0  0
    6.0622    1.0000   -0.0000 C   0  0  0  0  0  0  0  0  0  0  0  0
   12.1244   -0.5000   -0.0000 O   0  0  0  0  0  0  0  0  0  0  0  0
    6.9282   -4.5000   -0.0000 C   0  0  0  0  0  0  0  0  0  0  0  0
    4.3301   -0.0000   -0.0000 C   0  0  0  0  0  0  0  0  0  0  0  0
   12.9904   -0.0000   -0.0000 C   0  0  0  0  0  0  0  0  0  0  0  0
    3.4641   -0.5000   -0.0000 N   0  0  0  0  0  0  0  0  0  0  0  0
   13.8564   -0.5000   -0.0000 C   0  0  0  0  0  0  0  0  0  0  0  0
    2.5981   -0.0000   -0.0000 C   0  0  0  0  0  0  0  0  0  0  0  0
    3.4641   -1.5000   -0.0000 C   0  0  0  0  0  0  0  0  0  0  0  0
    1.7321   -0.5000   -0.0000 C   0  0  0  0  0  0  0  0  0  0  0  0
    4.3301   -2.0000   -0.0000 N   0  0  0  0  0  0  0  0  0  0  0  0
    1.7321   -1.5000   -0.0000 C   0  0  0  0  0  0  0  0  0  0  0  0
    0.8660   -2.0000   -0.0000 O   0  0  0  0  0  0  0  0  0  0  0  0
  1  2  2  0  0  0  0
  1  3  1  0  0  0  0
  1  4  1  0  0  0  0
  1  5  1  0  0  0  0
  3  6  1  0  0  0  0
  4  7  1  0  0  0  0
  8  5  1  6  0  0  0
  6  9  2  0  0  0  0
 10  7  1  0  0  0  0
  8 11  1  0  0  0  0
  8 12  1  0  0  0  0
  9 13  1  0  0  0  0
 10 14  1  1  0  0  0
 10 15  1  0  0  0  0
 11 16  1  0  0  0  0
 13 17  2  0  0  0  0
 14 18  1  0  0  0  0
 16 19  1  0  0  0  0
 18 20  1  0  0  0  0
 19 21  1  0  0  0  0
 20 22  1  0  0  0  0
 20 23  1  0  0  0  0
 22 24  2  0  0  0  0
 23 25  1  0  0  0  0
 24 26  1  0  0  0  0
 26 27  2  0  0  0  0
M  END
>  <idcoordinates2D>


>  <FragFp>
;jzxUirrzxzutOijBaThvhDYb@8VkpbXO01b1_FB@TZdFep0FG01c40Z!G14V1W$J4!V2N$X14!

>  <PathFp>
!84F2NF#DX0m0_B4P10@05@#97020FH258g06402N50V0V94m06k!WF1Fs1ZV!7c9F!L2k0J2V_05F

>  <SkelSpheres>
//41%B(11//$1!1/#2$5$4/1-2//&B%2$3%1/!2.1%2/!1.1-1.1$11+2#1%1%2.1#1*2/(101!5(11(2$4-21!7&1/1/+1$6/)2101/#2&6%1/1)2)1//*102$2)2!4//01*1#1)2%1/-1/#2,2//$g1/&1$11!1.1-2%1)2(1/$1,1%2,1+22#1&1)2$1#3$1!1/2$1.4,10301%2/#403+

>  <Structure>
fmkpr@BYGAFK^VCpRjuUeg_VuvjijjfjiiQqRbNSV

>  <Atoms>
27

>  <Bonds>
26

>  <Total Molweight>
373

>  <Total Molweight 2>
373.176

>  <cLogP>
-0.6864

>  <H-Acceptors>
9

>  <H-Donors>
0

>  <Total Surface Area>
82.78

>  <Relative PSA>
0.97499

>  <Polar Surface Area>
90.59

>  <Shape Index>
0.62963

>  <Molecular Flexibility>
0.7827

>  <Molecular Complexity>
0.6621

>  <Non-H Atoms>
27

>  <Non-C/H Atoms>
10

>  <Electronegative Atoms>
10

>  <Stereo Centers>
3

>  <Rotatable Bonds>
16

>  <Rings Closures>
0

>  <Aromatic Rings>
0

>  <Aromatic Atoms>
0

>  <sp3-Atoms>
16

>  <Symmetric atoms>
0

$$$$

eCreator 1.02D

 27 26  0  0  0  0  0  0  0  0999 V2000
    8.6603   -0.5000   -0.0000 P   0  0  0  0  0  0  0  0  0  0  0  0
    8.6603    0.5000   -0.0000 O   0  0  0  0  0  0  0  0  0  0  0  0
    8.6603   -1.5000   -0.0000 O   0  0  0  0  0  0  0  0  0  0  0  0
    7.7942   -0.0000   -0.0000 O   0  0  0  0  0  0  0  0  0  0  0  0
    9.5263   -0.0000   -0.0000 N   0  0  0  0  0  0  0  0  0  0  0  0
    7.7942   -2.0000   -0.0000 C   0  0  0  0  0  0  0  0  0  0  0  0
    6.9282   -0.5000   -0.0000 C   0  0  0  0  0  0  0  0  0  0  0  0
   10.3923   -0.5000   -0.0000 C   0  0  0  0  0  0  0  0  0  0  0  0
    7.7942   -3.0000   -0.0000 C   0  0  0  0  0  0  0  0  0  0  0  0
    6.0622   -0.0000   -0.0000 C   0  0  0  0  0  0  0  0  0  0  0  0
   11.2583   -0.0000   -0.0000 C   0  0  0  0  0  0  0  0  0  0  0  0
    6.9282   -3.5000   -0.0000 C   0  0  0  0  0  0  0  0  0  0  0  0
    5.1962   -0.5000   -0.0000 O   0  0  0  0  0  0  0  0  0  0  0  0
   11.2583    1.0000   -0.0000 O   0  0  0  0  0  0  0  0  0  0  0  0
   12.1244   -0.5000   -0.0000 O   0  0  0  0  0  0  0  0  0  0  0  0
    6.9282   -4.5000   -0.0000 C   0  0  0  0  0  0  0  0  0  0  0  0
    4.3301   -0.0000   -0.0000 C   0  0  0  0  0  0  0  0  0  0  0  0
   12.9904   -0.0000   -0.0000 C   0  0  0  0  0  0  0  0  0  0  0  0
    3.4641   -0.5000   -0.0000 N   0  0  0  0  0  0  0  0  0  0  0  0
    4.3301    1.0000   -0.0000 C   0  0  0  0  0  0  0  0  0  0  0  0
   13.8564   -0.5000   -0.0000 C   0  0  0  0  0  0  0  0  0  0  0  0
    2.5981   -0.0000   -0.0000 C   0  0  0  0  0  0  0  0  0  0  0  0
    3.4641   -1.5000   -0.0000 C   0  0  0  0  0  0  0  0  0  0  0  0
    3.4641    1.5000   -0.0000 F   0  0  0  0  0  0  0  0  0  0  0  0
    1.7321   -0.5000   -0.0000 N   0  0  0  0  0  0  0  0  0  0  0  0
    0.8660   -0.0000   -0.0000 C   0  0  0  0  0  0  0  0  0  0  0  0
    0.0000   -0.5000   -0.0000 C   0  0  0  0  0  0  0  0  0  0  0  0
  1  2  2  0  0  0  0
  1  3  1  0  0  0  0
  1  4  1  0  0  0  0
  1  5  1  0  0  0  0
  3  6  1  0  0  0  0
  4  7  1  0  0  0  0
  5  8  1  0  0  0  0
  6  9  2  0  0  0  0
  7 10  1  0  0  0  0
  8 11  1  0  0  0  0
  9 12  1  0  0  0  0
 10 13  1  0  0  0  0
 11 14  2  0  0  0  0
 11 15  1  0  0  0  0
 12 16  2  0  0  0  0
 17 13  1  1  0  0  0
 15 18  1  0  0  0  0
 17 19  1  0  0  0  0
 17 20  1  0  0  0  0
 18 21  1  0  0  0  0
 19 22  1  0  0  0  0
 19 23  1  0  0  0  0
 20 24  1  0  0  0  0
 22 25  1  0  0  0  0
 25 26  1  0  0  0  0
 26 27  1  0  0  0  0
M  END
>  <idcoordinates2D>


>  <FragFp>
zrzhzxUirpzSzvlODjCaUf@h83b@@FoZ7XG8138_02jThAFVk0VFV8040V!51!110V!4#V2N$X1B!

>  <PathFp>
8084F2NFF!BX4m0_B4R102V5@#960X0F8258g02Z02N50V0V94u0Dk!WPG0c1gZ!IcC1!H2kF44Vh01F

>  <SkelSpheres>
$1/!1*1#F(11(1-3+3&1/4$3$42.1-2//&7%1$3/%1/01&2$2,1&3-1&1,301$1,2#1!2)2+1#1/.1)3!5/(2/!62%1!1//#1$2$6(22.21/-4!1!1%2+1&2(11&4/3/#2.1!4//,11$1&1/$2//,2(1+1/#f$21/#1%1/$1)21,103/,12,1%2/)22)3011-1)1/)1/%102#103(2/#21*10

>  <Structure>
fmkpq@BIGAFCV\Cp{HYIIddddhemDhlTuUMTsUUUT@rGJ

>  <Atoms>
27

>  <Bonds>
26

>  <Total Molweight>
380

>  <Total Molweight 2>
380.163

>  <cLogP>
-0.4981

>  <H-Acceptors>
9

>  <H-Donors>
0

>  <Total Surface Area>
83.37

>  <Relative PSA>
0.96809

>  <Polar Surface Area>
90.59

>  <Shape Index>
0.62963

>  <Molecular Flexibility>
0.74933

>  <Molecular Complexity>
0.65205

>  <Non-H Atoms>
27

>  <Non-C/H Atoms>
11

>  <Electronegative Atoms>
11

>  <Stereo Centers>
2

>  <Rotatable Bonds>
17

>  <Rings Closures>
0

>  <Aromatic Rings>
0

>  <Aromatic Atoms>
0

>  <sp3-Atoms>
18

>  <Symmetric atoms>
0

$$$$

eCreator 1.02D

 27 26  0  0  0  0  0  0  0  0999 V2000
   14.2894   -0.0000   -0.0000 P   0  0  0  0  0  0  0  0  0  0  0  0
   15.5885   -0.7500   -0.0000 O   0  0  0  0  0  0  0  0  0  0  0  0
   12.9904   -0.7500   -0.0000 O   0  0  0  0  0  0  0  0  0  0  0  0
   14.2894    1.5000   -0.0000 N   0  0  0  0  0  0  0  0  0  0  0  0
   16.8875   -0.0000   -0.0000 C   0  0  0  0  0  0  0  0  0  0  0  0
   11.6914   -0.0000   -0.0000 C   0  0  0  0  0  0  0  0  0  0  0  0
   12.9904    2.2500   -0.0000 C   0  0  0  0  0  0  0  0  0  0  0  0
   18.1866   -0.7500   -0.0000 C   0  0  0  0  0  0  0  0  0  0  0  0
   16.8875    1.5000   -0.0000 C   0  0  0  0  0  0  0  0  0  0  0  0
   10.3923   -0.7500   -0.0000 C   0  0  0  0  0  0  0  0  0  0  0  0
   12.9904    3.7500   -0.0000 C   0  0  0  0  0  0  0  0  0  0  0  0
   19.4856   -0.0000   -0.0000 C   0  0  0  0  0  0  0  0  0  0  0  0
   15.5885    2.2500   -0.0000 C   0  0  0  0  0  0  0  0  0  0  0  0
    9.0933   -0.0000   -0.0000 C   0  0  0  0  0  0  0  0  0  0  0  0
   11.6914    4.5000   -0.0000 O   0  0  0  0  0  0  0  0  0  0  0  0
   20.7846   -0.7500   -0.0000 C   0  0  0  0  0  0  0  0  0  0  0  0
    7.7942   -0.7500   -0.0000 C   0  0  0  0  0  0  0  0  0  0  0  0
   11.6914    6.0000   -0.0000 C   0  0  0  0  0  0  0  0  0  0  0  0
    7.0442   -2.0490   -0.0000 F   0  0  0  0  0  0  0  0  0  0  0  0
    6.4952   -0.0000   -0.0000 C   0  0  0  0  0  0  0  0  0  0  0  0
    8.5442   -2.0490   -0.0000 C   0  0  0  0  0  0  0  0  0  0  0  0
    5.1962   -0.7500   -0.0000 N   0  0  0  0  0  0  0  0  0  0  0  0
    3.8971   -0.0000   -0.0000 C   0  0  0  0  0  0  0  0  0  0  0  0
    5.1962   -2.2500   -0.0000 C   0  0  0  0  0  0  0  0  0  0  0  0
    2.5981   -0.7500   -0.0000 C   0  0  0  0  0  0  0  0  0  0  0  0
    2.5981   -2.2500   -0.0000 C   0  0  0  0  0  0  0  0  0  0  0  0
    1.2990   -3.0000   -0.0000 N   0  0  0  0  0  0  0  0  0  0  0  0
  1  2  1  0  0  0  0
  1  3  1  0  0  0  0
  1  4  1  0  0  0  0
  2  5  1  0  0  0  0
  3  6  1  0  0  0  0
  4  7  1  0  0  0  0
  5  8  2  0  0  0  0
  5  9  1  0  0  0  0
  6 10  1  0  0  0  0
  7 11  1  0  0  0  0
  8 12  1  0  0  0  0
  9 13  2  0  0  0  0
 10 14  1  0  0  0  0
 11 15  1  0  0  0  0
 12 16  2  0  0  0  0
 17 14  1  0  0  0  0
 15 18  1  0  0  0  0
 17 19  1  1  0  0  0
 17 20  1  0  0  0  0
 17 21  1  0  0  0  0
 20 22  1  0  0  0  0
 22 23  1  0  0  0  0
 22 24  1  0  0  0  0
 23 25  2  0  0  0  0
 25 26  1  0  0  0  0
 26 27  1  0  0  0  0
M  END
>  <idcoordinates2D>


>  <FragFp>
;jv:er:nzit92dqiDdA4BXrec8k0KlKK390WVg9P40F0gHF28!F2#L0F0W5V0180JJ0V0N!V!1B!

>  <PathFp>
F08!3N!804X4mV_cF010215e01090408FG25NW0620V840V0m12k0Dk1#WFN06VF0Fd30F062kFF2V_010

>  <SkelSpheres>
//(E(1)1!3#101/03/1%2$3$4(1$32/$2//0C/*2/#1-3/)1/-1,1/(1/&3/!2$1,1%6(3//!7+1+1+2$1)2$3///)4(3%1*2!2!2*22#1///&202/02/+1!1.1,1/&1(1(3(2/&1+30i#2!1#1/&1!2$2,2,1(101#1%1*2(1/312&1/22&104/12$11-1!101/&1&1%203+3/2!1)2

>  <Structure>
fmkqa@LUWAC`^BYCIHdeDddeeiChljjfjZZjjZ`FHY]X

>  <Atoms>
27

>  <Bonds>
26

>  <Total Molweight>
368

>  <Total Molweight 2>
368.199

>  <cLogP>
3.0426

>  <H-Acceptors>
6

>  <H-Donors>
0

>  <Total Surface Area>
57.44

>  <Relative PSA>
0.7077

>  <Polar Surface Area>
51

>  <Shape Index>
0.62963

>  <Molecular Flexibility>
0.80696

>  <Molecular Complexity>
0.63799

>  <Non-H Atoms>
27

>  <Non-C/H Atoms>
8

>  <Electronegative Atoms>
8

>  <Stereo Centers>
2

>  <Rotatable Bonds>
17

>  <Rings Closures>
0

>  <Aromatic Rings>
0

>  <Aromatic Atoms>
0

>  <sp3-Atoms>
18

>  <Symmetric atoms>
0

$$$$

eCreator 1.02D

 28 27  0  0  0  0  0  0  0  0999 V2000
   12.9904   -0.7500   -0.0000 P   0  0  0  0  0  0  0  0  0  0  0  0
   14.2894   -0.0000   -0.0000 O   0  0  0  0  0  0  0  0  0  0  0  0
   11.6913   -0.0000   -0.0000 O   0  0  0  0  0  0  0  0  0  0  0  0
   12.9904   -2.2500   -0.0000 N   0  0  0  0  0  0  0  0  0  0  0  0
   15.5885   -0.7500   -0.0000 C   0  0  0  0  0  0  0  0  0  0  0  0
   10.3923   -0.7500   -0.0000 C   0  0  0  0  0  0  0  0  0  0  0  0
   11.6913   -3.0000   -0.0000 C   0  0  0  0  0  0  0  0  0  0  0  0
   16.8875   -0.0000   -0.0000 C   0  0  0  0  0  0  0  0  0  0  0  0
    9.0933   -0.0000   -0.0000 C   0  0  0  0  0  0  0  0  0  0  0  0
   11.6913   -4.5000   -0.0000 C   0  0  0  0  0  0  0  0  0  0  0  0
   10.3923   -2.2500   -0.0000 C   0  0  0  0  0  0  0  0  0  0  0  0
   18.1865   -0.7500   -0.0000 C   0  0  0  0  0  0  0  0  0  0  0  0
    7.7942   -0.7500   -0.0000 O   0  0  0  0  0  0  0  0  0  0  0  0
    9.0933    1.5000   -0.0000 C   0  0  0  0  0  0  0  0  0  0  0  0
   12.9904   -5.2500   -0.0000 O   0  0  0  0  0  0  0  0  0  0  0  0
   10.3923   -5.2500   -0.0000 O   0  0  0  0  0  0  0  0  0  0  0  0
   18.1865   -2.2500   -0.0000 C   0  0  0  0  0  0  0  0  0  0  0  0
    6.4952   -0.0000   -0.0000 C   0  0  0  0  0  0  0  0  0  0  0  0
   10.3923   -6.7500   -0.0000 C   0  0  0  0  0  0  0  0  0  0  0  0
   19.4856   -3.0000   -0.0000 C   0  0  0  0  0  0  0  0  0  0  0  0
    5.1962   -0.7500   -0.0000 N   0  0  0  0  0  0  0  0  0  0  0  0
   20.7846   -2.2500   -0.0000 C   0  0  0  0  0  0  0  0  0  0  0  0
    3.8971   -0.0000   -0.0000 C   0  0  0  0  0  0  0  0  0  0  0  0
    5.1962   -2.2500   -0.0000 C   0  0  0  0  0  0  0  0  0  0  0  0
    2.5981   -0.7500   -0.0000 N   0  0  0  0  0  0  0  0  0  0  0  0
    1.2990   -0.0000   -0.0000 C   0  0  0  0  0  0  0  0  0  0  0  0
    1.2990    1.5000   -0.0000 O   0  0  0  0  0  0  0  0  0  0  0  0
    0.0000   -0.7500   -0.0000 C   0  0  0  0  0  0  0  0  0  0  0  0
  1  2  1  0  0  0  0
  1  3  1  0  0  0  0
  1  4  1  0  0  0  0
  2  5  1  0  0  0  0
  3  6  1  0  0  0  0
  7  4  1  6  0  0  0
  5  8  1  0  0  0  0
  9  6  1  0  0  0  0
  7 10  1  0  0  0  0
  7 11  1  0  0  0  0
  8 12  2  0  0  0  0
  9 13  1  1  0  0  0
  9 14  1  0  0  0  0
 10 15  2  0  0  0  0
 10 16  1  0  0  0  0
 12 17  1  0  0  0  0
 13 18  1  0  0  0  0
 16 19  1  0  0  0  0
 17 20  2  0  0  0  0
 18 21  1  0  0  0  0
 20 22  1  0  0  0  0
 21 23  1  0  0  0  0
 21 24  1  0  0  0  0
 23 25  1  0  0  0  0
 25 26  1  0  0  0  0
 26 27  2  0  0  0  0
 26 28  1  0  0  0  0
M  END
>  <idcoordinates2D>


>  <FragFp>
;jzxUirrzxzvwtjjBaThfCgejR80oJrVl02cCK84ATZX!bFXFX1c16Z04J0420V0V$40k0k$X14!

>  <PathFp>
8084F2NFG#Y0k0Zg4K20211$944X0FF01F406a2284#VO2H0Tl!1D10F0BZF03c91!22J0J6VB01F

>  <SkelSpheres>
01$1/$1!2!1#A(1)1&2/#1%1,2(7$2///%4+1#@$1//1/.3/&1&2+3/!1!1/-1/)1%1$2)1!102-1(2.1#4#A&2/1-1*503$6(3/#3$1.1/!3$1+2!2!1-4//*2)1!2$1(1//1$1*2014*1+1////,i/(1011+1)1/-1#1$1*1/-5,1$1&3*1,1021+2/.1&61#1&103&301,3$607+

>  <Structure>
fc{pr@LEGAAg^VCprRIIIQJJYEKJ[JUUUSSUMUSHXaQBeK@

>  <Atoms>
28

>  <Bonds>
27

>  <Total Molweight>
385

>  <Total Molweight 2>
385.187

>  <cLogP>
1.4938

>  <H-Acceptors>
9

>  <H-Donors>
0

>  <Total Surface Area>
67.91

>  <Relative PSA>
1.1299

>  <Polar Surface Area>
94.37

>  <Shape Index>
0.64286

>  <Molecular Flexibility>
0.75545

>  <Molecular Complexity>
0.62239

>  <Non-H Atoms>
28

>  <Non-C/H Atoms>
10

>  <Electronegative Atoms>
10

>  <Stereo Centers>
3

>  <Rotatable Bonds>
16

>  <Rings Closures>
0

>  <Aromatic Rings>
0

>  <Aromatic Atoms>
0

>  <sp3-Atoms>
19

>  <Symmetric atoms>
0

$$$$

eCreator 1.02D

 28 27  0  0  0  0  0  0  0  0999 V2000
    9.5263   -0.0000   -0.0000 P   0  0  0  0  0  0  0  0  0  0  0  0
   10.3923    0.5000   -0.0000 O   0  0  0  0  0  0  0  0  0  0  0  0
    9.5263    1.0000   -0.0000 O   0  0  0  0  0  0  0  0  0  0  0  0
    8.6603   -0.5000   -0.0000 O   0  0  0  0  0  0  0  0  0  0  0  0
   10.3923   -0.5000   -0.0000 N   0  0  0  0  0  0  0  0  0  0  0  0
   10.3923    1.5000   -0.0000 C   0  0  0  0  0  0  0  0  0  0  0  0
    7.7942   -0.0000   -0.0000 C   0  0  0  0  0  0  0  0  0  0  0  0
   11.2583   -0.0000   -0.0000 C   0  0  0  0  0  0  0  0  0  0  0  0
   10.3923    2.5000   -0.0000 C   0  0  0  0  0  0  0  0  0  0  0  0
   11.2583    1.0000   -0.0000 C   0  0  0  0  0  0  0  0  0  0  0  0
    6.9282   -0.5000   -0.0000 C   0  0  0  0  0  0  0  0  0  0  0  0
   12.1244   -0.5000   -0.0000 C   0  0  0  0  0  0  0  0  0  0  0  0
   11.2583    3.0000   -0.0000 C   0  0  0  0  0  0  0  0  0  0  0  0
    6.0622   -0.0000   -0.0000 C   0  0  0  0  0  0  0  0  0  0  0  0
   12.9904   -0.0000   -0.0000 O   0  0  0  0  0  0  0  0  0  0  0  0
   12.1244    2.5000   -0.0000 C   0  0  0  0  0  0  0  0  0  0  0  0
    5.1962   -0.5000   -0.0000 C   0  0  0  0  0  0  0  0  0  0  0  0
   13.8564   -0.5000   -0.0000 C   0  0  0  0  0  0  0  0  0  0  0  0
    4.3301   -0.0000   -0.0000 C   0  0  0  0  0  0  0  0  0  0  0  0
   14.7224   -0.0000   -0.0000 C   0  0  0  0  0  0  0  0  0  0  0  0
    4.3301    1.0000   -0.0000 O   0  0  0  0  0  0  0  0  0  0  0  0
    3.4641   -0.5000   -0.0000 N   0  0  0  0  0  0  0  0  0  0  0  0
    2.5981   -0.0000   -0.0000 C   0  0  0  0  0  0  0  0  0  0  0  0
    3.4641   -1.5000   -0.0000 C   0  0  0  0  0  0  0  0  0  0  0  0
    1.7321   -0.5000   -0.0000 N   0  0  0  0  0  0  0  0  0  0  0  0
    0.8660   -0.0000   -0.0000 C   0  0  0  0  0  0  0  0  0  0  0  0
    0.8660    1.0000   -0.0000 O   0  0  0  0  0  0  0  0  0  0  0  0
    0.0000   -0.5000   -0.0000 C   0  0  0  0  0  0  0  0  0  0  0  0
  1  2  2  0  0  0  0
  1  3  1  0  0  0  0
  1  4  1  0  0  0  0
  1  5  1  0  0  0  0
  3  6  1  0  0  0  0
  4  7  1  0  0  0  0
  5  8  1  0  0  0  0
  6  9  1  0  0  0  0
  6 10  2  0  0  0  0
  7 11  1  0  0  0  0
  8 12  1  0  0  0  0
  9 13  2  0  0  0  0
 11 14  1  0  0  0  0
 12 15  1  0  0  0  0
 13 16  1  0  0  0  0
 14 17  1  0  0  0  0
 15 18  1  0  0  0  0
 19 17  1  0  0  0  0
 18 20  1  0  0  0  0
 19 21  1  6  0  0  0
 19 22  1  0  0  0  0
 22 23  1  0  0  0  0
 22 24  1  0  0  0  0
 23 25  1  0  0  0  0
 25 26  1  0  0  0  0
 26 27  2  0  0  0  0
 26 28  1  0  0  0  0
M  END
>  <idcoordinates2D>


>  <FragFp>
;hzxzirrzUzypODjhaTd@heYbAeNkVMXp!A0_0XYPc9FYo02!80J2#61!W(40V28$X14!

>  <PathFp>
!8!HN0F!8X0m0ZgJS!219@010924V8FF21Ng06X0V950V0VG2mVUl1!JW1k1ZVF!c30F0H2o0F6V5050

>  <SkelSpheres>
/*1,G(1102%1//!1/2!20401!4+1!1.2#2/14(1%16/!2(1//+3*1//,3,1*5/*1/%2$1!2(22!9/&1/#82!1!1//&2!304$6/)2!3/#1*1!1$31,2%2(2!1$4/&2,201,1!4///&1#1#2/*1,1/&2$2/.20i!1#1(2!1%1%1#21+1//#1/$2/&5/)21)1*12$1%10101///%104(21$1,2!1*

>  <Structure>
fc{pr@BUGAFGEVCprRSIJIKIIYJFKJMUTtuUUUSPSHZX

>  <Atoms>
28

>  <Bonds>
27

>  <Total Molweight>
385

>  <Total Molweight 2>
385.187

>  <cLogP>
1.4651

>  <H-Acceptors>
9

>  <H-Donors>
0

>  <Total Surface Area>
67.19

>  <Relative PSA>
1.2474

>  <Polar Surface Area>
101.59

>  <Shape Index>
0.64286

>  <Molecular Flexibility>
0.75919

>  <Molecular Complexity>
0.65645

>  <Non-H Atoms>
28

>  <Non-C/H Atoms>
10

>  <Electronegative Atoms>
10

>  <Stereo Centers>
2

>  <Rotatable Bonds>
16

>  <Rings Closures>
0

>  <Aromatic Rings>
0

>  <Aromatic Atoms>
0

>  <sp3-Atoms>
19

>  <Symmetric atoms>
0

$$$$

eCreator 1.02D

 28 27  0  0  0  0  0  0  0  0999 V2000
    9.5263   -0.0000   -0.0000 P   0  0  0  0  0  0  0  0  0  0  0  0
   10.3923   -0.5000   -0.0000 O   0  0  0  0  0  0  0  0  0  0  0  0
    8.6603   -0.5000   -0.0000 O   0  0  0  0  0  0  0  0  0  0  0  0
    9.5263    1.0000   -0.0000 N   0  0  0  0  0  0  0  0  0  0  0  0
   11.2583   -0.0000   -0.0000 C   0  0  0  0  0  0  0  0  0  0  0  0
    7.7942   -0.0000   -0.0000 C   0  0  0  0  0  0  0  0  0  0  0  0
    8.6603    1.5000   -0.0000 C   0  0  0  0  0  0  0  0  0  0  0  0
   12.1244   -0.5000   -0.0000 C   0  0  0  0  0  0  0  0  0  0  0  0
    6.9282   -0.5000   -0.0000 C   0  0  0  0  0  0  0  0  0  0  0  0
    8.6603    2.5000   -0.0000 C   0  0  0  0  0  0  0  0  0  0  0  0
   12.9904   -0.0000   -0.0000 C   0  0  0  0  0  0  0  0  0  0  0  0
    6.0622   -0.0000   -0.0000 C   0  0  0  0  0  0  0  0  0  0  0  0
    7.7942    3.0000   -0.0000 O   0  0  0  0  0  0  0  0  0  0  0  0
   12.9904    1.0000   -0.0000 C   0  0  0  0  0  0  0  0  0  0  0  0
    6.0622    1.0000   -0.0000 O   0  0  0  0  0  0  0  0  0  0  0  0
    5.1962   -0.5000   -0.0000 C   0  0  0  0  0  0  0  0  0  0  0  0
    7.7942    4.0000   -0.0000 C   0  0  0  0  0  0  0  0  0  0  0  0
   13.8564    1.5000   -0.0000 C   0  0  0  0  0  0  0  0  0  0  0  0
    5.1962   -1.5000   -0.0000 F   0  0  0  0  0  0  0  0  0  0  0  0
    4.3301   -0.0000   -0.0000 C   0  0  0  0  0  0  0  0  0  0  0  0
    6.9282    4.5000   -0.0000 C   0  0  0  0  0  0  0  0  0  0  0  0
   14.7224    1.0000   -0.0000 C   0  0  0  0  0  0  0  0  0  0  0  0
    3.4641   -0.5000   -0.0000 N   0  0  0  0  0  0  0  0  0  0  0  0
    2.5981   -0.0000   -0.0000 C   0  0  0  0  0  0  0  0  0  0  0  0
    1.7321   -0.5000   -0.0000 C   0  0  0  0  0  0  0  0  0  0  0  0
    1.7321   -1.5000   -0.0000 C   0  0  0  0  0  0  0  0  0  0  0  0
    2.5981   -2.0000   -0.0000 O   0  0  0  0  0  0  0  0  0  0  0  0
    0.8660   -2.0000   -0.0000 N   0  0  0  0  0  0  0  0  0  0  0  0
  1  2  1  0  0  0  0
  1  3  1  0  0  0  0
  1  4  1  0  0  0  0
  2  5  1  0  0  0  0
  3  6  1  0  0  0  0
  4  7  1  0  0  0  0
  5  8  1  0  0  0  0
  6  9  1  0  0  0  0
  7 10  1  0  0  0  0
  8 11  2  0  0  0  0
 12  9  1  0  0  0  0
 10 13  1  0  0  0  0
 11 14  1  0  0  0  0
 12 15  1  6  0  0  0
 16 12  1  0  0  0  0
 13 17  1  0  0  0  0
 14 18  2  0  0  0  0
 16 19  1  1  0  0  0
 16 20  1  0  0  0  0
 17 21  1  0  0  0  0
 18 22  1  0  0  0  0
 20 23  1  0  0  0  0
 23 24  1  0  0  0  0
 24 25  2  0  0  0  0
 25 26  1  0  0  0  0
 26 27  2  0  0  0  0
 26 28  1  0  0  0  0
M  END
>  <idcoordinates2D>


>  <FragFp>
;EzUzeM:IzyoNXf_eDh@4umb8eRkVKll0l8010V9PB!HZ22%22080VF0V5%J6FV0H%1B!

>  <PathFp>
F09083N2G802Y4kVZcF51021GX0109JB08FI31FC0622V840V0m12F0Dk1!FWFF06VF0Fd30F062oFF2V4010

>  <SkelSpheres>
//(D(1)1&2!2/2/&2$5!101.102%2+1/4)1%C$1//1/,10304/,2/1//!2!1$3/01+1%1$3,21$6/&1/#8&1///205&1/*1.1/!301%1$2#202-1/+1(1(2,5$11/02#2/12&1#1!102//1#1/#1#102#21*1.1!20i!1/$101(11#2//$101)1*1/-33/(21(12+2$1$11/*1)1+101%103/,5071*

>  <Structure>
fc{qQ@LMwAAgKAxIdLdbRRRRRbVbVJReUUSUTuULrMStqIB}X

>  <Atoms>
28

>  <Bonds>
27

>  <Total Molweight>
388

>  <Total Molweight 2>
388.186

>  <cLogP>
0.7892

>  <H-Acceptors>
8

>  <H-Donors>
0

>  <Total Surface Area>
78.87

>  <Relative PSA>
0.84684

>  <Polar Surface Area>
88.3

>  <Shape Index>
0.67857

>  <Molecular Flexibility>
0.78736

>  <Molecular Complexity>
0.58959

>  <Non-H Atoms>
28

>  <Non-C/H Atoms>
10

>  <Electronegative Atoms>
10

>  <Stereo Centers>
3

>  <Rotatable Bonds>
18

>  <Rings Closures>
0

>  <Aromatic Rings>
0

>  <Aromatic Atoms>
0

>  <sp3-Atoms>
17

>  <Symmetric atoms>
0

$$$$

eCreator 1.02D

 28 27  0  0  0  0  0  0  0  0999 V2000
    8.6603   -0.5000   -0.0000 P   0  0  0  0  0  0  0  0  0  0  0  0
    8.6603    0.5000   -0.0000 O   0  0  0  0  0  0  0  0  0  0  0  0
    8.6603   -1.5000   -0.0000 O   0  0  0  0  0  0  0  0  0  0  0  0
    7.7942   -0.0000   -0.0000 O   0  0  0  0  0  0  0  0  0  0  0  0
    9.5263   -0.0000   -0.0000 N   0  0  0  0  0  0  0  0  0  0  0  0
    7.7942   -2.0000   -0.0000 C   0  0  0  0  0  0  0  0  0  0  0  0
    6.9282   -0.5000   -0.0000 C   0  0  0  0  0  0  0  0  0  0  0  0
   10.3923   -0.5000   -0.0000 C   0  0  0  0  0  0  0  0  0  0  0  0
    7.7942   -3.0000   -0.0000 C   0  0  0  0  0  0  0  0  0  0  0  0
    6.0622   -0.0000   -0.0000 C   0  0  0  0  0  0  0  0  0  0  0  0
   11.2583   -0.0000   -0.0000 C   0  0  0  0  0  0  0  0  0  0  0  0
    6.9282   -3.5000   -0.0000 C   0  0  0  0  0  0  0  0  0  0  0  0
    5.1962   -0.5000   -0.0000 O   0  0  0  0  0  0  0  0  0  0  0  0
    6.0622    1.0000   -0.0000 C   0  0  0  0  0  0  0  0  0  0  0  0
   11.2583    1.0000   -0.0000 O   0  0  0  0  0  0  0  0  0  0  0  0
   12.1244   -0.5000   -0.0000 O   0  0  0  0  0  0  0  0  0  0  0  0
    6.9282   -4.5000   -0.0000 C   0  0  0  0  0  0  0  0  0  0  0  0
    4.3301   -0.0000   -0.0000 C   0  0  0  0  0  0  0  0  0  0  0  0
   12.9904   -0.0000   -0.0000 C   0  0  0  0  0  0  0  0  0  0  0  0
    3.4641   -0.5000   -0.0000 N   0  0  0  0  0  0  0  0  0  0  0  0
    4.3301    1.0000   -0.0000 C   0  0  0  0  0  0  0  0  0  0  0  0
   13.8564   -0.5000   -0.0000 C   0  0  0  0  0  0  0  0  0  0  0  0
    2.5981   -0.0000   -0.0000 C   0  0  0  0  0  0  0  0  0  0  0  0
    3.4641   -1.5000   -0.0000 C   0  0  0  0  0  0  0  0  0  0  0  0
    3.4641    1.5000   -0.0000 F   0  0  0  0  0  0  0  0  0  0  0  0
    1.7321   -0.5000   -0.0000 N   0  0  0  0  0  0  0  0  0  0  0  0
    0.8660   -0.0000   -0.0000 C   0  0  0  0  0  0  0  0  0  0  0  0
    0.0000   -0.5000   -0.0000 C   0  0  0  0  0  0  0  0  0  0  0  0
  1  2  2  0  0  0  0
  1  3  1  0  0  0  0
  1  4  1  0  0  0  0
  1  5  1  0  0  0  0
  3  6  1  0  0  0  0
  4  7  1  0  0  0  0
  5  8  1  0  0  0  0
  6  9  2  0  0  0  0
 10  7  1  0  0  0  0
  8 11  1  0  0  0  0
  9 12  1  0  0  0  0
 10 13  1  1  0  0  0
 10 14  1  0  0  0  0
 11 15  2  0  0  0  0
 11 16  1  0  0  0  0
 12 17  2  0  0  0  0
 18 13  1  1  0  0  0
 16 19  1  0  0  0  0
 18 20  1  0  0  0  0
 18 21  1  0  0  0  0
 19 22  1  0  0  0  0
 20 23  1  0  0  0  0
 20 24  1  0  0  0  0
 21 25  1  0  0  0  0
 23 26  1  0  0  0  0
 26 27  1  0  0  0  0
 27 28  1  0  0  0  0
M  END
>  <idcoordinates2D>


>  <FragFp>
;jzxUirrzSzvlOijCaUjfh8Yb@@Foo7XG81Y9_06jThAFVp0VFV9840Z!5140110V!4#V2N$X1B!

>  <PathFp>
8084F2NFF!BX4m0_B4R102V5@#960X0FN258g06Z02N50V0V94u0Dk!WPG0s1gZ!IcC1!H2kFJ6Vh05F

>  <SkelSpheres>
$1/!1&2101#E(11(1-3+3#1!1/4$5$42/-2//&7+3)1+1/)2$2)1!1&2/%1,211$1,2#1!2)2+1//-2!31/&2.1!82%1/*2&1#1$2$6(22.21/-4!1!1%2#1&1&2/04/3(1*2$2)1!3/.101*11$1&1/$2/////&h$2!2.101!1!1/$1)2-103/-2,1%2/)22#1$301.1)1/)1.2!1!202#103(2/#211+

>  <Structure>
fc{pq@BYgAFCN|CpGHYIIdddeEDcheEbfjijifjjjdRdYCe@

>  <Atoms>
28

>  <Bonds>
27

>  <Total Molweight>
392

>  <Total Molweight 2>
392.174

>  <cLogP>
-0.1388

>  <H-Acceptors>
9

>  <H-Donors>
0

>  <Total Surface Area>
80.28

>  <Relative PSA>
1.0054

>  <Polar Surface Area>
90.59

>  <Shape Index>
0.60714

>  <Molecular Flexibility>
0.74564

>  <Molecular Complexity>
0.68976

>  <Non-H Atoms>
28

>  <Non-C/H Atoms>
11

>  <Electronegative Atoms>
11

>  <Stereo Centers>
3

>  <Rotatable Bonds>
17

>  <Rings Closures>
0

>  <Aromatic Rings>
0

>  <Aromatic Atoms>
0

>  <sp3-Atoms>
19

>  <Symmetric atoms>
0

$$$$

eCreator 1.02D

 28 27  0  0  0  0  0  0  0  0999 V2000
   12.9904   -0.7500   -0.0000 P   0  0  0  0  0  0  0  0  0  0  0  0
   12.9904    0.7500   -0.0000 O   0  0  0  0  0  0  0  0  0  0  0  0
   14.2894   -0.0000   -0.0000 O   0  0  0  0  0  0  0  0  0  0  0  0
   11.6913   -0.0000   -0.0000 O   0  0  0  0  0  0  0  0  0  0  0  0
   12.9904   -2.2500   -0.0000 N   0  0  0  0  0  0  0  0  0  0  0  0
   15.5885   -0.7500   -0.0000 C   0  0  0  0  0  0  0  0  0  0  0  0
   10.3923   -0.7500   -0.0000 C   0  0  0  0  0  0  0  0  0  0  0  0
   11.6913   -3.0000   -0.0000 C   0  0  0  0  0  0  0  0  0  0  0  0
   16.8875   -0.0000   -0.0000 C   0  0  0  0  0  0  0  0  0  0  0  0
    9.0933   -0.0000   -0.0000 C   0  0  0  0  0  0  0  0  0  0  0  0
   11.6913   -4.5000   -0.0000 C   0  0  0  0  0  0  0  0  0  0  0  0
   10.3923   -2.2500   -0.0000 C   0  0  0  0  0  0  0  0  0  0  0  0
   18.1865   -0.7500   -0.0000 C   0  0  0  0  0  0  0  0  0  0  0  0
    7.7942   -0.7500   -0.0000 O   0  0  0  0  0  0  0  0  0  0  0  0
    9.0933    1.5000   -0.0000 C   0  0  0  0  0  0  0  0  0  0  0  0
   10.3923   -5.2500   -0.0000 O   0  0  0  0  0  0  0  0  0  0  0  0
   19.4856   -0.0000   -0.0000 C   0  0  0  0  0  0  0  0  0  0  0  0
    6.4952   -0.0000   -0.0000 C   0  0  0  0  0  0  0  0  0  0  0  0
   10.3923   -6.7500   -0.0000 C   0  0  0  0  0  0  0  0  0  0  0  0
    5.1962   -0.7500   -0.0000 N   0  0  0  0  0  0  0  0  0  0  0  0
    6.4952    1.5000   -0.0000 C   0  0  0  0  0  0  0  0  0  0  0  0
    3.8971   -0.0000   -0.0000 C   0  0  0  0  0  0  0  0  0  0  0  0
    5.1962   -2.2500   -0.0000 C   0  0  0  0  0  0  0  0  0  0  0  0
    5.1962    2.2500   -0.0000 F   0  0  0  0  0  0  0  0  0  0  0  0
    2.5981   -0.7500   -0.0000 C   0  0  0  0  0  0  0  0  0  0  0  0
    6.4952   -3.0000   -0.0000 N   0  0  0  0  0  0  0  0  0  0  0  0
    2.5981   -2.2500   -0.0000 C   0  0  0  0  0  0  0  0  0  0  0  0
    1.2990   -3.0000   -0.0000 O   0  0  0  0  0  0  0  0  0  0  0  0
  1  2  2  0  0  0  0
  1  3  1  0  0  0  0
  1  4  1  0  0  0  0
  1  5  1  0  0  0  0
  3  6  1  0  0  0  0
  4  7  1  0  0  0  0
  8  5  1  6  0  0  0
  6  9  2  0  0  0  0
 10  7  1  0  0  0  0
  8 11  1  0  0  0  0
  8 12  1  0  0  0  0
  9 13  1  0  0  0  0
 10 14  1  1  0  0  0
 10 15  1  0  0  0  0
 11 16  1  0  0  0  0
 13 17  2  0  0  0  0
 18 14  1  1  0  0  0
 16 19  1  0  0  0  0
 18 20  1  0  0  0  0
 18 21  1  0  0  0  0
 20 22  1  0  0  0  0
 20 23  1  0  0  0  0
 21 24  1  0  0  0  0
 22 25  2  0  0  0  0
 23 26  1  0  0  0  0
 25 27  1  0  0  0  0
 27 28  2  0  0  0  0
M  END
>  <idcoordinates2D>


>  <FragFp>
;jzxUirrzxzutOijCaUjvhDYb@@kkpbXO83b1bFD@T_dFep0FG09c40Z!G14V1W0J!J4!V2N$X1B!

>  <PathFp>
F084N2NFF!DX4mV_B4T10205@#970X0FH258Z06402N50V0k94u0Dk!WFGFs1aV!7cCF!L2kFJ2V_05F

>  <SkelSpheres>
//41%B#1#11(1/.1/#2$6$4/.201//$B%2$3)1.2.1%2.1!1$202&1-1.1$1,2#1%1/%1.2/*1!3/!2$2.1!7&1//%21$1$6)2.2101/+6%1%2#1.2!1/.3&2+2$2)2!2//01*11!1)2///)3,2//$h1&2.1$12//(1)4.1-1%11$1/&1(23#1/!1#1)1!1/2$1.7!1!4%10301%2/#424+

>  <Structure>
fc{pq@BYgAFK^vCp{HIUZjrsowJ~uUMUTuUSScbeHqGKk@

>  <Atoms>
28

>  <Bonds>
27

>  <Total Molweight>
392

>  <Total Molweight 2>
392.174

>  <cLogP>
-1.1187

>  <H-Acceptors>
9

>  <H-Donors>
0

>  <Total Surface Area>
95.88

>  <Relative PSA>
0.84178

>  <Polar Surface Area>
90.59

>  <Shape Index>
0.57143

>  <Molecular Flexibility>
0.76515

>  <Molecular Complexity>
0.70181

>  <Non-H Atoms>
28

>  <Non-C/H Atoms>
11

>  <Electronegative Atoms>
11

>  <Stereo Centers>
4

>  <Rotatable Bonds>
16

>  <Rings Closures>
0

>  <Aromatic Rings>
0

>  <Aromatic Atoms>
0

>  <sp3-Atoms>
16

>  <Symmetric atoms>
0

$$$$

eCreator 1.02D

 28 27  0  0  0  0  0  0  0  0999 V2000
   14.2894   -0.0000   -0.0000 P   0  0  0  0  0  0  0  0  0  0  0  0
   15.5885    0.7500   -0.0000 O   0  0  0  0  0  0  0  0  0  0  0  0
   14.2894    1.5000   -0.0000 O   0  0  0  0  0  0  0  0  0  0  0  0
   12.9904   -0.7500   -0.0000 O   0  0  0  0  0  0  0  0  0  0  0  0
   15.5885   -0.7500   -0.0000 N   0  0  0  0  0  0  0  0  0  0  0  0
   15.5885    2.2500   -0.0000 C   0  0  0  0  0  0  0  0  0  0  0  0
   11.6914   -0.0000   -0.0000 C   0  0  0  0  0  0  0  0  0  0  0  0
   16.8875   -0.0000   -0.0000 C   0  0  0  0  0  0  0  0  0  0  0  0
   15.5885    3.7500   -0.0000 C   0  0  0  0  0  0  0  0  0  0  0  0
   16.8875    1.5000   -0.0000 C   0  0  0  0  0  0  0  0  0  0  0  0
   10.3923   -0.7500   -0.0000 C   0  0  0  0  0  0  0  0  0  0  0  0
   18.1866   -0.7500   -0.0000 C   0  0  0  0  0  0  0  0  0  0  0  0
   16.8875    4.5000   -0.0000 C   0  0  0  0  0  0  0  0  0  0  0  0
    9.0933   -0.0000   -0.0000 C   0  0  0  0  0  0  0  0  0  0  0  0
   19.4856   -0.0000   -0.0000 O   0  0  0  0  0  0  0  0  0  0  0  0
    9.0933    1.5000   -0.0000 O   0  0  0  0  0  0  0  0  0  0  0  0
    7.7942   -0.7500   -0.0000 C   0  0  0  0  0  0  0  0  0  0  0  0
   20.7846   -0.7500   -0.0000 C   0  0  0  0  0  0  0  0  0  0  0  0
    7.0442   -2.0490   -0.0000 F   0  0  0  0  0  0  0  0  0  0  0  0
    6.4952   -0.0000   -0.0000 C   0  0  0  0  0  0  0  0  0  0  0  0
    8.5442   -2.0490   -0.0000 C   0  0  0  0  0  0  0  0  0  0  0  0
    6.4952    1.5000   -0.0000 O   0  0  0  0  0  0  0  0  0  0  0  0
    5.1962   -0.7500   -0.0000 N   0  0  0  0  0  0  0  0  0  0  0  0
    3.8971   -0.0000   -0.0000 C   0  0  0  0  0  0  0  0  0  0  0  0
    5.1962   -2.2500   -0.0000 C   0  0  0  0  0  0  0  0  0  0  0  0
    2.5981   -0.7500   -0.0000 C   0  0  0  0  0  0  0  0  0  0  0  0
    2.5981   -2.2500   -0.0000 C   0  0  0  0  0  0  0  0  0  0  0  0
    1.2990   -3.0000   -0.0000 O   0  0  0  0  0  0  0  0  0  0  0  0
  1  2  2  0  0  0  0
  1  3  1  0  0  0  0
  1  4  1  0  0  0  0
  1  5  1  0  0  0  0
  3  6  1  0  0  0  0
  4  7  1  0  0  0  0
  5  8  1  0  0  0  0
  6  9  1  0  0  0  0
  6 10  2  0  0  0  0
  7 11  1  0  0  0  0
  8 12  1  0  0  0  0
  9 13  2  0  0  0  0
 14 11  1  0  0  0  0
 12 15  1  0  0  0  0
 14 16  1  6  0  0  0
 17 14  1  0  0  0  0
 15 18  1  0  0  0  0
 17 19  1  1  0  0  0
 20 17  1  0  0  0  0
 17 21  1  0  0  0  0
 20 22  1  6  0  0  0
 20 23  1  0  0  0  0
 23 24  1  0  0  0  0
 23 25  1  0  0  0  0
 24 26  2  0  0  0  0
 26 27  1  0  0  0  0
 27 28  2  0  0  0  0
M  END
>  <idcoordinates2D>


>  <FragFp>
;j;ir<yxOijziDhfhynbfuRkFMYKKn71bZifHhdNzwJH3080J26!LW08W5VJ!44LFW2@!V021B!

>  <PathFp>
F09082N2F!@X4mV_cJP1021Oe0109M808FI31N_0620V950V0m12m0Ek1#WFk1aV#d30F0L2kFF2V5050

>  <SkelSpheres>
02/#1/0@(11(3!5!1-3/-2!406$6.2.2#1/*1&9%2/*2/1*3#2//,1/-1-1/.2-3(2&102!5+1&3/&7&101//$2$202!7+2$21%2/.2!1!1.1#2%2(2&1//01#201!2(1#2/02/+1!1&102//01//$21/02.20h/2!1$1$1&1$1!1!1&3+1%1-1,2/(122/(22)1!1-1%10231/!2/+1%103(2/#1031*

>  <Structure>
fc{Qq@BM`cCoUvCpSHYIIdeDeehmHXXlfjjZZjjjf\V`YfPFp

>  <Atoms>
28

>  <Bonds>
27

>  <Total Molweight>
394

>  <Total Molweight 2>
394.166

>  <cLogP>
-0.3249

>  <H-Acceptors>
9

>  <H-Donors>
0

>  <Total Surface Area>
108.53

>  <Relative PSA>
0.86022

>  <Polar Surface Area>
118.58

>  <Shape Index>
0.60714

>  <Molecular Flexibility>
0.82854

>  <Molecular Complexity>
0.73536

>  <Non-H Atoms>
28

>  <Non-C/H Atoms>
11

>  <Electronegative Atoms>
11

>  <Stereo Centers>
4

>  <Rotatable Bonds>
15

>  <Rings Closures>
0

>  <Aromatic Rings>
0

>  <Aromatic Atoms>
0

>  <sp3-Atoms>
16

>  <Symmetric atoms>
0

$$$$

eCreator 1.02D

 27 27  0  0  0  0  0  0  0  0999 V2000
    9.0933   -0.0000   -0.0000 P   0  0  0  0  0  0  0  0  0  0  0  0
    9.0933    1.5000   -0.0000 O   0  0  0  0  0  0  0  0  0  0  0  0
    7.7942   -0.7500   -0.0000 O   0  0  0  0  0  0  0  0  0  0  0  0
   10.3923   -0.7500   -0.0000 N   0  0  0  0  0  0  0  0  0  0  0  0
   10.3923    2.2500   -0.0000 C   0  0  0  0  0  0  0  0  0  0  0  0
    6.4952   -0.0000   -0.0000 C   0  0  0  0  0  0  0  0  0  0  0  0
   11.6913   -0.0000   -0.0000 C   0  0  0  0  0  0  0  0  0  0  0  0
   10.3923    3.7500   -0.0000 C   0  0  0  0  0  0  0  0  0  0  0  0
   11.6913    1.5000   -0.0000 C   0  0  0  0  0  0  0  0  0  0  0  0
    5.1962   -0.7500   -0.0000 C   0  0  0  0  0  0  0  0  0  0  0  0
   12.9904   -0.7500   -0.0000 C   0  0  0  0  0  0  0  0  0  0  0  0
   11.6913    4.5000   -0.0000 C   0  0  0  0  0  0  0  0  0  0  0  0
    3.8971   -0.0000   -0.0000 C   0  0  0  0  0  0  0  0  0  0  0  0
   14.2894   -0.0000   -0.0000 O   0  0  0  0  0  0  0  0  0  0  0  0
   12.9904    3.7500   -0.0000 C   0  0  0  0  0  0  0  0  0  0  0  0
    2.5981   -0.7500   -0.0000 C   0  0  0  0  0  0  0  0  0  0  0  0
   15.5885   -0.7500   -0.0000 C   0  0  0  0  0  0  0  0  0  0  0  0
    2.5981   -2.2500   -0.0000 F   0  0  0  0  0  0  0  0  0  0  0  0
    1.2990   -0.0000   -0.0000 C   0  0  0  0  0  0  0  0  0  0  0  0
   16.8875   -0.0000   -0.0000 C   0  0  0  0  0  0  0  0  0  0  0  0
    1.2990    1.5000   -0.0000 O   0  0  0  0  0  0  0  0  0  0  0  0
    0.0000   -0.7500   -0.0000 N   0  0  0  0  0  0  0  0  0  0  0  0
   -1.2990    0.0000   -0.0000 C   0  0  0  0  0  0  0  0  0  0  0  0
   -0.0000   -2.2500   -0.0000 C   0  0  0  0  0  0  0  0  0  0  0  0
   -2.5981   -0.7500   -0.0000 C   0  0  0  0  0  0  0  0  0  0  0  0
   -1.2990   -3.0000   -0.0000 N   0  0  0  0  0  0  0  0  0  0  0  0
   -2.5981   -2.2500   -0.0000 C   0  0  0  0  0  0  0  0  0  0  0  0
  1  2  1  0  0  0  0
  1  3  1  0  0  0  0
  1  4  1  0  0  0  0
  2  5  1  0  0  0  0
  3  6  1  0  0  0  0
  4  7  1  0  0  0  0
  5  8  1  0  0  0  0
  5  9  2  0  0  0  0
  6 10  1  0  0  0  0
  7 11  1  0  0  0  0
  8 12  2  0  0  0  0
 10 13  1  0  0  0  0
 11 14  1  0  0  0  0
 12 15  1  0  0  0  0
 16 13  1  0  0  0  0
 14 17  1  0  0  0  0
 16 18  1  1  0  0  0
 19 16  1  0  0  0  0
 17 20  1  0  0  0  0
 19 21  1  6  0  0  0
 19 22  1  0  0  0  0
 22 23  1  0  0  0  0
 22 24  1  0  0  0  0
 23 25  2  0  0  0  0
 24 26  1  0  0  0  0
 25 27  1  0  0  0  0
 26 27  1  0  0  0  0
M  END
>  <idcoordinates2D>


>  <FragFp>
;jv:er:nzyxOXf_iTdA4BXbAuskZKlS03C1Y4i9P9VP1ZHF!80F2!2LFF1WZ0J#J40W08$X1B!

>  <PathFp>
F0910IN0F8!X4mVZgFM10211e218914V8FG21N906X0V94FV0m12m0Ek1!FWFF06VF0Fd70F062oFF6V5010

>  <SkelSpheres>
//1&F(101&1&1%1,1%1/2!206$2.1//$14/9/!2&1/.1,3/-1.1//!2!1%1/3-2#1!201,1%8*1+1%2,7//-12$1#14)4//(2!2/-2!2!203#2!1/.2&3!101.1!4/&3!1/!1101$1#1//%1#102/$1&2$1/)40h#1!1/!1%1011#2/-1(101#1)2//!201-3(21)2+2*11/*1/11%1%103/#1(4!1*

>  <Structure>
fm{pQ@LUgAEb`|HrFRQIJIKIIZKPqISWUUMMUUUSTctSHJX

>  <Atoms>
27

>  <Bonds>
27

>  <Total Molweight>
372

>  <Total Molweight 2>
372.187

>  <cLogP>
2.8345

>  <H-Acceptors>
7

>  <H-Donors>
0

>  <Total Surface Area>
58.03

>  <Relative PSA>
0.92625

>  <Polar Surface Area>
71.23

>  <Shape Index>
0.62963

>  <Molecular Flexibility>
0.69396

>  <Molecular Complexity>
0.67279

>  <Non-H Atoms>
27

>  <Non-C/H Atoms>
9

>  <Electronegative Atoms>
9

>  <Stereo Centers>
3

>  <Rotatable Bonds>
15

>  <Rings Closures>
1

>  <Aromatic Rings>
0

>  <Aromatic Atoms>
0

>  <sp3-Atoms>
20

>  <Symmetric atoms>
0

$$$$

eCreator 1.02D

 28 27  0  0  0  0  0  0  0  0999 V2000
    6.9282   -0.5000   -0.0000 P   0  0  0  0  0  0  0  0  0  0  0  0
    7.7942   -0.0000   -0.0000 O   0  0  0  0  0  0  0  0  0  0  0  0
    6.0622   -0.0000   -0.0000 O   0  0  0  0  0  0  0  0  0  0  0  0
    6.9282   -1.5000   -0.0000 N   0  0  0  0  0  0  0  0  0  0  0  0
    8.6603   -0.5000   -0.0000 C   0  0  0  0  0  0  0  0  0  0  0  0
    5.1962   -0.5000   -0.0000 C   0  0  0  0  0  0  0  0  0  0  0  0
    7.7942   -2.0000   -0.0000 C   0  0  0  0  0  0  0  0  0  0  0  0
    9.5263   -0.0000   -0.0000 C   0  0  0  0  0  0  0  0  0  0  0  0
    4.3301   -0.0000   -0.0000 C   0  0  0  0  0  0  0  0  0  0  0  0
    7.7942   -3.0000   -0.0000 C   0  0  0  0  0  0  0  0  0  0  0  0
   10.3923   -0.5000   -0.0000 C   0  0  0  0  0  0  0  0  0  0  0  0
    3.4641   -0.5000   -0.0000 O   0  0  0  0  0  0  0  0  0  0  0  0
    4.3301    1.0000   -0.0000 C   0  0  0  0  0  0  0  0  0  0  0  0
    8.6603   -3.5000   -0.0000 O   0  0  0  0  0  0  0  0  0  0  0  0
   11.2583   -0.0000   -0.0000 C   0  0  0  0  0  0  0  0  0  0  0  0
    2.5981   -0.0000   -0.0000 C   0  0  0  0  0  0  0  0  0  0  0  0
    3.4641    1.5000   -0.0000 O   0  0  0  0  0  0  0  0  0  0  0  0
    5.1962    1.5000   -0.0000 C   0  0  0  0  0  0  0  0  0  0  0  0
    8.6603   -4.5000   -0.0000 C   0  0  0  0  0  0  0  0  0  0  0  0
   11.2583    1.0000   -0.0000 C   0  0  0  0  0  0  0  0  0  0  0  0
    1.7321   -0.5000   -0.0000 N   0  0  0  0  0  0  0  0  0  0  0  0
    5.1962    2.5000   -0.0000 C   0  0  0  0  0  0  0  0  0  0  0  0
    7.7942   -5.0000   -0.0000 C   0  0  0  0  0  0  0  0  0  0  0  0
    9.5263   -5.0000   -0.0000 C   0  0  0  0  0  0  0  0  0  0  0  0
   12.1244    1.5000   -0.0000 C   0  0  0  0  0  0  0  0  0  0  0  0
    0.8660   -0.0000   -0.0000 C   0  0  0  0  0  0  0  0  0  0  0  0
    1.7321   -1.5000   -0.0000 C   0  0  0  0  0  0  0  0  0  0  0  0
    0.0000   -0.5000   -0.0000 C   0  0  0  0  0  0  0  0  0  0  0  0
  1  2  1  0  0  0  0
  1  3  1  0  0  0  0
  1  4  1  0  0  0  0
  2  5  1  0  0  0  0
  3  6  1  0  0  0  0
  4  7  1  0  0  0  0
  5  8  2  0  0  0  0
  9  6  1  0  0  0  0
  7 10  1  0  0  0  0
  8 11  1  0  0  0  0
  9 12  1  1  0  0  0
 13  9  1  0  0  0  0
 10 14  1  0  0  0  0
 11 15  2  0  0  0  0
 12 16  1  0  0  0  0
 13 17  1  1  0  0  0
 13 18  1  0  0  0  0
 14 19  1  0  0  0  0
 15 20  1  0  0  0  0
 16 21  1  0  0  0  0
 18 22  1  0  0  0  0
 19 23  1  0  0  0  0
 19 24  1  0  0  0  0
 20 25  2  0  0  0  0
 21 26  1  0  0  0  0
 21 27  1  0  0  0  0
 26 28  2  0  0  0  0
M  END
>  <idcoordinates2D>


>  <FragFp>
;EvUzeM:nzexOVf_iUie4Tmb@PRkoKVG8ldFl0V8eCVFHW0FG018024#V401W%42FV0N$214!

>  <PathFp>
!94F2NL#6X0m0_8FF102058#95428HF358c0640X841V0V90m06k121FWFN04VF03c3F!22k0J2V_01F

>  <SkelSpheres>
/!301#1-C(11(1&1(1#11$1/(1#9$4#1*1/$4//3C+1/&1//-1/!1(1&1,11+4*4/&3!1.1$1/#2)1/!1-9///$2$5(1///4/!1+102/03(2&1$3$11,6#2(2//+1/$41/$1-1///!103)10k(1%1(1#1/1*1%122.5!1//(1/&1)2)1.201$1!1!1(1/(11.10102/*239071*

>  <Structure>
fc{QR@LE`cU``|LdbRRRTRRbRrbT]USUTuUUMJAPtPrlp

>  <Atoms>
28

>  <Bonds>
27

>  <Total Molweight>
379

>  <Total Molweight 2>
379.203

>  <cLogP>
2.6742

>  <H-Acceptors>
7

>  <H-Donors>
0

>  <Total Surface Area>
60.8

>  <Relative PSA>
0.99013

>  <Polar Surface Area>
77.22

>  <Shape Index>
0.57143

>  <Molecular Flexibility>
0.74626

>  <Molecular Complexity>
0.63962

>  <Non-H Atoms>
28

>  <Non-C/H Atoms>
8

>  <Electronegative Atoms>
8

>  <Stereo Centers>
3

>  <Rotatable Bonds>
18

>  <Rings Closures>
0

>  <Aromatic Rings>
0

>  <Aromatic Atoms>
0

>  <sp3-Atoms>
20

>  <Symmetric atoms>
1

$$$$

eCreator 1.02D

 28 27  0  0  0  0  0  0  0  0999 V2000
   14.2894   -0.0000   -0.0000 P   0  0  0  0  0  0  0  0  0  0  0  0
   15.5885    0.7500   -0.0000 O   0  0  0  0  0  0  0  0  0  0  0  0
   14.2894    1.5000   -0.0000 O   0  0  0  0  0  0  0  0  0  0  0  0
   12.9904   -0.7500   -0.0000 O   0  0  0  0  0  0  0  0  0  0  0  0
   15.5885   -0.7500   -0.0000 N   0  0  0  0  0  0  0  0  0  0  0  0
   15.5885    2.2500   -0.0000 C   0  0  0  0  0  0  0  0  0  0  0  0
   11.6914   -0.0000   -0.0000 C   0  0  0  0  0  0  0  0  0  0  0  0
   16.8875   -0.0000   -0.0000 C   0  0  0  0  0  0  0  0  0  0  0  0
   15.5885    3.7500   -0.0000 C   0  0  0  0  0  0  0  0  0  0  0  0
   16.8875    1.5000   -0.0000 C   0  0  0  0  0  0  0  0  0  0  0  0
   10.3923   -0.7500   -0.0000 C   0  0  0  0  0  0  0  0  0  0  0  0
   18.1866   -0.7500   -0.0000 C   0  0  0  0  0  0  0  0  0  0  0  0
    9.0933   -0.0000   -0.0000 C   0  0  0  0  0  0  0  0  0  0  0  0
   19.4856   -0.0000   -0.0000 O   0  0  0  0  0  0  0  0  0  0  0  0
    9.0933    1.5000   -0.0000 O   0  0  0  0  0  0  0  0  0  0  0  0
    7.7942   -0.7500   -0.0000 C   0  0  0  0  0  0  0  0  0  0  0  0
   20.7846   -0.7500   -0.0000 C   0  0  0  0  0  0  0  0  0  0  0  0
    6.2943   -0.7500   -0.0000 F   0  0  0  0  0  0  0  0  0  0  0  0
    7.7942   -2.2500   -0.0000 C   0  0  0  0  0  0  0  0  0  0  0  0
    7.0443    0.5490   -0.0000 C   0  0  0  0  0  0  0  0  0  0  0  0
    9.0933   -3.0000   -0.0000 O   0  0  0  0  0  0  0  0  0  0  0  0
    6.4952   -3.0000   -0.0000 N   0  0  0  0  0  0  0  0  0  0  0  0
    5.1962   -2.2500   -0.0000 C   0  0  0  0  0  0  0  0  0  0  0  0
    6.4952   -4.5000   -0.0000 C   0  0  0  0  0  0  0  0  0  0  0  0
    3.8971   -3.0000   -0.0000 C   0  0  0  0  0  0  0  0  0  0  0  0
    7.7942   -5.2500   -0.0000 N   0  0  0  0  0  0  0  0  0  0  0  0
    3.8971   -4.5000   -0.0000 C   0  0  0  0  0  0  0  0  0  0  0  0
    2.5981   -5.2500   -0.0000 O   0  0  0  0  0  0  0  0  0  0  0  0
  1  2  2  0  0  0  0
  1  3  1  0  0  0  0
  1  4  1  0  0  0  0
  1  5  1  0  0  0  0
  3  6  1  0  0  0  0
  4  7  1  0  0  0  0
  5  8  1  0  0  0  0
  6  9  2  0  0  0  0
  6 10  1  0  0  0  0
  7 11  1  0  0  0  0
  8 12  1  0  0  0  0
 13 11  1  0  0  0  0
 12 14  1  0  0  0  0
 13 15  1  6  0  0  0
 16 13  1  0  0  0  0
 14 17  1  0  0  0  0
 16 18  1  6  0  0  0
 19 16  1  0  0  0  0
 16 20  1  0  0  0  0
 19 21  1  1  0  0  0
 19 22  1  0  0  0  0
 22 23  1  0  0  0  0
 22 24  1  0  0  0  0
 23 25  2  0  0  0  0
 24 26  1  0  0  0  0
 25 27  1  0  0  0  0
 27 28  2  0  0  0  0
M  END
>  <idcoordinates2D>


>  <FragFp>
;j;ir<yxOijziThfhynbfuwkFMYSKn71bZi@HhdNzwJH308042602LW0815VJ!44HFW2@!V0X1B!

>  <PathFp>
F09082F2F!@X4mV_BJP1021Oe0109M8V8FI318506!V950V0m10m0Ek1#WFk1XV024d70F0L2kFF2V5050

>  <SkelSpheres>
02/#1/0B(11(3!5!1//,202!5$4.2.2#1/*1&5%2,13)1%2+1*3/////4-1*2/#2/&2&102!5/#3/&9&1//%22!3011#7/02&2!1/+2!1!1.1#2%2(2&1//01#201!2)2!2//-1!1)2//01//$2/!2.30g/3(1$1,1!1!2&3+1)2.1//013/)22(21011-1%2!31/!2/$3%3%104(2&1*11031*

>  <Structure>
fc{qq@BUgAFKNKlGaFPrRSIJIEJKRFFIKMUSUUUUTtxMOQLau`

>  <Atoms>
28

>  <Bonds>
27

>  <Total Molweight>
396

>  <Total Molweight 2>
396.162

>  <cLogP>
-1.4926

>  <H-Acceptors>
10

>  <H-Donors>
0

>  <Total Surface Area>
99.57

>  <Relative PSA>
0.97329

>  <Polar Surface Area>
121.82

>  <Shape Index>
0.60714

>  <Molecular Flexibility>
0.83649

>  <Molecular Complexity>
0.7473

>  <Non-H Atoms>
28

>  <Non-C/H Atoms>
12

>  <Electronegative Atoms>
12

>  <Stereo Centers>
4

>  <Rotatable Bonds>
15

>  <Rings Closures>
0

>  <Aromatic Rings>
0

>  <Aromatic Atoms>
0

>  <sp3-Atoms>
18

>  <Symmetric atoms>
0

$$$$

eCreator 1.02D

 28 27  0  0  0  0  0  0  0  0999 V2000
   10.3923   -0.5000   -0.0000 P   0  0  0  0  0  0  0  0  0  0  0  0
   10.3923   -1.5000   -0.0000 O   0  0  0  0  0  0  0  0  0  0  0  0
    9.5263   -0.0000   -0.0000 O   0  0  0  0  0  0  0  0  0  0  0  0
   11.2583   -0.0000   -0.0000 N   0  0  0  0  0  0  0  0  0  0  0  0
    9.5263   -2.0000   -0.0000 C   0  0  0  0  0  0  0  0  0  0  0  0
    8.6603   -0.5000   -0.0000 C   0  0  0  0  0  0  0  0  0  0  0  0
   12.1244   -0.5000   -0.0000 C   0  0  0  0  0  0  0  0  0  0  0  0
    9.5263   -3.0000   -0.0000 C   0  0  0  0  0  0  0  0  0  0  0  0
    8.6603   -1.5000   -0.0000 C   0  0  0  0  0  0  0  0  0  0  0  0
    7.7942   -0.0000   -0.0000 C   0  0  0  0  0  0  0  0  0  0  0  0
   12.9904   -0.0000   -0.0000 C   0  0  0  0  0  0  0  0  0  0  0  0
    8.6603   -3.5000   -0.0000 C   0  0  0  0  0  0  0  0  0  0  0  0
    7.7942   -2.0000   -0.0000 C   0  0  0  0  0  0  0  0  0  0  0  0
    6.9282   -0.5000   -0.0000 C   0  0  0  0  0  0  0  0  0  0  0  0
   13.8564   -0.5000   -0.0000 O   0  0  0  0  0  0  0  0  0  0  0  0
    7.7942   -3.0000   -0.0000 C   0  0  0  0  0  0  0  0  0  0  0  0
    6.0622   -0.0000   -0.0000 C   0  0  0  0  0  0  0  0  0  0  0  0
   14.7224   -0.0000   -0.0000 C   0  0  0  0  0  0  0  0  0  0  0  0
    6.0622    1.0000   -0.0000 F   0  0  0  0  0  0  0  0  0  0  0  0
    5.1962   -0.5000   -0.0000 C   0  0  0  0  0  0  0  0  0  0  0  0
   15.5885   -0.5000   -0.0000 C   0  0  0  0  0  0  0  0  0  0  0  0
    5.1962   -1.5000   -0.0000 O   0  0  0  0  0  0  0  0  0  0  0  0
    4.3301   -0.0000   -0.0000 N   0  0  0  0  0  0  0  0  0  0  0  0
    3.4641   -0.5000   -0.0000 C   0  0  0  0  0  0  0  0  0  0  0  0
    2.5981   -0.0000   -0.0000 C   0  0  0  0  0  0  0  0  0  0  0  0
    2.5981    1.0000   -0.0000 C   0  0  0  0  0  0  0  0  0  0  0  0
    1.7321    1.5000   -0.0000 N   0  0  0  0  0  0  0  0  0  0  0  0
    1.7321    2.5000   -0.0000 C   0  0  0  0  0  0  0  0  0  0  0  0
  1  2  1  0  0  0  0
  1  3  1  0  0  0  0
  1  4  1  0  0  0  0
  2  5  1  0  0  0  0
  3  6  1  0  0  0  0
  4  7  1  0  0  0  0
  5  8  1  0  0  0  0
  5  9  2  0  0  0  0
  6 10  1  0  0  0  0
  7 11  1  0  0  0  0
  8 12  2  0  0  0  0
  9 13  1  0  0  0  0
 10 14  1  0  0  0  0
 11 15  1  0  0  0  0
 12 16  1  0  0  0  0
 17 14  1  0  0  0  0
 15 18  1  0  0  0  0
 17 19  1  6  0  0  0
 20 17  1  0  0  0  0
 18 21  1  0  0  0  0
 20 22  1  1  0  0  0
 20 23  1  0  0  0  0
 23 24  1  0  0  0  0
 24 25  2  0  0  0  0
 25 26  1  0  0  0  0
 26 27  1  0  0  0  0
 27 28  1  0  0  0  0
M  END
>  <idcoordinates2D>


>  <FragFp>
;jv:ervzIzyp8Xd_iDd@48XrAu8kVKlG01C0W0V9P10N1Z2!8!F2#4FF1W4!180J40W08$21B!

>  <PathFp>
F09103N0F804Y4mV_cFM10211e01891408FG25Nd0620V84FV0m12m0Ek1!FWFN06VF0Fd30F062oFF2V5010

>  <SkelSpheres>
$2//!G(1)1&1/#2+1%1#4$5/#21/&1,14)2%C/!2&1//01*3/-1.1//!2101+1*3/!1$1#1(1%7(3-3/!1@//.2*4/-1/#2/$1%1$2!2!2/%1//1/!4/(2*1)13&11!1$2/%1)1#1/&201$2/3$1(30j#1!1/!3(110102#1/.1!301#1//,1(2&3(21)2+201!1$11/01$1!1/1&102#103/,3!1)2

>  <Structure>
fc{pQ@LMWACj`|DrFRQIJIIIKKQZEIJjjZZjjjfi@YfXyJ^l

>  <Atoms>
28

>  <Bonds>
27

>  <Total Molweight>
384

>  <Total Molweight 2>
384.198

>  <cLogP>
2.5644

>  <H-Acceptors>
7

>  <H-Donors>
0

>  <Total Surface Area>
54.94

>  <Relative PSA>
0.97834

>  <Polar Surface Area>
71.23

>  <Shape Index>
0.67857

>  <Molecular Flexibility>
0.77107

>  <Molecular Complexity>
0.62239

>  <Non-H Atoms>
28

>  <Non-C/H Atoms>
9

>  <Electronegative Atoms>
9

>  <Stereo Centers>
3

>  <Rotatable Bonds>
18

>  <Rings Closures>
0

>  <Aromatic Rings>
0

>  <Aromatic Atoms>
0

>  <sp3-Atoms>
21

>  <Symmetric atoms>
0

$$$$

eCreator 1.02D

 29 28  0  0  0  0  0  0  0  0999 V2000
    8.6603   -0.5000   -0.0000 P   0  0  0  0  0  0  0  0  0  0  0  0
    8.6603    0.5000   -0.0000 O   0  0  0  0  0  0  0  0  0  0  0  0
    8.6603   -1.5000   -0.0000 O   0  0  0  0  0  0  0  0  0  0  0  0
    7.7942   -0.0000   -0.0000 O   0  0  0  0  0  0  0  0  0  0  0  0
    9.5263   -0.0000   -0.0000 N   0  0  0  0  0  0  0  0  0  0  0  0
    7.7942   -2.0000   -0.0000 C   0  0  0  0  0  0  0  0  0  0  0  0
    6.9282   -0.5000   -0.0000 C   0  0  0  0  0  0  0  0  0  0  0  0
   10.3923   -0.5000   -0.0000 C   0  0  0  0  0  0  0  0  0  0  0  0
    7.7942   -3.0000   -0.0000 C   0  0  0  0  0  0  0  0  0  0  0  0
    6.0622   -0.0000   -0.0000 C   0  0  0  0  0  0  0  0  0  0  0  0
   11.2583   -0.0000   -0.0000 C   0  0  0  0  0  0  0  0  0  0  0  0
    6.9282   -3.5000   -0.0000 C   0  0  0  0  0  0  0  0  0  0  0  0
    5.1962   -0.5000   -0.0000 O   0  0  0  0  0  0  0  0  0  0  0  0
    6.0622    1.0000   -0.0000 C   0  0  0  0  0  0  0  0  0  0  0  0
   11.2583    1.0000   -0.0000 O   0  0  0  0  0  0  0  0  0  0  0  0
   12.1244   -0.5000   -0.0000 O   0  0  0  0  0  0  0  0  0  0  0  0
    6.9282   -4.5000   -0.0000 C   0  0  0  0  0  0  0  0  0  0  0  0
    4.3301   -0.0000   -0.0000 C   0  0  0  0  0  0  0  0  0  0  0  0
   12.9904   -0.0000   -0.0000 C   0  0  0  0  0  0  0  0  0  0  0  0
    3.4641   -0.5000   -0.0000 N   0  0  0  0  0  0  0  0  0  0  0  0
    4.3301    1.0000   -0.0000 C   0  0  0  0  0  0  0  0  0  0  0  0
   13.8564   -0.5000   -0.0000 C   0  0  0  0  0  0  0  0  0  0  0  0
   12.9904    1.0000   -0.0000 C   0  0  0  0  0  0  0  0  0  0  0  0
    2.5981   -0.0000   -0.0000 C   0  0  0  0  0  0  0  0  0  0  0  0
    3.4641   -1.5000   -0.0000 C   0  0  0  0  0  0  0  0  0  0  0  0
    3.4641    1.5000   -0.0000 F   0  0  0  0  0  0  0  0  0  0  0  0
    1.7321   -0.5000   -0.0000 N   0  0  0  0  0  0  0  0  0  0  0  0
    0.8660   -0.0000   -0.0000 C   0  0  0  0  0  0  0  0  0  0  0  0
    0.0000   -0.5000   -0.0000 C   0  0  0  0  0  0  0  0  0  0  0  0
  1  2  2  0  0  0  0
  1  3  1  0  0  0  0
  1  4  1  0  0  0  0
  1  5  1  0  0  0  0
  3  6  1  0  0  0  0
  4  7  1  0  0  0  0
  5  8  1  0  0  0  0
  6  9  2  0  0  0  0
 10  7  1  0  0  0  0
  8 11  1  0  0  0  0
  9 12  1  0  0  0  0
 10 13  1  1  0  0  0
 10 14  1  0  0  0  0
 11 15  2  0  0  0  0
 11 16  1  0  0  0  0
 12 17  2  0  0  0  0
 18 13  1  1  0  0  0
 16 19  1  0  0  0  0
 18 20  1  0  0  0  0
 18 21  1  0  0  0  0
 19 22  1  0  0  0  0
 19 23  1  0  0  0  0
 20 24  1  0  0  0  0
 20 25  1  0  0  0  0
 21 26  1  0  0  0  0
 24 27  1  0  0  0  0
 27 28  1  0  0  0  0
 28 29  1  0  0  0  0
M  END
>  <idcoordinates2D>


>  <FragFp>
;jzxUirrzSzvlOijCaUjvh8Yb@@Fop7XG81Y9_06jThAFVp0VFV9840Z!514V110V!4#V2N$X1B!

>  <PathFp>
8084F2NFF!BX4m0_B4R102V5@#960X0FN258g06Z02N50V0V94u0Dk!WPG0s1gZ!IcC1!H2kFJ6Vh05F

>  <SkelSpheres>
/02%1&21%C(11(1-3/1!1/4$8$42/-2//&7+3)1+1/)2$2)1!1&2/%103*211$1,2#1!2)2+1//-2!31/&2.1!@2%1/*2&10101$2$6(22.21/-4!1!1%2#1&1&2*1%1/3(1*2$5)1!1/.101*11$1&1//////3+j$2!2.101!1$41/01)2-106//+1%2/*2#101!301.1)1/)1.2!1!202#103(2/#201+

>  <Structure>
fkgpq@BYWAFCN|CpgHYIIdddeEDchhhbTuUMULuUUUHeHrGJ

>  <Atoms>
29

>  <Bonds>
28

>  <Total Molweight>
404

>  <Total Molweight 2>
404.185

>  <cLogP>
0.2205

>  <H-Acceptors>
9

>  <H-Donors>
0

>  <Total Surface Area>
77.19

>  <Relative PSA>
1.0456

>  <Polar Surface Area>
90.59

>  <Shape Index>
0.58621

>  <Molecular Flexibility>
0.74053

>  <Molecular Complexity>
0.69203

>  <Non-H Atoms>
29

>  <Non-C/H Atoms>
11

>  <Electronegative Atoms>
11

>  <Stereo Centers>
3

>  <Rotatable Bonds>
17

>  <Rings Closures>
0

>  <Aromatic Rings>
0

>  <Aromatic Atoms>
0

>  <sp3-Atoms>
20

>  <Symmetric atoms>
1

$$$$

eCreator 1.02D

 29 28  0  0  0  0  0  0  0  0999 V2000
    7.7942   -0.0000   -0.0000 P   0  0  0  0  0  0  0  0  0  0  0  0
    8.6603   -0.5000   -0.0000 O   0  0  0  0  0  0  0  0  0  0  0  0
    6.9282   -0.5000   -0.0000 O   0  0  0  0  0  0  0  0  0  0  0  0
    7.7942    1.0000   -0.0000 N   0  0  0  0  0  0  0  0  0  0  0  0
    9.5263   -0.0000   -0.0000 C   0  0  0  0  0  0  0  0  0  0  0  0
    6.0622   -0.0000   -0.0000 C   0  0  0  0  0  0  0  0  0  0  0  0
    6.9282    1.5000   -0.0000 C   0  0  0  0  0  0  0  0  0  0  0  0
   10.3923   -0.5000   -0.0000 C   0  0  0  0  0  0  0  0  0  0  0  0
    5.1962   -0.5000   -0.0000 C   0  0  0  0  0  0  0  0  0  0  0  0
    6.9282    2.5000   -0.0000 C   0  0  0  0  0  0  0  0  0  0  0  0
   11.2583   -0.0000   -0.0000 C   0  0  0  0  0  0  0  0  0  0  0  0
    4.3301   -0.0000   -0.0000 O   0  0  0  0  0  0  0  0  0  0  0  0
    5.1962   -1.5000   -0.0000 C   0  0  0  0  0  0  0  0  0  0  0  0
    7.7942    3.0000   -0.0000 O   0  0  0  0  0  0  0  0  0  0  0  0
    6.0622    3.0000   -0.0000 O   0  0  0  0  0  0  0  0  0  0  0  0
   12.1244   -0.5000   -0.0000 C   0  0  0  0  0  0  0  0  0  0  0  0
    3.4641   -0.5000   -0.0000 C   0  0  0  0  0  0  0  0  0  0  0  0
    6.0622    4.0000   -0.0000 C   0  0  0  0  0  0  0  0  0  0  0  0
   12.1244   -1.5000   -0.0000 C   0  0  0  0  0  0  0  0  0  0  0  0
    2.5981   -0.0000   -0.0000 N   0  0  0  0  0  0  0  0  0  0  0  0
    3.4641   -1.5000   -0.0000 C   0  0  0  0  0  0  0  0  0  0  0  0
    6.9282    4.5000   -0.0000 C   0  0  0  0  0  0  0  0  0  0  0  0
    5.1962    4.5000   -0.0000 C   0  0  0  0  0  0  0  0  0  0  0  0
    2.5981    1.0000   -0.0000 C   0  0  0  0  0  0  0  0  0  0  0  0
    1.7321   -0.5000   -0.0000 C   0  0  0  0  0  0  0  0  0  0  0  0
    4.3301   -2.0000   -0.0000 F   0  0  0  0  0  0  0  0  0  0  0  0
    1.7321    1.5000   -0.0000 C   0  0  0  0  0  0  0  0  0  0  0  0
    0.8660   -0.0000   -0.0000 N   0  0  0  0  0  0  0  0  0  0  0  0
    0.0000   -0.5000   -0.0000 C   0  0  0  0  0  0  0  0  0  0  0  0
  1  2  1  0  0  0  0
  1  3  1  0  0  0  0
  1  4  1  0  0  0  0
  2  5  1  0  0  0  0
  3  6  1  0  0  0  0
  4  7  1  0  0  0  0
  5  8  2  0  0  0  0
  9  6  1  0  0  0  0
  7 10  1  0  0  0  0
  8 11  1  0  0  0  0
  9 12  1  6  0  0  0
  9 13  1  0  0  0  0
 10 14  2  0  0  0  0
 10 15  1  0  0  0  0
 11 16  2  0  0  0  0
 17 12  1  6  0  0  0
 15 18  1  0  0  0  0
 16 19  1  0  0  0  0
 17 20  1  0  0  0  0
 17 21  1  0  0  0  0
 18 22  1  0  0  0  0
 18 23  1  0  0  0  0
 20 24  1  0  0  0  0
 20 25  1  0  0  0  0
 21 26  1  0  0  0  0
 24 27  2  0  0  0  0
 25 28  1  0  0  0  0
 28 29  1  0  0  0  0
M  END
>  <idcoordinates2D>


>  <FragFp>
;jzxUirrzxzvtOijCaUjvCDYb@@kop7VO83h9b06EThXH@W0kGV98!Z!404V1W0o#4!V0N$X1B!

>  <PathFp>
N084F2NJF!4X4m0_B4J102V58#954X0FF258g06Z02840V0V90u0Dk021PGFN0DZF0IcCG!22kFJ2Vh01F

>  <SkelSpheres>
/02%1&2&B(1/01%201#1,2/41#8$3#1/!11/,4/C+1///1.1*2/%103*2!1#1,1*4//*1$1)1///%A&1/.1$121$1$5(32//01/*31!2.2!1-1/3&2/05)1!1//+101$1+1/&1)1//#1/$3+k(2%1(102!1$41(1&2/+5!1//(1%2,1,2)1,10201$1!1!1(1/03%2$5!1!2#10103#21&1.606+

>  <Structure>
fkgqQ@LYwAFkNAxSdLdbRRRTTRJTTtQQjjZjYjjjfdB`Xady`

>  <Atoms>
29

>  <Bonds>
28

>  <Total Molweight>
400

>  <Total Molweight 2>
400.197

>  <cLogP>
1.5954

>  <H-Acceptors>
8

>  <H-Donors>
0

>  <Total Surface Area>
72.68

>  <Relative PSA>
0.87631

>  <Polar Surface Area>
77.3

>  <Shape Index>
0.55172

>  <Molecular Flexibility>
0.72621

>  <Molecular Complexity>
0.6621

>  <Non-H Atoms>
29

>  <Non-C/H Atoms>
10

>  <Electronegative Atoms>
10

>  <Stereo Centers>
3

>  <Rotatable Bonds>
18

>  <Rings Closures>
0

>  <Aromatic Rings>
0

>  <Aromatic Atoms>
0

>  <sp3-Atoms>
20

>  <Symmetric atoms>
1

$$$$

eCreator 1.02D

 29 28  0  0  0  0  0  0  0  0999 V2000
    8.6603   -0.5000   -0.0000 P   0  0  0  0  0  0  0  0  0  0  0  0
    8.6603    0.5000   -0.0000 O   0  0  0  0  0  0  0  0  0  0  0  0
    8.6603   -1.5000   -0.0000 O   0  0  0  0  0  0  0  0  0  0  0  0
    7.7942   -0.0000   -0.0000 O   0  0  0  0  0  0  0  0  0  0  0  0
    9.5263   -0.0000   -0.0000 N   0  0  0  0  0  0  0  0  0  0  0  0
    7.7942   -2.0000   -0.0000 C   0  0  0  0  0  0  0  0  0  0  0  0
    6.9282   -0.5000   -0.0000 C   0  0  0  0  0  0  0  0  0  0  0  0
   10.3923   -0.5000   -0.0000 C   0  0  0  0  0  0  0  0  0  0  0  0
    7.7942   -3.0000   -0.0000 C   0  0  0  0  0  0  0  0  0  0  0  0
    6.0622   -0.0000   -0.0000 C   0  0  0  0  0  0  0  0  0  0  0  0
   11.2583   -0.0000   -0.0000 C   0  0  0  0  0  0  0  0  0  0  0  0
   10.3923   -1.5000   -0.0000 C   0  0  0  0  0  0  0  0  0  0  0  0
    6.9282   -3.5000   -0.0000 C   0  0  0  0  0  0  0  0  0  0  0  0
    5.1962   -0.5000   -0.0000 O   0  0  0  0  0  0  0  0  0  0  0  0
    6.0622    1.0000   -0.0000 C   0  0  0  0  0  0  0  0  0  0  0  0
   12.1244   -0.5000   -0.0000 O   0  0  0  0  0  0  0  0  0  0  0  0
    6.9282   -4.5000   -0.0000 C   0  0  0  0  0  0  0  0  0  0  0  0
    4.3301   -0.0000   -0.0000 C   0  0  0  0  0  0  0  0  0  0  0  0
   12.9904   -0.0000   -0.0000 C   0  0  0  0  0  0  0  0  0  0  0  0
    3.4641   -0.5000   -0.0000 N   0  0  0  0  0  0  0  0  0  0  0  0
    4.3301    1.0000   -0.0000 C   0  0  0  0  0  0  0  0  0  0  0  0
   13.8564   -0.5000   -0.0000 C   0  0  0  0  0  0  0  0  0  0  0  0
    2.5981   -0.0000   -0.0000 C   0  0  0  0  0  0  0  0  0  0  0  0
    3.4641   -1.5000   -0.0000 C   0  0  0  0  0  0  0  0  0  0  0  0
    3.4641    1.5000   -0.0000 F   0  0  0  0  0  0  0  0  0  0  0  0
    1.7321   -0.5000   -0.0000 C   0  0  0  0  0  0  0  0  0  0  0  0
    4.3301   -2.0000   -0.0000 N   0  0  0  0  0  0  0  0  0  0  0  0
    1.7321   -1.5000   -0.0000 C   0  0  0  0  0  0  0  0  0  0  0  0
    0.8660   -2.0000   -0.0000 O   0  0  0  0  0  0  0  0  0  0  0  0
  1  2  2  0  0  0  0
  1  3  1  0  0  0  0
  1  4  1  0  0  0  0
  1  5  1  0  0  0  0
  3  6  1  0  0  0  0
  4  7  1  0  0  0  0
  8  5  1  6  0  0  0
  6  9  2  0  0  0  0
 10  7  1  0  0  0  0
  8 11  1  0  0  0  0
  8 12  1  0  0  0  0
  9 13  1  0  0  0  0
 10 14  1  1  0  0  0
 10 15  1  0  0  0  0
 11 16  1  0  0  0  0
 13 17  2  0  0  0  0
 18 14  1  1  0  0  0
 16 19  1  0  0  0  0
 18 20  1  0  0  0  0
 18 21  1  0  0  0  0
 19 22  1  0  0  0  0
 20 23  1  0  0  0  0
 20 24  1  0  0  0  0
 21 25  1  0  0  0  0
 23 26  2  0  0  0  0
 24 27  1  0  0  0  0
 26 28  1  0  0  0  0
 28 29  2  0  0  0  0
M  END
>  <idcoordinates2D>


>  <FragFp>
;jzxUirrzxzutOijCaUjvhDYb@@kkpbXO83b1bFD@T_dFep0FG09c40Z!G14V1W0J!J4!V2N$X1B!

>  <PathFp>
F084N2NFF!DX4mV_B4T10@05@#970X0FH258g06402N50V0k94u0Dk!WFGFs1aV!7cCF!L2kFJ2V_05F

>  <SkelSpheres>
//41%C(11//$1!1/#2$6$4/1-201//$B%2$3)1.2.1%2.1!1$202&1-1.1$1,2#1%1/%1#1*2/*1!5/!2$2.1!8&1//%21$1$6)2.2101/+6%1%2#1.2!1/.3&2+2$2)2!4//01*11!1)2///)2,2//$j1&2.1$12//02%1)4.1-1&1$1%2/1(22#1&1)21#1)1!1/2$1.7!1!4%10301%2/#204+

>  <Structure>
fkgpq@BYWAFK^NCpGHIUZjrsorsomUSUUMUUMNNJTcD\al

>  <Atoms>
29

>  <Bonds>
28

>  <Total Molweight>
404

>  <Total Molweight 2>
404.185

>  <cLogP>
-0.7124

>  <H-Acceptors>
9

>  <H-Donors>
0

>  <Total Surface Area>
92.79

>  <Relative PSA>
0.86981

>  <Polar Surface Area>
90.59

>  <Shape Index>
0.58621

>  <Molecular Flexibility>
0.76335

>  <Molecular Complexity>
0.70595

>  <Non-H Atoms>
29

>  <Non-C/H Atoms>
11

>  <Electronegative Atoms>
11

>  <Stereo Centers>
4

>  <Rotatable Bonds>
17

>  <Rings Closures>
0

>  <Aromatic Rings>
0

>  <Aromatic Atoms>
0

>  <sp3-Atoms>
17

>  <Symmetric atoms>
0

$$$$

eCreator 1.02D

 28 28  0  0  0  0  0  0  0  0999 V2000
    9.0933   -0.0000   -0.0000 P   0  0  0  0  0  0  0  0  0  0  0  0
    9.0933    1.5000   -0.0000 O   0  0  0  0  0  0  0  0  0  0  0  0
    7.7942   -0.7500   -0.0000 O   0  0  0  0  0  0  0  0  0  0  0  0
   10.3923   -0.7500   -0.0000 N   0  0  0  0  0  0  0  0  0  0  0  0
   10.3923    2.2500   -0.0000 C   0  0  0  0  0  0  0  0  0  0  0  0
    6.4952   -0.0000   -0.0000 C   0  0  0  0  0  0  0  0  0  0  0  0
   11.6913   -0.0000   -0.0000 C   0  0  0  0  0  0  0  0  0  0  0  0
   10.3923    3.7500   -0.0000 C   0  0  0  0  0  0  0  0  0  0  0  0
   11.6913    1.5000   -0.0000 C   0  0  0  0  0  0  0  0  0  0  0  0
    5.1962   -0.7500   -0.0000 C   0  0  0  0  0  0  0  0  0  0  0  0
   12.9904   -0.7500   -0.0000 C   0  0  0  0  0  0  0  0  0  0  0  0
   11.6913    4.5000   -0.0000 C   0  0  0  0  0  0  0  0  0  0  0  0
    3.8971   -0.0000   -0.0000 C   0  0  0  0  0  0  0  0  0  0  0  0
   14.2894   -0.0000   -0.0000 O   0  0  0  0  0  0  0  0  0  0  0  0
   12.9904    3.7500   -0.0000 C   0  0  0  0  0  0  0  0  0  0  0  0
    2.5981   -0.7500   -0.0000 C   0  0  0  0  0  0  0  0  0  0  0  0
   15.5885   -0.7500   -0.0000 C   0  0  0  0  0  0  0  0  0  0  0  0
    2.5981   -2.2500   -0.0000 F   0  0  0  0  0  0  0  0  0  0  0  0
    1.2990   -0.0000   -0.0000 C   0  0  0  0  0  0  0  0  0  0  0  0
   16.8875   -0.0000   -0.0000 C   0  0  0  0  0  0  0  0  0  0  0  0
    1.2990    1.5000   -0.0000 O   0  0  0  0  0  0  0  0  0  0  0  0
    0.0000   -0.7500   -0.0000 N   0  0  0  0  0  0  0  0  0  0  0  0
   -1.2990    0.0000   -0.0000 C   0  0  0  0  0  0  0  0  0  0  0  0
   -0.0000   -2.2500   -0.0000 C   0  0  0  0  0  0  0  0  0  0  0  0
   -2.5981   -0.7500   -0.0000 C   0  0  0  0  0  0  0  0  0  0  0  0
   -1.2990   -3.0000   -0.0000 N   0  0  0  0  0  0  0  0  0  0  0  0
   -2.5981   -2.2500   -0.0000 C   0  0  0  0  0  0  0  0  0  0  0  0
   -3.8971   -3.0000   -0.0000 O   0  0  0  0  0  0  0  0  0  0  0  0
  1  2  1  0  0  0  0
  1  3  1  0  0  0  0
  1  4  1  0  0  0  0
  2  5  1  0  0  0  0
  3  6  1  0  0  0  0
  4  7  1  0  0  0  0
  5  8  1  0  0  0  0
  5  9  2  0  0  0  0
  6 10  1  0  0  0  0
  7 11  1  0  0  0  0
  8 12  2  0  0  0  0
 10 13  1  0  0  0  0
 11 14  1  0  0  0  0
 12 15  1  0  0  0  0
 16 13  1  0  0  0  0
 14 17  1  0  0  0  0
 16 18  1  1  0  0  0
 19 16  1  0  0  0  0
 17 20  1  0  0  0  0
 19 21  1  6  0  0  0
 19 22  1  0  0  0  0
 22 23  1  0  0  0  0
 22 24  1  0  0  0  0
 23 25  2  0  0  0  0
 24 26  1  0  0  0  0
 25 27  1  0  0  0  0
 27 28  2  0  0  0  0
 26 27  1  0  0  0  0
M  END
>  <idcoordinates2D>


>  <FragFp>
;j;er:nzyxOXf_iTdA4iXbAuskZKlx03C1Y4i9PCVP3ZHH!c0F2!@LFF1W_0J#J40W08$X1B!

>  <PathFp>
F0918IN0F802X4mV_gFM10211e218914V8FI21NC06X0V94FV0mG2mVUl1!JWFF06VF0Jd70F062oFF6V5010

>  <SkelSpheres>
3/.1&E(101&1&1%1/#1/2!406$3.1/+1(14/9#2-2&1/.1,4/-1.1//!2!1/&3-2#1!201,3%7*1+1/#7&1//%12$1$5///!2!22-2-2!210201&1&101/$2&3!101.1!4/*1/!1!1$1!21#1%2/*1#102/,2/.40i&104/1(11#2/-1(101#1)2//!401-3(21)1+2*11/*1/11%1%103/#1(4!1*

>  <Structure>
fcgqQ@LUgAEb{AxQdLdbRTRVRRtVabRtuuUSSUUUTtrOQL`i`

>  <Atoms>
28

>  <Bonds>
28

>  <Total Molweight>
388

>  <Total Molweight 2>
388.186

>  <cLogP>
2.2683

>  <H-Acceptors>
8

>  <H-Donors>
0

>  <Total Surface Area>
78.87

>  <Relative PSA>
0.84684

>  <Polar Surface Area>
88.3

>  <Shape Index>
0.64286

>  <Molecular Flexibility>
0.71889

>  <Molecular Complexity>
0.69754

>  <Non-H Atoms>
28

>  <Non-C/H Atoms>
10

>  <Electronegative Atoms>
10

>  <Stereo Centers>
3

>  <Rotatable Bonds>
15

>  <Rings Closures>
1

>  <Aromatic Rings>
0

>  <Aromatic Atoms>
0

>  <sp3-Atoms>
17

>  <Symmetric atoms>
0

$$$$

eCreator 1.02D

 28 28  0  0  0  0  0  0  0  0999 V2000
   12.9904   -0.7500   -0.0000 P   0  0  0  0  0  0  0  0  0  0  0  0
   12.9904    0.7500   -0.0000 O   0  0  0  0  0  0  0  0  0  0  0  0
   12.9904   -2.2500   -0.0000 O   0  0  0  0  0  0  0  0  0  0  0  0
   11.6913   -0.0000   -0.0000 O   0  0  0  0  0  0  0  0  0  0  0  0
   14.2894   -0.0000   -0.0000 N   0  0  0  0  0  0  0  0  0  0  0  0
   11.6913   -3.0000   -0.0000 C   0  0  0  0  0  0  0  0  0  0  0  0
   10.3923   -0.7500   -0.0000 C   0  0  0  0  0  0  0  0  0  0  0  0
   15.5885   -0.7500   -0.0000 C   0  0  0  0  0  0  0  0  0  0  0  0
   10.3923   -2.2500   -0.0000 C   0  0  0  0  0  0  0  0  0  0  0  0
   11.6913   -4.5000   -0.0000 C   0  0  0  0  0  0  0  0  0  0  0  0
    9.0933   -0.0000   -0.0000 C   0  0  0  0  0  0  0  0  0  0  0  0
   16.8875   -0.0000   -0.0000 C   0  0  0  0  0  0  0  0  0  0  0  0
    9.0933   -3.0000   -0.0000 C   0  0  0  0  0  0  0  0  0  0  0  0
   10.3923   -5.2500   -0.0000 C   0  0  0  0  0  0  0  0  0  0  0  0
    7.7942   -0.7500   -0.0000 C   0  0  0  0  0  0  0  0  0  0  0  0
   18.1865   -0.7500   -0.0000 O   0  0  0  0  0  0  0  0  0  0  0  0
    9.0933   -4.5000   -0.0000 C   0  0  0  0  0  0  0  0  0  0  0  0
    7.7942   -2.2500   -0.0000 O   0  0  0  0  0  0  0  0  0  0  0  0
    6.4952   -0.0000   -0.0000 C   0  0  0  0  0  0  0  0  0  0  0  0
   19.4856   -0.0000   -0.0000 C   0  0  0  0  0  0  0  0  0  0  0  0
    5.1962   -0.7500   -0.0000 C   0  0  0  0  0  0  0  0  0  0  0  0
    6.4952    1.5000   -0.0000 C   0  0  0  0  0  0  0  0  0  0  0  0
    3.8971   -0.0000   -0.0000 N   0  0  0  0  0  0  0  0  0  0  0  0
    2.5981   -0.7500   -0.0000 C   0  0  0  0  0  0  0  0  0  0  0  0
    3.8971    1.5000   -0.0000 C   0  0  0  0  0  0  0  0  0  0  0  0
    1.2990   -0.0000   -0.0000 C   0  0  0  0  0  0  0  0  0  0  0  0
    2.5981    2.2500   -0.0000 N   0  0  0  0  0  0  0  0  0  0  0  0
    1.2990    1.5000   -0.0000 C   0  0  0  0  0  0  0  0  0  0  0  0
  1  2  2  0  0  0  0
  1  3  1  0  0  0  0
  1  4  1  0  0  0  0
  1  5  1  0  0  0  0
  3  6  1  0  0  0  0
  4  7  1  0  0  0  0
  5  8  1  0  0  0  0
  6  9  2  0  0  0  0
  6 10  1  0  0  0  0
  7 11  1  0  0  0  0
  8 12  1  0  0  0  0
  9 13  1  0  0  0  0
 10 14  2  0  0  0  0
 15 11  1  0  0  0  0
 12 16  1  0  0  0  0
 13 17  2  0  0  0  0
 15 18  1  1  0  0  0
 15 19  1  0  0  0  0
 16 20  1  0  0  0  0
 19 21  1  0  0  0  0
 19 22  1  0  0  0  0
 21 23  1  0  0  0  0
 23 24  1  0  0  0  0
 23 25  1  0  0  0  0
 24 26  2  0  0  0  0
 25 27  1  0  0  0  0
 26 28  1  0  0  0  0
 14 17  1  0  0  0  0
M  END
>  <idcoordinates2D>


>  <FragFp>
<v;r<izQizxeThfhynbejwkH7bC0p31_0s@2ctFqoJL1!F48602HWV814104!42FV@@!V0V14!

>  <PathFp>
F090N2F2#BXVkXZ8JP1820O20149M8V8HG31010L!VC50V0X10H0Dk5#WFF1VV220d30K9L2k2F2VRF50

>  <SkelSpheres>
//(C(11(2///#8$7$1.2,202+1)3&3(5/$1+2#2/-1/&1,1#201/01/(21-1//(2&102!5,1/$1(72(1//*1$5/)2-1(2*1!1*1#1#2%2(2&1//%211!2)2!2!2/.2$2(4$1,1/1&1//(2/&1(1j%3/.3$@#1!1/0103)2)4%1!2/!1#1!1/,22)22/1#501#1!3.1011/*1#104(2/#1!1*

>  <Structure>
fcgqR@BMWAFOQAxYIIdeDddehcMhdkAZj`hJJjjZHNdAl

>  <Atoms>
28

>  <Bonds>
28

>  <Total Molweight>
381

>  <Total Molweight 2>
381.199

>  <cLogP>
0.7458

>  <H-Acceptors>
8

>  <H-Donors>
0

>  <Total Surface Area>
77.11

>  <Relative PSA>
0.91778

>  <Polar Surface Area>
84.52

>  <Shape Index>
0.57143

>  <Molecular Flexibility>
0.76598

>  <Molecular Complexity>
0.68511

>  <Non-H Atoms>
28

>  <Non-C/H Atoms>
9

>  <Electronegative Atoms>
9

>  <Stereo Centers>
3

>  <Rotatable Bonds>
14

>  <Rings Closures>
1

>  <Aromatic Rings>
1

>  <Aromatic Atoms>
6

>  <sp3-Atoms>
18

>  <Symmetric atoms>
2

$$$$

eCreator 1.02D

 29 28  0  0  0  0  0  0  0  0999 V2000
    8.6603   -0.5000   -0.0000 P   0  0  0  0  0  0  0  0  0  0  0  0
    9.5263   -0.0000   -0.0000 O   0  0  0  0  0  0  0  0  0  0  0  0
    7.7942   -0.0000   -0.0000 O   0  0  0  0  0  0  0  0  0  0  0  0
    8.6603   -1.5000   -0.0000 N   0  0  0  0  0  0  0  0  0  0  0  0
   10.3923   -0.5000   -0.0000 C   0  0  0  0  0  0  0  0  0  0  0  0
    6.9282   -0.5000   -0.0000 C   0  0  0  0  0  0  0  0  0  0  0  0
    9.5263   -2.0000   -0.0000 C   0  0  0  0  0  0  0  0  0  0  0  0
   11.2583   -0.0000   -0.0000 C   0  0  0  0  0  0  0  0  0  0  0  0
    6.0622   -0.0000   -0.0000 C   0  0  0  0  0  0  0  0  0  0  0  0
    9.5263   -3.0000   -0.0000 C   0  0  0  0  0  0  0  0  0  0  0  0
   10.3923   -1.5000   -0.0000 C   0  0  0  0  0  0  0  0  0  0  0  0
   12.1244   -0.5000   -0.0000 C   0  0  0  0  0  0  0  0  0  0  0  0
    5.1962   -0.5000   -0.0000 C   0  0  0  0  0  0  0  0  0  0  0  0
   10.3923   -3.5000   -0.0000 O   0  0  0  0  0  0  0  0  0  0  0  0
   12.9904   -0.0000   -0.0000 C   0  0  0  0  0  0  0  0  0  0  0  0
    5.1962   -1.5000   -0.0000 O   0  0  0  0  0  0  0  0  0  0  0  0
    4.3301   -0.0000   -0.0000 C   0  0  0  0  0  0  0  0  0  0  0  0
   10.3923   -4.5000   -0.0000 C   0  0  0  0  0  0  0  0  0  0  0  0
   12.9904    1.0000   -0.0000 C   0  0  0  0  0  0  0  0  0  0  0  0
    3.4641   -0.5000   -0.0000 C   0  0  0  0  0  0  0  0  0  0  0  0
    4.3301    1.0000   -0.0000 C   0  0  0  0  0  0  0  0  0  0  0  0
   11.2583   -5.0000   -0.0000 C   0  0  0  0  0  0  0  0  0  0  0  0
   13.8564    1.5000   -0.0000 C   0  0  0  0  0  0  0  0  0  0  0  0
    2.5981   -0.0000   -0.0000 N   0  0  0  0  0  0  0  0  0  0  0  0
    2.5981    1.0000   -0.0000 C   0  0  0  0  0  0  0  0  0  0  0  0
    1.7321   -0.5000   -0.0000 C   0  0  0  0  0  0  0  0  0  0  0  0
    1.7321    1.5000   -0.0000 O   0  0  0  0  0  0  0  0  0  0  0  0
    0.8660   -0.0000   -0.0000 C   0  0  0  0  0  0  0  0  0  0  0  0
    0.8660    1.0000   -0.0000 C   0  0  0  0  0  0  0  0  0  0  0  0
  1  2  1  0  0  0  0
  1  3  1  0  0  0  0
  1  4  1  0  0  0  0
  2  5  1  0  0  0  0
  3  6  1  0  0  0  0
  7  4  1  1  0  0  0
  5  8  2  0  0  0  0
  6  9  1  0  0  0  0
  7 10  1  0  0  0  0
  7 11  1  0  0  0  0
  8 12  1  0  0  0  0
 13  9  1  0  0  0  0
 10 14  1  0  0  0  0
 12 15  2  0  0  0  0
 13 16  1  1  0  0  0
 13 17  1  0  0  0  0
 14 18  1  0  0  0  0
 15 19  1  0  0  0  0
 17 20  1  0  0  0  0
 17 21  1  0  0  0  0
 18 22  1  0  0  0  0
 19 23  2  0  0  0  0
 20 24  1  0  0  0  0
 24 25  1  0  0  0  0
 24 26  1  0  0  0  0
 25 27  2  0  0  0  0
 26 28  2  0  0  0  0
 28 29  1  0  0  0  0
M  END
>  <idcoordinates2D>


>  <FragFp>
;EzUzeM:nzyxOWfpeThf4ymbeeRko_Yx0l91W0g8@B0FyZFH1!V40D02IV!15!V!42FV0P!V!14!

>  <PathFp>
F09082N6#4X0mV_8F010@0K@0109JB08HG358hV7!VN40V0V10k0Dl120FWFN04VF!d30F0a2k0F2V_010

>  <SkelSpheres>
/$1#1%2&A03%3)1&1/#1/&21#@01!3#1$1/*2$31)2$1*H+1(1(2!2/*1,1//#3/$1,1*3/1)101,1$1,11$4/!2/(@2%1101//)1$5//(1/4/02.2&1)3/%2/#2,4//$1%1$2$1&101&1+101-1-1/2/.10m!1$2%1+1)2&1/!2%3/$2(2/&1%2%1/!21(2121)2+1-1/(1$2!1$1010102/1+317+

>  <Structure>
fkgQR@L]`bwe`|LdbRRTRVTRtRUbVjjZjfjjZedLQiaeYVp

>  <Atoms>
29

>  <Bonds>
28

>  <Total Molweight>
391

>  <Total Molweight 2>
391.214

>  <cLogP>
3.1343

>  <H-Acceptors>
7

>  <H-Donors>
0

>  <Total Surface Area>
68.55

>  <Relative PSA>
0.92254

>  <Polar Surface Area>
85.06

>  <Shape Index>
0.62069

>  <Molecular Flexibility>
0.79445

>  <Molecular Complexity>
0.63297

>  <Non-H Atoms>
29

>  <Non-C/H Atoms>
8

>  <Electronegative Atoms>
8

>  <Stereo Centers>
4

>  <Rotatable Bonds>
17

>  <Rings Closures>
0

>  <Aromatic Rings>
0

>  <Aromatic Atoms>
0

>  <sp3-Atoms>
18

>  <Symmetric atoms>
0

$$$$

eCreator 1.02D

 29 28  0  0  0  0  0  0  0  0999 V2000
    9.5263   -0.0000   -0.0000 P   0  0  0  0  0  0  0  0  0  0  0  0
   10.3923    0.5000   -0.0000 O   0  0  0  0  0  0  0  0  0  0  0  0
    9.5263    1.0000   -0.0000 O   0  0  0  0  0  0  0  0  0  0  0  0
    8.6603   -0.5000   -0.0000 O   0  0  0  0  0  0  0  0  0  0  0  0
   10.3923   -0.5000   -0.0000 N   0  0  0  0  0  0  0  0  0  0  0  0
   10.3923    1.5000   -0.0000 C   0  0  0  0  0  0  0  0  0  0  0  0
    7.7942   -0.0000   -0.0000 C   0  0  0  0  0  0  0  0  0  0  0  0
   11.2583   -0.0000   -0.0000 C   0  0  0  0  0  0  0  0  0  0  0  0
   10.3923    2.5000   -0.0000 C   0  0  0  0  0  0  0  0  0  0  0  0
   11.2583    1.0000   -0.0000 C   0  0  0  0  0  0  0  0  0  0  0  0
    6.9282   -0.5000   -0.0000 C   0  0  0  0  0  0  0  0  0  0  0  0
   12.1244   -0.5000   -0.0000 C   0  0  0  0  0  0  0  0  0  0  0  0
   11.2583    3.0000   -0.0000 C   0  0  0  0  0  0  0  0  0  0  0  0
    6.0622   -0.0000   -0.0000 C   0  0  0  0  0  0  0  0  0  0  0  0
   12.9904   -0.0000   -0.0000 O   0  0  0  0  0  0  0  0  0  0  0  0
   12.1244    2.5000   -0.0000 C   0  0  0  0  0  0  0  0  0  0  0  0
    5.1962   -0.5000   -0.0000 C   0  0  0  0  0  0  0  0  0  0  0  0
   13.8564   -0.5000   -0.0000 C   0  0  0  0  0  0  0  0  0  0  0  0
    5.1962   -1.5000   -0.0000 F   0  0  0  0  0  0  0  0  0  0  0  0
    4.3301   -0.0000   -0.0000 C   0  0  0  0  0  0  0  0  0  0  0  0
   14.7224   -0.0000   -0.0000 C   0  0  0  0  0  0  0  0  0  0  0  0
    4.3301    1.0000   -0.0000 O   0  0  0  0  0  0  0  0  0  0  0  0
    3.4641   -0.5000   -0.0000 N   0  0  0  0  0  0  0  0  0  0  0  0
    2.5981   -0.0000   -0.0000 C   0  0  0  0  0  0  0  0  0  0  0  0
    3.4641   -1.5000   -0.0000 C   0  0  0  0  0  0  0  0  0  0  0  0
    1.7321   -0.5000   -0.0000 N   0  0  0  0  0  0  0  0  0  0  0  0
    0.8660   -0.0000   -0.0000 C   0  0  0  0  0  0  0  0  0  0  0  0
    0.8660    1.0000   -0.0000 O   0  0  0  0  0  0  0  0  0  0  0  0
    0.0000   -0.5000   -0.0000 C   0  0  0  0  0  0  0  0  0  0  0  0
  1  2  2  0  0  0  0
  1  3  1  0  0  0  0
  1  4  1  0  0  0  0
  1  5  1  0  0  0  0
  3  6  1  0  0  0  0
  4  7  1  0  0  0  0
  5  8  1  0  0  0  0
  6  9  1  0  0  0  0
  6 10  2  0  0  0  0
  7 11  1  0  0  0  0
  8 12  1  0  0  0  0
  9 13  2  0  0  0  0
 11 14  1  0  0  0  0
 12 15  1  0  0  0  0
 13 16  1  0  0  0  0
 17 14  1  0  0  0  0
 15 18  1  0  0  0  0
 17 19  1  1  0  0  0
 20 17  1  0  0  0  0
 18 21  1  0  0  0  0
 20 22  1  6  0  0  0
 20 23  1  0  0  0  0
 23 24  1  0  0  0  0
 23 25  1  0  0  0  0
 24 26  1  0  0  0  0
 26 27  1  0  0  0  0
 27 28  2  0  0  0  0
 27 29  1  0  0  0  0
M  END
>  <idcoordinates2D>


>  <FragFp>
;j;ir:UzypOijhiTdAheYbAuNkZMYp!A1_4afPd9FYo02!80J2#L1!W4$4040V28$X1B!

>  <PathFp>
!8!HN0F!8X4m0ZgJS!219e010924V8FF21Ng06X0V950V0XG2mVUl1!JW1k1ZVF0Fc70F0H2oFF6V5050

>  <SkelSpheres>
/*1,E&11102%1-1/#1/2!206$4+1!1.2#2/14(1&6/!2&11//+3///#1#3+11!1&4/*1#21(2&2(2(22!7/&102/092%1//&2!303$6/)2!3/#12!2%1!1$31,2%2(2!1$4/&2,301,1!4//-1(1#1#2/-1)1/,2/.30j&1(2!1%1)10102)1/////05/2(21)1+2$1%10101//.1%104!1$21/!2!1*

>  <Structure>
fkgpq@BMgAFGUvCpSHYIIdeDeddmEhXlhuUSSUUUUSHCLrFf

>  <Atoms>
29

>  <Bonds>
28

>  <Total Molweight>
404

>  <Total Molweight 2>
404.185

>  <cLogP>
1.1444

>  <H-Acceptors>
9

>  <H-Donors>
0

>  <Total Surface Area>
80.29

>  <Relative PSA>
1.0438

>  <Polar Surface Area>
101.59

>  <Shape Index>
0.62069

>  <Molecular Flexibility>
0.76153

>  <Molecular Complexity>
0.68273

>  <Non-H Atoms>
29

>  <Non-C/H Atoms>
11

>  <Electronegative Atoms>
11

>  <Stereo Centers>
3

>  <Rotatable Bonds>
16

>  <Rings Closures>
0

>  <Aromatic Rings>
0

>  <Aromatic Atoms>
0

>  <sp3-Atoms>
19

>  <Symmetric atoms>
0

$$$$

eCreator 1.02D

 29 28  0  0  0  0  0  0  0  0999 V2000
   14.2894   -0.0000   -0.0000 P   0  0  0  0  0  0  0  0  0  0  0  0
   15.5885    0.7500   -0.0000 O   0  0  0  0  0  0  0  0  0  0  0  0
   14.2894    1.5000   -0.0000 O   0  0  0  0  0  0  0  0  0  0  0  0
   12.9904   -0.7500   -0.0000 O   0  0  0  0  0  0  0  0  0  0  0  0
   15.5885   -0.7500   -0.0000 N   0  0  0  0  0  0  0  0  0  0  0  0
   15.5885    2.2500   -0.0000 C   0  0  0  0  0  0  0  0  0  0  0  0
   11.6914   -0.0000   -0.0000 C   0  0  0  0  0  0  0  0  0  0  0  0
   16.8875   -0.0000   -0.0000 C   0  0  0  0  0  0  0  0  0  0  0  0
   15.5885    3.7500   -0.0000 C   0  0  0  0  0  0  0  0  0  0  0  0
   16.8875    1.5000   -0.0000 C   0  0  0  0  0  0  0  0  0  0  0  0
   10.3923   -0.7500   -0.0000 C   0  0  0  0  0  0  0  0  0  0  0  0
   18.1866   -0.7500   -0.0000 C   0  0  0  0  0  0  0  0  0  0  0  0
   16.8875    4.5000   -0.0000 C   0  0  0  0  0  0  0  0  0  0  0  0
    9.0933   -0.0000   -0.0000 C   0  0  0  0  0  0  0  0  0  0  0  0
   19.4856   -0.0000   -0.0000 O   0  0  0  0  0  0  0  0  0  0  0  0
    9.0933    1.5000   -0.0000 O   0  0  0  0  0  0  0  0  0  0  0  0
    7.7942   -0.7500   -0.0000 C   0  0  0  0  0  0  0  0  0  0  0  0
   20.7846   -0.7500   -0.0000 C   0  0  0  0  0  0  0  0  0  0  0  0
    6.2943   -0.7500   -0.0000 F   0  0  0  0  0  0  0  0  0  0  0  0
    7.7942   -2.2500   -0.0000 C   0  0  0  0  0  0  0  0  0  0  0  0
    7.0443    0.5490   -0.0000 C   0  0  0  0  0  0  0  0  0  0  0  0
    9.0933   -3.0000   -0.0000 O   0  0  0  0  0  0  0  0  0  0  0  0
    6.4952   -3.0000   -0.0000 N   0  0  0  0  0  0  0  0  0  0  0  0
    5.1962   -2.2500   -0.0000 C   0  0  0  0  0  0  0  0  0  0  0  0
    6.4952   -4.5000   -0.0000 C   0  0  0  0  0  0  0  0  0  0  0  0
    3.8971   -3.0000   -0.0000 C   0  0  0  0  0  0  0  0  0  0  0  0
    7.7942   -5.2500   -0.0000 N   0  0  0  0  0  0  0  0  0  0  0  0
    3.8971   -4.5000   -0.0000 C   0  0  0  0  0  0  0  0  0  0  0  0
    2.5981   -5.2500   -0.0000 O   0  0  0  0  0  0  0  0  0  0  0  0
  1  2  2  0  0  0  0
  1  3  1  0  0  0  0
  1  4  1  0  0  0  0
  1  5  1  0  0  0  0
  3  6  1  0  0  0  0
  4  7  1  0  0  0  0
  5  8  1  0  0  0  0
  6  9  1  0  0  0  0
  6 10  2  0  0  0  0
  7 11  1  0  0  0  0
  8 12  1  0  0  0  0
  9 13  2  0  0  0  0
 14 11  1  0  0  0  0
 12 15  1  0  0  0  0
 14 16  1  6  0  0  0
 17 14  1  0  0  0  0
 15 18  1  0  0  0  0
 17 19  1  6  0  0  0
 20 17  1  0  0  0  0
 17 21  1  0  0  0  0
 20 22  1  1  0  0  0
 20 23  1  0  0  0  0
 23 24  1  0  0  0  0
 23 25  1  0  0  0  0
 24 26  2  0  0  0  0
 25 27  1  0  0  0  0
 26 28  1  0  0  0  0
 28 29  2  0  0  0  0
M  END
>  <idcoordinates2D>


>  <FragFp>
;j;ir<yxOijziThfhynbfuwkFMYSKn71bZifHhdNzwJH3080J2602LW08W5VJ!44LFW2@!V0X1B!

>  <PathFp>
F09082N2F!@X4mV_gJP1021Oe0109M8V8FI31N_0620V950V0m12m0Ek1#WFk1aV024d70F0L2kFF2V5050

>  <SkelSpheres>
02/#1/0B(11(3!5!1-3/-202405$6.2.2#1/*1&9%2/(1%2+1*3/////1-1*2/#2-3(2&102!5/#3/&7&101//#22$1$7/02&2!1/+2!1!1.1#2%2(2&1//01#201!2)2!2/02/+1!1&102//01//$2/!2.20i/2!1$1$1&1$1!1!1&3+1)2.1//0122/(22)1011-1%20231/!2/$3%3%104(2&1*11031*

>  <Structure>
fkgqq@BMWAFG^j\G`fPrRSIJIKKQZPpqIYjjffjjjiiqZAfY@[@

>  <Atoms>
29

>  <Bonds>
28

>  <Total Molweight>
408

>  <Total Molweight 2>
408.173

>  <cLogP>
-1.2237

>  <H-Acceptors>
10

>  <H-Donors>
0

>  <Total Surface Area>
112.08

>  <Relative PSA>
0.86465

>  <Polar Surface Area>
121.82

>  <Shape Index>
0.58621

>  <Molecular Flexibility>
0.83359

>  <Molecular Complexity>
0.75619

>  <Non-H Atoms>
29

>  <Non-C/H Atoms>
12

>  <Electronegative Atoms>
12

>  <Stereo Centers>
4

>  <Rotatable Bonds>
16

>  <Rings Closures>
0

>  <Aromatic Rings>
0

>  <Aromatic Atoms>
0

>  <sp3-Atoms>
17

>  <Symmetric atoms>
0

$$$$

eCreator 1.02D

 28 28  0  0  0  0  0  0  0  0999 V2000
   11.6914   -0.0000   -0.0000 P   0  0  0  0  0  0  0  0  0  0  0  0
   11.6914   -1.5000   -0.0000 O   0  0  0  0  0  0  0  0  0  0  0  0
   11.6914    1.5000   -0.0000 O   0  0  0  0  0  0  0  0  0  0  0  0
   10.3923   -0.7500   -0.0000 O   0  0  0  0  0  0  0  0  0  0  0  0
   12.9904   -0.7500   -0.0000 N   0  0  0  0  0  0  0  0  0  0  0  0
   12.9904    2.2500   -0.0000 C   0  0  0  0  0  0  0  0  0  0  0  0
    9.0933   -0.0000   -0.0000 C   0  0  0  0  0  0  0  0  0  0  0  0
   14.2894   -0.0000   -0.0000 C   0  0  0  0  0  0  0  0  0  0  0  0
   14.2894    1.5000   -0.0000 C   0  0  0  0  0  0  0  0  0  0  0  0
   12.9904    3.7500   -0.0000 C   0  0  0  0  0  0  0  0  0  0  0  0
    7.7942   -0.7500   -0.0000 C   0  0  0  0  0  0  0  0  0  0  0  0
   15.5885   -0.7500   -0.0000 C   0  0  0  0  0  0  0  0  0  0  0  0
   15.5885    2.2500   -0.0000 C   0  0  0  0  0  0  0  0  0  0  0  0
   14.2894    4.5000   -0.0000 C   0  0  0  0  0  0  0  0  0  0  0  0
    6.4952   -0.0000   -0.0000 C   0  0  0  0  0  0  0  0  0  0  0  0
   16.8875   -0.0000   -0.0000 O   0  0  0  0  0  0  0  0  0  0  0  0
   15.5885    3.7500   -0.0000 C   0  0  0  0  0  0  0  0  0  0  0  0
    6.4952    1.5000   -0.0000 O   0  0  0  0  0  0  0  0  0  0  0  0
    5.1962   -0.7500   -0.0000 C   0  0  0  0  0  0  0  0  0  0  0  0
   18.1866   -0.7500   -0.0000 C   0  0  0  0  0  0  0  0  0  0  0  0
    4.4462   -2.0490   -0.0000 F   0  0  0  0  0  0  0  0  0  0  0  0
    3.8971   -0.0000   -0.0000 C   0  0  0  0  0  0  0  0  0  0  0  0
    5.9462   -2.0490   -0.0000 C   0  0  0  0  0  0  0  0  0  0  0  0
    2.5981   -0.7500   -0.0000 N   0  0  0  0  0  0  0  0  0  0  0  0
    2.5981   -2.2500   -0.0000 C   0  0  0  0  0  0  0  0  0  0  0  0
    1.2990   -0.0000   -0.0000 C   0  0  0  0  0  0  0  0  0  0  0  0
    1.2990   -3.0000   -0.0000 C   0  0  0  0  0  0  0  0  0  0  0  0
    0.0000   -0.7500   -0.0000 N   0  0  0  0  0  0  0  0  0  0  0  0
  1  2  2  0  0  0  0
  1  3  1  0  0  0  0
  1  4  1  0  0  0  0
  1  5  1  0  0  0  0
  3  6  1  0  0  0  0
  4  7  1  0  0  0  0
  5  8  1  0  0  0  0
  6  9  2  0  0  0  0
  6 10  1  0  0  0  0
  7 11  1  0  0  0  0
  8 12  1  0  0  0  0
  9 13  1  0  0  0  0
 10 14  2  0  0  0  0
 15 11  1  0  0  0  0
 12 16  1  0  0  0  0
 13 17  2  0  0  0  0
 15 18  1  6  0  0  0
 19 15  1  0  0  0  0
 16 20  1  0  0  0  0
 19 21  1  1  0  0  0
 19 22  1  0  0  0  0
 19 23  1  0  0  0  0
 22 24  1  0  0  0  0
 24 25  1  0  0  0  0
 24 26  1  0  0  0  0
 25 27  2  0  0  0  0
 26 28  1  0  0  0  0
 14 17  1  0  0  0  0
M  END
>  <idcoordinates2D>


>  <FragFp>
<v;r<izQirzeThfhynbebwkH7bCKq31_Vo@HctFqwJL3!F48602HWV814W04044HFV@@!V0V1B!

>  <PathFp>
F090N2F2F!BXZk2Z8JN0820OX0149M8V8HF31010L!VC50V0X10H0Dk5#WFF1XV220d70K9H2kHF2VRF50

>  <SkelSpheres>
02//!2!C(11(2!5!1//%1%8$3$3.2.2/-3(2/2/$2+1*3%1/!1#1,1/(1/(34-1&1/&1(2&102!5//!1(6/01//!1$5/)2/&2#1%1!1,101#2%2!3$2&2/-3&211!2)2!2!2/.2$2$1!2/!1/(1//3/.1(1i%3//$@1!1!1/01+2)7%1/%1//$22)2*1#201#7011!1/!1/+1%104(2/#1!1*

>  <Structure>
fcgqQ@B]wAFOQAxEdLddrRbRRRtQdNbU`mUPTEEUUSBGQLA@

>  <Atoms>
28

>  <Bonds>
28

>  <Total Molweight>
388

>  <Total Molweight 2>
388.186

>  <cLogP>
0.1997

>  <H-Acceptors>
8

>  <H-Donors>
0

>  <Total Surface Area>
93.3

>  <Relative PSA>
0.75852

>  <Polar Surface Area>
84.52

>  <Shape Index>
0.53571

>  <Molecular Flexibility>
0.755

>  <Molecular Complexity>
0.71292

>  <Non-H Atoms>
28

>  <Non-C/H Atoms>
10

>  <Electronegative Atoms>
10

>  <Stereo Centers>
3

>  <Rotatable Bonds>
14

>  <Rings Closures>
1

>  <Aromatic Rings>
1

>  <Aromatic Atoms>
6

>  <sp3-Atoms>
17

>  <Symmetric atoms>
2

$$$$

eCreator 1.02D

 29 28  0  0  0  0  0  0  0  0999 V2000
    9.5263   -0.0000   -0.0000 P   0  0  0  0  0  0  0  0  0  0  0  0
   10.3923   -0.5000   -0.0000 O   0  0  0  0  0  0  0  0  0  0  0  0
    8.6603   -0.5000   -0.0000 O   0  0  0  0  0  0  0  0  0  0  0  0
    9.5263    1.0000   -0.0000 N   0  0  0  0  0  0  0  0  0  0  0  0
   11.2583   -0.0000   -0.0000 C   0  0  0  0  0  0  0  0  0  0  0  0
    7.7942   -0.0000   -0.0000 C   0  0  0  0  0  0  0  0  0  0  0  0
    8.6603    1.5000   -0.0000 C   0  0  0  0  0  0  0  0  0  0  0  0
   12.1244   -0.5000   -0.0000 C   0  0  0  0  0  0  0  0  0  0  0  0
    6.9282   -0.5000   -0.0000 C   0  0  0  0  0  0  0  0  0  0  0  0
    8.6603    2.5000   -0.0000 C   0  0  0  0  0  0  0  0  0  0  0  0
    7.7942    1.0000   -0.0000 C   0  0  0  0  0  0  0  0  0  0  0  0
   12.9904   -0.0000   -0.0000 C   0  0  0  0  0  0  0  0  0  0  0  0
    6.0622   -0.0000   -0.0000 O   0  0  0  0  0  0  0  0  0  0  0  0
    6.9282   -1.5000   -0.0000 C   0  0  0  0  0  0  0  0  0  0  0  0
    7.7942    3.0000   -0.0000 O   0  0  0  0  0  0  0  0  0  0  0  0
   13.8564   -0.5000   -0.0000 C   0  0  0  0  0  0  0  0  0  0  0  0
    5.1962   -0.5000   -0.0000 C   0  0  0  0  0  0  0  0  0  0  0  0
    7.7942   -2.0000   -0.0000 O   0  0  0  0  0  0  0  0  0  0  0  0
    7.7942    4.0000   -0.0000 C   0  0  0  0  0  0  0  0  0  0  0  0
   13.8564   -1.5000   -0.0000 C   0  0  0  0  0  0  0  0  0  0  0  0
    4.3301   -0.0000   -0.0000 N   0  0  0  0  0  0  0  0  0  0  0  0
    5.1962   -1.5000   -0.0000 C   0  0  0  0  0  0  0  0  0  0  0  0
    6.9282    4.5000   -0.0000 C   0  0  0  0  0  0  0  0  0  0  0  0
    3.4641   -0.5000   -0.0000 C   0  0  0  0  0  0  0  0  0  0  0  0
    6.0622   -2.0000   -0.0000 F   0  0  0  0  0  0  0  0  0  0  0  0
    2.5981   -0.0000   -0.0000 N   0  0  0  0  0  0  0  0  0  0  0  0
    1.7321   -0.5000   -0.0000 C   0  0  0  0  0  0  0  0  0  0  0  0
    0.8660   -0.0000   -0.0000 C   0  0  0  0  0  0  0  0  0  0  0  0
    0.0000   -0.5000   -0.0000 C   0  0  0  0  0  0  0  0  0  0  0  0
  1  2  1  0  0  0  0
  1  3  1  0  0  0  0
  1  4  1  0  0  0  0
  2  5  1  0  0  0  0
  3  6  1  0  0  0  0
  7  4  1  1  0  0  0
  5  8  2  0  0  0  0
  9  6  1  0  0  0  0
  7 10  1  0  0  0  0
  7 11  1  0  0  0  0
  8 12  1  0  0  0  0
  9 13  1  6  0  0  0
  9 14  1  0  0  0  0
 10 15  1  0  0  0  0
 12 16  2  0  0  0  0
 17 13  1  6  0  0  0
 14 18  1  0  0  0  0
 15 19  1  0  0  0  0
 16 20  1  0  0  0  0
 17 21  1  0  0  0  0
 17 22  1  0  0  0  0
 19 23  1  0  0  0  0
 21 24  1  0  0  0  0
 22 25  1  0  0  0  0
 24 26  1  0  0  0  0
 26 27  1  0  0  0  0
 27 28  1  0  0  0  0
 28 29  2  0  0  0  0
M  END
>  <idcoordinates2D>


>  <FragFp>
;EvUUeMrzGzulNXf4aUif4@Xb@80ko_VG81dGW048@40F@W!F01V!4!FV4011)V0N$X1B!

>  <PathFp>
!94F2NLF!4X4m0_B4J10@058208944X0FF35Nc06Z02840V0V90u0Dk021NG0N04VF0IcC#22kFJ6V_01F

>  <SkelSpheres>
//2&G01%1)1&1!1/1/&21#5$2#1$101//)4/C!1(1/*1/$1,1*1022/$1/$1+111/1/1$1,1$7!1,2!5/!2/(9(1/-2&1!1&5(22//#2.1)1!2.2&1!2/,2$1-1)1!6/%1/$1013/1(1-1-1-1(2/#1/!10k(2%1#1#1021*2%1+2%2/4!1#1/01#1,1%2/)22(1101)2/*1/(2$2!1!1#10103#2/(405#2%2

>  <Structure>
fkgqQ@LEgAAgQAxCdDjUUegUV}}ZjfjjZjjjgCDJAbFSf

>  <Atoms>
29

>  <Bonds>
28

>  <Total Molweight>
400

>  <Total Molweight 2>
400.197

>  <cLogP>
1.2004

>  <H-Acceptors>
8

>  <H-Donors>
0

>  <Total Surface Area>
64.94

>  <Relative PSA>
0.98168

>  <Polar Surface Area>
80.46

>  <Shape Index>
0.62069

>  <Molecular Flexibility>
0.7768

>  <Molecular Complexity>
0.64904

>  <Non-H Atoms>
29

>  <Non-C/H Atoms>
10

>  <Electronegative Atoms>
10

>  <Stereo Centers>
4

>  <Rotatable Bonds>
20

>  <Rings Closures>
0

>  <Aromatic Rings>
0

>  <Aromatic Atoms>
0

>  <sp3-Atoms>
22

>  <Symmetric atoms>
0

$$$$

eCreator 1.02D

 30 29  0  0  0  0  0  0  0  0999 V2000
   10.3923   -0.5000   -0.0000 P   0  0  0  0  0  0  0  0  0  0  0  0
   11.2583   -0.0000   -0.0000 O   0  0  0  0  0  0  0  0  0  0  0  0
    9.5263   -0.0000   -0.0000 O   0  0  0  0  0  0  0  0  0  0  0  0
   10.3923   -1.5000   -0.0000 N   0  0  0  0  0  0  0  0  0  0  0  0
   12.1244   -0.5000   -0.0000 C   0  0  0  0  0  0  0  0  0  0  0  0
    8.6603   -0.5000   -0.0000 C   0  0  0  0  0  0  0  0  0  0  0  0
   11.2583   -2.0000   -0.0000 C   0  0  0  0  0  0  0  0  0  0  0  0
   12.9904   -0.0000   -0.0000 C   0  0  0  0  0  0  0  0  0  0  0  0
    7.7942   -0.0000   -0.0000 C   0  0  0  0  0  0  0  0  0  0  0  0
   11.2583   -3.0000   -0.0000 C   0  0  0  0  0  0  0  0  0  0  0  0
   13.8564   -0.5000   -0.0000 C   0  0  0  0  0  0  0  0  0  0  0  0
    6.9282   -0.5000   -0.0000 C   0  0  0  0  0  0  0  0  0  0  0  0
   12.1244   -3.5000   -0.0000 O   0  0  0  0  0  0  0  0  0  0  0  0
   13.8564   -1.5000   -0.0000 C   0  0  0  0  0  0  0  0  0  0  0  0
    6.9282   -1.5000   -0.0000 O   0  0  0  0  0  0  0  0  0  0  0  0
    6.0622   -0.0000   -0.0000 C   0  0  0  0  0  0  0  0  0  0  0  0
   12.1244   -4.5000   -0.0000 C   0  0  0  0  0  0  0  0  0  0  0  0
   14.7224   -2.0000   -0.0000 C   0  0  0  0  0  0  0  0  0  0  0  0
    5.1962   -0.5000   -0.0000 C   0  0  0  0  0  0  0  0  0  0  0  0
    6.0622    1.0000   -0.0000 C   0  0  0  0  0  0  0  0  0  0  0  0
   12.9904   -5.0000   -0.0000 C   0  0  0  0  0  0  0  0  0  0  0  0
   15.5885   -1.5000   -0.0000 C   0  0  0  0  0  0  0  0  0  0  0  0
    5.1962   -1.5000   -0.0000 O   0  0  0  0  0  0  0  0  0  0  0  0
    4.3301   -0.0000   -0.0000 N   0  0  0  0  0  0  0  0  0  0  0  0
    3.4641   -0.5000   -0.0000 C   0  0  0  0  0  0  0  0  0  0  0  0
    2.5981   -0.0000   -0.0000 C   0  0  0  0  0  0  0  0  0  0  0  0
    2.5981    1.0000   -0.0000 C   0  0  0  0  0  0  0  0  0  0  0  0
    3.4641    1.5000   -0.0000 O   0  0  0  0  0  0  0  0  0  0  0  0
    1.7321    1.5000   -0.0000 N   0  0  0  0  0  0  0  0  0  0  0  0
    1.7321    2.5000   -0.0000 C   0  0  0  0  0  0  0  0  0  0  0  0
  1  2  1  0  0  0  0
  1  3  1  0  0  0  0
  1  4  1  0  0  0  0
  2  5  1  0  0  0  0
  3  6  1  0  0  0  0
  4  7  1  0  0  0  0
  5  8  1  0  0  0  0
  6  9  1  0  0  0  0
  7 10  1  0  0  0  0
  8 11  2  0  0  0  0
 12  9  1  0  0  0  0
 10 13  1  0  0  0  0
 11 14  1  0  0  0  0
 12 15  1  1  0  0  0
 12 16  1  0  0  0  0
 13 17  1  0  0  0  0
 14 18  2  0  0  0  0
 19 16  1  0  0  0  0
 16 20  1  0  0  0  0
 17 21  1  0  0  0  0
 18 22  1  0  0  0  0
 19 23  1  1  0  0  0
 19 24  1  0  0  0  0
 24 25  1  0  0  0  0
 25 26  2  0  0  0  0
 26 27  1  0  0  0  0
 27 28  2  0  0  0  0
 27 29  1  0  0  0  0
 29 30  1  0  0  0  0
M  END
>  <idcoordinates2D>


>  <FragFp>
;jzUzeM:IzypNXfpeDhA4umbduRkVKll0l80W4Z9PC0NUZ22$F22080kF1V5%46FW0H!V0214!

>  <PathFp>
F09183N21802Y0kV_cFM1021G20189KB08FI31FC0622V84FV0V12H0El1!FWFF04VF0Fd30F062o0F2V4010

>  <SkelSpheres>
,1/$1$E(1)2#1!2/#2/&2!509$1.1/$1/4/C$101,1+2#1/.301/,202-2#1#2/)2!1/&1)12102#1$2!1)21$6(2-1/#@&1//$102!2&6/,2$1.1/!2(1$2#102!2//%31(1(2#1(5$1/-1*1&1#1!102$3)1/1#1/.2+1.1!20m!1/&32(1(1/1/01)1*1/-2/)21(11+211!1$11/*1)1/$103/#1(4071*

>  <Structure>
fgwpr@L]OAAgMvCprRIIIIIJIZIJMISUUUMUSUULtcTSLRPhv

>  <Atoms>
30

>  <Bonds>
29

>  <Total Molweight>
409

>  <Total Molweight 2>
409.209

>  <cLogP>
0.972

>  <H-Acceptors>
9

>  <H-Donors>
0

>  <Total Surface Area>
72.69

>  <Relative PSA>
1.0991

>  <Polar Surface Area>
108.53

>  <Shape Index>
0.66667

>  <Molecular Flexibility>
0.72844

>  <Molecular Complexity>
0.62953

>  <Non-H Atoms>
30

>  <Non-C/H Atoms>
10

>  <Electronegative Atoms>
10

>  <Stereo Centers>
4

>  <Rotatable Bonds>
18

>  <Rings Closures>
0

>  <Aromatic Rings>
0

>  <Aromatic Atoms>
0

>  <sp3-Atoms>
20

>  <Symmetric atoms>
0

$$$$

eCreator 1.02D

 30 29  0  0  0  0  0  0  0  0999 V2000
    8.6603   -0.5000   -0.0000 P   0  0  0  0  0  0  0  0  0  0  0  0
    8.6603    0.5000   -0.0000 O   0  0  0  0  0  0  0  0  0  0  0  0
    8.6603   -1.5000   -0.0000 O   0  0  0  0  0  0  0  0  0  0  0  0
    7.7942   -0.0000   -0.0000 O   0  0  0  0  0  0  0  0  0  0  0  0
    9.5263   -0.0000   -0.0000 N   0  0  0  0  0  0  0  0  0  0  0  0
    7.7942   -2.0000   -0.0000 C   0  0  0  0  0  0  0  0  0  0  0  0
    6.9282   -0.5000   -0.0000 C   0  0  0  0  0  0  0  0  0  0  0  0
   10.3923   -0.5000   -0.0000 C   0  0  0  0  0  0  0  0  0  0  0  0
    7.7942   -3.0000   -0.0000 C   0  0  0  0  0  0  0  0  0  0  0  0
    6.0622   -0.0000   -0.0000 C   0  0  0  0  0  0  0  0  0  0  0  0
   11.2583   -0.0000   -0.0000 C   0  0  0  0  0  0  0  0  0  0  0  0
   10.3923   -1.5000   -0.0000 C   0  0  0  0  0  0  0  0  0  0  0  0
    6.9282   -3.5000   -0.0000 C   0  0  0  0  0  0  0  0  0  0  0  0
    5.1962   -0.5000   -0.0000 O   0  0  0  0  0  0  0  0  0  0  0  0
    6.0622    1.0000   -0.0000 C   0  0  0  0  0  0  0  0  0  0  0  0
   11.2583    1.0000   -0.0000 O   0  0  0  0  0  0  0  0  0  0  0  0
   12.1244   -0.5000   -0.0000 O   0  0  0  0  0  0  0  0  0  0  0  0
    6.9282   -4.5000   -0.0000 C   0  0  0  0  0  0  0  0  0  0  0  0
    4.3301   -0.0000   -0.0000 C   0  0  0  0  0  0  0  0  0  0  0  0
   12.9904   -0.0000   -0.0000 C   0  0  0  0  0  0  0  0  0  0  0  0
    3.4641   -0.5000   -0.0000 N   0  0  0  0  0  0  0  0  0  0  0  0
    4.3301    1.0000   -0.0000 C   0  0  0  0  0  0  0  0  0  0  0  0
   13.8564   -0.5000   -0.0000 C   0  0  0  0  0  0  0  0  0  0  0  0
   12.9904    1.0000   -0.0000 C   0  0  0  0  0  0  0  0  0  0  0  0
    2.5981   -0.0000   -0.0000 C   0  0  0  0  0  0  0  0  0  0  0  0
    3.4641   -1.5000   -0.0000 C   0  0  0  0  0  0  0  0  0  0  0  0
    3.4641    1.5000   -0.0000 F   0  0  0  0  0  0  0  0  0  0  0  0
    1.7321   -0.5000   -0.0000 N   0  0  0  0  0  0  0  0  0  0  0  0
    0.8660   -0.0000   -0.0000 C   0  0  0  0  0  0  0  0  0  0  0  0
    0.0000   -0.5000   -0.0000 C   0  0  0  0  0  0  0  0  0  0  0  0
  1  2  2  0  0  0  0
  1  3  1  0  0  0  0
  1  4  1  0  0  0  0
  1  5  1  0  0  0  0
  3  6  1  0  0  0  0
  4  7  1  0  0  0  0
  8  5  1  6  0  0  0
  6  9  2  0  0  0  0
 10  7  1  0  0  0  0
  8 11  1  0  0  0  0
  8 12  1  0  0  0  0
  9 13  1  0  0  0  0
 10 14  1  1  0  0  0
 10 15  1  0  0  0  0
 11 16  2  0  0  0  0
 11 17  1  0  0  0  0
 13 18  2  0  0  0  0
 19 14  1  1  0  0  0
 17 20  1  0  0  0  0
 19 21  1  0  0  0  0
 19 22  1  0  0  0  0
 20 23  1  0  0  0  0
 20 24  1  0  0  0  0
 21 25  1  0  0  0  0
 21 26  1  0  0  0  0
 22 27  1  0  0  0  0
 25 28  1  0  0  0  0
 28 29  1  0  0  0  0
 29 30  1  0  0  0  0
M  END
>  <idcoordinates2D>


>  <FragFp>
;jzxUirrzxzvxtjjCaUjvhDfjT@FopbXG8AbCpN6jThfFerFVFk9c54Z0ZK14X1W0V!J#k2s$X1B!

>  <PathFp>
8084F2NFF!BX4m0_B4R30@V5@#960X0FN258g06Z02N50V0V94u0Dk!WPG0s1gZ!IcC1!H2kFJ6Vh05F

>  <SkelSpheres>
//21%B#1#11/.2(1!1,2!4$@$42/-2//&7+3)1+1/%1!2$2)1!1&2/%1-11$1,2#1!2)2.1.2/*1!31/02$2.1!B2%1/*2$1%1$2$6(22.2101-2,4%1%2#1+2!2//!3(2*2$5&101!1/.101*11/$2/&3#1,1//-3+l1&3.101!1$4/!1)2-106//+1%2/*2#1$2/01)1/)1.2!1!202#10301$22/010201+

>  <Structure>
fgwpq@BEwAFK^BCpWHYIIddeDhid]EEDRfjijjYjjjjqqRbYCe@

>  <Atoms>
30

>  <Bonds>
29

>  <Total Molweight>
416

>  <Total Molweight 2>
416.196

>  <cLogP>
0.5798

>  <H-Acceptors>
9

>  <H-Donors>
0

>  <Total Surface Area>
74.1

>  <Relative PSA>
1.0892

>  <Polar Surface Area>
90.59

>  <Shape Index>
0.56667

>  <Molecular Flexibility>
0.71868

>  <Molecular Complexity>
0.71675

>  <Non-H Atoms>
30

>  <Non-C/H Atoms>
11

>  <Electronegative Atoms>
11

>  <Stereo Centers>
4

>  <Rotatable Bonds>
17

>  <Rings Closures>
0

>  <Aromatic Rings>
0

>  <Aromatic Atoms>
0

>  <sp3-Atoms>
21

>  <Symmetric atoms>
1

$$$$

eCreator 1.02D

 30 29  0  0  0  0  0  0  0  0999 V2000
   12.9904   -0.7500   -0.0000 P   0  0  0  0  0  0  0  0  0  0  0  0
   14.2894   -0.0000   -0.0000 O   0  0  0  0  0  0  0  0  0  0  0  0
   11.6913   -0.0000   -0.0000 O   0  0  0  0  0  0  0  0  0  0  0  0
   12.9904   -2.2500   -0.0000 N   0  0  0  0  0  0  0  0  0  0  0  0
   15.5885   -0.7500   -0.0000 C   0  0  0  0  0  0  0  0  0  0  0  0
   10.3923   -0.7500   -0.0000 C   0  0  0  0  0  0  0  0  0  0  0  0
   14.2894   -3.0000   -0.0000 C   0  0  0  0  0  0  0  0  0  0  0  0
   16.8875   -0.0000   -0.0000 C   0  0  0  0  0  0  0  0  0  0  0  0
    9.0933   -0.0000   -0.0000 C   0  0  0  0  0  0  0  0  0  0  0  0
   14.2894   -4.5000   -0.0000 C   0  0  0  0  0  0  0  0  0  0  0  0
   15.5885   -2.2500   -0.0000 C   0  0  0  0  0  0  0  0  0  0  0  0
   18.1865   -0.7500   -0.0000 C   0  0  0  0  0  0  0  0  0  0  0  0
    7.7942   -0.7500   -0.0000 O   0  0  0  0  0  0  0  0  0  0  0  0
    9.0933    1.5000   -0.0000 C   0  0  0  0  0  0  0  0  0  0  0  0
   12.9904   -5.2500   -0.0000 O   0  0  0  0  0  0  0  0  0  0  0  0
   15.5885   -5.2500   -0.0000 O   0  0  0  0  0  0  0  0  0  0  0  0
   18.1865   -2.2500   -0.0000 C   0  0  0  0  0  0  0  0  0  0  0  0
    6.4952   -0.0000   -0.0000 C   0  0  0  0  0  0  0  0  0  0  0  0
    7.7942    2.2500   -0.0000 O   0  0  0  0  0  0  0  0  0  0  0  0
   15.5885   -6.7500   -0.0000 C   0  0  0  0  0  0  0  0  0  0  0  0
   19.4856   -3.0000   -0.0000 C   0  0  0  0  0  0  0  0  0  0  0  0
    5.1962   -0.7500   -0.0000 N   0  0  0  0  0  0  0  0  0  0  0  0
   16.8875   -7.5000   -0.0000 C   0  0  0  0  0  0  0  0  0  0  0  0
   20.7846   -2.2500   -0.0000 C   0  0  0  0  0  0  0  0  0  0  0  0
    3.8971   -0.0000   -0.0000 C   0  0  0  0  0  0  0  0  0  0  0  0
    5.1962   -2.2500   -0.0000 C   0  0  0  0  0  0  0  0  0  0  0  0
    2.5981   -0.7500   -0.0000 N   0  0  0  0  0  0  0  0  0  0  0  0
    1.2990   -0.0000   -0.0000 C   0  0  0  0  0  0  0  0  0  0  0  0
    1.2990    1.5000   -0.0000 O   0  0  0  0  0  0  0  0  0  0  0  0
    0.0000   -0.7500   -0.0000 C   0  0  0  0  0  0  0  0  0  0  0  0
  1  2  1  0  0  0  0
  1  3  1  0  0  0  0
  1  4  1  0  0  0  0
  2  5  1  0  0  0  0
  3  6  1  0  0  0  0
  7  4  1  1  0  0  0
  5  8  1  0  0  0  0
  9  6  1  0  0  0  0
  7 10  1  0  0  0  0
  7 11  1  0  0  0  0
  8 12  2  0  0  0  0
  9 13  1  1  0  0  0
  9 14  1  0  0  0  0
 10 15  2  0  0  0  0
 10 16  1  0  0  0  0
 12 17  1  0  0  0  0
 13 18  1  0  0  0  0
 14 19  1  0  0  0  0
 16 20  1  0  0  0  0
 17 21  2  0  0  0  0
 18 22  1  0  0  0  0
 20 23  1  0  0  0  0
 21 24  1  0  0  0  0
 22 25  1  0  0  0  0
 22 26  1  0  0  0  0
 25 27  1  0  0  0  0
 27 28  1  0  0  0  0
 28 29  2  0  0  0  0
 28 30  1  0  0  0  0
M  END
>  <idcoordinates2D>


>  <FragFp>
;j:UirrzxzvwtjjBaUjfCgfjR80oorVl8@cSK84ETZX!bFXFm1c16Z04JV420V0V$40k0k$X14!

>  <PathFp>
8094F2NHG#Y0k0Zg4K20@W1$944X0FF11FB06a22840V0VO2H0Tl!1T10F0BZF03c91!22J0J6VB01F

>  <SkelSpheres>
&1/+1#D(1)1&2/#1%1,2!2$6$2///%4$1*@!101//1/.3/&1&2%2/(1!1/-1/)1%1$5,102-1(2$1(11#2#A&2,1/)1!302$7(5/#3$1*2#1/!3$1+2!2!1!3*7/%2/#1)1!6$1(1.1/1$2*2012,2)1////,l2/&1011+1//(12!1$1*1/-5/!1%22+1+1021&1#2/.101$2$1&103%1201,2$607+

>  <Structure>
fgwqr@LUWAAg^R\GaddRRRbTTrVRrTNTjjjffjfjjYCDJHTyX

>  <Atoms>
30

>  <Bonds>
29

>  <Total Molweight>
413

>  <Total Molweight 2>
413.197

>  <cLogP>
0.9734

>  <H-Acceptors>
10

>  <H-Donors>
0

>  <Total Surface Area>
77.92

>  <Relative PSA>
1.1528

>  <Polar Surface Area>
114.6

>  <Shape Index>
0.6

>  <Molecular Flexibility>
0.75991

>  <Molecular Complexity>
0.64751

>  <Non-H Atoms>
30

>  <Non-C/H Atoms>
11

>  <Electronegative Atoms>
11

>  <Stereo Centers>
3

>  <Rotatable Bonds>
18

>  <Rings Closures>
0

>  <Aromatic Rings>
0

>  <Aromatic Atoms>
0

>  <sp3-Atoms>
21

>  <Symmetric atoms>
0

$$$$

eCreator 1.02D

 30 29  0  0  0  0  0  0  0  0999 V2000
    9.5263   -0.0000   -0.0000 P   0  0  0  0  0  0  0  0  0  0  0  0
   10.3923    0.5000   -0.0000 O   0  0  0  0  0  0  0  0  0  0  0  0
   10.3923   -0.5000   -0.0000 O   0  0  0  0  0  0  0  0  0  0  0  0
    8.6603   -0.5000   -0.0000 O   0  0  0  0  0  0  0  0  0  0  0  0
    9.5263    1.0000   -0.0000 N   0  0  0  0  0  0  0  0  0  0  0  0
   11.2583   -0.0000   -0.0000 C   0  0  0  0  0  0  0  0  0  0  0  0
    7.7942   -0.0000   -0.0000 C   0  0  0  0  0  0  0  0  0  0  0  0
    8.6603    1.5000   -0.0000 C   0  0  0  0  0  0  0  0  0  0  0  0
   11.2583    1.0000   -0.0000 C   0  0  0  0  0  0  0  0  0  0  0  0
   12.1244   -0.5000   -0.0000 C   0  0  0  0  0  0  0  0  0  0  0  0
    6.9282   -0.5000   -0.0000 C   0  0  0  0  0  0  0  0  0  0  0  0
    8.6603    2.5000   -0.0000 C   0  0  0  0  0  0  0  0  0  0  0  0
    7.7942    1.0000   -0.0000 C   0  0  0  0  0  0  0  0  0  0  0  0
   12.1244    1.5000   -0.0000 C   0  0  0  0  0  0  0  0  0  0  0  0
    6.0622   -0.0000   -0.0000 C   0  0  0  0  0  0  0  0  0  0  0  0
    7.7942    3.0000   -0.0000 O   0  0  0  0  0  0  0  0  0  0  0  0
   12.9904    1.0000   -0.0000 C   0  0  0  0  0  0  0  0  0  0  0  0
    5.1962   -0.5000   -0.0000 C   0  0  0  0  0  0  0  0  0  0  0  0
    7.7942    4.0000   -0.0000 C   0  0  0  0  0  0  0  0  0  0  0  0
   13.8564    1.5000   -0.0000 C   0  0  0  0  0  0  0  0  0  0  0  0
    5.1962   -1.5000   -0.0000 F   0  0  0  0  0  0  0  0  0  0  0  0
    4.3301   -0.0000   -0.0000 C   0  0  0  0  0  0  0  0  0  0  0  0
    6.9282    4.5000   -0.0000 C   0  0  0  0  0  0  0  0  0  0  0  0
    3.4641   -0.5000   -0.0000 N   0  0  0  0  0  0  0  0  0  0  0  0
    2.5981   -0.0000   -0.0000 C   0  0  0  0  0  0  0  0  0  0  0  0
    3.4641   -1.5000   -0.0000 C   0  0  0  0  0  0  0  0  0  0  0  0
    1.7321   -0.5000   -0.0000 C   0  0  0  0  0  0  0  0  0  0  0  0
    1.7321   -1.5000   -0.0000 C   0  0  0  0  0  0  0  0  0  0  0  0
    2.5981   -2.0000   -0.0000 O   0  0  0  0  0  0  0  0  0  0  0  0
    0.8660   -2.0000   -0.0000 N   0  0  0  0  0  0  0  0  0  0  0  0
  1  2  2  0  0  0  0
  1  3  1  0  0  0  0
  1  4  1  0  0  0  0
  1  5  1  0  0  0  0
  3  6  1  0  0  0  0
  4  7  1  0  0  0  0
  8  5  1  1  0  0  0
  6  9  1  0  0  0  0
  6 10  2  0  0  0  0
  7 11  1  0  0  0  0
  8 12  1  0  0  0  0
  8 13  1  0  0  0  0
  9 14  2  0  0  0  0
 11 15  1  0  0  0  0
 12 16  1  0  0  0  0
 14 17  1  0  0  0  0
 18 15  1  0  0  0  0
 16 19  1  0  0  0  0
 17 20  2  0  0  0  0
 18 21  1  1  0  0  0
 18 22  1  0  0  0  0
 19 23  1  0  0  0  0
 22 24  1  0  0  0  0
 24 25  1  0  0  0  0
 24 26  1  0  0  0  0
 25 27  2  0  0  0  0
 27 28  1  0  0  0  0
 28 29  2  0  0  0  0
 28 30  1  0  0  0  0
M  END
>  <idcoordinates2D>


>  <FragFp>
;j;ir<ytOijgiTdQhDYb@c8k_rnp03E1_FgfPZ9FeoHF#VJ2!8L1FVW5$JJ40V2N%1B!

>  <PathFp>
F08083N0180@X4mVZcJC10@19e01092408FI21Nh0622V850V0m12k0Dk1!FWGk1aVF0Fd30F0L2oFF2V5050

>  <SkelSpheres>
#2/+2&C1&11//$1/&2!206$6/1(1$2$2+2/$C/!1/!2.1/15///#1#2#1(11,101!3/11!1/!2(1)1!72!1-2!1/$711$1//&11#22#5#1/$2$1/01&4%1$31#1,202(1//#1)3/!4//-1!1////!2201)2/+1&20m1%1/,10102&101,2%1//0201#1#1.73#1/1!21)101)2$2%111//*4%1%104!1$2/#205+

>  <Structure>
fgwqQ@B]oAFOGAxEdLddrRbTVVRRbNbrcUUMSUSUTsHxhqAf[@

>  <Atoms>
30

>  <Bonds>
29

>  <Total Molweight>
412

>  <Total Molweight 2>
412.208

>  <cLogP>
1.9111

>  <H-Acceptors>
8

>  <H-Donors>
0

>  <Total Surface Area>
92.21

>  <Relative PSA>
0.76684

>  <Polar Surface Area>
81.36

>  <Shape Index>
0.6

>  <Molecular Flexibility>
0.75486

>  <Molecular Complexity>
0.68031

>  <Non-H Atoms>
30

>  <Non-C/H Atoms>
10

>  <Electronegative Atoms>
10

>  <Stereo Centers>
3

>  <Rotatable Bonds>
17

>  <Rings Closures>
0

>  <Aromatic Rings>
0

>  <Aromatic Atoms>
0

>  <sp3-Atoms>
15

>  <Symmetric atoms>
0

$$$$

eCreator 1.02D

 30 29  0  0  0  0  0  0  0  0999 V2000
   12.9904   -0.7500   -0.0000 P   0  0  0  0  0  0  0  0  0  0  0  0
   12.9904    0.7500   -0.0000 O   0  0  0  0  0  0  0  0  0  0  0  0
   14.2894   -0.0000   -0.0000 O   0  0  0  0  0  0  0  0  0  0  0  0
   11.6913   -0.0000   -0.0000 O   0  0  0  0  0  0  0  0  0  0  0  0
   12.9904   -2.2500   -0.0000 N   0  0  0  0  0  0  0  0  0  0  0  0
   15.5885   -0.7500   -0.0000 C   0  0  0  0  0  0  0  0  0  0  0  0
   10.3923   -0.7500   -0.0000 C   0  0  0  0  0  0  0  0  0  0  0  0
   11.6913   -3.0000   -0.0000 C   0  0  0  0  0  0  0  0  0  0  0  0
   16.8875   -0.0000   -0.0000 C   0  0  0  0  0  0  0  0  0  0  0  0
    9.0933   -0.0000   -0.0000 C   0  0  0  0  0  0  0  0  0  0  0  0
   11.6913   -4.5000   -0.0000 C   0  0  0  0  0  0  0  0  0  0  0  0
   10.3923   -2.2500   -0.0000 C   0  0  0  0  0  0  0  0  0  0  0  0
   18.1865   -0.7500   -0.0000 C   0  0  0  0  0  0  0  0  0  0  0  0
    7.7942   -0.7500   -0.0000 O   0  0  0  0  0  0  0  0  0  0  0  0
    9.0933    1.5000   -0.0000 C   0  0  0  0  0  0  0  0  0  0  0  0
   10.3923   -5.2500   -0.0000 O   0  0  0  0  0  0  0  0  0  0  0  0
   18.1865   -2.2500   -0.0000 C   0  0  0  0  0  0  0  0  0  0  0  0
    6.4952   -0.0000   -0.0000 C   0  0  0  0  0  0  0  0  0  0  0  0
    7.7942    2.2500   -0.0000 C   0  0  0  0  0  0  0  0  0  0  0  0
   10.3923   -6.7500   -0.0000 C   0  0  0  0  0  0  0  0  0  0  0  0
   19.4856   -3.0000   -0.0000 C   0  0  0  0  0  0  0  0  0  0  0  0
    5.1962   -0.7500   -0.0000 N   0  0  0  0  0  0  0  0  0  0  0  0
    9.0933   -7.5000   -0.0000 C   0  0  0  0  0  0  0  0  0  0  0  0
   20.7846   -2.2500   -0.0000 C   0  0  0  0  0  0  0  0  0  0  0  0
    3.8971   -0.0000   -0.0000 C   0  0  0  0  0  0  0  0  0  0  0  0
    5.1962   -2.2500   -0.0000 C   0  0  0  0  0  0  0  0  0  0  0  0
    3.8971    1.5000   -0.0000 O   0  0  0  0  0  0  0  0  0  0  0  0
    2.5981   -0.7500   -0.0000 N   0  0  0  0  0  0  0  0  0  0  0  0
    1.2990   -0.0000   -0.0000 C   0  0  0  0  0  0  0  0  0  0  0  0
    0.0000   -0.7500   -0.0000 O   0  0  0  0  0  0  0  0  0  0  0  0
  1  2  2  0  0  0  0
  1  3  1  0  0  0  0
  1  4  1  0  0  0  0
  1  5  1  0  0  0  0
  3  6  1  0  0  0  0
  4  7  1  0  0  0  0
  8  5  1  6  0  0  0
  6  9  1  0  0  0  0
 10  7  1  0  0  0  0
  8 11  1  0  0  0  0
  8 12  1  0  0  0  0
  9 13  2  0  0  0  0
 10 14  1  1  0  0  0
 10 15  1  0  0  0  0
 11 16  1  0  0  0  0
 13 17  1  0  0  0  0
 14 18  1  0  0  0  0
 15 19  1  0  0  0  0
 16 20  1  0  0  0  0
 17 21  2  0  0  0  0
 18 22  1  0  0  0  0
 20 23  1  0  0  0  0
 21 24  1  0  0  0  0
 22 25  1  0  0  0  0
 22 26  1  0  0  0  0
 25 27  2  0  0  0  0
 25 28  1  0  0  0  0
 28 29  1  0  0  0  0
 29 30  2  0  0  0  0
M  END
>  <idcoordinates2D>


>  <FragFp>
;j;ir:xzuxOjjgaUjvhifbBN0kprXl0VjGpNZfyZd0Xr4mG01c42Z!J14c0V$J040k2F08!X14!

>  <PathFp>
!84F2NFG!@Y0k0Zg4S!@592#96428FF21Fg16a22850V0VO2L0Ll10WRW1F1ZVF03cA#H2o0J2V405F

>  <SkelSpheres>
//2$20F(11/!2/02!1$2-2$5$3/1-2/%4/B/2.1$11(1!201.3/.2%2.2(1/01/(2!11!1(1+3+1#2!5#1$1%102/(9&2)2-1/#2$71&1/3(1-1&1%2/*2*2.2$13/$3$1,5$1//)1#1-12)2)1/&3!102///!l1/01$101/$1/2,2!2*2(1)1/#4/)22#11%1!1%2!101&101//01&2,10301%2/#407+

>  <Structure>
fgwqr@BUwAFK^W\GaddfRRTRbrRRrTLJZjjijjfjfeGEJHtyX

>  <Atoms>
30

>  <Bonds>
29

>  <Total Molweight>
413

>  <Total Molweight 2>
413.197

>  <cLogP>
1.4994

>  <H-Acceptors>
10

>  <H-Donors>
0

>  <Total Surface Area>
81.84

>  <Relative PSA>
1.1455

>  <Polar Surface Area>
107.66

>  <Shape Index>
0.6

>  <Molecular Flexibility>
0.77903

>  <Molecular Complexity>
0.68393

>  <Non-H Atoms>
30

>  <Non-C/H Atoms>
11

>  <Electronegative Atoms>
11

>  <Stereo Centers>
3

>  <Rotatable Bonds>
15

>  <Rings Closures>
0

>  <Aromatic Rings>
0

>  <Aromatic Atoms>
0

>  <sp3-Atoms>
18

>  <Symmetric atoms>
0

$$$$

eCreator 1.02D

 30 29  0  0  0  0  0  0  0  0999 V2000
   12.9904   -0.7500   -0.0000 P   0  0  0  0  0  0  0  0  0  0  0  0
   14.2894   -0.0000   -0.0000 O   0  0  0  0  0  0  0  0  0  0  0  0
   11.6913   -0.0000   -0.0000 O   0  0  0  0  0  0  0  0  0  0  0  0
   12.9904   -2.2500   -0.0000 N   0  0  0  0  0  0  0  0  0  0  0  0
   15.5885   -0.7500   -0.0000 C   0  0  0  0  0  0  0  0  0  0  0  0
   10.3923   -0.7500   -0.0000 C   0  0  0  0  0  0  0  0  0  0  0  0
   14.2894   -3.0000   -0.0000 C   0  0  0  0  0  0  0  0  0  0  0  0
   16.8875   -0.0000   -0.0000 C   0  0  0  0  0  0  0  0  0  0  0  0
    9.0933   -0.0000   -0.0000 C   0  0  0  0  0  0  0  0  0  0  0  0
   14.2894   -4.5000   -0.0000 C   0  0  0  0  0  0  0  0  0  0  0  0
   15.5885   -2.2500   -0.0000 C   0  0  0  0  0  0  0  0  0  0  0  0
   18.1865   -0.7500   -0.0000 C   0  0  0  0  0  0  0  0  0  0  0  0
    7.7942   -0.7500   -0.0000 O   0  0  0  0  0  0  0  0  0  0  0  0
    9.0933    1.5000   -0.0000 C   0  0  0  0  0  0  0  0  0  0  0  0
   12.9904   -5.2500   -0.0000 O   0  0  0  0  0  0  0  0  0  0  0  0
   15.5885   -5.2500   -0.0000 O   0  0  0  0  0  0  0  0  0  0  0  0
   18.1865   -2.2500   -0.0000 C   0  0  0  0  0  0  0  0  0  0  0  0
    6.4952   -0.0000   -0.0000 C   0  0  0  0  0  0  0  0  0  0  0  0
    7.7942    2.2500   -0.0000 O   0  0  0  0  0  0  0  0  0  0  0  0
   15.5885   -6.7500   -0.0000 C   0  0  0  0  0  0  0  0  0  0  0  0
   19.4856   -3.0000   -0.0000 C   0  0  0  0  0  0  0  0  0  0  0  0
    5.1962   -0.7500   -0.0000 N   0  0  0  0  0  0  0  0  0  0  0  0
   16.8875   -7.5000   -0.0000 C   0  0  0  0  0  0  0  0  0  0  0  0
   20.7846   -2.2500   -0.0000 C   0  0  0  0  0  0  0  0  0  0  0  0
    3.8971   -0.0000   -0.0000 C   0  0  0  0  0  0  0  0  0  0  0  0
    5.1962   -2.2500   -0.0000 C   0  0  0  0  0  0  0  0  0  0  0  0
    3.8971    1.5000   -0.0000 O   0  0  0  0  0  0  0  0  0  0  0  0
    2.5981   -0.7500   -0.0000 N   0  0  0  0  0  0  0  0  0  0  0  0
    1.2990   -0.0000   -0.0000 C   0  0  0  0  0  0  0  0  0  0  0  0
    0.0000   -0.7500   -0.0000 C   0  0  0  0  0  0  0  0  0  0  0  0
  1  2  1  0  0  0  0
  1  3  1  0  0  0  0
  1  4  1  0  0  0  0
  2  5  1  0  0  0  0
  3  6  1  0  0  0  0
  7  4  1  1  0  0  0
  5  8  1  0  0  0  0
  9  6  1  0  0  0  0
  7 10  1  0  0  0  0
  7 11  1  0  0  0  0
  8 12  2  0  0  0  0
  9 13  1  1  0  0  0
  9 14  1  0  0  0  0
 10 15  2  0  0  0  0
 10 16  1  0  0  0  0
 12 17  1  0  0  0  0
 13 18  1  0  0  0  0
 14 19  1  0  0  0  0
 16 20  1  0  0  0  0
 17 21  2  0  0  0  0
 18 22  1  0  0  0  0
 20 23  1  0  0  0  0
 21 24  1  0  0  0  0
 22 25  1  0  0  0  0
 22 26  1  0  0  0  0
 25 27  2  0  0  0  0
 25 28  1  0  0  0  0
 28 29  1  0  0  0  0
 29 30  1  0  0  0  0
M  END
>  <idcoordinates2D>


>  <FragFp>
;j:UirrzxzvwtjjBaUjfCDfjR80oorVl8@fSK84EyZX02YJkGk1c16g04JV4@0V0V!4040k0k08!X14!

>  <PathFp>
8094F2NHG#Y0k0Zg4K20@_1$944X0FF11FB16a22840V0V92H0Dl!1P10F0BZF03c91!X2J0J6VB01F

>  <SkelSpheres>
//#1020E!3$1)1&2/#1(2*2!4$6$2///%4$1*@!101*2/$1/.3/&1&2%2/(1!1//&2#1+1%1$5,1/1(2&1%11(A&2,1/)1$2$7(5/1(1*2#1/(1+2!2%3*6-1&2#1.1,6$1/(1/1$2,14,2)1,2)1///$l4/&1011///!2012!1$1*1/-4/!1%22)2-1101&1//#101-2#103%12*1#2$607+

>  <Structure>
fgwqr@LUwAAg^RlGaddRRRbTTrVRrTLJjjjffjfjfiCDJHTyX

>  <Atoms>
30

>  <Bonds>
29

>  <Total Molweight>
413

>  <Total Molweight 2>
413.197

>  <cLogP>
1.656

>  <H-Acceptors>
10

>  <H-Donors>
0

>  <Total Surface Area>
77.92

>  <Relative PSA>
1.1528

>  <Polar Surface Area>
114.6

>  <Shape Index>
0.6

>  <Molecular Flexibility>
0.79444

>  <Molecular Complexity>
0.6593

>  <Non-H Atoms>
30

>  <Non-C/H Atoms>
11

>  <Electronegative Atoms>
11

>  <Stereo Centers>
3

>  <Rotatable Bonds>
17

>  <Rings Closures>
0

>  <Aromatic Rings>
0

>  <Aromatic Atoms>
0

>  <sp3-Atoms>
20

>  <Symmetric atoms>
0

$$$$

eCreator 1.02D

 30 29  0  0  0  0  0  0  0  0999 V2000
    9.5263   -0.0000   -0.0000 P   0  0  0  0  0  0  0  0  0  0  0  0
   10.3923   -0.5000   -0.0000 O   0  0  0  0  0  0  0  0  0  0  0  0
    8.6603   -0.5000   -0.0000 O   0  0  0  0  0  0  0  0  0  0  0  0
    9.5263    1.0000   -0.0000 N   0  0  0  0  0  0  0  0  0  0  0  0
   11.2583   -0.0000   -0.0000 C   0  0  0  0  0  0  0  0  0  0  0  0
    7.7942   -0.0000   -0.0000 C   0  0  0  0  0  0  0  0  0  0  0  0
    8.6603    1.5000   -0.0000 C   0  0  0  0  0  0  0  0  0  0  0  0
   12.1244   -0.5000   -0.0000 C   0  0  0  0  0  0  0  0  0  0  0  0
    6.9282   -0.5000   -0.0000 C   0  0  0  0  0  0  0  0  0  0  0  0
    8.6603    2.5000   -0.0000 C   0  0  0  0  0  0  0  0  0  0  0  0
    7.7942    1.0000   -0.0000 C   0  0  0  0  0  0  0  0  0  0  0  0
   12.9904   -0.0000   -0.0000 C   0  0  0  0  0  0  0  0  0  0  0  0
    6.0622   -0.0000   -0.0000 O   0  0  0  0  0  0  0  0  0  0  0  0
    6.9282   -1.5000   -0.0000 C   0  0  0  0  0  0  0  0  0  0  0  0
    9.5263    3.0000   -0.0000 O   0  0  0  0  0  0  0  0  0  0  0  0
    7.7942    3.0000   -0.0000 O   0  0  0  0  0  0  0  0  0  0  0  0
   13.8564   -0.5000   -0.0000 C   0  0  0  0  0  0  0  0  0  0  0  0
    5.1962   -0.5000   -0.0000 C   0  0  0  0  0  0  0  0  0  0  0  0
    7.7942   -2.0000   -0.0000 O   0  0  0  0  0  0  0  0  0  0  0  0
    7.7942    4.0000   -0.0000 C   0  0  0  0  0  0  0  0  0  0  0  0
   13.8564   -1.5000   -0.0000 C   0  0  0  0  0  0  0  0  0  0  0  0
    4.3301   -0.0000   -0.0000 N   0  0  0  0  0  0  0  0  0  0  0  0
    5.1962   -1.5000   -0.0000 C   0  0  0  0  0  0  0  0  0  0  0  0
    6.9282    4.5000   -0.0000 C   0  0  0  0  0  0  0  0  0  0  0  0
    3.4641   -0.5000   -0.0000 C   0  0  0  0  0  0  0  0  0  0  0  0
    6.0622   -2.0000   -0.0000 F   0  0  0  0  0  0  0  0  0  0  0  0
    2.5981   -0.0000   -0.0000 N   0  0  0  0  0  0  0  0  0  0  0  0
    1.7321   -0.5000   -0.0000 C   0  0  0  0  0  0  0  0  0  0  0  0
    0.8660   -0.0000   -0.0000 C   0  0  0  0  0  0  0  0  0  0  0  0
    0.0000   -0.5000   -0.0000 C   0  0  0  0  0  0  0  0  0  0  0  0
  1  2  1  0  0  0  0
  1  3  1  0  0  0  0
  1  4  1  0  0  0  0
  2  5  1  0  0  0  0
  3  6  1  0  0  0  0
  7  4  1  1  0  0  0
  5  8  2  0  0  0  0
  9  6  1  0  0  0  0
  7 10  1  0  0  0  0
  7 11  1  0  0  0  0
  8 12  1  0  0  0  0
  9 13  1  6  0  0  0
  9 14  1  0  0  0  0
 10 15  2  0  0  0  0
 10 16  1  0  0  0  0
 12 17  2  0  0  0  0
 18 13  1  6  0  0  0
 14 19  1  0  0  0  0
 16 20  1  0  0  0  0
 17 21  1  0  0  0  0
 18 22  1  0  0  0  0
 18 23  1  0  0  0  0
 20 24  1  0  0  0  0
 22 25  1  0  0  0  0
 23 26  1  0  0  0  0
 25 27  1  0  0  0  0
 27 28  1  0  0  0  0
 28 29  1  0  0  0  0
 29 30  2  0  0  0  0
M  END
>  <idcoordinates2D>


>  <FragFp>
;j:UirrzxzvxsjjBaUjfCDfjT80oobVG8AdSp84ETZXF@YFVFk1V14Z04JV421W0V&k0s$X1B!

>  <PathFp>
8094F2NLF!4X4m0_B4J30@V58208944X0FF35Ng06Z02840V0V90u0Dk021PG0N0BZF0IcC1!22kFJ6Vh01F

>  <SkelSpheres>
//#1#F01%1)1&1!1//$2!21!15$3#1&1//)4$1*C!1(1/*1//!1*1022#1/1/$1,11/1/1/!1$7!1,2!2/!2.1(9&1,1/02&1!1&6(42//#2.1)1!2+2!2%31!2%3/%2$1-1)1!5/%1/$1013/1!2,2%1//%2/#1/!10l2-1#1#1021*2%1+2/&4!1#1/01#1,1%2/!1%22(11/)1,1/(2(1!1#10103#2012.2$305#2%2

>  <Structure>
fgwpq@LUWAAg^RCpgHITjkKMkk^~mUSUTsUUUTxXaRLPr|p

>  <Atoms>
30

>  <Bonds>
29

>  <Total Molweight>
416

>  <Total Molweight 2>
416.196

>  <cLogP>
0.8508

>  <H-Acceptors>
9

>  <H-Donors>
0

>  <Total Surface Area>
85.78

>  <Relative PSA>
0.8952

>  <Polar Surface Area>
97.53

>  <Shape Index>
0.6

>  <Molecular Flexibility>
0.77089

>  <Molecular Complexity>
0.6715

>  <Non-H Atoms>
30

>  <Non-C/H Atoms>
11

>  <Electronegative Atoms>
11

>  <Stereo Centers>
4

>  <Rotatable Bonds>
20

>  <Rings Closures>
0

>  <Aromatic Rings>
0

>  <Aromatic Atoms>
0

>  <sp3-Atoms>
21

>  <Symmetric atoms>
0

$$$$

eCreator 1.02D

 30 29  0  0  0  0  0  0  0  0999 V2000
    9.5263   -0.0000   -0.0000 P   0  0  0  0  0  0  0  0  0  0  0  0
   10.3923    0.5000   -0.0000 O   0  0  0  0  0  0  0  0  0  0  0  0
    9.5263    1.0000   -0.0000 O   0  0  0  0  0  0  0  0  0  0  0  0
    8.6603   -0.5000   -0.0000 O   0  0  0  0  0  0  0  0  0  0  0  0
   10.3923   -0.5000   -0.0000 N   0  0  0  0  0  0  0  0  0  0  0  0
   10.3923    1.5000   -0.0000 C   0  0  0  0  0  0  0  0  0  0  0  0
    7.7942   -0.0000   -0.0000 C   0  0  0  0  0  0  0  0  0  0  0  0
   11.2583   -0.0000   -0.0000 C   0  0  0  0  0  0  0  0  0  0  0  0
   11.2583    1.0000   -0.0000 C   0  0  0  0  0  0  0  0  0  0  0  0
   10.3923    2.5000   -0.0000 C   0  0  0  0  0  0  0  0  0  0  0  0
    6.9282   -0.5000   -0.0000 C   0  0  0  0  0  0  0  0  0  0  0  0
   12.1244   -0.5000   -0.0000 C   0  0  0  0  0  0  0  0  0  0  0  0
   12.1244    1.5000   -0.0000 C   0  0  0  0  0  0  0  0  0  0  0  0
   11.2583    3.0000   -0.0000 C   0  0  0  0  0  0  0  0  0  0  0  0
    6.0622   -0.0000   -0.0000 C   0  0  0  0  0  0  0  0  0  0  0  0
   12.9904   -0.0000   -0.0000 O   0  0  0  0  0  0  0  0  0  0  0  0
   12.1244    2.5000   -0.0000 C   0  0  0  0  0  0  0  0  0  0  0  0
    5.1962   -0.5000   -0.0000 C   0  0  0  0  0  0  0  0  0  0  0  0
   13.8564   -0.5000   -0.0000 C   0  0  0  0  0  0  0  0  0  0  0  0
    5.1962   -1.5000   -0.0000 F   0  0  0  0  0  0  0  0  0  0  0  0
    4.3301   -0.0000   -0.0000 C   0  0  0  0  0  0  0  0  0  0  0  0
   14.7224   -0.0000   -0.0000 C   0  0  0  0  0  0  0  0  0  0  0  0
    4.3301    1.0000   -0.0000 O   0  0  0  0  0  0  0  0  0  0  0  0
    3.4641   -0.5000   -0.0000 N   0  0  0  0  0  0  0  0  0  0  0  0
    2.5981   -0.0000   -0.0000 C   0  0  0  0  0  0  0  0  0  0  0  0
    3.4641   -1.5000   -0.0000 C   0  0  0  0  0  0  0  0  0  0  0  0
    1.7321   -0.5000   -0.0000 N   0  0  0  0  0  0  0  0  0  0  0  0
    0.8660   -0.0000   -0.0000 C   0  0  0  0  0  0  0  0  0  0  0  0
    0.8660    1.0000   -0.0000 O   0  0  0  0  0  0  0  0  0  0  0  0
    0.0000   -0.5000   -0.0000 C   0  0  0  0  0  0  0  0  0  0  0  0
  1  2  2  0  0  0  0
  1  3  1  0  0  0  0
  1  4  1  0  0  0  0
  1  5  1  0  0  0  0
  3  6  1  0  0  0  0
  4  7  1  0  0  0  0
  5  8  1  0  0  0  0
  6  9  1  0  0  0  0
  6 10  2  0  0  0  0
  7 11  1  0  0  0  0
  8 12  1  0  0  0  0
  9 13  2  0  0  0  0
 10 14  1  0  0  0  0
 11 15  1  0  0  0  0
 12 16  1  0  0  0  0
 13 17  1  0  0  0  0
 18 15  1  0  0  0  0
 16 19  1  0  0  0  0
 18 20  1  1  0  0  0
 21 18  1  0  0  0  0
 19 22  1  0  0  0  0
 21 23  1  6  0  0  0
 21 24  1  0  0  0  0
 24 25  1  0  0  0  0
 24 26  1  0  0  0  0
 25 27  1  0  0  0  0
 27 28  1  0  0  0  0
 28 29  2  0  0  0  0
 28 30  1  0  0  0  0
M  END
>  <idcoordinates2D>


>  <FragFp>
;j;ir:UzypOijhiTdAheYrAuNkZMYp01A1_4afPd9FYo020880J2#M1!W4!184040V28$X1B!

>  <PathFp>
!8!HN0F!BY4m0_gJS10219e010924V8FF25Ng06X0V950V0XG6mVUl1!JW1s1ZVF0Fc70F0H2oFF6V5050

>  <SkelSpheres>
$2//!E&11102%1-1/#1/2$6$2+1021.2#2/14(12%@/!2&11//+3///#1/11!1&41/)1#21(2/2(22!7(3-102/0A2%1//&2!303$6/1(2!3/#12!2%1!1$3-2!1!2(2(4//$301,1!4//-1(1#1#2/-1//&2/.20l1%1(2)1)1#2)1/////04/2!3$21!1%1+2$1%1#1/01/,1%105!1$21/!2!1)2

>  <Structure>
fgwpq@B]WAFOMNCpsHYIIdeDddeehmCEeFjjZZjjjjfQFEbAVf

>  <Atoms>
30

>  <Bonds>
29

>  <Total Molweight>
416

>  <Total Molweight 2>
416.196

>  <cLogP>
1.5321

>  <H-Acceptors>
9

>  <H-Donors>
0

>  <Total Surface Area>
77.2

>  <Relative PSA>
1.0856

>  <Polar Surface Area>
101.59

>  <Shape Index>
0.6

>  <Molecular Flexibility>
0.75854

>  <Molecular Complexity>
0.70075

>  <Non-H Atoms>
30

>  <Non-C/H Atoms>
11

>  <Electronegative Atoms>
11

>  <Stereo Centers>
3

>  <Rotatable Bonds>
16

>  <Rings Closures>
0

>  <Aromatic Rings>
0

>  <Aromatic Atoms>
0

>  <sp3-Atoms>
20

>  <Symmetric atoms>
0

$$$$

eCreator 1.02D

 30 29  0  0  0  0  0  0  0  0999 V2000
    9.5263   -0.0000   -0.0000 P   0  0  0  0  0  0  0  0  0  0  0  0
   10.3923    0.5000   -0.0000 O   0  0  0  0  0  0  0  0  0  0  0  0
   10.3923   -0.5000   -0.0000 O   0  0  0  0  0  0  0  0  0  0  0  0
    8.6603   -0.5000   -0.0000 O   0  0  0  0  0  0  0  0  0  0  0  0
    9.5263    1.0000   -0.0000 N   0  0  0  0  0  0  0  0  0  0  0  0
   11.2583   -0.0000   -0.0000 C   0  0  0  0  0  0  0  0  0  0  0  0
    7.7942   -0.0000   -0.0000 C   0  0  0  0  0  0  0  0  0  0  0  0
   10.3923    1.5000   -0.0000 C   0  0  0  0  0  0  0  0  0  0  0  0
   12.1244   -0.5000   -0.0000 C   0  0  0  0  0  0  0  0  0  0  0  0
    6.9282   -0.5000   -0.0000 C   0  0  0  0  0  0  0  0  0  0  0  0
   10.3923    2.5000   -0.0000 C   0  0  0  0  0  0  0  0  0  0  0  0
   11.2583    1.0000   -0.0000 C   0  0  0  0  0  0  0  0  0  0  0  0
   12.9904   -0.0000   -0.0000 C   0  0  0  0  0  0  0  0  0  0  0  0
    6.0622   -0.0000   -0.0000 C   0  0  0  0  0  0  0  0  0  0  0  0
   11.2583    3.0000   -0.0000 O   0  0  0  0  0  0  0  0  0  0  0  0
   12.9904    1.0000   -0.0000 C   0  0  0  0  0  0  0  0  0  0  0  0
    5.1962   -0.5000   -0.0000 C   0  0  0  0  0  0  0  0  0  0  0  0
   11.2583    4.0000   -0.0000 C   0  0  0  0  0  0  0  0  0  0  0  0
   13.8564    1.5000   -0.0000 C   0  0  0  0  0  0  0  0  0  0  0  0
    5.1962   -1.5000   -0.0000 F   0  0  0  0  0  0  0  0  0  0  0  0
    4.3301   -0.0000   -0.0000 C   0  0  0  0  0  0  0  0  0  0  0  0
   12.1244    4.5000   -0.0000 C   0  0  0  0  0  0  0  0  0  0  0  0
    4.3301    1.0000   -0.0000 O   0  0  0  0  0  0  0  0  0  0  0  0
    3.4641   -0.5000   -0.0000 N   0  0  0  0  0  0  0  0  0  0  0  0
    2.5981   -0.0000   -0.0000 C   0  0  0  0  0  0  0  0  0  0  0  0
    3.4641   -1.5000   -0.0000 C   0  0  0  0  0  0  0  0  0  0  0  0
    1.7321   -0.5000   -0.0000 C   0  0  0  0  0  0  0  0  0  0  0  0
    1.7321   -1.5000   -0.0000 C   0  0  0  0  0  0  0  0  0  0  0  0
    2.5981   -2.0000   -0.0000 O   0  0  0  0  0  0  0  0  0  0  0  0
    0.8660   -2.0000   -0.0000 N   0  0  0  0  0  0  0  0  0  0  0  0
  1  2  2  0  0  0  0
  1  3  1  0  0  0  0
  1  4  1  0  0  0  0
  1  5  1  0  0  0  0
  3  6  1  0  0  0  0
  4  7  1  0  0  0  0
  8  5  1  6  0  0  0
  6  9  1  0  0  0  0
  7 10  1  0  0  0  0
  8 11  1  0  0  0  0
  8 12  1  0  0  0  0
  9 13  2  0  0  0  0
 10 14  1  0  0  0  0
 11 15  1  0  0  0  0
 13 16  1  0  0  0  0
 17 14  1  0  0  0  0
 15 18  1  0  0  0  0
 16 19  2  0  0  0  0
 17 20  1  1  0  0  0
 21 17  1  0  0  0  0
 18 22  1  0  0  0  0
 21 23  1  6  0  0  0
 21 24  1  0  0  0  0
 24 25  1  0  0  0  0
 24 26  1  0  0  0  0
 25 27  2  0  0  0  0
 27 28  1  0  0  0  0
 28 29  2  0  0  0  0
 28 30  1  0  0  0  0
M  END
>  <idcoordinates2D>


>  <FragFp>
;j;ir<yxOijheTdQhBYb9uNk_rlp03E1bJifP_dN1oHF!8V02!8H0FWV50J!JJ40W2F$21B!

>  <PathFp>
F08083N0G80@X4kV_cJU10@19X01093408FI21Fh0622V85FV0m12H0Ek1!FWGF1aVF0Fd30F0L2oFF2V4050

>  <SkelSpheres>
/)2%2&C(11%201)2#1,2/&2$8$4/1-2%1-4/0A/*1$1$21(1$11/4///#1/$1$1$1$3/11!1*2/1)2!7/!2!1/$8&1//&2$22#61*2,2(1-12!2!5%2$3/!202(1//-3/!5$21//&2101$1///-2/2//0l1%1(1/#1#2/&2%1*2/!1#2$1/#53.2(211*1)2$2%11-1/,2%1%10402%2.1#205+

>  <Structure>
fgwpq@B]oAFGMNCpsHYIIddeDeddhcCEeFjjjZjZjifqqAaXcSM`

>  <Atoms>
30

>  <Bonds>
29

>  <Total Molweight>
416

>  <Total Molweight 2>
416.196

>  <cLogP>
0.1745

>  <H-Acceptors>
9

>  <H-Donors>
0

>  <Total Surface Area>
92.8

>  <Relative PSA>
0.90312

>  <Polar Surface Area>
101.59

>  <Shape Index>
0.6

>  <Molecular Flexibility>
0.76444

>  <Molecular Complexity>
0.67279

>  <Non-H Atoms>
30

>  <Non-C/H Atoms>
11

>  <Electronegative Atoms>
11

>  <Stereo Centers>
4

>  <Rotatable Bonds>
17

>  <Rings Closures>
0

>  <Aromatic Rings>
0

>  <Aromatic Atoms>
0

>  <sp3-Atoms>
17

>  <Symmetric atoms>
0

$$$$

eCreator 1.02D

 30 29  0  0  0  0  0  0  0  0999 V2000
    7.7942   -0.0000   -0.0000 P   0  0  0  0  0  0  0  0  0  0  0  0
    7.7942    1.0000   -0.0000 O   0  0  0  0  0  0  0  0  0  0  0  0
    6.9282   -0.5000   -0.0000 O   0  0  0  0  0  0  0  0  0  0  0  0
    8.6603   -0.5000   -0.0000 N   0  0  0  0  0  0  0  0  0  0  0  0
    8.6603    1.5000   -0.0000 C   0  0  0  0  0  0  0  0  0  0  0  0
    6.0622   -0.0000   -0.0000 C   0  0  0  0  0  0  0  0  0  0  0  0
    9.5263   -0.0000   -0.0000 C   0  0  0  0  0  0  0  0  0  0  0  0
    8.6603    2.5000   -0.0000 C   0  0  0  0  0  0  0  0  0  0  0  0
    9.5263    1.0000   -0.0000 C   0  0  0  0  0  0  0  0  0  0  0  0
    5.1962   -0.5000   -0.0000 C   0  0  0  0  0  0  0  0  0  0  0  0
   10.3923   -0.5000   -0.0000 C   0  0  0  0  0  0  0  0  0  0  0  0
    9.5263    3.0000   -0.0000 C   0  0  0  0  0  0  0  0  0  0  0  0
    4.3301   -0.0000   -0.0000 O   0  0  0  0  0  0  0  0  0  0  0  0
    5.1962   -1.5000   -0.0000 C   0  0  0  0  0  0  0  0  0  0  0  0
   10.3923   -1.5000   -0.0000 O   0  0  0  0  0  0  0  0  0  0  0  0
   11.2583   -0.0000   -0.0000 O   0  0  0  0  0  0  0  0  0  0  0  0
   10.3923    2.5000   -0.0000 C   0  0  0  0  0  0  0  0  0  0  0  0
    3.4641   -0.5000   -0.0000 C   0  0  0  0  0  0  0  0  0  0  0  0
    6.0622   -2.0000   -0.0000 O   0  0  0  0  0  0  0  0  0  0  0  0
    4.3301   -2.0000   -0.0000 C   0  0  0  0  0  0  0  0  0  0  0  0
   12.1244   -0.5000   -0.0000 C   0  0  0  0  0  0  0  0  0  0  0  0
    2.5981   -0.0000   -0.0000 N   0  0  0  0  0  0  0  0  0  0  0  0
    4.3301   -3.0000   -0.0000 F   0  0  0  0  0  0  0  0  0  0  0  0
   12.9904   -0.0000   -0.0000 C   0  0  0  0  0  0  0  0  0  0  0  0
   12.1244   -1.5000   -0.0000 C   0  0  0  0  0  0  0  0  0  0  0  0
    1.7321   -0.5000   -0.0000 C   0  0  0  0  0  0  0  0  0  0  0  0
    2.5981    1.0000   -0.0000 C   0  0  0  0  0  0  0  0  0  0  0  0
    1.7321   -1.5000   -0.0000 O   0  0  0  0  0  0  0  0  0  0  0  0
    0.8660   -0.0000   -0.0000 N   0  0  0  0  0  0  0  0  0  0  0  0
    0.0000   -0.5000   -0.0000 C   0  0  0  0  0  0  0  0  0  0  0  0
  1  2  1  0  0  0  0
  1  3  1  0  0  0  0
  1  4  1  0  0  0  0
  2  5  1  0  0  0  0
  3  6  1  0  0  0  0
  4  7  1  0  0  0  0
  5  8  1  0  0  0  0
  5  9  2  0  0  0  0
 10  6  1  0  0  0  0
  7 11  1  0  0  0  0
  8 12  2  0  0  0  0
 10 13  1  6  0  0  0
 14 10  1  0  0  0  0
 11 15  2  0  0  0  0
 11 16  1  0  0  0  0
 12 17  1  0  0  0  0
 13 18  1  0  0  0  0
 14 19  1  1  0  0  0
 14 20  1  0  0  0  0
 16 21  1  0  0  0  0
 18 22  1  0  0  0  0
 20 23  1  0  0  0  0
 21 24  1  0  0  0  0
 21 25  1  0  0  0  0
 22 26  1  0  0  0  0
 22 27  1  0  0  0  0
 26 28  2  0  0  0  0
 26 29  1  0  0  0  0
 29 30  1  0  0  0  0
M  END
>  <idcoordinates2D>


>  <FragFp>
;j;ir:xzfxOjjhaUjuCDvbDPJopMVl8kfNp8VEydXFHY4kGV18F2Z!4V4cWV0V!406Fk0808!X1B!

>  <PathFp>
8094F2NHF!2X0m0Zg4K!2_1c#94428FF31NB16a0X840V0X92m06l101PW0H0BZF03cA5!22o0J2VC01F

>  <SkelSpheres>
/02%1,20B(111&1&1%2)2!1(3-2!209$4&1//$1(4.36/302/1/(1*301,2,1*3*2(1+1/-2/&1!201/-11//A&2/%1-1$202$7(3/103.1/.1*10102)1&1+3#1%2#1103!1&6#2(1//-1/!414/$1(1%2)1(2%1/(3)20k/(102(51//)201510101//,6,1,2)1.102#11///$1%103$1/&5-

>  <Structure>
fgwqq@LUOAAg^SlG`vPrRIIQIZJIJ[YQRpuUSSSUUUTtbTmHJX

>  <Atoms>
30

>  <Bonds>
29

>  <Total Molweight>
420

>  <Total Molweight 2>
420.184

>  <cLogP>
1.7557

>  <H-Acceptors>
10

>  <H-Donors>
0

>  <Total Surface Area>
94.11

>  <Relative PSA>
0.95452

>  <Polar Surface Area>
114.6

>  <Shape Index>
0.53333

>  <Molecular Flexibility>
0.8022

>  <Molecular Complexity>
0.68745

>  <Non-H Atoms>
30

>  <Non-C/H Atoms>
12

>  <Electronegative Atoms>
12

>  <Stereo Centers>
3

>  <Rotatable Bonds>
16

>  <Rings Closures>
0

>  <Aromatic Rings>
0

>  <Aromatic Atoms>
0

>  <sp3-Atoms>
19

>  <Symmetric atoms>
1

$$$$

eCreator 1.02D

 31 30  0  0  0  0  0  0  0  0999 V2000
    8.6603   -0.5000   -0.0000 P   0  0  0  0  0  0  0  0  0  0  0  0
    8.6603   -1.5000   -0.0000 O   0  0  0  0  0  0  0  0  0  0  0  0
    7.7942   -0.0000   -0.0000 O   0  0  0  0  0  0  0  0  0  0  0  0
    9.5263   -0.0000   -0.0000 N   0  0  0  0  0  0  0  0  0  0  0  0
    7.7942   -2.0000   -0.0000 C   0  0  0  0  0  0  0  0  0  0  0  0
    6.9282   -0.5000   -0.0000 C   0  0  0  0  0  0  0  0  0  0  0  0
   10.3923   -0.5000   -0.0000 C   0  0  0  0  0  0  0  0  0  0  0  0
    7.7942   -3.0000   -0.0000 C   0  0  0  0  0  0  0  0  0  0  0  0
    6.9282   -1.5000   -0.0000 C   0  0  0  0  0  0  0  0  0  0  0  0
    6.0622   -0.0000   -0.0000 C   0  0  0  0  0  0  0  0  0  0  0  0
   11.2583   -0.0000   -0.0000 C   0  0  0  0  0  0  0  0  0  0  0  0
   10.3923   -1.5000   -0.0000 C   0  0  0  0  0  0  0  0  0  0  0  0
    6.9282   -3.5000   -0.0000 C   0  0  0  0  0  0  0  0  0  0  0  0
    5.1962   -0.5000   -0.0000 O   0  0  0  0  0  0  0  0  0  0  0  0
    6.0622    1.0000   -0.0000 C   0  0  0  0  0  0  0  0  0  0  0  0
   12.1244   -0.5000   -0.0000 O   0  0  0  0  0  0  0  0  0  0  0  0
    6.9282   -4.5000   -0.0000 C   0  0  0  0  0  0  0  0  0  0  0  0
    4.3301   -0.0000   -0.0000 C   0  0  0  0  0  0  0  0  0  0  0  0
    5.1962    1.5000   -0.0000 O   0  0  0  0  0  0  0  0  0  0  0  0
    6.9282    1.5000   -0.0000 C   0  0  0  0  0  0  0  0  0  0  0  0
   12.9904   -0.0000   -0.0000 C   0  0  0  0  0  0  0  0  0  0  0  0
    3.4641   -0.5000   -0.0000 N   0  0  0  0  0  0  0  0  0  0  0  0
    6.9282    2.5000   -0.0000 C   0  0  0  0  0  0  0  0  0  0  0  0
   13.8564   -0.5000   -0.0000 C   0  0  0  0  0  0  0  0  0  0  0  0
   12.9904    1.0000   -0.0000 C   0  0  0  0  0  0  0  0  0  0  0  0
    3.4641   -1.5000   -0.0000 C   0  0  0  0  0  0  0  0  0  0  0  0
    2.5981   -0.0000   -0.0000 C   0  0  0  0  0  0  0  0  0  0  0  0
    4.3301   -2.0000   -0.0000 O   0  0  0  0  0  0  0  0  0  0  0  0
    1.7321   -0.5000   -0.0000 C   0  0  0  0  0  0  0  0  0  0  0  0
    1.7321   -1.5000   -0.0000 C   0  0  0  0  0  0  0  0  0  0  0  0
    0.8660   -2.0000   -0.0000 O   0  0  0  0  0  0  0  0  0  0  0  0
  1  2  1  0  0  0  0
  1  3  1  0  0  0  0
  1  4  1  0  0  0  0
  2  5  1  0  0  0  0
  3  6  1  0  0  0  0
  7  4  1  6  0  0  0
  5  8  2  0  0  0  0
  5  9  1  0  0  0  0
 10  6  1  0  0  0  0
  7 11  1  0  0  0  0
  7 12  1  0  0  0  0
  8 13  1  0  0  0  0
 10 14  1  1  0  0  0
 15 10  1  0  0  0  0
 11 16  1  0  0  0  0
 13 17  2  0  0  0  0
 14 18  1  0  0  0  0
 15 19  1  1  0  0  0
 15 20  1  0  0  0  0
 16 21  1  0  0  0  0
 18 22  1  0  0  0  0
 20 23  1  0  0  0  0
 21 24  1  0  0  0  0
 21 25  1  0  0  0  0
 22 26  1  0  0  0  0
 22 27  1  0  0  0  0
 26 28  2  0  0  0  0
 27 29  2  0  0  0  0
 29 30  1  0  0  0  0
 30 31  2  0  0  0  0
M  END
>  <idcoordinates2D>


>  <FragFp>
;j;er:nzuxOWf_iUif4Tmr@PRkopXt8ldGl0g8eCVFuW0FG81c424!KV401W!W8042FV0N$214!

>  <PathFp>
!94N2NH#6X0m0_8FH10@558#95428FH358g1740X841V0V90m06l101FWFN04VF03c3F!62o0J2V_01F

>  <SkelSpheres>
/,2!2$10B03%31!1$1&1/#1/,@$4//)1/+3C#102/%3%1//-1/!1/,101/&3/,1,1$1/#1)1(2/(B2%21/-2,1$7(1,1$1%1)2+6%1*1&101!102/*2&1(1011,6#2%202%1//1)1)2$41%13//21(1,2/(3)20o(2+1!1!1!1#1/$1(2$1)5!101$2//%32/*2/.1(1/02#1*3$2%2!1!102/+3903+

>  <Structure>
fooQr@LU`bwd{^CprRIIQJKQYJKYQRkJjijjijjjegCEJNbFVv

>  <Atoms>
31

>  <Bonds>
30

>  <Total Molweight>
423

>  <Total Molweight 2>
423.212

>  <cLogP>
2.5201

>  <H-Acceptors>
9

>  <H-Donors>
0

>  <Total Surface Area>
83.79

>  <Relative PSA>
1.0297

>  <Polar Surface Area>
111.36

>  <Shape Index>
0.54839

>  <Molecular Flexibility>
0.79815

>  <Molecular Complexity>
0.68745

>  <Non-H Atoms>
31

>  <Non-C/H Atoms>
10

>  <Electronegative Atoms>
10

>  <Stereo Centers>
4

>  <Rotatable Bonds>
18

>  <Rings Closures>
0

>  <Aromatic Rings>
0

>  <Aromatic Atoms>
0

>  <sp3-Atoms>
20

>  <Symmetric atoms>
1

$$$$

eCreator 1.02D

 31 30  0  0  0  0  0  0  0  0999 V2000
    7.7942   -0.0000   -0.0000 P   0  0  0  0  0  0  0  0  0  0  0  0
    8.6603   -0.5000   -0.0000 O   0  0  0  0  0  0  0  0  0  0  0  0
    6.9282   -0.5000   -0.0000 O   0  0  0  0  0  0  0  0  0  0  0  0
    7.7942    1.0000   -0.0000 N   0  0  0  0  0  0  0  0  0  0  0  0
    9.5263   -0.0000   -0.0000 C   0  0  0  0  0  0  0  0  0  0  0  0
    6.0622   -0.0000   -0.0000 C   0  0  0  0  0  0  0  0  0  0  0  0
    6.9282    1.5000   -0.0000 C   0  0  0  0  0  0  0  0  0  0  0  0
   10.3923   -0.5000   -0.0000 C   0  0  0  0  0  0  0  0  0  0  0  0
    5.1962   -0.5000   -0.0000 C   0  0  0  0  0  0  0  0  0  0  0  0
    6.9282    2.5000   -0.0000 C   0  0  0  0  0  0  0  0  0  0  0  0
    6.0622    1.0000   -0.0000 C   0  0  0  0  0  0  0  0  0  0  0  0
   11.2583   -0.0000   -0.0000 C   0  0  0  0  0  0  0  0  0  0  0  0
    4.3301   -0.0000   -0.0000 O   0  0  0  0  0  0  0  0  0  0  0  0
    5.1962   -1.5000   -0.0000 C   0  0  0  0  0  0  0  0  0  0  0  0
    7.7942    3.0000   -0.0000 O   0  0  0  0  0  0  0  0  0  0  0  0
    6.0622    3.0000   -0.0000 O   0  0  0  0  0  0  0  0  0  0  0  0
   12.1244   -0.5000   -0.0000 C   0  0  0  0  0  0  0  0  0  0  0  0
    3.4641   -0.5000   -0.0000 C   0  0  0  0  0  0  0  0  0  0  0  0
    6.0622   -2.0000   -0.0000 O   0  0  0  0  0  0  0  0  0  0  0  0
    6.0622    4.0000   -0.0000 C   0  0  0  0  0  0  0  0  0  0  0  0
   12.1244   -1.5000   -0.0000 C   0  0  0  0  0  0  0  0  0  0  0  0
    2.5981   -0.0000   -0.0000 N   0  0  0  0  0  0  0  0  0  0  0  0
    3.4641   -1.5000   -0.0000 C   0  0  0  0  0  0  0  0  0  0  0  0
    6.9282    4.5000   -0.0000 C   0  0  0  0  0  0  0  0  0  0  0  0
    5.1962    4.5000   -0.0000 C   0  0  0  0  0  0  0  0  0  0  0  0
    2.5981    1.0000   -0.0000 C   0  0  0  0  0  0  0  0  0  0  0  0
    1.7321   -0.5000   -0.0000 C   0  0  0  0  0  0  0  0  0  0  0  0
    4.3301   -2.0000   -0.0000 F   0  0  0  0  0  0  0  0  0  0  0  0
    1.7321    1.5000   -0.0000 C   0  0  0  0  0  0  0  0  0  0  0  0
    0.8660   -0.0000   -0.0000 N   0  0  0  0  0  0  0  0  0  0  0  0
    0.0000   -0.5000   -0.0000 C   0  0  0  0  0  0  0  0  0  0  0  0
  1  2  1  0  0  0  0
  1  3  1  0  0  0  0
  1  4  1  0  0  0  0
  2  5  1  0  0  0  0
  3  6  1  0  0  0  0
  7  4  1  1  0  0  0
  5  8  2  0  0  0  0
  9  6  1  0  0  0  0
  7 10  1  0  0  0  0
  7 11  1  0  0  0  0
  8 12  1  0  0  0  0
  9 13  1  6  0  0  0
  9 14  1  0  0  0  0
 10 15  2  0  0  0  0
 10 16  1  0  0  0  0
 12 17  2  0  0  0  0
 18 13  1  6  0  0  0
 14 19  1  0  0  0  0
 16 20  1  0  0  0  0
 17 21  1  0  0  0  0
 18 22  1  0  0  0  0
 18 23  1  0  0  0  0
 20 24  1  0  0  0  0
 20 25  1  0  0  0  0
 22 26  1  0  0  0  0
 22 27  1  0  0  0  0
 23 28  1  0  0  0  0
 26 29  2  0  0  0  0
 27 30  1  0  0  0  0
 30 31  1  0  0  0  0
M  END
>  <idcoordinates2D>


>  <FragFp>
;j:UirrzxzvxtjjCaUjvCDfjT@kopbVO8AhSr86EyhXH@YFkGk9c14Z04JV4X1W0o#4!k0s$X1B!

>  <PathFp>
N094F2NLF!4X4m0_B4J30@V58#954X0FF358g06Z02840V0V90u0Dk021PGFN0DZF0IcCG!22kFJ2Vh01F

>  <SkelSpheres>
/,1%1#C#1#1)1&1/*2,2!41!19$3#1&2//)4/C!1(1///-1,2$1/1/1#1,1*4//*101!4//&2.1(B&1(101/*21$1$6(42//0202/(31!2+2!2&1/*3$202/04)1!3//+101/01!2/#1!3#1///!1(3!1(n.1(1021&4)1&2/+7!1/%1/01%2&1*1&2(1-10201/$1/03%2$3!1!1#10103#2!2$1)2$505#2&

>  <Structure>
foopq@LUoAAg^RCpwHYIDddheELediihbcUTuULuUUTuabEHqCKs@

>  <Atoms>
31

>  <Bonds>
30

>  <Total Molweight>
428

>  <Total Molweight 2>
428.207

>  <cLogP>
1.028

>  <H-Acceptors>
9

>  <H-Donors>
0

>  <Total Surface Area>
82.69

>  <Relative PSA>
0.92865

>  <Polar Surface Area>
97.53

>  <Shape Index>
0.51613

>  <Molecular Flexibility>
0.74204

>  <Molecular Complexity>
0.70285

>  <Non-H Atoms>
31

>  <Non-C/H Atoms>
11

>  <Electronegative Atoms>
11

>  <Stereo Centers>
4

>  <Rotatable Bonds>
19

>  <Rings Closures>
0

>  <Aromatic Rings>
0

>  <Aromatic Atoms>
0

>  <sp3-Atoms>
22

>  <Symmetric atoms>
1

$$$$

eCreator 1.02D

 31 30  0  0  0  0  0  0  0  0999 V2000
   12.9904   -0.7500   -0.0000 P   0  0  0  0  0  0  0  0  0  0  0  0
   14.2894   -0.0000   -0.0000 O   0  0  0  0  0  0  0  0  0  0  0  0
   11.6913   -0.0000   -0.0000 O   0  0  0  0  0  0  0  0  0  0  0  0
   12.9904   -2.2500   -0.0000 N   0  0  0  0  0  0  0  0  0  0  0  0
   15.5885   -0.7500   -0.0000 C   0  0  0  0  0  0  0  0  0  0  0  0
   10.3923   -0.7500   -0.0000 C   0  0  0  0  0  0  0  0  0  0  0  0
   14.2894   -3.0000   -0.0000 C   0  0  0  0  0  0  0  0  0  0  0  0
   16.8875   -0.0000   -0.0000 C   0  0  0  0  0  0  0  0  0  0  0  0
   15.5885   -2.2500   -0.0000 C   0  0  0  0  0  0  0  0  0  0  0  0
    9.0933   -0.0000   -0.0000 C   0  0  0  0  0  0  0  0  0  0  0  0
   14.2894   -4.5000   -0.0000 C   0  0  0  0  0  0  0  0  0  0  0  0
   18.1865   -0.7500   -0.0000 C   0  0  0  0  0  0  0  0  0  0  0  0
    7.7942   -0.7500   -0.0000 O   0  0  0  0  0  0  0  0  0  0  0  0
    9.0933    1.5000   -0.0000 C   0  0  0  0  0  0  0  0  0  0  0  0
   15.5885   -5.2500   -0.0000 O   0  0  0  0  0  0  0  0  0  0  0  0
   19.4856   -0.0000   -0.0000 C   0  0  0  0  0  0  0  0  0  0  0  0
    6.4952   -0.0000   -0.0000 C   0  0  0  0  0  0  0  0  0  0  0  0
    7.7942    2.2500   -0.0000 O   0  0  0  0  0  0  0  0  0  0  0  0
   10.3923    2.2500   -0.0000 C   0  0  0  0  0  0  0  0  0  0  0  0
   15.5885   -6.7500   -0.0000 C   0  0  0  0  0  0  0  0  0  0  0  0
   19.4856    1.5000   -0.0000 C   0  0  0  0  0  0  0  0  0  0  0  0
    5.1962   -0.7500   -0.0000 N   0  0  0  0  0  0  0  0  0  0  0  0
   10.3923    3.7500   -0.0000 C   0  0  0  0  0  0  0  0  0  0  0  0
   14.2894   -7.5000   -0.0000 C   0  0  0  0  0  0  0  0  0  0  0  0
   16.8875   -7.5000   -0.0000 C   0  0  0  0  0  0  0  0  0  0  0  0
    3.8971   -0.0000   -0.0000 C   0  0  0  0  0  0  0  0  0  0  0  0
    5.1962   -2.2500   -0.0000 C   0  0  0  0  0  0  0  0  0  0  0  0
    2.5981   -0.7500   -0.0000 C   0  0  0  0  0  0  0  0  0  0  0  0
    2.5981   -2.2500   -0.0000 C   0  0  0  0  0  0  0  0  0  0  0  0
    3.8971   -3.0000   -0.0000 O   0  0  0  0  0  0  0  0  0  0  0  0
    1.2990   -3.0000   -0.0000 N   0  0  0  0  0  0  0  0  0  0  0  0
  1  2  1  0  0  0  0
  1  3  1  0  0  0  0
  1  4  1  0  0  0  0
  2  5  1  0  0  0  0
  3  6  1  0  0  0  0
  4  7  1  0  0  0  0
  5  8  2  0  0  0  0
  5  9  1  0  0  0  0
 10  6  1  0  0  0  0
  7 11  1  0  0  0  0
  8 12  1  0  0  0  0
 10 13  1  1  0  0  0
 14 10  1  0  0  0  0
 11 15  1  0  0  0  0
 12 16  2  0  0  0  0
 13 17  1  0  0  0  0
 14 18  1  1  0  0  0
 14 19  1  0  0  0  0
 15 20  1  0  0  0  0
 16 21  1  0  0  0  0
 17 22  1  0  0  0  0
 19 23  1  0  0  0  0
 20 24  1  0  0  0  0
 20 25  1  0  0  0  0
 22 26  1  0  0  0  0
 22 27  1  0  0  0  0
 26 28  2  0  0  0  0
 28 29  1  0  0  0  0
 29 30  2  0  0  0  0
 29 31  1  0  0  0  0
M  END
>  <idcoordinates2D>


>  <FragFp>
;j;er:nzuxOVf_iUie4Tmr@PRkoKkl8ldFl0c8eCVFHW2FG818024084VJ0WW!18042FV0N$214!

>  <PathFp>
!94F3NL#6Y0m0_8FH102158#95428FH35Ng0640X84GV0V90m06k121FWFN04VF0Ic3F!62k0J2V_01F

>  <SkelSpheres>
#2//#C(11(1&1,1%1/,9$1.1/$2/4.3A.1,1#201/&1+4)1/!1#1+1+101+2*1$5/03/!1$1/#2)1+1%11,D&1//,22#6$1!10201///(3%1(101302/*2&1*11,6#2%102/+1/$1.41&2!1/(1#2/&1/(3)30o(1.1#1%1/$1&22$1(1510101/-1,153.1)2)1/02$1/$11/02/!103/*139051*

>  <Structure>
foopr@LU_AAgQnCprRIIQIZIIQIYSRyRjijjfjjjfYDiZXYNUl

>  <Atoms>
31

>  <Bonds>
30

>  <Total Molweight>
421

>  <Total Molweight 2>
421.220

>  <cLogP>
2.3275

>  <H-Acceptors>
9

>  <H-Donors>
0

>  <Total Surface Area>
66.5

>  <Relative PSA>
1.1547

>  <Polar Surface Area>
97.53

>  <Shape Index>
0.54839

>  <Molecular Flexibility>
0.77701

>  <Molecular Complexity>
0.6715

>  <Non-H Atoms>
31

>  <Non-C/H Atoms>
10

>  <Electronegative Atoms>
10

>  <Stereo Centers>
3

>  <Rotatable Bonds>
18

>  <Rings Closures>
0

>  <Aromatic Rings>
0

>  <Aromatic Atoms>
0

>  <sp3-Atoms>
21

>  <Symmetric atoms>
1

$$$$

eCreator 1.02D

 31 30  0  0  0  0  0  0  0  0999 V2000
   11.6913   -0.0000   -0.0000 P   0  0  0  0  0  0  0  0  0  0  0  0
   11.6913   -1.5000   -0.0000 O   0  0  0  0  0  0  0  0  0  0  0  0
   12.9904   -0.7500   -0.0000 O   0  0  0  0  0  0  0  0  0  0  0  0
   10.3923   -0.7500   -0.0000 O   0  0  0  0  0  0  0  0  0  0  0  0
   11.6913    1.5000   -0.0000 N   0  0  0  0  0  0  0  0  0  0  0  0
   14.2894   -0.0000   -0.0000 C   0  0  0  0  0  0  0  0  0  0  0  0
    9.0933   -0.0000   -0.0000 C   0  0  0  0  0  0  0  0  0  0  0  0
   12.9904    2.2500   -0.0000 C   0  0  0  0  0  0  0  0  0  0  0  0
   15.5885   -0.7500   -0.0000 C   0  0  0  0  0  0  0  0  0  0  0  0
    7.7942   -0.7500   -0.0000 C   0  0  0  0  0  0  0  0  0  0  0  0
   12.9904    3.7500   -0.0000 C   0  0  0  0  0  0  0  0  0  0  0  0
   14.2894    1.5000   -0.0000 C   0  0  0  0  0  0  0  0  0  0  0  0
   16.8875   -0.0000   -0.0000 C   0  0  0  0  0  0  0  0  0  0  0  0
    6.4952   -0.0000   -0.0000 O   0  0  0  0  0  0  0  0  0  0  0  0
    7.7942   -2.2500   -0.0000 C   0  0  0  0  0  0  0  0  0  0  0  0
   11.6913    4.5000   -0.0000 O   0  0  0  0  0  0  0  0  0  0  0  0
   14.2894    4.5000   -0.0000 O   0  0  0  0  0  0  0  0  0  0  0  0
   18.1865   -0.7500   -0.0000 C   0  0  0  0  0  0  0  0  0  0  0  0
    5.1962   -0.7500   -0.0000 C   0  0  0  0  0  0  0  0  0  0  0  0
   14.2894    6.0000   -0.0000 C   0  0  0  0  0  0  0  0  0  0  0  0
   18.1865   -2.2500   -0.0000 C   0  0  0  0  0  0  0  0  0  0  0  0
    3.8971   -0.0000   -0.0000 N   0  0  0  0  0  0  0  0  0  0  0  0
    5.1962   -2.2500   -0.0000 C   0  0  0  0  0  0  0  0  0  0  0  0
   15.5885    6.7500   -0.0000 C   0  0  0  0  0  0  0  0  0  0  0  0
   12.9904    6.7500   -0.0000 C   0  0  0  0  0  0  0  0  0  0  0  0
    2.5981   -0.7500   -0.0000 C   0  0  0  0  0  0  0  0  0  0  0  0
    3.8971    1.5000   -0.0000 C   0  0  0  0  0  0  0  0  0  0  0  0
    6.4952   -3.0000   -0.0000 F   0  0  0  0  0  0  0  0  0  0  0  0
    1.2990   -0.0000   -0.0000 C   0  0  0  0  0  0  0  0  0  0  0  0
    2.5981    2.2500   -0.0000 N   0  0  0  0  0  0  0  0  0  0  0  0
    1.2990    1.5000   -0.0000 C   0  0  0  0  0  0  0  0  0  0  0  0
  1  2  2  0  0  0  0
  1  3  1  0  0  0  0
  1  4  1  0  0  0  0
  1  5  1  0  0  0  0
  3  6  1  0  0  0  0
  4  7  1  0  0  0  0
  8  5  1  6  0  0  0
  6  9  2  0  0  0  0
 10  7  1  0  0  0  0
  8 11  1  0  0  0  0
  8 12  1  0  0  0  0
  9 13  1  0  0  0  0
 10 14  1  6  0  0  0
 10 15  1  0  0  0  0
 11 16  2  0  0  0  0
 11 17  1  0  0  0  0
 13 18  2  0  0  0  0
 19 14  1  6  0  0  0
 17 20  1  0  0  0  0
 18 21  1  0  0  0  0
 19 22  1  0  0  0  0
 19 23  1  0  0  0  0
 20 24  1  0  0  0  0
 20 25  1  0  0  0  0
 22 26  1  0  0  0  0
 22 27  1  0  0  0  0
 23 28  1  0  0  0  0
 26 29  2  0  0  0  0
 27 30  1  0  0  0  0
 29 31  1  0  0  0  0
M  END
>  <idcoordinates2D>


>  <FragFp>
;jzxUirrzxzvxtjjCaUjvhDfjT@kopbXO8AjCrNDjT_fFerFkGk9c54Z0ZK14X1W0o!J4!k2s$X1B!

>  <PathFp>
N084F2NJF!BX4mV_B4T30@V5@#974X0FN258g06402N50V0k94u0Dk02WHGFs1iZF03cCG!L2kFJ2Vh05F

>  <SkelSpheres>
//21%@#1#11/.2(1/2!2$9$2/.201/#6/D+1)1.2/!1!1.1!1$302/%1.1$1,1#1%1/%1.2/*1/%2/$1!D&1(1&1.1$21$101!6(22.2!1-2/#1%21!1+2!2!1/.3&21*2$5&102!1//01*11!2/02/#1!3#1,1//-3+n1&3.1$1$4//#3)7/#201/$1%2/1)2#1&2*1#1//#1)2$5!1!2%1030102!22/010106+

>  <Structure>
foopq@BUoAFK^BCpwHYIIddeDhidThihbluUMUSMUUTucbeDsGHKm`

>  <Atoms>
31

>  <Bonds>
30

>  <Total Molweight>
428

>  <Total Molweight 2>
428.207

>  <cLogP>
0.824

>  <H-Acceptors>
9

>  <H-Donors>
0

>  <Total Surface Area>
86.61

>  <Relative PSA>
0.93188

>  <Polar Surface Area>
90.59

>  <Shape Index>
0.51613

>  <Molecular Flexibility>
0.69734

>  <Molecular Complexity>
0.72768

>  <Non-H Atoms>
31

>  <Non-C/H Atoms>
11

>  <Electronegative Atoms>
11

>  <Stereo Centers>
4

>  <Rotatable Bonds>
16

>  <Rings Closures>
0

>  <Aromatic Rings>
0

>  <Aromatic Atoms>
0

>  <sp3-Atoms>
20

>  <Symmetric atoms>
1

$$$$

eCreator 1.02D

 30 30  0  0  0  0  0  0  0  0999 V2000
   12.9904   -0.7500   -0.0000 P   0  0  0  0  0  0  0  0  0  0  0  0
   12.9904    0.7500   -0.0000 O   0  0  0  0  0  0  0  0  0  0  0  0
   12.9904   -2.2500   -0.0000 O   0  0  0  0  0  0  0  0  0  0  0  0
   11.6914   -0.0000   -0.0000 O   0  0  0  0  0  0  0  0  0  0  0  0
   14.2894   -0.0000   -0.0000 N   0  0  0  0  0  0  0  0  0  0  0  0
   11.6914   -3.0000   -0.0000 C   0  0  0  0  0  0  0  0  0  0  0  0
   10.3923   -0.7500   -0.0000 C   0  0  0  0  0  0  0  0  0  0  0  0
   15.5885   -0.7500   -0.0000 C   0  0  0  0  0  0  0  0  0  0  0  0
   10.3923   -2.2500   -0.0000 C   0  0  0  0  0  0  0  0  0  0  0  0
   11.6914   -4.5000   -0.0000 C   0  0  0  0  0  0  0  0  0  0  0  0
    9.0933   -0.0000   -0.0000 C   0  0  0  0  0  0  0  0  0  0  0  0
   16.8875   -0.0000   -0.0000 C   0  0  0  0  0  0  0  0  0  0  0  0
    9.0933   -3.0000   -0.0000 C   0  0  0  0  0  0  0  0  0  0  0  0
   10.3923   -5.2500   -0.0000 C   0  0  0  0  0  0  0  0  0  0  0  0
    7.7942   -0.7500   -0.0000 C   0  0  0  0  0  0  0  0  0  0  0  0
   18.1866   -0.7500   -0.0000 O   0  0  0  0  0  0  0  0  0  0  0  0
    9.0933   -4.5000   -0.0000 C   0  0  0  0  0  0  0  0  0  0  0  0
    7.7942   -2.2500   -0.0000 O   0  0  0  0  0  0  0  0  0  0  0  0
    6.4952   -0.0000   -0.0000 C   0  0  0  0  0  0  0  0  0  0  0  0
   19.4856   -0.0000   -0.0000 C   0  0  0  0  0  0  0  0  0  0  0  0
    7.2452    1.2990   -0.0000 F   0  0  0  0  0  0  0  0  0  0  0  0
    5.1962   -0.7500   -0.0000 C   0  0  0  0  0  0  0  0  0  0  0  0
    5.7452    1.2990   -0.0000 C   0  0  0  0  0  0  0  0  0  0  0  0
    5.1962   -2.2500   -0.0000 O   0  0  0  0  0  0  0  0  0  0  0  0
    3.8971   -0.0000   -0.0000 N   0  0  0  0  0  0  0  0  0  0  0  0
    2.5981   -0.7500   -0.0000 C   0  0  0  0  0  0  0  0  0  0  0  0
    3.8971    1.5000   -0.0000 C   0  0  0  0  0  0  0  0  0  0  0  0
    1.2990   -0.0000   -0.0000 C   0  0  0  0  0  0  0  0  0  0  0  0
    2.5981    2.2500   -0.0000 N   0  0  0  0  0  0  0  0  0  0  0  0
    1.2990    1.5000   -0.0000 C   0  0  0  0  0  0  0  0  0  0  0  0
  1  2  2  0  0  0  0
  1  3  1  0  0  0  0
  1  4  1  0  0  0  0
  1  5  1  0  0  0  0
  3  6  1  0  0  0  0
  4  7  1  0  0  0  0
  5  8  1  0  0  0  0
  6  9  2  0  0  0  0
  6 10  1  0  0  0  0
  7 11  1  0  0  0  0
  8 12  1  0  0  0  0
  9 13  1  0  0  0  0
 10 14  2  0  0  0  0
 15 11  1  0  0  0  0
 12 16  1  0  0  0  0
 13 17  2  0  0  0  0
 15 18  1  1  0  0  0
 19 15  1  0  0  0  0
 16 20  1  0  0  0  0
 19 21  1  6  0  0  0
 22 19  1  0  0  0  0
 19 23  1  0  0  0  0
 22 24  1  1  0  0  0
 22 25  1  0  0  0  0
 25 26  1  0  0  0  0
 25 27  1  0  0  0  0
 26 28  2  0  0  0  0
 27 29  1  0  0  0  0
 28 30  1  0  0  0  0
 14 17  1  0  0  0  0
M  END
>  <idcoordinates2D>


>  <FragFp>
<v;r<yzQi:eThfhynbfzwkH7bCKr71bZy@HdtNzwJL308F48602HWV814WJ4044HFW@@!V0X1B!

>  <PathFp>
F090N2F2F!BXZkXZBJP1820OX0149M8V8HG31010L!VC50V0m10H0Ek5#WFF1XV220d70K9L2kHF2VRF50

>  <SkelSpheres>
02/#1/0B(11(3!5!1//,802!5$1.2.2/%2&3(5/.1%2+1*3%1/&1,1/(1-1*1*3!1/2/&2&102!5/#3-1(9//-22$1$6/02&2/&2*1!1.1#2%2(2&1//%211!2)2!2!2/.2$2$1!4/!1/(1///(2&1(1l%3/!1/0@1!1!1&3)103)2)4%1!201/1)1/*22)1031-1#202!31/!1/$3%1%104(2/!11!1*

>  <Structure>
fgopq@BCOAFOQzCpKHYIIdeDddehcHXXdkAZj`hJJjjihpzIeYA[@

>  <Atoms>
30

>  <Bonds>
30

>  <Total Molweight>
416

>  <Total Molweight 2>
416.196

>  <cLogP>
-0.1203

>  <H-Acceptors>
9

>  <H-Donors>
0

>  <Total Surface Area>
103.31

>  <Relative PSA>
0.81183

>  <Polar Surface Area>
104.75

>  <Shape Index>
0.53333

>  <Molecular Flexibility>
0.76765

>  <Molecular Complexity>
0.76113

>  <Non-H Atoms>
30

>  <Non-C/H Atoms>
11

>  <Electronegative Atoms>
11

>  <Stereo Centers>
4

>  <Rotatable Bonds>
14

>  <Rings Closures>
1

>  <Aromatic Rings>
1

>  <Aromatic Atoms>
6

>  <sp3-Atoms>
19

>  <Symmetric atoms>
2

$$$$

eCreator 1.02D

 31 30  0  0  0  0  0  0  0  0999 V2000
    8.6603   -0.5000   -0.0000 P   0  0  0  0  0  0  0  0  0  0  0  0
    8.6603   -1.5000   -0.0000 O   0  0  0  0  0  0  0  0  0  0  0  0
    7.7942   -0.0000   -0.0000 O   0  0  0  0  0  0  0  0  0  0  0  0
    9.5263   -0.0000   -0.0000 N   0  0  0  0  0  0  0  0  0  0  0  0
    7.7942   -2.0000   -0.0000 C   0  0  0  0  0  0  0  0  0  0  0  0
    6.9282   -0.5000   -0.0000 C   0  0  0  0  0  0  0  0  0  0  0  0
   10.3923   -0.5000   -0.0000 C   0  0  0  0  0  0  0  0  0  0  0  0
    7.7942   -3.0000   -0.0000 C   0  0  0  0  0  0  0  0  0  0  0  0
    6.9282   -1.5000   -0.0000 C   0  0  0  0  0  0  0  0  0  0  0  0
    6.0622   -0.0000   -0.0000 C   0  0  0  0  0  0  0  0  0  0  0  0
   11.2583   -0.0000   -0.0000 C   0  0  0  0  0  0  0  0  0  0  0  0
    6.9282   -3.5000   -0.0000 C   0  0  0  0  0  0  0  0  0  0  0  0
    6.0622   -2.0000   -0.0000 C   0  0  0  0  0  0  0  0  0  0  0  0
    5.1962   -0.5000   -0.0000 O   0  0  0  0  0  0  0  0  0  0  0  0
    6.0622    1.0000   -0.0000 C   0  0  0  0  0  0  0  0  0  0  0  0
   12.1244   -0.5000   -0.0000 O   0  0  0  0  0  0  0  0  0  0  0  0
    6.9282   -4.5000   -0.0000 C   0  0  0  0  0  0  0  0  0  0  0  0
    4.3301   -0.0000   -0.0000 C   0  0  0  0  0  0  0  0  0  0  0  0
    5.1962    1.5000   -0.0000 O   0  0  0  0  0  0  0  0  0  0  0  0
   12.9904   -0.0000   -0.0000 C   0  0  0  0  0  0  0  0  0  0  0  0
    3.4641   -0.5000   -0.0000 N   0  0  0  0  0  0  0  0  0  0  0  0
    4.3301    1.0000   -0.0000 C   0  0  0  0  0  0  0  0  0  0  0  0
   13.8564   -0.5000   -0.0000 C   0  0  0  0  0  0  0  0  0  0  0  0
   12.9904    1.0000   -0.0000 C   0  0  0  0  0  0  0  0  0  0  0  0
    2.5981   -0.0000   -0.0000 C   0  0  0  0  0  0  0  0  0  0  0  0
    3.4641   -1.5000   -0.0000 C   0  0  0  0  0  0  0  0  0  0  0  0
    3.4641    1.5000   -0.0000 C   0  0  0  0  0  0  0  0  0  0  0  0
    1.7321   -0.5000   -0.0000 C   0  0  0  0  0  0  0  0  0  0  0  0
    1.7321   -1.5000   -0.0000 C   0  0  0  0  0  0  0  0  0  0  0  0
    2.5981   -2.0000   -0.0000 O   0  0  0  0  0  0  0  0  0  0  0  0
    0.8660   -2.0000   -0.0000 N   0  0  0  0  0  0  0  0  0  0  0  0
  1  2  1  0  0  0  0
  1  3  1  0  0  0  0
  1  4  1  0  0  0  0
  2  5  1  0  0  0  0
  3  6  1  0  0  0  0
  4  7  1  0  0  0  0
  5  8  2  0  0  0  0
  5  9  1  0  0  0  0
 10  6  1  0  0  0  0
  7 11  1  0  0  0  0
  8 12  1  0  0  0  0
  9 13  2  0  0  0  0
 10 14  1  1  0  0  0
 10 15  1  0  0  0  0
 11 16  1  0  0  0  0
 12 17  2  0  0  0  0
 18 14  1  1  0  0  0
 15 19  1  0  0  0  0
 16 20  1  0  0  0  0
 18 21  1  0  0  0  0
 18 22  1  0  0  0  0
 20 23  1  0  0  0  0
 20 24  1  0  0  0  0
 21 25  1  0  0  0  0
 21 26  1  0  0  0  0
 22 27  1  0  0  0  0
 25 28  2  0  0  0  0
 28 29  1  0  0  0  0
 29 30  2  0  0  0  0
 29 31  1  0  0  0  0
M  END
>  <idcoordinates2D>


>  <FragFp>
;j:UerrzlzyxOXf5aUjf4DXrA@0koKkl81dGn0D9u5VF@W2FG898F24084VJ1WW04180440V0N$214!

>  <PathFp>
F094N3NH0806X0mV_c0H10@158#95420FI35Nh0660284FV0V92m0Dk!1FGFN04VF0Ic1F!62k0J2V_01F

>  <SkelSpheres>
/,1%1#D(1&201&1,1//#8$5+1!1///&C!1!1//&21%11/4/1/,1//%1$3/03/!1$4/#2(3,1!2/0@&1//&1$22#6(2!2//02*4+3$1+1202$1-1-3$2/#4*204/04/.1.12+1/&1-1!3/)1%103)20o(1.1#1%1!1$2-1$22$1(1710101/!21/&345.1)2$1#1/02$1/!1/-1)103/,7!1!2%2

>  <Structure>
foopr@LE_AEoInCprRIIQIIQKIZZJHeRjijfijjjfYDiFHYKX

>  <Atoms>
31

>  <Bonds>
30

>  <Total Molweight>
421

>  <Total Molweight 2>
421.220

>  <cLogP>
2.049

>  <H-Acceptors>
9

>  <H-Donors>
0

>  <Total Surface Area>
82.1

>  <Relative PSA>
0.93532

>  <Polar Surface Area>
97.53

>  <Shape Index>
0.54839

>  <Molecular Flexibility>
0.76816

>  <Molecular Complexity>
0.69315

>  <Non-H Atoms>
31

>  <Non-C/H Atoms>
10

>  <Electronegative Atoms>
10

>  <Stereo Centers>
3

>  <Rotatable Bonds>
19

>  <Rings Closures>
0

>  <Aromatic Rings>
0

>  <Aromatic Atoms>
0

>  <sp3-Atoms>
19

>  <Symmetric atoms>
1

$$$$

eCreator 1.02D

 30 30  0  0  0  0  0  0  0  0999 V2000
    9.0933   -0.0000   -0.0000 P   0  0  0  0  0  0  0  0  0  0  0  0
    9.0933   -1.5000   -0.0000 O   0  0  0  0  0  0  0  0  0  0  0  0
   10.3923   -0.7500   -0.0000 O   0  0  0  0  0  0  0  0  0  0  0  0
    7.7942   -0.7500   -0.0000 O   0  0  0  0  0  0  0  0  0  0  0  0
    9.0933    1.5000   -0.0000 N   0  0  0  0  0  0  0  0  0  0  0  0
   11.6913   -0.0000   -0.0000 C   0  0  0  0  0  0  0  0  0  0  0  0
    6.4952   -0.0000   -0.0000 C   0  0  0  0  0  0  0  0  0  0  0  0
   10.3923    2.2500   -0.0000 C   0  0  0  0  0  0  0  0  0  0  0  0
   12.9904   -0.7500   -0.0000 C   0  0  0  0  0  0  0  0  0  0  0  0
    5.1962   -0.7500   -0.0000 C   0  0  0  0  0  0  0  0  0  0  0  0
   10.3923    3.7500   -0.0000 C   0  0  0  0  0  0  0  0  0  0  0  0
   11.6913    1.5000   -0.0000 C   0  0  0  0  0  0  0  0  0  0  0  0
   14.2894   -0.0000   -0.0000 C   0  0  0  0  0  0  0  0  0  0  0  0
    3.8971   -0.0000   -0.0000 O   0  0  0  0  0  0  0  0  0  0  0  0
    9.0933    4.5000   -0.0000 O   0  0  0  0  0  0  0  0  0  0  0  0
   11.6913    4.5000   -0.0000 O   0  0  0  0  0  0  0  0  0  0  0  0
   15.5885   -0.7500   -0.0000 C   0  0  0  0  0  0  0  0  0  0  0  0
    2.5981   -0.7500   -0.0000 C   0  0  0  0  0  0  0  0  0  0  0  0
   11.6913    6.0000   -0.0000 C   0  0  0  0  0  0  0  0  0  0  0  0
   15.5885   -2.2500   -0.0000 C   0  0  0  0  0  0  0  0  0  0  0  0
    2.5981   -2.2500   -0.0000 N   0  0  0  0  0  0  0  0  0  0  0  0
    1.2990   -0.0000   -0.0000 C   0  0  0  0  0  0  0  0  0  0  0  0
   12.9904    6.7500   -0.0000 C   0  0  0  0  0  0  0  0  0  0  0  0
   10.3923    6.7500   -0.0000 C   0  0  0  0  0  0  0  0  0  0  0  0
    1.2990   -3.0000   -0.0000 C   0  0  0  0  0  0  0  0  0  0  0  0
    3.8971   -3.0000   -0.0000 C   0  0  0  0  0  0  0  0  0  0  0  0
    0.0000   -0.7500   -0.0000 F   0  0  0  0  0  0  0  0  0  0  0  0
    1.2990   -4.5000   -0.0000 C   0  0  0  0  0  0  0  0  0  0  0  0
    3.8971   -4.5000   -0.0000 N   0  0  0  0  0  0  0  0  0  0  0  0
    2.5981   -5.2500   -0.0000 C   0  0  0  0  0  0  0  0  0  0  0  0
  1  2  2  0  0  0  0
  1  3  1  0  0  0  0
  1  4  1  0  0  0  0
  1  5  1  0  0  0  0
  3  6  1  0  0  0  0
  4  7  1  0  0  0  0
  8  5  1  6  0  0  0
  6  9  2  0  0  0  0
  7 10  1  0  0  0  0
  8 11  1  0  0  0  0
  8 12  1  0  0  0  0
  9 13  1  0  0  0  0
 10 14  1  0  0  0  0
 11 15  2  0  0  0  0
 11 16  1  0  0  0  0
 13 17  2  0  0  0  0
 18 14  1  1  0  0  0
 16 19  1  0  0  0  0
 17 20  1  0  0  0  0
 18 21  1  0  0  0  0
 18 22  1  0  0  0  0
 19 23  1  0  0  0  0
 19 24  1  0  0  0  0
 21 25  1  0  0  0  0
 21 26  1  0  0  0  0
 22 27  1  0  0  0  0
 25 28  2  0  0  0  0
 26 29  1  0  0  0  0
 28 30  1  0  0  0  0
 29 30  1  0  0  0  0
M  END
>  <idcoordinates2D>


>  <FragFp>
;jzxUirrzxzvxtjjCaUjvhDfjT@kopbmO8AECrNDjThfHenHkFk9c54V0ZKGFY1W0o!JJ!k2s$X1B!

>  <PathFp>
N095F3NJF80BX4mV_B4T30@V5@208974X0FN25Ng02Z02N5FV0k94u0Dk02WPGFs1iZF0IcCG!L2kF44Vh01F

>  <SkelSpheres>
//(B#1#11/.2$1%1,2!2$7$2/.2/%4/B+1/+1+1#1!1/!1&3-1&1,101$1,1#1%1%1.11-2+2#1)2!3/!2*2,9&1,1!1)103!1$11$101016(26.2!1-2/#1%21.2!2%201/)3(1*2$3)1!2/&3/$11101$1+2)1)1!3#1,1/1(1#1.3+l1!10101/01(4/-1$1)5/,1-1%2/*2)1//!1/!1)2$1%1%1030102!22&1)10205)10

>  <Structure>
fgopq@BEOAFKN|CpWHYIIddeDeLleEMDUcwZjfjfZjjijQqQbNWf

>  <Atoms>
30

>  <Bonds>
30

>  <Total Molweight>
416

>  <Total Molweight 2>
416.196

>  <cLogP>
0.7818

>  <H-Acceptors>
9

>  <H-Donors>
0

>  <Total Surface Area>
89.7

>  <Relative PSA>
0.89978

>  <Polar Surface Area>
90.59

>  <Shape Index>
0.53333

>  <Molecular Flexibility>
0.6279

>  <Molecular Complexity>
0.71956

>  <Non-H Atoms>
30

>  <Non-C/H Atoms>
11

>  <Electronegative Atoms>
11

>  <Stereo Centers>
3

>  <Rotatable Bonds>
14

>  <Rings Closures>
1

>  <Aromatic Rings>
0

>  <Aromatic Atoms>
0

>  <sp3-Atoms>
19

>  <Symmetric atoms>
1

$$$$

eCreator 1.02D

 31 30  0  0  0  0  0  0  0  0999 V2000
   12.9904   -0.7500   -0.0000 P   0  0  0  0  0  0  0  0  0  0  0  0
   14.2894   -0.0000   -0.0000 O   0  0  0  0  0  0  0  0  0  0  0  0
   11.6913   -0.0000   -0.0000 O   0  0  0  0  0  0  0  0  0  0  0  0
   12.9904   -2.2500   -0.0000 N   0  0  0  0  0  0  0  0  0  0  0  0
   15.5885   -0.7500   -0.0000 C   0  0  0  0  0  0  0  0  0  0  0  0
   10.3923   -0.7500   -0.0000 C   0  0  0  0  0  0  0  0  0  0  0  0
   14.2894   -3.0000   -0.0000 C   0  0  0  0  0  0  0  0  0  0  0  0
   16.8875   -0.0000   -0.0000 C   0  0  0  0  0  0  0  0  0  0  0  0
    9.0933   -0.0000   -0.0000 C   0  0  0  0  0  0  0  0  0  0  0  0
   14.2894   -4.5000   -0.0000 C   0  0  0  0  0  0  0  0  0  0  0  0
   15.5885   -2.2500   -0.0000 C   0  0  0  0  0  0  0  0  0  0  0  0
   18.1865   -0.7500   -0.0000 C   0  0  0  0  0  0  0  0  0  0  0  0
    7.7942   -0.7500   -0.0000 O   0  0  0  0  0  0  0  0  0  0  0  0
    9.0933    1.5000   -0.0000 C   0  0  0  0  0  0  0  0  0  0  0  0
   12.9904   -5.2500   -0.0000 O   0  0  0  0  0  0  0  0  0  0  0  0
   15.5885   -5.2500   -0.0000 O   0  0  0  0  0  0  0  0  0  0  0  0
   18.1865   -2.2500   -0.0000 C   0  0  0  0  0  0  0  0  0  0  0  0
    6.4952   -0.0000   -0.0000 C   0  0  0  0  0  0  0  0  0  0  0  0
    7.7942    2.2500   -0.0000 O   0  0  0  0  0  0  0  0  0  0  0  0
   15.5885   -6.7500   -0.0000 C   0  0  0  0  0  0  0  0  0  0  0  0
   19.4856   -3.0000   -0.0000 C   0  0  0  0  0  0  0  0  0  0  0  0
    5.1962   -0.7500   -0.0000 N   0  0  0  0  0  0  0  0  0  0  0  0
   16.8875   -7.5000   -0.0000 C   0  0  0  0  0  0  0  0  0  0  0  0
   20.7846   -2.2500   -0.0000 C   0  0  0  0  0  0  0  0  0  0  0  0
    3.8971   -0.0000   -0.0000 C   0  0  0  0  0  0  0  0  0  0  0  0
    5.1962   -2.2500   -0.0000 C   0  0  0  0  0  0  0  0  0  0  0  0
    3.8971    1.5000   -0.0000 O   0  0  0  0  0  0  0  0  0  0  0  0
    2.5981   -0.7500   -0.0000 N   0  0  0  0  0  0  0  0  0  0  0  0
    1.2990   -0.0000   -0.0000 C   0  0  0  0  0  0  0  0  0  0  0  0
    1.2990    1.5000   -0.0000 O   0  0  0  0  0  0  0  0  0  0  0  0
    0.0000   -0.7500   -0.0000 C   0  0  0  0  0  0  0  0  0  0  0  0
  1  2  1  0  0  0  0
  1  3  1  0  0  0  0
  1  4  1  0  0  0  0
  2  5  1  0  0  0  0
  3  6  1  0  0  0  0
  7  4  1  1  0  0  0
  5  8  1  0  0  0  0
  9  6  1  0  0  0  0
  7 10  1  0  0  0  0
  7 11  1  0  0  0  0
  8 12  2  0  0  0  0
  9 13  1  1  0  0  0
  9 14  1  0  0  0  0
 10 15  2  0  0  0  0
 10 16  1  0  0  0  0
 12 17  1  0  0  0  0
 13 18  1  0  0  0  0
 14 19  1  0  0  0  0
 16 20  1  0  0  0  0
 17 21  2  0  0  0  0
 18 22  1  0  0  0  0
 20 23  1  0  0  0  0
 21 24  1  0  0  0  0
 22 25  1  0  0  0  0
 22 26  1  0  0  0  0
 25 27  2  0  0  0  0
 25 28  1  0  0  0  0
 28 29  1  0  0  0  0
 29 30  2  0  0  0  0
 29 31  1  0  0  0  0
M  END
>  <idcoordinates2D>


>  <FragFp>
;j:UirrzxzvwtjjBaUjfCifjR80oorXl8@fSK84EyZX0XbJmGm1c56g04JW4@0V0V!4040k0k08!X14!

>  <PathFp>
8094F2NHG#Y0k0Zg4K20@_1$944X0FF11FB16a22840V0VO2L0Tl!1T10F0BZF03c91!X2J0J6VB01F

>  <SkelSpheres>
//#1020C(1#2$1&2/#1(2*2!2$6$3&2//-4#41*@!101*2/$1/.3&1.1&2%2/(1!1//&2#1+1%1$5,1/1(2-11(A&3,1/)1!302$81&5/1!3$1*2#1/!3$1+2!2%3*3-1&2/#1,6$1+1+1/1$2,14,2)1/&1///$m2/&1011///!2012!1$1*1/-7/!1%22/(1101&1+1$3/0101/!103%12.2$507+

>  <Structure>
foopJ@LUwAAg^RnxOCIHddeDhidledhXUJjjiijijiidLPhaSe`

>  <Atoms>
31

>  <Bonds>
30

>  <Total Molweight>
429

>  <Total Molweight 2>
429.196

>  <cLogP>
1.3064

>  <H-Acceptors>
11

>  <H-Donors>
0

>  <Total Surface Area>
98.76

>  <Relative PSA>
1.0416

>  <Polar Surface Area>
131.67

>  <Shape Index>
0.58065

>  <Molecular Flexibility>
0.78401

>  <Molecular Complexity>
0.67019

>  <Non-H Atoms>
31

>  <Non-C/H Atoms>
12

>  <Electronegative Atoms>
12

>  <Stereo Centers>
3

>  <Rotatable Bonds>
16

>  <Rings Closures>
0

>  <Aromatic Rings>
0

>  <Aromatic Atoms>
0

>  <sp3-Atoms>
19

>  <Symmetric atoms>
0

$$$$

eCreator 1.02D

 31 30  0  0  0  0  0  0  0  0999 V2000
   12.9904   -0.7500   -0.0000 P   0  0  0  0  0  0  0  0  0  0  0  0
   12.9904    0.7500   -0.0000 O   0  0  0  0  0  0  0  0  0  0  0  0
   14.2894   -0.0000   -0.0000 O   0  0  0  0  0  0  0  0  0  0  0  0
   11.6913   -0.0000   -0.0000 O   0  0  0  0  0  0  0  0  0  0  0  0
   12.9904   -2.2500   -0.0000 N   0  0  0  0  0  0  0  0  0  0  0  0
   15.5885   -0.7500   -0.0000 C   0  0  0  0  0  0  0  0  0  0  0  0
   10.3923   -0.7500   -0.0000 C   0  0  0  0  0  0  0  0  0  0  0  0
   11.6913   -3.0000   -0.0000 C   0  0  0  0  0  0  0  0  0  0  0  0
   16.8875   -0.0000   -0.0000 C   0  0  0  0  0  0  0  0  0  0  0  0
    9.0933   -0.0000   -0.0000 C   0  0  0  0  0  0  0  0  0  0  0  0
   11.6913   -4.5000   -0.0000 C   0  0  0  0  0  0  0  0  0  0  0  0
   18.1865   -0.7500   -0.0000 C   0  0  0  0  0  0  0  0  0  0  0  0
    7.7942   -0.7500   -0.0000 O   0  0  0  0  0  0  0  0  0  0  0  0
    9.0933    1.5000   -0.0000 C   0  0  0  0  0  0  0  0  0  0  0  0
   12.9904   -5.2500   -0.0000 O   0  0  0  0  0  0  0  0  0  0  0  0
   10.3923   -5.2500   -0.0000 O   0  0  0  0  0  0  0  0  0  0  0  0
   18.1865   -2.2500   -0.0000 C   0  0  0  0  0  0  0  0  0  0  0  0
    6.4952   -0.0000   -0.0000 C   0  0  0  0  0  0  0  0  0  0  0  0
    7.7942    2.2500   -0.0000 O   0  0  0  0  0  0  0  0  0  0  0  0
   10.3923    2.2500   -0.0000 C   0  0  0  0  0  0  0  0  0  0  0  0
   10.3923   -6.7500   -0.0000 C   0  0  0  0  0  0  0  0  0  0  0  0
   19.4856   -3.0000   -0.0000 C   0  0  0  0  0  0  0  0  0  0  0  0
    5.1962   -0.7500   -0.0000 N   0  0  0  0  0  0  0  0  0  0  0  0
   10.3923    3.7500   -0.0000 F   0  0  0  0  0  0  0  0  0  0  0  0
    9.0933   -7.5000   -0.0000 C   0  0  0  0  0  0  0  0  0  0  0  0
    3.8971   -0.0000   -0.0000 C   0  0  0  0  0  0  0  0  0  0  0  0
    5.1962   -2.2500   -0.0000 C   0  0  0  0  0  0  0  0  0  0  0  0
    3.8971    1.5000   -0.0000 O   0  0  0  0  0  0  0  0  0  0  0  0
    2.5981   -0.7500   -0.0000 N   0  0  0  0  0  0  0  0  0  0  0  0
    1.2990   -0.0000   -0.0000 C   0  0  0  0  0  0  0  0  0  0  0  0
    0.0000   -0.7500   -0.0000 O   0  0  0  0  0  0  0  0  0  0  0  0
  1  2  2  0  0  0  0
  1  3  1  0  0  0  0
  1  4  1  0  0  0  0
  1  5  1  0  0  0  0
  3  6  1  0  0  0  0
  4  7  1  0  0  0  0
  5  8  1  0  0  0  0
  6  9  1  0  0  0  0
 10  7  1  0  0  0  0
  8 11  1  0  0  0  0
  9 12  2  0  0  0  0
 10 13  1  1  0  0  0
 14 10  1  0  0  0  0
 11 15  2  0  0  0  0
 11 16  1  0  0  0  0
 12 17  1  0  0  0  0
 13 18  1  0  0  0  0
 14 19  1  1  0  0  0
 14 20  1  0  0  0  0
 16 21  1  0  0  0  0
 17 22  2  0  0  0  0
 18 23  1  0  0  0  0
 20 24  1  0  0  0  0
 21 25  1  0  0  0  0
 23 26  1  0  0  0  0
 23 27  1  0  0  0  0
 26 28  2  0  0  0  0
 26 29  1  0  0  0  0
 29 30  1  0  0  0  0
 30 31  2  0  0  0  0
M  END
>  <idcoordinates2D>


>  <FragFp>
;j;ir:xzfwOjjhaUjehivbBPJooMXl8kfNK8Vbyhf0mr4mGV1842Z!4W480V0V!406Fk2F08!X1B!

>  <PathFp>
8094F2NHG!@X0k0Zg4S!2_9X#96428FN31Fg16a2X950V0XO2L0Ll10WTW1H1gZF03cA5!H2o0J2VB05F

>  <SkelSpheres>
$1/!1*1020D(12(1-3)2031!1$2-2$5$7!1/+2%1%1&2/3@/2+2(1)1!2/%1,2*101,1(4(1/01/(3//-3&1$1//05&3/%101/#2$91&2/3(1/%5!1!2/!1!10102*2%4+3!31/#21#3#2(4$2//(11+1$412)2!2%1/#1!3!1.1-1/%k/1&101%1//,2!2*2(1)2/#4/)22#1$101,101&101///1%103(2/#315+

>  <Structure>
fooqI@BMOAFCN|g[p^GYCIILdddhhdidlmCBfjjiijjZjZTReiAS@

>  <Atoms>
31

>  <Bonds>
30

>  <Total Molweight>
440

>  <Total Molweight 2>
440.171

>  <cLogP>
-0.8446

>  <H-Acceptors>
12

>  <H-Donors>
0

>  <Total Surface Area>
135.06

>  <Relative PSA>
0.88768

>  <Polar Surface Area>
144.96

>  <Shape Index>
0.54839

>  <Molecular Flexibility>
0.79531

>  <Molecular Complexity>
0.71675

>  <Non-H Atoms>
31

>  <Non-C/H Atoms>
14

>  <Electronegative Atoms>
14

>  <Stereo Centers>
3

>  <Rotatable Bonds>
16

>  <Rings Closures>
0

>  <Aromatic Rings>
0

>  <Aromatic Atoms>
0

>  <sp3-Atoms>
16

>  <Symmetric atoms>
0

$$$$

eCreator 1.02D

 31 30  0  0  0  0  0  0  0  0999 V2000
    8.6603   -0.5000   -0.0000 P   0  0  0  0  0  0  0  0  0  0  0  0
    8.6603    0.5000   -0.0000 O   0  0  0  0  0  0  0  0  0  0  0  0
    9.5263   -0.0000   -0.0000 O   0  0  0  0  0  0  0  0  0  0  0  0
    7.7942   -0.0000   -0.0000 O   0  0  0  0  0  0  0  0  0  0  0  0
    8.6603   -1.5000   -0.0000 N   0  0  0  0  0  0  0  0  0  0  0  0
   10.3923   -0.5000   -0.0000 C   0  0  0  0  0  0  0  0  0  0  0  0
    6.9282   -0.5000   -0.0000 C   0  0  0  0  0  0  0  0  0  0  0  0
    7.7942   -2.0000   -0.0000 C   0  0  0  0  0  0  0  0  0  0  0  0
   11.2583   -0.0000   -0.0000 C   0  0  0  0  0  0  0  0  0  0  0  0
    6.0622   -0.0000   -0.0000 C   0  0  0  0  0  0  0  0  0  0  0  0
    7.7942   -3.0000   -0.0000 C   0  0  0  0  0  0  0  0  0  0  0  0
    6.9282   -1.5000   -0.0000 C   0  0  0  0  0  0  0  0  0  0  0  0
   12.1244   -0.5000   -0.0000 C   0  0  0  0  0  0  0  0  0  0  0  0
    5.1962   -0.5000   -0.0000 O   0  0  0  0  0  0  0  0  0  0  0  0
    6.0622    1.0000   -0.0000 C   0  0  0  0  0  0  0  0  0  0  0  0
    8.6603   -3.5000   -0.0000 O   0  0  0  0  0  0  0  0  0  0  0  0
    6.9282   -3.5000   -0.0000 O   0  0  0  0  0  0  0  0  0  0  0  0
   12.9904   -0.0000   -0.0000 C   0  0  0  0  0  0  0  0  0  0  0  0
    4.3301   -0.0000   -0.0000 C   0  0  0  0  0  0  0  0  0  0  0  0
    6.9282   -4.5000   -0.0000 C   0  0  0  0  0  0  0  0  0  0  0  0
   12.9904    1.0000   -0.0000 C   0  0  0  0  0  0  0  0  0  0  0  0
    3.4641   -0.5000   -0.0000 N   0  0  0  0  0  0  0  0  0  0  0  0
    4.3301    1.0000   -0.0000 C   0  0  0  0  0  0  0  0  0  0  0  0
    6.0622   -5.0000   -0.0000 C   0  0  0  0  0  0  0  0  0  0  0  0
    7.7942   -5.0000   -0.0000 C   0  0  0  0  0  0  0  0  0  0  0  0
    2.5981   -0.0000   -0.0000 C   0  0  0  0  0  0  0  0  0  0  0  0
    3.4641   -1.5000   -0.0000 C   0  0  0  0  0  0  0  0  0  0  0  0
    3.4641    1.5000   -0.0000 F   0  0  0  0  0  0  0  0  0  0  0  0
    1.7321   -0.5000   -0.0000 N   0  0  0  0  0  0  0  0  0  0  0  0
    0.8660   -0.0000   -0.0000 C   0  0  0  0  0  0  0  0  0  0  0  0
    0.0000   -0.5000   -0.0000 C   0  0  0  0  0  0  0  0  0  0  0  0
  1  2  2  0  0  0  0
  1  3  1  0  0  0  0
  1  4  1  0  0  0  0
  1  5  1  0  0  0  0
  3  6  1  0  0  0  0
  4  7  1  0  0  0  0
  8  5  1  6  0  0  0
  6  9  2  0  0  0  0
 10  7  1  0  0  0  0
  8 11  1  0  0  0  0
  8 12  1  0  0  0  0
  9 13  1  0  0  0  0
 10 14  1  1  0  0  0
 10 15  1  0  0  0  0
 11 16  2  0  0  0  0
 11 17  1  0  0  0  0
 13 18  2  0  0  0  0
 19 14  1  1  0  0  0
 17 20  1  0  0  0  0
 18 21  1  0  0  0  0
 19 22  1  0  0  0  0
 19 23  1  0  0  0  0
 20 24  1  0  0  0  0
 20 25  1  0  0  0  0
 22 26  1  0  0  0  0
 22 27  1  0  0  0  0
 23 28  1  0  0  0  0
 26 29  1  0  0  0  0
 29 30  1  0  0  0  0
 30 31  1  0  0  0  0
M  END
>  <idcoordinates2D>


>  <FragFp>
;jzxUirrzxzvxtjjCaUjvhDfjT@FopbXG8AjCpN6jThfFerFVFk9c54Z0ZK14X1W0V!J#k2s$X1B!

>  <PathFp>
8084F2NJF!BX4m0_B4R30@V5@#964X0FN258g06Z02N50V0V94u0Dk02WPG0s1gZF0IcC1!H2kFJ6Vh05F

>  <SkelSpheres>
//21%B#1#11/.2(1!1,2!4$@$22/-2/%4/9+1)1+1/%1!1$2)1!1&2/%1-11$1,1#1!2)2.1.2/*1!31/02/$1!D2%1/1)2$1%1$201!6(22.2!1-2/#1%21!1+2!2//!3(2*2$5&101!1/.101*11/$2/#1!3#1,1//-3+n1&3.101!1$4/!1)2-106//+1%2/*2#1$2/01//#1)2$2!1!202#1030102!22/010206+

>  <Structure>
foopq@BUOAFK^BCpwHYIIddeDhidThihbTuUMUSMUUUUcbeDqGHK@

>  <Atoms>
31

>  <Bonds>
30

>  <Total Molweight>
428

>  <Total Molweight 2>
428.207

>  <cLogP>
0.9675

>  <H-Acceptors>
9

>  <H-Donors>
0

>  <Total Surface Area>
71.01

>  <Relative PSA>
1.1366

>  <Polar Surface Area>
90.59

>  <Shape Index>
0.54839

>  <Molecular Flexibility>
0.70849

>  <Molecular Complexity>
0.71956

>  <Non-H Atoms>
31

>  <Non-C/H Atoms>
11

>  <Electronegative Atoms>
11

>  <Stereo Centers>
4

>  <Rotatable Bonds>
17

>  <Rings Closures>
0

>  <Aromatic Rings>
0

>  <Aromatic Atoms>
0

>  <sp3-Atoms>
22

>  <Symmetric atoms>
1

$$$$

eCreator 1.02D

 31 31  0  0  0  0  0  0  0  0999 V2000
    9.0933   -0.0000   -0.0000 P   0  0  0  0  0  0  0  0  0  0  0  0
   10.3923   -0.7500   -0.0000 O   0  0  0  0  0  0  0  0  0  0  0  0
    7.7942   -0.7500   -0.0000 O   0  0  0  0  0  0  0  0  0  0  0  0
    9.0933    1.5000   -0.0000 N   0  0  0  0  0  0  0  0  0  0  0  0
   11.6913   -0.0000   -0.0000 C   0  0  0  0  0  0  0  0  0  0  0  0
    6.4952   -0.0000   -0.0000 C   0  0  0  0  0  0  0  0  0  0  0  0
    7.7942    2.2500   -0.0000 C   0  0  0  0  0  0  0  0  0  0  0  0
   12.9904   -0.7500   -0.0000 C   0  0  0  0  0  0  0  0  0  0  0  0
    5.1962   -0.7500   -0.0000 C   0  0  0  0  0  0  0  0  0  0  0  0
    7.7942    3.7500   -0.0000 C   0  0  0  0  0  0  0  0  0  0  0  0
    6.4952    1.5000   -0.0000 C   0  0  0  0  0  0  0  0  0  0  0  0
   14.2894   -0.0000   -0.0000 C   0  0  0  0  0  0  0  0  0  0  0  0
    3.8971   -0.0000   -0.0000 O   0  0  0  0  0  0  0  0  0  0  0  0
    5.1962   -2.2500   -0.0000 C   0  0  0  0  0  0  0  0  0  0  0  0
    9.0933    4.5000   -0.0000 O   0  0  0  0  0  0  0  0  0  0  0  0
    6.4952    4.5000   -0.0000 O   0  0  0  0  0  0  0  0  0  0  0  0
   15.5885   -0.7500   -0.0000 C   0  0  0  0  0  0  0  0  0  0  0  0
    2.5981   -0.7500   -0.0000 C   0  0  0  0  0  0  0  0  0  0  0  0
    6.4952   -3.0000   -0.0000 O   0  0  0  0  0  0  0  0  0  0  0  0
    6.4952    6.0000   -0.0000 C   0  0  0  0  0  0  0  0  0  0  0  0
   15.5885   -2.2500   -0.0000 C   0  0  0  0  0  0  0  0  0  0  0  0
    2.5981   -2.2500   -0.0000 N   0  0  0  0  0  0  0  0  0  0  0  0
    1.2990   -0.0000   -0.0000 C   0  0  0  0  0  0  0  0  0  0  0  0
    7.7942    6.7500   -0.0000 C   0  0  0  0  0  0  0  0  0  0  0  0
    5.1962    6.7500   -0.0000 C   0  0  0  0  0  0  0  0  0  0  0  0
    1.2990   -3.0000   -0.0000 C   0  0  0  0  0  0  0  0  0  0  0  0
    3.8971   -3.0000   -0.0000 C   0  0  0  0  0  0  0  0  0  0  0  0
    0.0000   -0.7500   -0.0000 F   0  0  0  0  0  0  0  0  0  0  0  0
    1.2990   -4.5000   -0.0000 C   0  0  0  0  0  0  0  0  0  0  0  0
    3.8971   -4.5000   -0.0000 N   0  0  0  0  0  0  0  0  0  0  0  0
    2.5981   -5.2500   -0.0000 C   0  0  0  0  0  0  0  0  0  0  0  0
  1  2  1  0  0  0  0
  1  3  1  0  0  0  0
  1  4  1  0  0  0  0
  2  5  1  0  0  0  0
  3  6  1  0  0  0  0
  7  4  1  1  0  0  0
  5  8  2  0  0  0  0
  9  6  1  0  0  0  0
  7 10  1  0  0  0  0
  7 11  1  0  0  0  0
  8 12  1  0  0  0  0
  9 13  1  6  0  0  0
  9 14  1  0  0  0  0
 10 15  2  0  0  0  0
 10 16  1  0  0  0  0
 12 17  2  0  0  0  0
 18 13  1  1  0  0  0
 14 19  1  0  0  0  0
 16 20  1  0  0  0  0
 17 21  1  0  0  0  0
 18 22  1  0  0  0  0
 18 23  1  0  0  0  0
 20 24  1  0  0  0  0
 20 25  1  0  0  0  0
 22 26  1  0  0  0  0
 22 27  1  0  0  0  0
 23 28  1  0  0  0  0
 26 29  2  0  0  0  0
 27 30  1  0  0  0  0
 29 31  1  0  0  0  0
 30 31  1  0  0  0  0
M  END
>  <idcoordinates2D>


>  <FragFp>
;j:UirrzxzvxtjjCaUjvCDfjT@kopbkO8AhSr8DEyhXH@YHkGk9c14Z04JkJY1W0o#J!k0s$X1B!

>  <PathFp>
N095F3NLF804X4mV_B4L30@V58208954X0FF35Ng06Z0284FV0k90u0Dk021PGFN0DZF0IcCG!62kFJ6Vh01F

>  <SkelSpheres>
/,1%1#C#1#1)1&1/#1%1,2!21!19$1#1&2//)4/B!1(1///-1,2$1!1,1/$1,1*1%1//#101!4/#1/!2%1#2#1(A&1(101/03(11$1#16(46//0202/(21!2+2!2%21/*3$202/04)1!3/&3/#101101-1!2)1)1!3#1/-1,1%1(3!1(n#1*1(1011&4)1/)1)7!1/%1/01%2/!1&2(11,1/)1/(2$1!1!1#10103#2!2.2$305#2&

>  <Structure>
fopq@LUoAAg^RCpwHYIDddheELediihbm]}USUTsUUUSUabEHqCKs@

>  <Atoms>
31

>  <Bonds>
31

>  <Total Molweight>
428

>  <Total Molweight 2>
428.207

>  <cLogP>
1.3813

>  <H-Acceptors>
9

>  <H-Donors>
0

>  <Total Surface Area>
82.69

>  <Relative PSA>
0.92865

>  <Polar Surface Area>
97.53

>  <Shape Index>
0.51613

>  <Molecular Flexibility>
0.65996

>  <Molecular Complexity>
0.72591

>  <Non-H Atoms>
31

>  <Non-C/H Atoms>
11

>  <Electronegative Atoms>
11

>  <Stereo Centers>
4

>  <Rotatable Bonds>
16

>  <Rings Closures>
1

>  <Aromatic Rings>
0

>  <Aromatic Atoms>
0

>  <sp3-Atoms>
22

>  <Symmetric atoms>
1

$$$$

eCreator 1.02D

 32 31  0  0  0  0  0  0  0  0999 V2000
   12.9904   -0.7500   -0.0000 P   0  0  0  0  0  0  0  0  0  0  0  0
   12.9904    0.7500   -0.0000 O   0  0  0  0  0  0  0  0  0  0  0  0
   14.2894   -0.0000   -0.0000 O   0  0  0  0  0  0  0  0  0  0  0  0
   11.6913   -0.0000   -0.0000 O   0  0  0  0  0  0  0  0  0  0  0  0
   12.9904   -2.2500   -0.0000 N   0  0  0  0  0  0  0  0  0  0  0  0
   15.5885   -0.7500   -0.0000 C   0  0  0  0  0  0  0  0  0  0  0  0
   10.3923   -0.7500   -0.0000 C   0  0  0  0  0  0  0  0  0  0  0  0
   11.6913   -3.0000   -0.0000 C   0  0  0  0  0  0  0  0  0  0  0  0
   16.8875   -0.0000   -0.0000 C   0  0  0  0  0  0  0  0  0  0  0  0
    9.0933   -0.0000   -0.0000 C   0  0  0  0  0  0  0  0  0  0  0  0
   11.6913   -4.5000   -0.0000 C   0  0  0  0  0  0  0  0  0  0  0  0
   10.3923   -2.2500   -0.0000 C   0  0  0  0  0  0  0  0  0  0  0  0
   18.1865   -0.7500   -0.0000 C   0  0  0  0  0  0  0  0  0  0  0  0
    7.7942   -0.7500   -0.0000 O   0  0  0  0  0  0  0  0  0  0  0  0
   12.9904   -5.2500   -0.0000 O   0  0  0  0  0  0  0  0  0  0  0  0
   10.3923   -5.2500   -0.0000 O   0  0  0  0  0  0  0  0  0  0  0  0
   19.4856   -0.0000   -0.0000 C   0  0  0  0  0  0  0  0  0  0  0  0
    6.4952   -0.0000   -0.0000 C   0  0  0  0  0  0  0  0  0  0  0  0
   10.3923   -6.7500   -0.0000 C   0  0  0  0  0  0  0  0  0  0  0  0
   19.4856    1.5000   -0.0000 C   0  0  0  0  0  0  0  0  0  0  0  0
    5.1962   -0.7500   -0.0000 N   0  0  0  0  0  0  0  0  0  0  0  0
    6.4952    1.5000   -0.0000 C   0  0  0  0  0  0  0  0  0  0  0  0
    9.0933   -7.5000   -0.0000 C   0  0  0  0  0  0  0  0  0  0  0  0
   11.6913   -7.5000   -0.0000 C   0  0  0  0  0  0  0  0  0  0  0  0
   20.7846    2.2500   -0.0000 C   0  0  0  0  0  0  0  0  0  0  0  0
    3.8971   -0.0000   -0.0000 C   0  0  0  0  0  0  0  0  0  0  0  0
    5.1962   -2.2500   -0.0000 C   0  0  0  0  0  0  0  0  0  0  0  0
    7.7942    2.2500   -0.0000 C   0  0  0  0  0  0  0  0  0  0  0  0
    5.1962    2.2500   -0.0000 C   0  0  0  0  0  0  0  0  0  0  0  0
    2.5981   -0.7500   -0.0000 N   0  0  0  0  0  0  0  0  0  0  0  0
    1.2990   -0.0000   -0.0000 C   0  0  0  0  0  0  0  0  0  0  0  0
    0.0000   -0.7500   -0.0000 C   0  0  0  0  0  0  0  0  0  0  0  0
  1  2  2  0  0  0  0
  1  3  1  0  0  0  0
  1  4  1  0  0  0  0
  1  5  1  0  0  0  0
  3  6  1  0  0  0  0
  4  7  1  0  0  0  0
  8  5  1  6  0  0  0
  6  9  2  0  0  0  0
  7 10  1  0  0  0  0
  8 11  1  0  0  0  0
  8 12  1  0  0  0  0
  9 13  1  0  0  0  0
 10 14  1  0  0  0  0
 11 15  2  0  0  0  0
 11 16  1  0  0  0  0
 13 17  2  0  0  0  0
 18 14  1  1  0  0  0
 16 19  1  0  0  0  0
 17 20  1  0  0  0  0
 18 21  1  0  0  0  0
 18 22  1  0  0  0  0
 19 23  1  0  0  0  0
 19 24  1  0  0  0  0
 20 25  2  0  0  0  0
 21 26  1  0  0  0  0
 21 27  1  0  0  0  0
 22 28  1  0  0  0  0
 22 29  1  0  0  0  0
 26 30  1  0  0  0  0
 30 31  1  0  0  0  0
 31 32  1  0  0  0  0
M  END
>  <idcoordinates2D>


>  <FragFp>
;jzxUirrzx:xtjjSaUhvhDfjU@FopbYG0AECpR6jThfFenFVFkOc54V0ZK10X1W0V!J#k2s01V0X14!

>  <PathFp>
8084FHNJF!BX0m0_B4N30@V5@#964X0HN258g02Z02N50V0V94m0Dk02WPG0s1gZF03cA1!H2k044Vh01F

>  <SkelSpheres>
/$1/!A#1#11$3(3/2+1,2!40201D$42/-2//&A+1+1)1/01#1!1/!1&1/%1,101$1,1#1!2)2.11!1)42/1)2!5/!2/(C2%1/*1!101%1$20120601%2/2!1&1%2,4%1/&2!2(1(3/%2!1*201!302&1!2//,1/%2/#1!3#1,1/)1/#3+q1&1/01(4/,2+10103/,1)1#1%2/01(2)2/01/1/!1)1-2#10301#122/010207)10

>  <Structure>
e`_lFH@BBkhDLKGO@OCIILddhdiedhheEKTuUMULuUSUUH\JJH\Wc@

>  <Atoms>
32

>  <Bonds>
31

>  <Total Molweight>
433

>  <Total Molweight 2>
433.231

>  <cLogP>
1.7754

>  <H-Acceptors>
9

>  <H-Donors>
0

>  <Total Surface Area>
67.33

>  <Relative PSA>
1.1987

>  <Polar Surface Area>
90.59

>  <Shape Index>
0.5625

>  <Molecular Flexibility>
0.70053

>  <Molecular Complexity>
0.69862

>  <Non-H Atoms>
32

>  <Non-C/H Atoms>
10

>  <Electronegative Atoms>
10

>  <Stereo Centers>
3

>  <Rotatable Bonds>
18

>  <Rings Closures>
0

>  <Aromatic Rings>
0

>  <Aromatic Atoms>
0

>  <sp3-Atoms>
22

>  <Symmetric atoms>
2

$$$$

eCreator 1.02D

 32 31  0  0  0  0  0  0  0  0999 V2000
    8.6603   -0.5000   -0.0000 P   0  0  0  0  0  0  0  0  0  0  0  0
    8.6603    0.5000   -0.0000 O   0  0  0  0  0  0  0  0  0  0  0  0
    8.6603   -1.5000   -0.0000 O   0  0  0  0  0  0  0  0  0  0  0  0
    7.7942   -0.0000   -0.0000 O   0  0  0  0  0  0  0  0  0  0  0  0
    9.5263   -0.0000   -0.0000 N   0  0  0  0  0  0  0  0  0  0  0  0
    7.7942   -2.0000   -0.0000 C   0  0  0  0  0  0  0  0  0  0  0  0
    6.9282   -0.5000   -0.0000 C   0  0  0  0  0  0  0  0  0  0  0  0
   10.3923   -0.5000   -0.0000 C   0  0  0  0  0  0  0  0  0  0  0  0
    6.9282   -1.5000   -0.0000 C   0  0  0  0  0  0  0  0  0  0  0  0
    7.7942   -3.0000   -0.0000 C   0  0  0  0  0  0  0  0  0  0  0  0
    6.0622   -0.0000   -0.0000 C   0  0  0  0  0  0  0  0  0  0  0  0
   11.2583   -0.0000   -0.0000 C   0  0  0  0  0  0  0  0  0  0  0  0
    6.0622   -2.0000   -0.0000 C   0  0  0  0  0  0  0  0  0  0  0  0
    6.9282   -3.5000   -0.0000 C   0  0  0  0  0  0  0  0  0  0  0  0
    5.1962   -0.5000   -0.0000 O   0  0  0  0  0  0  0  0  0  0  0  0
   11.2583    1.0000   -0.0000 O   0  0  0  0  0  0  0  0  0  0  0  0
   12.1244   -0.5000   -0.0000 O   0  0  0  0  0  0  0  0  0  0  0  0
    6.0622   -3.0000   -0.0000 C   0  0  0  0  0  0  0  0  0  0  0  0
    4.3301   -0.0000   -0.0000 C   0  0  0  0  0  0  0  0  0  0  0  0
   12.9904   -0.0000   -0.0000 C   0  0  0  0  0  0  0  0  0  0  0  0
    3.4641   -0.5000   -0.0000 N   0  0  0  0  0  0  0  0  0  0  0  0
    4.3301    1.0000   -0.0000 C   0  0  0  0  0  0  0  0  0  0  0  0
   13.8564   -0.5000   -0.0000 C   0  0  0  0  0  0  0  0  0  0  0  0
   12.9904    1.0000   -0.0000 C   0  0  0  0  0  0  0  0  0  0  0  0
    2.5981   -0.0000   -0.0000 C   0  0  0  0  0  0  0  0  0  0  0  0
    3.4641   -1.5000   -0.0000 C   0  0  0  0  0  0  0  0  0  0  0  0
    5.1962    1.5000   -0.0000 F   0  0  0  0  0  0  0  0  0  0  0  0
    3.4641    1.5000   -0.0000 C   0  0  0  0  0  0  0  0  0  0  0  0
    1.7321   -0.5000   -0.0000 N   0  0  0  0  0  0  0  0  0  0  0  0
    0.8660   -0.0000   -0.0000 C   0  0  0  0  0  0  0  0  0  0  0  0
    0.8660    1.0000   -0.0000 O   0  0  0  0  0  0  0  0  0  0  0  0
    0.0000   -0.5000   -0.0000 C   0  0  0  0  0  0  0  0  0  0  0  0
  1  2  2  0  0  0  0
  1  3  1  0  0  0  0
  1  4  1  0  0  0  0
  1  5  1  0  0  0  0
  3  6  1  0  0  0  0
  4  7  1  0  0  0  0
  5  8  1  0  0  0  0
  6  9  1  0  0  0  0
  6 10  2  0  0  0  0
  7 11  1  0  0  0  0
  8 12  1  0  0  0  0
  9 13  2  0  0  0  0
 10 14  1  0  0  0  0
 11 15  1  0  0  0  0
 12 16  2  0  0  0  0
 12 17  1  0  0  0  0
 13 18  1  0  0  0  0
 19 15  1  1  0  0  0
 17 20  1  0  0  0  0
 19 21  1  0  0  0  0
 22 19  1  0  0  0  0
 20 23  1  0  0  0  0
 20 24  1  0  0  0  0
 21 25  1  0  0  0  0
 21 26  1  0  0  0  0
 22 27  1  1  0  0  0
 22 28  1  0  0  0  0
 25 29  1  0  0  0  0
 29 30  1  0  0  0  0
 30 31  2  0  0  0  0
 30 32  1  0  0  0  0
M  END
>  <idcoordinates2D>


>  <FragFp>
;jzxUirrzS:pOijCaUjQheYrA@Fo_MYl81A9p42jydAFXp0XFeN0J2V!K10VW!V184040V28$X1B!

>  <PathFp>
8084FHNFF!BY4m0_g4S10@W1@#964X0FN25Ng02a02850V0VO6uVTl!WTG1s1gZF0IcE1!H2JF44VC01F

>  <SkelSpheres>
$2#3&2%1.@(1102!3(1(3/#1/2#19$3-2/2#1$1+4%1012%@/!2(1/(1/!3.1/1&3*3/01*21/)1(2#4/01(23!2(3//!D2%2,1/&101!302!207(2/2!3/.1!1$3,1#1!2(101%5//$201!302&1!2//-1,1#2////&1/#3)10o1.2)1(41#3)1/-3/,1)1*6/0103%3!1!1!101.1/,1/*101%104(21/!2+12

>  <Structure>
e`_lND@BBchDLGO@g`OAZPrRSIJIIIQ[ZJJJFjMUTttuUUUTrBTjR@ehp

>  <Atoms>
32

>  <Bonds>
31

>  <Total Molweight>
444

>  <Total Molweight 2>
444.206

>  <cLogP>
1.4672

>  <H-Acceptors>
10

>  <H-Donors>
0

>  <Total Surface Area>
91.85

>  <Relative PSA>
1.0207

>  <Polar Surface Area>
107.66

>  <Shape Index>
0.53125

>  <Molecular Flexibility>
0.74496

>  <Molecular Complexity>
0.72413

>  <Non-H Atoms>
32

>  <Non-C/H Atoms>
12

>  <Electronegative Atoms>
12

>  <Stereo Centers>
3

>  <Rotatable Bonds>
16

>  <Rings Closures>
0

>  <Aromatic Rings>
0

>  <Aromatic Atoms>
0

>  <sp3-Atoms>
20

>  <Symmetric atoms>
1

$$$$

eCreator 1.02D

 31 31  0  0  0  0  0  0  0  0999 V2000
   14.2894   -0.0000   -0.0000 P   0  0  0  0  0  0  0  0  0  0  0  0
   15.5885    0.7500   -0.0000 O   0  0  0  0  0  0  0  0  0  0  0  0
   14.2894    1.5000   -0.0000 O   0  0  0  0  0  0  0  0  0  0  0  0
   12.9904   -0.7500   -0.0000 O   0  0  0  0  0  0  0  0  0  0  0  0
   15.5885   -0.7500   -0.0000 N   0  0  0  0  0  0  0  0  0  0  0  0
   12.9904    2.2500   -0.0000 C   0  0  0  0  0  0  0  0  0  0  0  0
   11.6913   -0.0000   -0.0000 C   0  0  0  0  0  0  0  0  0  0  0  0
   16.8875   -0.0000   -0.0000 C   0  0  0  0  0  0  0  0  0  0  0  0
   11.6913    1.5000   -0.0000 C   0  0  0  0  0  0  0  0  0  0  0  0
   12.9904    3.7500   -0.0000 C   0  0  0  0  0  0  0  0  0  0  0  0
   10.3923   -0.7500   -0.0000 C   0  0  0  0  0  0  0  0  0  0  0  0
   18.1865   -0.7500   -0.0000 C   0  0  0  0  0  0  0  0  0  0  0  0
   16.8875    1.5000   -0.0000 C   0  0  0  0  0  0  0  0  0  0  0  0
   10.3923    2.2500   -0.0000 C   0  0  0  0  0  0  0  0  0  0  0  0
   11.6913    4.5000   -0.0000 C   0  0  0  0  0  0  0  0  0  0  0  0
    9.0933   -0.0000   -0.0000 C   0  0  0  0  0  0  0  0  0  0  0  0
   19.4856   -0.0000   -0.0000 O   0  0  0  0  0  0  0  0  0  0  0  0
   10.3923    3.7500   -0.0000 C   0  0  0  0  0  0  0  0  0  0  0  0
    7.7942   -0.7500   -0.0000 C   0  0  0  0  0  0  0  0  0  0  0  0
   20.7846   -0.7500   -0.0000 C   0  0  0  0  0  0  0  0  0  0  0  0
    7.7942   -2.2500   -0.0000 F   0  0  0  0  0  0  0  0  0  0  0  0
    6.4952   -0.0000   -0.0000 C   0  0  0  0  0  0  0  0  0  0  0  0
   22.0836   -0.0000   -0.0000 C   0  0  0  0  0  0  0  0  0  0  0  0
    6.4952    1.5000   -0.0000 O   0  0  0  0  0  0  0  0  0  0  0  0
    5.1962   -0.7500   -0.0000 N   0  0  0  0  0  0  0  0  0  0  0  0
    3.8971   -0.0000   -0.0000 C   0  0  0  0  0  0  0  0  0  0  0  0
    5.1962   -2.2500   -0.0000 C   0  0  0  0  0  0  0  0  0  0  0  0
    2.5981   -0.7500   -0.0000 C   0  0  0  0  0  0  0  0  0  0  0  0
    2.5981   -2.2500   -0.0000 C   0  0  0  0  0  0  0  0  0  0  0  0
    3.8971   -3.0000   -0.0000 O   0  0  0  0  0  0  0  0  0  0  0  0
    1.2990   -3.0000   -0.0000 N   0  0  0  0  0  0  0  0  0  0  0  0
  1  2  2  0  0  0  0
  1  3  1  0  0  0  0
  1  4  1  0  0  0  0
  1  5  1  0  0  0  0
  3  6  1  0  0  0  0
  4  7  1  0  0  0  0
  8  5  1  1  0  0  0
  6  9  2  0  0  0  0
  6 10  1  0  0  0  0
  7 11  1  0  0  0  0
  8 12  1  0  0  0  0
  8 13  1  0  0  0  0
  9 14  1  0  0  0  0
 10 15  2  0  0  0  0
 11 16  1  0  0  0  0
 12 17  1  0  0  0  0
 14 18  2  0  0  0  0
 19 16  1  0  0  0  0
 17 20  1  0  0  0  0
 19 21  1  1  0  0  0
 22 19  1  0  0  0  0
 20 23  1  0  0  0  0
 22 24  1  6  0  0  0
 22 25  1  0  0  0  0
 25 26  1  0  0  0  0
 25 27  1  0  0  0  0
 26 28  2  0  0  0  0
 28 29  1  0  0  0  0
 29 30  2  0  0  0  0
 29 31  1  0  0  0  0
 15 18  1  0  0  0  0
M  END
>  <idcoordinates2D>


>  <FragFp>
[r<yzQizheTdQhDYbAzNkbbrp0771bJy@P_tNfoHJ!8kB8!8H1kWW51J40JJ!W@8$21B!

>  <PathFp>
F080N3N0F80DXZkX_8JP18@09X014930V8HI21FC0L!VB5FV0m10H0Ek5!FWFF1XV20Fd30K9L2kHF2VRF50

>  <SkelSpheres>
/)2%2&B(11%201-1,1/&8$8$2/1-2/$2(3(3/*1*1.11,1!4/#1,1/01/$1*1$3(1&11!1*2/1)1!7/!2!1+3(8&1//01$2$22#6+21+2/&32!2)1$3/!202(1//)1#3/!4!2/.2*2!3$1,1///2/2/&1)n1$31/,1#20@&1,2%1*2#1#4%1&2$1(1*53.2(211*1)2$2#201.1/,2%1%10401%2/1!2-

>  <Structure>
fopq@BC_AF@}nCpKHYIIdeDhdelmEhXlhzKUTEPTUUULqcbSJrBv

>  <Atoms>
31

>  <Bonds>
31

>  <Total Molweight>
428

>  <Total Molweight 2>
428.207

>  <cLogP>
0.5112

>  <H-Acceptors>
9

>  <H-Donors>
0

>  <Total Surface Area>
107.96

>  <Relative PSA>
0.77631

>  <Polar Surface Area>
101.59

>  <Shape Index>
0.58065

>  <Molecular Flexibility>
0.71133

>  <Molecular Complexity>
0.70389

>  <Non-H Atoms>
31

>  <Non-C/H Atoms>
11

>  <Electronegative Atoms>
11

>  <Stereo Centers>
4

>  <Rotatable Bonds>
15

>  <Rings Closures>
1

>  <Aromatic Rings>
1

>  <Aromatic Atoms>
6

>  <sp3-Atoms>
16

>  <Symmetric atoms>
2

$$$$

eCreator 1.02D

 31 31  0  0  0  0  0  0  0  0999 V2000
    9.0933   -0.0000   -0.0000 P   0  0  0  0  0  0  0  0  0  0  0  0
   10.3923   -0.7500   -0.0000 O   0  0  0  0  0  0  0  0  0  0  0  0
    7.7942   -0.7500   -0.0000 O   0  0  0  0  0  0  0  0  0  0  0  0
    9.0933    1.5000   -0.0000 N   0  0  0  0  0  0  0  0  0  0  0  0
   11.6914   -0.0000   -0.0000 C   0  0  0  0  0  0  0  0  0  0  0  0
    6.4952   -0.0000   -0.0000 C   0  0  0  0  0  0  0  0  0  0  0  0
    7.7942    2.2500   -0.0000 C   0  0  0  0  0  0  0  0  0  0  0  0
   12.9904   -0.7500   -0.0000 C   0  0  0  0  0  0  0  0  0  0  0  0
   11.6914    1.5000   -0.0000 C   0  0  0  0  0  0  0  0  0  0  0  0
    5.1962   -0.7500   -0.0000 C   0  0  0  0  0  0  0  0  0  0  0  0
    7.7942    3.7500   -0.0000 C   0  0  0  0  0  0  0  0  0  0  0  0
    6.4952    1.5000   -0.0000 C   0  0  0  0  0  0  0  0  0  0  0  0
   14.2894   -0.0000   -0.0000 C   0  0  0  0  0  0  0  0  0  0  0  0
    3.8971   -0.0000   -0.0000 C   0  0  0  0  0  0  0  0  0  0  0  0
    6.4952    4.5000   -0.0000 O   0  0  0  0  0  0  0  0  0  0  0  0
   14.2894    1.5000   -0.0000 C   0  0  0  0  0  0  0  0  0  0  0  0
    2.5981   -0.7500   -0.0000 C   0  0  0  0  0  0  0  0  0  0  0  0
    6.4952    6.0000   -0.0000 C   0  0  0  0  0  0  0  0  0  0  0  0
   15.5885    2.2500   -0.0000 C   0  0  0  0  0  0  0  0  0  0  0  0
    1.8481   -2.0490   -0.0000 F   0  0  0  0  0  0  0  0  0  0  0  0
    1.2990   -0.0000   -0.0000 C   0  0  0  0  0  0  0  0  0  0  0  0
    3.3481   -2.0490   -0.0000 C   0  0  0  0  0  0  0  0  0  0  0  0
    7.7942    6.7500   -0.0000 C   0  0  0  0  0  0  0  0  0  0  0  0
    5.1962    6.7500   -0.0000 C   0  0  0  0  0  0  0  0  0  0  0  0
    0.0000   -0.7500   -0.0000 N   0  0  0  0  0  0  0  0  0  0  0  0
   -1.2990    0.0000   -0.0000 C   0  0  0  0  0  0  0  0  0  0  0  0
   -0.0000   -2.2500   -0.0000 C   0  0  0  0  0  0  0  0  0  0  0  0
   -1.2990    1.5000   -0.0000 O   0  0  0  0  0  0  0  0  0  0  0  0
   -2.5981   -0.7500   -0.0000 N   0  0  0  0  0  0  0  0  0  0  0  0
   -1.2990   -3.0000   -0.0000 C   0  0  0  0  0  0  0  0  0  0  0  0
   -2.5981   -2.2500   -0.0000 C   0  0  0  0  0  0  0  0  0  0  0  0
  1  2  1  0  0  0  0
  1  3  1  0  0  0  0
  1  4  1  0  0  0  0
  2  5  1  0  0  0  0
  3  6  1  0  0  0  0
  7  4  1  1  0  0  0
  5  8  1  0  0  0  0
  5  9  2  0  0  0  0
  6 10  1  0  0  0  0
  7 11  1  0  0  0  0
  7 12  1  0  0  0  0
  8 13  2  0  0  0  0
 10 14  1  0  0  0  0
 11 15  1  0  0  0  0
 13 16  1  0  0  0  0
 17 14  1  0  0  0  0
 15 18  1  0  0  0  0
 16 19  2  0  0  0  0
 17 20  1  1  0  0  0
 17 21  1  0  0  0  0
 17 22  1  0  0  0  0
 18 23  1  0  0  0  0
 18 24  1  0  0  0  0
 21 25  1  0  0  0  0
 25 26  1  0  0  0  0
 25 27  1  0  0  0  0
 26 28  2  0  0  0  0
 26 29  1  0  0  0  0
 27 30  2  0  0  0  0
 29 31  1  0  0  0  0
 30 31  1  0  0  0  0
M  END
>  <idcoordinates2D>


>  <FragFp>
;j;ir<ytOjjyiThfCDfbicckornxKAA1WcgfTZVHejHF2F1cJ2c02MFF0WZV0V!JJ0k0N!V0V1B!

>  <PathFp>
F091@IN018!X4mVZcFM10@11e218914V8FG21NC07X2Vt40V0m12m0Dl1!FWFF06VF0Fd70F0a2oFH2V5010

>  <SkelSpheres>
+1#1.2$10C(101*3#11/!1/101&207$5(1$3/*1/,A/201&1*2/&3)1(1%1-1/%1/,101/!2#1$1,1!211,1%22)1&2/(@2%11!1+1-2!1#1$1$4/(5)1/%4(3(101,2%1*1/.2!1#2!3,2/&1/%1101/02$1/.1!1#1#1(101/*301&30p#11012/011&1!1/!1#2!5$1)3$1//,4/*1&102(1&1#1!1-1,1*1#12%1%203*13/605+

>  <Structure>
fopQ@LCOACm`|LrFRQIJIQYYIJQPvJKW_UUMSUSUUSMHX`rFf

>  <Atoms>
31

>  <Bonds>
31

>  <Total Molweight>
420

>  <Total Molweight 2>
420.231

>  <cLogP>
4.7912

>  <H-Acceptors>
7

>  <H-Donors>
0

>  <Total Surface Area>
69.01

>  <Relative PSA>
0.778

>  <Polar Surface Area>
68.07

>  <Shape Index>
0.54839

>  <Molecular Flexibility>
0.76287

>  <Molecular Complexity>
0.71863

>  <Non-H Atoms>
31

>  <Non-C/H Atoms>
9

>  <Electronegative Atoms>
9

>  <Stereo Centers>
3

>  <Rotatable Bonds>
16

>  <Rings Closures>
1

>  <Aromatic Rings>
0

>  <Aromatic Atoms>
0

>  <sp3-Atoms>
18

>  <Symmetric atoms>
1

$$$$

eCreator 1.02D

 31 31  0  0  0  0  0  0  0  0999 V2000
    5.1962   -0.5000   -0.0000 P   0  0  0  0  0  0  0  0  0  0  0  0
    6.0622   -0.0000   -0.0000 O   0  0  0  0  0  0  0  0  0  0  0  0
    5.1962   -1.5000   -0.0000 O   0  0  0  0  0  0  0  0  0  0  0  0
    4.3301   -0.0000   -0.0000 N   0  0  0  0  0  0  0  0  0  0  0  0
    6.9282   -0.5000   -0.0000 C   0  0  0  0  0  0  0  0  0  0  0  0
    4.3301   -2.0000   -0.0000 C   0  0  0  0  0  0  0  0  0  0  0  0
    3.4641   -0.5000   -0.0000 C   0  0  0  0  0  0  0  0  0  0  0  0
    7.7942   -0.0000   -0.0000 C   0  0  0  0  0  0  0  0  0  0  0  0
    6.9282   -1.5000   -0.0000 C   0  0  0  0  0  0  0  0  0  0  0  0
    4.3301   -3.0000   -0.0000 C   0  0  0  0  0  0  0  0  0  0  0  0
    2.5981   -0.0000   -0.0000 C   0  0  0  0  0  0  0  0  0  0  0  0
    3.4641   -1.5000   -0.0000 C   0  0  0  0  0  0  0  0  0  0  0  0
    8.6603   -0.5000   -0.0000 C   0  0  0  0  0  0  0  0  0  0  0  0
    3.5211   -3.5878   -0.0000 O   0  0  0  0  0  0  0  0  0  0  0  0
    5.1391   -3.5878   -0.0000 C   0  0  0  0  0  0  0  0  0  0  0  0
    1.7321   -0.5000   -0.0000 O   0  0  0  0  0  0  0  0  0  0  0  0
    9.5263   -0.0000   -0.0000 C   0  0  0  0  0  0  0  0  0  0  0  0
    3.8301   -4.5388   -0.0000 C   0  0  0  0  0  0  0  0  0  0  0  0
    6.0902   -3.2788   -0.0000 O   0  0  0  0  0  0  0  0  0  0  0  0
    4.8301   -4.5388   -0.0000 C   0  0  0  0  0  0  0  0  0  0  0  0
    0.8660   -0.0000   -0.0000 C   0  0  0  0  0  0  0  0  0  0  0  0
    3.2423   -5.3479   -0.0000 N   0  0  0  0  0  0  0  0  0  0  0  0
    5.4179   -5.3479   -0.0000 C   0  0  0  0  0  0  0  0  0  0  0  0
    0.8660    1.0000   -0.0000 C   0  0  0  0  0  0  0  0  0  0  0  0
    0.0000   -0.5000   -0.0000 C   0  0  0  0  0  0  0  0  0  0  0  0
    3.6491   -6.2614   -0.0000 C   0  0  0  0  0  0  0  0  0  0  0  0
    2.2478   -5.2433   -0.0000 C   0  0  0  0  0  0  0  0  0  0  0  0
    4.6436   -6.3659   -0.0000 O   0  0  0  0  0  0  0  0  0  0  0  0
    1.8411   -4.3298   -0.0000 C   0  0  0  0  0  0  0  0  0  0  0  0
    2.4289   -3.5208   -0.0000 C   0  0  0  0  0  0  0  0  0  0  0  0
    2.0221   -2.6072   -0.0000 O   0  0  0  0  0  0  0  0  0  0  0  0
  1  2  1  0  0  0  0
  1  3  1  0  0  0  0
  1  4  1  0  0  0  0
  2  5  1  0  0  0  0
  3  6  1  0  0  0  0
  7  4  1  1  0  0  0
  5  8  2  0  0  0  0
  5  9  1  0  0  0  0
 10  6  1  6  0  0  0
  7 11  1  0  0  0  0
  7 12  1  0  0  0  0
  8 13  1  0  0  0  0
 10 14  1  0  0  0  0
 15 10  1  0  0  0  0
 11 16  1  0  0  0  0
 13 17  2  0  0  0  0
 18 14  1  0  0  0  0
 15 19  1  1  0  0  0
 15 20  1  0  0  0  0
 16 21  1  0  0  0  0
 18 22  1  6  0  0  0
 20 23  1  0  0  0  0
 21 24  1  0  0  0  0
 21 25  1  0  0  0  0
 22 26  1  0  0  0  0
 22 27  1  0  0  0  0
 26 28  2  0  0  0  0
 27 29  2  0  0  0  0
 29 30  1  0  0  0  0
 30 31  2  0  0  0  0
 18 20  1  0  0  0  0
M  END
>  <idcoordinates2D>


>  <FragFp>
;j;er:nzyxOWfpiUjv4ymrfuRkopYx8ldGn4i8eCVNz_FHK8Oc42D02MV401_04W8042NWVP01V0214!

>  <PathFp>
F094N2NH#6X0mV_8FH10@5K@0109KB28FII58hW740XN41V0V90m0El101FlFN04VF03d3JF0a2o0J2V_01F

>  <SkelSpheres>
1/.2$107(3$10101&1//.10E$4//#1$1$2/&C%2/%1/01$1////-1/)3(3/#1!2)1$201//$202.1%B2%21/&1%2&1$1$7(101$2$1$1%1)2)206%1*1)1$2/02/$1&1,6*402#1.1/,1)201!1#2!13/+1#21(1&1$2/(3)20o(2+1!1!1!1#1-1)2$2$1)3!101$2/)1+32/*3/(1%1/*2#1!1&3$2,102!1#1/$703+

>  <Structure>
foQr@LU`bwd{^CprRIIQJKQYJKYQRkJNZjfjjfjjjVXcEJNdTaem`

>  <Atoms>
31

>  <Bonds>
31

>  <Total Molweight>
423

>  <Total Molweight 2>
423.212

>  <cLogP>
2.2338

>  <H-Acceptors>
9

>  <H-Donors>
0

>  <Total Surface Area>
83.79

>  <Relative PSA>
1.0297

>  <Polar Surface Area>
111.36

>  <Shape Index>
0.54839

>  <Molecular Flexibility>
0.73142

>  <Molecular Complexity>
0.78878

>  <Non-H Atoms>
31

>  <Non-C/H Atoms>
10

>  <Electronegative Atoms>
10

>  <Stereo Centers>
6

>  <Rotatable Bonds>
14

>  <Rings Closures>
1

>  <Aromatic Rings>
0

>  <Aromatic Atoms>
0

>  <sp3-Atoms>
20

>  <Symmetric atoms>
1

$$$$

eCreator 1.02D

 31 31  0  0  0  0  0  0  0  0999 V2000
   12.9904   -0.7500   -0.0000 P   0  0  0  0  0  0  0  0  0  0  0  0
   12.9904   -2.2500   -0.0000 O   0  0  0  0  0  0  0  0  0  0  0  0
   11.6914   -0.0000   -0.0000 O   0  0  0  0  0  0  0  0  0  0  0  0
   14.2894   -0.0000   -0.0000 N   0  0  0  0  0  0  0  0  0  0  0  0
   14.2894   -3.0000   -0.0000 C   0  0  0  0  0  0  0  0  0  0  0  0
   10.3923   -0.7500   -0.0000 C   0  0  0  0  0  0  0  0  0  0  0  0
   15.5885   -0.7500   -0.0000 C   0  0  0  0  0  0  0  0  0  0  0  0
   14.2894   -4.5000   -0.0000 C   0  0  0  0  0  0  0  0  0  0  0  0
   15.5885   -2.2500   -0.0000 C   0  0  0  0  0  0  0  0  0  0  0  0
    9.0933   -0.0000   -0.0000 C   0  0  0  0  0  0  0  0  0  0  0  0
   16.8875   -0.0000   -0.0000 C   0  0  0  0  0  0  0  0  0  0  0  0
   15.5885   -5.2500   -0.0000 C   0  0  0  0  0  0  0  0  0  0  0  0
   16.8875   -3.0000   -0.0000 C   0  0  0  0  0  0  0  0  0  0  0  0
    7.7942   -0.7500   -0.0000 C   0  0  0  0  0  0  0  0  0  0  0  0
   16.8875    1.5000   -0.0000 O   0  0  0  0  0  0  0  0  0  0  0  0
   18.1866   -0.7500   -0.0000 O   0  0  0  0  0  0  0  0  0  0  0  0
   16.8875   -4.5000   -0.0000 C   0  0  0  0  0  0  0  0  0  0  0  0
    7.7942   -2.2500   -0.0000 O   0  0  0  0  0  0  0  0  0  0  0  0
    6.4952   -0.0000   -0.0000 C   0  0  0  0  0  0  0  0  0  0  0  0
   19.4856   -0.0000   -0.0000 C   0  0  0  0  0  0  0  0  0  0  0  0
    7.2452    1.2990   -0.0000 F   0  0  0  0  0  0  0  0  0  0  0  0
    5.1962   -0.7500   -0.0000 C   0  0  0  0  0  0  0  0  0  0  0  0
    5.7452    1.2990   -0.0000 C   0  0  0  0  0  0  0  0  0  0  0  0
   20.7846   -0.7500   -0.0000 C   0  0  0  0  0  0  0  0  0  0  0  0
   19.4856    1.5000   -0.0000 C   0  0  0  0  0  0  0  0  0  0  0  0
    3.8971   -0.0000   -0.0000 N   0  0  0  0  0  0  0  0  0  0  0  0
    3.8971    1.5000   -0.0000 C   0  0  0  0  0  0  0  0  0  0  0  0
    2.5981   -0.7500   -0.0000 C   0  0  0  0  0  0  0  0  0  0  0  0
    2.5981    2.2500   -0.0000 O   0  0  0  0  0  0  0  0  0  0  0  0
    1.2990   -0.0000   -0.0000 C   0  0  0  0  0  0  0  0  0  0  0  0
    1.2990    1.5000   -0.0000 C   0  0  0  0  0  0  0  0  0  0  0  0
  1  2  1  0  0  0  0
  1  3  1  0  0  0  0
  1  4  1  0  0  0  0
  2  5  1  0  0  0  0
  3  6  1  0  0  0  0
  4  7  1  0  0  0  0
  5  8  2  0  0  0  0
  5  9  1  0  0  0  0
  6 10  1  0  0  0  0
  7 11  1  0  0  0  0
  8 12  1  0  0  0  0
  9 13  2  0  0  0  0
 14 10  1  0  0  0  0
 11 15  2  0  0  0  0
 11 16  1  0  0  0  0
 12 17  2  0  0  0  0
 14 18  1  1  0  0  0
 19 14  1  0  0  0  0
 16 20  1  0  0  0  0
 19 21  1  6  0  0  0
 19 22  1  0  0  0  0
 19 23  1  0  0  0  0
 20 24  1  0  0  0  0
 20 25  1  0  0  0  0
 22 26  1  0  0  0  0
 26 27  1  0  0  0  0
 26 28  1  0  0  0  0
 27 29  2  0  0  0  0
 28 30  2  0  0  0  0
 30 31  1  0  0  0  0
 13 17  1  0  0  0  0
M  END
>  <idcoordinates2D>


>  <FragFp>
[r<jzQj:iDhvCynbejRon7bhKn19_VwELcHFqhFq3V0F48i02MV0V14VVZ!4HFV8@!V!1B!

>  <PathFp>
N090N2N2F#XZkXZ8F0182VGX0149J8V8HG310CVM!Vw40V0m10F0Dl5!HWFF0iZ2!d31K9a2kHF2VBF10

>  <SkelSpheres>
02.2%1.903%3)1!5!11%2/-1%8$701!2/!1$11*2/2/7/2,2&1/%13/)1#1,1%3*2#1/+3/%1/#1!101,11$1//*1A&2//$1#1!1$6(2+1/%1$201/&101,2!3-1/,3,5,1!2+1/!2*1!4,1$1/,1/)1#1.1*3%1!10o!1!303/*41%@1-1+4)3)72$1105/-2,1,1%1!2/%211///#1%102$1$1/03%1&

>  <Structure>
foPq@LS`awhgAxEdLdbRTRRRbtqdTubVLFjhJBXjjjiXQZIdCl

>  <Atoms>
31

>  <Bonds>
31

>  <Total Molweight>
426

>  <Total Molweight 2>
426.211

>  <cLogP>
2.755

>  <H-Acceptors>
8

>  <H-Donors>
0

>  <Total Surface Area>
105.14

>  <Relative PSA>
0.72551

>  <Polar Surface Area>
102.13

>  <Shape Index>
0.54839

>  <Molecular Flexibility>
0.74487

>  <Molecular Complexity>
0.69969

>  <Non-H Atoms>
31

>  <Non-C/H Atoms>
10

>  <Electronegative Atoms>
10

>  <Stereo Centers>
3

>  <Rotatable Bonds>
15

>  <Rings Closures>
1

>  <Aromatic Rings>
1

>  <Aromatic Atoms>
6

>  <sp3-Atoms>
17

>  <Symmetric atoms>
3

$$$$

eCreator 1.02D

 32 31  0  0  0  0  0  0  0  0999 V2000
   10.3923   -0.5000   -0.0000 P   0  0  0  0  0  0  0  0  0  0  0  0
   11.2583   -0.0000   -0.0000 O   0  0  0  0  0  0  0  0  0  0  0  0
    9.5263   -0.0000   -0.0000 O   0  0  0  0  0  0  0  0  0  0  0  0
   10.3923   -1.5000   -0.0000 N   0  0  0  0  0  0  0  0  0  0  0  0
   12.1244   -0.5000   -0.0000 C   0  0  0  0  0  0  0  0  0  0  0  0
    8.6603   -0.5000   -0.0000 C   0  0  0  0  0  0  0  0  0  0  0  0
   11.2583   -2.0000   -0.0000 C   0  0  0  0  0  0  0  0  0  0  0  0
   12.9904   -0.0000   -0.0000 C   0  0  0  0  0  0  0  0  0  0  0  0
    7.7942   -0.0000   -0.0000 C   0  0  0  0  0  0  0  0  0  0  0  0
   11.2583   -3.0000   -0.0000 C   0  0  0  0  0  0  0  0  0  0  0  0
   12.1244   -1.5000   -0.0000 C   0  0  0  0  0  0  0  0  0  0  0  0
   13.8564   -0.5000   -0.0000 C   0  0  0  0  0  0  0  0  0  0  0  0
    6.9282   -0.5000   -0.0000 O   0  0  0  0  0  0  0  0  0  0  0  0
    7.7942    1.0000   -0.0000 C   0  0  0  0  0  0  0  0  0  0  0  0
   12.1244   -3.5000   -0.0000 O   0  0  0  0  0  0  0  0  0  0  0  0
   13.8564   -1.5000   -0.0000 C   0  0  0  0  0  0  0  0  0  0  0  0
    6.0622   -0.0000   -0.0000 C   0  0  0  0  0  0  0  0  0  0  0  0
    6.9282    1.5000   -0.0000 O   0  0  0  0  0  0  0  0  0  0  0  0
   12.1244   -4.5000   -0.0000 C   0  0  0  0  0  0  0  0  0  0  0  0
   14.7224   -2.0000   -0.0000 C   0  0  0  0  0  0  0  0  0  0  0  0
    5.1962   -0.5000   -0.0000 N   0  0  0  0  0  0  0  0  0  0  0  0
    6.0622    1.0000   -0.0000 C   0  0  0  0  0  0  0  0  0  0  0  0
   11.2583   -5.0000   -0.0000 C   0  0  0  0  0  0  0  0  0  0  0  0
   12.9904   -5.0000   -0.0000 C   0  0  0  0  0  0  0  0  0  0  0  0
   15.5885   -1.5000   -0.0000 C   0  0  0  0  0  0  0  0  0  0  0  0
    4.3301   -0.0000   -0.0000 C   0  0  0  0  0  0  0  0  0  0  0  0
    5.1962    1.5000   -0.0000 C   0  0  0  0  0  0  0  0  0  0  0  0
    3.4641   -0.5000   -0.0000 C   0  0  0  0  0  0  0  0  0  0  0  0
    3.4641   -1.5000   -0.0000 C   0  0  0  0  0  0  0  0  0  0  0  0
    2.5981   -2.0000   -0.0000 N   0  0  0  0  0  0  0  0  0  0  0  0
    2.5981   -3.0000   -0.0000 C   0  0  0  0  0  0  0  0  0  0  0  0
    1.7321   -3.5000   -0.0000 O   0  0  0  0  0  0  0  0  0  0  0  0
  1  2  1  0  0  0  0
  1  3  1  0  0  0  0
  1  4  1  0  0  0  0
  2  5  1  0  0  0  0
  3  6  1  0  0  0  0
  7  4  1  1  0  0  0
  5  8  1  0  0  0  0
  9  6  1  0  0  0  0
  7 10  1  0  0  0  0
  7 11  1  0  0  0  0
  8 12  2  0  0  0  0
  9 13  1  1  0  0  0
  9 14  1  0  0  0  0
 10 15  1  0  0  0  0
 12 16  1  0  0  0  0
 17 13  1  1  0  0  0
 14 18  1  0  0  0  0
 15 19  1  0  0  0  0
 16 20  2  0  0  0  0
 17 21  1  0  0  0  0
 17 22  1  0  0  0  0
 19 23  1  0  0  0  0
 19 24  1  0  0  0  0
 20 25  1  0  0  0  0
 21 26  1  0  0  0  0
 22 27  1  0  0  0  0
 26 28  2  0  0  0  0
 28 29  1  0  0  0  0
 29 30  1  0  0  0  0
 30 31  1  0  0  0  0
 31 32  2  0  0  0  0
M  END
>  <idcoordinates2D>


>  <FragFp>
;EzUUeMrzGzypNXf4aUjf4@XbA80kopkl81dGl04du40F@W20F01c02B!FkJ1(440V0N$214!

>  <PathFp>
F095F3NH18!Y0kVZc0M10@11#895420FG31FC0662284FV0V92H0Dl!1FGFF04VF0Ic1F!a2J0L2V401F

>  <SkelSpheres>
//2$10G(1!2%1&2/#3/,8$1///%4(2&E01101//11/-3/.2/%2+1)1)1/1+1%1%1$8,1/)201/%B2%1101/+2&1*6(2/$1#2*2#2/(2!1+2*2/,2(1*41+5$1+2/,5$2(1*1//&2#1(1!1/1(31*q#1#2.1021/01$2-2+1017!1$102(101!11///!2%1!1-2%1/*12+101$2!1)103/,8070102%1

>  <Structure>
e`_lFH@LBkhDCGHo`OCIHddeDhlddihdkdeUUUMUTuUSTxLHRASAQRUf

>  <Atoms>
32

>  <Bonds>
31

>  <Total Molweight>
433

>  <Total Molweight 2>
433.231

>  <cLogP>
1.8876

>  <H-Acceptors>
9

>  <H-Donors>
0

>  <Total Surface Area>
63.41

>  <Relative PSA>
1.211

>  <Polar Surface Area>
97.53

>  <Shape Index>
0.625

>  <Molecular Flexibility>
0.75612

>  <Molecular Complexity>
0.65205

>  <Non-H Atoms>
32

>  <Non-C/H Atoms>
10

>  <Electronegative Atoms>
10

>  <Stereo Centers>
4

>  <Rotatable Bonds>
20

>  <Rings Closures>
0

>  <Aromatic Rings>
0

>  <Aromatic Atoms>
0

>  <sp3-Atoms>
23

>  <Symmetric atoms>
1

$$$$

eCreator 1.02D

 32 31  0  0  0  0  0  0  0  0999 V2000
    8.6603   -0.5000   -0.0000 P   0  0  0  0  0  0  0  0  0  0  0  0
    8.6603    0.5000   -0.0000 O   0  0  0  0  0  0  0  0  0  0  0  0
    9.5263   -0.0000   -0.0000 O   0  0  0  0  0  0  0  0  0  0  0  0
    7.7942   -0.0000   -0.0000 O   0  0  0  0  0  0  0  0  0  0  0  0
    8.6603   -1.5000   -0.0000 N   0  0  0  0  0  0  0  0  0  0  0  0
   10.3923   -0.5000   -0.0000 C   0  0  0  0  0  0  0  0  0  0  0  0
    6.9282   -0.5000   -0.0000 C   0  0  0  0  0  0  0  0  0  0  0  0
    7.7942   -2.0000   -0.0000 C   0  0  0  0  0  0  0  0  0  0  0  0
   11.2583   -0.0000   -0.0000 C   0  0  0  0  0  0  0  0  0  0  0  0
    6.0622   -0.0000   -0.0000 C   0  0  0  0  0  0  0  0  0  0  0  0
    7.7942   -3.0000   -0.0000 C   0  0  0  0  0  0  0  0  0  0  0  0
    6.9282   -1.5000   -0.0000 C   0  0  0  0  0  0  0  0  0  0  0  0
   12.1244   -0.5000   -0.0000 C   0  0  0  0  0  0  0  0  0  0  0  0
    5.1962   -0.5000   -0.0000 O   0  0  0  0  0  0  0  0  0  0  0  0
    6.0622    1.0000   -0.0000 C   0  0  0  0  0  0  0  0  0  0  0  0
    8.6603   -3.5000   -0.0000 O   0  0  0  0  0  0  0  0  0  0  0  0
    6.9282   -3.5000   -0.0000 O   0  0  0  0  0  0  0  0  0  0  0  0
   12.1244   -1.5000   -0.0000 C   0  0  0  0  0  0  0  0  0  0  0  0
    4.3301   -0.0000   -0.0000 C   0  0  0  0  0  0  0  0  0  0  0  0
    6.9282    1.5000   -0.0000 O   0  0  0  0  0  0  0  0  0  0  0  0
    5.1962    1.5000   -0.0000 C   0  0  0  0  0  0  0  0  0  0  0  0
    6.9282   -4.5000   -0.0000 C   0  0  0  0  0  0  0  0  0  0  0  0
   12.9904   -2.0000   -0.0000 C   0  0  0  0  0  0  0  0  0  0  0  0
    3.4641   -0.5000   -0.0000 N   0  0  0  0  0  0  0  0  0  0  0  0
    6.0622   -5.0000   -0.0000 C   0  0  0  0  0  0  0  0  0  0  0  0
   13.8564   -1.5000   -0.0000 C   0  0  0  0  0  0  0  0  0  0  0  0
    2.5981   -0.0000   -0.0000 C   0  0  0  0  0  0  0  0  0  0  0  0
    3.4641   -1.5000   -0.0000 C   0  0  0  0  0  0  0  0  0  0  0  0
    2.5981    1.0000   -0.0000 O   0  0  0  0  0  0  0  0  0  0  0  0
    1.7321   -0.5000   -0.0000 N   0  0  0  0  0  0  0  0  0  0  0  0
    0.8660   -0.0000   -0.0000 C   0  0  0  0  0  0  0  0  0  0  0  0
    0.0000   -0.5000   -0.0000 O   0  0  0  0  0  0  0  0  0  0  0  0
  1  2  2  0  0  0  0
  1  3  1  0  0  0  0
  1  4  1  0  0  0  0
  1  5  1  0  0  0  0
  3  6  1  0  0  0  0
  4  7  1  0  0  0  0
  8  5  1  6  0  0  0
  6  9  1  0  0  0  0
 10  7  1  0  0  0  0
  8 11  1  0  0  0  0
  8 12  1  0  0  0  0
  9 13  2  0  0  0  0
 10 14  1  1  0  0  0
 15 10  1  0  0  0  0
 11 16  2  0  0  0  0
 11 17  1  0  0  0  0
 13 18  1  0  0  0  0
 14 19  1  0  0  0  0
 15 20  1  6  0  0  0
 15 21  1  0  0  0  0
 17 22  1  0  0  0  0
 18 23  2  0  0  0  0
 19 24  1  0  0  0  0
 22 25  1  0  0  0  0
 23 26  1  0  0  0  0
 24 27  1  0  0  0  0
 24 28  1  0  0  0  0
 27 29  2  0  0  0  0
 27 30  1  0  0  0  0
 30 31  1  0  0  0  0
 31 32  2  0  0  0  0
M  END
>  <idcoordinates2D>


>  <FragFp>
;j;ir:xzvxtjjhaUjvhivjRPJoprXl8ujSpNZjyhf0mrJmGk1c56Z0ZJW4e0V0V!J06Fk2k08!X14!

>  <PathFp>
8094F2NHG!@Y0k0Zg4S20@_92#96428FN31Fg16a22950V0VO2L0Ll10WTW1F1gZF03cA1!H2o0J2VB05F

>  <SkelSpheres>
//%20A(13$3!1$1#2!1(2$1!1$2*2!2$8$5/.2/%4$1*B/2.1$1)1!2$1+3/.3/%2$2!1/01/(2!1,1/(1#2&1$1(2/(@&3(2.1/#2$91&2/3(1/%1%2/%12102%3#2%3.34/#2$4,4!101/*1-1/!14)2!2%1/&3!1/-1/%n3&1.101//(1*2-2(1/-4/)22#1/$101&101//01/$10301#122#13+10307%1$

>  <Structure>
e`_lIH@BNkhDLKO@lco`OCIILddheELeLdThXTuUUSSUTuTtx\JRNQCQjX

>  <Atoms>
32

>  <Bonds>
31

>  <Total Molweight>
445

>  <Total Molweight 2>
445.195

>  <cLogP>
0.128

>  <H-Acceptors>
12

>  <H-Donors>
0

>  <Total Surface Area>
115.78

>  <Relative PSA>
1.0355

>  <Polar Surface Area>
144.96

>  <Shape Index>
0.5625

>  <Molecular Flexibility>
0.7658

>  <Molecular Complexity>
0.72768

>  <Non-H Atoms>
32

>  <Non-C/H Atoms>
13

>  <Electronegative Atoms>
13

>  <Stereo Centers>
4

>  <Rotatable Bonds>
15

>  <Rings Closures>
0

>  <Aromatic Rings>
0

>  <Aromatic Atoms>
0

>  <sp3-Atoms>
18

>  <Symmetric atoms>
0

$$$$

eCreator 1.02D

 31 31  0  0  0  0  0  0  0  0999 V2000
    5.1962   -0.5000   -0.0000 P   0  0  0  0  0  0  0  0  0  0  0  0
    6.0622   -0.0000   -0.0000 O   0  0  0  0  0  0  0  0  0  0  0  0
    5.1962   -1.5000   -0.0000 O   0  0  0  0  0  0  0  0  0  0  0  0
    4.3301   -0.0000   -0.0000 N   0  0  0  0  0  0  0  0  0  0  0  0
    6.9282   -0.5000   -0.0000 C   0  0  0  0  0  0  0  0  0  0  0  0
    4.3301   -2.0000   -0.0000 C   0  0  0  0  0  0  0  0  0  0  0  0
    3.4641   -0.5000   -0.0000 C   0  0  0  0  0  0  0  0  0  0  0  0
    7.7942   -0.0000   -0.0000 C   0  0  0  0  0  0  0  0  0  0  0  0
    6.9282   -1.5000   -0.0000 C   0  0  0  0  0  0  0  0  0  0  0  0
    4.3301   -3.0000   -0.0000 C   0  0  0  0  0  0  0  0  0  0  0  0
    2.5981   -0.0000   -0.0000 C   0  0  0  0  0  0  0  0  0  0  0  0
    8.6603   -0.5000   -0.0000 C   0  0  0  0  0  0  0  0  0  0  0  0
    7.7942   -2.0000   -0.0000 C   0  0  0  0  0  0  0  0  0  0  0  0
    3.5211   -3.5878   -0.0000 O   0  0  0  0  0  0  0  0  0  0  0  0
    5.1391   -3.5878   -0.0000 C   0  0  0  0  0  0  0  0  0  0  0  0
    1.7321   -0.5000   -0.0000 O   0  0  0  0  0  0  0  0  0  0  0  0
    9.5263   -0.0000   -0.0000 C   0  0  0  0  0  0  0  0  0  0  0  0
    3.8301   -4.5388   -0.0000 C   0  0  0  0  0  0  0  0  0  0  0  0
    6.0902   -3.2788   -0.0000 O   0  0  0  0  0  0  0  0  0  0  0  0
    4.8301   -4.5388   -0.0000 C   0  0  0  0  0  0  0  0  0  0  0  0
    0.8660   -0.0000   -0.0000 C   0  0  0  0  0  0  0  0  0  0  0  0
    3.2423   -5.3479   -0.0000 N   0  0  0  0  0  0  0  0  0  0  0  0
    5.4179   -5.3479   -0.0000 C   0  0  0  0  0  0  0  0  0  0  0  0
    0.8660    1.0000   -0.0000 C   0  0  0  0  0  0  0  0  0  0  0  0
    0.0000   -0.5000   -0.0000 C   0  0  0  0  0  0  0  0  0  0  0  0
    2.2478   -5.2433   -0.0000 C   0  0  0  0  0  0  0  0  0  0  0  0
    3.6491   -6.2614   -0.0000 C   0  0  0  0  0  0  0  0  0  0  0  0
    1.6600   -6.0523   -0.0000 C   0  0  0  0  0  0  0  0  0  0  0  0
    2.0668   -6.9659   -0.0000 C   0  0  0  0  0  0  0  0  0  0  0  0
    3.0613   -7.0704   -0.0000 O   0  0  0  0  0  0  0  0  0  0  0  0
    1.4790   -7.7749   -0.0000 N   0  0  0  0  0  0  0  0  0  0  0  0
  1  2  1  0  0  0  0
  1  3  1  0  0  0  0
  1  4  1  0  0  0  0
  2  5  1  0  0  0  0
  3  6  1  0  0  0  0
  4  7  1  0  0  0  0
  5  8  2  0  0  0  0
  5  9  1  0  0  0  0
 10  6  1  6  0  0  0
  7 11  1  0  0  0  0
  8 12  1  0  0  0  0
  9 13  2  0  0  0  0
 10 14  1  0  0  0  0
 15 10  1  0  0  0  0
 11 16  1  0  0  0  0
 12 17  2  0  0  0  0
 18 14  1  0  0  0  0
 15 19  1  1  0  0  0
 15 20  1  0  0  0  0
 16 21  1  0  0  0  0
 18 22  1  6  0  0  0
 20 23  1  0  0  0  0
 21 24  1  0  0  0  0
 21 25  1  0  0  0  0
 22 26  1  0  0  0  0
 22 27  1  0  0  0  0
 26 28  2  0  0  0  0
 28 29  1  0  0  0  0
 29 30  2  0  0  0  0
 29 31  1  0  0  0  0
 18 20  1  0  0  0  0
M  END
>  <idcoordinates2D>


>  <FragFp>
;j;er:nzyxOXfpiUjf4ymrfuRkoKlp8ldGn4i9uCVNU_HHK8O8F2608LVJ1W_0418046NWVP01V0214!

>  <PathFp>
F094N3NH0806X0mV_cFH10@1K@0109KB28FII5Nh0660X84GV0V92m0Ek101FlFN04VF0Id3JF062k0J2V_01F

>  <SkelSpheres>
//(8(1&301#1!1,1/!1-10D$5.1/.2/&C//.2&1/4//-1//%1$3/03(2)1$2/#2(3$1%21/$@&101/%1-1$22#6(1012//*204$1%3/01202$1+2/$1&1,6*402/0201/,1!1(1!2,1/&1/03#1/+103)20o(1.1#1%1!1$2/#22#11(13101011/02/!1$347.1)3)1-1!2$1/!1,1/*103!1#1/$7!1)2

>  <Structure>
fopr@LU_AEoInCprRIIQIIQKJKYQRyRNZjfjZfjjjYkDhzQRFRv

>  <Atoms>
31

>  <Bonds>
31

>  <Total Molweight>
421

>  <Total Molweight 2>
421.220

>  <cLogP>
1.9224

>  <H-Acceptors>
9

>  <H-Donors>
0

>  <Total Surface Area>
82.1

>  <Relative PSA>
0.93532

>  <Polar Surface Area>
97.53

>  <Shape Index>
0.54839

>  <Molecular Flexibility>
0.71625

>  <Molecular Complexity>
0.77562

>  <Non-H Atoms>
31

>  <Non-C/H Atoms>
10

>  <Electronegative Atoms>
10

>  <Stereo Centers>
5

>  <Rotatable Bonds>
15

>  <Rings Closures>
1

>  <Aromatic Rings>
0

>  <Aromatic Atoms>
0

>  <sp3-Atoms>
19

>  <Symmetric atoms>
1

$$$$

eCreator 1.02D

 32 32  0  0  0  0  0  0  0  0999 V2000
    9.0933   -0.0000   -0.0000 P   0  0  0  0  0  0  0  0  0  0  0  0
    9.0933   -1.5000   -0.0000 O   0  0  0  0  0  0  0  0  0  0  0  0
   10.3923   -0.7500   -0.0000 O   0  0  0  0  0  0  0  0  0  0  0  0
    7.7942   -0.7500   -0.0000 O   0  0  0  0  0  0  0  0  0  0  0  0
    9.0933    1.5000   -0.0000 N   0  0  0  0  0  0  0  0  0  0  0  0
   11.6913   -0.0000   -0.0000 C   0  0  0  0  0  0  0  0  0  0  0  0
    7.7942   -2.2500   -0.0000 C   0  0  0  0  0  0  0  0  0  0  0  0
    7.7942    2.2500   -0.0000 C   0  0  0  0  0  0  0  0  0  0  0  0
   11.6913    1.5000   -0.0000 C   0  0  0  0  0  0  0  0  0  0  0  0
   12.9904   -0.7500   -0.0000 C   0  0  0  0  0  0  0  0  0  0  0  0
    9.0933   -3.0000   -0.0000 C   0  0  0  0  0  0  0  0  0  0  0  0
    6.4952    1.5000   -0.0000 C   0  0  0  0  0  0  0  0  0  0  0  0
    7.7942    3.7500   -0.0000 C   0  0  0  0  0  0  0  0  0  0  0  0
   12.9904    2.2500   -0.0000 C   0  0  0  0  0  0  0  0  0  0  0  0
   10.3923   -2.2500   -0.0000 O   0  0  0  0  0  0  0  0  0  0  0  0
    9.0933   -4.5000   -0.0000 C   0  0  0  0  0  0  0  0  0  0  0  0
    5.1962    2.2500   -0.0000 O   0  0  0  0  0  0  0  0  0  0  0  0
    6.4952    0.0000   -0.0000 O   0  0  0  0  0  0  0  0  0  0  0  0
   12.9904    3.7500   -0.0000 C   0  0  0  0  0  0  0  0  0  0  0  0
   10.3923   -5.2500   -0.0000 C   0  0  0  0  0  0  0  0  0  0  0  0
    5.1962   -0.7500   -0.0000 C   0  0  0  0  0  0  0  0  0  0  0  0
   11.6913    4.5000   -0.0000 C   0  0  0  0  0  0  0  0  0  0  0  0
   10.3923   -6.7500   -0.0000 C   0  0  0  0  0  0  0  0  0  0  0  0
    5.1962   -2.2500   -0.0000 C   0  0  0  0  0  0  0  0  0  0  0  0
   11.6913   -7.5000   -0.0000 N   0  0  0  0  0  0  0  0  0  0  0  0
   11.6913   -9.0000   -0.0000 C   0  0  0  0  0  0  0  0  0  0  0  0
   12.9904   -6.7500   -0.0000 C   0  0  0  0  0  0  0  0  0  0  0  0
   10.3923   -9.7500   -0.0000 O   0  0  0  0  0  0  0  0  0  0  0  0
   12.9904   -9.7500   -0.0000 N   0  0  0  0  0  0  0  0  0  0  0  0
   14.2894   -7.5000   -0.0000 C   0  0  0  0  0  0  0  0  0  0  0  0
   14.2894   -9.0000   -0.0000 C   0  0  0  0  0  0  0  0  0  0  0  0
   15.5885   -9.7500   -0.0000 O   0  0  0  0  0  0  0  0  0  0  0  0
  1  2  2  0  0  0  0
  1  3  1  0  0  0  0
  1  4  1  0  0  0  0
  1  5  1  0  0  0  0
  3  6  1  0  0  0  0
  4  7  1  0  0  0  0
  8  5  1  6  0  0  0
  6  9  2  0  0  0  0
  6 10  1  0  0  0  0
 11  7  1  0  0  0  0
  8 12  1  0  0  0  0
  8 13  1  0  0  0  0
  9 14  1  0  0  0  0
 11 15  1  1  0  0  0
 11 16  1  0  0  0  0
 12 17  2  0  0  0  0
 12 18  1  0  0  0  0
 14 19  2  0  0  0  0
 16 20  1  0  0  0  0
 18 21  1  0  0  0  0
 19 22  1  0  0  0  0
 20 23  1  0  0  0  0
 21 24  1  0  0  0  0
 23 25  1  0  0  0  0
 25 26  1  0  0  0  0
 25 27  1  0  0  0  0
 26 28  2  0  0  0  0
 26 29  1  0  0  0  0
 27 30  2  0  0  0  0
 29 31  1  0  0  0  0
 31 32  2  0  0  0  0
 30 31  1  0  0  0  0
M  END
>  <idcoordinates2D>


>  <FragFp>
;j;ir=xtjjgiThvhDfzTsgoprmx0fjCpNgjTZfHuqHkFsWVK6g0iMGJXWW0VW8J428k2s08!V14!

>  <PathFp>
N091PINJ080DY0mV_8JP30@WC@218974V8FQH5Nh07V0VO50V0VG4qVDl12WLWFs1gZF0Md31F0q2k0H2Vh05F

>  <SkelSpheres>
1/2/%C%1011!1$1/%2(1/2!2!205$4/.2(1,4#12*A#11*2//(1-1/,1#1+1#102*1$1-1$2,2!1)2//1!1/!2/#2#901$4(1//#1!208$1!202-2(1/,1$2/0210201#3*3//$21#3*103+1/)5*1!1)10104!2)2(2/2(2$1//+20o3#1!1.301$1/!1/#1/&2)101/&19)1%1(21!11$1.1/,1/!2$2+1103%122#2,10305%1$

>  <Structure>
e`P\AH@BAchDLG@hmo`OAJkUegfU~Y~yyjjZjifjjfYdNDiDNJI`

>  <Atoms>
32

>  <Bonds>
32

>  <Total Molweight>
441

>  <Total Molweight 2>
441.207

>  <cLogP>
1.3863

>  <H-Acceptors>
11

>  <H-Donors>
0

>  <Total Surface Area>
118.29

>  <Relative PSA>
0.92899

>  <Polar Surface Area>
135.73

>  <Shape Index>
0.5625

>  <Molecular Flexibility>
0.68433

>  <Molecular Complexity>
0.75547

>  <Non-H Atoms>
32

>  <Non-C/H Atoms>
12

>  <Electronegative Atoms>
12

>  <Stereo Centers>
3

>  <Rotatable Bonds>
14

>  <Rings Closures>
1

>  <Aromatic Rings>
0

>  <Aromatic Atoms>
0

>  <sp3-Atoms>
16

>  <Symmetric atoms>
0

$$$$

eCreator 1.02D

 31 32  0  0  0  0  0  0  0  0999 V2000
    9.0933   -0.0000   -0.0000 P   0  0  0  0  0  0  0  0  0  0  0  0
    9.0933   -1.5000   -0.0000 O   0  0  0  0  0  0  0  0  0  0  0  0
    9.0933    1.5000   -0.0000 O   0  0  0  0  0  0  0  0  0  0  0  0
    7.7942   -0.7500   -0.0000 O   0  0  0  0  0  0  0  0  0  0  0  0
   10.3923   -0.7500   -0.0000 N   0  0  0  0  0  0  0  0  0  0  0  0
   10.3923    2.2500   -0.0000 C   0  0  0  0  0  0  0  0  0  0  0  0
    6.4952   -0.0000   -0.0000 C   0  0  0  0  0  0  0  0  0  0  0  0
   11.6914   -0.0000   -0.0000 C   0  0  0  0  0  0  0  0  0  0  0  0
   11.6914    1.5000   -0.0000 C   0  0  0  0  0  0  0  0  0  0  0  0
   10.3923    3.7500   -0.0000 C   0  0  0  0  0  0  0  0  0  0  0  0
    5.1962   -0.7500   -0.0000 C   0  0  0  0  0  0  0  0  0  0  0  0
   12.9904   -0.7500   -0.0000 C   0  0  0  0  0  0  0  0  0  0  0  0
   12.9904    2.2500   -0.0000 C   0  0  0  0  0  0  0  0  0  0  0  0
   11.6914    4.5000   -0.0000 C   0  0  0  0  0  0  0  0  0  0  0  0
    3.8971   -0.0000   -0.0000 C   0  0  0  0  0  0  0  0  0  0  0  0
   14.2894   -0.0000   -0.0000 O   0  0  0  0  0  0  0  0  0  0  0  0
   12.9904    3.7500   -0.0000 C   0  0  0  0  0  0  0  0  0  0  0  0
    3.8971    1.5000   -0.0000 O   0  0  0  0  0  0  0  0  0  0  0  0
    2.5981   -0.7500   -0.0000 C   0  0  0  0  0  0  0  0  0  0  0  0
   15.5885   -0.7500   -0.0000 C   0  0  0  0  0  0  0  0  0  0  0  0
    1.8481   -2.0490   -0.0000 F   0  0  0  0  0  0  0  0  0  0  0  0
    1.2990   -0.0000   -0.0000 C   0  0  0  0  0  0  0  0  0  0  0  0
    3.3481   -2.0490   -0.0000 C   0  0  0  0  0  0  0  0  0  0  0  0
   16.8875   -0.0000   -0.0000 C   0  0  0  0  0  0  0  0  0  0  0  0
    0.0000   -0.7500   -0.0000 N   0  0  0  0  0  0  0  0  0  0  0  0
   -1.2990    0.0000   -0.0000 C   0  0  0  0  0  0  0  0  0  0  0  0
   -0.0000   -2.2500   -0.0000 C   0  0  0  0  0  0  0  0  0  0  0  0
   -2.5981   -0.7500   -0.0000 C   0  0  0  0  0  0  0  0  0  0  0  0
   -1.2990   -3.0000   -0.0000 N   0  0  0  0  0  0  0  0  0  0  0  0
   -2.5981   -2.2500   -0.0000 C   0  0  0  0  0  0  0  0  0  0  0  0
   -3.8971   -3.0000   -0.0000 O   0  0  0  0  0  0  0  0  0  0  0  0
  1  2  2  0  0  0  0
  1  3  1  0  0  0  0
  1  4  1  0  0  0  0
  1  5  1  0  0  0  0
  3  6  1  0  0  0  0
  4  7  1  0  0  0  0
  5  8  1  0  0  0  0
  6  9  2  0  0  0  0
  6 10  1  0  0  0  0
  7 11  1  0  0  0  0
  8 12  1  0  0  0  0
  9 13  1  0  0  0  0
 10 14  2  0  0  0  0
 15 11  1  0  0  0  0
 12 16  1  0  0  0  0
 13 17  2  0  0  0  0
 15 18  1  6  0  0  0
 19 15  1  0  0  0  0
 16 20  1  0  0  0  0
 19 21  1  1  0  0  0
 19 22  1  0  0  0  0
 19 23  1  0  0  0  0
 20 24  1  0  0  0  0
 22 25  1  0  0  0  0
 25 26  1  0  0  0  0
 25 27  1  0  0  0  0
 26 28  2  0  0  0  0
 27 29  1  0  0  0  0
 28 30  1  0  0  0  0
 30 31  2  0  0  0  0
 14 17  1  0  0  0  0
 29 30  1  0  0  0  0
M  END
>  <idcoordinates2D>


>  <FragFp>
[r<yzQi:eThfhynbejwkq7rxKr31_Vw@PgtHqwLL30VNJ860@Llk8W_W0404JHFV@@!V0V1B!

>  <PathFp>
F091NIN2F80DXZkXZ8JP1820OX21B9M8V8HI31FC0LV0VC50V0mG0HVDl5!JWFF1XV22Jd70K9L2kHF2VRF50

>  <SkelSpheres>
32//!1!D(11(1!5!1/+1)1%8!203$2%1$1!1.2/-3(3#2&4#2!2/-1*3%1!1.1#1,1/(1/%2011-1&1/&1(2&102!6/&1*1(6&1)1//!2$6/)2/&2#12$1!1$2&101#2#102!3$1&1101/*3!2#221!2)1!4!2/.2$2$1!3)1#1#102/%1///$1*1(1n%3/#1/@1%1/0101/#7%1/%1*2/)21)2+2!1%301#1/!1/+1%104(2/#2!1*

>  <Structure>
eo`\FD@BAchDLOHg`O@jPrRSIJIIIKQFQXqIZpHzyjjB`hjjjfddGHe@H

>  <Atoms>
31

>  <Bonds>
32

>  <Total Molweight>
428

>  <Total Molweight 2>
428.207

>  <cLogP>
0.7446

>  <H-Acceptors>
9

>  <H-Donors>
0

>  <Total Surface Area>
107.96

>  <Relative PSA>
0.77631

>  <Polar Surface Area>
101.59

>  <Shape Index>
0.58065

>  <Molecular Flexibility>
0.69571

>  <Molecular Complexity>
0.75402

>  <Non-H Atoms>
31

>  <Non-C/H Atoms>
11

>  <Electronegative Atoms>
11

>  <Stereo Centers>
3

>  <Rotatable Bonds>
13

>  <Rings Closures>
2

>  <Aromatic Rings>
1

>  <Aromatic Atoms>
6

>  <sp3-Atoms>
16

>  <Symmetric atoms>
2

$$$$

eCreator 1.02D

 33 32  0  0  0  0  0  0  0  0999 V2000
    8.6603   -0.5000   -0.0000 P   0  0  0  0  0  0  0  0  0  0  0  0
    8.6603    0.5000   -0.0000 O   0  0  0  0  0  0  0  0  0  0  0  0
    8.6603   -1.5000   -0.0000 O   0  0  0  0  0  0  0  0  0  0  0  0
    7.7942   -0.0000   -0.0000 O   0  0  0  0  0  0  0  0  0  0  0  0
    9.5263   -0.0000   -0.0000 N   0  0  0  0  0  0  0  0  0  0  0  0
    7.7942   -2.0000   -0.0000 C   0  0  0  0  0  0  0  0  0  0  0  0
    6.9282   -0.5000   -0.0000 C   0  0  0  0  0  0  0  0  0  0  0  0
   10.3923   -0.5000   -0.0000 C   0  0  0  0  0  0  0  0  0  0  0  0
    7.7942   -3.0000   -0.0000 C   0  0  0  0  0  0  0  0  0  0  0  0
    6.9282   -1.5000   -0.0000 C   0  0  0  0  0  0  0  0  0  0  0  0
    6.0622   -0.0000   -0.0000 C   0  0  0  0  0  0  0  0  0  0  0  0
   11.2583   -0.0000   -0.0000 C   0  0  0  0  0  0  0  0  0  0  0  0
   10.3923   -1.5000   -0.0000 C   0  0  0  0  0  0  0  0  0  0  0  0
    6.9282   -3.5000   -0.0000 C   0  0  0  0  0  0  0  0  0  0  0  0
    5.1962   -0.5000   -0.0000 O   0  0  0  0  0  0  0  0  0  0  0  0
    6.0622    1.0000   -0.0000 C   0  0  0  0  0  0  0  0  0  0  0  0
   11.2583    1.0000   -0.0000 O   0  0  0  0  0  0  0  0  0  0  0  0
   12.1244   -0.5000   -0.0000 O   0  0  0  0  0  0  0  0  0  0  0  0
    6.9282   -4.5000   -0.0000 C   0  0  0  0  0  0  0  0  0  0  0  0
    4.3301   -0.0000   -0.0000 C   0  0  0  0  0  0  0  0  0  0  0  0
    6.9282    1.5000   -0.0000 O   0  0  0  0  0  0  0  0  0  0  0  0
   12.9904   -0.0000   -0.0000 C   0  0  0  0  0  0  0  0  0  0  0  0
    4.3301    1.0000   -0.0000 N   0  0  0  0  0  0  0  0  0  0  0  0
    3.4641   -0.5000   -0.0000 C   0  0  0  0  0  0  0  0  0  0  0  0
   13.8564   -0.5000   -0.0000 C   0  0  0  0  0  0  0  0  0  0  0  0
    3.4641    1.5000   -0.0000 C   0  0  0  0  0  0  0  0  0  0  0  0
    5.1962    1.5000   -0.0000 C   0  0  0  0  0  0  0  0  0  0  0  0
    3.4641   -1.5000   -0.0000 F   0  0  0  0  0  0  0  0  0  0  0  0
    2.5981   -0.0000   -0.0000 C   0  0  0  0  0  0  0  0  0  0  0  0
    2.5981    1.0000   -0.0000 O   0  0  0  0  0  0  0  0  0  0  0  0
    5.1962    2.5000   -0.0000 C   0  0  0  0  0  0  0  0  0  0  0  0
    4.3301    3.0000   -0.0000 C   0  0  0  0  0  0  0  0  0  0  0  0
    4.3301    4.0000   -0.0000 O   0  0  0  0  0  0  0  0  0  0  0  0
  1  2  2  0  0  0  0
  1  3  1  0  0  0  0
  1  4  1  0  0  0  0
  1  5  1  0  0  0  0
  3  6  1  0  0  0  0
  4  7  1  0  0  0  0
  8  5  1  6  0  0  0
  6  9  2  0  0  0  0
  6 10  1  0  0  0  0
 11  7  1  0  0  0  0
  8 12  1  0  0  0  0
  8 13  1  0  0  0  0
  9 14  1  0  0  0  0
 11 15  1  1  0  0  0
 11 16  1  0  0  0  0
 12 17  2  0  0  0  0
 12 18  1  0  0  0  0
 14 19  2  0  0  0  0
 20 15  1  6  0  0  0
 16 21  1  0  0  0  0
 18 22  1  0  0  0  0
 20 23  1  0  0  0  0
 24 20  1  0  0  0  0
 22 25  1  0  0  0  0
 23 26  1  0  0  0  0
 23 27  1  0  0  0  0
 24 28  1  1  0  0  0
 24 29  1  0  0  0  0
 26 30  2  0  0  0  0
 27 31  2  0  0  0  0
 31 32  1  0  0  0  0
 32 33  2  0  0  0  0
M  END
>  <idcoordinates2D>


>  <FragFp>
;j:Uirrzx:xtjjCaUjvhifzU@FoprYt8AjSrRDjy_fNerFmGsOc56g0aKW4X1W0oW8J4!l2s$21B!

>  <PathFp>
N094N2NHF!DX4mV_84T30@_5@#97420FQ358h17402t50V0k94u0Dl!WHGFs1iZF03c1G!q2oFJ2Vh05F

>  <SkelSpheres>
/(1&1&@%1031$3!1/%2(1/2!2!108$601/,2/+1*C$12///!1///%1/-1-3(3,1)2#4*301!1*1/%2/(@&3(1/-102!1$9(2&2(2/!22*61$2#1%1+2!2%3*3/%21*302$1*205#1&1//01!1)2$10202*2(3/2(2-2.1/!20p3&1.1%1)3%1!1/#1)2*2-1/&34)1%1(22#1//01/1!2.2(1!1%10201#122#1,101032!2&

>  <Structure>
ehPTID@BFhDLG@hbk`POCZPrRSIJIQZJYKZYQSJijjZjifjjjVRNDiLiuDNJy`

>  <Atoms>
33

>  <Bonds>
32

>  <Total Molweight>
462

>  <Total Molweight 2>
462.197

>  <cLogP>
0.1639

>  <H-Acceptors>
11

>  <H-Donors>
0

>  <Total Surface Area>
137.84

>  <Relative PSA>
0.84402

>  <Polar Surface Area>
141.72

>  <Shape Index>
0.51515

>  <Molecular Flexibility>
0.75685

>  <Molecular Complexity>
0.77811

>  <Non-H Atoms>
33

>  <Non-C/H Atoms>
13

>  <Electronegative Atoms>
13

>  <Stereo Centers>
5

>  <Rotatable Bonds>
17

>  <Rings Closures>
0

>  <Aromatic Rings>
0

>  <Aromatic Atoms>
0

>  <sp3-Atoms>
17

>  <Symmetric atoms>
0

$$$$

eCreator 1.02D

 31 32  0  0  0  0  0  0  0  0999 V2000
    5.1962   -0.5000   -0.0000 P   0  0  0  0  0  0  0  0  0  0  0  0
    5.1962   -1.5000   -0.0000 O   0  0  0  0  0  0  0  0  0  0  0  0
    6.0622   -0.0000   -0.0000 O   0  0  0  0  0  0  0  0  0  0  0  0
    4.3301   -0.0000   -0.0000 N   0  0  0  0  0  0  0  0  0  0  0  0
    6.0622   -2.0000   -0.0000 C   0  0  0  0  0  0  0  0  0  0  0  0
    6.9282   -0.5000   -0.0000 C   0  0  0  0  0  0  0  0  0  0  0  0
    3.4641   -0.5000   -0.0000 C   0  0  0  0  0  0  0  0  0  0  0  0
    6.0622   -3.0000   -0.0000 C   0  0  0  0  0  0  0  0  0  0  0  0
    6.9282   -1.5000   -0.0000 C   0  0  0  0  0  0  0  0  0  0  0  0
    7.7942   -0.0000   -0.0000 C   0  0  0  0  0  0  0  0  0  0  0  0
    2.5981   -0.0000   -0.0000 C   0  0  0  0  0  0  0  0  0  0  0  0
    6.9282   -3.5000   -0.0000 C   0  0  0  0  0  0  0  0  0  0  0  0
    7.7942   -2.0000   -0.0000 C   0  0  0  0  0  0  0  0  0  0  0  0
    8.7078   -0.4067   -0.0000 O   0  0  0  0  0  0  0  0  0  0  0  0
    7.8988    0.9945   -0.0000 C   0  0  0  0  0  0  0  0  0  0  0  0
    1.7321   -0.5000   -0.0000 O   0  0  0  0  0  0  0  0  0  0  0  0
    7.7942   -3.0000   -0.0000 C   0  0  0  0  0  0  0  0  0  0  0  0
    9.3769    0.3364   -0.0000 C   0  0  0  0  0  0  0  0  0  0  0  0
    7.1556    1.6637   -0.0000 O   0  0  0  0  0  0  0  0  0  0  0  0
    8.8769    1.2024   -0.0000 C   0  0  0  0  0  0  0  0  0  0  0  0
    0.8660   -0.0000   -0.0000 C   0  0  0  0  0  0  0  0  0  0  0  0
   10.3714    0.2319   -0.0000 N   0  0  0  0  0  0  0  0  0  0  0  0
    9.2836    2.1160   -0.0000 C   0  0  0  0  0  0  0  0  0  0  0  0
    0.8660    1.0000   -0.0000 C   0  0  0  0  0  0  0  0  0  0  0  0
    0.0000   -0.5000   -0.0000 C   0  0  0  0  0  0  0  0  0  0  0  0
   10.7782   -0.6817   -0.0000 C   0  0  0  0  0  0  0  0  0  0  0  0
   10.9592    1.0409   -0.0000 C   0  0  0  0  0  0  0  0  0  0  0  0
   11.7727   -0.7862   -0.0000 C   0  0  0  0  0  0  0  0  0  0  0  0
   12.3605    0.0228   -0.0000 C   0  0  0  0  0  0  0  0  0  0  0  0
   11.9537    0.9364   -0.0000 O   0  0  0  0  0  0  0  0  0  0  0  0
   13.3550   -0.0817   -0.0000 N   0  0  0  0  0  0  0  0  0  0  0  0
  1  2  1  0  0  0  0
  1  3  1  0  0  0  0
  1  4  1  0  0  0  0
  2  5  1  0  0  0  0
  3  6  1  0  0  0  0
  4  7  1  0  0  0  0
  5  8  2  0  0  0  0
  5  9  1  0  0  0  0
 10  6  1  6  0  0  0
  7 11  1  0  0  0  0
  8 12  1  0  0  0  0
  9 13  2  0  0  0  0
 10 14  1  0  0  0  0
 15 10  1  0  0  0  0
 11 16  1  0  0  0  0
 12 17  2  0  0  0  0
 18 14  1  0  0  0  0
 15 19  1  1  0  0  0
 15 20  1  0  0  0  0
 16 21  1  0  0  0  0
 18 22  1  6  0  0  0
 20 23  1  0  0  0  0
 21 24  1  0  0  0  0
 21 25  1  0  0  0  0
 22 26  1  0  0  0  0
 22 27  1  0  0  0  0
 26 28  2  0  0  0  0
 28 29  1  0  0  0  0
 29 30  2  0  0  0  0
 29 31  1  0  0  0  0
 13 17  1  0  0  0  0
 18 20  1  0  0  0  0
M  END
>  <idcoordinates2D>


>  <FragFp>
;UzUzvM:nzyzQVvpiUjf4ymbfzRkqKpp8lWGn4y8eCkNU_HLK0OP0@608HVJ1W_044!42NWc@01V0214!

>  <PathFp>
F094N3NH0802XVkX_8FH18@0G20149K8X8HII1FC0L40XB4GV0X90H0Ek501FlFF0ZV20Id3JK962k2J2VBF1F

>  <SkelSpheres>
//(8(1&301#1!1,1/!1*6!10D$1.1!1$1/%2/&3//.1&1/4/#1,1+1)1/1*1$3/03(2)1$2/#2-1%21/$@&101/%1-101!22#6(1012//$2$2&1%3/!202/02/$1&1,6*202!2/1-2-3!1(1!1!1//01/$11/!1*3)10o%304.1#1-@/010122#12)3!1%4%1&2/!1%35.1)3)1-1!2#21//1/*103!1#1!1/07!1!1&

>  <Structure>
eo`\FH@LJghDKODk`OCIHdeDdeDlhmeEKeC@hljj`hJbjjjYbpdcdbTBs@

>  <Atoms>
31

>  <Bonds>
32

>  <Total Molweight>
421

>  <Total Molweight 2>
421.220

>  <cLogP>
1.2302

>  <H-Acceptors>
9

>  <H-Donors>
0

>  <Total Surface Area>
84.75

>  <Relative PSA>
0.90608

>  <Polar Surface Area>
97.53

>  <Shape Index>
0.54839

>  <Molecular Flexibility>
0.66546

>  <Molecular Complexity>
0.77181

>  <Non-H Atoms>
31

>  <Non-C/H Atoms>
10

>  <Electronegative Atoms>
10

>  <Stereo Centers>
5

>  <Rotatable Bonds>
13

>  <Rings Closures>
2

>  <Aromatic Rings>
1

>  <Aromatic Atoms>
6

>  <sp3-Atoms>
19

>  <Symmetric atoms>
3

$$$$

eCreator 1.02D

 32 32  0  0  0  0  0  0  0  0999 V2000
    9.0933   -0.0000   -0.0000 P   0  0  0  0  0  0  0  0  0  0  0  0
   10.3923   -0.7500   -0.0000 O   0  0  0  0  0  0  0  0  0  0  0  0
    7.7942   -0.7500   -0.0000 O   0  0  0  0  0  0  0  0  0  0  0  0
    9.0933    1.5000   -0.0000 N   0  0  0  0  0  0  0  0  0  0  0  0
   11.6914   -0.0000   -0.0000 C   0  0  0  0  0  0  0  0  0  0  0  0
    6.4952   -0.0000   -0.0000 C   0  0  0  0  0  0  0  0  0  0  0  0
    7.7942    2.2500   -0.0000 C   0  0  0  0  0  0  0  0  0  0  0  0
   12.9904   -0.7500   -0.0000 C   0  0  0  0  0  0  0  0  0  0  0  0
   11.6914    1.5000   -0.0000 C   0  0  0  0  0  0  0  0  0  0  0  0
    5.1962   -0.7500   -0.0000 C   0  0  0  0  0  0  0  0  0  0  0  0
    7.7942    3.7500   -0.0000 C   0  0  0  0  0  0  0  0  0  0  0  0
    6.4952    1.5000   -0.0000 C   0  0  0  0  0  0  0  0  0  0  0  0
   14.2894   -0.0000   -0.0000 C   0  0  0  0  0  0  0  0  0  0  0  0
    3.8971   -0.0000   -0.0000 C   0  0  0  0  0  0  0  0  0  0  0  0
    9.0933    4.5000   -0.0000 O   0  0  0  0  0  0  0  0  0  0  0  0
    6.4952    4.5000   -0.0000 O   0  0  0  0  0  0  0  0  0  0  0  0
   14.2894    1.5000   -0.0000 C   0  0  0  0  0  0  0  0  0  0  0  0
    2.5981   -0.7500   -0.0000 C   0  0  0  0  0  0  0  0  0  0  0  0
    6.4952    6.0000   -0.0000 C   0  0  0  0  0  0  0  0  0  0  0  0
   15.5885    2.2500   -0.0000 C   0  0  0  0  0  0  0  0  0  0  0  0
    1.8481   -2.0490   -0.0000 F   0  0  0  0  0  0  0  0  0  0  0  0
    1.2990   -0.0000   -0.0000 C   0  0  0  0  0  0  0  0  0  0  0  0
    3.3481   -2.0490   -0.0000 C   0  0  0  0  0  0  0  0  0  0  0  0
    7.7942    6.7500   -0.0000 C   0  0  0  0  0  0  0  0  0  0  0  0
    5.1962    6.7500   -0.0000 C   0  0  0  0  0  0  0  0  0  0  0  0
    0.0000   -0.7500   -0.0000 N   0  0  0  0  0  0  0  0  0  0  0  0
   -1.2990    0.0000   -0.0000 C   0  0  0  0  0  0  0  0  0  0  0  0
   -0.0000   -2.2500   -0.0000 C   0  0  0  0  0  0  0  0  0  0  0  0
   -1.2990    1.5000   -0.0000 O   0  0  0  0  0  0  0  0  0  0  0  0
   -2.5981   -0.7500   -0.0000 N   0  0  0  0  0  0  0  0  0  0  0  0
   -1.2990   -3.0000   -0.0000 C   0  0  0  0  0  0  0  0  0  0  0  0
   -2.5981   -2.2500   -0.0000 C   0  0  0  0  0  0  0  0  0  0  0  0
  1  2  1  0  0  0  0
  1  3  1  0  0  0  0
  1  4  1  0  0  0  0
  2  5  1  0  0  0  0
  3  6  1  0  0  0  0
  7  4  1  1  0  0  0
  5  8  1  0  0  0  0
  5  9  2  0  0  0  0
  6 10  1  0  0  0  0
  7 11  1  0  0  0  0
  7 12  1  0  0  0  0
  8 13  2  0  0  0  0
 10 14  1  0  0  0  0
 11 15  2  0  0  0  0
 11 16  1  0  0  0  0
 13 17  1  0  0  0  0
 18 14  1  0  0  0  0
 16 19  1  0  0  0  0
 17 20  2  0  0  0  0
 18 21  1  1  0  0  0
 18 22  1  0  0  0  0
 18 23  1  0  0  0  0
 19 24  1  0  0  0  0
 19 25  1  0  0  0  0
 22 26  1  0  0  0  0
 26 27  1  0  0  0  0
 26 28  1  0  0  0  0
 27 29  2  0  0  0  0
 27 30  1  0  0  0  0
 28 31  2  0  0  0  0
 30 32  1  0  0  0  0
 31 32  1  0  0  0  0
M  END
>  <idcoordinates2D>


>  <FragFp>
;j;ir=xtjjyiThvCDfjyccoprnxKAACpcgjTZXHejHk2k1cK6c06MFFXWZVVV!JJ0k0s!V0V1B!

>  <PathFp>
N091@IN018!X4mVZcFM30@W1e218914V8FG21NC07X2Vt40V0m12m0Dl1!HWFF0DZF0Fd71F0a2oFH2VC010

>  <SkelSpheres>
+1#1/&B#1#101*3#11/!1/1012!2!207$6(1$3/*1/,A/201&1*2/&3(11(1%1$1(1/%1/,101/!2#1/!101211,1%22)1&2*1#1(@&2#1#1&1/01#1$1$5(2.5/!2,4(3(101)2!2%1*1/.2!1#2!3,1/&1/%1101/04/&3#1(1&1,101/*301&30q#1101/!11&5!1/&2!3$1)3$1//,6/!1&1&102(1&1&1-1,1.1&1%203&2!13*2$105+

>  <Structure>
e`P\JD@LIkhDGOC`O@jPrRIIQJKJYYJQPvJKO_UUSTsUMUULt`phiAhp

>  <Atoms>
32

>  <Bonds>
32

>  <Total Molweight>
436

>  <Total Molweight 2>
436.230

>  <cLogP>
4.4416

>  <H-Acceptors>
8

>  <H-Donors>
0

>  <Total Surface Area>
89.85

>  <Relative PSA>
0.74268

>  <Polar Surface Area>
85.14

>  <Shape Index>
0.53125

>  <Molecular Flexibility>
0.75315

>  <Molecular Complexity>
0.73536

>  <Non-H Atoms>
32

>  <Non-C/H Atoms>
10

>  <Electronegative Atoms>
10

>  <Stereo Centers>
3

>  <Rotatable Bonds>
16

>  <Rings Closures>
1

>  <Aromatic Rings>
0

>  <Aromatic Atoms>
0

>  <sp3-Atoms>
17

>  <Symmetric atoms>
1

$$$$

eCreator 1.02D

 33 32  0  0  0  0  0  0  0  0999 V2000
    9.5263   -0.0000   -0.0000 P   0  0  0  0  0  0  0  0  0  0  0  0
   10.3923   -0.5000   -0.0000 O   0  0  0  0  0  0  0  0  0  0  0  0
    8.6603   -0.5000   -0.0000 O   0  0  0  0  0  0  0  0  0  0  0  0
    9.5263    1.0000   -0.0000 N   0  0  0  0  0  0  0  0  0  0  0  0
   11.2583   -0.0000   -0.0000 C   0  0  0  0  0  0  0  0  0  0  0  0
    7.7942   -0.0000   -0.0000 C   0  0  0  0  0  0  0  0  0  0  0  0
    8.6603    1.5000   -0.0000 C   0  0  0  0  0  0  0  0  0  0  0  0
   12.1244   -0.5000   -0.0000 C   0  0  0  0  0  0  0  0  0  0  0  0
    6.9282   -0.5000   -0.0000 C   0  0  0  0  0  0  0  0  0  0  0  0
    8.6603    2.5000   -0.0000 C   0  0  0  0  0  0  0  0  0  0  0  0
    7.7942    1.0000   -0.0000 C   0  0  0  0  0  0  0  0  0  0  0  0
   12.9904   -0.0000   -0.0000 C   0  0  0  0  0  0  0  0  0  0  0  0
    6.0622   -0.0000   -0.0000 C   0  0  0  0  0  0  0  0  0  0  0  0
    9.5263    3.0000   -0.0000 O   0  0  0  0  0  0  0  0  0  0  0  0
    7.7942    3.0000   -0.0000 O   0  0  0  0  0  0  0  0  0  0  0  0
   13.8564   -0.5000   -0.0000 C   0  0  0  0  0  0  0  0  0  0  0  0
    6.0622    1.0000   -0.0000 O   0  0  0  0  0  0  0  0  0  0  0  0
    5.1962   -0.5000   -0.0000 C   0  0  0  0  0  0  0  0  0  0  0  0
    7.7942    4.0000   -0.0000 C   0  0  0  0  0  0  0  0  0  0  0  0
   13.8564   -1.5000   -0.0000 C   0  0  0  0  0  0  0  0  0  0  0  0
    5.1962   -1.5000   -0.0000 F   0  0  0  0  0  0  0  0  0  0  0  0
    4.3301   -0.0000   -0.0000 C   0  0  0  0  0  0  0  0  0  0  0  0
    8.6603    4.5000   -0.0000 C   0  0  0  0  0  0  0  0  0  0  0  0
    6.9282    4.5000   -0.0000 C   0  0  0  0  0  0  0  0  0  0  0  0
   14.7224   -2.0000   -0.0000 C   0  0  0  0  0  0  0  0  0  0  0  0
    4.3301    1.0000   -0.0000 O   0  0  0  0  0  0  0  0  0  0  0  0
    3.4641   -0.5000   -0.0000 N   0  0  0  0  0  0  0  0  0  0  0  0
    2.5981   -0.0000   -0.0000 C   0  0  0  0  0  0  0  0  0  0  0  0
    3.4641   -1.5000   -0.0000 C   0  0  0  0  0  0  0  0  0  0  0  0
    1.7321   -0.5000   -0.0000 C   0  0  0  0  0  0  0  0  0  0  0  0
    4.3301   -2.0000   -0.0000 N   0  0  0  0  0  0  0  0  0  0  0  0
    1.7321   -1.5000   -0.0000 C   0  0  0  0  0  0  0  0  0  0  0  0
    0.8660   -2.0000   -0.0000 O   0  0  0  0  0  0  0  0  0  0  0  0
  1  2  1  0  0  0  0
  1  3  1  0  0  0  0
  1  4  1  0  0  0  0
  2  5  1  0  0  0  0
  3  6  1  0  0  0  0
  7  4  1  1  0  0  0
  5  8  2  0  0  0  0
  6  9  1  0  0  0  0
  7 10  1  0  0  0  0
  7 11  1  0  0  0  0
  8 12  1  0  0  0  0
 13  9  1  0  0  0  0
 10 14  2  0  0  0  0
 10 15  1  0  0  0  0
 12 16  2  0  0  0  0
 13 17  1  6  0  0  0
 18 13  1  0  0  0  0
 15 19  1  0  0  0  0
 16 20  1  0  0  0  0
 18 21  1  1  0  0  0
 22 18  1  0  0  0  0
 19 23  1  0  0  0  0
 19 24  1  0  0  0  0
 20 25  2  0  0  0  0
 22 26  1  6  0  0  0
 22 27  1  0  0  0  0
 27 28  1  0  0  0  0
 27 29  1  0  0  0  0
 28 30  2  0  0  0  0
 29 31  1  0  0  0  0
 30 32  1  0  0  0  0
 32 33  2  0  0  0  0
M  END
>  <idcoordinates2D>


>  <FragFp>
;j;ir=xtjjhiThvCyvjUuwopbWS0vCCrBiEThXNQbFm1k9c14a06LV0X1_0o#42FW0u$X1B!

>  <PathFp>
N09082N6F!6X4mV_BFH30@VKe0109KBV8HI358h06!V940V0m10m0Ek120HWFN0@ZF24d71F062kFF2Vh010

>  <SkelSpheres>
/$1#1)1#9#1#1)2&1/!1/$2!21#C$41011///#1&1%F%2$1/)2//#1/!1/1/$1,1*1/*1*4#101!1,11$1/!2.1(A&2(1/,22$1!207(2/!12-2%2!2!6/01$2%2!2&1)3/%2/#5)2!1//+101!1$1#2!2#2/#1!3#1//!2!2/$302&10q!1#1&1(1!1!1#4$2#1/)1)5.1/+1%2%11*2&1(2/!1%1-1(2.1$32$3#10103&2)1$2$20@+

>  <Structure>
ehP\ND@LEghDKG@i`PO@jPrRIIIQISJYZJKQqIZjijifjjfjZRFDYHiULFIqNX

>  <Atoms>
33

>  <Bonds>
32

>  <Total Molweight>
456

>  <Total Molweight 2>
456.217

>  <cLogP>
0.1736

>  <H-Acceptors>
10

>  <H-Donors>
0

>  <Total Surface Area>
119.14

>  <Relative PSA>
0.78001

>  <Polar Surface Area>
125.6

>  <Shape Index>
0.57576

>  <Molecular Flexibility>
0.81404

>  <Molecular Complexity>
0.70898

>  <Non-H Atoms>
33

>  <Non-C/H Atoms>
12

>  <Electronegative Atoms>
12

>  <Stereo Centers>
5

>  <Rotatable Bonds>
19

>  <Rings Closures>
0

>  <Aromatic Rings>
0

>  <Aromatic Atoms>
0

>  <sp3-Atoms>
19

>  <Symmetric atoms>
1

$$$$

eCreator 1.02D

 33 32  0  0  0  0  0  0  0  0999 V2000
   14.2894   -0.0000   -0.0000 P   0  0  0  0  0  0  0  0  0  0  0  0
   14.2894    1.5000   -0.0000 O   0  0  0  0  0  0  0  0  0  0  0  0
   12.9904   -0.7500   -0.0000 O   0  0  0  0  0  0  0  0  0  0  0  0
   15.5885   -0.7500   -0.0000 N   0  0  0  0  0  0  0  0  0  0  0  0
   15.5885    2.2500   -0.0000 C   0  0  0  0  0  0  0  0  0  0  0  0
   11.6914   -0.0000   -0.0000 C   0  0  0  0  0  0  0  0  0  0  0  0
   15.5885   -2.2500   -0.0000 C   0  0  0  0  0  0  0  0  0  0  0  0
   15.5885    3.7500   -0.0000 C   0  0  0  0  0  0  0  0  0  0  0  0
   16.8875    1.5000   -0.0000 C   0  0  0  0  0  0  0  0  0  0  0  0
   10.3923   -0.7500   -0.0000 C   0  0  0  0  0  0  0  0  0  0  0  0
   16.8875   -3.0000   -0.0000 C   0  0  0  0  0  0  0  0  0  0  0  0
   14.2894   -3.0000   -0.0000 C   0  0  0  0  0  0  0  0  0  0  0  0
   16.8875    4.5000   -0.0000 C   0  0  0  0  0  0  0  0  0  0  0  0
    9.0933   -0.0000   -0.0000 C   0  0  0  0  0  0  0  0  0  0  0  0
   16.8875   -4.5000   -0.0000 O   0  0  0  0  0  0  0  0  0  0  0  0
   16.8875    6.0000   -0.0000 C   0  0  0  0  0  0  0  0  0  0  0  0
    9.0933    1.5000   -0.0000 O   0  0  0  0  0  0  0  0  0  0  0  0
    7.7942   -0.7500   -0.0000 C   0  0  0  0  0  0  0  0  0  0  0  0
   18.1866   -5.2500   -0.0000 C   0  0  0  0  0  0  0  0  0  0  0  0
    6.2943   -0.7500   -0.0000 F   0  0  0  0  0  0  0  0  0  0  0  0
    7.7942   -2.2500   -0.0000 C   0  0  0  0  0  0  0  0  0  0  0  0
    7.0443    0.5490   -0.0000 C   0  0  0  0  0  0  0  0  0  0  0  0
   18.1866   -6.7500   -0.0000 C   0  0  0  0  0  0  0  0  0  0  0  0
   19.4856   -4.5000   -0.0000 C   0  0  0  0  0  0  0  0  0  0  0  0
    9.0933   -3.0000   -0.0000 O   0  0  0  0  0  0  0  0  0  0  0  0
    6.4952   -3.0000   -0.0000 N   0  0  0  0  0  0  0  0  0  0  0  0
    6.4952   -4.5000   -0.0000 C   0  0  0  0  0  0  0  0  0  0  0  0
    5.1962   -2.2500   -0.0000 C   0  0  0  0  0  0  0  0  0  0  0  0
    7.7942   -5.2500   -0.0000 O   0  0  0  0  0  0  0  0  0  0  0  0
    3.8971   -3.0000   -0.0000 C   0  0  0  0  0  0  0  0  0  0  0  0
    3.8971   -4.5000   -0.0000 C   0  0  0  0  0  0  0  0  0  0  0  0
    5.1962   -5.2500   -0.0000 O   0  0  0  0  0  0  0  0  0  0  0  0
    2.5981   -5.2500   -0.0000 N   0  0  0  0  0  0  0  0  0  0  0  0
  1  2  1  0  0  0  0
  1  3  1  0  0  0  0
  1  4  1  0  0  0  0
  2  5  1  0  0  0  0
  3  6  1  0  0  0  0
  7  4  1  6  0  0  0
  5  8  2  0  0  0  0
  5  9  1  0  0  0  0
  6 10  1  0  0  0  0
  7 11  1  0  0  0  0
  7 12  1  0  0  0  0
  8 13  1  0  0  0  0
 14 10  1  0  0  0  0
 11 15  1  0  0  0  0
 13 16  2  0  0  0  0
 14 17  1  6  0  0  0
 18 14  1  0  0  0  0
 15 19  1  0  0  0  0
 18 20  1  6  0  0  0
 21 18  1  0  0  0  0
 18 22  1  0  0  0  0
 19 23  1  0  0  0  0
 19 24  1  0  0  0  0
 21 25  1  1  0  0  0
 21 26  1  0  0  0  0
 26 27  1  0  0  0  0
 26 28  1  0  0  0  0
 27 29  2  0  0  0  0
 28 30  2  0  0  0  0
 30 31  1  0  0  0  0
 31 32  2  0  0  0  0
 31 33  1  0  0  0  0
M  END
>  <idcoordinates2D>


>  <FragFp>
;j;er:nzyxOYfriThv4ymrfuRkopnxKnC1YZi8PCVNzhHH389c42D0@MVF1W5VJW80JHFW0P!V021B!

>  <PathFp>
F090P3N2F806X4mV_8FH10@1Ke0109KB08FI35NhW7!Vs4FV0m10m0El1!FWFN06VF0Fd30F0a2kFF2V_010

>  <SkelSpheres>
04)2)101&2$108(3)2!5!11///0A$4//)1/,A/,1//3)4///*1/$1!13$3!3/#122*1$1+111$1/!23011/#E2%21/-2&2$12#7/02#1$1%1)21*4%1$3$1)2!202///,5*202//-1!1,1%2!13//21(1//2$3%1!30q!1$2#1+101&1(1-3!1!2$1)3$1$2//%353/)1,1-1!1!1!3/(1*3$2%1%103/,7,1

>  <Structure>
ehP\ND@LI`XDG@aco`OCJPrRIIQJKKJHrJZNIYRjijjfjjjiYbFEYHhUDFHy`

>  <Atoms>
33

>  <Bonds>
32

>  <Total Molweight>
456

>  <Total Molweight 2>
456.217

>  <cLogP>
1.5054

>  <H-Acceptors>
10

>  <H-Donors>
0

>  <Total Surface Area>
103.54

>  <Relative PSA>
0.89753

>  <Polar Surface Area>
125.6

>  <Shape Index>
0.54545

>  <Molecular Flexibility>
0.81844

>  <Molecular Complexity>
0.75547

>  <Non-H Atoms>
33

>  <Non-C/H Atoms>
12

>  <Electronegative Atoms>
12

>  <Stereo Centers>
5

>  <Rotatable Bonds>
17

>  <Rings Closures>
0

>  <Aromatic Rings>
0

>  <Aromatic Atoms>
0

>  <sp3-Atoms>
20

>  <Symmetric atoms>
1

$$$$

eCreator 1.02D

 33 32  0  0  0  0  0  0  0  0999 V2000
    8.6603   -0.5000   -0.0000 P   0  0  0  0  0  0  0  0  0  0  0  0
    8.6603    0.5000   -0.0000 O   0  0  0  0  0  0  0  0  0  0  0  0
    9.5263   -0.0000   -0.0000 O   0  0  0  0  0  0  0  0  0  0  0  0
    7.7942   -0.0000   -0.0000 O   0  0  0  0  0  0  0  0  0  0  0  0
    8.6603   -1.5000   -0.0000 N   0  0  0  0  0  0  0  0  0  0  0  0
   10.3923   -0.5000   -0.0000 C   0  0  0  0  0  0  0  0  0  0  0  0
    6.9282   -0.5000   -0.0000 C   0  0  0  0  0  0  0  0  0  0  0  0
    7.7942   -2.0000   -0.0000 C   0  0  0  0  0  0  0  0  0  0  0  0
   11.2583   -0.0000   -0.0000 C   0  0  0  0  0  0  0  0  0  0  0  0
   10.3923   -1.5000   -0.0000 C   0  0  0  0  0  0  0  0  0  0  0  0
    6.0622   -0.0000   -0.0000 C   0  0  0  0  0  0  0  0  0  0  0  0
    7.7942   -3.0000   -0.0000 C   0  0  0  0  0  0  0  0  0  0  0  0
    6.9282   -1.5000   -0.0000 C   0  0  0  0  0  0  0  0  0  0  0  0
   12.1244   -0.5000   -0.0000 C   0  0  0  0  0  0  0  0  0  0  0  0
    5.1962   -0.5000   -0.0000 O   0  0  0  0  0  0  0  0  0  0  0  0
    6.0622    1.0000   -0.0000 C   0  0  0  0  0  0  0  0  0  0  0  0
    6.9282   -3.5000   -0.0000 O   0  0  0  0  0  0  0  0  0  0  0  0
   12.9904   -0.0000   -0.0000 C   0  0  0  0  0  0  0  0  0  0  0  0
    4.3301   -0.0000   -0.0000 C   0  0  0  0  0  0  0  0  0  0  0  0
    6.9282    1.5000   -0.0000 O   0  0  0  0  0  0  0  0  0  0  0  0
    6.9282   -4.5000   -0.0000 C   0  0  0  0  0  0  0  0  0  0  0  0
   12.9904    1.0000   -0.0000 C   0  0  0  0  0  0  0  0  0  0  0  0
    4.3301    1.0000   -0.0000 N   0  0  0  0  0  0  0  0  0  0  0  0
    3.4641   -0.5000   -0.0000 C   0  0  0  0  0  0  0  0  0  0  0  0
    6.0622   -5.0000   -0.0000 C   0  0  0  0  0  0  0  0  0  0  0  0
    5.1962    1.5000   -0.0000 C   0  0  0  0  0  0  0  0  0  0  0  0
    3.4641    1.5000   -0.0000 C   0  0  0  0  0  0  0  0  0  0  0  0
    3.4641   -1.5000   -0.0000 F   0  0  0  0  0  0  0  0  0  0  0  0
    2.5981   -0.0000   -0.0000 C   0  0  0  0  0  0  0  0  0  0  0  0
    5.1962    2.5000   -0.0000 C   0  0  0  0  0  0  0  0  0  0  0  0
    2.5981    1.0000   -0.0000 N   0  0  0  0  0  0  0  0  0  0  0  0
    4.3301    3.0000   -0.0000 C   0  0  0  0  0  0  0  0  0  0  0  0
    4.3301    4.0000   -0.0000 O   0  0  0  0  0  0  0  0  0  0  0  0
  1  2  2  0  0  0  0
  1  3  1  0  0  0  0
  1  4  1  0  0  0  0
  1  5  1  0  0  0  0
  3  6  1  0  0  0  0
  4  7  1  0  0  0  0
  8  5  1  6  0  0  0
  6  9  2  0  0  0  0
  6 10  1  0  0  0  0
 11  7  1  0  0  0  0
  8 12  1  0  0  0  0
  8 13  1  0  0  0  0
  9 14  1  0  0  0  0
 11 15  1  1  0  0  0
 11 16  1  0  0  0  0
 12 17  1  0  0  0  0
 14 18  2  0  0  0  0
 19 15  1  6  0  0  0
 16 20  1  0  0  0  0
 17 21  1  0  0  0  0
 18 22  1  0  0  0  0
 19 23  1  0  0  0  0
 24 19  1  0  0  0  0
 21 25  1  0  0  0  0
 23 26  1  0  0  0  0
 23 27  1  0  0  0  0
 24 28  1  1  0  0  0
 24 29  1  0  0  0  0
 26 30  2  0  0  0  0
 27 31  1  0  0  0  0
 30 32  1  0  0  0  0
 32 33  2  0  0  0  0
M  END
>  <idcoordinates2D>


>  <FragFp>
;j:UirrzxzyxOijCaUjvhiYrA@kkprYO83jGrJDAy_dNepFHG8Oc42Z02KW4V1W0J18J4!W2N$X1B!

>  <PathFp>
F094N2NLF!DY4mV_B4T10@15@#974X0FI358h06402O50V0k94u0Dk02WFGFs1aVF07cEF!L2kFJ2V_05F

>  <SkelSpheres>
%1/)3&C(11$3!1/+1!1/#2!108$2/1-2/%4$1#2%C%2/.2.1+1//&1//#1-1$2/1#1$2!14*3$1*1!5/!2/(C01$1//%211#1$7!1&2-2/#2*2%1(101.2//(2+302$1)2106#1&1//01!1)2$1/(2/2(22#1(2.1/!20q1/&1%1)3%1021,2%1)4.1)1#1/!14)1%1(22#1&1)2$1/*2!2.2$5!2!3%10301%2/#208#2&

>  <Structure>
ehP\ND@BFghDLG@l`POCZPrRSIJIQZKIIJ[QSHyjjZjjZjjjZRNDiDiuLNHINX

>  <Atoms>
33

>  <Bonds>
32

>  <Total Molweight>
456

>  <Total Molweight 2>
456.217

>  <cLogP>
0.3165

>  <H-Acceptors>
10

>  <H-Donors>
0

>  <Total Surface Area>
96.62

>  <Relative PSA>
0.97092

>  <Polar Surface Area>
110.82

>  <Shape Index>
0.51515

>  <Molecular Flexibility>
0.75955

>  <Molecular Complexity>
0.7659

>  <Non-H Atoms>
33

>  <Non-C/H Atoms>
12

>  <Electronegative Atoms>
12

>  <Stereo Centers>
5

>  <Rotatable Bonds>
18

>  <Rings Closures>
0

>  <Aromatic Rings>
0

>  <Aromatic Atoms>
0

>  <sp3-Atoms>
21

>  <Symmetric atoms>
0

$$$$

eCreator 1.02D

 33 32  0  0  0  0  0  0  0  0999 V2000
    8.6603   -0.5000   -0.0000 P   0  0  0  0  0  0  0  0  0  0  0  0
    8.6603    0.5000   -0.0000 O   0  0  0  0  0  0  0  0  0  0  0  0
    8.6603   -1.5000   -0.0000 O   0  0  0  0  0  0  0  0  0  0  0  0
    7.7942   -0.0000   -0.0000 O   0  0  0  0  0  0  0  0  0  0  0  0
    9.5263   -0.0000   -0.0000 N   0  0  0  0  0  0  0  0  0  0  0  0
    7.7942   -2.0000   -0.0000 C   0  0  0  0  0  0  0  0  0  0  0  0
    6.9282   -0.5000   -0.0000 C   0  0  0  0  0  0  0  0  0  0  0  0
   10.3923   -0.5000   -0.0000 C   0  0  0  0  0  0  0  0  0  0  0  0
    6.9282   -1.5000   -0.0000 C   0  0  0  0  0  0  0  0  0  0  0  0
    7.7942   -3.0000   -0.0000 C   0  0  0  0  0  0  0  0  0  0  0  0
    6.0622   -0.0000   -0.0000 C   0  0  0  0  0  0  0  0  0  0  0  0
   11.2583   -0.0000   -0.0000 C   0  0  0  0  0  0  0  0  0  0  0  0
   10.3923   -1.5000   -0.0000 C   0  0  0  0  0  0  0  0  0  0  0  0
    6.0622   -2.0000   -0.0000 C   0  0  0  0  0  0  0  0  0  0  0  0
    6.9282   -3.5000   -0.0000 C   0  0  0  0  0  0  0  0  0  0  0  0
    5.1962   -0.5000   -0.0000 O   0  0  0  0  0  0  0  0  0  0  0  0
   11.2583    1.0000   -0.0000 O   0  0  0  0  0  0  0  0  0  0  0  0
   12.1244   -0.5000   -0.0000 O   0  0  0  0  0  0  0  0  0  0  0  0
    6.0622   -3.0000   -0.0000 C   0  0  0  0  0  0  0  0  0  0  0  0
    4.3301   -0.0000   -0.0000 C   0  0  0  0  0  0  0  0  0  0  0  0
   12.9904   -0.0000   -0.0000 C   0  0  0  0  0  0  0  0  0  0  0  0
    3.4641   -0.5000   -0.0000 N   0  0  0  0  0  0  0  0  0  0  0  0
    4.3301    1.0000   -0.0000 C   0  0  0  0  0  0  0  0  0  0  0  0
   13.8564   -0.5000   -0.0000 C   0  0  0  0  0  0  0  0  0  0  0  0
   12.9904    1.0000   -0.0000 C   0  0  0  0  0  0  0  0  0  0  0  0
    2.5981   -0.0000   -0.0000 C   0  0  0  0  0  0  0  0  0  0  0  0
    3.4641   -1.5000   -0.0000 C   0  0  0  0  0  0  0  0  0  0  0  0
    5.1962    1.5000   -0.0000 C   0  0  0  0  0  0  0  0  0  0  0  0
    3.4641    1.5000   -0.0000 C   0  0  0  0  0  0  0  0  0  0  0  0
    1.7321   -0.5000   -0.0000 N   0  0  0  0  0  0  0  0  0  0  0  0
    0.8660   -0.0000   -0.0000 C   0  0  0  0  0  0  0  0  0  0  0  0
    0.8660    1.0000   -0.0000 O   0  0  0  0  0  0  0  0  0  0  0  0
    0.0000   -0.5000   -0.0000 C   0  0  0  0  0  0  0  0  0  0  0  0
  1  2  2  0  0  0  0
  1  3  1  0  0  0  0
  1  4  1  0  0  0  0
  1  5  1  0  0  0  0
  3  6  1  0  0  0  0
  4  7  1  0  0  0  0
  8  5  1  6  0  0  0
  6  9  1  0  0  0  0
  6 10  2  0  0  0  0
  7 11  1  0  0  0  0
  8 12  1  0  0  0  0
  8 13  1  0  0  0  0
  9 14  2  0  0  0  0
 10 15  1  0  0  0  0
 11 16  1  0  0  0  0
 12 17  2  0  0  0  0
 12 18  1  0  0  0  0
 14 19  1  0  0  0  0
 20 16  1  1  0  0  0
 18 21  1  0  0  0  0
 20 22  1  0  0  0  0
 20 23  1  0  0  0  0
 21 24  1  0  0  0  0
 21 25  1  0  0  0  0
 22 26  1  0  0  0  0
 22 27  1  0  0  0  0
 23 28  1  0  0  0  0
 23 29  1  0  0  0  0
 26 30  1  0  0  0  0
 30 31  1  0  0  0  0
 31 32  2  0  0  0  0
 31 33  1  0  0  0  0
M  END
>  <idcoordinates2D>


>  <FragFp>
;jzxUirrzx:xtjjSaUhvhifzU@FoprYl0AECpR6jydfFerFXFuOcK6V0ZK10XWV0V18J040k2c01V0X14!

>  <PathFp>
8084FHNFF!BY0m0_g4S30@W1@#964X0FN25Ng02a02850V0VO6mVTl!WTG1s1gZF03cA1!H2J044VC01F

>  <SkelSpheres>
$2//!9#10101102!3(3/2+1,2!20201D$3-2/2/%4)2%@/!2$1!1/(1#1-3.1//#1/01*21/(11,4/01(22!2#1#3)2/(G2%2,1/101%1!302!20701%2/2!3-2/#1$3/03!2(1(4/)1*201!302&1!2////2!2/&3#1/#2/!1/#3)10r1&1/01(4.101/+31/(1!1)1*6/0103%2!1/(1/,1/*1(104&221/102+12

>  <Structure>
ehP\NH@BJkhDLO@ho`OCIILdheDdimmEEECUFjjZffjjjjfPxVTPDcF

>  <Atoms>
33

>  <Bonds>
32

>  <Total Molweight>
449
[truncated: 518,075 more chars]
