# Supplementary material for: Limits of Prediction for Machine Learning in Drug Discovery
Source: Front Pharmacol. 2022 Mar 10;13:832120. doi: 10.3389/fphar.2022.832120 (PMC8960959; doi:10.3389/fphar.2022.832120)
Supplement: Supplementary file 1 [file DataSheet1.ZIP › supportingInformation/publication/molecules_sofosbuvir02.dwar]

<datawarrior-fileinfo>
<version="3.3">
<rowcount="0000000290">
<application="DWARFileHandler">
</datawarrior-fileinfo>
<column properties>
<columnName="idcoordinates2D">
<columnProperty="parent	Structure">
<columnProperty="specialType	idcoordinates2D">
<columnName="FragFp">
<columnProperty="parent	Structure">
<columnProperty="specialType	FragFp">
<columnProperty="version	1.2.1">
<columnName="PathFp">
<columnProperty="parent	Structure">
<columnProperty="specialType	PathFp">
<columnProperty="version	1.1">
<columnName="SkelSpheres">
<columnProperty="parent	Structure">
<columnProperty="specialType	SkelSpheres">
<columnProperty="version	1.1">
<columnName="Structure">
<columnProperty="specialType	idcode">
</column properties>
idcoordinates2D	FragFp	PathFp	SkelSpheres	Structure	Atoms	Bonds	Total Molweight	Total Molweight 2	cLogP	H-Acceptors	H-Donors	Total Surface Area	Relative PSA	Polar Surface Area	Shape Index	Molecular Flexibility	Molecular Complexity	Non-H Atoms	Non-C/H Atoms	Electronegative Atoms	Stereo Centers	Rotatable Bonds	Rings Closures	Aromatic Rings	Aromatic Atoms	sp3-Atoms	Symmetric atoms
	;EzSUeMrzGzulNXf4aUjf48Xb@80Fo5VG81d1W049P40F0W!F01#4$40110V)N$X1B!	8084F2NJF!4X4H0_B4J102058#844X0FF248Z04Z02840V0V90u0@k021NG0N0BZF0I8C1!22kFJ2V_01F	//2&B(1/01(1&1(1/021#4$1#1/#1+1/4/C+1////1(1021,1&1/#11,1.1//%1$4)1%2!3//+7&1/.1!2#1*4(12///-1!1.2*2.1//02)1!1/01#2+2(1013#1+1(1-1//*201//20_(2%1(103+2%1/!2.22!1/*1,1//01)1/012#1!1!1(1/(3$2!1!1#10103#2/(405+	fnmpQ@LQkAFk@|BrFRQIIIJIHjYKUUMUKUURAStPrlp	23	22	324	324.143	0.0461	7	0	62.53	0.85863	68.07	0.69565	0.7496	0.58727	23	9	9	3	15	0	0	0	16	0
	;hvxzirn;gt9DhgaD9@h4Yb@ccV0MXS0130W0cYHVdFVF0F$J2!261!W&44!28$V14!	F08!2N$8X0mVZcJP10218@010930V8FG21NW0620V950V0V12m0@k1#WFk1ZV#930F062k0F205050	//(F(11(1/$3+1/02!401$5%2/%202#1/02(1&9//%2/////-1!1%1*2021/&1/%3(3)2!8/(3/!4$1#1//*2$4.1)2(1-1*1!1/*2(1/$1/(2.2!3/02/.2!1#1//01////*20a&1&12!1,2$1+1$1-3)2/#2/1%1%22//#2,1#1#3010201//,1(104(2/#1!21)	fnmpR@BQkAFG@|DjmVUwueVjjZZjihDLl	23	22	317	317.156	1.157	7	0	61.22	0.99265	75.29	0.65217	0.79528	0.60487	23	8	8	1	14	0	0	0	15	0
	;EvQzeMvznzit90doeTdA4BXbecck45WC0111W0V8@0VH0ZFF)2H#1Z%4!V08!V0V14!	F08!HF$4X0m0_8FF10201@010910V8FF258W06V0V940V0V10m0Dk1#WFN!V#d30F022k0F2V5010	/+1*1F(2)11%1(1/02/41#6$2#2*2//-22&9.1/&2////&2&1,3/&24/&4/022$3,1%6//+7.1)203/(1$3////+1(2%2/1///%1!2//#1%1///+1///.30b#1!1&1*2/!1+1$2$1/,1/*1%1/1(22)2.201#31101/%1,1$12(1#103/,7!1*	fnmqb@LQkAA`^BUJjjzwr}USUUUTtBCJ	23	22	313	313.168	1.8441	6	0	22.41	1.8139	51	0.69565	0.81578	0.55002	23	7	7	2	16	0	0	0	19	0
	;jv:ir<wxODbhXDhfhyYb9XwVFMVC0k20Y0aYHVdFQF4F108!26022V08#4#46F022$X14!	F09!2F2#8X0k0ZgJN!21N20109M8V8FF31FW0620V950V0V12H0Ak1#WFF1ZV020930F022k0F204050	//%11D(11(3//(3(102$5$5%2+1(2!2/02/$6/,201%2/////1//1$4/!1+1/&3&105!4//+401//+32$1$6-1*2&1-1+1!2*1#1*2*2/$2/%2$2)2!4//.31,1#3/*1//!2$2.1!1-Z//02.1//2/#2////#1,10201%12!1/,2*7,104(2/#1!2*	fnmpr@BI[AFKNbCprRSIIIIZESQIjjjZjjfPZA`H	23	22	325	325.132	-1.9891	9	0	78	1.115	115.75	0.6087	0.82107	0.61868	23	10	10	3	14	0	0	0	17	0
	;EvSUeMrzlzutOVf5aTgf4DXb@@kko_V901W1Y0D8@1VF@W0FG09c!4!F0401V04#4$8$X14!	F084F2NF#4X0mV_B4H102018#950X0FF258V06402840V0V90m0@k!1FGFN04V!3c9F!62F0J2V501F	/03-5&9(1)1&1//,1#8)2/#1,1(1%2&2(@//%22/!2/01//02%1-3+1+1/,1+21$1)1/,2/(C,2/)1%22$1$4(1////!2.23%1//%1-2)2!3///02.2&2.1////.a(2%1(1!1/01/&103)4!1/202/$1$1/#2!1#1(1!2.1///#9011&10103/+12!1*	fnmpR@LAkAAg@|LdbRRTRbIbfRjjZjjjflLPizHYYX	23	22	317	317.156	0.716	7	0	38.6	1.3925	71.23	0.6087	0.73481	0.61487	23	8	8	4	13	0	0	0	19	0
	;CvSzeMnxnzwx92dWXDd@4BX79e8V0KV50180Y0e1P0VF1V0F!8!2#2&4#440V&214!	F08!2F%X0kVZcFM10211201091408FG21F10620V840V0V12H0Ek1#WFF04V#d30F062o0F2V4010	//(E(1)2&2/#3/&2$5/$2/$1/6.1A$1///////01//!1!1/&4/!2$3!1)2%8+2*2-1$8//.2$5#14+2/%2///02%2/1/)101/,3//.104$1//#1*1/)2$2+1.2!20b&1/,1(1/)3(1%1-3#2///#23)1!1&1%1$11#1/%2/1-102/,4!1&1!	fnmPR@LI``tP^BUJjjj\}UUSUUUM@LQIJp	23	22	315	315.160	2.3017	6	0	31.96	1.5707	67.99	0.69565	0.74785	0.53051	23	7	7	2	15	0	0	0	19	0
	zrzCvSUeMpzlzut92f5aUe@4B2b@@kVZ5VO8350Y028@5VF0V0FF08+1W0J#4!V0N$X1B!	F084F2NFF!4X4m0_B4J102058#950X0F0258V02402840V0V90u0Dk!1FGF806V!3cCF!22kF40V_01F	//(D(1)11%1(1,3/$21#3$4#1*2///&9+3/)2-1//!3-1&1&1,1&1$3*4/&4/!21#103-1!6/(2/!4/*1/!31$1$4)2//.4,2,2%2/1/031//!2!3//+201(1//.1///.20_%1(1/-1/02/04//+1/&1(23)1.201$1!1101(1/-5%1%103/1+3!1(11	fnmpQ@LA[AFc@|BrBUJjjj}rmUSUSUUMAt`r`	23	22	324	324.143	0.0809	7	0	67.29	0.75271	60.23	0.6087	0.75341	0.56985	23	9	9	2	16	0	0	0	16	0
	zrzCzSUeMpzlzut92f5aUf@4B2b@@k0Z5VO83C0Y029P5VF0V0FF08+1W0o#4$N$X1B!	N084F2NJF!4X4H0_B4J102058#854X0F0248Z!402840V0V90u0@k021FGF80DZF038CG!22kF40V_01F	//(A(1/01(1&1$3!1/!1#3$3#1//1/4/C+1/)2-1//!3-1&1/$1&1$2*4/&2/!11#103-1!2//+5&1//!2!31$1$4)2///,21/!2*2/1%31//!2!2//!2(1013&1(1/&1//*2//!10_%1(1/-1/01/24//+1/&1)1)1.2012#1!1!1(1/(2$5%1#10103#2+1+305)11	fnmpQ@LA[AFc@|BrBUJjjkmrmUSUKUUMAtPrLp	23	22	324	324.143	-0.1716	7	0	78.13	0.68719	68.07	0.65217	0.72452	0.56718	23	9	9	2	15	0	0	0	14	0
	;EvQzeM:nzytOVfoeTdA4DXbec8kZ_W50111W0Z8@!F@ZFF#V%H#14%4!V08!V!14!	F08!2F$4X0m0_8F010@01@0109#8FF258d06!V840V0V10k0Dk1!FWFN!V#d30F022k0F2V5010	//2&C(2/01/#1/&21#9$2#2$1/*4/(22&7.1/&2/$1/$3/+2/$3/(4/1%2$1&2#21$1,1%5/!2/(@(1*1$2+11,2$3////+2.2&1////!4////)1/,1-1///20c#1!12%1+1/01+1%2#1-1/$3/#1%2/1$1!21(1101)2!201%1//%1$14(1#102/+14-	fnmQb@LY`bpOCIHddeDdThdXjjfjjjjfCEAe@	23	22	311	311.172	3.157	5	0	15.77	2.3526	47.76	0.69565	0.81065	0.55002	23	6	6	3	15	0	0	0	19	0
	;hvxzerrznzyxO2Y_aDd@44XbAXsk0KVS!10Y0X1H8VH1!F!80F2!26#WV04#44#8$X14!	F08!HN0F#X0m0ZgFF!210@010910V8FF21N106X0V940V0V12m0Ak1#WFF04V#930F022k0F205010	+1&1/!3F(1)2&1/*2+1#4!404$6%2///.18/////////*1!4/&2/!1!301!1)1%7*2//4//-22$1$4//01&1/,1/1!2///$1/11!3/02//$1//#1*1,1+2$2/.50a&1/!2(13/2*2.101#2/#2/(22/&1+1*1#201$11/*1/13,103/#11&6!2&1!	fnmpR@LQkAE``|DjUYW_[ezjiijjijGhB	23	22	317	317.156	1.58	7	0	57.3	0.99215	82.23	0.65217	0.76478	0.57248	23	8	8	2	16	0	0	0	17	0
	;EvQzeM:nzit92fqeTdA4BXbecck45WCK311WVZ8P0VH0gFF2(2H#1ZV$4F0V08!V0V1B!	F08!HF$4X4m0_8FF10201e010910V8FF258W06V0V940V0X10m0Dk1#WFN02V!Fd70F022kFF2V5010	//$1!F(1)1103#1(1/02)1%41#2$2#2#1$32//-2(9/*1+2/%3/)1/%2&1,3/&24/&3/022$3$1&1%6//+8+1+1/01)1$3/&1//*3/02%2/1//%1.1!2//(1$1,3//*1///.20c&1&1*2+1%1/02$1/01*1/*1%1/)22&102.211#31101+1/,1&1%203+3/5!1*	fa}qa@LI[AA`^GiCIHddddleH]DmUTuUUUSTKRCJ	24	23	332	332.166	1.6857	6	0	35.51	1.1447	51	0.66667	0.83263	0.60693	24	8	8	2	16	0	0	0	19	0
	;jvvzir:Uzil9DjgeTcAh8Yb@c8k47Y50131_0Z@@V9FVk&4$I1!14$4#V28$V1B!	!8!HF$BX4m0_8JN10209e010920V8FF258V06V0V950V0X14m0Dk1#W0s1VV!Fc70F0H2kFF2V5050	//(G1&11(1+2/%1/4$4$1.2.2!1-2+2!1$5!1//#2//(1&2/%2,102$3/01(1#2+1#1/*1#2)2!9!1//(7/)2/$1$2$4#1/$2/&1*1!1*1(2%2(3&1//%301,1!2//-1///%1,1.2/02/#b$201/!1)1#2%11(2%2-1//-1//22)4/01%11!1/(1#1*4%1021!104!1$2*1(2!1*	fa}pQ@BIkAFK@|@rFRRYIIIKIPjKIjjZjjjjhNdNT	24	23	336	336.154	0.3179	7	0	40.02	1.441	64.29	0.70833	0.78514	0.60067	24	9	9	2	15	0	0	0	19	0
	;jvvzirvzUzil8DhyeTc@h8Ybec8k47Y1K130WVV@@V9FVN!2#4$11!14V#40F!28!V0V1B!	!8!HF$BX4m0_8JN10208e218920V8FF25NV06V0V950V0X14m0@k1#W0s1VV!F870F022kFF205050	//(F(11(1!3(2//&2*3%22%3/2!1/*2011$9(1/01+2/%3/01(1/$2.2$3/01!1)2+1//#3)2!8/)1/06+2+2-2!1#1!1&41!3/$2/01$1*1!103/(2#1#102//(1!2.1!3/%1/&14////)1$2/$1/#b$201/!2%2$1/!2////#1/01/)3,1*1#1)2,11-1&1%104(2/&2)2	fa}pQ@BIKAFK@|ORBUVjjouzjuUMUUUULGRGJ	24	23	336	336.154	0.273	7	0	58.72	1.0349	75.29	0.70833	0.8369	0.60487	24	9	9	2	15	0	0	0	17	0
	;jv:ir<gxODjgaDgehyYb@cgVFMXC0l30_0c22VdFmk4F1#426026W081&42FV2@$V14!	F09!2F2#8X0mVZ8JP1021O@0109M8V8FG318106!V950V0V10m0Dk1#WFk1VV020d30F0L2k0F2V5050	//1&E(11(2///#2$3$3.2,202#1/02(1&5-1$13/2//////(4,21-1//(2&103!5%1/03-2#7//&1*3011#5/)2&1101/&1!1.11!2%2(2&1//01#201!2)2!2/)1/&2//+1////(30b/3/.1102/0103)2/#2#1/!1%3/)22(22/01#301#1/,2*2,105(2/#3!11)	fa}qR@BI[AFKNAxYIIdeDbeElhdfjijjjjZ`ZPJp	24	23	333	333.155	0.2942	8	0	55.62	1.2724	84.52	0.66667	0.83628	0.62239	24	9	9	2	14	0	0	0	18	0
	;CvOzcMnxnzgt90dVXD8@4BX7@c8VV50K0190W0c0@40F0V0F*2#11%4!V0N%14!	F08!2N4#4X0mV_8F010205@01090408FG258d06!V840V0V10k0Dk120FWFN!VF!d30F062k0F2V_010	/01/%F(1*1%1(1/2/021#3)1*1/$2/6)1%D+1/$3////,1&1,2*101&4!1/&3/!1$1,1%@/&1/#8///$2$3//!1//$1(1!2$12////)14//+1$2!1%1#1/&1!1%1#1///.20e&1&1&1/%1/02&3/-2!2,1%1//21)2+2$1$1101!1(1+2+2#1+10102#2+2+3051*	fa}Qb@LY``pOAJeUUUU_gjjZjZjjXFFQfk@	24	23	323	323.183	3.6237	5	0	28.28	1.3119	47.76	0.70833	0.75842	0.52337	24	6	6	1	16	0	0	0	18	0
	;EzQzeM:nzytOWfoeTdA4DXbec8kZ_Wp0111W0Z8@40F@ZFF#V!8!H#15)V0N!V!14!	!8!2N$4X0m0_8F010@05@0109#8FF258g06!VN40V0V10k0Dl1!FW0N04V#c30F0X2k0F2V_010	/*3$2&C(4/01/#1/&21#9$3#1$1/*4/)2&9+3!1//,1,1&3/+1/$1,2*2/1%2$1&2$1$1,1%5/!2$2/!8&11*1$21*11,2$4-1//*4/02.2&1////!4//+201/*1/,1-1///20d#1!12%1+1/01+1%2/+2//1%2/1(21(1101)2$1%1!1*1/&1$14(1#102/,4-	fa}PR@LE`bwP^FRQIIJIKIZIFJjijjZjjXLTFT	24	23	327	327.171	2.8852	6	0	36.61	1.3696	64.83	0.66667	0.80183	0.55886	24	7	7	3	15	0	0	0	17	0
	;jv:ir<gxODjgaDhehyYb@cgVFMXS0l30W0cYHVdFmF4F1#J26026W08W&46F02@$V14!	F09!2N2#8X0mVZcJP1021N@0109M8V8FG31NW0620V950V0V12m0@k1#WFk1ZV020930F062k0F205050	//1&D(11(2/$3/-2!403$5%2/%202/%2(1&9-1/&2//////(1,21-1/.3(3&103!4%1/03-2#5)1/,1,1$5.1)2&1101/&1!1.11)2///!1#2$2)2!3/02&1/&2&1//#1////(20b/2!1,2$1)101/0103)2/#2#1/!1%22//#2,1#1#3010201/,2*2,105(2/#3!21)	fa}qR@BI[AFG^AxYIIdeDeehThdfjjZZjjZaZPJp	24	23	333	333.155	0.1352	8	0	74.32	0.99395	95.52	0.625	0.83444	0.63634	24	9	9	2	14	0	0	0	16	0
	;EvUzcMzxIzgpN0fVXDg@4uX7@cBVV50G0l90W0V0@40FHV)2#V!11%42FV0P%14!	F09!2N6#4X0mV_8F01020K@0109JB08FG358d06!V840V0V10k0Dk120FWFN!VF!d30F062k0F2V_010	.1(1.E(1)11%1(1*3/&21#3)1*1//%6/D+1/////%11*1&1,3,1&2!1/&1/!1$2,1101!7/&3.2#8,1//,402//!1//!2%201!2%2/#1//(2,4//+1!1+1!11$1/01)1#1///.20d!1+1*1/!1!1-1/1/$2#1/!1%1/)21)2!1(2*1101!1(1+1%2$2$2*10102#2/(4051*	fa}PR@LE``s`^BUJjjkKokUTuTuUTtMSCHsU`	24	23	327	327.171	2.3354	6	0	44.47	1.1289	67.99	0.70833	0.77578	0.54695	24	7	7	2	16	0	0	0	18	0
	zrzCvSUeMpzGzslN2f4aEe@482b@80VV5V18110W!8@!F0V!F-1*V08$X1B!	!84F2NFF!4X4m0_B4J102018208940X0F025Nc02Z02840V0V90u0Dk!1NG0804V!IcC#22FF44V501F	//(G(1*1%1(1//!21#2$2#2*1//-2(9//&2,1//1031/!202&1,3,1&2)1/4/021$4!1,3!9/&1/#6//&2&1!1&4)2///#1/%2%2*2//!1/(1!5/%1/$1013+1//%1#1#1/!2//&40b.1*2/!1+2$2$1+2/1,1,1/&2(22)2+2%1#1!1)1-101/%1%103/,4!1(13	fa}pQ@L^KAFc@|LrBUJjjzrokUTuUUUULKRCJ	24	23	336	336.154	0.7519	7	0	48.6	1.0422	60.23	0.75	0.79175	0.54695	24	9	9	2	18	0	0	0	19	0
	;jvvzir<ytOBhweTdQhDYbeccF5bYS0121WFZ8@ZdHe4FF$4#2I10V1_$F4#2N!V0V14!	F08!HN$BX0H0_8JN1020B@010830V8FF248W04V0VO50V0V14m0@k1#WFs1VV#930F022k0F20_050	/+1*1B(21//+2/2$8$5/.2/.2&A+3!1!1//)2/!1/-1,101$1,2#1$24/%21-3)2%1)1!2/!3$2/!7.1)203#201/01$3/)2101/#1&4%1*1.2(1//-2.1!1//#1%101///01/-3//(10d4!1!1/!2/.1/&3+1/.1%1//$1.201#301!1/$1#1.2(1#10401%2/#5-	fa}qb@BI[AF@^FRRYIIQHkQZIYjjZjZjf`PyP	24	23	325	325.179	1.8042	6	0	41.94	1.1366	55.06	0.66667	0.79852	0.60487	24	7	7	2	14	0	0	0	16	1
	;jvxUirrzSzulOijCaThfh8Yb@@Fko7X101Y1_02@Td9FVp!F09840Z!11401%4#V28$X14!	!84F2NFF!BX0m0_B4N10201@#960X0FF258c06Z02850V0V94m0Dk!WNG0s1ZV!3c9#H2F0J6V505F	!1/,2&D(11/$2/!1!1/4$6$12*1!1.2!1/*2!1#15//!1#2/!2/01!1/-2.2$3/01!4)2+1//#1)2!8(1-1/1!A2//)1#2$4$5/)2//!1!1&2!1(2%2(1.1/$1(201!2)1!4//01/)1$2%2////+1/#d$2!2*1#101/)1+2-1//1,1//22#1$3+2$1*1/(1.2!1$2010103(2/#2011*	ficqR@BQ[AFCNAxYIIdddeElheCduUMUUUUTbT}H\h	25	24	345	345.166	0.1675	8	0	33.83	2.0003	73.52	0.68	0.75601	0.65055	25	9	9	3	15	0	0	0	21	0
	;jvvzirvzUzil8DhyeTc@h8Ybec8k47Y1K130_VV@@V9FVs!2#4$11!14V#40F0V28!V0V1B!	!8!HF$BX4m0_8JN10209e218920V8FF25NV06V0V950V0X14m0Dk1#W0s1VV!Fc70F0H2kFF2V5050	//(G(11(1!3(2//&2*3&2%32.2!1/*2!1$9(1/01+2/%3/01(1/$2.2$3/01!1)2+1//#2)2!9/)1/06+2+2-2!1#1!1&41!3/$2/01$1*1!103/02%2#1#302$1//!1!201,1!2/%1/&14////)1$2/$2/#d$201/!2+1(1)2////#1/01-22)3/(1#1)2,11-1&1%104(2/&1)2	ficpQ@BYkAFK@|@rFRRYIIIKIRGIIMUSUUUUTp]H\h	25	24	348	348.165	0.7009	7	0	52.53	1.0978	64.29	0.72	0.83461	0.61292	25	9	9	2	16	0	0	0	18	0
	;jv:ir<gxODjgaDhehyYb@cgVFMXS0l30_0cYHVdFmk4F1#J26026W08W&46FV2@$V14!	F09!2N2#8X0mVZcJP1021O@0109M8V8FG31NW0620V950V0V12m0Dk1#WFk1ZV020d30F0L2k0F2V5050	//1&E(11(2/$3/-2!403$5.2,202#1/02(1&9-1/&2//////(1,21-1/.3(2&103!5%1/03-2#5)1/,1,1$5/)2&1101/&1!1.11!2%2(2&1//01#201!2)2!2/02&1/&2&1//#1////(20d/2!1/!1(1101/0103)2/#2#1/!1%22/(22)2/01#3010201/,2*2,105(2/#3!11)	ficqR@BY{AFG^AxIUZlkoOljuUSSUUTuBtaU`	25	24	345	345.166	0.5631	8	0	68.13	1.0387	84.52	0.64	0.83326	0.64283	25	9	9	2	15	0	0	0	17	0
	;jv:ir:UzgpODjgaDhehuYr@cBVFMXK0lA0_0VYPZ9Fmk4!8!J26!7W08W1!18!6FV2P$V14!	!9!2N2#BX0m0_cJN1021S@0109L4V8FF35NV0620VO50V0V16m0Dk1#W0s1ZVF20c30F0H2k0F2V_050	/,1*E(11(2///#2$4#35.2.2#1/*1&@//%2(1//(3/$1//1////%2&103!5(3/-2#4//&1,2$5/1(2&1101/#4!1!1.1#2!1!2(2&1//01#201102)2302/02&1////#1////(10d$1*2/+2!1101/01+2/(1/(312/(22)2/02%1#1/01*2*6$2%110501%2%3,3!1)2	ficqR@BUGAFOQAxYIIdeDddehceDuUMTtuUUAtar`	25	24	345	345.166	0.6054	8	0	68.13	1.0387	84.52	0.6	0.81621	0.66485	25	9	9	2	15	0	0	0	17	0
	;EvSUeMrzlzyxOXf5aUjf4DXbA@kFo_WO83_1n4D8P5VN@_FFG0O8!402F0401W0J#4!10N$X1B!	F084F2NFF!4X4HV_B4L10@058#950X0FG248W04402840V0k90u0@k!1FGFN06V!3cEF!62kFJ2V_01F	!1!1/!1%2&7(1%3*1/#1/(1#A$2#1/#1/,2)2%B+3/)2/+1&101//01/$1,2*1//2#4$1$1)1/,3$2/!C/(101+1%21$1$3(1///4/05.2&1//$201$3&2)2!1//+201!2////+3(1//0e(2%1(1!2,3#1#3/$3)5!1/201/$1$1/+1(2!2.1)1*1/01+5!1!1%103/)1!2-	ficqa@LA{AA`^AYCIHddeDhTXhhdZjfjijjflBgiFHYUX	25	24	344	344.177	2.0453	6	0	48.02	0.84652	51	0.6	0.7205	0.6715	25	8	8	4	14	0	0	0	18	1
	;EvQzeM:nzit92fqeTdA4BXbecck45lCK311WVg8P0VH0gHF2(2HFF01ZV$JF0V08!V0V1B!	F0910IF!804X4mV_8FH10201e218910V8FG25NW06V0V940V0m10m0Dk1#WFN02V!Fd70F062kFF2V5010	//$1!F(1)1103#1(1*1%1)1%21#2)20301$32//-2(8/*1+2/%3/)1/%2&1,3/&11%1/3%1*22$1,1%7//+7+1+1/01)1#13/&1//*3/02%2%2)1//&1-1!2/&3/%1101///$1(1-1,1/)20c#1!1&1*1+1%1/02$101.1*1/*1/&2&422&103/1$11101+1/,1&1%203+3/3!1*	facqa@LI[AA`^GiCIHddddleH]DdwmUSUUUUMTKRCJ	24	24	332	332.166	2.039	6	0	35.51	1.1447	51	0.66667	0.74692	0.64123	24	8	8	2	13	1	0	0	19	0
	;jvxUgrlxSzcl8Dh8aDh@h837@80VVMXG!A0_!fPV9FVl!F#J2#41!W%4040V28$X14!	!84F2NFF!8X0m0Zg4S!211@#964X0F021Nc02a02850V0V92m0Dk!WN11V1ZVF03c9#H2J044V501F	/*1,E(11/-1/(1$2!203$3.1.2#2.104(2&6/!2///$3.1//#1#3#101%1*6)2$1*2/1$2(2)2!A#1/#1/!8/%1/-1$5/)2//!1!1%1,2%2(2!1/,2,201!3)1!3/%1////*3&1/-1/#3)20d/2!1!1!201)1+1,22.3/,1/$2/*2)3/*101/$1/+2#103(3/#4!1(10	ficqR@BI[AFKNAxYIIdeDeddlhbduUSSUUUTBFf	25	24	345	345.166	1.1789	8	0	49.43	1.369	73.52	0.68	0.8155	0.62239	25	9	9	1	16	0	0	0	19	1
	;jvvzir<ytOihyeTdQhDYbec8k5bn5K371Wkg@PV9FeRHF2!V4$I1FV14V#JJF!28!V!1B!	F08!3F!80BX4mV_8J810208e01092!8FG25NW06!V850V0m14k0@k1#WFs1XV!F930F062kFF205050	//3&C(11(1!3%102.3/1+4$1-3/2$2-1)2!1$8/*1+2-2&3/01&1/%2.2$4/01%1/%1.2/1)1!2/!2%1/0@+12*1)102$1)2$4/)2/&1-103$11/02(1022//*2/!3,1//1!1///-1$1+2//%d1!2!1#1/*1/!2,1)2+1*2(1*1.1/01&103/12%1)3#1$1&11.4%1%10401%2!3/.	ficpQ@BYGAFG@|@rFRRYIIQIGR[QYMUSUUUUMHxoQGJk@	25	24	348	348.165	0.0607	7	0	55.63	1.0924	75.29	0.64	0.80668	0.64123	25	9	9	3	13	0	0	0	18	0
	zrzhzxUirpzSzvlODjCaUf@C83b@@FoZ7V18118_02ETd2F0V0VFV8#V!4#1!V&V08$X1B!	8084F2NFF!4X4m0_B4J102V18#940X0F0258g02Z02840V0V90u0Dk!1PG080BZ!IcC1!22FF44VC01F	,1*1.F(1/01%201#1$3&1/41#4$12!2+1//,2(5%1/+1#2!1)1&1$2/$3-1&2,2&3&1$1&2)2/2/021$1/1!5//+92%1!1//#1$2$5(22//01/*2#1.2)1&4/3//#1!4//-1//!2/1/+2//&10c%1(1*1%1+1(1(12#1(1103/1,2,1%2/1(22)3/01$1!1///0102#103/,41*11	ficqQ@LA[AFcVAxUdLdbRRRRfrbTVJjjZijjjj`zPYP	25	24	352	352.153	0.3999	8	0	53.84	1.1829	77.3	0.68	0.74861	0.59413	25	10	10	2	17	0	0	0	20	0
	;jzxUirrzKzvlOXj5aUjf48Xb@@Fko7VG81d1_069PC2F0W!F098!Z!4040110V)N$X1B!	8084F2NJF!4X4m0_B4J102058#944X0FF258Z06Z02840V0V90u0@k021PG0N0BZF0I8C1!22kFJ2V_01F	/(2&2&A(1)1&1(1/02/21#6$1#1+1%11/,4/A+1/(1/,3)1*2/%1-1%1,1&2/$1/(1$1)1$2///92%1/*2#1&1!302$5(42///,21!3.2/04/3(1/2)1!1/.1+101$1+1/&1)1////%c(2%1(102!1.1/&3+3!1//(102#3/*1)1/02$1!1!1(1/(2$2!1!201010103#2/(606+	ficqQ@LI{AFkNAxMdLdbRRRTTRjfbQjjZjYjjjPJAbFSf	25	24	352	352.153	-2.3296	8	0	72.54	0.92073	88.3	0.64	0.73092	0.62421	25	10	10	3	15	0	0	0	18	0
	;hvxzirr;wx9DjhaDd@hBYbAesV0MXS01A0b0eYPVdFWk0F!80J2!261!W!4#440V28$X14!	F08!2N$8X0mVZgJU10219@010934V8FG21NW0620V950V0V12m0Ek1#WGk1ZVF!d30F0L2o0F2V5050	/*1,F(11(2//.1#2!203$3.2.2#2/06(1%1A/!2/!2//03///(3,1*1!1/&1(1,2$1!2)2!8//+7//-22$2$5/)2/&1*1!1%1,2%2(3!1#1/&12,201%1%2032///02$1//#1,1/&2$2/.20f&1(2!1,1$1(1!1/#3)2$1-201!2/(2/)22)102(1%1%10101//(3,104(2+1&1!1*	fesqR@BEGAFGYAxIUZlkjowJmUTtuUUSTDqFek@	26	25	357	357.177	1.2649	8	0	65.04	1.0881	84.52	0.61538	0.7605	0.64751	26	9	9	2	15	0	0	0	18	0
	;jzxUirrzxzutOijBaThvhDYb@8VkKbXO01b1_FB@TZdFep0FG01c40Z!G14V1W$J4!V2N$X14!	!84F2NF#DX0m0_B4P10205@#97020FH258Z06402N50V0V94m06k!W01Fs1ZV!7c9F!L2k0J2V_05F	//41%A#1#11(1/.1/#2$5$4/.2//&B%2$3%1/!2.1%2/!1.1-1.1$11+2#1%1%2.1.2/(101!3(11(2$4-21!6&1/1/+1$6/)2101/#2&6%1/1)2)1//*102$2)2!2//01*1#1)2%1/-1/#3,2//$e1/&1$11!1.1/$1)2(1/$1%1%1/#1+23#1/&1#3$1!1/2$1.4,10301%2/#623+	fespr@BY{AFK^fCpRjuUeg_yWZjfjjZjZT\ThceU`	26	25	361	361.165	-1.0927	9	0	85.87	0.93991	90.59	0.61538	0.78806	0.65645	26	10	10	3	15	0	0	0	15	0
	;hvxzerrznzyxO2f_aDd@4BXbAeskVKVS!90Y0X1P8VH1V0F!80F2!26#WV04#440V08$X14!	F08!HN0F#X0m0ZgFK!211@010914V8FF21N906X0V940V0V12m0Ek1!FWFF04VF!d30F022o0F2V5010	/#1/!3H(101&1&1/*2+1#4!204$4.1//%4.1@/!2///$3//-1//!3!4/&3/!1!201!1)1%9*1+1/#7//-22$1$4//)1/,1,2!2!2)1/.2&3!1/01!4///&1#1/.1%1#102*1+2$2/.40g&1/!2(1/02/*101#2/#2/(2/)21)1*12!201$11/*2/13,103/#11&6!1&1!	fespR@LEGAEl`|LdbRTRVRRrTLRuUTtuUUTuBL`i`	26	25	353	353.189	2.8019	7	0	44.93	1.1963	71.23	0.65385	0.77365	0.59634	26	8	8	2	18	0	0	0	20	0
	;jzxUirrzxzvtOijCaThfCDXb@@koo7VO01d9b02AThXH@W0kGV98!Z!40401W0Z#4!V0N$X14!	N084F2NJF!4X0m0_B4F102058#954X0FF258Z06Z02840V0V90m0Dk021PGFN0BZF03c9G!22k0J2Vh01F	/(1&2&A(1)1&1%401#1,2/21#6$3#1/!1101/*4/C+1//+30202.1//01%1%3&1,1*4//*1$1)1///%9&1/.1%22!201$5(3//!1/*11!2.2/01/+1-2)1!1//+1&1+12/%1)1///+1)f(2%1(102.1!1&2/.2/!1&3,1%2/!2!1#3)1.201$1!1!1(1/(2$7!1&20103#2/(605%1$	fesqR@LYGAFkNAxYIDdddhhdThYejjfjfZjii@hFHYNX	26	25	357	357.177	1.0554	8	0	65.76	0.96852	77.3	0.61538	0.72661	0.63297	26	9	9	3	16	0	0	0	18	0
	;jvxUerpzGzulO2f5aTh@482b@@FkZKVG!90W029P90F0W!F080F2#4#W(40V08$X14!	!84F2NFF#X0m0Zg4K!2118#944X0F021N802a02840V0V92m0Dk!1NG#4VF03c9#22J044V501F	//(C(101.1,1,1/2!208$22-1//%4/6/!2.1/01$2,3.1-1.1/*1&2)2/5+1%1!201/1!7*1//B2//-2$2$4$1////!2.2!2)1/.2&3!1&3)1!3///,10102//$102.1//!3#2$40g(1/0101%1/1+42,1131#1/(1/#2/2)2)3/01$1///&2#103/#1(9!1(11	fespR@LQ{AAk@|LdbRTRVRRtTTnUUTtuUUUUCt`i`	26	25	353	353.189	2.8119	7	0	26.23	1.931	60.23	0.65385	0.77116	0.58959	26	8	8	2	17	0	0	0	22	1
	;EzUUeMrzlzutOVf5aUif4DXb@@0ko5VG81WGY0@8e5VF@W0FG098!4#V401W04#4!V0N$214!	F094N2NH#6X0mV_80H102058#95020FH358g06402840V0V90m0Dk!1FGFN04V!3c1F!62k0J2V_01F	//(B(1&101&1(1$1/,21#6$3#1*1/*1/+B!1!2$3!201//(2&2//+11%1,1#1(2&2!1/&1/!1$4/#5/&12%1+7&1/!1/#2$2$6(2!2//02*6/01(2%2//(2/#1,6/(1/!2$1)3$2//1#1/+2.1/!10f.1(1%1-1/01&1)2!1/$21/01/01*1!22%1!1+2#11$1!1101#2#1(2!1/$1)102/,3031!2&	fesPr@LI`cU`sAxYIDdddhddmLh\jjfjijjie@izHYMX	26	25	359	359.169	0.2929	8	0	75.31	0.97251	94.29	0.65385	0.77417	0.62953	26	9	9	3	17	0	0	0	17	0
	;jvvzir:UzylOijyeTcQh@Ybec8k5bY5K171_kZ@@V9Fes!2!V4$I10V14V#J0F0V28!V0V1B!	!8!HF$BX4m0_8JN10209e010920V8FF258V06V0V950V0X14m0Dk1#W0s1VV!Fc70F0H2kFF2V5050	//2&F#1#11(1!3(2/%1)1%4$4$1-3/2/-2!1$5/*1+2-1&3/01&3/%2.2$3/01,2!1+1.2+1#1)1!8&1*2%1/0A+1+1)1&1)2$4/)2/&1-103$1/!2(1//-2.1!2,1//1///)1,3/01(1/&f2%1/!1(1!1/!2!2!2-1//1%1%1//22&103/11%1%1&1,11.4%102#10401%2!3/42,	fespQ@BE{AFG@|HrFRRYIIQIEJPzKIjjZjjjjjQq^dNT	26	25	360	360.176	1.0578	7	0	33.84	1.7042	64.29	0.65385	0.81678	0.65205	26	9	9	3	15	0	0	0	21	0
	;EvUzeM:nzixOVfpeDhf4ymbeeRkk5WK0l91W0c8@B0FLZFH1%6!HV!15%42FV0P!V!14!	F09!2N6#4X0mV_8F01020K@0109JB08FG358d06!V840V0V10k0Dk120FWFN!VF!d30F062k0F2V_010	/(1.B(1)11%1(1//!22#9)1*1/$2%1)6)1%G+1(1+2////(1#3&1,1,11%2!1/&1/!1$1,11$6/&1#1.A2///#2$4//(1/.1!1(2%2///,2,4//+1#12$1#1!11/$101)1#1/.2/.20h!1+1/%2&1/01&3/-2!2/#1//21(122*2$1$1101!1$1!1+1+2(1$1010102#2+2+3051*	fesPR@LU``s`^FRQIIIIIQKQXqZjijijjjfajXYF^l	26	25	351	351.193	2.8202	6	0	38.29	1.311	67.99	0.65385	0.79303	0.59413	26	7	7	3	16	0	0	0	20	0
	;jvvzir<ytOijyeTdQhDYbecck5bYSK371WkZ@PZdHeRFF2!V4#2I10V1_V#J4F!2N!V0V1B!	F08!HN$BX4m0_8JN1020Be010930V8FF258W06V0VO50V0X14m0@k1#WFs1XV!F970F022kFF20_050	//3#1!D(11(1!3/.2)1%2$3$5-3/2/#1/!A+3-1/*2%23/01&1/%1.1$1,2#1$24/%1.2)2$11)1!2/!2$21/07+12*1)1&1)1$4/&102101/#1&4%103/(2(1//-3.1!3,1/*1#11,3///)1///!f1%1/!2+1//*2$1//%1%1/*1&101.211#301!1%3#1,11.4%1%10401%2!3/3-	fespQ@BEGAFG@|HrFRRYIIQIYFSZIYjjZjfjjZQqAdNT	26	25	360	360.176	0.7191	7	0	68.14	0.89184	75.29	0.61538	0.81794	0.66071	26	9	9	3	15	0	0	0	17	0
	;jv:ir:Uzil9DjgiTdAh8Yb@c8kZMYK!A1_0ZfPV9FVk&J2#L1!W4$4040V28$V1B!	!8!HN$8X4m0ZcJS!219e010924V8FF21Nc06X0V950V0X12m0Dk1!FW1k1ZVF0Fc70F0H2oFF2V5050	/*1,G1&11//+2/4!204$3+1!1.2#2,2#4(1&8/!2///$3.2//#1#3,1*2$1/$1/%2#1#2)2!7!1/#1/#7/)3/*3$4#1/$2/&1*1!1%1#1(2%2(2!1/,2,301,1!4//-1,1//(1#1/(2//#20f&1(2!1%2)10102&101/////02/)21)2+2$2%11101/,1*4%1!1!104!1$2%2#1%104!1*	fespQ@BUGAFG@|DrBUVkJzks|{UUMMUUUU@Lai`	26	25	360	360.176	1.7954	7	0	49.44	1.1665	64.29	0.65385	0.79276	0.64441	26	9	9	2	16	0	0	0	19	0
	;EzUzeM:nzyxOWfpeThf4ymbeeRko_Yx0l91W0Z8@B0FyZFH1!V40D02HV!15!V!42FV0P!V!14!	F09082N6#4X0m0_8F010@0K@0109JB08FF358hV6!VN40V0V10k0Dl120FWFN04VF!d30F0X2k0F2V_010	//2&A05%3)1&1/#1/&21#@$3#1$1//01)4$1*C+1(1#1#3!2/*1,1/04/03/$1,1*6/1+1,1$1,11$4/!2/(@2%1102//)1$5//(1/.1!2.2&1///$2,4//$1%1*1&11(1+101-1-1/2/.10i!1$2%1+1)2&1/!2/+2//1%2%1/!21(2121)2!2(1-1/(2$2!1$1010102#2/(305+	fmkQR@LM`bwi`|LdbRRTRVTRtVLRjjZjfjjjUCDZHYVX	27	26	367	367.192	2.4777	7	0	59.13	1.0695	85.06	0.59259	0.80595	0.62054	27	8	8	4	16	0	0	0	18	0
	;jv:ir<ixOijhiThfhynr@ewkFMYS0nA1_0ZfPgdFmoJH18!J2602MW08W5!18446FV2P$V1B!	F09!2N2F!BX4m0_cJN1021Se0109MBV8FF35NW0620VO50V0X16m0Dk1#WFs1aVF20d70F0H2kFF2V_050	//(C(11(2/)1/)2$5#37.2(2%2#1/*1&B//%2(1///$1-1/*1,34///&2&102!5(3//!4/%2/-1!205#1+1(2/.4!1!1*1#12!2!1!2(2&1//01#201102)2302/02%2/$1(1)2/+1//#1#2/.10g$1*2&1(11%2!2!1!1/-203//.312/(22)2.201010501#1/01#1/(1%104!1$2/#1!1)2	fmkqQ@BMWAFOQAxEdLddrRbRRRtQaTRZjfjZZjjYChfPyP	27	26	376	376.175	0.5113	8	0	93.74	0.75496	84.52	0.55556	0.83549	0.69426	27	10	10	3	16	0	0	0	16	0
	;j;ir:Uzil9DjgiTdAh8Yr@c8k4MYp01A1_0ZfPV9FVo#8!J2#M1!W4!184040V28$V1B!	!8!HN$BY4m0_cJS10219e010924V8FF25NZ06X0V950V0XG6mVDl1!4W1s1ZVF0Fc70F0H2oFF2V5050	$2//!E1&11(1//!1/2$4$2-22.2#2,2#4(12%B/!2///$3.2//#3/01%2$1#1/$1/.2)2!6!1$3//!7&1/02/2)2$5#1+1(2/&1*1!1*1(2!1!2(302$1//01#301,1!2//-13/%1/-1/,2//#10g1%1(2)2)1#2%1101//)2//&1/#3$22!1%2#1,1$211!1/01*1*4%1!1!105!1$2*1(2!1)2	fmkqQ@BUGAFOKAxYdLddrRbRRRrtJbrZjiijjjjfDX`Ui`	27	26	376	376.175	1.4627	8	0	70.28	1.0061	81.36	0.62963	0.78562	0.66755	27	10	10	2	15	0	0	0	17	0
	;EzSUeMrzlzutOXf5aUif4DXb@@kko_VO83_1Y0D8@5VF@W0FG09c!4!F0401W0J#4!V0N$X1B!	F084N2NFF!6X4mV_B4L102058#950X0FH258Z06402840V0k90u0Dk!1FGFN06V!7cCF!62kFJ2V_01F	//4&B#1#1)1&1//+21#7$3#1/#1(1//$B%2$3/)2/%1,101(202/%1/$1+12*1/,1,1$1)1/,2$2/!8&11/01+1%21$1$5(12//.6,2#2.2!1#1/*3&2/02)2!2//+201!1)2,1//+2,2//$g(5%1(1!1012-1/#1$1)4!1+1/%1$1$1/01(23(1-1#1)1*1(2/$7!1!4%103/,524+	fmkqQ@LIGAAgKAxMdDjUUeg_nU~jijjfjjZ\LPhFHYMX	27	26	376	376.175	0.0482	8	0	78.86	0.80763	77.3	0.59259	0.77791	0.66071	27	10	10	4	17	0	0	0	17	0
	;jvvzir<ytOijyeTdQhDYbec8k5bnKK371_kg@PZ9FewHF2!V4$I1FV15V#JJF0V2N!V!1B!	F08!3N!80BX4mV_8J81020Ce01092!8FG25NW06!VN50V0m14k0Dk1#WFs1XV!Fd30F0L2kFF2V_050	//2&D#1#11(1!3%1/03/1%2$4$3-3/2$2//0@+3-1/*1%23/01&1/%1.1$2,2#1%1/%1.2/1)1!5/!2$21/08+1+1)102$1)2$4/)2101/#1&4%103%1/02(1022//*2/!2,1/.11!1///-1$3+2//%h1!2!1#1/*1/!2,1/%1*2%101#1%1.1/22&103/12%1!1!1&1$1&11.2%1%10401%2!3/32,	fmkpQ@BUWAFG@|DrFRRYIIQIYKRGQYMUSUTuUTtcbCD\nl	27	26	372	372.187	0.7575	7	0	61.95	0.93091	64.29	0.62963	0.79931	0.6593	27	9	9	3	15	0	0	0	18	0
	;EvUzeM:nzewOXf_iUje4Tmb8PRkoKV18ldFG0c9u9V0HW0FG018024#V4!V%46FV&214!	!94F2NH#2X0k0ZcFM10211$95428FF11F80660X841V0V92H06k101FWFF04V!3c3F!62o0J2V401F	//(D(11(1&2,1%4/,9/$1/$3/6.3A$1$1/%301/&1#1/01/!1/1-1+2*1/&3/!1$3,1%2)1,2$1-C///$2$5$1!1/)2//)1+102/*2&1&1!11,6#2(3.1/.102*1#41//#1//+1(3%1!10i(1.1#1/+1&22$3(15!1/3//.1)3)1/01$1$1///%102/2)13@!1*	fmkQR@LY`cU``|LdbRRRTRRbvTTnjjjZjjjjY@hZHdcX	27	26	367	367.192	2.585	7	0	32.69	1.8415	77.22	0.59259	0.77262	0.63634	27	8	8	3	17	0	0	0	23	1
	;j:UerrzlzutOVf5aUif4DXr@@0koKVG81dGY0@8e5VF@W0FG898024!4V401W041804!V0N$214!	F094N2NH#6X0mV_80H102158#95420FH358g06402840V0V90m0Dk!1FGFN04VF03c1F!62k0J2V_01F	//(B(1&101&1//+2$6$3.1/*1/+A!1!2(201*1/,2&2//,1%1+1$1/2!1/&1/!1$4/#5/&1&1+9&1//&2$2$6(2!2)1/%22*6%1*1(2101!2//(2/#1*206/+1/$1)3$2(3/&1#1#2/&2.1/!30h/(1%1#1//#1(1210101/!21)1,32*1*1!22$11!1+2#11$1*2,2!1+2(1)102/,3031!2&	fmkPr@LY``shkAxYIDdhdmDdeieCeUTuUSUUSJIPLPrzp	27	26	371	371.180	1.5015	8	0	72.22	1.0141	94.29	0.62963	0.78072	0.65055	27	9	9	3	17	0	0	0	18	0
	;jvvzir<ytOijyeTdQhDYbecck5bnSK371Wkg@PZdHeRHF2!V4#2IGFV1_V#JJF!2N!V0V1B!	F0910IN!80BX4mV_8JP1020Be218930V8FG25NW06V0VO50V0m14m0@k1#WFs1XV!F970F062kFF20_050	//3#1!D(11(1!3/(1%1)1+3$3%3&3/2/#1/!@+3-1/*2%23/01&1/%1.1$1,2#1$11%1.1&1&2/1)1!3/!2$21/06+12*1)1&1)1#14/&102101/#1&4%103/(2%201//-21-1!3,1)3/$11101///-1$1(1,1/+f1!1!1/!1+1//1)2$1//%1/&2&401&102/1$101!1%3#1,11.4%1%10401%2!3/1-	fekpQ@BEGAFG@|HrFRRYIIQIYFSZIH\vjijjZjijQqAdNT	26	26	360	360.176	1.0724	7	0	68.14	0.89184	75.29	0.61538	0.73143	0.68511	26	9	9	3	12	1	0	0	17	0
	;EzUzeM:IzyoNXf_eDh@4umb8eRkVKll0l8010V9PB!HZ22%22080VF0V5%J6FV0H%1B!	F09083N2G802X4kVZcF51021GX0109JB08FI31FC0622V840V0m12F0Dk1!FWFF06VF0Fd30F062oFF2V4010	//(D(1)1&2!2/2/&2$5!103.102%2+11-2*1%A$1//1/,1#4//-1//!2!1$3/01/!1$3,21$6/&1/#6&1///205&1/*1.1%4+301%1$2#202-1/+1#1#1(2,5$21/02#2/12&1#1!102//1#1/#1#102#21*1.1!20g!1/$101(11#2//$101/$1/-33/(21(12+2$1$11/*1/%101%103/,5051*	fmkqQ@LUWAAgSAxIdLdbRRRRRbVbNRTjjjZjfjfYFizHdmX	27	26	376	376.175	0.4015	8	0	81.96	0.81491	88.3	0.66667	0.79912	0.58727	27	10	10	3	18	0	0	0	16	0
	;j:UirrzpzvwsYj4aUjf4gXjR80kJrVl82cK5849P4X!WF0F21V06Z04JV420V0V$40F0F$X14!	8094F2NHG#Y0k0Zg4K20211$944X0FF11F406a2284#VO2H0Pl!1D10F0BZF03891!22J0J6V401F	//#1#B01%1)2&2/#1/#5(4$2-1//&4/@!101/-101/.303/$2&2%2/(1!1/1/*1+1%1#35,1%3/!2$1)1#1#9&2-1/+3&7(5/#3$1*2#1/!3$1)203!3/04/#102/#1)1!4$1/1&1/1$2*201/(1////*10f/&11021/!1//012!110201*1/-6/*1/(1//$101&101*3&103/,407+	fmkqr@LE{AAg^SLGaddRRRbTTrQVVReUUTtuSUSHXaQBeK@	27	26	377	377.164	-1.5184	10	0	90.29	1.0292	125.6	0.66667	0.78763	0.60895	27	11	11	3	16	0	0	0	18	0
	;j;ir=xtjjgiThvhDfjTsgopbXS0fbCpNgjTZfFuqFkFk1V54Z0aM14X1W0V!F428k2c$V14!	N08082FF#DX0mV_8JP30@V9@010970V8FQH58h06!V950V0V14m0Dk10WHWFs1cZ!7d31F0L2k0F2VC05F	/02/%D(11(1+2)2(1/2!2$5$3/.2(1/!102!1$@%2/.22/01/%1/-2&1&3$3#1,1$21%2.1.2/*1!1/!2$2-2#8&2(1//#1$7$1!2/2(1/%2%1&1.2!201#3*3+1/(2$2&102!3%1/$1/$1!1%2!1#2,2.1+1+1(2//$h3&1%1(2%11//&1)2/&1/#2%3/)21#1$1.101#3/)2$1.2,10301#122#1,1030301)	fc{qr@BUgAFK^ClGaddfRRTRberRtRVZjfjijjiiQqRbNWV	28	27	389	389.175	-1.2497	10	0	91.12	1.0629	118.66	0.64286	0.78251	0.68273	28	11	11	3	16	0	0	0	17	0
	;EzUzeM:nzyxOWfpeThf4ymbeeRko_Yx0l91W0g8@B0FyZFH1!V40D02IV!15!V!42FV0P!V!14!	F09082N6#4X0mV_8F010@0K@0109JB08FG358hV7!VN40V0V10k0Dl120FWFN04VF!d30F0a2k0F2V_010	//2&A03%3)1&1/#1/&21#@01!1#1$1/*2$31)6$1*F+1(1(2!2/*1,1//#3/$1,1*3/1+1,1$1,11$4/!2/(B2%1101//)1$5//(1/.1!2.2&1///$2,4//$1%1$2$1&111&1+101-1-1/2/.10k!1$2%1+1)2&1/!2%3/$2(2/&1%2%1/!21(2121)2+1-1/(2$2!1$1010102#2+1+315+	fc{QR@LM`bwi`|LdbRRTRVTRtVLRuUSUTuUURrFHtprlsX	28	27	379	379.203	2.8654	7	0	56.04	1.1285	85.06	0.60714	0.80663	0.63126	28	8	8	4	16	0	0	0	19	0
	;j;ir:UzypOijhiTdAheYbAuNkZMYp!A1_4afPd9FYo02!80J2#L1!W4$4040V28$X1B!	!8!HN0F!8X4m0ZgJS!219e010924V8FF21Ng06X0V950V0XG2mVUl1!JW1k1ZVF0Fc70F0H2oFF2V5050	/*1,E(11(1-1/#1/2!206$4+1!1.2#2-1014(1&8/!2&1//,3///#3#3#2&11!1&4/*1#21(2&2(2)2!7/&102/072%1//!2#2$3$6/)2/&12!2%1!1%1,2%2(2021/,2(1!1301,1!4//-13&1#1//!1)1/,2/.30h&1(2!1%1)10102)1//)2-1/(2/2(21)1+2$1$210101//.1%104(2/#2!1*	fc{pq@BMgAFGUvCpSHYIIdeDeddmEhXlfjjZZjjjjTAfYCS@	28	27	392	392.174	0.7736	9	0	83.38	1.0052	101.59	0.64286	0.77085	0.67279	28	11	11	3	16	0	0	0	18	0
	;EvUUeMrzGzukNXf4aUjf4@Xb880kopkG81dG1049u4!2W20F01V024!FkJ)440V0F$214!	!95F3NH1#Y0k0Zc0M10@11#895420FF11F80662284FV0V92H0Dk!1F1FF04VF0Ic1F!62J0J2V401F	//2!1010G(1!1%1&2/#4#1-1#4$4.1//#1&4/C!101//1/.3/+1!2%2/&11!1/#1/1+1%1%1$5,1%4/!2#2/#9(1,1//#5(2/)1*3#4/(1!1+3//(2/#1,7$1(1!1+1/5$2,1%1/,1-1(2/-1(10j#1#2.1031//$2#1*12!1$1*1/-2,1+22)101)201!1//+101$2(2#103/,50701)	fc{qR@LEWAAgQAxYIDddheEddedbdjjjijjfjZdLPiaRezp	28	27	381	381.199	1.1884	8	0	51.84	1.2297	80.46	0.67857	0.77618	0.60067	28	9	9	3	19	0	0	0	22	0
	;jv:er:nzyxOXfriThf4ymbfuwkFKWSKnC1YZi9P9VNUgFH3080F2602LV!W4VJ#4LFW0@!V0X1B!	F09!2N2F#X4mVZgFM1021Ge0109KBV8FG31N10620V940V0m12m0Ek1#WFF06VF20d70F062oFF2V5010	02/#1/0B(101&3!5!11//+202206$2.2//%6/A/!2+1%2/&3)3//-1/*1*1*3+2&2*2!201,11$5*1(3/&B//-22$1$5/02/+1//%2!1!2)1%1/&12&3!1&2)2!2//-1!2,1//&102//,2+1!40i!1/%1)1(1-3+3(121#1-201/+2/)22)1031-1$12!3//)3%1%103/#1&13!1*	fc{qQ@LMWAEoUAxIdLdbRTRVRTQdLLRUUTtuUUUSVCPLsDJQl	28	27	388	388.186	1.4699	8	0	71.13	0.93983	91.46	0.57143	0.83529	0.73028	28	10	10	4	16	0	0	0	21	0
	;EvUzeM:nzewOXf_iUje4Tmb8PRkoKVG8ldFG0c9uCV0HW0FG018024#V4!V%46FV0F$214!	!94F2NH1!2X0k0ZcFM10211$95428FF11F80662X841V0V92H06k101FWFF04VF03c3F!62o0J2V401F	//(D(11(1&2,1%2/,9$2.1/$31-22.3C$1$1/%30101/$1#1/01/!1/1-1+2*1/&3/!1$2,1%2)1/!1-A///$2$5$1!1/)1.1%4/!1+102/*2&1&1!12,6#2(3$2)1/.102*1#41//#1//+1(3%1!10k(1.1#1/+1&22$3(15!1/3//.1)2)1/01$1///+102/2)13@051*	fc{QR@LE`cU``|LdbRRRTRRbRrfeuUUSUUSUTrAPtQIfp	28	27	379	379.203	2.8539	7	0	45.2	1.3319	77.22	0.57143	0.76732	0.63962	28	8	8	3	18	0	0	0	22	1
	;j:UerrzlzutOXf5aUjf4DXr@@0koKVG81dGY0@9u5VF@W0FG898F24!4V40WW04180440V0N$214!	F094N2NH#6X0mV_c0H102158#95420FH35Ng06602840V0V92m0Dk!1FGFN04VF03c1F!62k0J2V_01F	//(B(1&101&1//+2$6$5.1/*1/+E!1!2(201/,1*2&2//,1%1/01/2!1/&1/!1$4/#5(3-1&1+7&1//&2$2$6(2!2//02*6/01(2!1!2$1//!2/#1*206/02/.1)3$3,1/!1#1/03)2.1%1+20j/(1%1#1!1$2/*1(1210101/!21/&312)1*1!22$11!1+2#11$1*2&1$2!1/$1)102/,3031!2%2	fc{Pr@LE`bwd{AxYIDdhddhedmLh\jjfjZfjjfTRdXadM`	28	27	383	383.191	1.7704	8	0	84.73	0.86439	94.29	0.60714	0.77625	0.66485	28	9	9	3	18	0	0	0	17	0
	;jvxUirpzSzulODjCaTh@h83r@@FkZMXG01A0_02fPd9FVl!F880J2#51!W#184040V28$X14!	!84F2NFF!BY0m0_g4S10211@#964X0F025Nc02a02850V0V96m0Dk!WNG1c1ZVF03c9#H2J044V501F	$2//!C(11/-1,1/2$7$12,21.2#2/04(12%@/!2#1*1/01$2,3.1//#2/01*21(2/3+1/!2)3!7(3//!C2//-2$2$5$1*1(2//!1!1&2.1!2(2//-201!3)1!3///,10102///&1-1/#3#2$10j1.2)101/%11+42,103/,11/#1/#3%2!1%3/01*1/01/.2#104(3/#7!1(12	fc{qR@BYgAFG^AxYIIdeDddeehhi\fjjZZjjjjhQbAVf	28	27	381	381.199	2.0327	8	0	40.16	1.685	73.52	0.60714	0.76096	0.6715	28	9	9	2	16	0	0	0	22	1
	;j;ir:xzfxOijhaUjuCDnb8PJopMVG8ldNp0cEyhX0HW0kGV1802Z!4V4V0W0V#46FV&214!	8094F2NH#2X0k0_c0M102W1$95428FH11FB06602840V0V92H06k101HWFF0BZ!3c3G!62o0J2VB01F	/02%1.9(131#3!1&2%2,3/&2$@$2//$3/4/A$12/*201,102&11//(1*3*201!2!1+2*1//*1$3)1!1/1,2$1-A&2(1/+1&2$7$1!3/)201%1,2/01,102/01&1(4&1#1,7,2.1/.101)2%1/.1//2.1(3+i/(1%1#41//!1(13!1/1/-21+1,3)1/01$1$1/!2//!102$1(3+10603+	fc{Qr@LE`cUgQvCprRIIIIQQISXqPyUUUMMUUULhECQDd[@	28	27	387	387.179	0.642	9	0	77.46	1.1139	111.36	0.60714	0.78206	0.63962	28	10	10	3	17	0	0	0	19	1
	;jv:ir<ixOijziThfhynreewkFMYSKnA1_Vg@PgdFqwJH38!42602MW0815V01844HFV2P!V0V1B!	F09!2N2F!BX4mV_8JP1021Se0109MBV8FG358W06!VO50V0m14m0Dk1#WFs1XVF20d70F0L2kFF2V_050	02//!1!C(11(2!5!1//%1%2$3$3.2,202#1/02(1&A/2/$2+1*3/)1///%1,21/%1/&1(2&102!5//+@/01//!1$5/)2-3#2(1!4!1!2#1(101#2%2!3$2&2/-3!1#201!2)2202//-1!2+1!1/(3!1,2/(1//020i/2/+1!1!1-101!3)2)3&102/&1$32)1%1(22)2/01#301#1//!2+1%104(2/#1!1*	fc{qQ@BMWAFGAAxYdLddrRbRrRbLatRSUTuUMUUSRKRLQrFp	28	27	388	388.186	1.0107	8	0	75.05	0.94297	84.52	0.57143	0.80001	0.71581	28	10	10	3	15	0	0	0	19	0
	;EvUzeM:nzewOXf_iUje4Tmb8PRkoKVG8ldFG0c9uCV0HW0FG018024#V4!V%46FV0F$214!	!94F2NH1!2Y0k0ZcFM10211$95428FF11F80662X841V0V92H06k101FWFF04VF03c3F!62o0J2V401F	//(D(11(1&2,1%2/,9/$1/$3/6.3E$1$1/%30101/$1#1$3+1/!3/1-1+2*1/&3+1%1$2,1%2)1/!1-C///$2$5$1!1/)1.1/)1+102/*2&1&1!11,6#2(3$1)1/.102*1#41//#1//+1(3%1!10m(1.1#1/+1&22$3(15!1$1*3//.1)2)1/01$1//%1/$102/2)13@071*	fkgQR@LE`cU``|LdbRRRTRRbRrbT^jjjZjjZjidBaibReVp	29	28	391	391.214	3.2416	7	0	42.11	1.4296	77.22	0.58621	0.75481	0.64123	29	8	8	3	18	0	0	0	23	1
	;j;ir<yxOijxeThvhynbeewkKbnx0l71_Fg@@gdHyoLH10VcJ060@MlFcW_$F42FV2P!V0V14!	F0918IN2080DX0mV_8JP1020S@2189M8V8FI35N_06V0VO50V0VG4mVDl1!4WFs1VV02Jd30F0L2k0F2V_050	3/.2&B#2#11(2//!1/2!209$4/.2+1)1/@#2&7(1+2/#1%2*1&1/-301,1$1,2#1$11/%1.2*2$1&101!4,1$2$2/!62!1!101//*1$6/)2101*1-204%1$2$1#1(102/0101/-21!2$2)1!2,1/.1#1$1(1%2-1&1/&3/2/.10i1/)1*2//01//#1#1%1%1%2/)22)12/$101!1!1/#101.2(1#10401%2/#52,	fcgpr@BUgAFGAvCprRSIIJIKJHsZIKSVuUMUSUUSSHxkRGJ	28	28	385	385.187	0.0707	9	0	82.79	1.0123	101.59	0.60714	0.72776	0.70389	28	10	10	4	13	1	0	0	16	0
	;j;ir:Uzyl9DjgiTdAh8Yr@c8kZMYp01A1_0ZfPV9FVo#8!J2#M1!W4!184040V28$V1B!	!8!HN$BY4m0_cJS10219e010924V8FF25Ng06X0V950V0XG6mVDl1!JW1s1ZVF0Fc70F0H2oFF2V5050	$2//!F1!1#11//+1/2$4$2+1021.2#2,2#4(12%@/!2///$3.2//#1/01*21#1/$1/.2(22!7!1$3-1/#@&1/02/(303$5#1+1(2!3/#1*1!1$3$1(2!1!2(2(4//$301,1!4//-1,1#2)1/)1/,2//#10l1%1(2)1)1#2&101/////04/#3$21!1%2+2#21%11!1/01*1*4%1!1!105!1$21)1(2!1)2	fkgqQ@BMgAFO[AxYdDjmVUU]y~]fjjZZjjjjZDX`Ui`	29	28	400	400.197	2.2398	8	0	64.1	1.1031	81.36	0.62069	0.77819	0.67785	29	10	10	2	16	0	0	0	19	0
	;j;ir=xtjjgiThvhDfzTsBoprXK0fjCpNgjTZfFuqFkFs1V56Z0ZM14X1W0V18F428k2s%14!	N08082NF#DX0mV_8J830@WC@01096408FQH58h06!VN50V0V14k0Dk10WHWFs1cZF03d31F0L2k0F2Vh05F	/03/%B%1011(1/%2(1/2!2$6$5/.2$2!1/!1*A$12/*2/02$1/!1//)1&1)1$1-1/%1//*1!1/!2/#2#8&2(1//#2$7$1!2/2(1)2+6%2#1+1%2!201#3*3//#12$2*203+1//$1!1%2!10102,2(3/2(2$1(2//!20k3&1-11%1101/1/#1//0301/&35)1%1(21#1$1.101/-2.2$2+1102%122#2,10303+	fkgQr@B]`cC`qNCpRjuYYyo}^]ZjfjjYjjfT\RhceM`	29	28	399	399.190	1.1266	9	0	96.99	0.96195	115.42	0.62069	0.76822	0.70595	29	10	10	3	16	0	0	0	16	0
	;j:UirrzxzusOjjBaUjfCifbB80korXl88fG1849uZV0Xb4mGH1c42B!JW480V$4040k0F08!X14!	!94F2NHG#X0k0Zg4K!@51$944X0FF11FB16a22840V0VO2L0Tl!1R10F04VF03c9#X2J0J6V401F	//2$20D(1#2$1&2/#2(2-2$6$4&201/+1-2$4+8!101*2/$1//&1/-2/(1!1//$102#1$1,1$5,1%3)1(2-1)9&21//%1!302$71&3/1!3$1*2#1%4+3$1.2//1&2%1,1,7$2+1+1/1$2,12$1/,1+101///!j(2.1011//$2,2012!1/1/-7/)22+1)201101/#1$3/#1$2,103/,60501)	fkgqr@LEgAAgQGlGaddRRRbTVRRVttJeUUTuUSUMLabEHJX	29	28	401	401.186	1.2683	10	0	81.01	1.1089	114.6	0.58621	0.80221	0.64597	29	11	11	3	16	0	0	0	19	0
	;j;ir:xzfxOijhaUjuCDnb@PJopMVG8ldNp0cEyhXFHW0kGV18F2Z!4V4VWW0V#46FV08$214!	8094F2NH#2X0m0_c0M102W18#95428FH31NB06602840V0V92m06k101HWFF0BZF03c3G!62o0J2VC01F	/02%1.8(132#3!1&1%2//$2!20@$4//$2/4/A%2+2-201,102&11*3/,1*3*201!2!1+3*1//*1!201/-11/01-A&2(1/+1&2$7$1!3/+1%1,2/01,102)1&1&1(4%2$103!1&7,1///01)2%1/.1%2/)3/(3)20k/(1%1#51//!1(1310101//,4,1,2)1/01#11/(2//!102$1(3+10503+	fkgQr@LU``soINCprRIIQIZJIJ[FJGJjjZZZjjjYQJVbELv	29	28	399	399.190	1.6709	9	0	89.97	0.95899	111.36	0.58621	0.78996	0.66348	29	10	10	3	17	0	0	0	18	1
	;j;ir<yxOijheTdQhBYb9uNk_rlp03E1bJifP_dN1oHF!8V02!8H0FWV50J!JJ40W2%21B!	F08083N0F80@X4kV_cJU10@19X01093408FI21Fh0620V85FV0m12H0Ek1!FWGF1aV!Fd30F0L2oFF2V4050	/)2%2&C(11%201)2#1,4/&2$8$2/101+2/$24/9/*1$1$11(2$11/4///#1/$1$1$1$3/11!1*2/1)2!7/!2!12/#@&1//&2$22#61*2,2(2-12!2)2$3/!202(1//-3/!5%1//&2101$1///-2/2//0j1%1/,1#2/&2%1*2/!1#2$1/#53.2(221*1)2$2%11-1/,2%1%10402%2.1#2-	fkgpq@BMOAFGUvCpSHYIIddeDedmEhXlhuUUSUUUTsXx`sLQiFp	29	28	404	404.185	-0.0944	9	0	80.29	1.0438	101.59	0.62069	0.76708	0.66888	29	11	11	4	16	0	0	0	18	0
	;jv:ir<yxOijziThfhynbfuwkFMYSKnE1bZifPddNzwJH3080J2602LW08W4VJ!44LFW2@!V0X1B!	F09!2N2F!8X4mVZgJU1021Oe0109MBV8FG31NW0620V950V0m12m0Ek1#WGk1aVF20d70F0L2oFF2V5050	02/#1#1,B(11(3!5!1//,202205$3.2.2#1/06(1&A/!2+1%2+1*3)3///(3,1!1*1*3/#2-2(2&102!5/#3/&A//-22$1$6/02&2//!1!1%1(1#2%2(2!1#1/(2(1#201!2)2!2//-1!2//+1*1//,2.20j/2!1$1,1$1!1!1&3+3)2/#201/*12/)22)1031-1%20131//(3%1%104(2/!11!1*	fkgpq@B]wAFGAZCpsHYIIdeDedeDYCCDduUSSUUUUMXmHplQifp	29	28	404	404.185	0.303	9	0	88.15	0.95145	104.75	0.55172	0.83376	0.7569	29	11	11	4	15	0	0	0	20	0
	;EzUzeM:IzyoNXfreDh@4umbceRkVKllKl801VV9PB!Lg222$22080VF0V5V$JLFV0H!V!1B!	F09083N2G802Y4kVZcF51021GX0109JB08FI31FC0622V840V0m12F0Dk1!FWFF06VF0Fd30F062oFF2V4010	02//%D(1)1!5!12/#2/&2$3$1.102/!1/4/C$1*2/$1/&3&304/,2/1//!2!1$3/01%1$1%1!102,21$6/&1/#@!3#1/1.1/05//!2.1/!301%1$2#202!3//&1(1(2,5$1/%12/12+1!1!1/.1#1/)11/1.2!20k!1/&1%1011&1//0101)13#1$1/-33)1-21)2+2$1$11/*1!1%1-1%103/,4171*	fkgqQ@L]OAAg[AxIdLdbRRRRRbVdRuRTjjjZjfjjYdZgibREFp	29	28	400	400.197	1.1698	8	0	75.78	0.88137	88.3	0.65517	0.76459	0.63126	29	10	10	3	18	0	0	0	18	0
	;j:UerrzlzutOXf5aUjf4DXr@@0koKkl81dGY0@9u5VF@W2FG898F24084VJ1WW04180440V0N$214!	F094N3NH0806X0mV_c0H102158#95420FH35Ng0660284FV0V92m0Dk!1FGFN04VF0Ic1F!62k0J2V_01F	//(B(1&301&1//+2$6$5.1/*1/+C!1+201/,1&1!2,4//-1/01/2!1$3/01/!1$4/#5(3,11/#8&1//&2$22#6(2!2//02*4+3$1(2!1202$1//!2/#1*206/02,1/01)1$3,1/!1#1+1$3/)1%1+20k/(1*1!1$2/*1(1210101/!21/&345)1-22$11!1+2#12$1*2&1(1/$1)103/,3!1!2%2	fkgpr@LEOAEoIvCprRIIQIIQKIZYPyRjijfijjifQJQbFPv	29	28	397	397.198	1.2353	9	0	88.28	0.86985	97.53	0.58621	0.77038	0.67407	29	10	10	3	18	0	0	0	17	0
	;j;ir<yxOijheThvhynb8eRkKrlp0nE1_FgfPg90HoLH1!V02608HVFcV5$JJ6FV2H%1B!	F09083N2G80@Y4kVZcJC1021OX0109LB08FI31F_0622V950V0m12F0Dk1#WGF1aVF0Fd30F0L2oFF2V4050	#2/+2&A#2#11(2)2.101/&2$8$2/(2%2$2/4/E//1$11(1$1.304/+12/&1/01&1$1$3/1,1/!1$10102!4/!2!1/$901$1-2/-2202061!1/$2(1/%1%2$3$1#1(202///&2$2,3$11/02/$1101$1)2/+1/&301)1#2/+1$l1/&101&1%2/-1/&1%1102%1%1,33/(22)1/02%11/)1)1&2%1%10401%2/#427+	fgwpq@B]oAFGANCpKHIUZjrnr}NsUUUMUSUTsXxkRLqiRsX	30	29	416	416.196	-0.1582	9	0	92.8	0.90312	101.59	0.63333	0.80774	0.67019	30	11	11	4	16	0	0	0	17	0
	;jzxUirrzxzvxtjjCaUjvCDfjT@kopbVO8AhCr86EThXH@YFkGk9c14Z04J04X1W0o#4!k0s$X1B!	N084F2NJF!4X4m0_B4J30@V58#954X0FF258g06Z02840V0V90u0Dk021PGFN0DZF0IcCG!22kFJ2Vh01F	//2!1#A#1#1/01/*2,2!41!1@$3#1/#1/,4/C+1///-101*2$1/1/1#1,1*4//*101!1)1/,2.1(C&1(1/%1%21$1$5(32//02/*31!2+2!2!1#1/*3&2/05)1!1//+101/01!2/#1!3#1//%1/$3+m(2%1(102101$4)1&2/+5!1//(1$12/!1&2(1-10201/$1/03%2$5!1!2#10103#2!2$1)2$506+	fgwqQ@LEOAAg^AxKdLdbRRTRbfQRbfbJMUSUTsUUUMXXaRLPr|p	30	29	412	412.208	1.9547	8	0	69.59	0.91522	77.3	0.53333	0.73511	0.68511	30	10	10	4	18	0	0	0	21	1
	<v;r<izQi:eThfhynbejwkH7bCKr31_Vw@HctFqwJL3!F48602HWV814W04044HFV@@!V0V1B!	F090N2F2F!BXZkXZ8JP1820OX0149M8V8HG31010L!VC50V0m10H0Dk5#WFF1XV220d70K9L2kHF2VRF50	02//!1!C(11(2!5!1//%1%8$3$1.2,202/%2&3(5/2/$2+1*3%1/!1#1,1/(1/(21-1&1/&1(2&102!5//!1(8/01//!1$5/)2-3(2#1%1!1,101#2%2!3$2&2/-3&211!2)2!2!2/.2$2$1!4+1%1/(1////1(1k%3//$@1!1!1-1!103)2)7%1102/!1#1//22)2/01#501#1/!1/+1%104(2/#1!1*	fkwqQ@B]wAFOQAxEdLddrRbRRRtQdNbRlEjjB`hjjjZDNbYB[@	29	29	400	400.197	0.5874	8	0	90.21	0.7845	84.52	0.55172	0.7478	0.72141	29	10	10	3	14	1	1	6	18	2
	;j;ir<yxOijhiTdQhDYrAuNk_rYK03E1bJi@P_dNfoFF088V42#M10V150J18J4!W2N$21B!	F08082N4F!DY4mV_8JP10@1Ce01093408FI258h06!VN50V0m14m0Ek120FWFs1XVF!d30F0L2kFF2V_050	/)2%2&B(11(1-1,1/&2$8$2/1-2/$24$1*C%2/#1/*1+2//&1$1+1/01!1*1$2/11!1*2/1)1!7#1-2/(A01$1//&21#2$6*22,2/&12!2!2%1/*2$1!1//,13/104+1//01!1$1#2$1/(2/2(22,2!2/.20m1%1/&1$1#2)1,2%1*2/&21#11/014)1%3(211*1)2$1%1.1#1!2.2$2%1%10301%2/#208+	fgwPq@BC`cGnwAxEdLddrRbTVVRRbLLVSUTuUSUUULxxhrlqr|kX	30	29	414	414.200	1.8573	8	0	86.16	0.93152	98.35	0.6	0.75099	0.69426	30	10	10	4	16	0	0	0	18	0
	;UzUzvM:nzezQVv_iUie4Tmb@URkqKZG8lWFl0s0XCkFHW0JG01P0@4#V401W!4!42FV88$214!	!94N2NH#2XVk2_8FH18201#4950X8HH110B0L40XB41V0X90H06k501FWFF0ZV203c3F5962k2J2VBF1F	//(E(111&1&1/#1/&8$6$1.1!1$1+2//35%2/*201,102&1/%1)1(1#1+1&101#1+3&2!1/&1/!1$1/#5)1,1$1-7&1//)1!2$6$1!1//(2&2/!1&2#102/*2&1*11,3#2(4!2/.2-3)3$4101/,1#1/$1%2,1/$10l%303.1%1+@,1%1&2)2!1%4%1/!1//(22)1+2$1#21/(2!1/.102*1.135031!1&	fkwPr@LU`bwdgAxYIDdhddheeEleCdXMUPTEQUUTrHeGRDv	29	29	395	395.202	1.6923	8	0	84.29	0.8689	94.29	0.58621	0.73273	0.66621	29	9	9	3	17	1	1	6	18	2
	;j;ir<yxOijziThvhynreewkKrYSKnE1_kg@PgdFywJH380V42602MW0c15V018J4HFV2P!V0V1B!	F09082N2F!DX4mV_8JP1021Se0109MBV8FI358_06!VO50V0m14m0Dk1#WFs1XVF24d70F0L2kFF2V_050	02/-2#1!B#1#11(2!5!1//%1%2$5$4/.2//&A%2)2/$2+1!1&3$1/#1///%1,21%2.2/&1(1&101!4/!2/(@&1)1/-1#1$6/)2-2#2(1!6%2#1(101*2!3,1/-3%12$2)2202+1//01!1)201!1/(3!1,3(23,2//!20l1/-1,1%1/#1)2)3&1&1#1%1%1$32)1%1(22)1/01#301/&2,102$2%1%104(2/#423+	fgwpq@B]wAFOQnCpKHYIIdeDhllhcH]DefjijjfjjiiqqNbXceM`	30	29	416	416.196	0.231	9	0	92.8	0.90312	101.59	0.56667	0.80684	0.73199	30	11	11	4	16	0	0	0	18	0
	;j;ir:xzfxOijhaUjuCDnb@PJopMVG8ldNp0cEyhXFHW0kGV18F2Z!4V4VWW0V#46FV08$21B!	8094F2NHF!2X0m0_c0M102W1c#95428FH31NB0660X840V0X92m06k101HWFH0BZF03c3K!62o0J2VC01F	/02%1.@(112&1&1%2)2!1/&2!209$4//$2&1(4.3A%2+2-201,102&11*301,2,1*3*201%1+3*1//*1!201/-11/01-@&2//$1&2$7$1!3//!1,2/011+102)1&1+3#1%2#1103!1&6#2(1//-1!1)2$41/.1%2/)3/(3)20l/(1%1#51//!1(1510101//,4,1,2)1/01#11/(2/+1%102$1/$10503+	fgwQq@LU``soInCp[HYIDdhdmEDeMlhi\jjiiijjjjYQJVbEJv	30	29	418	418.188	1.4453	9	0	103.07	0.8371	111.36	0.56667	0.79226	0.6766	30	11	11	3	18	0	0	0	18	1
	;j:UirrzxzvwtjjBaUjfCifjR80oorXl8@fSK84EyZX0XbJmGk1c56Z04JW4@0V0V!4040k0k08!X14!	8094F2NHG#Y0k0Zg4K20@_1$94420FF11FB16a22840V0VO2L0Ll!1T10F0BZF03c91!22J0J2VB01F	//#1020C(1)1&2/#1(2*2!2$6$3///%4$1*B!101*2/$1,2/03/&1&2%2.2(1!1//&2#1+1%1$5,1*1$1(2-11(9&3,1*1-1$2$8(5/1(1*2#1/(1+2!2%3#2%3-13%2/#1,6$1/(1/1$2,14)2!2%1!1/#3!1///$k2/&1011///!2012!1$102(1/-4/!1%22/(1101&101//0101/!103%12.2$507+	fgwpJ@LUwAAg^RnxOCIHddeDhidledhXUUUUMMUMUMJFHTPirp	30	29	417	417.185	0.9356	11	0	101.85	1.01	131.67	0.6	0.78893	0.6593	30	12	12	3	16	0	0	0	18	0
	;jzxUirrzxzyxOijCaUjvhDYbA@kkpbYO83b1rJD@T_dNepFFG0Oc40Z02G14V1W0J!J4!W2N$X1B!	F084N2NFF!DX4mV_B4T10@05@#970X0FI258h06402N50V0k94u0Dk!WFGFs1aV!7cEF!L2kFJ2V_05F	!1!1/!1%41%A(11$3/.2!1/#2$9$4/1-2//2%B%2$3/)2.1%2$1)1!1.1-1.1$1,2#1%1/%1#1$2!142/*1!5/!2$2.1!@&1//%21$1$6!1/%2101/+6%1*1.2//$1)1$302$2)2!4//01*11!1)2///)2,2//$l1&2.1%1)3(2-2%1)2.1-1,1%2/)22#1&1)2$1)1!1/2$1.7!1!3%10301%2/#204+	fgwpq@BYwAFK^nCpGHYIIddeDhlmheELcfjijjfjjiiIqRdXVHySX	30	29	416	416.196	-0.3531	9	0	89.7	0.89978	90.59	0.56667	0.76386	0.73028	30	11	11	5	17	0	0	0	18	0
	;jvxUirrzSzypOijCaUjAh8YrA@FkZMYG81A1p42fPd9FVl!F8N0J2#K1!W#184040V28$X1B!	!84FHNFF!BY4m0_g4S10@11@#964X0FF25Nc02a02850V0V96u0Dk!WNG1s1ZVF0IcE#H2JF44V501F	$2#3/-C(11$3/(1,1/2#19$12,21.2#2$1+4(12%@/!2.1/01/!3.1/1/!2/01*21(2/3(2#4/02)3!7(3//!D2//-1$2!205/1(2//!1!1/&1!2(2//-202!302&1!3//-1/////)1/#3)10m1.2)101+3)1,42*10103/,1)1*1/0103%3!1%3/01*1/01/,102#104%103/#6!1(12	fgwqQ@BYwAFG^AxSdLddrRbRRRrtTTTMSUUMMUUUUUHcBi@kS@	30	29	412	412.208	2.1664	8	0	50.17	1.3488	73.52	0.56667	0.76692	0.70075	30	10	10	3	17	0	0	0	23	1
	;j;er:nzyxOXfreThf4ymbduwkJKlxKnC1YZi9PCVPUgHH30c8F260@LkF1V_VJ#JLFW0H!V0X1B!	F0918IN2G802Y4kV_gFM1021GX2189KBV8FI31F506X2V94FV0mG2HVUl1!4WFF06VF2Jd70F062oFF6V4010	32/#1/0C(1)3!5!12/#1%1/202206$1.2/$1/4/C#21/%1)1/&3&301/,2/1//%1/&2&2#1%2$2,21$5/#3/&9&1//%12$1!106/02/1*1#1#2-2-2#102/1101/%1(1(2)1!3$1//(1101(2#11%2/.1//+1!2+2!20l!1%4.11#1$1&1-3+1(1!2%1*1/-2/)22)1!1/#12!3//01&1%1%104/+15071*	fgopq@L]wAAgMnCpSHYIDddddeDmImKDemgjjjZjfjjffqj^fXbRE`	30	30	416	416.196	0.8485	9	0	88.88	0.89885	108.53	0.63333	0.73495	0.76319	30	11	11	4	15	1	0	0	19	0
	;j;ir<yxOijhiTdQhDYrAuNk_rnp03E1bJi@P_dNfoHF088V42!8M1FWW50J18JJ!W2N$21B!	F08083N4F80DY4mV_8JP10@1Ce01093408FI25Nh06!VN5FV0m14m0Ek120FWFs1XVF0Fd30F0L2kFF2V_050	/)2%2&B(11%201-1,1/&2$8$2/1-2/$24$1*A/*1*1.11/4//01/01/01!1*1$5/11!1*2/1)1!7#1-2!1/$B01$1//&21#22#6*22,2/&12!2)1$3/!202(1//,13/104+1//02!1$1)1/(2/2(22/2/.20n1%1/,1#2)1,2%1*2/&21#1/!173(1%3(211*1)2$2%1.1#1/!2$2%1%10401%2/#205+	foopq@BC_AFO]nCpKHYIIdeDhlldeDXXlhuUMUTuUUSMcbcJsGKrm`	31	30	428	428.207	1.3222	9	0	89.71	0.93423	101.59	0.58065	0.75015	0.70285	31	11	11	4	16	0	0	0	18	0
	;jzxUirrzSzypOijSaUhvheYrA@FkprYl01E1pJ6fud9Fep02F@OcJ2#K10VW#18J040V2801V0X14!	!84FHNFF!BX0m0_g4N10@11@#964X0FF25Ng02a02850V0VO6mVTl!WRG0s1ZVF03cA#H2F044V501F	$2/*2$10@(1102!3(3/,1/!201D$4/.2//2%8/(1!1/(11/%1*1//#1/01*2/)11,4/01(22!4#1#5)2/(E4#301,1/12&110302!20601/&2!3//!1$3/02!2(1(4//$201!302&1!3/02//-2///#22/01/#3)10o1/)1&1/1-2.3%1/!1!11(1*42/11&2/+1!1/)1/%2#1(103(21/!7%1$13	foopr@BYwAFOAnCprRSIJIQIJiQQQPuQjjfijjjjjYGEFPEP	31	30	421	421.220	2.3274	9	0	54.82	1.4723	90.59	0.54839	0.72332	0.70595	31	10	10	3	16	0	0	0	22	2
	;jzxUirrzS:pOijCaUjQheYbA@Fo_MYl80A9p42jydAFXp0XFXN0J2V!J10VW!V!4040V28$X1B!	8084FHNFF!8X4m0Zg4S!@W1@#964X0FN21Ng02a02850V0VO2uVTl!WTG1k1gZF0IcE1!H2JF44VC01F	)3&2%101,@(1102!3/03/#1/2!219$5/.2#1$1+4%101&6/!2(1/(1/!3.1/1&3*3#3,1*2.1*1(2#4(2(1(23!2//+B2%2,1/&101!302!207(2/2!3/.1!1$31+1&2(1011$5/&2,201!302&1!2//-1,1#2//(1/-1/#3)20m/2)1(410103)1/-3/,1)1*7/01(3%1!101.1(1//.101%103(21/!2+10	fooqq@BYwAFKN}\GaNPrRSIJIKJI[QQQPuQjjffZjjjjYDXUPtp	31	30	432	432.195	1.0795	10	0	94.94	0.98747	107.66	0.54839	0.74954	0.70898	31	12	12	3	16	0	0	0	19	1
	;j;ir=xtjjgiThvhDfzTsgoprXx0fjCpNgjTZfFuqFkFs1V56g0aM14X1W0VW8F428k2s08!V14!	N080N2NF#DX0mV_8JP30@WC@010974V8FQH58h07!VO50V0V14m0Dl10WHWFs1gZF07d31F0q2k0F2Vh05F	/02/%B%1012(1/%2(1/2!2$5$6/.2(1/!1*A$12///!1///,1%3*1$1+101/!3!1/(3$3+1!1/!2/#2#8&3(1//#1$8$1!2/2(1)2+6%2#1/!2!201#3*3//$21#2*2032*1//$1!1%2!10102,2(3/2(2$1(2//!20m3#4!1.1%12/!1/#1&2!1/%101/&38)1%1(21!11$1.101/*1!2.2$2+1103%122#1,10303+	foopJ@B]wAFGAbmxOCIILdheEhimlehhbfjijjfZjifT\Rhcem`	31	30	429	429.196	0.5608	11	0	121.38	0.90534	135.73	0.58065	0.78035	0.72232	31	12	12	3	16	0	0	0	15	0
	;j;ir<ytOijyiTdQhDYbec8k_rnpK3E1_kgfPZ9FewHF2!VJ2!8L1FVW5V#JJJ0V2N!V!1B!	F08083N0180@X4mVZcJC10@19e01092408FI21Nh0622V850V0m12k0Dk1!FWGk1aVF0Fd30F0L2oFF2V5050	#2/+2&C(11+3%1/01/1%2!204$6-301-2$2//0A/!1&1*2.1&3(15.1//(2!1)1-1$3/1#1/!2(1)1!72!1-2!1!1/0911$1#1+1/01#11#22#5/)2/&1&4%103!31/0202(1!2//*2/!4//)1#1!1////!22//(1&20o1%1/.2+1,2%1//0301#10101.73#1!1/21&10101)2#12%101+1$1&1/2%1%104(2!3/105+	fooqQ@BC_AFOWAxEdLddrRbTVVRRdQLVTZjijZjZjifQqQbCJv	31	30	424	424.219	2.2917	8	0	89.12	0.79342	81.36	0.58065	0.81439	0.70075	31	10	10	3	17	0	0	0	16	0
	;j;ir<yxOijziThvhynreewkKrnxKnE1_kg@PgdHywLH38VcJ260@MlFcW_V018JJHFV2P!V0V1B!	F0918IN2F80DX4mV_8JP1021Se2189MBV8FI35N_06V0VO50V0mG4mVDl1!4WFs1XVF2Jd70F0L2kFF2V_050	32/-2#1!B#1#11(2!5!1/+1)1%2!205$4%1/(2//&9#2&4#2!2/-1!1&3$1#1.1///%1,11/%2/&1(1&101!4/!2/(9&1)1/-1#1$6/)2/!2(1204%2#12&101(102!3,1101/*3!2!121#2)1202+1//01!1-11$2/!3!1,2(23/,1/!20l1/)1/01%1/#1/#3.1#1%1+34)1%1(22)1.1%101//&2$2%1%104(2/#52,	fgopq@B]wAFOQnCpKHYIIdeDhllhcH]DemgZjfjjZjjffqqNbYCe@	30	30	416	416.196	1.1209	9	0	92.8	0.90312	101.59	0.56667	0.7262	0.7569	30	11	11	4	13	1	0	0	17	0
	[r>vjzxiThfCyvjyjRoqbbh0v1Cp8wELcmFyaFq1k0kCBi06MV021Z0VZ!42FV8e!V!14!	N090N2N2$XVkXZ8F038@VG20149J8V8HG310CVM!VR40V0X10F0Dl5!HWFF0gZ2!d31K9a2k2F2VBF10	//(@03%3)1&1//(2!8$@01!2$1/.2$31(12$2*7/$1(2!2//.1*11+1#2/01/+3//*1$1,11$1/!2.1(@2%2!1)1/+1!1$6(2/.1(2/)2*12!2%3*3//01(2,3!2/.201+4$1&101021+2#1//%1)2)1/$10n201!303/!1)2$@/+4/#42$1!2/-2/!1%21(112/$2011/(1/%1$1#102%12!1$1%2$21,	fgoPr@LC`cpT{AxYIDdheDdimLXdXekQjjBhIbjjiXPqNdMl	30	30	407	407.213	2.9134	8	0	92.04	0.82877	102.13	0.56667	0.75446	0.6766	30	9	9	4	15	1	1	6	17	2
	;jzxUirrzxzyxOijCaUjvhDYbA@kkpbYO83j1rJD@T_dNepFFG0Oc40Z02G14V1W0J!J4!W2N$X1B!	F084N2NJF!DX4mV_B4T10@05@#974X0FI258h06402N50V0k94u0Dk02WFGFs1aVF07cEF!L2kFJ2V_05F	!1!1/!1%41%A(11$3/.2!1/#2$9$2/1-2/%4)2%D%2$1/)2.1%1$1)1!1.1-1.1$1,1#1%1/%1#1$2!142/*1!5/!2/$1!B&1/1/$21$101!6!1/%2!1/+2%1&1!1.2//$1)1$302$2)2!4//01*11!1)2/+1/,2,2//$n1&2.1%1)3(2-2%1)2.1-1,1%2/)22#1&1)2$1,1/2$1)2$7!1!3%1030102#2/#209+	foopq@BEOAFK^^CpgHYIIddeDhlleEhid\uUMUTuUUSRSbeHrlqr|kX	31	30	428	428.207	0.0346	9	0	86.61	0.93188	90.59	0.54839	0.75482	0.73284	31	11	11	5	17	0	0	0	19	0
	;j;ir<ytOjjyiThfCDfbicckornxKAA1WcgfTVVHejHF2F1cJ2c02MFF0WZV0V!JJ0k08!V0V1B!	F091@IN!8!X4mVZcFM10@11e218914V8FG21NC07X0Vt40V0m12m0Dl1!FWFF06VF0Fd70F0a2oFH2V5010	+1/#2$10C(101*3#11/!1/101&207$3(1$3/*1+4/9/202&1//!3)3(1%1-1/%1/,101/!2#1$1,1!211,1%2*1&2/(B2%11!1+1-2!1)1$4/(5)1/.3(101,2%1!1&1/&2&3!1#2!3,2/&1/%1101/02$1/.2!1#1#1(1/,3)30n#11012/011&1!1/!1#2!5$1)3$1//,4/*1&102(1&1#1!1-1,1*1#12%1%203*13/6-	fgopQ@L]wACe`|DrFRQIJIQYYKRJZqQX}zjijZjjjifdLPYCS@	30	30	408	408.220	4.5223	7	0	56.5	0.95027	68.07	0.56667	0.76773	0.71581	30	9	9	3	15	1	0	0	19	1
	[r<yzQizheThfhynb@jwkq7rx0r31_0w@PgtHmoLL10VNJ860@Llk8W_10404J2FV@@$V1B!	F091NIN2F80DXZkXZ8JP1820OX21B9M8V8HI31FC0LV0VC50V0mG0HVDl5!JWFF1XV22Jd70K9L2kHF2VRF50	3//&D#1#11(1/)1(1/8!205$2+1!1(2%2/-3(3#2&4+1//+1!1/#1&1$1/(1/%2011-1//!2$2&102!6/&1*1(4&1-2/+102!206#1/$2/&2$2$1!1$2$1#11!2#102(1(101/-2#211!2)1!4!2/$2)2$2$1!3$1#1#12!102/%1//#1#2/&1(1l%3/0101%11%20@&1/0101/#4$11/%1*2/)21)2+2&10301#1/!1!1/(1%104(2/#2!1*	fgpq@B]wAFOQnCpKHYIIdeDddehcEmDekAv]jjB`hjjjZRPzI`H	30	31	416	416.196	0.364	9	0	111.05	0.75471	101.59	0.6	0.71344	0.72323	30	11	11	3	13	2	1	6	15	2
	;j;ir:UzypNijhiUjfhunbAuRkoMYl8lfGp4ZAyh9Fnp42J21042a!5W4815$402NVXP$X1B!	!94FHNLF!DX4mV_BJR10@0Se0109L4X8HFI58g06Z0XO50V0XO4uVUl12WRl0u1ZVF2IcE4F0H2kFJ6V_05F	/$1/!A&111#1#2/$1#1$1/&209$4.1(2%2$2)2/!1#A)101/&1/(1/!1$101/%1,101$1,1#1/)1#2!102%1/!1)2!4+1/)1$8&1//&1!40101!7/)2103&1(1!1&4!1!1$3.1$2(1(7/%2%1&201!6)1!2/%1/%11.102,1)1/&1,1/%1&3+m#23/!10201$1%2/!1#222-3%2/*1)1%3/*2#11#1-1-1/(1)1+1%103$1!4/#6071*	foqq@BUwAFCNc\G`vPrRSIIIJIIQIYQIiPJVjijjZjjfihdiZARTcdy`	31	31	432	432.195	-0.183	10	0	102.8	0.91255	110.82	0.58065	0.69939	0.77436	31	12	12	5	14	1	0	0	19	1
	;j:UirrzxzvxtjjCaUjvhifjT@kopbmO83jSrNDfyhfHerHmGV9c54Z0ZKlJY1W0o!JJ!k2s$X1B!	N095F3NLF80BX4mV_B4T30205@208974X0HN35NZ06Z02O5FV0k94u0Dk02WPGFs1iZF0IcCG!L2kFJ6Vh05F	/$1&1*D(11(2/%3$1!1!1,2(5$4/.2//&D+1//,1!1/!1&2(1,1!3#1&1$1,1#1%1%1.1#1*2)3*1$1!1/!2%1#2,5&1*1/03(11!20101017(26.2!1&1(2*4%1%2#1+2!2%2*3/3$402+2$1&101!3#1/!3/$11101/04)11(1/$1/1,1%1+1(m1!1#1.101/$1/%11)4//+1%2/*3#1$1,1/.1(1)1$3!1!1%10301$32/010207#2&	foqq@BMoAFK^CdGanPrRSIIJIQSIYJEQYZ{vjijjYjjZfkGEJIbNPV	31	31	432	432.195	-0.2823	10	0	118.4	0.79231	110.82	0.54839	0.6374	0.75474	31	12	12	4	15	1	0	0	18	0
	;jzSUeMrzGzypNXf4aThf4@XbA80kopml01d1l04dP40FeW20F01cJ2B08FFJ1V1%440V0N$214!	F095N3NF1802Y0kV_c0M10@11#895420FI21FC0662284FV0V92L0Dl!1FGFF04VF0Ic1F!a2J0L2V401F	//4$11D(1/02/#2/&2!209$2$1/!1/,4#1#2&E$101/-1/.301#1/(2/%2+1/#1/1+1%1%1$5)1!1/)2*1,C2%21/-3$101$1$6(1/)2.1/!2$2!1)102!1&2///05#1(3$1+3/,1$1/0202//%3$1+1/)3+q(4&1!1#1021/01)2)2-15!1$102(102/+2/*2%1/02%1/+2+102$4!1(110303/*80701)	e`_lFH@LLkhDCGCo`OCIHddeDhlleEDe\ieUUUMUSUULtxLHRASAQbYf	32	31	433	433.231	2.4647	9	0	71.15	1.0784	94.37	0.625	0.68355	0.64123	32	10	10	4	18	0	0	0	20	1
	;j;ir<fxOjjhiUjfhyvbDPRooMXl8kfOpBZjyhfFmr4mGV18J2Z!4W48WV0V!406Fk2N08!X1B!	8094F2NHG!@X0m0ZgJS!2_9e#96428FN31Ng16a2X951V0X92m06l10WPW1m1gZF03cA5!H2o0J2VC05F	$1/!1%1#1020B(12$3!1-3+3#1$3-2!208$8&1/&2/,101&8/301/!2//01/3+1/%2#2#1#1#3//02/!5&2/102#2(1//081%2//$101!202$8(2/303,3%1(4!1!1%1+1!10102+1$4/1/#2$3,3//-1,1%14,2&1/)1(2/$1+1&20n/2&102%11#103)1/*2/$1+2#1.6/)22#1$101,132(1///01%103(2/#315+	e`_lAD@BNghDLKO@lk`O@ZPrRSIJIKQQISIZKRpmUTttuUMUSVBd\aR`tX	32	31	448	448.194	0.8577	11	0	123.64	0.8642	127.89	0.5	0.80388	0.75107	32	13	13	4	16	0	0	0	17	0
	;j:UirrzxzyxOijSaUhvhiYrf@FkprYK01E1rJD@@_dNepFHF8Oc42#KW0V1W0418J4!W2P01V0214!	F084N2NJ#DY0mV_84P10@1K@#9MB20FI358h02402N50V0V94m0Dk02WFGFs1ZVF03c1J!L2k040V_01F	//4$10@%1011(1///%101B$2/.2/%4$1*C%2/01/+11#1&2/$1)3&1$1+1&1)1-1$2)1%11,1/01)2!4#1-2.1(D61$1/.2&11#2$7&1!22,2/.2%1*1.2(1//,12$3*105)301//$1)2$1/(2/2(22,2#1/#3)20q1/-1!1/1-2$1)5%1/021!11(1)12)1%1)2+2.1!1/&1!2.2$2#2(102(2/#608)10	e`_dNH@BBhDLGOKo`OCIILdheEeddhihh]luUMUTuUUTth\JJX\Wclp	32	31	435	435.223	1.7543	9	0	76.88	1.174	107.58	0.53125	0.7436	0.70697	32	10	10	4	17	0	0	0	21	1
	;j;er:nzyxOYfriThv4ymrfuRkopnxKnC1YZi8PCVNzgHH388V42D0@MVF1W5VJW80JHFW0P!V021B!	F090P3N2F806X4mV_8FH10@1Ke0109KB08FI35NhW7!Vs4FV0m10m0El1!FWFN06VF0Fd30F0a2kFF2V_010	04)2)101&2&@(3)2!5!11/#1/&2$8$4)1/.1/,A/,1//3)4///*1/$1!13$3!3/#122*1$1+111$4/!23011/#C&21//%2$12#7/02#1$1/21*4%1$3$1)2!202///,2*204//-1!1,1%2!13/+1#21(1//2+1!30o!1$2#1+101&1(1-3!102%1.1$2//%373/(21+11(2$1%1!3/(1*2$2%1%103/,3,1	e`_lND@LAohDG@nmg`OCJPrRIIQJKKJHrKRqKJUUMUTuUUTlqCBldTJbCElp	32	31	444	444.206	1.1461	10	0	106.63	0.87152	125.6	0.5625	0.82072	0.75402	32	12	12	5	17	0	0	0	19	0
	;jzSUeMrzGzypNXf5aTjf48XbA@0kopnl01C1l04dP50NV_20F01cJ2808FFF1V1%J40W0N$21B!	F095N3NFG802Y4kV_c0M10@11#895420FI21FC0262284FV0k92T0Dl!1FGFF06VF0Ic1F!a2JF60V401F	/$1*2$10A(1%3*2/#2/&2!20@$2$1#11//*4#1+E$101/-1-1/30101)2!1,2/%2+1(1*1*1+2$1%1%1$2,1!1!2/!21-2(B2$121/,12$101*6//!2)1$1/!2$1011)102!1&2*1+4/03&3#1(4$1//(11$1/02011//$3$1//%3)10p(2/021,3#1)2)2-13(102(101/+2/1)2/(2%1//(101$2%1$110303/*80701&11	e`_lFD@LDkhDCKCo`O@ZPrRIIIQIYIJJIJTjYUUUSUSUUSMNCB|fTpTPfY`	32	31	440	440.218	1.7847	9	0	87.34	0.87852	94.37	0.625	0.694	0.62778	32	11	11	4	18	0	0	0	19	1
	;j:UirrzxzvxtjjCaUjvhifzT@koprXt8AjSrNDjy_fFerFmGs9c56g0ZKW4e1W0oW8J4!k2c08!X1B!	N094N2NHF!DX4mV_B4T30@_1@#974X0FP358g17402d50V0k94u0Dl!WHGFs1iZ!7cCG!q2JFJ2VC05F	$2/&1!1&B%1011(1*4*2(1)2%2!201!5$4/.2/*21#2%9$12&1//*1/%1&2///!1!1-1/!3!1/(33#3+1/%2(1.A&3(121#1/&1$1$9(22.2/#2*2%1#202#1+2!2$13*3/3$2-2$1,5#1//)1!1)2$103,2/)4(2-2-11/!20m3&1(3%1%1/1!1/!11)4/)1/(7/2(22#1/&1/*1!2.3(1!1%103%122#1,10103#2&	e`_lID@BJchDLG@hlmo`OAZPrRSIJIQZJEYSJKQUMUSUUMUUTsNGBTbTPxcf	32	31	452	452.182	-0.716	12	0	131.97	0.90846	144.96	0.53125	0.76318	0.77181	32	14	14	4	16	0	0	0	17	0
	;j;ir:xzfxOijhaUjuCDnr@PoopMVO8ldNp0cEyhXFHW0kGc18F2Z!4V4VWW0V18046FV08$X1B!	8094F2NHF!6Y0m0_g4M102W1c#95428FH35Ng0660X840V0X92m06k101HWFP0BZF07cAK!62o0J2VC01F	$2+2%1.B(11(1&1%2)2!1/&2$8$2-2/-1(4)2$3E%2+3/102/%1*301,2#1(1*3*2(1/$101%2$1/-1$1#1)1-31-2,1$B&2//$1&1$7(3/.1!1$2&2/01$1&102/01+3#1*11$1&6#2$2!1//-1!1)2$41/$1(11//3/#3#3)10o/(1%1#5101//1(1710101!1//)3,1,2)1/01#41/!1$2/+1%103$1/&503*2	e`_lND@LFkhDKO@lo`OCjPrRIIQIIQQYS[JJUKUUSSTuUUUMJDd\fGDh{L	32	31	444	444.206	0.9342	10	0	103.53	0.86767	114.6	0.53125	0.79202	0.69862	32	12	12	3	19	0	0	0	20	1
	;jzUUeMrzGzypNXf4aUjf4@XbA80kopml81dGl04du40FeW20F01cJ2B08FkJ1V1%440V0N$214!	F095N3NH1802Y0kV_c0M10@11#895420FI31FC0662284FV0V92L0Dl!1FGFF04VF0Ic1F!a2J0L2V401F	//2$11F(1)1&2/#2/&2!208$2$1///4#1#2&E!10101/-11/-301/,2/%2+1)1)1/1+1%1%1$8,1/)201/%B2%21/-2$101*7(2/)2*2#1/!2$2!1)102!1&2/,2(1*4#1(5$1+2/,1$2/0201//%3$1+1/1(3+r(2*1#1021/01)2)2-17!1$102(102!1/(2/*2%1/02%1/+2+101$2!1(110303/*8070102%1	ehP\NH@LBghDCGHk`POCIHddeDhlddihdkeLjjjijjfjjYipXPdBfBbdkL	33	32	449	449.230	1.538	10	0	84.25	1.0662	114.6	0.60606	0.68993	0.6621	33	11	11	4	19	0	0	0	21	1
	;j;ir:xzvxtjjhaUjvCDvzTPooprVO8vdSp8gEyhXFPYFkGs1cG6Z04JV4XWW0V18046Fk0c$X1B!	8094F2NHF!6Y0m0_g4M30@W1c#95428FH35Ng0660X840V0X92m06k101HWFP0BZF07cAK!62o0J2VC01F	$2//!A#1#11(1&1/2!1/#2!2$@$2-2/*1!1(4)2$3E%2+3/102//1301,2#11&1/.1/$101%2$1/-101!1-1-31(2$2)1(D&2(1//#1$7(3/.1!2$2&2/01$1%2102+1(1(3#1*11$1&6#2$2!1//&1%1!1)2$412/#1!3#11//02/#3#3)10q/(1!1!1#5!1//1)7!101!1//)3/!1&2/+1#3/#1$2#1/&1%103&2.2$403*2	ehP\ND@LNghDG@hb`PO@ZPrRIIQJIJJ[J[YQRiZjjZfijjjjZ\FEIOIaqZIs@	33	32	456	456.217	1.2935	10	0	100.44	0.89436	114.6	0.51515	0.79802	0.7177	33	12	12	4	19	0	0	0	21	1
	;j;ir<yxOijzeThfhynbduwkoMlxKnE1bZifPhdPUwLH30c8F260@LkF9V_VJ!4JLFW2H!V0X1B!	F0918IN2G80@Y4kV_gJU1021OX2189MBV8FI31Fh06X2V95FV0mG2HVUl1!JWGF1aVF2Jd70F0L2oFF6V4050	32/#1/0D(11(2!5!1/$1%1/202205$2+1!1!1+2/%4/C#2/&12(1)101*3&301/,2///0102!1/!1+3#1/!2$10103!6/#3!1/#9&1//%12$2!1071/2&2(1/#201!1!2$2)1#2#102(1(101//!201!2)1!5$1//(1101(21#1%2/%1-1//)2/0o)4.11#1,1-3+1+2/01/,13/)21)1!1(2+21031//1&1%1%105(2/!12071*	e`P\ND@BIkhDLKOAo`OCJPrRSIIIIIQKRIZNIKWOMUUSUTuUUMM`Y@hUDEFI`	32	32	444	444.206	0.0879	10	0	102.81	0.94261	121.82	0.59375	0.73853	0.78115	32	12	12	4	15	1	0	0	19	0
	;jzSUeMrzGzypNXf5aTjf4@XbA@0kopnl01h1l04dP50Ne_20F01cJ2B08FFJ1V1%J40W0N$21B!	F095N3NFG802Y4kV_c0M10@11#895420FI21FC0662284FV0k92T0Dl!1FGFF06VF0Ic1F!a2JFL2V401F	/1.4$10@(1%3*2/#2/&2!20B$2$1#1-1/,4#1+E$101/-1/.301#1/(2/%2+1/#1/1+1%1%11#2)1!1/)21-2(D2%21/-3$101$1$6(1/)2)1$1/!2$2!1)104!1&2/&4/03&5#1(3$1//(12$1/0202//%3$1//%3+r(4.1021,3#1)2)2-13!1$102(101/+2/*2/(2%1!1/0101/101$4!1!1$110303/*80701)	ehP\FD@LLghDCGK`POBZPrRIIIQJKKIQQIReSJjjjZjfjjfZRFDI@hULEFIVX	33	32	452	452.229	2.144	9	0	84.25	0.91074	94.37	0.60606	0.68906	0.66621	33	11	11	5	18	0	0	0	20	1
	;j;ir<yxOijziTdQhiYrfusk_rnxK3E1boi@PhdPfwHH28cVJ2!@MGFWW_VJ18JJF0W2N!V0X1B!	F0918IN4F80DY4mV_BJP10@1Ce218934V8FI25Nh06V0VO5FV0mG4mVUl120JWFs1XVF0Jd70F0L2kFF6V_050	33/-2&D(11(1!3/(1%1/2!205$2/1-2/%4$1*A#2+1)1/*1&3)1//01//#1-101!2/1#1#3/&1)1!7#1-4)1-B01$1/1/$121#1!106*2%2&2/&1$2(1$2/!102!3$1(101//012.1104(3!1//01!1(2$11$2,1$21.2(22///20p1%104/1#1&1+1,2%1+2!1/#1#11/016)1%1(21+1)2+1-1$1&1*2$3%1%104%102/#205+	e`P\FD@BIkhDLOAo`O@jPrRSIJIQYYIJQFVIKWOMUSUUMUUUMMaphiUDNKq`	32	32	440	440.218	2.229	9	0	86.62	0.96756	101.59	0.5625	0.73623	0.77436	32	11	11	4	14	1	0	0	19	0
	[r<yzQi:eTdQhDYbfzNkbbrpK771boy@P_tNfwHJ208kB8!8H1kWW5WJ40JJF0W@8!V021B!	F080N3N0F80DXZkX_8JP18@09X014930V8HI21FC0L!VB5FV0m10H0Ek5!FWFF1XV20Fd30K9L2kHF2VRF50	03/-2&B(11%201!3/(1,2)8$6$2/1-2/-3(3$1$1$1)1/*11%3%1!4/#1,1//!1.101!3(1&1#1#3/&1)1!7/!2!1%1$3(@&1/1/2$2$222!6+21#2&2/&3-1$3-1#202!3$1//)1#2/!4!2$3/)2*1!3/!1///2//(1)p1$31/.1#@&1,2%1%1(2#4%1&2$1(1*53/(21+1)2$2#201-1,1/2%1%104(2/1!1-	e`P\FD@BIohDL@ag`O@jPrRSIJIQIKYZQZVKJNQMUPUAQUUULqapdiUHMf	32	32	440	440.218	0.8918	9	0	104.87	0.79918	101.59	0.5625	0.76218	0.73199	32	11	11	4	15	1	1	6	17	2
	;j:UirrzS:pNijBaUjvheYbA80op7Xl81fOpF4jyZAFep4XFV1040g!5W4c110V!J#V2N$X14!	8094FHNLF!BX0m0_B4N10@Z5@208964X0HN35Ng16Z02O50V0V94m0Dl02WPG0s1gZF03cA1!m2o0L6Vh05F	/02!1!1(1%F(11(2)2#5/1/#2$5$7/.2//&E+1///1/!1#1/#1$105*201$1$1&11!1/)3&1+1(6/2/.1-17&2//$101&1!8(2/2*1(2*4!3!1*1&1!1#2%1#3%5/%4(1$2#14,3#1)1!2/*103#1&1/+1/1/$3/#1(3+r$2/!102(51*1)2/&7//+1%4/)12#101!201//*2#2#1)1(1)10302%2(2*107#2&	ehP\AH@BJkhDLCGODc`OCIILdddhhdleMDeXTfjijifjjffiPddTPxoF	33	32	453	453.218	0.9658	11	0	119.96	0.89071	127.89	0.57576	0.7199	0.7177	33	12	12	3	18	0	0	0	17	1
	[r<yzQi:eThfhynbfzwkL7rxKr71bZy@PhtPzwLL30cNJ860@Llk9W_WJ404JHFW@@!V0X1B!	F091NIN2F80DXZkX_BJP1820OX21B9M8V8HI31F50LV0VC5FV0mG0HVUl5!4WFF1XV22Jd70K9L2kHF6VRF50	32/#1/0B(11(3!5!1/+1/802205$2.2.2/-3(3#2/&1/%1*3%1!1/#1,1/(1/)1-1/2/&2&102!5/#3-1(6&1//%12$1!107/02&2/&2$2$1!1$2)1#2#102(2&1101//!211!2)1!2!2/.2$2$1!3(2$1#102/%1///(2&1(1m%3!4.11#1+@1!1!1&3)101+2&4%1/%1)12/)22)1!1/!202!31/!1/$1%1%105(2/!12!1*	eo`\ND@BAchDLOHng`O@jPrRSIJIIIKQFPpqIZpHzyjjB`hjjjfdlGHeJhA@	31	32	432	432.195	-0.3694	10	0	124.15	0.78059	121.82	0.54839	0.7	0.79438	31	12	12	4	12	2	1	6	16	2
	;j;ir<yxOjjxiUjvhynrfuRkprnx8ljGrJiAyhdNzpLHK8Oc42i0@MWJdW_04W8J42NWX@01V0214!	F094P3NH080DX0mV_8JP10@5O@0109MB28FII5NhW740XO5GV0V94m0El10WFlFs1ZV!Id3JF0q2o0J2V505F	02!2/*2$107(31#10101/)1$1/&10D$3/.2#1*2/2%9///$11/04////!1!1-3$3!3,1)2.1/1!2/!2021/$D2%2.1(1%2&11#121!8*1-2/,2(1$3/01202/02/$1&1&2$6*202#1.1/,1+1!1#2&1/(1#4(22!1#1/-3)20o1/3%1%1!1.11(2$2$1)3%1#2-1#1/#53.2)3#1/#1!1!1//*3$2!1)103!1$2/#6!1)1	e`P\AH@BJohDLG@dmg`OCIILdheEhbheeEJliEduUMUUUUURsQGBTgdbRGElp	32	32	441	441.207	0.2629	11	0	91.85	1.1633	127.89	0.53125	0.70564	0.81625	32	12	12	6	12	1	0	0	20	1
	;j;ir=xtjjxiThvCyvzyewoprYx0v9Cp8gETgXFybFm1s1cK6i06MV0iW_0VW8046Fk0e!V0V14!	N090N2N2#6Y0mV_cFM30@WG@0109KBV8FI35NhV720VO40V0V12m0Dl1!HWFN0BZF24d31F0a2o0F2VC010	$2//!8#1#1)1&1//(2!2$C$3#1)2/*101)4)2%E%2+201+2/$1.13/$1/2-2/,101&1#1%3/&101031#3(11$1(3)2.1(E22$3(1!1)1/%1$701%2/.1!2,2/02+2!2+1+1//#5,1///01$1#2!1#2/0101!3#1//!2!2/3#3)20r!104/%1!1#5021/&1(1&2032#1//,6/!1&1(112/1%1/01$2#1/#1$1#103&2.2$203*2	ehP\NH@LIkhDO@dc`POCIHdeDhdeMicEEXhbjjijZZjjjfYPXSdpxmFy`	33	32	449	449.230	2.693	10	0	95.09	0.97665	122.44	0.54545	0.817	0.71389	33	11	11	4	17	0	0	0	19	1
	zpz5n0U8GWJGM!8010V282*401!1.F//0214!	!84F2NF$X$80F!2018$4020F02%4028!V!90X,4V!381#22F040V5#	*1/,9////&2*2///#1/!2/////(1//,1/#5.1/+1/+8#1//&1/%2/2*2&3////(1+201#2*2$2/,1)1/02//+1!4///02////&G/*2/!2/)1/%1.1.2//01/+1////0101//)12	dmVL`IaNCpReWUjfj`B	11	10	165	165.044	-0.1154	4	0	30.61	1.096	30.93	1	0.8082	0.35835	11	5	5	0	8	0	0	0	9	0
	zjbDvUbcLjk3RZoF02V24Z!NV!V8&k$V/02#V/2%14!	!9!2&V$8F#20F201!J!80F3$4!V8%1#801#V0F!V#830F022%4#	//(A/!1///#4$2////&1///////////+2$1/!1-101!7//&2!13,1//,3//$1//!2(2!202!21+1///2,1////)1///01//,G/*2/%1.2+1/,1/)2//$1/01%1//02*2(2#101/,2-	dmVL`IaFCpRgVujjjhjA@	11	10	165	165.044	-1.3672	4	0	21.21	1.8741	52.93	0.90909	0.81177	0.46052	11	5	5	1	7	0	0	0	11	0
	zjbBtS6cLYF1ywo!V064V048V41#V1V%F,F//0214!	!8402NF$X$8$@01$1402!F&4028!V!102&FF0F04V!381#22F#V4#	*2*1/0A/!1/+1$1(1(2$2////////!1/)1(1////03.1*1//)1!9//+4//.2*3////(1+201!23+1//01/+2/02/////////&G///02/%3)2+1////01/+1///#4,101/,1+10	dmVL`AaFCpRe][jjjhzA@	11	10	165	165.044	-0.0395	4	0	15.01	2.2352	30.93	0.90909	0.74391	0.41589	11	5	5	1	7	0	0	0	11	0
	zjbDvS6eLbH1yPkFVV06F4048X48#4V*8%1!F//!14!	!84028F$V0F0Z8$201$84$F%4$4#V!F02F!1010F!V#81$2F!2V401F	//3&6(1)1///)5///,1///////,1///!1/$3//,2/!3/(7//%1/#21/&1#1///-1%1///%2,1///2////,3/-2+H(1.1//(2/5///!2/*2)1/#1///04,101/,53,	dmVD`D`P|LdRRbajjjhjA@	11	10	161	161.056	1.2452	3	0	1.92	12.266	21.7	0.81818	0.80951	0.41589	11	4	4	1	6	0	0	0	11	1
	;CfSzc7I43do_80dVV6c%9c8&1!V&F1/*4*2$	F08*V!V080H1$201!1!8F12!1$V#V$209V1$FF!V#1!F062%4#	//(9/!21/*3/&2$2///!1(2.15/////////-1/&2/+1(2&5//+4//.2*2//+101*2/$2$2/!102*1/,2/!2&1/////)2////&I&2(1)1/!1!1///$2////+1%1///&2.1/,1-	dmVD@DATfUUzjZjHdTp	11	10	142	142.093	0.3473	3	0	20.63	1.4421	43.7	0.90909	0.67647	0.46052	11	3	3	1	6	0	0	0	9	0
	zjbDvR7eLbn1q@kFVX46F4V48V68!FF1/01!F01#4/*214!	!84F28F$V#480F!201%402!F%440284$90H%1010F04V!181#22F040V4#	01/-2&6/*2//+2$5//////!3///////1/1/1///1)3//&2!182/$201-2*2&3/////+1///,2,1////!1//////%F/(102/%2.2#1+3////-1*1/1//&11*2,102/,6-	dmUL`LfDXOCIHbhljjjjJ`P	11	10	167	167.040	-1.7199	5	0	24.75	1.6242	58.76	0.81818	0.78084	0.49698	11	6	6	2	6	0	0	0	11	0
	zbbBv87@LlI1T@01!40FV8!2X$40V/#F//0X14!	!84F28F$V#4B4F!201%402*40204$80H%101#4V#89$2F040V4#	01//%9//101/01/02$2///+2///&2///01//,1/#3$2)1*1/1/+6#1$1-1/!3*1/*2-2$2/////$2%1////&2!2/////&1/////0F///*2&1.2////-1*1/2+3//&4,103.3,1+10	dmWD`DyXhOAJ]Ufjjj@H	11	10	165	165.048	-1.4207	5	0	15.2	2.0164	28.18	0.90909	0.74394	0.38918	11	6	6	0	7	0	0	0	11	0
	zjbBvN6cLYt1yVV!V!BV840X38$1&1#2/#V/&14!	!9!2F2$X0F0Z8$21%84$F1$4#84$10F!F$10F!V#81#22!F204#	//02%A(2)102$3/$1/%4$1/////2#1#1/////#1+3////(2/!3$3,1%4//+5///*3/////$2%2//&1//!5//////02////$10G/////!2//////*1%1///*101/,4!1%2#	dmVL`LaECpRiU_jjj`B	11	10	165	165.044	0.702	4	0	18.11	2.0237	55.52	0.81818	0.82756	0.43944	11	5	5	1	7	0	0	0	11	0
	zbbBvN6cLWO1yck!V02B0848078$1V*2$V!F//0214!	!8402NF$X0F0Z8$201$8402*40284$10H!F!101#4V!381#22F#V#F	/&1)3%@(2)1&1//+2$1////-2*1(2////!1//,2+1&2/*1/104$5/#5#2//&4///*3/////$2%3////*2//////!1////#20F/////!4////-1/+2//01/.102/,1)2011	dmUL`LVDDOCIHddTjjjh@`	11	10	167	167.040	-0.6296	5	0	21.65	1.7136	47.76	0.81818	0.81422	0.43944	11	6	6	1	7	0	0	0	11	0
	zhb4n1b8FYF3L4$V&V!V8,V//-14!	!8!2F%X$8F#2!201%80F2$4!V8%1#801#V0F!V#830F022!F!4#	*2*1/0D/!1///#4///////*1////.1//!7.2///(B//+2///*2////(1(2!401!23////*1///$1//%1$3///-1(H&1/!2/////,1///!1/01%1/!1//!2#101//+	dmVD`Ia@|DiWUZjjh@`	11	10	161	161.056	1.0943	3	0	1.92	12.266	21.7	1	0.75375	0.35835	11	4	4	0	8	0	0	0	11	0
	zrzCvNRcKVCFbVl80c0X68@4!1@8#50G0110V#@40F$F-11+N%14!	!8!2NF#4X0H0_8!102048#84#F0248V%840V!10k!k!10108!V!381#22V$W!F	//(7(2)1&1//+21#1$2#1/)1//(7+3//////!1/$1,2///%2$3/#3$1/!2/!3/*1/.3//#2/1#4/(1(2////*3*2//2///////*20I.1+1/01/!2/2//+1///-1)1*1//+101/,1)2021	dcvL`LaECpRiU]ZjfiBFh	12	11	177	177.055	0.7245	4	0	46.22	0.79295	55.52	0.83333	0.73965	0.51299	12	5	5	1	7	0	0	0	8	0
	zjbBtOacLYl3ygV!VV040840X68V8!1&10V//-14!	!8!2F%X#48F#2102(80F%4!V84$10F#1#W0F!V#83#22V0F!4#	//(C/$2$3/)1/04$2/,1////////////*3.1*1//,7//&3#6*1//1-2/////$2%2//%2//#3/+1/(2//%1+2////I&1///!101///*1///!21/1%1//+12,102.2&1$4,1	dcuD`LvDCpRi]]Zjjj@H	12	11	175	175.063	0.8516	4	0	5.47	4.9543	38.53	0.91667	0.77433	0.41589	12	5	5	1	8	0	0	0	12	0
	;EvRUeMrr1r@kNVY4aHBV4@V68!FF5$1*21!F01#4.4*214!	!84F28F$V#480F!201%5020FF%4402840V!90H%101FF04V!181F!22F040V4#	//2$205/*2///05$2101////#2/$3/+2///2//!1/&2)1///1)1//&2!172/$1011,2/!3/////+1*2///02,1/01/,3/!1//////%H/(101/%1/#1+3////-1*1///(11*2,102/,6,2	dcuL`LfDXOCIHbhleUUULU@`	12	11	179	179.051	-1.4933	5	0	37.26	1.0789	58.76	0.83333	0.77269	0.51299	12	6	6	2	7	0	0	0	10	0
	zxz_l_y8lYJIM40801VZ282!X!V8!401&V/$4/(14!	!8!2F%X$8F#210@(8FF2$4!V8!V!10V!V1#V0F!V#83#22!F!5#	*1/,B////&2*2/////,3/01///.1.1//!5.1///(9//&1#3$1//%1%3&201////%1+221#2/04///(1///$2//%1$2%2///-30J&1/////02/-1,3//$2/01%1///*101&2//#	dcvD`Ma@|LdRTQRUTuU@D	12	11	173	173.067	2.178	3	0	14.43	1.632	21.7	0.91667	0.78551	0.38918	12	4	4	0	8	0	0	0	10	0
	zjbDvS6eLbv1yekFVV06R4c48X78#J1$V01#2$W!F01#4$4/%14!	!8402NF$X0F0Z8$201$84$F%4#84#V10F02F!1010F!V!381#22F0F2V401F	/$1*32%9(1)2&1//+2$3///,1/&1,2/////&3&1///*2/(2$3)1///#107//&2/!3(1/////!3///,2,1/////////,2+I/(1*1//-4!1////*2)2/&2//-4,101/,53,	dcvL`LaICpRiUvzjjjchD	12	11	177	177.055	1.0348	4	0	11.92	2.8146	44.52	0.75	0.81239	0.54161	12	5	5	2	7	0	0	0	12	0
	zjbDvUacLjl3ygoF0XV24Z84NV68VB!1#k$V%F*2#V+2F!2%14!	!9!202$V0F0Z8F#20F2#84!80F1$4!V84$10F!F1#W0F!V#83#22V!204#	01//%@(2)1&1//+2$4//*1//////////1/////.101!1//&3!16///*301//!203///#1///,2!1)1///.1//(2///.1H!1//-1(2/&2&1/1///.2/02%1//02*6,102.3,52(2#	dcuL`LvDDOAJg]mjjjjN`P	12	11	179	179.051	-1.6548	5	0	24.76	1.7488	69.76	0.83333	0.83198	0.49698	12	6	6	2	7	0	0	0	12	0
	;CfSzc7nJ3hw_80dVV6c#V49c8#V!1!V0V$F1/*4*214!	F08!2&V!V08FH102!201!1!8FG2!1$V#V$209V1#VFF!V#910F062%4#	//(@/!112/)3/&2$2///!1(2.15////.1////*2!1/&1/+1(2&6//*14-1//2*2//+1,2/$2$2%2-2*1/,2/!1&1/////#1%1////%J&1(1)1/!1!1///$2////+1%1)2//,2,101/,1-	dcvD`Ac`|DeU[VjjihZQK@	12	11	173	173.067	0.852	3	0	17.53	1.5203	32.7	0.91667	0.68896	0.47958	12	4	4	1	7	0	0	0	10	0
	zjbBvOacLYt3ycV!VV0B0840X7808!1&10V02//+14!	!8!2F%X0F0Z8F#2&8#80F%4!V84#V10F02F1#W0F!V#83#22k0F204010	/$1+2%E(1)1&1//+6$1//////!2/////&3//,2/$2$1/!2$3,1%7//+6///*2//-1//%2%3//&1//!1/////+1%1////#10J&1/+1//-2/////(2/&21/*1/1-101/,4!1*	dcvD`La@|DjU]vjjj`B	12	11	173	173.067	2.5375	3	0	-1.17	-20.128	35.29	0.83333	0.80259	0.49698	12	4	4	1	8	0	0	0	12	0
	zjbDvUbcLjl3RgoG02V24ZV0NV20V80F!40k$V/06!2V/2%14!	!8!202$V#48F#20F201!J!80F3$4!V04&F0801#W0F!V#810F022V$4#	//(9/!1///#2$5/03//)2///////////02/$2$1//0101!4//&2#42//$22,3$2//!201//.2%1+1///2,1//////////)I///01/#1+3%1/01/.1/.11/3%1//03*2,103/,6-	dcuD`DfFCpRgVujjjjbhD	12	11	175	175.063	-0.1074	4	0	8.57	3.5239	35.94	0.83333	0.82747	0.47958	12	5	5	1	7	0	0	0	12	1
	zjbDvQbeLfn3wDk#o@0V048VaVV8F!W(V8/)4.V!14!	!8!2&V#48F#2!201%80F2$4!V84$10F0801#W0F!V#830F022V$4#	//(9(1/02//+2$7////$2/&1$3//////////3//#1(2//&3!18(2///02(1/////!1////*1//////////)I&11/02/.1%2/3/////(11/1%1-1/&1$12(2#102.2&1$9,1	dcuD`LVDCprRHiJKUUUT@P	12	11	175	175.063	-0.4246	4	0	8.57	3.5239	49.53	0.83333	0.76294	0.46052	12	5	5	2	7	0	0	0	12	0
	=xUzrrzx;vjrCaUhvhifjU7Forra_0D7CrNLjLdvFenFoNk9sCDc0ZJWVa1V1Z40J#k@eV8!X14!	8084NHNFF!BXVk2ZB4N28@ZG2!49L0X02N310BWHZ02R50V0X90H0Dl40WPG0F1gZ223cA559m2J244VRF1F	%1//0D#1#11(1/%2/)2!B$8$3-2/2/1,3/)2//#1#1*1)1(1#1,1%1*1%3/*1,1#2!11/.1)2!2/!2&1&3(@&2//11!101$2$8(2#1+2/02$4,11/&2!2(1(3/1$2!1*2$3,4!2/.2,12/141/%3#12&2/(2$1/#301)q3$401/01(4&@&1+211%2(3$1#4%1+1)1*4/&1!2)2/01#2///(2#103&22/0104(1!10	ehX\AH@BJkhDLO@hcg`OCIILdheDdimmEEDYmgDfjhJ`fJjjfjDNEe@H	33	33	453	453.218	1.0921	11	0	107.01	0.9985	127.89	0.51515	0.70615	0.73945	33	12	12	3	15	1	1	6	19	3
	;j;ir=xtjjhiUjvhyvzUuwoprYx8vjSrRijyhfNvrJmSsOc56i0aMW4i1_0oW8J42NlXu08!X1B!	N094N2NHF!DX4mV_BJT30@_Se0109MBX8FQI58hW740Xt50V0m94u0El10WHlFu1iZF27dEKF0q2oFJ2Vh05F	//(8%101102%1*4*2!1$1)2!1!2!2!209$6/(2%2.2+1%1#A$12///!1/////$1-1/!3011/(3$3+1(1$1&21/%19&3(12/,1$1$9(2/2/!2+6%2#1/104!2$13*4/,1&2$3*203+1!1!1/*1!1)201!102#1$1!2(3/2(2(1$2-1/#20o3!2#1.1%1)2)1.2#1//#1*1+37)1%1!1$22#11$1,1!1/(1$2.2+1%103$1122#1,101031*	ehX\ID@BNkhDLG@hbc`PO@ZPrRSIJIQZJYJ[YJFHkJijjZjifjjifZcaJSrYJiH\Us@	33	33	464	464.193	-0.314	12	0	144.48	0.8298	144.96	0.51515	0.70414	0.8486	33	14	14	6	13	1	0	0	16	0
	[r<vzvjrgiUjvhifjTK8orraW8ybSpNojqVvFerJqGk1uCDZ0ZJ1Ze1V1V40J#k@c08!X1B!	8084N2NFF!DXVk2ZBJN28@Z9X!4960X82N210B1LZ0XB51V0XO0L0Ll50WTW0H1gZ203cA559H2o2J2VRF5F	//%20B(11$2/)2(1$2*2!8$8$4/.2/+103(2/2//!2$1*1!1/#1,1/02(1//%1#2!11/(1/1&1$1(2+1!31&8&3(11-1/#2$8(3#1+3/&2-1*4%1$2!2%3#2%3.3*2)2$1,3!2/%1&12*1!2!2,141(2!2%1/&3!1//*13(p3$301)1$101-30@!11!1/*2!3$1#42$1/%1*4/&1022#11/#101#2$1///1%103%122#1,103-	ehX\AD@BNghDLOHdk`PO@ZPrRSIJIQIQSY[JIRpisIjjBhJXjjjZSCaJRi@P	33	33	460	460.205	1.2325	11	0	130.94	0.81556	124.73	0.51515	0.71663	0.74654	33	13	13	4	14	1	1	6	16	2
	=xUzrrzSzyrPirBaUgvheYbA50krral0471pFJeXVOFel0ZN21sR@8!JWVVW01040J#V@@$X14!	!84NHNFF!DXVk2ZB4N08@4G220B9L0X0HF31FBWHZ02R50V0XO0LVTl40WRG0F1ZV223cA459m2J264VRF1F	/,1!22#10D(11!1$1-4/(3+8!406$5/.22/01&1!3$1!4///$11-1/!1#1&1#11/01,1/(2(1#2!11/(1%1)2!4/!2.3(72%2/.201$1*8,1+2/&2-1$2.1$2(1//)1#2$3,5!2*1/#2-2$1%1%103%1+1%2/#2/01/#301&10q1$3/#2&11&@&1+202-23$11!4%1+11(1*42/&102/.12/*1,1%2,10302!1!2/1!9+10	ehX\AH@BBmhDLO@ecg`OCIILdheDdmehhdXmigHfjhJ`hjjijYDNDe@H	33	33	453	453.218	1.0945	11	0	122.61	0.87146	127.89	0.54545	0.65676	0.70898	33	12	12	3	15	1	1	6	17	3
	;j;ir=xtjjziThvCyv:uRoprYxKvCCrgiEThXNzjFm3s9cK6i06MV0XW_VoW804LFW0e!V021B!	N090N2N2F!6Y4mV_cFM30@WGe0109KB08FI35NhW720Vs40V0m12m0El1!HWFN0DZF!d31F0a2oFF2VC010	02!2%2)1/07#1#3)2!5!11//(2!2$A$3-2/*1+4)2%G%2+2//*3(13/$1///,113(3!1/022*101!101*11$1(3)23!1*1(F&3(1/-2$1$8(2&22/)201*2/01)102!2+1///5,1//$1(1!1)2!1#202/01!3#1//!2+1%23#3%1!20s!1)1+101!1#5!1$1-3!1(1)31#1$2//&3/!1&1,1/$1!3-1$2#1/&1%102&2.2$203*2	edXTAD@LMhDO@deghPOBjPrRIIQJIISZXrJZNIYUUSTtuUUUTldLIrYQjX\Vb|p	34	33	470	470.220	2.0786	10	0	117.74	0.86988	139.43	0.52941	0.81702	0.7679	34	12	12	5	17	0	0	0	20	1
	;j;ir=xOjjziDhvhynrfuRolMYxKnE9bZijThfNzxJm3c80J2i02MW0cW5VoW844LFW2@!V021B!	N090N2N2F!DY4mV_cJU102WOe0109MB08FQ35NhW720Vt50V0m16m0El1!HWGs1iZF!d31F0q2oFF2VC050	02!2%2$2#101.8(31(2!5011&3//$2$8$4-2/2/%4%1012%G%2+2/.1*3)3//(3*2/01+113(3/$22/!1#1&102!1(3*3!1/#C&3//$102$1$9(2&22&2/.2!1!1.1!10101!2*1%1//1#2$5,1//$1(1!1)3)2/&1//$2+1%2$3)10r1+1!2(1$1#41&1%1&3+1)3*2//%13/#3%1!1!1!1011/$1!3/!12/+1%104(2/#103*2	edXTID@BMhDLO@deghPOBjPrRSIJIIIQZXrJZNIYMUTttuUUUTlxNSJMS@RtWf	34	33	474	474.208	0.5524	11	0	137.85	0.86645	152.72	0.52941	0.81058	0.78413	34	13	13	4	16	0	0	0	18	1
	;j;ir=xtjjhiUjvCyvzUuwoprWS8vhSrBiEyhXNQbFmKsOcG6a06LV4XW_0o18046NlVe$X1B!	N094N2NHF!6Y4mV_gJM30@WGe0109KBX8FII5Nh0660X940V0m92u0Ek101HlFP0DZF27dEKF062oFJ2VC01F	11!2/.1!8#1#11(1&1//$1!2!2!20C$2-2)2/1$2%4)201!1F%2+2/!2//13/$1///,301+1(1/$101!1/,3)21!1*1&1D&2(1/,21$1$7(3//!2,2/01)104!2+1(1/)1,6)2!1//,11!1)201$2/#1!3#1/,1$2-1$3#3)10q#2/#1!1!1#5!102/)2#1)502101)1/$1,3/!1&2/(1!1%1/01$2#1!1,3%3%103$103.2$203*2	ehX\ND@LNghDG@hb`PO@ZPrRIIQJIJJ[J[YQRi[JjjjZfijjjjZZaaRSrYJiX\Vb\p	33	33	456	456.217	1.2669	10	0	100.44	0.89436	114.6	0.51515	0.72988	0.80998	33	12	12	6	15	1	0	0	21	1
	;j;er:nzyxOYfriUjv4ymrfuRkopnxSnhGnZi8uCVNzhHHM8Oc42D2@MVJ1W_VJW80JHNWVP01V021B!	F094P3NHF806X4mV_8FL10@5Ke0109KB28FII5NhW740Xs4GV0m90u0El101FlFP06VF0Id3JF0a2oFJ2V_01F	12/-21#107(3)1!3#1&1/,1+A$4,21*1.1#3/01%A/#1(1/,1!3)4*1//3-1%1/!3$3!3/#1#1(1$1//&2!1#1/D2%21/-2&1$12#7&21,1$1%1(12+4%1$3$1)1!202//$1)1,6*202$2/(1.1!1+1&2!13//21(1&1+3/03)20q(2&1!21!1!1&1$1/(2$1)3!101$2/$1/353/)2/(1!1!1/)1$1!1&3$2%1%103&1/$7,1	ehX\ND@LJ`XDKODco`OAjPrRIIQJKQYJKZJJMYRKJjijjijjjiYjaaRQrQKIHLQs@	33	33	456	456.217	1.5764	10	0	100.44	0.89436	114.6	0.51515	0.72551	0.84323	33	12	12	6	14	1	0	0	20	1
	;j;ir:xzvxtjjhaUjvCivjTPooprXt8ufSp8ZEyhXHubJmGkWcK6Z04JW4eWV0VV0446Fk0s08!X1B!	8094N2NHG!2X0m0Zg4K20@_1c#95428FF31NB16a2X940V0XO2q0Ll101TWFH0BZF03cAK!22o0J2VC01F	/1/&@#1#111&1&1/2!1/!12!2!20@$9//)1!1/(3B/201/102,2/!1101*202$1&1/%2(1.1#1!4/!2*1+101201/$2(11&2.1(9&3(1/-1$11#8(3//!22+4/01+2102*2/!3#1*1102!1&6#2&11/&1.1%1/!414)2)1!3#1.3/1/*301&20r$3)1(1011#3!51//,5!101$2//&6/!1&2/)2//$1-1(1%103&2.2$405+	edX\AD@LNghDKO@lkhPO@ZPrRIIQJKQSISIYSRq[UUSTtuUMUSLxLJRNRCQ`	34	33	472	472.216	2.2964	11	0	136.88	0.75153	131.67	0.5	0.80362	0.7268	34	13	13	4	18	0	0	0	17	1
	[r>vj:iThvCyvjyjworbbhKv1CpcwELcmFyjFq3k1sCBi06MV0i1ZVVZ!4HFk8e!V0V1B!	N090N2N2F#XZkXZ8FH38@VGX0149K8V8HG310CVM!Vx40V0m10H0Dl5!HWFF0iZ220d71K9a2kHF2VBF10	02//%8#1#1$1#1!5!11/#1&2(1!2!8$9$2$1//.12-105/2//,3/!101#1#11+1/!2!1/+1/!3!1-3$101131#3(11$1/!2.1(D&2(1//1!2$6(2//!2$2/)101(12!2!3//+3#1(5,1!2/%1(2*1!4,1#21/%3#1/+1#1.1*3%1!10r!104303/!1&4&@1/*4)3)7%1!2/-5/!1&1)1/01#201!1/%1/)1%103&2!1+2$2-	ehX\FD@LEghDO@dk`OBjPrRIIQJIISZXrJZqQFrJjhJ`fJjjjYcAaNSJPOL	33	33	452	452.229	2.8626	9	0	105.6	0.75597	105.37	0.51515	0.75515	0.74025	33	11	11	4	15	1	1	6	18	3
	>Uzrrzx;QjrCaUjvhifbE7For7aW8BYOrNLjqdvFer4qGm9P48g!4WZc1V1Z40J#k@8V8!X14!	8094NHNHF!BXVk2ZB4N08@Z12!4960X02N310B1LZ02S50V0XO0LVTl40WTG0F1gZ203cA159m2J2J6VRF5F	/02%1#1*D%2011!2$1-3/1/#8$7$4&2%2/2/*4!3/)2///#1)1,1,1%3*2%1//(1#2/,3(1#1!21//$1(@01$3//$101!302$9(2/2!3(1&2!2*1!1$3$1&1&2!1&1%1/3$4-2$4&1$6!21,2/2$2(2)1%221///,2/1(301)r%3+1$101(41%@#1!1&1*1*7)4%1/%1*7!1/&2#101!101.1#2.1%1!1/(1)103(2/#1%2&	edT\IH@BFghDLG@hbk`POCIILdhddhhlmihhcJiXduUAPTqUUUMLHJSJ@P	34	34	469	469.217	0.7425	12	0	127.85	0.93774	144.96	0.5	0.71348	0.76251	34	13	13	3	14	1	1	6	18	3
	;j;ir=xtjjhiUjvhyvjUuRoprYp8vjSrRajyhfNvrJmSmOc56i0ZMW4i1_0o!J02NlXuV8!X1B!	8094FHNLF!DX4mV_BJR30@ZSe0109L4X8HNI58gW6Z0Xt50V0XO4yVUl12WTl0u1gZF2IcE5F0m2oFJ6Vh05F	/$1/!9(11!2$1/%2!1$2!1)1!2022!20@$6&2/2%2.2*41%1#A+1#2//(1!1/101+1/01.1$1,1#1/1(2011#1*2/*1/%21/%19&3(1/-1!30201!9(2/2!4&1/#4%1$3.104!2%3*601#1.4%1&2$3&2$6/!1/)11.1$4)1!2%1/1#1.1#2.1/%q3!2#1.101-2/)2///#1%1%7/)22#11/!1!1/#1.1)1+1%10301!1122#1,10107#1&	edT\ID@BNghDLKO@lk`PO@ZPrRSIIJIQSISIYIRpjIEMUSUTsUUSSSUGBdcdRQRPx`f	34	34	476	476.204	0.0669	12	0	141.39	0.84794	144.96	0.52941	0.68618	0.83396	34	14	14	6	12	1	0	0	17	0
	;j;ir=xtjjziThvhyvjzuRopbnxKvECrwijThfN:Lm3k9c54i0iMWFfW_VoV0JJHFW2u!V021B!	N090P3N6F80DX4mV_8JP30@VSe0109MB08FQ35NhW7!Vt5FV0m14m0El120HWFs1iZF0Fd31F0q2kFF2Vh050	04)2)1/07#1#31(2!5!1.2/)2!2$@$4/.2/%4/D+1//%1%1!13)4&1/-1.1$1,1#101!13$3!3,1&22%2/1$10101!1/!23011/#D#1!3/1.1%2$121!9(2(2&2!1-2/#1$301&1$102202//+1*2$5,1//,11!1/0202/01!30101,1//(2$3+s1&1#1+1)4(1-3+1)3*2//1$153/)1,1-1%1!3%1/!1)2+1%1040102!22/010105*1	elT\ID@BMdXDLGOHeghPOBjPrRSIIJIJYSKRJFNIYQjjZjYjjjjefHxUdRcTpxoEy`	35	34	488	488.215	-0.832	12	0	141.4	0.8698	155.96	0.51429	0.78147	0.78531	35	14	14	5	16	0	0	0	18	1
	[r<vzvjrhiUjvhyvjTMRorraW8ybSpRojLdvFurJaFk1uCDZ0ZJWZe1V1V40J02Fk@c$X1B!	8094N2NHF!DXVk2ZBJN28@V9X!4960X82N310B0LZ0XC51V0XO0H0Ll50WTW0H1gZ203cA559H2k2J2VRF5F	/.1(9#1#12$3!1/%2(1!1,2!8$C$4/.2/-3$1!2///&101*1/#3!1(1#1/02(1#2#2%2/01#1&1.5/*1,1(2+1!3#2#A&2//10201&2$8(2#1+2.302!112-1/&2102!1&2/&1(1%1#2$6)1!1!2/-12*1302/121/%3#1///01)301)r1$301.101(4$30@&1/-3$1#42$1/%1*2/&1!2#1/%31#22#102//&2$11%103&22/0104-	edT\AD@BAohDLOHdjhPOBZPrRSIJIQIQSYS[QQQyNYMUPUASEUUUTaGBT`TZPD	34	34	472	472.216	0.237	11	0	120.11	0.8896	127.89	0.5	0.69405	0.76319	34	13	13	5	16	1	1	6	20	3
	>UzrrzSzyrPirSaUhvheYbf7Fkrrbl0471pFJeaWONep0aN21sR@c!JWVVW01040J#W@@01V0X14!	!84NHNFF!DXVk2ZB4N08@4G220B9L0X0HF31FBWHZ02R50V0XO0LVTl40WRG0F1ZV223cA459m2J264VRF1F	//2$10B(11!1$1-4*1!1)3+6!40@$5-101-22/01&1!3$1!4///$11$1(1/!2#1$3&1/01,1/(2$1011#2!11/.1)2!5/!2.3(96%2/.201$1*8,1+2/&2-1$2*1)2(1/(21.1#2$3,5!2/.2-2$1,103//-2/01/#301)s11#3/#2&11&@&1-2.5$11!4%1+113&1*42/&102)1/$12//.2#2(10302%2/1!6+10	edT\AH@BBchDLO@mko`OCIILdheDdmehheCD]LyDuUATEEUUSTrH\IJ@P	34	34	465	465.229	1.3128	11	0	119.52	0.89399	127.89	0.52941	0.65597	0.72049	34	12	12	4	15	1	1	6	18	3
	[r<vzvjrhiUjvhyvjTMRorraW8ybSpNojqdvFurJqGk1uCDZ0ZJWZe1V1V40J02Fk@c08!X14!	8094N2NHF!DXVk2ZBJN28@Z92!4960X82N310B1LZ0XC51V0XO0L0Ll50WTW0F1gZ203cA159H2o2J2VRF5F	//%20B#1#12(1/%2(1$2*2!8$@$5!1/+2/-3&32/2//!2$1*1,1)1%101#1/02(1//%1#2!1//*1&1$1(2.3(@&3/%101&1+2$9(2#1+3/02!102-1/%12102*2.2%31(1*2$6#2(1!2/-12-2.4141(2)1!3#1.3!1/-1)301)r1$301.101(4&@&1$1/$2!5$1#42$1/%1*4/&1!2#1/$101#2$1///&103&22/0133-	edT\IH@BAohDLOHdjghPOCIILdheDeEMeMlhiXTyduUATELUUUSRX\IRAPB	34	34	469	469.217	0.8907	12	0	127.85	0.93774	144.96	0.5	0.71137	0.75973	34	13	13	4	14	1	1	6	18	3
	;j:UirrzSzypNijUaUjvheYbf@FkprYlS0E1pk4fy_9Nex0XP21cJ2c!JW0VW0V#J0J0W2P01V0X1B!	!84FHNFG!@X4m0Zg4S!@5G@2089L4X0FF31NgW2a22s50V0VO2yVTl!WRG1k1ZVF2IcE4!m2JF64V501F	//2$10B(11!1$1013*4/(32-60601!9/.22/01&1(1!B/!1/!2-11&3(11.1%1!1/)1#2(1#1/#2,2!11%1.2%101)2!42!1-2/(@3%2/.2&21)8/&102/(1%4%1$21/#2025$1//-2$3,5//-1(1.3*1//022/01&4+301&20t1/)2&11!1+1!1*2.3%1/!1!11!11.62#1)2(102/.1$1*5)1/$2%1%10302%2/#605)10	elT\AD@BBkhDLGOCg`POBZPrRSIJIQYYIJJYRFXzYjjfijijjijYpxTTjTAc@	35	34	484	484.227	1.8466	11	0	129.97	0.82211	127.89	0.51429	0.73202	0.75032	35	13	13	4	17	0	0	0	18	1
	;j:Uirrzx:xOjjCaUjvhifbE@kopMmt89fOrNDjyhfHer6mGmd8J2g0@5lJdVW0ZV0J440k2NV8!X14!	N095PINHG80@Y0kV_g4U10@_12208974X0FQ31Fh17a22O5FV0VO2LVTl!WTGGF1gZF0McAG!q2J0L6VB05F	1/2%1#1*E(11!1$1*1!3,1!1/#2!206$4/.2$5$1*4#3+C#1+2+2&21)1/$301/,2*3*2/*1$1/!3,2!1+3+1#3//.9&3)1/*101$1$91&2/2(1*2*1!1!2$2$1&1$102*1%1/3$2-21#5,4#11(1!3/,101)1%22!2//$1/%1$1(11(3+r/(301(41*1*1*12)7!1/1/-6/*2#101!101/&102/1/1*1)103(2/#107#201$	edT\IH@BJghDLCGODkhPOCIILdddhhdleMDhkD]|BuUUMMUMUULsHRRJHJNS@	34	34	469	469.217	0.2984	12	0	125.2	0.95759	144.96	0.52941	0.68094	0.78763	34	13	13	3	16	1	0	0	18	1
	;j;ir=xsjjziThvhyvjzuRopbYlKvECpwZjThfN:JX@k1c54e0ZKW0e1_VV!J0HFW2u!V0X1B!	809!HN6F!BX4m0_BJN30@VSe0109L4V8HN358gW6V0Vt50V0XG4qVUl120LW0s1gZF2Fc71F0m2kFF6Vh050	02+1%1/!9#1#11!2$2!5!1&5&2/)2!2$9$6/.2-1+4+A+1/,1(1%1!13/01*1*2&1.1$1$1&1#1/)2!10201*2/1&101!1*2&2&1/C#1!3//1%2!3#2!9(2/2!4&1%2+34!2!1$3)1&2!2/03/%2!1*2$5,1//,11(1+2/#1!30101,1//(2$3+s1&1/12(5(1(101!3/%3//+1$17/1)1//!1!3%1/!1)1+1%10403$22/010117+	elT\ID@BCohDLGOHmghPOBjPrRSIIJIJYSKRJKSjYQjjZjYjjjZffHxUdRcTPxoF	35	34	488	488.215	0.3867	12	0	141.4	0.8698	155.96	0.54286	0.75273	0.7679	35	14	14	5	15	0	0	0	18	1
	=xUzrrzx;vjzCaUhvhifjUEkorrqh0E7CrNTjTdvHenHoNk9sCDc0aKlkb1V1ZZ0J4!k@eV8!X14!	N095PINFF80BXVkXZB4P38@ZG220B9M8X0HO31FCWIZ02R5FV0X90H0Dl40WPGFF1gZ22IcAK59q2J264VRF1F	05//%C#1#11(1*1*2$1/#2!@$7$301/,2*3*1&3(3/2//#1#1*1/!1#1)1!1%1*1/-101-1#2!11/.1)2!2/!2%2(3(7&2)1/%13$1$1$8(2#1+2/02$4,11,1)2!2%101(1#1+1(1*202!3,4!2-1$1*2+113/141/%3#12&1/$1(1/#301)q1!10401/01(4&@&1+201$1)3$1#4%1*11)1*4/&1!2)1/%2///,103&22/0104+10	ehT\AH@BJkhDLO@hco`OCIILdheDdimmEEDXegDg`VjhJ`fJjjfZICaYPB	33	34	453	453.218	0.8136	11	0	122.61	0.87146	127.89	0.48485	0.62772	0.77181	33	12	12	3	14	2	1	6	17	3
	;htxygrYKEzwZ8B_c06V8h0V69V8!3$2#V!V901/.2%214!	!8!2F%X#48F8!2082$2!80F%4!V85$10H0101#W0F1VV#83#22V0F!4040	//(@)1(2///)3$1$4/(23//%2%1////////,5&1/*2/+1,1!4//+4//.3*5///01-1/*3(1/)1/#3/!1)1&3////)1%1///#1/0I&1&4!2-1/.2/3)2////.1/1%1///*102/,4-	dkMB`BNDsP|Djm}VZjjjaXD	13	12	195	195.050	-1.4293	6	0	38.68	1.4793	72.05	0.76923	0.76744	0.45134	13	7	7	2	7	0	0	0	11	0
	zrzCvSUcMlK1zsl80W0a6c848068#V5V#10V!8#F$F/%4$8$214!	F084F2NF$X#480F!201%5020F(402840V!90H08#1FGF!4V!381F!22F040V4#	//(7/!1&1&1/%1,3$4$2/&1//.2/2#2-1,2!1//!1///)1*2/&2//)1!2//+6//.2*3/,1///-3*2/*3//#2/(2//////&1//(J)1/1/!3+2/&2///!1/*1$1#11,2///1%6,102.3,2+10	dkML`LfDxOAJe}YzjjjXFA@	13	12	191	191.062	-0.2133	5	0	31.07	1.1941	47.76	0.84615	0.74712	0.41415	13	6	6	2	8	0	0	0	11	0
	;CvSzcMnJ3xw_80dVV6c#V49c8#V!1!V0V$F1/*4*214!	F08!2&V!V08FH102!201!1!8FG2!104!V8!V!10209V1#VFF!V#930F062%4#	//(A/!11/*3$1/02$2///!1(2.15////.1//&1//!3!1+1*1/+1(2&7//*14//.2*3//+1,2-2%2$202!21-2*1/,2/!1&1/////#1////,K&1(1)1/!1!1/+1/(2////+1%1)1//,2,101/,1-	dkNL`IaACpRgU[VjjjZNdJp	13	12	189	189.066	-0.4388	4	0	30.63	1.2977	52.93	0.92308	0.70582	0.39965	13	5	5	1	8	0	0	0	11	0
	zjbBvObcLnG3ygV!VV040840V68V8!1)V//,V14!	!8!2F%X#48FF!2!201$V80F2$4!V94$10H0801#W0F!V#830F022V0F!4#	//(D/!1&1&1/01/02$2/,1//.2/$2////////$5)2$1*1//,9/01/)5*1//.2/////01!2%3//%3//2!1///$1//%1$2///-1(J&1/!1/(1%201/$2//$1///!11/1%1//+14,103.3,1-	dkOD`LTxPOAJe}UZjjj`B	13	12	189	189.070	-0.102	5	0	9.02	3.398	41.77	0.92308	0.75613	0.3662	13	6	6	1	9	0	0	0	13	0
	;CvOzcMnK3zgV80WV068840V68V8!1)V//04+14!	F08!2F%X#48F#2!201%8FF2!104!V840V!10F0801#WFF!V#930F022V0F!4#	//(B/!1&1&1/01/&2$2/&1//.2/$2/+2//////(3!2/&1//,6//+4*1/+2/!2////(2(1)3*2/*3//#1//.4$1//%1$1///-1(K&1/!1/.201/$2/+1(1!1//.11/&1//(1!14,102.3,1,2	dkMD`LVDCpRi_UVjjjd@`	13	12	187	187.074	1.0234	4	0	17.98	1.5072	38.53	0.92308	0.7427	0.3662	13	5	5	1	9	0	0	0	11	0
	;EvQzeMvr3xDk801o@2d048VaVV8F!W(V8%4/!4%4(V!14!	F08!2&V#48F#2!201%8FF2!104!V840V!10F0801#WFF!V#930F022V$4#	//(8(1/02//+1$7$2///.2&2.1$3/+2/////(1*2&2/&3//,2//&2!17(1//02.2(1///.2/!1*2///.1//(1%4///////)K&11/01/.1%2/3/////(11/&1-1/&1$12,102/&1$7-	dkMD`LVDCprRHiJKJjjjd@`	13	12	187	187.074	-0.198	4	0	21.08	1.4326	49.53	0.84615	0.75736	0.39965	13	5	5	2	8	0	0	0	11	0
	zrzCvNTcMWSGzcl80d0XD8@4807@8#5V10110V#@!F0V!F-1,8$214!	!8402NF#4X0H0_8!102018#84020F0248V!402840V!10m!k!1010804V!381#22F#V1!F	/&1/9(2/01/1/*21#1)2///)2(52//%2///1/%2/$32+1&2/*1/122$3/#5#2//&5///*3//#2//-102%2////*2//////!1////#10J.1+1+1$1/&1+2//+1//01/+2//01/.102/,1)2011	dkML`LNDTOAJeUwZjfj`aj	13	12	191	191.062	-0.0153	5	0	31.07	1.1941	47.76	0.84615	0.7792	0.45134	13	6	6	1	8	0	0	0	11	0
	zrzCvSUcMWKGzsl80W0a6c@48068#V5V1!10V!8#F$F-1,8$214!	!84F2NF$X020480F!2018$4020F02%402840V!90m08#1FG#4V!381#22F040V5#	//(7/*1//,20204$2//+1/*2//#1/1//!1)3//.1//!2//)1!2//+6//.2*3/,1///-2*2$2/$2//#2/(31*1-1///////$J/*4/!3+1/&2//+2%2/*1$1#11/1//,1%6#1(102/,23*10	dkML`LVDDOAJewVZjZjhfA@	13	12	191	191.062	-0.2133	5	0	31.07	1.1941	47.76	0.84615	0.76032	0.41415	13	6	6	2	8	0	0	0	11	0
	zxz5n1z8GnJ3M40809V028#V!c8&1$V//04+14!	F08!2F%X!V08F0102!201%8FG2!104!V8!V!1#8V1#VFF!V#930F062!F!4#	*2*1/0C/!1/)103/&2////02/5//&1////.1,2/$6!1+1///(@/&2/#3//&1/!2&1////2%201!201!23////*1//.1$1/1/$1$3///-1(L&1/!1///%1/$2&1(1!1//.1/(1///*101//+	dkND`Ia@|DiWUUjjjfBEX	13	12	185	185.078	1.7086	3	0	11.34	2.0767	21.7	1	0.71245	0.32432	13	4	4	0	9	0	0	0	11	0
	;EvUzcMzp3xgoN03V26g04uV60VB&k$V%H*2#V*42F!2%14!	F09!202$V#48F#20F201!J808FF3!104!V840V!10F0801#WFF!V#930F022V$4#	//(8/!1&2///05$2////&2/$3/+2///21///)2///1-101!2/(1-2!16,1//,301//!1//!2(1)1*2(1//(2,1//.3.2//////)J!1)1,1/%1.2/3/(1/)1//$11/&1-1/!2%1#2,102/,6,2	dkML`LVDxOCIHbeLdjjjjXZA@	13	12	191	191.062	-1.4381	5	0	37.27	1.1618	69.76	0.84615	0.79853	0.43984	13	6	6	2	8	0	0	0	11	0
	;EvSUeMrr1zulNVY4aLgd4@V68!Fo5V#11V!8#F@1!F01#4$4)4$8$214!	F084F2NF$X#480F!201%5020FF%4402840V!90H08#1FGFF04V!381F!22F0J0V4#	&3!1/$2&6/!1&1///06$2/&1/(1/%2/2#2/+2/*1/////2#1///%1///%8//&1&2*3////+1.3*2/*3!1!1.2,1/(2///)1////*1*L01%2.101/!3//#2////-1)11,2///&8!102%1102.3,2-	dgmL`LVDxOAJe~^^jjjiQiLB	14	13	203	203.073	0.146	5	0	27.98	1.3259	47.76	0.78571	0.72991	0.52258	14	6	6	3	8	0	0	0	12	0
	zjbDvUacLjt3ygoF0XV2BZ84NX78VB!1#k!10V02#F*2#V+2F!2%14!	!9!2F2$X0F0Z8F#20F2#84!80F1$4!V84#V10F02F1#W0F!V#83#22k0F204010	01/!1+2%C(1)2&1//+4$3//*1///&2/////&3////!2/(2$3,1101!1//&3#6///*302//!2///%3///,2,1///.1//(2///(1$10L!1//1,1//2/(1///.4/01$21//02*2,102/,8201*	dgmL`LnDTOAJeW^vjjjjbXD	14	13	203	203.073	0.1912	5	0	15.48	2.5969	58.76	0.78571	0.83861	0.4722	14	6	6	2	9	0	0	0	14	0
	zjbDvUbcLjl3ygoG0XV24Zc4NV68VB0F1040k$V%F*6!2V+2F!2%14!	!9!2F2$X#48F#20F201!J!80F3$4!V84$10F0801#W0F!V#830F022V0F!4#	//(9/!2&1///07/03*1////$2//////(1/////.101!1//&2#72//%2,3$301//201///%3//%3/%2,1///.1//////)L!1//-1(201(1+5&1/1///.11/3%1//03*6,103.3,7-	dgmL`LvDDOAJe}mZjjjjchD	14	13	203	203.073	0.0415	5	0	15.48	2.5969	58.76	0.78571	0.83168	0.4621	14	6	6	2	8	0	0	0	14	1
	;EvAz@Mvq3UDF809o@2d!8VVVc8F!W!1$V&4/!4%4(V!14!	F08!2F%X!V08F0102!201%8FG2!104!V8!V!1#8V1#VFF!V#930F062!F!4#	*2*1/0A(1)1/+3$1/02$4//01/)2$1!2&5.1/&1////.1/-1#3!1+1*1/(2/#6/&2.2#5(101//.2(1///.2%2$201!23////*1//(1%2/%1//////!N&2/!1/.1//+2////#1/(1//,2,101/&1$3-	dgnD`Ea@|DiWV]ZjjjXHu`	14	13	197	197.089	1.9269	3	0	8.25	2.8545	21.7	0.92857	0.74805	0.41415	14	4	4	1	9	0	0	0	12	0
	zjbDvS6eL_t1yukF0V06RV948278#ZWV%10482$V!F)F/&214!	!8402NF$X0F0Z8$201$8402*402840V0V10H02F!1FG#4V!381#22F#V401F	//(7(1)1&1///07//////!2/.1/*3&1/-1/*1//!3/!2$3/2!2/!3/(9//.3*3////+4.3//,2/,2////+3///03//(10L(1$1,2//$2/8///&1+1)1/+1//!1/-102/)1!5+11	dgmL`LNDTOCIHdehbiUUUUQlB	14	13	203	203.073	0.3356	5	0	12.38	2.9968	47.76	0.71429	0.79847	0.4621	14	6	6	2	8	0	0	0	14	1
	zrzCvOTcMWxGzVl80d0XD8@4823@80V05010110W#@!F0V!F-1,8%14!	!8402NF#4X0m0_8!102018#94#F0258V02#840V0V10k02k!10108!V!381#22F#V101F	//(@(1)21%1(1//!41#101&202///&2(5//&2///2/%2/$3,1//!2/022$1/#7//+5///*4/////$2%2////%1#4////#1//!1///.30L.1/-1/012#1/,1/*1//22)1/&1!1///(101/,2!2(11	dgnB`LaMLOAJeUU^jijjBFh	14	13	205	205.065	0.3631	5	0	37.53	1.243	64.75	0.71429	0.79983	0.49929	14	6	6	1	9	0	0	0	12	0
	zxz5n1z8GnJ3M40809V028#X!c8&1$V//04+14!	F08!2F%X!V08F010210201%8FG2!104!V8!V!1#8V1#VFF!V#930F062!F!4#	*1*1/0D/$2/&103/&2////02/5//&1////.1,2/$7!1+1///(A/&2/#4//&1/!2&1////2%201!203#2////*3//.1$1/1/$1$401///+1(N&1/!1///%1/$2&1(1!1//.1/(1///*101//+	dgnD`Ea@|DiU]UZjjjXHu`	14	13	197	197.089	2.1149	3	0	8.25	2.8545	21.7	1	0.72561	0.34657	14	4	4	0	10	0	0	0	12	0
	;EvUzcMzpYUgwO03V26gV0yV60V80F!40k$V%2!F1%6!2V*4$2%14!	F09!2F%X$8F#20F201!J808FF3!104!V8!V!1#801#VFF!V#930F022!F!4#	*2&3!1$1+@)1(2///#2!104$2//$4//02//&1//&1////*2!4/&1$1//0101!5//&2#3//&1,2$3//!101//!1+201!23///,2,1//////!1/(1/-1-M///01/#1//#31///.1.201%1//02*2,102/*203-	dgnL`EaNCpRe]mYjjjjXZA@	14	13	201	201.077	0.5656	4	0	24.44	1.4996	41.93	0.85714	0.83871	0.45134	14	5	5	1	9	0	0	0	12	0
	zxz_n_z8lYJIM40821VZ282!X!V8!40G&V.F$4#V(4*14!	!8!2N%X$cF#210@01%8FF20F!4!V8!V!12V08V1#V0F04V#830F022!F!5#	*1#1/(C//%1//2!4&4////&4#1//!1///.1.1//!6.1//03/!1!@//+1///*201////%1(2!211#2/01///$3!1/02//!1//%1$3///-1%20N&1/!2/////,1,22//#1*2%1%1/!1//!2#101&1//#	dgnD`Ca@|DiVWuZjYjh@`	14	13	197	197.089	2.7984	3	0	23.85	0.98742	21.7	0.92857	0.7718	0.38376	14	4	4	0	10	0	0	0	10	0
	;CvSzcMYKIzw_80WVV6c@40V69V8!5V1$V0V$F1/!1,8$214!	!8!2F%X02048FF!2!@01%8FF2$4!V840V!10m0901#W0F!V#830F022V0F!5#	//(A/!1&1//,20204$2///%1.12////.1/!3///&1/*2/+1(3&4//+5*1//#2*3/////+2*21#2/$2//#1/)1*1-1//&1////,L&1/!4/!3!2(101*3)2//+2//,1%1)1%1//+16#1(102/,2*1!	dgmL`LNDtOAJewUnjfjjaXD	14	13	203	203.073	0.3157	5	0	31.08	1.2934	58.76	0.85714	0.75668	0.42749	14	6	6	2	9	0	0	0	12	0
	;j;ir=xtjjziUjvhyv:uwoprYxSvjSrwajyhfP:JmUstc56i2aMW4i1_VoW8J4HNlXu09V0X1B!	N094NHNHF!DX4mV_BJR30@_Se0109MBX8FNI58hW6Z0Xt51V0XO4yVUl10WTlFu1iZF2IdEKF0m2oFJ2Vh05F	//01%7#102011(1!3&3#101#2!1$1/2!2$@$8,21*1$2-3*1%13$@$1&1!2//!2$1#3/$1//3&2&1$1#1-4/!2!1//*1/%2&1/B&3)2(1,1%1$1$9(2/2/022+4%20101/!2!2*201/-1!1&2$6*201$2%1/01.1+1!1!104&103)1033#1*2#3#2(1+3/03)20s1&1*2#101(4.1/-3*2-1/&36)1%101&2#1/#12///2+1%103!2#22/0101!1*	el\\ID@BNohDLG@hbgdPO@ZPrRSIJIQZJYJ[ZJJNK[JijjZjifjjjfYjNDiOIdjeAqP	35	35	488	488.215	1.132	12	0	138.3	0.86688	144.96	0.48571	0.69985	0.88694	35	14	14	6	12	1	0	0	18	1
	;j;ir=xsjjhiUjvhyvjUuRoprnl8vjSpRZjyhfNvrLXJk1cK6i0gKlJfW_0V!JJ2NlXu$21B!	N095N3NLF80DX4mV_8JT30@VSe0189MB28HQI5Nh0640XO5FV0m94y0El12WHlFu1iZF0Id3KF0q2kFL2Vh05F	!1/01/!8#1#11#1#1/%2!201!1/2!4!40A$61#1/!2%2.2*1&1#F&1#1//,1!1*1&1&1/%1,201$1,1#1%1/%1#102(2/*1.1%2/(8&3//1#101!1#1!9(2/2!1&1$12,4%1$2(1%102102!1&2%4/%2!1!1&201!6#1!1$11//+111-1$2!2%1)1!3#1(1#103,1/-3+s1!21!1.102(4$2#1)2#1%2-3*2*1*1)1%4/*2#11/!2//&1)1+1$110304!1022.1010107+	el\\ID@BN`XDLKO@lodPO@ZPrRSIIJIQSISIYQIiSIHijjZjfZjjfYijNEIGHdbeaqAIs@	35	35	488	488.215	-0.7051	12	0	153.9	0.77901	144.96	0.57143	0.59507	0.79924	35	14	14	6	14	1	0	0	16	1
	[r<vzQjzhiUjvhynb@URorMqt8pYOp4wjyhvFmp6qGV1P4@Z085WocWW1VZ0442FV@8$21B!	8094P3NHF!DXVk2_8JP182Z9X!4970X8HP31FB1M40XC5GV0X90H06l50WHWFH1gZ20Ic3K59L2o2J2VRF5F	/02%1%1(803%32$3!1-3/1/#8$@$5/.2/-3(5/,2//&1!4/3!1!2$1#1%3*2%101#1#2-3$3(1/&5/*2!1)1+1!1(1(9&3//$2&12#9(2/2.3%12*1011$3,2$302!1&1%1/1(1*2$6,1!2/.2$2$1!3)1%101//1/.1+1)301)s%3/01*41#30@&1$1-1)3)42$1/%1*5301/&2#101!101-31#2&1/01/+3%103(2/#3-	el\\ID@BNdXDLG@hbghPO@ZPrRSIJIIJJKJ[ZJJMYRqIjjB`ibjjjefLEIyJe@|p	35	35	488	488.215	-0.6348	12	0	156.55	0.76583	144.96	0.48571	0.72529	0.7569	35	14	14	4	16	1	1	6	16	3
	[r>ujrziThvhyvjzrRorbbWKy7CpwojLdvN:Ja@k1sCBe0ZJWVe1ZWV40J0HFW@e!V0X1B!	8090NHN2F!BXZk2ZBJN28@VOX21B9L0V8HN31FBWLV0Vx50V0X10H0El5!HW0F1gZ22Fc71K9m2kHH6VRF50	02//%@#1#11(2!5!1!2#2&2/)2!8$9$5/.2/-3(4//)1(1%2#3%1/%11)2!1%2/(1//01#2!1/1.1&101!1*2&2&1&3(A&2//1%2&1!8(2#1+2/02$2%3#4011.1&2!2#101#2%1/)1*2#15,1!2/.2*1302/021/%30101(1/$3/&2$301)t1$301/12(5&@1%10101023/%3$1#4%1+1)1)14/1%1!1)1/%201!3///1%10402$22/0101-	el\\AD@BCohDL@hlmg`OAjPrRSIJIQIJ[SFQSQjYIqIjjBhIbjjjfiBNEyBiu@H	35	35	484	484.227	1.1339	11	0	135.72	0.81012	138.89	0.54286	0.73013	0.77749	35	13	13	5	15	1	1	6	18	3
	[r>QizxiUjvhynbfzworMrx8pYOr4yjyhvPzpLqKXtPJ@a0@LlodW_1Z40442NWe@01V0X14!	N095NINHF80DXVkX_BJP18@VO221B9M8X8HQI1FC0LZ0XC5GV0XO0HVUl50WTlFF1gZ22MdAKK9L2k2J6VRF5F	3/2%1%1(9(11%101-3*1$1!1/8!30B$3#2/*2.2-3(3#2////1!101/01,1%3*2%1/)1-1/02.1/2/$1!2,1(7&2/(1+111$101!8(201-2#1/!2$4$1!1$2,101!102!1&1%401/!1&1&2$6)1201!2/1-2$2(3(210101#102%1//.1/-301)q%3!4-101#1#41%@&1/#1)3)4%1$1/1*4!1/&3#101!102+1&2/)101/!1,103!1$201/02-	eh\\AH@BNghDLG@hb`POCIILdhddhhlimeEJekDljgofjhJBfJjjiiJpTgdrPD	33	35	453	453.218	0.2399	11	0	122.61	0.87146	127.89	0.51515	0.59313	0.83726	33	12	12	5	10	3	1	6	17	3
	[r:U:rPirhiUjvhunbArRorMbl8obOpJojqdQNvp4aRX1HJ@i!4WZcW41V40J02NWe@$X1B!	8094NHNHF!DXZkXZBJR08@ZOX21B9L0X8HNI1FBWLZ0Xx50V0XO0TVUl50WTl0H1gZ22IcE5K9m2oHL6VRF5F	/02$11.9(11!11#1-7*1$1&3&1#8!609$6/$1!2%22-2!1&1!3#11!4///,1&1/!1#1,1%3*2%1%1/(2(1#2)2//#2.1/%1(6&3//$101!1&9(2/2&1,102*1!1$2,102$2!1&1%1/,1&2$6,1!2/.2$2$1!2$1#101%103%1//.1/-301!1%q#213/0102(51#20@&1(1%2-3)4%1/1$1*6201/$103#11101101+1&2/)1/+1%10302!1!2/#1-	ed\\ID@BNkhDLG@hbco`O@ZPrRSIJIIJJKJ[YQVYSVIYUMUPTELUUUMLdPiOIdjdA@	34	35	476	476.204	0.198	12	0	159.64	0.751	144.96	0.52941	0.60838	0.81435	34	14	14	5	11	2	1	6	15	3
	[r>uj:iUjvhDfj:8orrrlSzbSpsojy_vNfzHZLk1uSDg2gJGoYW_WV40JJF8lec01V021B!	N095N3NFF80DXZkX_8JT38@V9X01B970X8HQH1FC0L40XB5GV0m90T0El50WHlFH1iZ20Id3KK9q2kHL2VRF5F	/(1.B(11+3/!2$1!1/2!@10204$4$1/)2&101/1103(5$101(1//(1#3%1!1/#101*1&1)2-1!1-1(1$1&1#101$1/-1/%2.3!1$7&3(1/!1(101*8(2#1(1!2/&2-1$2(1(2102!1!31012%3/,1&2$1#1(3102/#3)12*1!2$3*12102)2/-3,1%31/(1)r3$3011,1102/@01$1#2!1/+1#42$1!101/1*4/&1022#1/#1&2//$1.11$110303#122#1,101-	ed\\AD@BNohDLOHdghPO@ZPrRSIJIQIQSY[JIUJYNYEUMUPUASEUULtdQpeHTjeAlp	34	35	472	472.216	0.2144	11	0	143.45	0.74444	124.73	0.55882	0.59667	0.80395	34	13	13	5	12	2	1	6	15	2
	[r<yzQj:iUjvhynbjzwkqMbxSrbGrwyAqhtNzxJLU0OP4@i22MWZB1_WJZ044HNle@09V0X1B!	F094N2NHF!DXZkX_BJT18@4OX0149M8X8HII10CWM40Xx51V0m90P0El50WFlFH1aV227dEJK9q2oHJ2VRF5F	//01$18(11(1!3&4#1$1#1$1)2)6$8$3,211)1$2-3*1#301%5%2%1///301#1+201(1,1)3&1%1%1/!1-1#3#2/&3$301)2102/*1&1(9&2)2(1/#1$1$8/)2/&2&2!1!1/$1$2$1!1#1//01&201!6,2!202/%101#2$2$1!3)201%1%101//.1$2%3/0301(1r%3,2#1#101+@&1,22$1)3)4%1/%1*3/!1&2#1$1-1!1#2%1/!3/+1%203(3/#5031*	ed\\AD@BFghDLG@lkhPOCjPrRSIJIIJIYQ[QQQqEVQIEMUPTEQUUUSLdPiOHdbe@|p	34	35	472	472.216	-0.0897	11	0	135.71	0.78734	127.89	0.5	0.67542	0.87433	34	13	13	5	12	2	1	6	17	3
	;j:Uirrzx:xtjjUaUjvhifjz@FoprYpS@ECrw6jyhfNezFmPmOcK6c0ZJW0aWVVo!J0J0l2uV9V0X1B!	8084FHNFG!8X4m0Zg4S20@_G@#9L4X0FN31NgW2a22s50V0VO2yVTl!WTG1k1gZF2IcE5!m2JF44VC01F	//(@#101111!2$1!3/!2&1/02!2!208$8&2/&2/*4+8)1%2011/02-1#1#3(11.1//#1#2#3(1#1/,2!11/%2(1)2!22!1-204/%C1%3-1%1*101#2!302$9(2/2!3-2$2&4%1$31/2!2025$1/.2!1*2$3&1$7%1//&1/$4/&3#1/#2,2$1&4+301&20u1&1/01(4!1+1%1/&3/)1!1$1.9.2*2/+1(1*2/)1+1%103&22/010105)10	eb\\ID@BJohDLGO@g`TPOCZPrRSIJIQYSKIQSQRFDzMUTuLuSUUTuMapdhthCF	36	35	500	500.226	1.4946	12	0	135.21	0.88669	144.96	0.47222	0.75397	0.79217	36	14	14	4	16	0	0	0	19	1
	[r>vj:iThvhyvj:RorbbxKz7CrwyjLhvN:Jq3k9sCBi0aMWVe1_WoZ0J4HFW@e!V021B!	N090N2N2F!DXZkX_8JP38@VOX0149M8V8HQ310CWM!Vx50V0m10H0El5!HWFF1iZ2!d31K9q2kHF2VRF50	02)2)1/07#1#31(2!5!1.2/)2!8$@$4/.2/-3(7%2//+1%1#3%1/&1,1///013(3$1&1&22/!1#1&101!1/!23!1*3(A&3//1%2$1$9(2#1!22&2/02$2&2$11.1$102!2#1//&1*2$5,1!2/.201(1!3)2&212/$30101//!2+1%2$301)t1$301#1+1$1#4&@1%1&3+1)3$1#42$1/%1)12/&1!1,1/!201!3/#2/+1%103&22/010103+	el\TID@BChDL@hlmodPOAjPrRSIJIQIJ[SFQSQqKIqIjjBhIbjjjiYBNEyBiuHOf	35	35	486	486.219	0.1007	11	0	153.01	0.7806	152.72	0.51429	0.73532	0.79161	35	13	13	5	15	1	1	6	17	3
	;hvtygrYxEzgV8B_c0D08h0Y78V8!I$2010V02V9+2/$2&14!	!8!2F$8X0F0Z8J8!2182#82!80F%4!V85#V10F02F1#W0F1VV#83#22k0F204050	//&1F(11*2///06*1/.2////$4//////*1/03.1$21//#1)7!7//+5//+1(1$3/)2/&1*2!3/#2%2(1//-2/!3///$2//%1+2////N&1/////$4.1*1,1//$4)1&1%1///*103(2//!	do]L`B^DpOCIILdddTfjjjj@H	15	14	215	215.084	0.4524	5	0	16.31	2.7051	51.82	0.73333	0.80583	0.46544	15	6	6	1	9	0	0	0	13	0
	;hvxzcrYxIzgW80WVZD8@40X7@V8!501$W0V02!F.4#1,8%14!	!8!2F%X0H0Z8F#210@0108#8FF208!4!V840V!10k08k1#W0F!V#830F022V0F205#	//(D(21/1/)1/02$1$2/////,3////,1///&4,101*1/!2$3,1%8//+5///!3&2//&2/+1,2!2%2//#3//%1///$1//%1$1///-1%40O&1/!2(4//-2$2/.1,3//$1/02%1/!1&1/1)2#102/,1)2#	do]D`LnDCprRIIQUIJjijj`B	15	14	211	211.096	2.5934	4	0	11.8	2.2966	38.53	0.8	0.78232	0.41291	15	5	5	1	10	0	0	0	13	0
	;hvxzcrYpIzgW82WVZ69@40X68V8!50G$W0V0F!F)F$4#W(4#8%14!	!8!2N%X0204cF#210@01%8FF20F!4!V840V!12k08V1#W0F04V#830F022V0F!5#	//(B/*1/)1/02!402$4////&4$1////&2////,4.1*1/%3/%8//+4*1//.2/)1&1//.2!2%2//%2//#1/02//!1//%1$1//#1/)1%20O&1/!2(13/$101/*1/.1,22/+1&11/1%1/!1-1)12(2#102/*201-	do]D`LnDCpRi^WuZjfZj@H	15	14	211	211.096	2.5009	4	0	27.4	0.98905	38.53	0.86667	0.76996	0.40474	15	5	5	1	10	0	0	0	11	0
	;EvUzcMzpYzgwO0YV26gc4yV68VB0F1040k$V%H!F1%6!2V*42F!2%14!	F09!2F2$X#48F#20F201!J808FF3!104!V840V!10F0801#WFF!V#930F022V0F!4#	/!3(1+9)1(2&1//.106$2/&1,4//02/$2//////(1/.4///.101!1//&2#6//&1,2$301//101///%3//%3/%2,1///.1/////*1-N!1//-1(201(1+2&1.31///.11-201%1//02*6,103.3*204-	do]L`LvDDOAJe}mYjjjjfN`P	15	14	215	215.084	0.2681	5	0	27.99	1.4362	58.76	0.8	0.83583	0.42796	15	6	6	2	9	0	0	0	13	0
	zjbDvUbcLjt3ygoF0XV2BZ84NX78VB!1#k!10V02#F*2#V+2F!2%14!	!9!2F2$X0F0Z8F#20F20108J!80F3$4!V84#V10F0@F1#W0F!V#830F022k0F204010	/$1+2%D(1)2&1//+4$3////&1/*2/////&3////!2/(2$4,1101!4//&2#6,1//,302//!1//+2)3///,2,1///.1)1/////&1$10N!1/&2(1,1.2/2/(1/)2//$3/01$21//02*2(2#102/,6!1*	do]L`LnDTOAJeW^ujjjjjI`P	15	14	215	215.084	0.5427	5	0	12.39	3.2446	58.76	0.8	0.83226	0.43493	15	6	6	2	10	0	0	0	15	0
	;EvOTeM_xGzulN0d0XT8A4@23@8!4_0G0110W040@40F@V!F)F#11+N%14!	!8402NF#4X0H0_8!102058#84#F0248V%840V0V10k02k!10108!V!381#22k#V_01F	//(7(1)1&1//+21#401!2#1////!7+3///-1,2/%1/$1,3//!2/!2$1/#4/!3$2/!6/*1+1/!3//,1+4/04(2%2&1//$2/,2//+2/////03//(10O.1+2/01//#3//+1//22(2/,1*1//+101/)1!1+11	do^L`LaCCprRIIIQHjjiji`aj	15	14	213	213.088	1.918	4	0	33.85	0.99114	44.52	0.73333	0.76751	0.44793	15	5	5	1	9	0	0	0	11	1
	;EvQzeMvr3zik80do@6d848Vacc8F01W!1$V8%4/!4%4(V!14!	F08!2F%X!V48F0102!201%8FG2!104!V840V!10F08V1#WFF!V#930F062V0F!4#	//(@(1)1&1&1+3/,6/,1#1/)2$1!2&5.1$2////////1&1/&2/(2/#2/&2.2#8(1///02(1///.1%2+3//%3//#1//(1%2/%1//////!O&2/!1/.301/$2/#2////#11/&1//%2$16,102.3&1$4-	do]D`LvDCpRi_V]ZjjjfBCX	15	14	211	211.096	1.6294	4	0	11.8	2.2966	38.53	0.86667	0.74802	0.37701	15	5	5	2	9	0	0	0	13	0
	;EvUzeMvr3zyp8VWpe6d848Vadm8F01W%V0V8010N14/!4%4!1$V0214!	F08!2F%X#48FF!2!201!1!8FF2!104!V840V!10H0901#WFF!V#930F022V0F!4#	//(9(1#1$2&1&1/(1/8$21#1/01//.201/!2/+2//%3////$2/&2//,2&22//!72//-2*3////(2/!3*2/*3*1/(1////02//////&N&1/!2/!3+201-2%2/////(11,2)1//1$1$14,102.3,3-	do]L`LNDtOCIHeleEBjjjjibXD	15	14	215	215.084	0.534	5	0	27.99	1.4362	58.76	0.8	0.76569	0.42796	15	6	6	3	9	0	0	0	13	0
	;hvxygrYpEzwo8D_c26V8h0Y69V8V03$2010V20V901F/-2%214!	!8!2%8V0k0Z8J8!2082#92!80F21#6!V85#V10H03F1#W0F1VV#83#22k!204050	/)1-B(11(2///#2$3$1%2/(3/&1-2#3//////1//-3&1/*2/+1,2!7//*14//.3*5/+1/$1*1!1/*1(1//-3/!3)1&3//(1//1%1/.3/#1/0L&1*3-3/.2/3//&1///1,1#1%1///*102/,4!2*	do]J`B^Dq[CpRj}U]fjjjj`xD	15	14	223	223.060	-4.7548	7	0	51.79	1.4176	103.28	0.8	0.78823	0.44158	15	8	8	2	8	0	0	0	13	0
	zrzCvNUcMlKGzcl80d0X68@482688#5VG0110V#840F$F-11+N$X14!	!84F2NF#4X0205B4F102058$4020F024$402840V!90m!V!1010804V!389#22k040V_#	//(9(1/01/%1!1+1$21#2$2///#1/!9+3(1-1///#1)2+1/$11+3&4.1*1/1/+7#1/#2/!4*1*1//#3///)4/)12%2//%2//2!2//$1%2///$1////&M/&2!1/!1+1,1///%1//01*1/1)1*1/-2#1(103/,2+10	do_L`LMxRP|DjWUWVjfij`bj	15	14	217	217.080	-0.6551	6	0	47.13	0.86251	51	0.93333	0.77707	0.36642	15	7	7	1	10	0	0	0	11	0
	>Uzrrzx;vjzUaUjvhifjzEkorrrxSE7CrwTjyhvPezHqHmtsSDV0iJlkYWWWo40JJF0l@e01V0X1B!	N095NINFF80DXZkX_B4T38@VG220B9M8X0HQ31FC0HZ02C5FV0mO0PVTl40WTGFF1iZ22McEK59L2FH44VRF1F	3//%1A#1!111(1!3/!2+1,2!8!207$3/.2%1/&3(30102///1#1#3%1!1.1#1&2$1/01/%1)1-1&11/.1)2!2/!204,3(@&2//111!11$1$8(2#1+2*1%2$2$201$11$2/02102025$1(101/&1*2$3(11024!2!1/+2*1!3(2$1!2102/#3#1//&1&4+301)t1$3014/1(4&@&1/#1)3$1#4%1+1)1*4.2&1!2//2.1/)1$1%1%103&22/0102+10	elR\AD@BJohDLO@h`TPOCZPrRSIJIQIJ[[QQQRE[EqKzEjjBhIbjjjfiKCaYQi@P	35	36	484	484.227	0.4264	11	0	132.62	0.80569	127.89	0.48571	0.62717	0.8024	35	13	13	4	14	2	1	6	18	3
	;j;ir=xtjjziThvhyv:uwoprnxKvECrwijThfP:LmAsdcK6i0iMlFjW_VoW8JJLFl2eV0V0X1B!	N091PIN2F80DY4mV_gJU30@WOe2189MBV8FQ35NhW7X0Vt5FV0mG6qVUl1!LWGs1iZF2Jd71F0q2oFH6VC050	12!2/1/08#101011!1$2!5!1#1*2/)2!2!20@$4-2/2$5/4#1$2%C#1+202/.1%1#3$1#4///+1)1+101/!2!1(22/%1&101!2(3)23/&E&3)1/2$1%2$1$9(2!1$2&2/02/#1$2)1&3102//+1*2$6,1//1,1!1%1*4!2/#30101/#2//02$3)10u1&1.231(4(1%101$3+1)31/(1/&17/#3%1!1)1/$1!5/!1/*101%105&22/0101(1#2	ebR\ID@BC`XDL@hlmolPOAjPrRSIJIQIJ[SFQSQqQ[PhmUTuMMUUUULsD\KrESjHBQc@	36	36	500	500.226	1.0978	12	0	138.31	0.88923	155.96	0.5	0.71983	0.8486	36	14	14	5	14	1	0	0	19	1
	>Uzrrzx;vjzUaUjvhifjzEForbrxKE7CrwTjT_vNezHqHkOsCBc0iKWkYWW1oZ0JJF0l@e01V021B!	N084P3NFF80DXZkX_84T38@ZG2!49M8X0HQ31FCWI402w5FV0m90P0Dl40WHGFF1iZ20Ic1K59q2JH40VRF1F	02//%9#1!131(1!3/!2/1(2!8$7$4#2/*2/-3(5!1///01#1#3%1!4.1#1,1$1+1/%1)3$3!3$1&11/.1)2!2/!2041+3(A&3/+1#111#1$12#9(2#1+2/02$2,11$3/02202025$1//!1*2$3,4!2!1/+2*1!3/0212/$3!11//&1&4+301)u1$301/*4&@&1/#1)3$1#42$1+1)1!2&53-2&1!2/+1#2.1/)1+1$1103&22/0101+11	ebR\ID@BJlXDLO@hg`TPOCZPrRSIJIQIJ[[QQQREXzNIMUPUALUUUTmLX\KJMJAy`	36	36	500	500.226	-0.4139	12	0	153.46	0.78125	144.96	0.47222	0.69173	0.78235	36	14	14	4	16	1	1	6	17	3
	>Uzrrzx;vjrUaUjvhifjz7Forrb_SD7CrwLjqdvNezFqPmOsCDc0ZJWVa1VWo40J0F0l@eV9V0X1B!	8084NHNFF!BXZk2ZB4R28@ZG2!49L0X02N310BWHZ02w50V0XO0TVTl40WTG0F1gZ22IcE559m2JH44VRF1F	//(@#1!111!2$1!3/!2&1/02!8$8$4&2/&2/*4!3/!1%2//#1#1#3%1/!1#1,1/01(3,1/(1#2!11/.1)2!2/!204,3(C&3-1%1*111#1!302$9(2#1+2!3-2$4,11$3/02!2025$1/.2!1*2$3&1$7!2!1/+2*1!2/041/%3#1//02$1&4+301)u1$301/01(4&@&1%1/&3$1#4%1+1)1*7.2&1!2/+1#2.2/)1+1%103&22/0101+10	ebR\ID@BJohDLO@hg`TPOCZPrRSIJIQIJ[[QQQRFDzNIMUPUALUUUTuLX\KJMHB	36	36	500	500.226	0.8024	12	0	137.86	0.86965	144.96	0.47222	0.69522	0.79217	36	14	14	4	14	1	1	6	19	3
	;j;ir=xtjjziUjvhyvjzuwoprnxSvjSrwijyhfP:LmUmtcK6i2iMlJjV_VoV0JJLNlXuV9V0X1B!	N095PINHG80@X4kV_gJU30@_OX2189MBX8FQI1FhW7a2Xt5GV0mO2TVUl10WTlGH1iZF2MdEKF0q2oFL6VB05F	1//1%8#1#31!1$1!3%21#1%2!101!1/2!2!20@$6,21*1$2$51&3%2#11$1%A#1(1!3.1$1)1(1#3)1*1//3/$1,1$1/!2!1)2//2/%2&1/@&3)1(1,1%1$1$91&2/2(1(2,5%2$2&1)2102,11/,1!101$2$7,2$4/(101,1101+1$4!2#101,3#1/01*1+3/03+s1&1&1!2#301(4/.1#1)3/#1/-6/!1&2#1/#1*102///1%10301$22/010105%1$	elR\ID@BNohDLKO@lgdPO@ZPrRSIIJIQSISIZJZNKYHhFEjjjffjijjfYjcaRQrIHiPZL	35	36	488	488.215	0.0211	12	0	138.3	0.86688	144.96	0.48571	0.61437	0.89985	35	14	14	6	12	2	0	0	18	1
	[r>vj:iUjvCyvj:worrbxSv_SrwyEqhmNzjFqUkOuCDi26MV4i1_VoZ!4HNlce09V0X1B!	N094N2NHF!2XZkX_BJL38@ZGX0149K8X8HII10CWM40Xx41V0m90P0El501HlFH0iZ227dEKK9a2oHJ2VBF1F	//01%6#1#1)1!3#1!4#1/)2!1!2!8$A$3,21*1/#3/01%5%2%1//,1!301/301(11+1)3+1(1/!1/!3/&101031#3,1/$2&1&1(B&3(12/,101!101!8(3//!2$2&2/01*12!2$1&1//01#1(6,1!202/%101#2*1!3)201$21%1.3#1/+11$2%3!1!1*3+t%303*2#1!1!1#4&@/+2)3!1%4%1//05/!2&2/(1!1#2/)201$1/#1%203&3!1+2$203+	elR\AD@LNohDG@hbgdPO@ZPrRIIQJIJJ[J[ZJJNHjqKJjjhJ`ibjjjfYJaaRSrYJiP_L	35	36	484	484.227	1.0869	11	0	136.44	0.75396	131.67	0.48571	0.66637	0.86791	35	13	13	6	13	2	1	6	18	3
	[r>vj:iThvhyvj:worbrxKz7CrwyjThvP:Lq3kdsSBa0iLlkfW_Wo40JJHFW@e!V0X1B!	N091NIN2F80DXZkX_BJP38@VOX21B9M8V8HQ31FC0LV0VC5FV0mG0HVUl5!LWFF1eZ22Jd71K9L2kHF6VRF50	32/#1/09#1#11(2!5!1.2+1,2!80220@$3/.2/-3(3#2/&1/%1%1#3%1!1/#1,1///!1-1&1(2/&1&101!1/!23-3(A&2//1$12$1!108(2#1#2&2/02$2$2&11$2)1&2102#1,101/&1*2$5)1!1!2/.2*1!3(2$1!2102/#30101///%2$301)t1$3014.11#1#4&@1%1&3+1)302!1#4%1/%1)14/&1!1,1/!202!3//)1%1%105&22/0112-	elR\AD@BC`XDL@hlmdPOAjPrRSIJIQIJ[SFQSQqIYqHFEjjBhIbjjjiiHca^Pj]PB	35	36	484	484.227	0.4059	11	0	135.72	0.81012	138.89	0.51429	0.6697	0.81578	35	13	13	5	13	2	1	6	18	3
	[r>ujrhiUjvhyvjUrRorrbl8ybSpRojqdvNvrJaRm1uSDi0ZJWZeWZ1V40J02Nlee$X1B!	8094NHNHF!DXZkXZBJR28@ZOX21B9L0X8HNI1FBWLZ0Xx50V0XO0TVUl50WTl0H1gZ22IcE5K9m2oHL6VRF5F	/&1/8#1#11!11#1-4&2!1$1&3&12!8!60A$6/$2!2%22-2!1&1!3#11!4///)1!1&1/!1#1,1/.1/(2(1#2!1%2//#1.1%2.3(8&3//1%1!1&9(2#1+2&1)2!102-1$2.102!2//+1!1&2$6,1!2/-12*1!2$1%1$2103%1,3#1/,1/-301!1%s1!21301.102(5$20@&1(1%2-3$1#4%1/1$1*62/%1103#11!1.1&2///%1%10302!1022/0101-	elR\ID@BAghDLOHdjk`POBZPrRSIJIQIQSYS[JJsJYsHiijjBhJXjjjZYJcaJPJEIi@P	35	36	488	488.215	0.5573	12	0	156.55	0.76583	144.96	0.51429	0.58858	0.82538	35	14	14	6	11	2	1	6	16	3
	;j;ir=xtjjhiUjvhyvjUuwoprnx8vjSrRijyhfPvrLmSmtcK6i0iMlJjW_0oV0JJ2NlXuV8!X1B!	N095PINLF80DX4mV_BJT30@ZSe2189MBX8HQI5NhW7Z0Xt5FV0mO4yVUl12WTlFu1iZF2MdEKF0q2oFL6Vh05F	1/#1/!7#1#11011$1*1*2!1$1$1&1!2!2!40B$6/(2%2$5)2*1&1#D#1&1#2//(1!1*1&1/-1,101$1,1#1%1/!2011#1$2$2/*1(1$1&21/%18&3)1/%1%1$111!9(2/2!1&1%2,4%1$2.104102/04/%2!1!1&2$7&1$1/!1/)11!1+1$4!21$1)1!3#1(1#1.1/#1)3+s1!2#1.301(4$2/)2#1)3*2/)1%1%6/*2#11/!1,2/)1)1+1%10301!1022/010107%1$	elR\ID@BNohDLKO@lgdPO@ZPrRSIIJIQSISIYQJNKYHhFEjjZjfZjjffYjcaRQrIHiH\PS@	35	36	488	488.215	-0.0689	12	0	153.9	0.77901	144.96	0.51429	0.59804	0.86823	35	14	14	6	12	2	0	0	16	1
	[r<vzvjzhiUjvhyvjTUworrqt8zbSpNwjyhvHurLqGmWuSDg0gKloeWW1VZ0J42Fk@c08!X14!	8095P3NHF!DXVk2_BJP38@Z9220B970X8HP31FB1MZ0XC5GV0XO0L0Tl50WTWFF1gZ20McAG59q2o2L6VRF5F	1//&B#1#12!1$1/%2(1/2!8!209$5!1/+2/*1!3&33#1+2//(1*1!101&1!1%1%102#1/*1.1&1-1#2!1)2//1,1(2-13(9&3//1+1$9(2#1+2/02!102%1&1$2/02202/*2&1(1*2$7#2(1202/-12!5*3.414102/#3#1///01)301)t1#1301%1(301(41%@&1$1-1)5$1#4!2!1/%1*6/&1!2#1/+2///,103&22/0133(1$	elR\IH@BAohDLOHdjgdPOCIILdheDeEMeMlhiXmgL`XVjhJ`ibjjjYdlNDi@hA@	35	36	481	481.228	0.7664	12	0	140.36	0.85416	144.96	0.48571	0.63545	0.79048	35	13	13	4	14	2	1	6	17	3
	;EvUzcMzp3zgoN0fV26g84uX68cB!1#l!10V%H*2#V*42F!2%14!	F09!2F2$X!V48F01021F201!J808FG3!104!V840V!10F08V1#WFF!V#930F062V0F!4#	.1/(A/!102$3/#3/&2$4/,1/-2/5//////!11//2/(1///1-101!2/&2.5#8,1//,301//!1//!1%201)2/#1/02/%2,3/+1/011.1%1//////!P!1/&1/%1(101/#1(1+2#1/)1//$1101/$1//02*4,102.2,6,1	f`~Qb@LF`bPOAJeu{UZjjjihBdKL	16	15	227	227.095	0.7956	5	0	24.9	1.6145	58.76	0.875	0.79135	0.42796	16	6	6	2	10	0	0	0	14	0
	zrzCvNUeMlMGzel90d4XLc@482a88!45VG0110V#840F$F-11+N$X14!	!84F2NF#4X0205B4F102058$4020F024$402840V!90m!V!1010804V!389#22k040V_#	//(8(1/01$101//$1#4$2////&7+3(1-102///01)2+1/$11+3&1/*2/1/+3#1$1-2/!5*2//)2$3///)4/)1&2//%2//2!2//$1%2//*1/////0O//-1+3&1$1)2//+1//01*1/2)103(1/-6#1(103.3,3*110	f`~qb@LF}AD`^BUKjkluTuMU@aR`	16	15	229	229.091	-0.3886	6	0	44.04	0.92302	51	0.875	0.74535	0.38686	16	7	7	1	10	0	0	0	12	0
	zrzCvOUcMlxGzcl80d0XD8@4827@8#5V10110W#@!F0V!F-1,8$X14!	!84F2NF#4X0H0_B4F102018#84020F0248V!402840V0V90m02k!1010804V!389#22F040V501F	/$1+2%B(1/01(1,1!1+1$41#1)2//.1)2(7//&2///1/%2/$31+1&4)1$1$2$1/121$1/#7#1//&6/%1//#3/////$2%2////&2!2//////01////$10O.1&2!1/!1/01$1/,1/*1//01)2/01$2!2/(1/.103/,4+11	f`~qb@LV}AF`^FRQIIIHiJjijjhDFT	16	15	229	229.091	-0.1563	6	0	28.44	1.4293	51	0.8125	0.80724	0.43493	16	7	7	1	11	0	0	0	14	0
	;EvSUeMrzGzypNVY4aTgf4@V7A!Fo5V1!11k048#F@W!F01#4$401&4$8$214!	F084F2NF$X020480F!@018#15020FF2!104402840V!90m08#1FGFF04V!381F!22F0J0V5#	//2&9/*1//,2#5$4///.3&4///02/*1/$3///*2///3)1//(1,7//&1&1*3////+1.2*4$2#102-2%1.2)1!1/03/!1-1/$1(1/////%P(2.103/!6//#2/%1/$2//01*1,201/,1!2-1$4!101&102/,2-	f`~Qb@LZ``POAJewgeZjZjjT\bhB	16	15	227	227.095	0.827	5	0	37.4	0.99198	47.76	0.75	0.73297	0.50377	16	6	6	3	10	0	0	0	12	0
	zrzCvNUeMlMlzet90d4XLc@4B2a88V045V90110V08#VF#FF-1V%4$8$X14!	!84F2NF$X0204B4H102018$5020F02%402840V!90m!V!101F!4V!3c9F!62F040V5#	//(8/*1//,2#3$2/,2/(2/7//#102///01)3//!1+1&1!1/&2/1/%1$3#1$1-3/!6$1$1//)1$3///02//)2*2$2,1&2//2!2/)1*1+201/,1$1/////0O/*2/!3*11,3)2/#2/&2(1/(1*1/1#3//.2#2(103/,2*110	f`~qb@LJ]A@`^BUKnkJuTuUM@`Y`	16	15	229	229.091	-0.4309	6	0	44.04	0.92302	51	0.8125	0.742	0.40474	16	7	7	1	10	0	0	0	12	0
	;hvxygrYxEzwZ8B_c0DV8h0Y79V8!I$2010V02V901)2/$2%214!	!8!2F$8X0F0Z8J8!2182#82!80F%4!V85#V10H03F1#W0F1VV#83#22k0F204050	//&1D(11(102///04$3$1/.2//%2/-4///////,1/$21#2/+1!1)7!4//+6//.3$1$4/)2/&1*2!3/*2(1//-2/!3/03////)1%1///#1/0O&1/)1/.2/3)4.1/(1//$2)1&1%1///*103(2/#4-	f`~PR@B^`cC`^FRRYIIHiQjjjjjEhB	16	15	231	231.083	-0.2553	6	0	29.41	1.9456	72.05	0.6875	0.79288	0.47603	16	7	7	2	9	0	0	0	14	0
	zjbBvObcLYt3ygk!VV2B0840X78V8V0G&10V02-2/,14!	!8!2F%X0k0Z8F#21020109#80F21#6!V84#V10F0@F1#W0F!V#830F022k0F204010	!1/-2%H(1)102$3/)1/06$1+2/-1//-1////////-4.1*1/!1$1,1%A//+5///*3/////02!2%2//*2/*1#5///$1//%1$1$1///(1!2!30P&1/!2//%2///%1///!2/01$11/!1&1/1)2#102/,5!2*	f`~Qb@LN`cPOAJeUW]Zjjjj`@`	16	15	227	227.095	1.0441	5	0	9.3	4.3226	58.76	0.8125	0.80277	0.41291	16	6	6	1	12	0	0	0	16	0
	zjbDvS7eLbv1yukFVX46RZd48X78!FoWV#V110482$W!F01#4!F04/$214!	!84F2NF$X0F0Z80F!201$8402!F%4402840V0V90H0@F!1FG0F04V!381#22F0J2V401F	/(1&2&8(1)1&1$1//)208/&1%1#1/!1//+2///&1!3/////01//%2$3)1/,3/(A//&1&2*3(1////!5.3//,2.2,1/(3//////$3/.2*P(2$1)1022///%@!1////*1/+1///#6!1)102/)1!2-	f`~Qb@LV`aPOCIHdehh]EUUUUTcdM@P	16	15	227	227.095	1.0464	5	0	6.2	5.9839	47.76	0.6875	0.787	0.49057	16	6	6	3	9	0	0	0	16	1
	;EvSTeM_xGzulN0d0aTcA4@27@8!Z_V10110W048@!F@V!F)F#1,8$214!	!8402NF#4X0H0_8!102018#84020F0248V!402840V0V10m02k!1FG0804V!381#22F#V501F	//(6(1/01//,1#7)2///)2(5//&2,1//!1/%2&1,3,1//!3/021$1/2!2/!3/(@//&1&3*3//,1/-4.2&1//$2/,2////+3///03//(10P(1%1+2/01/!2#1+6//+1/&1)1(2/!1////0102/)1015+11	f`~Qb@LN``pOCIHddeDjiUTuUUBt`r`	16	15	227	227.095	0.9499	5	0	21.8	1.7018	47.76	0.6875	0.77261	0.45984	16	6	6	2	9	0	0	0	14	1
	;EvOyeMjxIzulN0dkcTcA4@X7@8804_0101!W0Z8@!F@-F#1,8%14!	!8!2F$4X0H0_8F0102!8#8#8FF248V04!V840V0V10k02k1#W0N!V#83#22k0F205010	//(8(2/01//,1#@)2///)2(5//&2////&2/$3///3/021$11+1%2/!3/(A//&1/!2//,1/-4.2&1//$2/,1///////-3//(10R&11%1+2/01/!2#1+9//+1/&1/!2/)1//+1-101/)1017-	f`~`b@LPPCprRIIIQJjUUMUU@`r`	16	15	221	221.111	3.7294	3	0	2.07	11.377	35.29	0.6875	0.78856	0.44793	16	4	4	1	9	0	0	0	14	2
	;EvSTeMbzGzulNVf0aTgf4@X7@8!o_V101W1W048@!F@W!F01#4!F0401,8$214!	!8402NF#4X0H0_8!102018#84020FF248V04402840V0V10m02k!1FG0N04V!381#22F0F2V501F	//2&5(1/01//,1#9)2/#1//$2(5//&2//$1//02/$3////!21$1)1/,3/(B/&1.1&3*3(1/)1//(8.22%1//$2.2,1////+3///03(1//0R(3%1(1!2/01/&1+6!1//(1$1/+1(2/!1///#2!2)102/)1012-	fhaQb@L^``pOCIHddeDi]Jjfjji@hzPYP	17	16	239	239.106	1.3092	5	0	18.71	1.9829	47.76	0.64706	0.76846	0.51585	17	6	6	3	9	0	0	0	15	1
	;EvOUeM_xGzulN0d0XT8A4@27@8!4_VG0110W040@40F@V!F)F#11+N$214!	!84F2NF#4X0H0_80F102058#84020F0248V!402840V0V90m02k!1010804V!381#22k040V_01F	//(9(1/01/)1/021#4$2#1//.1/!7+3///-1,1/%1/$11+3&3.1*1/101$1/#6#1-3$2/!6/%2#1+1*2&3//,1+4/04(2%2&1//$2*1/02//+2/////03//(10R.1*22/01//#3//+1//01(2/!1)1*1+1/.102/)1!1+11	fhaQb@L^``pOCIHddeDbljjfjfhDFT	17	16	239	239.106	1.3707	5	0	34.31	1.0813	47.76	0.76471	0.78841	0.46544	17	6	6	1	11	0	0	0	13	1
	;EvSUeMrzGzulNVf4aTgf4@V7@80Fo5V101W1V!82!F@W!F01#4$401&4$8$214!	F084F2NF$X0HVZ80H102018#85020FF208!4402840V!90m08k!1FGFF04V!3c1F!62F0J2V5!F	&2!1/$2&7(2/01/#3/(2#5$2/(1/&1$2/7////,1/////1#1/&1-2$3)1///%8//&1&2*3#1#1/(203+1/*1!2+2*2!202%201.1/!2,1/(2//!1//////01*R(21-1011/04//#2!1/2/&2//01/(1!1///#4!1)102/,2%1!2#	fhaQb@LF`bPOCIHddcEhljjfjjY@ijP\p	17	16	239	239.106	1.1217	5	0	34.31	1.0813	47.76	0.76471	0.73529	0.51193	17	6	6	3	10	0	0	0	13	0
	;EvSUeMrz1zulNVf4aTgd4@X7880Fo5V!1W1W!82!F@W!F01#4$4)4$8$214!	F084F2NF$X0FVZ80H10201$85020FF%4402840V0V90H0@k!1FGFF04V!3c1F!62F0J2V401F	&2!1)1*22%9(1)1&1/#3/&2$5/-1/&1$2/5&1,2///&1/.3&1//(1#1,2)1-2$3)1///%@//&1&2*3#1#1/(2//)1!2+3-2*1.1/!2,1/(2//!1//////01*R(2.101(1)1//#2!1/2///)1)2-1(2//-4!1)102/,5-	fhaQb@LF`bPOAJeW[yvjjjjfQrZdGL	17	16	239	239.106	1.3014	5	0	18.71	1.9829	47.76	0.76471	0.74667	0.51193	17	6	6	3	10	0	0	0	15	0
	;EvSUeMbzGzulNVY4aTgf4@X7@!Fo_V1!W1W0482!F@W!F01#4!F0401,8$214!	!84F2NF$X0H0Z80F!2018#84020FF208!4402840V0V90m0@F!1FG0F04V!381#22F0J2V501F	//2&7(1/01$1//&20208$2/(1#1#1-1/%2////,1/////$1//%1$1)1/,3/(@//&1&2*3(1////!5.2&1!2$2%2/$2.2,1/(3//////$3/.2*R(21-1022/03//#8!1//(2$1/+1(3/!1///#6!1)102/)1!2-	fhaQb@LN`cPOCIHddeMChjjfjji@iZ@`	17	16	239	239.106	1.273	5	0	18.71	1.9829	47.76	0.64706	0.78554	0.51585	17	6	6	3	10	0	0	0	15	1
	;hvxzcrnpIzw_82WVZ6d@40X69V8!5VG$W0V0F!F1(F$4#W&44#8$214!	F08!2N%X0204cFF!210@01!1!8FF20F104!V840V!12m09V1#WFF04V#930F022V0F!5#	//(@/!11%1//.404$6/,1//(16$1//02)2/*201////*1!2/&2/%3$1(2&4//+4*1//#2*3/)1&1)1//.2*2/*2/3/!1/02////)1//)1//20R&1/!1(13(3!1(101/*1//,22/+1&11%1%2)1//01)14,102/*202*1!	fhaQb@LN`bpOAJey_Vvjifji`Z@`	17	16	239	239.106	2.0198	5	0	53.01	0.75835	58.76	0.82353	0.76306	0.44158	17	6	6	2	11	0	0	0	11	0
	:rCvOrcMntIzgV02WVVB9@40X78V8!K01$10V1H-2/04)V14!	!8!2F%X0F0ZcFF!21020108!V8FF20F!420V94#V12H0@k1#W0F04V#830F022k0F204010	/$1+2%G(1/02/)1/04$1$2/+2(1//06/////////*5)2$1$2$11/01$1,2%9/01/)4//*2.2/////01!2%2*2/.2/+2!2//.3$1//%1$2///-1!1!10R&1/!1/(1/,2/$2/2///!3/01$21/*1#1+1-103/,5-	fhapb@LNCA@OCIHddddTdjjjfjh@H	17	16	237	237.114	1.3409	5	0	12.26	2.5	41.77	0.82353	0.79435	0.42796	17	6	6	1	13	0	0	0	15	0
	;EvSTeMbxGzypN0d0aTcA4@X7A8!Z_V10110l048@!F@V!F)F#1,8$214!	!8402NF#4X0H0_8!10@018#94020FF248V!402840V0V10m02k!1FG0N04V!381#22F#V501F	//(@(1/01/#1-1)1#6)2///)2(5//&2,1//!1/%2/$3,1//!2/021$1/1!5/!3/(@//&1&2*3//,1/-4.2&1#1//2/,2/02//////+3//(10R.1+2/01!2/#103)5//+1/&1)1(2/!1/01//04,102/)1012+11	fhaQb@LN``pOCIHddeDjijjfjjjEiAe@	17	16	239	239.106	1.4043	5	0	18.71	1.9829	47.76	0.70588	0.77096	0.47083	17	6	6	2	10	0	0	0	15	1
	zrzCvOUeMWxGzel90d0XTc@4827@8!45VG0110W#@40F0V!F-11+N$214!	!84F2NF#4X0H0_80F102058#84020F0248V!402840V0V90m02k!1010804V!381#22k040V_01F	/$1+2%9(1/01(1//!21#4$2#1////!7+3////+1/%1/$11+3&1)1*2$3/101$1/#3#1$2-2/!5/*1/)3$3///)4//02)3////2//+2//*1*1////#10R.1/01+1/012/3//+1//01)2/02$2!2101(1+1/.102/,8*111	fhaQb@LN`cPOAJeUUwZjijfjAAe@	17	16	239	239.106	1.2779	5	0	34.31	1.0813	47.76	0.76471	0.75846	0.45401	17	6	6	1	11	0	0	0	13	1
	;CvOzcMnxIzgV82WVVD9@40X78V8!K01$10V1H-2/44*14!	F08!2F%X0F0ZcF#21020108#8FF20F10420V840V0V12F0@k1#WFF04V#930F022k0F204010	/$1+2%E(1/02/)1/02$1$4/+2(1//06///02//////(3!2/02$11/01$1,2%6//+3//&2!2.2////(2(1)2*4/.2/.2//.7$1//%1$1///-1!1!10S&1/!1///%2/$2&1(2!1//.3/&21/*1#1(1!1-102/,5,2	fhaPb@LN``GaddRRRRJRUUUSUR@D	17	16	235	235.118	2.4663	4	0	21.22	1.2771	38.53	0.82353	0.78622	0.42796	17	5	5	1	13	0	0	0	13	0
	;hvxzernrnzgd92WZZ69@44Xa8Vc!5VS$W0V0F0VF#F$F#26#W&44#8$V14!	F08!2N%X0204cFF!210@01!10V8FF20F104!V940V!12m08V1#WFF04V#930F022V0F!5#	//(B/*1/)2/$403$6////&6$1//2//%2///&1/$2034/&2/%303/#5//+4*1.1/)1$2/)1&11///!1$2/-2&2//2!1/02//!1//%1//)1//20T&1&1/#13/$101/$2$1/.1,22/+1&11-201#501//01)12#1(103/*202-	fdqpb@LVcA@OAJey_UejjYjjX@H	18	17	249	249.125	2.0952	5	0	40.37	0.75923	41.77	0.77778	0.7884	0.44793	18	6	6	1	12	0	0	0	12	0
	zrzCvSUcMlxGzsl80d0aDc@4827@8!V5V10110W!8@!F0V!F-1&4$8$214!	F084F2NF#4X0HV_80H102018#85020F0248V!402840V0V90m0@k!1FGF804V!3c1F!62F040V501F	/$1+2%9(1/01(1*3)1,41#3)2///02&2(@//&2,1//!1/%2/$3,1*1%1*2$2#1,2101!1/1!2//+9//.2*3/,1#2#1//(2+2-2*1///2/(2//////&1//%10T.1*1/!2/01$1/,1!2/&1%1/1)1$1#2-1(2!2//*2,102/,5+11	fdqQb@LV`cPOCIHddddUEeUTuUTtCQCKs@	18	17	251	251.117	1.5564	5	0	31.22	1.1883	47.76	0.77778	0.74919	0.47603	18	6	6	2	11	0	0	0	14	0
	;EvSTeMbzGzypNVf4aTgf4@X7A80Fo_V101W1l048@!F@W!F01#4!F0401,8$214!	!8402NF#4X0H0_8!10@018#94020FF248V04402840V0V10m02k!1FG0N04V!381#22F0F2V501F	//2&9(1/01//,1#8)2/#1//$2(5//&2//$1//02/$3//*1/&21$1)1)3/!3/(B//&1&2*3!1$1////!5#2*23%1//$2.2,11/2//////+3(1//0T(2%1(1!2/01/&1+5!1//(1$1/+1(2/!1///#6!1)102/#1$1012-	fdqQb@L^``pOCIHddeDi]MUTuUURAQt`r`	18	17	251	251.117	1.7636	5	0	15.62	2.3752	47.76	0.66667	0.76627	0.53051	18	6	6	3	10	0	0	0	16	1
	zrzCvSUcMlxGzsl80d0aDc@4827@8!V5VG0110W!8@40F0V!F-11%4$N$214!	F084F2NF#4X0H0_80F102058#85020F0248V!402840V0V90m0@k!1FGF804V!381F!22k040V_01F	/$1+2%9(1/01(1/$1,51#3$4#1////!9+3#2//2!1//!1/%1/$1,3*2%1*2$2/!1$1/1!2/(2/!5/*1/#2*3/,1/+4//02*2///.2/(2/!2/////#1//%10T)1$1*1/!4/01///-1%1/1)1$1#3-2(2!2101(1/-2,102/,5+11	fdqQb@LN`cPOAJeUUwgjjZijfEiAe@	18	17	251	251.117	1.4376	5	0	46.82	0.7924	47.76	0.77778	0.75625	0.48104	18	6	6	2	12	0	0	0	12	0
	;EvSUeMrzGzypNVf4aTgf4@V7A80Fo5V101W1k048@!F@W!F01#4$401&4$8$214!	F084F2NF#4X0H0_80F10@018#95020FF248W04402840V!90m08k!1FGFN04V!381F!22F0J2V5!F	//2&A(2/01/1/+1#4$2#2/#1//$23&7//&2)2/*1//02/$3/(2//)22$6)1//(1,8//&1&1*3(1/*2,1/)1.2*2+2//$2)1!1/03///&1/////.T(2%1(1011/04/&1+4!1/!1/$1//01/(2!1/+1!2-1$2!1)102/,2%1!2#	fdqQb@LV`aPOAJeUv~UjjZjje@hZPYP	18	17	251	251.117	1.5761	5	0	31.22	1.1883	47.76	0.72222	0.74328	0.53731	18	6	6	3	11	0	0	0	14	0
	zrzCvSUcMWxGzsl80d0aDc@4827@80VV5VG0110W!8@40F0V!F-11+N$214!	!84F2NF#4X0m0_80F102058#94020F0258V02402840V0V90m0@k!1FG0804V!381#22k040V_01F	//(A(1)11%1(1//!210203$2#102//$1/*7+3//(1//!1/%1/$1,3//!2/!1$1/1!5/(2/!5/*1/#2*4/,1/+4//02////%1#4/(3/!2/&1//!1///.30S.1*2/!1/012/2//+1%2/1)1$1#2/01$1!1101(1/-4,102/,3302(11	fdqPR@L^`cQ`^FRQIIIIIFJjijijhNdFT	18	17	255	255.105	0.2843	6	0	47.41	1.0588	67.99	0.72222	0.77207	0.48589	18	7	7	2	12	0	0	0	14	0
	;CvOzcMnxIzgk82WVXD9@40X78V8V0K01$10V1H-2/44*14!	F08!2F%X0k0ZcF#21020109#8FF21F10620V840V0V12F0@k1#WFF04V#930F022k0F204010	!1//$F(1)1&2/)1/02$1$4%2/$2(1//06///02//////(3!2/&11/01$1,2%9//+2//&2!2.3////(2(1)2*4/.1/*1#4//.7$1//%1$1$1///(1!1!30T&1/!1)1/+2.2/$2&1(1!1//.2/&11/*1#1(1!1-102/,3!2)2	fdqQb@L^``pOAJeUU_UjjjZjd@H	18	17	251	251.117	1.5396	5	0	34.32	1.1713	58.76	0.77778	0.79848	0.44793	18	6	6	1	14	0	0	0	14	0
	;EvSUeMrzlzetOVf4aTge4DX7@80FJ5V101W0W#@0VF2W0FG018!4$401V%4$8$214!	!84F2NF#4X0H0_80F102018#85020FF248V04402840V0V90m02k!101FN04V!381F!22F0J2V501F	%1+301&1!22%8(1/01(1//!21#5$2#2//4/(2(8//&2////&2/$31+3*4/02/&21$1)1/#1/!1)2#8/(1-1,2$3(1/////!2///,2,1///#1&1%1//////%T.1(1/$1#1/!1.1,1/*1/#1,1)21-201$2!2//%1#2,102/*207-	fdqQb@LN`cPOCIHdddeCeEUTuUULARCJ	18	17	251	251.117	1.5949	5	0	31.22	1.1883	47.76	0.72222	0.76458	0.51585	18	6	6	2	11	0	0	0	14	0
	;EvUzcMzxIzgoN2fVXDh@4uX78cB!5010l!10V1H#H*2#V*46F!2%14!	F09!2F2$X0FVZcF01021F20108J808FG30F10420V840V!12F08k1#WFF04V#930F062V0F204#	.1/(B(2)1&2/#3/,3$2/+2/)2/9///)1//%1011(2/&2&1/1//*2$4,2101!2/&2.2#5,1/,2.302//!1//!1%201)2*2(1//(2,2//.4.1%1/////*1$10T!1/&1/%1/.32/#4#1/)1//$1!1-1%1/.102*2,102/,4)2#	fdqQb@LN`cPOAJeUwmUjjijjZBiCs@	18	17	251	251.117	1.4259	5	0	34.32	1.1713	58.76	0.83333	0.80768	0.47083	18	6	6	2	12	0	0	0	14	0
	;CvSUcMnxGzwp80d0aDc@48X7A8!V5V10110l!82!F0V!F-1&4$8$214!	F084F2NF$X0HVZ80H10@018#95020FG2081!402840V0V90m0@k!1FGFF04V!3c1F!62F040V501F	/$1+2%C(1(1(1(1*3/&22#2$2//)1+2/7///$1//!1///)1*1/02$2/!1$4/1!2//+7//.1*3////#1*2+2*2!202%202///2/02/$2/+1)1///#2//#20T)1/1/!4/01/02/#2/&2/&2)1%1!2-1(2!3/%2//0102/,5+11	fdqQb@LF`aPOAJeU_YWjjZjjZFiCs@	18	17	251	251.117	1.6231	5	0	31.22	1.1883	47.76	0.72222	0.75814	0.48104	18	6	6	2	12	0	0	0	14	0
	;EvSUeMrzGzulNVf4aTgf4@X7@80ko5V101W1W!8@!F@W!F01#4$401&4$8$214!	F084F2NF#4X0m0_80F102018#95020FF258V06402840V0V90m0@k!1FGFN04V!381F!22F0J2V501F	&3!1/$2&9(1)1&1(1$1/,21#5$2#202/01/&1,2(7/2/%2)2/*1//02/$3/(2#1//$21$1)1)3//+8//&1&2*4(1////!1.2*2/-1/!2(1#3/(2/*1.1//!1///%1(20U01%2%1(101/!4/!2#1.1,1/*1//01)2-2(1!1//*4!1)102/,3!2*	fliPR@L^`cU`^FRQIIIJKFKUUMUUThEGRCJ	19	18	267	267.116	0.6013	6	0	44.32	1.1327	67.99	0.68421	0.77276	0.54381	19	7	7	3	12	0	0	0	15	0
	;CzOzcMnSnzgd91dVVD8@44V7@c8!52x01!V0V0@40FV!F$408022#11!V!4$N%14!	F08082N$4X0H0_8F010204@0108#8FF248_04!VN40V!10k08l1#WFN04V#930F0X2V0F20_#	//(B05%4/01/)203/1#2$5#1////!A+3/03$1////$1$1/$2,2&2!6/&2/012$3,1%5$1%1+2/!2&1/!1/)1$3//!12/$4/(1(2/02///(1//+2(1//%1////*10V&1&1+1+1$1//#2*2/)1%1//+1.201%1!1*1+1/1-102/,2)2#	fliQb@LN`bHOAJeUu]YZjfijiPPYP	19	18	263	263.128	2.2204	5	0	54.57	0.73557	55.6	0.78947	0.76668	0.45984	19	6	6	1	12	0	0	0	10	0
	;EzUzeM:3zioNVfp@Dh84umbceRF01WF0l!10V82B!L402&2#V#5%42F!2!V!14!	F09082F2#2X0FVZ8F01020F20108J808FI3!504!V840V0V10F0@k1#WFF!V#930F062k0F204010	/$1+2%A(1)2&1/#1/&2$701!1///$2/05/1#3+2.1/!1//&3/(1/&1/02/(2$5%1%11$1//+72%11///04///)2-2%1+3-1//1,2,1$2//)1&1#2!1/%1//,2!2/)1$10U!1#1/!1(102//+2/*2///+132/%21/&2/(1)102/,6031*	fliPR@LN`aRP^BUJn}sjuUUUULpeH^X	19	18	267	267.116	0.2363	6	0	39.56	1.3458	75.83	0.78947	0.78908	0.51193	19	7	7	3	12	0	0	0	14	0
	;CvSzeMrzYzwh90Y_VDc844Xb9Xs!GVB$Y0X020VF1!F!8!2!22&4#4*X14!	F08!2F%X0F0ZBFF!2102010810V8FF2!104!V940V0V10H0AF1#WFF!V#930F022k0F204010	!1/01+4%F(1)102$3//&1#4$4$2//$1//12+1/)2///////#1!4/02$2/!1$1!1)1%4//+701//+32$1$3/////+2//*3/+2!3///&1*3/(1//$2$2/+1!10U&1////*2$1/#3/1//,2*1#201$21/*1/15,103/$1&8*1!	fliqb@LNSAE`^FRQIIIEJZIUUUUUSPM@P	19	18	265	265.124	0.8574	6	0	22.27	1.9645	62	0.68421	0.74575	0.48589	19	7	7	2	13	0	0	0	17	0
	;hvxzcrYxIzgW92dVZD9@40XM@c8!K0K0180W0V1P!F%8!F2#6#W#18!4#8%14!	!8!2N$4X0H0_cF010210@01080408FF24NV0420V840V0V12k0@k1#W0N04VF!830F022k0F205010	$2.1+2%C(1/01/)2/02$4$2+3///#2%8////////$1+1(2/$2$3/!1$1,1%5(5//!7///$3$2/1/02///$1!2////*1/03//!1//%101#1////#20W&1/+1!2/)2.231#1+3/!1,12//#3/02$21/01(1/1-102/,8,3	fliPb@LA``GaddRRbRRjReUTtuUPH\h	19	18	259	259.140	3.9228	4	0	15.04	1.8019	38.53	0.68421	0.77684	0.52698	19	5	5	1	12	0	0	0	15	1
	;EvUzcMzxnzgwO2fVXDhe4yX78cB0F5050l!10c1H#H!F1%6!2V*46F!2%14!	F09!2F2$X0FVZcF01021F20108J808FG30F10420V840V!12F08k1#WFF04V#930F062V0F204#	/01)1+A(2)1&2//.105$2/+2(2/2)1%9//03/&1//%1+2/.1/1//*2$3,2101!1//&2#6//&1!2)2$302//101+1//)2*2///02,2//.302*101//////01$10V!1//-1/#103(22/#4!21///.1/02%1/.102*2,103/2)105)2#	fliQb@LN`cPOAJeUwmYzjjZjihJd@l	19	18	263	263.128	1.6924	5	0	31.23	1.2872	58.76	0.78947	0.82971	0.49511	19	6	6	2	12	0	0	0	15	0
	;CvOzcMnxIzgW80dVVD8@40X7@c8!50101!W0V0@!F/#1,8$V14!	!8!HF$4X0H0_8FF102!@0108!V8FF248V04V0V940V0V10m0@k1#W0N!V#830F022k0F205010	/$1+2%H(1/01(1/1/041#1)2//&1/021&5//&2////&2/$3/$7)4$1$2$1/021$1,1%A//+7///*21/////1!2%2////&1!1/%1/-1//%1$4///-1%10V&1&1*2/!1$1+1$1/,1/#1%1//+5/&2102/(1/1)2#103/,4-	flipb@LNCA@OCIHddddTddjjfjjj`PYP	19	18	261	261.136	2.0378	5	0	6.08	5.0411	41.77	0.84211	0.76707	0.45401	19	6	6	1	14	0	0	0	17	0
	;EvSUeMrzWzesOVf4aTgc4DXb88VkJ5V801W0108020V02W0FG018!4$4!V%4*X14!	!84F2NF$X0k0ZB4H10201$95020FF01#6402840V0V90H02k!101FF04V!3c9F!62F0J2V401F	/,1!2&B(1)2&1//+2$4+2/%2/(2/5&1,2/2////%2/(1/&1//*2$3)1#1$3%1!1-3-2#8/(1-1,1$4(1//(2/.1)3)1//*1&2(12!3///02/1//#1///.20T/(1)11-1-2%3)4!1/2+1/#1*1,1)11/1#31//-2,103/,5!3*	flipR@LVcADm@|LdbRVTRJbRjjjjjZarP|p	19	18	269	269.112	-0.4572	7	0	35.36	1.5201	71.23	0.73684	0.77237	0.52337	19	8	8	2	12	0	0	0	17	0
	;CvOzcMnx3zgk80dV2D8848X78c8V0G#1!10V02$V(2/4!V(14!	F08!2F%X0kVZ8F01021120109#8FG210106!V840V0V10F0Dk1#WFF!V#d30F062k0F2V4010	//02%H(1)102$3/0103$1/04$1/$2/$1/2/5+1//////*1,2/$3!1/&3/!2$1,1%@/&2/#6//&1/!3&1////1%201!2%2/1/)2/.4//.1$1/1/$1$1$1///(1!3!20V&1/!1///%1/$2&1(1!1//#22)2/&11/*1/1-102/,5!1*	fliQb@L^`cPOAJeUWUuZjjjji`PBp	19	18	263	263.128	2.0863	5	0	12.53	2.9609	47.76	0.84211	0.77495	0.44793	19	6	6	1	14	0	0	0	17	0
	zrzCvSUeMlSlzut90d1aTc@4B07@@!Z5VG0110X0@8@5VF0V0FF08+1W04#4$N$214!	F084F2NF#4X0HV_80H102058#85020F0248V!402840V!90m08k!1FGF804V!3c1F!62k040V_!F	//(7(2/01/!1/)1#5$2#1///02/B+3#1//#1$2/,1-1&1/$1,3*1/&2+1%2$3/1!2$1%2+2/!7/)11/#2$2$3+2/&2/$4/(1(2////*2//+2$2,102//////$10V.1+1+1$2/)3)2/#2#2/!1/!1#1)1%1/$2)1%3#1*2//102/,2)2011	fliQb@LV`aPOAJeUu^[zjfijihFbFPV	19	18	263	263.128	1.6855	5	0	43.73	0.84839	47.76	0.78947	0.69824	0.49511	19	6	6	2	11	0	0	0	13	0
	;hvtzirn;gc9D_gVD9@h4Yb8Vc!MVC!2010VWHVd$F%2!22+44!2%V14!	F08!2F$8X0F0ZcJN!2182010830V8FF20FW0420V950V0V12H0@k1#WFF1ZV#930F022k0F204050	//%10F(11//*1/02$1$5/+2!2//&6/,3(2/////-1!1.102034/021#1/(3%1)5!5//+3/*1/)2$3/)2(1-1*2!2/$1$2(102/!202/%2.2!2//.3$1(1/,1//)1//!W&1&1////!2)2)2/1,1//$3)1$201#5012///1(104(2/#1-	fbyqb@B^sAF@^FRRYIIIEIQIjjjZjf@B	20	19	277	277.135	0.6671	6	0	38.7	1.2318	55.06	0.7	0.81127	0.52698	20	7	7	1	13	0	0	0	14	0
	;hvxzcrnxIzgl82dVaD9@40XM@c8V0K0G0190W0V1P!F%8!F2#4#W#18!4#8$V14!	!8!2N$4X0m0_cFF10210@010904V8FF25NV0620V940V0V12m0@k1#W0N04VF!830F022k0F205010	$2%1/+G(1)1&1/)1/04$1$2%2///)2%@/*1///////%1(5)2$1*1/!1$1,1%B(5(1/)5///*3/////01!2!1!2////%12!3/03//!1//%1$2$1///(1%40W&1/!1(1!2+1,2.101#1+3/!1,12//#2/01$11/01(1/1-103/,2!2)3	fbyqb@LQsAC`^FRQIJIIIGIJjjZZjjACe@	20	19	277	277.135	1.8308	6	0	34.78	1.2579	62	0.7	0.7815	0.5406	20	7	7	1	14	0	0	0	16	0
	;hvxzirYxUzwo9D_dXDd@h0Y79X8V0MV5!2010XYHV901F$8!2#2,4!2%214!	!8!2F$8X0k0ZcJN!218201092!8FF21FV0620V85#V12H0Ak1#W0F1ZV#830F022k0F204050	//%11D(11$3!2///#2$5$3%2/$2!2//%14(1/#2///////*101/%1#1&1/#1!3)3!7//+4//.2$4$5/)2/&1*1!2/*203%102&1,2/%2/!4//.3&2%1/,1//$3$5//0V&1/)3///%1-2/(3$1//$1*101#2%12!1///%103(2/#1!2*	fbyQR@BQ`cE``|DjmUU_[fjjijjjGhB	20	19	283	283.115	-0.2951	7	0	48.84	1.4398	92.28	0.65	0.78385	0.5406	20	8	8	2	12	0	0	0	16	1
	;EvUzeM:nzgwO2fZXDhe4yXb8cg0F5VC0l!10c1H0V0H!F1%6022V*46F!2$V14!	F09!2F2$X0FVZcFH1021F20108K8V8FG30F10420V940V!12H08k1#WFF04V020930F062V0F204#	//1&C(2)1&2///04$2/+22/(2/9-1/&2/!1//%1+2/.1.21-1/+2$3,2101!1%1/03-2#6//&1!2)1$302//101//+1)2*2///02)2!2//.302,1//////01$10W!1//-1/#103(24/#4#1/!1//+1/02#301/.102*2,104/,5#1$2#	fbyqb@LNSAF`^BUJkoZrmUUMUTuAT`E`	20	19	277	277.135	0.7936	6	0	34.78	1.2579	62	0.75	0.83497	0.51966	20	7	7	2	13	0	0	0	16	0
	;EvSUeMbzGzypNVf4aTgf4@X7A80Fo_VG01W1l048@40F@W!F01#4!F04011+N$214!	!84F2NF#4X0H0_80F10@058#94020FF248V04402840V0V90m0@k!1FG0N04V!381#22k0J2V_01F	//2&A(1/01//,10207$2#1/#1//-7+3///-101//01/$1,2///%1!106)1/,3$2$1,@/*1+1&1*3(1///4/05.2&1//$5.2,1/02/)2/,2///#3(1//0X(2%1(1022/01/#1.7!1//(1$1/+1(2/!1)1*1)3-1$2!1)102/)1!2-	fbyQb@LA``pOCIHddeDhTXeUTuUMUHEORCJ	20	19	275	275.139	2.384	5	0	25.04	1.4816	47.76	0.65	0.75894	0.55886	20	6	6	3	12	0	0	0	16	1
	;EvSUeMrzlzyxOVf5aTgf4DV7A@0Fo5V101W1m0D8@1VF@W0FG098!4$401V04#4$8$214!	F084F2NF#4X0HV_80H10@018#95020FG248W04402840V!90m08k!1FGFN04V!3c1F!62F0J2V5!F	//2!1#@(2/01/1/+1#6)2/#1/,2&2(@//&2%2/-1//02/$3/(1//)22$3)1/%2,3/0A//&1&1$2$3(1!2*1+2,1/)1.2#1/-3/)2,1/02/.2/2%1//+1///!X(2%1(1!101.2/&103)4!1/2#2/!1//01/+2//!1/2!1)102/,201#1!2#	fbyQb@LV`aPOCIHddlimEDcUTuUUSHECQCJK@	20	19	275	275.139	2.2303	5	0	25.04	1.4816	47.76	0.7	0.68525	0.58251	20	6	6	3	11	0	0	0	16	0
	;EvSUeMpxlzutO0d1aTcA4D27@@!Z_VG0110Y068@5VF@V0FF08&F#1W04#4$N$214!	F084F2NF#4X0H0_80F102058#85020F0248V!402840V0V90m0@k!1FGF804V!381F!22k040V_01F	//(6(1/01/!1/)1#8$4#1////!9+3!1//$1$2.1,1-1&1/$1,3*4/&2+1%1$1/1!2/!3$2/!8/*1+1&2$2$3+4/+3#1+4/04.2&1//$2/,2//+2/!102///+3//(10X.1+2/01+1/&3/(3/!1/!1#1)1(2/201)1*1*3//102/)1!2+11	fbyQb@L^``pOCIHddeDbmEMUTuTuTp]HLh	20	19	275	275.139	2.0634	5	0	40.64	0.91289	47.76	0.7	0.73774	0.51193	20	6	6	2	12	0	0	0	14	1
	;EzUzeM:3zypNVfpeDh94umbduRF01WF0l!W4Z82C0NU402&2#V#5%42F102!V0214!	F09082F2#2X0FV_8FH1020F20108K808FI3!504!V840V0V10H0Ak1#WFF!V#930F062k0F204010	/$1+2%@(1)3&1/#1/&2!109$1///$2/05/$3+2////%2#3-1#2/,1/02.12!2#2$4!1)11$1(2-1/#8$101//&2*5///)2/$1+3///02*2,1//#1/!1#2!102.1//)1&2!2/)1$10V!1/&12&1)1/1/!2/////&12,11(21/&2//!102/#1(5031*	fbyQR@L^`aSl`|LdbRVVfbaRUUUUUTrbTMHAX	20	19	283	283.115	-0.4714	7	0	52.66	1.2598	96.06	0.75	0.73423	0.56985	20	8	8	4	12	0	0	0	15	0
	;EvSUeMrzGzulNVf4aTgf4@X7@80ko5VG01W1W!8@40F@W!F01#4$4011%4$N$214!	F084F2NF#4X0m0_80F102058#95020FF258V06402840V0V90m0@k!1FGFN04V!381F!22k0J2V_01F	&3!1/$2&9(1)1&1(1$1/,21#5$4#102/01/&1/%9+3#2//2/*1//01/$1,2*2#1//%1$1)1)3/(2/!6/*1+1&2*4(1///4/01.2*2/-1/!2(1#3/(2/!2&1.1//!1///%1(20W01%2%1(101/!4/!2/#1//(1//01)2-2(1!1101(1/-4!1)102/,3!2*	fbyPR@LA`cU`^FRQIIIJIJqZjijjZiPJ^dFT	20	19	279	279.127	0.8702	6	0	56.83	0.88334	67.99	0.7	0.76465	0.55303	20	7	7	3	13	0	0	0	14	0
	;EvSUeMrzGzulNVf4aTgf4@X7@80ko5V101W1W!8@!F@W!F01#4$401&4$8$214!	F084F2NF#4X0mV_80H102018#95020FF258V06402840V0V90m0@k!1FGFN04V!3c1F!62F0J2V501F	&2!1/$2&9(1)1&1(1$1$3/&21#5)202/01/&1$2&2(@//&2//$1//02/$3/(1#1/&1,21$1)1)3//+@//&1&2*4#1#1/(2//)1!2+2-2*1.1/!2(1#3/(2/*1&1&1//!1///%1(20W(2%1(101/!2/!2#1.1,1!2/&1//01)1-1(1!1//*4!1)102/,3!2*	fbyPR@L^`cU`^FRQIIIJKFKJjijjjfPJNbFTV	20	19	279	279.127	0.989	6	0	41.23	1.2176	67.99	0.7	0.75729	0.55303	20	7	7	3	12	0	0	0	16	0
	zj_DtTacLj03RVoF!V24Z!NV#8&k$V/%V/&14!	!9!2&V$8F#2(4!80F1$4!V8%1%1#V0F!V#83#22%4#	//(@/!1///#2$2////////////////#2//&101!4//*14///*3////(2+202!21+2-2//02,1///////+1//,D///02/%3$1#3///////01//03*4,1/.1-	diDL`HQ`|DiunjjhjA@	9	8	139	139.026	-0.3942	3	0	20.75	1.7446	49.69	0.88889	0.81873	0.48648	9	4	4	1	5	0	0	0	9	0
	z_b4n168FWF0L-2$V/&F//!14!	!8!20F$V0k0Z8$2&94&1#2$4#V!F02F!101$V#81$2F&1F	//(9(1)2///#4%1*2/////////////+51#1)2///(9/(1/!2//%1/#3#1/////4%1////*5*2/////%1////&C//////////+1/#1/!1//+101/,1!2(20	diFL`DcaCpReUZjj@H	9	8	141	141.022	-0.828	4	0	27.39	1.4513	52.93	1	0.85319	0.40236	9	5	5	0	6	0	0	0	9	0
	;CAKtV1H40Vo580cVV28%1c(1!V&F1/*4*2$	F08*V!V080H1*1!8F12!1)V$208V1$FF!V#1!F042%4#	//(7/!1/+3/&4$2///!2(3.25/////////-1///,2///#5//.2*1//+1,2/$2/*2*1/,3///////////,F/1)1/!1/)2/-2/////!1///&2.1/,3-	diFH@DAIeUjijHdTp	9	8	114	114.083	0.8196	2	0	10.62	1.5678	23.47	0.88889	0.65094	0.51986	9	2	2	1	4	0	0	0	7	0
	zjbBtN2cJXW0qVV!V!40840V08$1&1///14!	!8!2F%X#48$21,F%4#84$10F(10F!V#81#22!F!4#	//(9/$2$3//+4$2/,1/////////////////#3//&3#7///*2/////+2//%2//#3/+1////$2////&D///*201#2//////*1/&2-1/-2,101.2,4,2	diFD`La@|DjWVjj`B	9	8	137	137.034	1.2673	3	0	8.1	2.9074	35.29	0.88889	0.79766	0.44794	9	4	4	1	5	0	0	0	9	0
	zxz_lVyBlY47K!804V02!V0V#8!2)V#9//02&14!	!8!2&V#48F8!208%2!80F%4!V05&F#1#W0F1VV#81#22V$4040	//(@)1//-1-4*1/////////.3////!2////(7//&2#3///!5&2//-1//%22$1/04///(1/////+1/+3///D&1/////02//+3//%1/&1//!1/&101//+	diFD`La@|Dj}Ujj`B	9	8	137	137.034	0.2467	3	0	11.14	2.3869	29.54	0.88889	0.74343	0.44794	9	4	4	1	5	0	0	0	7	0
	zrzCQFNV1VCFZV180V0V28@#12$401$V#2!F/#1,8%14!	!8!2F%X0H0Z8$2!8#8$F0208&840V!10k!F$1$V#81#22%1#	//02%6(2+2$2//+22#1$2////&2+1///////////,2$3////4///*2//#4///&2*2$2%2///!2//////////)D)1/01/03//#2//+2///-1////0101/,3)2#	diFD`La@|DjUVji`B	9	8	137	137.034	0.9946	3	0	23.7	0.99367	35.29	0.77778	0.78527	0.54931	9	4	4	1	5	0	0	0	7	0
	xfaDcUZX6@220Jo0V0p@0V%Wm8#1.1/#4.V02$	!8*V$8(2(8+V)20101%F!V)22%4#	//(6,103!2$3//-2$7%3/////////%1////////1/!3&3//#55//-3*2//////////&2//////02////&E&2///)2///.3///+1////#1/,2-	diFD@D@TfyvjjhbA@	9	8	118	118.071	-0.4002	3	0	11.21	2.6539	43.7	0.77778	0.70459	0.54931	9	3	3	2	4	0	0	0	9	0
	zxx5W0y81Y435!801V02!V0V#8,V#1//)14!	!8!2&V$8F#208%2!80F)V01)101#V0F1VV#81#22%4040	//(@)1(1///#2*1$2////02/////////*3.1//#2/#7//+1//&2/!3//-1-2/01$2%1*2///.3//.4//+1$2////&D&3/////&1.1///$1/.1///*1//,2	diDL`HPP|DkUUjj`B	9	8	139	139.026	0.4659	3	0	20.69	1.7467	80.67	1	0.7519	0.40236	9	4	4	0	6	0	0	0	8	0
	zbbBvN4cJV90aVk!V024084!18$1+2(F//!14!	!8!2FF$X0F0Z8$2&84/84$10F!F!101$V!381#22)F	//03%8(2)2&1//+2$1/////)1(2///////////#3$5/#3//+4///*3///$1//%3////*3*2/////////+30C////02/4//////*1////0101/,1)2021	diFL`LaACprRIIFjj`B	9	8	141	141.022	-0.1587	4	0	24.29	1.5089	55.52	0.77778	0.82442	0.51986	9	5	5	1	5	0	0	0	9	0
	zjbDtR6eJbX1o2kFVX06F4#V08/&1!F//0214!	!84028F$V$8$201%402!F%44028%102*F04V!181#22F#V4#	//2&7////&4$2////&2%2(1///////+2//&1///$3//&3!14/(1//03////(2-2!21///,3,1////!2//////%C/(1//(2%2///,2/*1/+1///#2,101/,4-	diFL`AaJCpRgYzjj`hD	9	8	141	141.022	-1.7739	4	0	24.29	1.5089	41.93	0.88889	0.76838	0.51986	9	5	5	1	5	0	0	0	9	0
	zjbBtN6cLYl1yVV!V!4V840X28$1&1/(V/&14!	!9!2F2$X#48$21&4$F1$4#84$10F(10F!V#81#22!F!4#	//(9/!102$3&1,1/%4$2/,1///!2#1//////////-2//,4//&3#6///*3/////$2%2//%2//#5/+1////$2////&E///*101//////.1/&1//,2,101.2&1$4,1	defL`LaICpRi]^jjh@`	10	9	153	153.033	0.3406	4	0	21.2	1.7288	55.52	0.9	0.81623	0.48648	10	5	5	1	6	0	0	0	10	0
	zrzCtNTcMV5GzVl80W0X68@48028$501!10V&F$F-1,8%14!	!8402NF$X02048$2018$4#F02)840V!10k%101$V!381#22F#V1#	//(6/!1&1&1//#22#201!2////&2//#1///#2)3//.1//!2//,4//+4///*3/////$2%2*2$2/$2//#2/)1*1-1///////$E/*2/!3+1////#2//22*1////$2#1(101/,1+10	defL`LaACpRi]vjfh@`	10	9	153	153.033	0.1344	4	0	33.7	0.99555	44.52	0.9	0.78277	0.51986	10	5	5	1	6	0	0	0	8	0
	zjbDvO2eLaW0quVF0V!J0940V08#4W&104/$F/(14!	!8!2&V0F0Z8$2&8%F%4#84#V10F02F$10F!V#81#22F!204010	//(7(1/01//+2$5/////2///01//////////-3/!3/&19/)3//2//&2//#4.1////*1//////02/+3//)1F/+2/-2%2/3////-2/,1$2-1/-2,101/,1-	defD`La@|Dj]Yjjj@H	10	9	149	149.045	0.5483	3	0	8.11	3.2861	46.29	0.8	0.83447	0.54931	10	4	4	1	5	0	0	0	10	1
	zh_4l0a8FYF3L%V&X#8,V//-14!	!8!2F%X$8F#21*80F%4!V8%1%1#V0F!V#83#22!F!4#	*1*1/0D/$2///06///////*1////.1//!6.2///(B//+4///*2//-1/)1+403#2////*3/////+1$201////$G&1///////////,1///*1//-	dedD`HPOAJUWZjj`B	10	9	147	147.049	2.4736	2	0	-1.63	-12.27	18.46	1	0.77767	0.40236	10	3	3	0	7	0	0	0	10	0
	zjbBvO2cJXd0qVV!V!40840V18$1&1#2//+14!	!8!2F%X0F0Z8$2&8%F%4#84#V10F02F$10F!V#81#22F0F204010	/$1+2%A(1)1&1//+4$1//////!2/////&3////!2/(2$3,1%3//+6///*2/////+3////*1//////02////$20F//#1/,2/2/////(2/&22-1//+101/,4!2*	defD`La@|DjU]jjj@H	10	9	149	149.045	1.6287	3	0	5.01	4.7006	35.29	0.8	0.83285	0.57565	10	4	4	1	6	0	0	0	10	0
	zjbBvN2cJXd0qVV!V!40840V18$1&1#2//+14!	!8!2F%X0F0Z8$21%8%F%4#84$10F!F$10F!V#81#22!F204#	//02%A(2+2$3//+4$1/////)1/////#1+3/////+2$3,1%3//+6///*2/////+2////*3//////02////$20F////02/2//////*1%2-1//+101/,4!2%2#	defD`La@|DjUWjjj@H	10	9	149	149.045	1.6287	3	0	5.01	4.7006	35.29	0.8	0.81489	0.54931	10	4	4	1	6	0	0	0	10	0
	zbbBvS7cLWF1yNk!V060V048048#V1V/#F//0214!	!84F28F$V#480F!201%402*402040V!80H08#1FG#4V#81$2F040V4#	01//%8////&2!202///01)2////%1//!1////02$2/$1//)1!5/(1/!4//%2(2*2/////$2%1/01///(2/(3////)1////%E/*2///&2///!2/*1$1#11/1///#4,102/,13*10	deeD`DzJCpRgUfjjjF`P	10	9	151	151.041	-0.5888	4	0	11.65	2.3262	24.94	0.9	0.72365	0.51986	10	5	5	1	6	0	0	0	10	0
	zbbBvO6cJWd0qVk!V024084!18$1&1#2(F//!14!	!8!2FF$X0F0Z8$2&84/84#V10F02F!101$V!381#22F&1F	/$1+2%9(1)2&1//+4$1//////!2/////&3////!2/(2$3/#3//+5///*3///$1//%3////*3*2/////////+20E//#1/,2/2/////(2/&2///+101/,4!2(21	defL`LaICpRiUvjjh@`	10	9	153	153.033	0.2476	4	0	21.2	1.7288	55.52	0.8	0.83758	0.57565	10	5	5	1	6	0	0	0	10	0
	zjbBvN6cLY91yVV!V!BV840V38$1+2/#V/&14!	!9!2F2$X0F0Z8$2&84$F1$4#84$10F!F$10F!V#81#22!F204#	//03%@(2)2&1/$1/%2$1/////2#1#1(2//////////2/!5$5,1%4//+4///*3/////$2%3////*3//////02////$20E/////!4//////*1%1///*101/,1)2#	defL`LaICprRIIEUUU@D	10	9	153	153.033	0.2957	4	0	21.2	1.7288	55.52	0.8	0.83208	0.54931	10	5	5	1	6	0	0	0	10	0
	;CfSzc7I43do_80WVV6c%9V8*V&F1/*4*2$	F08*V$80F%201!1!8F02!1$V#V$20901$FF!V#1!F022%4#	//(9/!21///!2$2$2/,1//(12//&2)2//////+2/&2/+1(2&5//+2//.2*2//+101//%2/021//*3/!2//////02////&G&2/!1/!3!1///////)1&1%2///&2.1/,1-	defD@DBTfU]jijbHD	10	9	130	130.082	-0.0404	3	0	23.72	1.2542	43.7	0.9	0.70399	0.54931	10	3	3	1	6	0	0	0	8	0
	;hvxzirYxUzwo9D_dXDd@h8Y79X8V0MV5!2050XYHV901k$8!2#2,40V2%214!	!8!2F$8X0k0ZcJN!219201092!8FF21FV0620V85#V12H0Ek1#W0F1ZV#c30F0H2k0F2V4050	//%10E(11$3!2///#2$5$3.2+2!2//%14(1/#2///////*101/%1#1&1/#1!2)3!8//+4//.2$4$5/)2/&1*1!2/#2%203%302$101,2/%201/3//.3&2%1/,1//$3$5//0X&1/)1-1//&1-2/(3$2/)22)1*1%2%12!1///%103(2/#1!1*	fjeQR@BI`cEh`|DjmUU]^yjjjZjjhA`H	21	20	295	295.126	0.1328	7	0	42.65	1.5761	81.28	0.66667	0.78328	0.55303	21	8	8	2	13	0	0	0	17	1
	;CvOzcMnxIzgl82dVXD8@40X7@c8V05010110W0V0@!F/#1,8$V14!	!8!HF$4X0m0_8FF102!@2189!V8FF25NV06V0V940V0V10m0@k1#W0N!V#830F022k0F205010	//(H(1)11%1(1/1/021#1$2#202//$1/02(9//&2///01/$2/$3/$6)2/1/021$1,1%B//+4//&2*1&31/////1)2*2///*11!3/%1/(4$1-1/&1$4$1/&2//1%30Y&1&1*2/!1$1%2$12#1/,1*1(1%1//+3/&1101/(1/1-103/,2!2)2	fjeqb@L^cAA`^BUJjj~jkUTuUUUHHLh	21	20	289	289.146	1.38	6	0	31.69	1.3806	62	0.80952	0.78107	0.47603	21	7	7	1	16	0	0	0	17	0
	;jv:er:nzgxO2fZaDhe4yXb@cg0F5VS0l!W0c1H0VFH!F1#F06026V!W&46F!@$V14!	F09!2N2$X0HVZcFH1021F@0108K8V8FG30N10420V940V!12m08k1#WFF04V020930F062V0F205#	//1&B(21(1&1//.404$4/,2/(2/9-1/&2///////%21-1/+2!303,1101!1%1#2,3-2#6//&1,1$302&1/&1101//+1)2//#2/1&2)2!1%1*2/.2,1//////&30Y!1//13+1/#103)4$1-2#1/!1%22//#1/02#301//02*2,104,1.4#1$2#	fjeqb@L^sAA`^BUJlvlkUULuUSTMRDV	21	20	289	289.146	1.8225	6	0	47.29	0.92514	62	0.71429	0.8282	0.55002	21	7	7	2	13	0	0	0	15	0
	;CzOzcMnxnzgd91dVVD8@44X7@c8!52x01!W0c0@40FV!F$408023#11!V!4$N%14!	F08082N$4X0HV_8F010204@0108#8FG248_05!VN40V0V10k0@l1#WFN04V#930F0a2k0F20_010	/$1+2%C03%3/01(1/2/021#201!3#1//2/2/D+3/02////*1$1/$2,2&2!3%1*2$2/!1$1,1%5+1+2/!5&1/!1/)1$3//!1/%4//02/01///(1//+2$2!1//%1/*1//.10Z&1&1/-1/01&3/$2(2/1%1//#1&3/&2102101(1+1-101&3%102/,5-	fjeQb@L^`aHOAJeUUwVWjjZijiXBFRV	21	20	287	287.150	3.0144	5	0	48.39	0.82951	55.6	0.7619	0.77241	0.4995	21	6	6	1	13	0	0	0	12	0
	;jv:grzx:gwODjcXDhehyY78cB0FM050l2010cWHV90H04F1$26!2V08(46F022%14!	F09!2F2#8X0FVZcJ81021N20108L808FG30FW0420V950V0V12F0@k1#WFF1ZV#930F062k0F204050	/01)1)10B(11(1///#2!104$3/!1(2!2$2/2)1%9/,3#3///////%1$1/021//#1&106!1//&2#6//&1,2$4/)2&1101+1*2!2.1*2*2/$2/%2$2,2/)1/$302*11/.1//&1//!Y///01/#103/#2)4!21///.3)1&1%12//2*2,104(2&2)103-	fjePR@BA`cE`^FRRYIIIFYJKMUUSUUM@t`e`	21	20	291	291.138	0.9318	6	0	45.16	1.2671	72.05	0.71429	0.83719	0.56985	21	7	7	2	12	0	0	0	15	0
	;EvSUeMrzlzyxOVf5aTgf4DX7A@0Fo_V101W1n0D821VF@W0FG098!4!F0401V04#4$8$214!	F084F2NF$X0HVZ80H10@018#95020FG208104402840V0V90m0@k!1FGFF04V!3c1F!62F0J2V501F	//2!1#9(1/01//,2#9$2/(1(1/#2/7//-2/-1/////1//*1$1)1/%2%3%3/0B//&1&1$2$3(1!2*1///#5.2#1!1!2$2%2*3)2.2,1/02/.2/2%1//+1&3//*Z(21-1!201.4/)3)5!1/2#2/!2$1/+1(3/!1//!1/2!1)102/)1!201+	fjeQb@LN`cPOCIHddeMChhdZjfjjjfPJVdDl	21	20	287	287.150	2.6082	5	0	21.95	1.6902	47.76	0.61905	0.72046	0.59413	21	6	6	3	12	0	0	0	17	1
	;EvQzeM:nzytO0doeTdA4DXbec8F4_WK01!W0Z8@40F@4FF*H#15%4$N!V!14!	F08!2N$4X0H0_8F010204@0108#8FF248W04!V840V0V10k0@k1#WFN!V#930F022k0F20_010	//(9(2/01//,1#@$4#1//4/)2&9+3!1///*1&3/+1/$1,2*4/&2,2$1$1,1%2/!3$2/!8/#1$21*11,2$2//,1+4/05.2&1//$2/,1//+2/////03//(20_#1!1&1+2/01+1/&301/$3/#1/&1$1,21.201%1!1*1/&1$12(1#102/)1!3-	fjePb@LQ``GaddRRRbQVbtUUSUSUT``r`	21	20	283	283.162	3.5184	4	0	24.46	1.1079	38.53	0.71429	0.79284	0.51193	21	5	5	2	13	0	0	0	15	1
	;EvSUeMrzGzulOVf5aUif48Xb@@FFo5VG81W1W068@C0F0W!F098!4$4011+N$X1B!	!84F2NFF!4X4H0_B4J102058#840X0FF248V04Z02840V!90u08k!1NG0N04V!I8C#22kFJ2V_!F	//2&A(2/01/*2/21#6$2#1/#1//-9+3/(1/,3)1*2/%1-1%1,2&2/$1/(2$3)1.1/!2/!72/)1&2#1&1$2$3(12/)2,1&4,2#1.2//!3(1/2)1!1/.1+201///////*X(2%1(102101.1//#5!1//(102/.1/+3)1*1/-2!1!2%103/,501#1!2#	fjeqa@LNsAB`^BYCIHddlhdXhdZjfjZjjPJVdFT	21	20	296	296.133	0.6576	6	0	44.78	0.90777	51	0.71429	0.71675	0.58959	21	8	8	3	13	0	0	0	16	0
	;EvSUeMrzlzyxOVf5aTgf4DX7A@0Fo_V101W1n068@1VF@W0FG098!4!F0401V04#4$8$214!	F084F2NF#4X0H0_80F10@018#95020FF248W04402840V0V90m0@k!1FGFN04V!381F!22F0J2V501F	//2!1#9(1/01//,1#9$2#2/#1//$2(7//$302%3/-1//02/$3(1.4//)21$1)1/,3/(B//&1&1$2$3(1!4*1///#5.2&1/*3)2.2,1/02///2///*3(1//0Z(2%1(1!201.1/&1+5!1/$3/!1$1/+1(2!1,201//!1/2!1)102/)101201+	fjeQb@L^``pOCIHddeDi]EDjjfjjjiPJNdFT	21	20	287	287.150	2.6082	5	0	21.95	1.6902	47.76	0.61905	0.73558	0.58727	21	6	6	3	12	0	0	0	17	1
	zrzCzSUeMpzGzul92f5aUf@482b@@F0Z5VG8110W029P50F0V!F08+110V)N$X1B!	8084F2NFF!4X4H0_B4J102058#840X0F0248Z!402840V0V90u0@k!1FG080BZ!38C1!22kF40V_01F	//(A(1/01(1&1(1/!1#4$3#1+1/#1//09+3/)2-1//!3-1&1/$1&1$3&3*1.2/!1$1/1!2/(2/!44%1/!1.2#1$2$4)2//.4,2/#2)12/1%3//#2!2//!2(2013////.3#2//!10W%1(1/-1/01/24/.3+1/&1)11(1/022#1!1101(1//$1%103/,3+11	fjepQ@L^KAFc@|LrFRQIIIIIFJIUUMTmUUAt`r`	21	20	300	300.121	-0.7859	7	0	68.71	0.7814	68.07	0.66667	0.74083	0.53395	21	9	9	2	14	0	0	0	14	0
	zrzCvSUeMpzGzul90f5aUe@482b@@FVZ5VG8110W028@50F0V!F08+11)V0N$X1B!	!84F2NFF!4X4m0_B4J102058#940X0F0258V02402840V0V90u0Dk!1FG0804V!3cC#22kF40V_01F	//(D(1)11%1(1//!21#4$2#1*21///%7+3/)2-1//!3-1&1&1,1&1$3&3*1.4/!2$1/1!6/(2/!54/)1/#1$2$4)2//.4,2,2%2)1%1/03//#2!3//+201///(1/&3//&20Y%1(1/-1/02/04/.3+1/&1(231(1/02$1!1101(1//$1%103/,3!1(11	ffupQ@LAkAFc@|BrBUJjjj}ruUMUMUUP]HLh	22	21	312	312.132	-0.1457	7	0	54.78	0.92461	60.23	0.63636	0.75566	0.54381	22	9	9	2	15	0	0	0	17	0
	;jv:ir<gxODjgaDhehyYb@cg0F7XS0l20W0cWHVdFm04F1#J06026W08W&46F02@$V14!	F09!2N2$X0HVZcJP1021N@0108M8V8FG30NW0420V950V!12m08k1#WFk1ZV020930F062V0F205040	//1!1#B01%21(1/$3//0403$5/,222/%2/9-1/&2///%2///01,21-1&1/&3(1&102!1%1/03-2#5)1/,1,1$4/)3&1101/*1.11)2///&2$2)2!1/02&1/&2//+1////(20Z/+1*1)101/0103)2/#2#1/!1%22/#3.1/02#30102/.2*2,105(4/#3#1)	ffupR@BAKAFK@|DjmV_{VUZjifjjZ`ZPRp	22	21	305	305.145	0.6556	7	0	64.31	0.94495	75.29	0.68182	0.82891	0.60895	22	8	8	2	12	0	0	0	14	0
	zrzCvSUeMlxlzut90d1aTc@4B27@@0VZ5VG0110Y0@8@5VF0V0FF08+1W04#4!V0N$214!	F084F2NF#4X0mV_80H102058#95020F0258V02402840V0V90m0Dk!1FGF804V!3c1F!62k040V_01F	//(@(1)11%1(1)1/(21#5$2#1*2//%2/B+3#1//#1$2/,1-1&1&1,1,3*1/&4+1%2$1/1!6+2+2/!7/)11/#2$2$4+2//,4/*2%2/1///)3//+2$2,102//$1///.20_.1/-2/02&3/-2#2/!1/!1#1(23%1!1/01$1!1101#3#1*2//102/,3!1(11	ffuPR@LA`cQ`^BUJjjj}wuUMUMUSP]DLll	22	21	303	303.149	1.593	6	0	47.55	0.99054	56.99	0.68182	0.7347	0.53731	22	7	7	2	14	0	0	0	16	0
	;EvSUeMrzlzutOVf5aTgf4DXb@@0ko_V101W1Y0D8@1VF@W0FG09c!4!F0401V04#4$8$214!	F084F2NF#4X0mV_80H102018#95020FF258V06402840V0V90m0@k!1FGFN04V!3c1F!62F0J2V501F	//5&7(1)1&1//,1#9)2/#1,1.2&2(@.2/&2/!2/01//02%1-3#1&1+1/,1+21$1)1/01#2%2/(C,2/)1&2$2$4(1!2///.2.23%1//%1-2,3,1//#2.2&2/////._(2%1(1011/02/&103)2!1/2#2/!1$1/+1%101/!1/3//!6011&10102/+12-	ffuPR@LA``s`^FRQIIJIQDqSZjijjjj[CDJ^bFVV	22	21	303	303.149	1.6148	6	0	35.05	1.4322	67.99	0.63636	0.73448	0.59188	22	7	7	4	12	0	0	0	18	0
	;EvQzeM:nzytOVdoeTdA4DXbec8k4_WK0111W0Z8@40F@4FF#V%H#15%4$N!V!14!	F08!2N$4X0m0_8F010204@0109#8FF258W06!V840V0V10k0@k1#WFN!V#930F022k0F20_010	//3&A(2)1&1//,1#9$4#1//41/(2&9+3!1///*1&3/+1/$1,2*4/1%2$1&2$1$1,1%2/!2$2/!7,2%1$21*11,2$3///)4/02.23%1////!3//+2/,2/////,20a#1!1&1+1/01+1/&201/$3/#1/&1$1,11.201%1!1*1/&1$1601%1#102/,3-	ffuQb@LI`bpOCIHddeDedXmEUTuUMUSAb`r`	22	21	299	299.161	2.5917	5	0	37.56	1.0703	58.76	0.68182	0.80252	0.53395	22	6	6	3	14	0	0	0	16	0
	;jv:ir:EzypNijxeDh9hunbduRk0IW!l20W4Z@2d9NUJ42%22#V0804%42F122!V0214!	F09!2F2#8X0kVZ8JP1021N20109M808FG310106!V950V0V10H0Ak1#WFF1VV#930F062k0F204050	//&1B(11(302/)3/&4!1081#1%2+1+2/%2/5/$1&3#2////%2/!1#2/,1/!1-12!2,1!3&105!4(2/$1,9//.2*6/)2//!1!3-21*2-2*1/,2$2,5//#2/!1)2.1+1//(2//0Y/*12$2+1//-2)2$1///-1,21)1!11/%1/.103(2*1(1!2*	ffuPr@BI`cAkQAxYIIdddlhXhTfjjjjjidZgiCK@	22	21	311	311.125	-1.0197	8	0	58.85	1.4175	112.51	0.68182	0.81438	0.61292	22	9	9	4	12	0	0	0	18	0
	;EzSUeMrzGzulOXf5aThf48Xb@@FFo5VG01W1W029PC0F0W!F098!4$40110V)N$X14!	8084F2NFF!4X0H0_B4F102058#840X0FF248Z04Z02840V0V90m0@k!1NG0N0BZ!3891!22k0J2V_01F	//2&9(1/01(1&1(12/21#7$3#1/#1+1//1A+3//-2/01//01%1-1#1(2&2&1,1/(1$1)1/!1.2/!72%1/!1+1!2#2$2$4(1///4-3!1.2*2//!1-2)1!1//!2(2!3#1,2%2///*2//$Z(2%1#1#102/!1//!2#1/*1,102/.1)1/022#1!1101(1/-2!1&10103/,6-	ffupR@LAKAFk@|LdbRRRTRUbfuUSURuURASt`r`	22	21	305	305.145	0.1505	7	0	49.43	1.0862	68.07	0.68182	0.73283	0.58491	22	8	8	3	14	0	0	0	16	0
	;EvSUeMrzlzutOXd5aTeA4D2b@@FVZ_VG0351Y068@5VF@V0FF08V%F#1W0J#4$N$21B!	F084F2NFF!4X4m0_80J102058#95020F0258V02402840V0V90u0@k!1FGFN06V!381F!22kF40V_01F	//3%3@(1)1&1//,1#6$4#1$1/+1//9+3/(3.1/$1,3-1&1/$1&1#13*4/1%2$1,1$1/1!2/!2$2/!6,2,1+1&1$2$4)204//,4,2#1.23%1/*3//&4//+201/*2/////,10Z%1(1+1/01//#5/(3/!1/&1)1(1/201)1*1*1/!401#1%102/,2+11	ffuPQ@LA``u`^AYCIHddeDedXheUTuUMURab}HLh	22	21	310	310.136	0.9111	6	0	66.84	0.75105	67.99	0.63636	0.75588	0.55303	22	8	8	3	14	0	0	0	15	0
	;EzQzeM:nzytOWfoeTdA4DXbec8k4_W_0111W0Z8@!F@ZFF#V!8!H#14)V08!V!14!	!8!2N$4X0m0_8F010201@0109#8FF258Z06!VN40V0V10k0Dl1#W0N04V#c30F0X2k0F2V5010	/*3$2&B#1#4)1&1//+21#9$1#2//4/(22&7.1/&2/$1/$3/+2/$3/(2/1%2$1&2#21$1,1%2/!2/(9&11*1$2+11,2$4-1///,2.2&1////!2//-1/*1//+2///20_#1!13%1+1/01+1&1!1/&2//1/&1(22(11/01%1//%1$14(1#102/+162,	ffuPR@LI`buP^FRQIIJIHiSZJjijjjjfCEAe@	22	21	303	303.149	2.21	6	0	27.19	1.8441	64.83	0.68182	0.81224	0.5406	22	7	7	3	13	0	0	0	17	0
	:rCvSreMrvIzyoG2Y_XBd@48Xb9XNk0KV5$10X1H8!1V$8!2#2,40V&X14!	!8!HF0F#X0k0ZgFF!21120109!V8FF21F!6X0V94#V12H0Ek1#W0F04V#c30F022k0F2V4010	//(H(1)2&2/*2/4$501!2.2+2(1.1/16/////#1//!1//!3/$1$41/02$1!1)2%8//+52//)2#2$2$4/////$2%2*2$1/)1/+1!3//.3&1//#1*1/)2$2/+2!20Z!1#1/!2)12//*2%1-2%3/!2/-22!1%1*1%2$11/*1#1+1-103/,7!1&1!	ffupR@LQKAA``|DjUUUu{gjjjZjjjaz@`	22	21	305	305.145	0.7524	7	0	26.09	2.0602	71.23	0.72727	0.77516	0.51966	22	8	8	2	16	0	0	0	20	0
<datawarrior properties>
<columnWidth_Table_Structure="250">
<detailView="height[Data]=0.5;height[Structure]=0.5">
<mainView="Table">
<mainViewCount="5">
<mainViewDockInfo0="root">
<mainViewDockInfo1="Table	center">
<mainViewDockInfo2="2D View	center">
<mainViewDockInfo3="3D View	center">
<mainViewDockInfo4="Structures	center">
<mainViewName0="Table">
<mainViewName1="2D View">
<mainViewName2="3D View">
<mainViewName3="Structures">
<mainViewType0="tableView">
<mainViewType1="2Dview">
<mainViewType2="3Dview">
<mainViewType3="structureView">
<structureGridColumn_Structures="Structure">
<structureGridColumns_Structures="6">
<rowHeight_Table="120">
</datawarrior properties>
