# Supplementary material for: Limits of Prediction for Machine Learning in Drug Discovery
Source: Front Pharmacol. 2022 Mar 10;13:832120. doi: 10.3389/fphar.2022.832120 (PMC8960959; doi:10.3389/fphar.2022.832120)
Supplement: Supplementary file 1 [file DataSheet1.ZIP › supportingInformation/publication/molecules_sofosbuvir02.sdf]

eCreator 1.02D

 23 22  0  0  0  0  0  0  0  0999 V2000
    7.7942   -0.0000   -0.0000 P   0  0  0  0  0  0  0  0  0  0  0  0
    8.6603   -0.5000   -0.0000 O   0  0  0  0  0  0  0  0  0  0  0  0
    6.9282   -0.5000   -0.0000 O   0  0  0  0  0  0  0  0  0  0  0  0
    7.7942    1.0000   -0.0000 N   0  0  0  0  0  0  0  0  0  0  0  0
    9.5263   -0.0000   -0.0000 C   0  0  0  0  0  0  0  0  0  0  0  0
    6.0622   -0.0000   -0.0000 C   0  0  0  0  0  0  0  0  0  0  0  0
    6.9282    1.5000   -0.0000 C   0  0  0  0  0  0  0  0  0  0  0  0
   10.3923   -0.5000   -0.0000 C   0  0  0  0  0  0  0  0  0  0  0  0
    5.1962   -0.5000   -0.0000 C   0  0  0  0  0  0  0  0  0  0  0  0
    6.9282    2.5000   -0.0000 C   0  0  0  0  0  0  0  0  0  0  0  0
   11.2583   -0.0000   -0.0000 C   0  0  0  0  0  0  0  0  0  0  0  0
    4.3301   -0.0000   -0.0000 O   0  0  0  0  0  0  0  0  0  0  0  0
    5.1962   -1.5000   -0.0000 C   0  0  0  0  0  0  0  0  0  0  0  0
    6.0622    3.0000   -0.0000 O   0  0  0  0  0  0  0  0  0  0  0  0
   12.1244   -0.5000   -0.0000 C   0  0  0  0  0  0  0  0  0  0  0  0
    3.4641   -0.5000   -0.0000 C   0  0  0  0  0  0  0  0  0  0  0  0
   12.1244   -1.5000   -0.0000 C   0  0  0  0  0  0  0  0  0  0  0  0
    2.5981   -0.0000   -0.0000 N   0  0  0  0  0  0  0  0  0  0  0  0
    3.4641   -1.5000   -0.0000 C   0  0  0  0  0  0  0  0  0  0  0  0
    1.7321   -0.5000   -0.0000 C   0  0  0  0  0  0  0  0  0  0  0  0
    4.3301   -2.0000   -0.0000 F   0  0  0  0  0  0  0  0  0  0  0  0
    0.8660   -0.0000   -0.0000 N   0  0  0  0  0  0  0  0  0  0  0  0
    0.0000   -0.5000   -0.0000 C   0  0  0  0  0  0  0  0  0  0  0  0
  1  2  1  0  0  0  0
  1  3  1  0  0  0  0
  1  4  1  0  0  0  0
  2  5  1  0  0  0  0
  3  6  1  0  0  0  0
  4  7  1  0  0  0  0
  5  8  2  0  0  0  0
  9  6  1  0  0  0  0
  7 10  1  0  0  0  0
  8 11  1  0  0  0  0
  9 12  1  6  0  0  0
  9 13  1  0  0  0  0
 10 14  2  0  0  0  0
 11 15  2  0  0  0  0
 16 12  1  6  0  0  0
 15 17  1  0  0  0  0
 16 18  1  0  0  0  0
 16 19  1  0  0  0  0
 18 20  1  0  0  0  0
 19 21  1  0  0  0  0
 20 22  1  0  0  0  0
 22 23  1  0  0  0  0
M  END
>  <idcoordinates2D>


>  <FragFp>
;EzSUeMrzGzulNXf4aUjf48Xb@80Fo5VG81d1W049P40F0W!F01#4$40110V)N$X1B!

>  <PathFp>
8084F2NJF!4X4H0_B4J102058#844X0FF248Z04Z02840V0V90u0@k021NG0N0BZF0I8C1!22kFJ2V_01F

>  <SkelSpheres>
//2&B(1/01(1&1(1/021#4$1#1/#1+1/4/C+1////1(1021,1&1/#11,1.1//%1$4)1%2!3//+7&1/.1!2#1*4(12///-1!1.2*2.1//02)1!1/01#2+2(1013#1+1(1-1//*201//20_(2%1(103+2%1/!2.22!1/*1,1//01)1/012#1!1!1(1/(3$2!1!1#10103#2/(405+

>  <Structure>
fnmpQ@LQkAFk@|BrFRQIIIJIHjYKUUMUKUURAStPrlp

>  <Atoms>
23

>  <Bonds>
22

>  <Total Molweight>
324

>  <Total Molweight 2>
324.143

>  <cLogP>
0.0461

>  <H-Acceptors>
7

>  <H-Donors>
0

>  <Total Surface Area>
62.53

>  <Relative PSA>
0.85863

>  <Polar Surface Area>
68.07

>  <Shape Index>
0.69565

>  <Molecular Flexibility>
0.7496

>  <Molecular Complexity>
0.58727

>  <Non-H Atoms>
23

>  <Non-C/H Atoms>
9

>  <Electronegative Atoms>
9

>  <Stereo Centers>
3

>  <Rotatable Bonds>
15

>  <Rings Closures>
0

>  <Aromatic Rings>
0

>  <Aromatic Atoms>
0

>  <sp3-Atoms>
16

>  <Symmetric atoms>
0

$$$$

eCreator 1.02D

 23 22  0  0  0  0  0  0  0  0999 V2000
    8.6603   -0.5000   -0.0000 P   0  0  0  0  0  0  0  0  0  0  0  0
    8.6603    0.5000   -0.0000 O   0  0  0  0  0  0  0  0  0  0  0  0
    9.5263   -0.0000   -0.0000 O   0  0  0  0  0  0  0  0  0  0  0  0
    7.7942   -0.0000   -0.0000 O   0  0  0  0  0  0  0  0  0  0  0  0
    8.6603   -1.5000   -0.0000 N   0  0  0  0  0  0  0  0  0  0  0  0
   10.3923   -0.5000   -0.0000 C   0  0  0  0  0  0  0  0  0  0  0  0
    6.9282   -0.5000   -0.0000 C   0  0  0  0  0  0  0  0  0  0  0  0
    7.7942   -2.0000   -0.0000 C   0  0  0  0  0  0  0  0  0  0  0  0
   11.2583   -0.0000   -0.0000 C   0  0  0  0  0  0  0  0  0  0  0  0
   10.3923   -1.5000   -0.0000 C   0  0  0  0  0  0  0  0  0  0  0  0
    6.0622   -0.0000   -0.0000 C   0  0  0  0  0  0  0  0  0  0  0  0
    7.7942   -3.0000   -0.0000 C   0  0  0  0  0  0  0  0  0  0  0  0
   12.1244   -0.5000   -0.0000 C   0  0  0  0  0  0  0  0  0  0  0  0
    5.1962   -0.5000   -0.0000 C   0  0  0  0  0  0  0  0  0  0  0  0
    6.9282   -3.5000   -0.0000 O   0  0  0  0  0  0  0  0  0  0  0  0
    4.3301   -0.0000   -0.0000 C   0  0  0  0  0  0  0  0  0  0  0  0
    3.4641   -0.5000   -0.0000 C   0  0  0  0  0  0  0  0  0  0  0  0
    2.5981   -0.0000   -0.0000 N   0  0  0  0  0  0  0  0  0  0  0  0
    1.7321   -0.5000   -0.0000 C   0  0  0  0  0  0  0  0  0  0  0  0
    2.5981    1.0000   -0.0000 C   0  0  0  0  0  0  0  0  0  0  0  0
    0.8660   -0.0000   -0.0000 C   0  0  0  0  0  0  0  0  0  0  0  0
    1.7321    1.5000   -0.0000 N   0  0  0  0  0  0  0  0  0  0  0  0
    0.8660    1.0000   -0.0000 C   0  0  0  0  0  0  0  0  0  0  0  0
  1  2  2  0  0  0  0
  1  3  1  0  0  0  0
  1  4  1  0  0  0  0
  1  5  1  0  0  0  0
  3  6  1  0  0  0  0
  4  7  1  0  0  0  0
  5  8  1  0  0  0  0
  6  9  1  0  0  0  0
  6 10  2  0  0  0  0
  7 11  1  0  0  0  0
  8 12  1  0  0  0  0
  9 13  2  0  0  0  0
 11 14  1  0  0  0  0
 12 15  1  0  0  0  0
 14 16  1  0  0  0  0
 16 17  1  0  0  0  0
 17 18  1  0  0  0  0
 18 19  1  0  0  0  0
 18 20  1  0  0  0  0
 19 21  2  0  0  0  0
 20 22  1  0  0  0  0
 21 23  1  0  0  0  0
M  END
>  <idcoordinates2D>


>  <FragFp>
;hvxzirn;gt9DhgaD9@h4Yb@ccV0MXS0130W0cYHVdFVF0F$J2!261!W&44!28$V14!

>  <PathFp>
F08!2N$8X0mVZcJP10218@010930V8FG21NW0620V950V0V12m0@k1#WFk1ZV#930F062k0F205050

>  <SkelSpheres>
//(F(11(1/$3+1/02!401$5%2/%202#1/02(1&9//%2/////-1!1%1*2021/&1/%3(3)2!8/(3/!4$1#1//*2$4.1)2(1-1*1!1/*2(1/$1/(2.2!3/02/.2!1#1//01////*20a&1&12!1,2$1+1$1-3)2/#2/1%1%22//#2,1#1#3010201//,1(104(2/#1!21)

>  <Structure>
fnmpR@BQkAFG@|DjmVUwueVjjZZjihDLl

>  <Atoms>
23

>  <Bonds>
22

>  <Total Molweight>
317

>  <Total Molweight 2>
317.156

>  <cLogP>
1.157

>  <H-Acceptors>
7

>  <H-Donors>
0

>  <Total Surface Area>
61.22

>  <Relative PSA>
0.99265

>  <Polar Surface Area>
75.29

>  <Shape Index>
0.65217

>  <Molecular Flexibility>
0.79528

>  <Molecular Complexity>
0.60487

>  <Non-H Atoms>
23

>  <Non-C/H Atoms>
8

>  <Electronegative Atoms>
8

>  <Stereo Centers>
1

>  <Rotatable Bonds>
14

>  <Rings Closures>
0

>  <Aromatic Rings>
0

>  <Aromatic Atoms>
0

>  <sp3-Atoms>
15

>  <Symmetric atoms>
0

$$$$

eCreator 1.02D

 23 22  0  0  0  0  0  0  0  0999 V2000
    8.6603   -0.5000   -0.0000 P   0  0  0  0  0  0  0  0  0  0  0  0
    8.6603   -1.5000   -0.0000 O   0  0  0  0  0  0  0  0  0  0  0  0
    7.7942   -0.0000   -0.0000 O   0  0  0  0  0  0  0  0  0  0  0  0
    9.5263   -0.0000   -0.0000 N   0  0  0  0  0  0  0  0  0  0  0  0
    9.5263   -2.0000   -0.0000 C   0  0  0  0  0  0  0  0  0  0  0  0
    6.9282   -0.5000   -0.0000 C   0  0  0  0  0  0  0  0  0  0  0  0
   10.3923   -0.5000   -0.0000 C   0  0  0  0  0  0  0  0  0  0  0  0
    9.5263   -3.0000   -0.0000 C   0  0  0  0  0  0  0  0  0  0  0  0
    6.0622   -0.0000   -0.0000 C   0  0  0  0  0  0  0  0  0  0  0  0
   11.2583   -0.0000   -0.0000 C   0  0  0  0  0  0  0  0  0  0  0  0
   10.3923   -3.5000   -0.0000 C   0  0  0  0  0  0  0  0  0  0  0  0
    5.1962   -0.5000   -0.0000 C   0  0  0  0  0  0  0  0  0  0  0  0
   12.1244   -0.5000   -0.0000 O   0  0  0  0  0  0  0  0  0  0  0  0
    4.3301   -0.0000   -0.0000 C   0  0  0  0  0  0  0  0  0  0  0  0
   12.9904   -0.0000   -0.0000 C   0  0  0  0  0  0  0  0  0  0  0  0
    3.4641   -0.5000   -0.0000 C   0  0  0  0  0  0  0  0  0  0  0  0
    4.3301    1.0000   -0.0000 C   0  0  0  0  0  0  0  0  0  0  0  0
    2.5981   -0.0000   -0.0000 N   0  0  0  0  0  0  0  0  0  0  0  0
    2.5981    1.0000   -0.0000 C   0  0  0  0  0  0  0  0  0  0  0  0
    1.7321   -0.5000   -0.0000 C   0  0  0  0  0  0  0  0  0  0  0  0
    1.7321    1.5000   -0.0000 C   0  0  0  0  0  0  0  0  0  0  0  0
    0.8660   -0.0000   -0.0000 N   0  0  0  0  0  0  0  0  0  0  0  0
    0.0000   -0.5000   -0.0000 C   0  0  0  0  0  0  0  0  0  0  0  0
  1  2  1  0  0  0  0
  1  3  1  0  0  0  0
  1  4  1  0  0  0  0
  2  5  1  0  0  0  0
  3  6  1  0  0  0  0
  4  7  1  0  0  0  0
  5  8  2  0  0  0  0
  6  9  1  0  0  0  0
  7 10  1  0  0  0  0
  8 11  1  0  0  0  0
  9 12  1  0  0  0  0
 10 13  1  0  0  0  0
 12 14  1  0  0  0  0
 13 15  1  0  0  0  0
 14 16  1  0  0  0  0
 14 17  1  0  0  0  0
 16 18  1  0  0  0  0
 18 19  1  0  0  0  0
 18 20  1  0  0  0  0
 19 21  2  0  0  0  0
 20 22  1  0  0  0  0
 22 23  1  0  0  0  0
M  END
>  <idcoordinates2D>


>  <FragFp>
;EvQzeMvznzit90doeTdA4BXbecck45WC0111W0V8@0VH0ZFF)2H#1Z%4!V08!V0V14!

>  <PathFp>
F08!HF$4X0m0_8FF10201@010910V8FF258W06V0V940V0V10m0Dk1#WFN!V#d30F022k0F2V5010

>  <SkelSpheres>
/+1*1F(2)11%1(1/02/41#6$2#2*2//-22&9.1/&2////&2&1,3/&24/&4/022$3,1%6//+7.1)203/(1$3////+1(2%2/1///%1!2//#1%1///+1///.30b#1!1&1*2/!1+1$2$1/,1/*1%1/1(22)2.201#31101/%1,1$12(1#103/,7!1*

>  <Structure>
fnmqb@LQkAA`^BUJjjzwr}USUUUTtBCJ

>  <Atoms>
23

>  <Bonds>
22

>  <Total Molweight>
313

>  <Total Molweight 2>
313.168

>  <cLogP>
1.8441

>  <H-Acceptors>
6

>  <H-Donors>
0

>  <Total Surface Area>
22.41

>  <Relative PSA>
1.8139

>  <Polar Surface Area>
51

>  <Shape Index>
0.69565

>  <Molecular Flexibility>
0.81578

>  <Molecular Complexity>
0.55002

>  <Non-H Atoms>
23

>  <Non-C/H Atoms>
7

>  <Electronegative Atoms>
7

>  <Stereo Centers>
2

>  <Rotatable Bonds>
16

>  <Rings Closures>
0

>  <Aromatic Rings>
0

>  <Aromatic Atoms>
0

>  <sp3-Atoms>
19

>  <Symmetric atoms>
0

$$$$

eCreator 1.02D

 23 22  0  0  0  0  0  0  0  0999 V2000
    7.7942   -0.0000   -0.0000 P   0  0  0  0  0  0  0  0  0  0  0  0
    7.7942   -1.0000   -0.0000 O   0  0  0  0  0  0  0  0  0  0  0  0
    8.6603   -0.5000   -0.0000 O   0  0  0  0  0  0  0  0  0  0  0  0
    6.9282   -0.5000   -0.0000 O   0  0  0  0  0  0  0  0  0  0  0  0
    7.7942    1.0000   -0.0000 N   0  0  0  0  0  0  0  0  0  0  0  0
    9.5263   -0.0000   -0.0000 C   0  0  0  0  0  0  0  0  0  0  0  0
    6.0622   -0.0000   -0.0000 C   0  0  0  0  0  0  0  0  0  0  0  0
    8.6603    1.5000   -0.0000 C   0  0  0  0  0  0  0  0  0  0  0  0
   10.3923   -0.5000   -0.0000 C   0  0  0  0  0  0  0  0  0  0  0  0
    5.1962   -0.5000   -0.0000 C   0  0  0  0  0  0  0  0  0  0  0  0
    8.6603    2.5000   -0.0000 C   0  0  0  0  0  0  0  0  0  0  0  0
   11.2583   -0.0000   -0.0000 C   0  0  0  0  0  0  0  0  0  0  0  0
    4.3301   -0.0000   -0.0000 C   0  0  0  0  0  0  0  0  0  0  0  0
    9.5263    3.0000   -0.0000 O   0  0  0  0  0  0  0  0  0  0  0  0
    4.3301    1.0000   -0.0000 O   0  0  0  0  0  0  0  0  0  0  0  0
    3.4641   -0.5000   -0.0000 C   0  0  0  0  0  0  0  0  0  0  0  0
    2.5981   -0.0000   -0.0000 C   0  0  0  0  0  0  0  0  0  0  0  0
    2.5981    1.0000   -0.0000 O   0  0  0  0  0  0  0  0  0  0  0  0
    1.7321   -0.5000   -0.0000 N   0  0  0  0  0  0  0  0  0  0  0  0
    1.7321   -1.5000   -0.0000 C   0  0  0  0  0  0  0  0  0  0  0  0
    0.8660   -0.0000   -0.0000 C   0  0  0  0  0  0  0  0  0  0  0  0
    2.5981   -2.0000   -0.0000 C   0  0  0  0  0  0  0  0  0  0  0  0
    0.0000   -0.5000   -0.0000 N   0  0  0  0  0  0  0  0  0  0  0  0
  1  2  2  0  0  0  0
  1  3  1  0  0  0  0
  1  4  1  0  0  0  0
  1  5  1  0  0  0  0
  3  6  1  0  0  0  0
  4  7  1  0  0  0  0
  5  8  1  0  0  0  0
  6  9  1  0  0  0  0
  7 10  1  0  0  0  0
  8 11  1  0  0  0  0
  9 12  2  0  0  0  0
 13 10  1  0  0  0  0
 11 14  1  0  0  0  0
 13 15  1  6  0  0  0
 13 16  1  0  0  0  0
 17 16  1  0  0  0  0
 17 18  1  6  0  0  0
 17 19  1  0  0  0  0
 19 20  1  0  0  0  0
 19 21  1  0  0  0  0
 20 22  2  0  0  0  0
 21 23  1  0  0  0  0
M  END
>  <idcoordinates2D>


>  <FragFp>
;jv:ir<wxODbhXDhfhyYb9XwVFMVC0k20Y0aYHVdFQF4F108!26022V08#4#46F022$X14!

>  <PathFp>
F09!2F2#8X0k0ZgJN!21N20109M8V8FF31FW0620V950V0V12H0Ak1#WFF1ZV020930F022k0F204050

>  <SkelSpheres>
//%11D(11(3//(3(102$5$5%2+1(2!2/02/$6/,201%2/////1//1$4/!1+1/&3&105!4//+401//+32$1$6-1*2&1-1+1!2*1#1*2*2/$2/%2$2)2!4//.31,1#3/*1//!2$2.1!1-Z//02.1//2/#2////#1,10201%12!1/,2*7,104(2/#1!2*

>  <Structure>
fnmpr@BI[AFKNbCprRSIIIIZESQIjjjZjjfPZA`H

>  <Atoms>
23

>  <Bonds>
22

>  <Total Molweight>
325

>  <Total Molweight 2>
325.132

>  <cLogP>
-1.9891

>  <H-Acceptors>
9

>  <H-Donors>
0

>  <Total Surface Area>
78

>  <Relative PSA>
1.115

>  <Polar Surface Area>
115.75

>  <Shape Index>
0.6087

>  <Molecular Flexibility>
0.82107

>  <Molecular Complexity>
0.61868

>  <Non-H Atoms>
23

>  <Non-C/H Atoms>
10

>  <Electronegative Atoms>
10

>  <Stereo Centers>
3

>  <Rotatable Bonds>
14

>  <Rings Closures>
0

>  <Aromatic Rings>
0

>  <Aromatic Atoms>
0

>  <sp3-Atoms>
17

>  <Symmetric atoms>
0

$$$$

eCreator 1.02D

 23 22  0  0  0  0  0  0  0  0999 V2000
    7.7942   -0.0000   -0.0000 P   0  0  0  0  0  0  0  0  0  0  0  0
    8.6603   -0.5000   -0.0000 O   0  0  0  0  0  0  0  0  0  0  0  0
    6.9282   -0.5000   -0.0000 O   0  0  0  0  0  0  0  0  0  0  0  0
    7.7942    1.0000   -0.0000 N   0  0  0  0  0  0  0  0  0  0  0  0
    9.5263   -0.0000   -0.0000 C   0  0  0  0  0  0  0  0  0  0  0  0
    6.0622   -0.0000   -0.0000 C   0  0  0  0  0  0  0  0  0  0  0  0
    6.9282    1.5000   -0.0000 C   0  0  0  0  0  0  0  0  0  0  0  0
   10.3923   -0.5000   -0.0000 C   0  0  0  0  0  0  0  0  0  0  0  0
    5.1962   -0.5000   -0.0000 C   0  0  0  0  0  0  0  0  0  0  0  0
    6.9282    2.5000   -0.0000 C   0  0  0  0  0  0  0  0  0  0  0  0
    6.0622    1.0000   -0.0000 C   0  0  0  0  0  0  0  0  0  0  0  0
   11.2583   -0.0000   -0.0000 C   0  0  0  0  0  0  0  0  0  0  0  0
    4.3301   -0.0000   -0.0000 O   0  0  0  0  0  0  0  0  0  0  0  0
    5.1962   -1.5000   -0.0000 C   0  0  0  0  0  0  0  0  0  0  0  0
    6.0622    3.0000   -0.0000 O   0  0  0  0  0  0  0  0  0  0  0  0
    3.4641   -0.5000   -0.0000 C   0  0  0  0  0  0  0  0  0  0  0  0
    2.5981   -0.0000   -0.0000 N   0  0  0  0  0  0  0  0  0  0  0  0
    3.4641   -1.5000   -0.0000 C   0  0  0  0  0  0  0  0  0  0  0  0
    1.7321   -0.5000   -0.0000 C   0  0  0  0  0  0  0  0  0  0  0  0
    2.5981    1.0000   -0.0000 C   0  0  0  0  0  0  0  0  0  0  0  0
    0.8660   -0.0000   -0.0000 C   0  0  0  0  0  0  0  0  0  0  0  0
    1.7321    1.5000   -0.0000 N   0  0  0  0  0  0  0  0  0  0  0  0
    0.8660    1.0000   -0.0000 C   0  0  0  0  0  0  0  0  0  0  0  0
  1  2  1  0  0  0  0
  1  3  1  0  0  0  0
  1  4  1  0  0  0  0
  2  5  1  0  0  0  0
  3  6  1  0  0  0  0
  7  4  1  1  0  0  0
  5  8  2  0  0  0  0
  9  6  1  0  0  0  0
  7 10  1  0  0  0  0
  7 11  1  0  0  0  0
  8 12  1  0  0  0  0
  9 13  1  6  0  0  0
  9 14  1  0  0  0  0
 10 15  1  0  0  0  0
 16 13  1  6  0  0  0
 16 17  1  0  0  0  0
 16 18  1  0  0  0  0
 17 19  1  0  0  0  0
 17 20  1  0  0  0  0
 19 21  2  0  0  0  0
 20 22  1  0  0  0  0
 21 23  1  0  0  0  0
M  END
>  <idcoordinates2D>


>  <FragFp>
;EvSUeMrzlzutOVf5aTgf4DXb@@kko_V901W1Y0D8@1VF@W0FG09c!4!F0401V04#4$8$X14!

>  <PathFp>
F084F2NF#4X0mV_B4H102018#950X0FF258V06402840V0V90m0@k!1FGFN04V!3c9F!62F0J2V501F

>  <SkelSpheres>
/03-5&9(1)1&1//,1#8)2/#1,1(1%2&2(@//%22/!2/01//02%1-3+1+1/,1+21$1)1/,2/(C,2/)1%22$1$4(1////!2.23%1//%1-2)2!3///02.2&2.1////.a(2%1(1!1/01/&103)4!1/202/$1$1/#2!1#1(1!2.1///#9011&10103/+12!1*

>  <Structure>
fnmpR@LAkAAg@|LdbRRTRbIbfRjjZjjjflLPizHYYX

>  <Atoms>
23

>  <Bonds>
22

>  <Total Molweight>
317

>  <Total Molweight 2>
317.156

>  <cLogP>
0.716

>  <H-Acceptors>
7

>  <H-Donors>
0

>  <Total Surface Area>
38.6

>  <Relative PSA>
1.3925

>  <Polar Surface Area>
71.23

>  <Shape Index>
0.6087

>  <Molecular Flexibility>
0.73481

>  <Molecular Complexity>
0.61487

>  <Non-H Atoms>
23

>  <Non-C/H Atoms>
8

>  <Electronegative Atoms>
8

>  <Stereo Centers>
4

>  <Rotatable Bonds>
13

>  <Rings Closures>
0

>  <Aromatic Rings>
0

>  <Aromatic Atoms>
0

>  <sp3-Atoms>
19

>  <Symmetric atoms>
0

$$$$

eCreator 1.02D

 23 22  0  0  0  0  0  0  0  0999 V2000
   12.9904   -0.7500   -0.0000 P   0  0  0  0  0  0  0  0  0  0  0  0
   14.2894   -0.0000   -0.0000 O   0  0  0  0  0  0  0  0  0  0  0  0
   11.6913   -0.0000   -0.0000 O   0  0  0  0  0  0  0  0  0  0  0  0
   12.9904   -2.2500   -0.0000 N   0  0  0  0  0  0  0  0  0  0  0  0
   15.5885   -0.7500   -0.0000 C   0  0  0  0  0  0  0  0  0  0  0  0
   10.3923   -0.7500   -0.0000 C   0  0  0  0  0  0  0  0  0  0  0  0
   11.6913   -3.0000   -0.0000 C   0  0  0  0  0  0  0  0  0  0  0  0
   16.8875   -0.0000   -0.0000 C   0  0  0  0  0  0  0  0  0  0  0  0
    9.0933   -0.0000   -0.0000 C   0  0  0  0  0  0  0  0  0  0  0  0
   11.6913   -4.5000   -0.0000 C   0  0  0  0  0  0  0  0  0  0  0  0
   18.1865   -0.7500   -0.0000 C   0  0  0  0  0  0  0  0  0  0  0  0
    7.7942   -0.7500   -0.0000 C   0  0  0  0  0  0  0  0  0  0  0  0
   10.3923   -5.2500   -0.0000 O   0  0  0  0  0  0  0  0  0  0  0  0
   18.1865   -2.2500   -0.0000 C   0  0  0  0  0  0  0  0  0  0  0  0
    6.4952   -0.0000   -0.0000 C   0  0  0  0  0  0  0  0  0  0  0  0
   10.3923   -6.7500   -0.0000 C   0  0  0  0  0  0  0  0  0  0  0  0
    5.1962   -0.7500   -0.0000 C   0  0  0  0  0  0  0  0  0  0  0  0
    5.1962   -2.2500   -0.0000 O   0  0  0  0  0  0  0  0  0  0  0  0
    3.8971   -0.0000   -0.0000 N   0  0  0  0  0  0  0  0  0  0  0  0
    2.5981   -0.7500   -0.0000 C   0  0  0  0  0  0  0  0  0  0  0  0
    3.8971    1.5000   -0.0000 C   0  0  0  0  0  0  0  0  0  0  0  0
    1.2990   -0.0000   -0.0000 C   0  0  0  0  0  0  0  0  0  0  0  0
    1.2990    1.5000   -0.0000 C   0  0  0  0  0  0  0  0  0  0  0  0
  1  2  1  0  0  0  0
  1  3  1  0  0  0  0
  1  4  1  0  0  0  0
  2  5  1  0  0  0  0
  3  6  1  0  0  0  0
  4  7  1  0  0  0  0
  5  8  1  0  0  0  0
  6  9  1  0  0  0  0
  7 10  1  0  0  0  0
  8 11  2  0  0  0  0
  9 12  1  0  0  0  0
 10 13  1  0  0  0  0
 11 14  1  0  0  0  0
 12 15  1  0  0  0  0
 13 16  1  0  0  0  0
 17 15  1  0  0  0  0
 17 18  1  1  0  0  0
 17 19  1  0  0  0  0
 19 20  1  0  0  0  0
 19 21  1  0  0  0  0
 20 22  2  0  0  0  0
 22 23  1  0  0  0  0
M  END
>  <idcoordinates2D>


>  <FragFp>
;CvSzeMnxnzwx92dWXDd@4BX79e8V0KV50180Y0e1P0VF1V0F!8!2#2&4#440V&214!

>  <PathFp>
F08!2F%X0kVZcFM10211201091408FG21F10620V840V0V12H0Ek1#WFF04V#d30F062o0F2V4010

>  <SkelSpheres>
//(E(1)2&2/#3/&2$5/$2/$1/6.1A$1///////01//!1!1/&4/!2$3!1)2%8+2*2-1$8//.2$5#14+2/%2///02%2/1/)101/,3//.104$1//#1*1/)2$2+1.2!20b&1/,1(1/)3(1%1-3#2///#23)1!1&1%1$11#1/%2/1-102/,4!1&1!

>  <Structure>
fnmPR@LI``tP^BUJjjj\}UUSUUUM@LQIJp

>  <Atoms>
23

>  <Bonds>
22

>  <Total Molweight>
315

>  <Total Molweight 2>
315.160

>  <cLogP>
2.3017

>  <H-Acceptors>
6

>  <H-Donors>
0

>  <Total Surface Area>
31.96

>  <Relative PSA>
1.5707

>  <Polar Surface Area>
67.99

>  <Shape Index>
0.69565

>  <Molecular Flexibility>
0.74785

>  <Molecular Complexity>
0.53051

>  <Non-H Atoms>
23

>  <Non-C/H Atoms>
7

>  <Electronegative Atoms>
7

>  <Stereo Centers>
2

>  <Rotatable Bonds>
15

>  <Rings Closures>
0

>  <Aromatic Rings>
0

>  <Aromatic Atoms>
0

>  <sp3-Atoms>
19

>  <Symmetric atoms>
0

$$$$

eCreator 1.02D

 23 22  0  0  0  0  0  0  0  0999 V2000
    6.9282   -0.5000   -0.0000 P   0  0  0  0  0  0  0  0  0  0  0  0
    7.7942   -0.0000   -0.0000 O   0  0  0  0  0  0  0  0  0  0  0  0
    6.0622   -0.0000   -0.0000 O   0  0  0  0  0  0  0  0  0  0  0  0
    6.9282   -1.5000   -0.0000 N   0  0  0  0  0  0  0  0  0  0  0  0
    8.6603   -0.5000   -0.0000 C   0  0  0  0  0  0  0  0  0  0  0  0
    5.1962   -0.5000   -0.0000 C   0  0  0  0  0  0  0  0  0  0  0  0
    6.0622   -2.0000   -0.0000 C   0  0  0  0  0  0  0  0  0  0  0  0
    9.5263   -0.0000   -0.0000 C   0  0  0  0  0  0  0  0  0  0  0  0
    4.3301   -0.0000   -0.0000 C   0  0  0  0  0  0  0  0  0  0  0  0
    6.0622   -3.0000   -0.0000 C   0  0  0  0  0  0  0  0  0  0  0  0
   10.3923   -0.5000   -0.0000 C   0  0  0  0  0  0  0  0  0  0  0  0
    3.4641   -0.5000   -0.0000 O   0  0  0  0  0  0  0  0  0  0  0  0
    5.1962   -3.5000   -0.0000 O   0  0  0  0  0  0  0  0  0  0  0  0
   11.2583   -0.0000   -0.0000 C   0  0  0  0  0  0  0  0  0  0  0  0
    2.5981   -0.0000   -0.0000 C   0  0  0  0  0  0  0  0  0  0  0  0
    5.1962   -4.5000   -0.0000 C   0  0  0  0  0  0  0  0  0  0  0  0
    1.7321   -0.5000   -0.0000 N   0  0  0  0  0  0  0  0  0  0  0  0
    2.5981    1.0000   -0.0000 C   0  0  0  0  0  0  0  0  0  0  0  0
    1.7321   -1.5000   -0.0000 C   0  0  0  0  0  0  0  0  0  0  0  0
    0.8660   -0.0000   -0.0000 C   0  0  0  0  0  0  0  0  0  0  0  0
    1.7321    1.5000   -0.0000 F   0  0  0  0  0  0  0  0  0  0  0  0
    2.5981   -2.0000   -0.0000 C   0  0  0  0  0  0  0  0  0  0  0  0
    0.0000   -0.5000   -0.0000 N   0  0  0  0  0  0  0  0  0  0  0  0
  1  2  1  0  0  0  0
  1  3  1  0  0  0  0
  1  4  1  0  0  0  0
  2  5  1  0  0  0  0
  3  6  1  0  0  0  0
  4  7  1  0  0  0  0
  5  8  2  0  0  0  0
  6  9  1  0  0  0  0
  7 10  1  0  0  0  0
  8 11  1  0  0  0  0
  9 12  1  0  0  0  0
 10 13  1  0  0  0  0
 11 14  2  0  0  0  0
 15 12  1  1  0  0  0
 13 16  1  0  0  0  0
 15 17  1  0  0  0  0
 15 18  1  0  0  0  0
 17 19  1  0  0  0  0
 17 20  1  0  0  0  0
 18 21  1  0  0  0  0
 19 22  2  0  0  0  0
 20 23  1  0  0  0  0
M  END
>  <idcoordinates2D>


>  <FragFp>
zrzCvSUeMpzlzut92f5aUe@4B2b@@kVZ5VO8350Y028@5VF0V0FF08+1W0J#4!V0N$X1B!

>  <PathFp>
F084F2NFF!4X4m0_B4J102058#950X0F0258V02402840V0V90u0Dk!1FGF806V!3cCF!22kF40V_01F

>  <SkelSpheres>
//(D(1)11%1(1,3/$21#3$4#1*2///&9+3/)2-1//!3-1&1&1,1&1$3*4/&4/!21#103-1!6/(2/!4/*1/!31$1$4)2//.4,2,2%2/1/031//!2!3//+201(1//.1///.20_%1(1/-1/02/04//+1/&1(23)1.201$1!1101(1/-5%1%103/1+3!1(11

>  <Structure>
fnmpQ@LA[AFc@|BrBUJjjj}rmUSUSUUMAt`r`

>  <Atoms>
23

>  <Bonds>
22

>  <Total Molweight>
324

>  <Total Molweight 2>
324.143

>  <cLogP>
0.0809

>  <H-Acceptors>
7

>  <H-Donors>
0

>  <Total Surface Area>
67.29

>  <Relative PSA>
0.75271

>  <Polar Surface Area>
60.23

>  <Shape Index>
0.6087

>  <Molecular Flexibility>
0.75341

>  <Molecular Complexity>
0.56985

>  <Non-H Atoms>
23

>  <Non-C/H Atoms>
9

>  <Electronegative Atoms>
9

>  <Stereo Centers>
2

>  <Rotatable Bonds>
16

>  <Rings Closures>
0

>  <Aromatic Rings>
0

>  <Aromatic Atoms>
0

>  <sp3-Atoms>
16

>  <Symmetric atoms>
0

$$$$

eCreator 1.02D

 23 22  0  0  0  0  0  0  0  0999 V2000
    6.9282   -0.5000   -0.0000 P   0  0  0  0  0  0  0  0  0  0  0  0
    7.7942   -0.0000   -0.0000 O   0  0  0  0  0  0  0  0  0  0  0  0
    6.0622   -0.0000   -0.0000 O   0  0  0  0  0  0  0  0  0  0  0  0
    6.9282   -1.5000   -0.0000 N   0  0  0  0  0  0  0  0  0  0  0  0
    8.6603   -0.5000   -0.0000 C   0  0  0  0  0  0  0  0  0  0  0  0
    5.1962   -0.5000   -0.0000 C   0  0  0  0  0  0  0  0  0  0  0  0
    7.7942   -2.0000   -0.0000 C   0  0  0  0  0  0  0  0  0  0  0  0
    9.5263   -0.0000   -0.0000 C   0  0  0  0  0  0  0  0  0  0  0  0
    4.3301   -0.0000   -0.0000 C   0  0  0  0  0  0  0  0  0  0  0  0
    7.7942   -3.0000   -0.0000 C   0  0  0  0  0  0  0  0  0  0  0  0
   10.3923   -0.5000   -0.0000 C   0  0  0  0  0  0  0  0  0  0  0  0
    3.4641   -0.5000   -0.0000 O   0  0  0  0  0  0  0  0  0  0  0  0
    8.6603   -3.5000   -0.0000 O   0  0  0  0  0  0  0  0  0  0  0  0
   11.2583   -0.0000   -0.0000 C   0  0  0  0  0  0  0  0  0  0  0  0
    2.5981   -0.0000   -0.0000 C   0  0  0  0  0  0  0  0  0  0  0  0
   11.2583    1.0000   -0.0000 C   0  0  0  0  0  0  0  0  0  0  0  0
    1.7321   -0.5000   -0.0000 N   0  0  0  0  0  0  0  0  0  0  0  0
    2.5981    1.0000   -0.0000 C   0  0  0  0  0  0  0  0  0  0  0  0
    1.7321   -1.5000   -0.0000 C   0  0  0  0  0  0  0  0  0  0  0  0
    0.8660   -0.0000   -0.0000 C   0  0  0  0  0  0  0  0  0  0  0  0
    1.7321    1.5000   -0.0000 F   0  0  0  0  0  0  0  0  0  0  0  0
    2.5981   -2.0000   -0.0000 C   0  0  0  0  0  0  0  0  0  0  0  0
    0.0000   -0.5000   -0.0000 N   0  0  0  0  0  0  0  0  0  0  0  0
  1  2  1  0  0  0  0
  1  3  1  0  0  0  0
  1  4  1  0  0  0  0
  2  5  1  0  0  0  0
  3  6  1  0  0  0  0
  4  7  1  0  0  0  0
  5  8  2  0  0  0  0
  6  9  1  0  0  0  0
  7 10  1  0  0  0  0
  8 11  1  0  0  0  0
  9 12  1  0  0  0  0
 10 13  2  0  0  0  0
 11 14  2  0  0  0  0
 15 12  1  1  0  0  0
 14 16  1  0  0  0  0
 15 17  1  0  0  0  0
 15 18  1  0  0  0  0
 17 19  1  0  0  0  0
 17 20  1  0  0  0  0
 18 21  1  0  0  0  0
 19 22  2  0  0  0  0
 20 23  1  0  0  0  0
M  END
>  <idcoordinates2D>


>  <FragFp>
zrzCzSUeMpzlzut92f5aUf@4B2b@@k0Z5VO83C0Y029P5VF0V0FF08+1W0o#4$N$X1B!

>  <PathFp>
N084F2NJF!4X4H0_B4J102058#854X0F0248Z!402840V0V90u0@k021FGF80DZF038CG!22kF40V_01F

>  <SkelSpheres>
//(A(1/01(1&1$3!1/!1#3$3#1//1/4/C+1/)2-1//!3-1&1/$1&1$2*4/&2/!11#103-1!2//+5&1//!2!31$1$4)2///,21/!2*2/1%31//!2!2//!2(1013&1(1/&1//*2//!10_%1(1/-1/01/24//+1/&1)1)1.2012#1!1!1(1/(2$5%1#10103#2+1+305)11

>  <Structure>
fnmpQ@LA[AFc@|BrBUJjjkmrmUSUKUUMAtPrLp

>  <Atoms>
23

>  <Bonds>
22

>  <Total Molweight>
324

>  <Total Molweight 2>
324.143

>  <cLogP>
-0.1716

>  <H-Acceptors>
7

>  <H-Donors>
0

>  <Total Surface Area>
78.13

>  <Relative PSA>
0.68719

>  <Polar Surface Area>
68.07

>  <Shape Index>
0.65217

>  <Molecular Flexibility>
0.72452

>  <Molecular Complexity>
0.56718

>  <Non-H Atoms>
23

>  <Non-C/H Atoms>
9

>  <Electronegative Atoms>
9

>  <Stereo Centers>
2

>  <Rotatable Bonds>
15

>  <Rings Closures>
0

>  <Aromatic Rings>
0

>  <Aromatic Atoms>
0

>  <sp3-Atoms>
14

>  <Symmetric atoms>
0

$$$$

eCreator 1.02D

 23 22  0  0  0  0  0  0  0  0999 V2000
    7.7942   -0.0000   -0.0000 P   0  0  0  0  0  0  0  0  0  0  0  0
    7.7942    1.0000   -0.0000 O   0  0  0  0  0  0  0  0  0  0  0  0
    6.9282   -0.5000   -0.0000 O   0  0  0  0  0  0  0  0  0  0  0  0
    8.6603   -0.5000   -0.0000 N   0  0  0  0  0  0  0  0  0  0  0  0
    6.9282    1.5000   -0.0000 C   0  0  0  0  0  0  0  0  0  0  0  0
    6.0622   -0.0000   -0.0000 C   0  0  0  0  0  0  0  0  0  0  0  0
    9.5263   -0.0000   -0.0000 C   0  0  0  0  0  0  0  0  0  0  0  0
    6.9282    2.5000   -0.0000 C   0  0  0  0  0  0  0  0  0  0  0  0
    5.1962   -0.5000   -0.0000 C   0  0  0  0  0  0  0  0  0  0  0  0
   10.3923   -0.5000   -0.0000 C   0  0  0  0  0  0  0  0  0  0  0  0
    9.5263    1.0000   -0.0000 C   0  0  0  0  0  0  0  0  0  0  0  0
    6.0622    3.0000   -0.0000 C   0  0  0  0  0  0  0  0  0  0  0  0
    4.3301   -0.0000   -0.0000 C   0  0  0  0  0  0  0  0  0  0  0  0
   11.2583   -0.0000   -0.0000 O   0  0  0  0  0  0  0  0  0  0  0  0
    3.4641   -0.5000   -0.0000 C   0  0  0  0  0  0  0  0  0  0  0  0
   12.1244   -0.5000   -0.0000 C   0  0  0  0  0  0  0  0  0  0  0  0
    2.5981   -0.0000   -0.0000 C   0  0  0  0  0  0  0  0  0  0  0  0
    3.4641   -1.5000   -0.0000 C   0  0  0  0  0  0  0  0  0  0  0  0
   12.9904   -0.0000   -0.0000 C   0  0  0  0  0  0  0  0  0  0  0  0
    1.7321   -0.5000   -0.0000 N   0  0  0  0  0  0  0  0  0  0  0  0
    0.8660   -0.0000   -0.0000 C   0  0  0  0  0  0  0  0  0  0  0  0
    1.7321   -1.5000   -0.0000 C   0  0  0  0  0  0  0  0  0  0  0  0
    0.0000   -0.5000   -0.0000 C   0  0  0  0  0  0  0  0  0  0  0  0
  1  2  1  0  0  0  0
  1  3  1  0  0  0  0
  1  4  1  0  0  0  0
  2  5  1  0  0  0  0
  3  6  1  0  0  0  0
  7  4  1  1  0  0  0
  5  8  2  0  0  0  0
  6  9  1  0  0  0  0
  7 10  1  0  0  0  0
  7 11  1  0  0  0  0
  8 12  1  0  0  0  0
  9 13  1  0  0  0  0
 10 14  1  0  0  0  0
 13 15  1  0  0  0  0
 14 16  1  0  0  0  0
 15 17  1  0  0  0  0
 15 18  1  0  0  0  0
 16 19  1  0  0  0  0
 17 20  1  0  0  0  0
 20 21  1  0  0  0  0
 20 22  1  0  0  0  0
 21 23  2  0  0  0  0
M  END
>  <idcoordinates2D>


>  <FragFp>
;EvQzeM:nzytOVfoeTdA4DXbec8kZ_W50111W0Z8@!F@ZFF#V%H#14%4!V08!V!14!

>  <PathFp>
F08!2F$4X0m0_8F010@01@0109#8FF258d06!V840V0V10k0Dk1!FWFN!V#d30F022k0F2V5010

>  <SkelSpheres>
//2&C(2/01/#1/&21#9$2#2$1/*4/(22&7.1/&2/$1/$3/+2/$3/(4/1%2$1&2#21$1,1%5/!2/(@(1*1$2+11,2$3////+2.2&1////!4////)1/,1-1///20c#1!12%1+1/01+1%2#1-1/$3/#1%2/1$1!21(1101)2!201%1//%1$14(1#102/+14-

>  <Structure>
fnmQb@LY`bpOCIHddeDdThdXjjfjjjjfCEAe@

>  <Atoms>
23

>  <Bonds>
22

>  <Total Molweight>
311

>  <Total Molweight 2>
311.172

>  <cLogP>
3.157

>  <H-Acceptors>
5

>  <H-Donors>
0

>  <Total Surface Area>
15.77

>  <Relative PSA>
2.3526

>  <Polar Surface Area>
47.76

>  <Shape Index>
0.69565

>  <Molecular Flexibility>
0.81065

>  <Molecular Complexity>
0.55002

>  <Non-H Atoms>
23

>  <Non-C/H Atoms>
6

>  <Electronegative Atoms>
6

>  <Stereo Centers>
3

>  <Rotatable Bonds>
15

>  <Rings Closures>
0

>  <Aromatic Rings>
0

>  <Aromatic Atoms>
0

>  <sp3-Atoms>
19

>  <Symmetric atoms>
0

$$$$

eCreator 1.02D

 23 22  0  0  0  0  0  0  0  0999 V2000
    8.6603   -0.5000   -0.0000 P   0  0  0  0  0  0  0  0  0  0  0  0
    9.5263   -0.0000   -0.0000 O   0  0  0  0  0  0  0  0  0  0  0  0
    7.7942   -0.0000   -0.0000 O   0  0  0  0  0  0  0  0  0  0  0  0
    8.6603   -1.5000   -0.0000 N   0  0  0  0  0  0  0  0  0  0  0  0
   10.3923   -0.5000   -0.0000 C   0  0  0  0  0  0  0  0  0  0  0  0
    6.9282   -0.5000   -0.0000 C   0  0  0  0  0  0  0  0  0  0  0  0
    9.5263   -2.0000   -0.0000 C   0  0  0  0  0  0  0  0  0  0  0  0
   11.2583   -0.0000   -0.0000 C   0  0  0  0  0  0  0  0  0  0  0  0
   10.3923   -1.5000   -0.0000 C   0  0  0  0  0  0  0  0  0  0  0  0
    6.0622   -0.0000   -0.0000 C   0  0  0  0  0  0  0  0  0  0  0  0
    9.5263   -3.0000   -0.0000 C   0  0  0  0  0  0  0  0  0  0  0  0
   12.1244   -0.5000   -0.0000 C   0  0  0  0  0  0  0  0  0  0  0  0
    5.1962   -0.5000   -0.0000 C   0  0  0  0  0  0  0  0  0  0  0  0
   10.3923   -3.5000   -0.0000 O   0  0  0  0  0  0  0  0  0  0  0  0
    4.3301   -0.0000   -0.0000 C   0  0  0  0  0  0  0  0  0  0  0  0
    3.4641   -0.5000   -0.0000 C   0  0  0  0  0  0  0  0  0  0  0  0
    3.4641   -1.5000   -0.0000 O   0  0  0  0  0  0  0  0  0  0  0  0
    2.5981   -0.0000   -0.0000 N   0  0  0  0  0  0  0  0  0  0  0  0
    2.5981    1.0000   -0.0000 C   0  0  0  0  0  0  0  0  0  0  0  0
    1.7321   -0.5000   -0.0000 C   0  0  0  0  0  0  0  0  0  0  0  0
    1.7321    1.5000   -0.0000 C   0  0  0  0  0  0  0  0  0  0  0  0
    0.8660   -0.0000   -0.0000 N   0  0  0  0  0  0  0  0  0  0  0  0
    0.0000   -0.5000   -0.0000 C   0  0  0  0  0  0  0  0  0  0  0  0
  1  2  1  0  0  0  0
  1  3  1  0  0  0  0
  1  4  1  0  0  0  0
  2  5  1  0  0  0  0
  3  6  1  0  0  0  0
  4  7  1  0  0  0  0
  5  8  1  0  0  0  0
  5  9  2  0  0  0  0
  6 10  1  0  0  0  0
  7 11  1  0  0  0  0
  8 12  2  0  0  0  0
 10 13  1  0  0  0  0
 11 14  1  0  0  0  0
 13 15  1  0  0  0  0
 16 15  1  0  0  0  0
 16 17  1  1  0  0  0
 16 18  1  0  0  0  0
 18 19  1  0  0  0  0
 18 20  1  0  0  0  0
 19 21  2  0  0  0  0
 20 22  1  0  0  0  0
 22 23  1  0  0  0  0
M  END
>  <idcoordinates2D>


>  <FragFp>
;hvxzerrznzyxO2Y_aDd@44XbAXsk0KVS!10Y0X1H8VH1!F!80F2!26#WV04#44#8$X14!

>  <PathFp>
F08!HN0F#X0m0ZgFF!210@010910V8FF21N106X0V940V0V12m0Ak1#WFF04V#930F022k0F205010

>  <SkelSpheres>
+1&1/!3F(1)2&1/*2+1#4!404$6%2///.18/////////*1!4/&2/!1!301!1)1%7*2//4//-22$1$4//01&1/,1/1!2///$1/11!3/02//$1//#1*1,1+2$2/.50a&1/!2(13/2*2.101#2/#2/(22/&1+1*1#201$11/*1/13,103/#11&6!2&1!

>  <Structure>
fnmpR@LQkAE``|DjUYW_[ezjiijjijGhB

>  <Atoms>
23

>  <Bonds>
22

>  <Total Molweight>
317

>  <Total Molweight 2>
317.156

>  <cLogP>
1.58

>  <H-Acceptors>
7

>  <H-Donors>
0

>  <Total Surface Area>
57.3

>  <Relative PSA>
0.99215

>  <Polar Surface Area>
82.23

>  <Shape Index>
0.65217

>  <Molecular Flexibility>
0.76478

>  <Molecular Complexity>
0.57248

>  <Non-H Atoms>
23

>  <Non-C/H Atoms>
8

>  <Electronegative Atoms>
8

>  <Stereo Centers>
2

>  <Rotatable Bonds>
16

>  <Rings Closures>
0

>  <Aromatic Rings>
0

>  <Aromatic Atoms>
0

>  <sp3-Atoms>
17

>  <Symmetric atoms>
0

$$$$

eCreator 1.02D

 24 23  0  0  0  0  0  0  0  0999 V2000
   12.9904   -0.7500   -0.0000 P   0  0  0  0  0  0  0  0  0  0  0  0
   12.9904   -2.2500   -0.0000 O   0  0  0  0  0  0  0  0  0  0  0  0
   11.6914   -0.0000   -0.0000 O   0  0  0  0  0  0  0  0  0  0  0  0
   14.2894   -0.0000   -0.0000 N   0  0  0  0  0  0  0  0  0  0  0  0
   14.2894   -3.0000   -0.0000 C   0  0  0  0  0  0  0  0  0  0  0  0
   10.3923   -0.7500   -0.0000 C   0  0  0  0  0  0  0  0  0  0  0  0
   15.5885   -0.7500   -0.0000 C   0  0  0  0  0  0  0  0  0  0  0  0
   14.2894   -4.5000   -0.0000 C   0  0  0  0  0  0  0  0  0  0  0  0
    9.0933   -0.0000   -0.0000 C   0  0  0  0  0  0  0  0  0  0  0  0
   16.8875   -0.0000   -0.0000 C   0  0  0  0  0  0  0  0  0  0  0  0
   15.5885   -5.2500   -0.0000 C   0  0  0  0  0  0  0  0  0  0  0  0
    7.7942   -0.7500   -0.0000 C   0  0  0  0  0  0  0  0  0  0  0  0
   18.1866   -0.7500   -0.0000 O   0  0  0  0  0  0  0  0  0  0  0  0
    6.4952   -0.0000   -0.0000 C   0  0  0  0  0  0  0  0  0  0  0  0
   19.4856   -0.0000   -0.0000 C   0  0  0  0  0  0  0  0  0  0  0  0
    7.2452    1.2990   -0.0000 F   0  0  0  0  0  0  0  0  0  0  0  0
    5.1962   -0.7500   -0.0000 C   0  0  0  0  0  0  0  0  0  0  0  0
    5.7452    1.2990   -0.0000 C   0  0  0  0  0  0  0  0  0  0  0  0
    3.8971   -0.0000   -0.0000 N   0  0  0  0  0  0  0  0  0  0  0  0
    3.8971    1.5000   -0.0000 C   0  0  0  0  0  0  0  0  0  0  0  0
    2.5981   -0.7500   -0.0000 C   0  0  0  0  0  0  0  0  0  0  0  0
    2.5981    2.2500   -0.0000 C   0  0  0  0  0  0  0  0  0  0  0  0
    1.2990   -0.0000   -0.0000 N   0  0  0  0  0  0  0  0  0  0  0  0
    0.0000   -0.7500   -0.0000 C   0  0  0  0  0  0  0  0  0  0  0  0
  1  2  1  0  0  0  0
  1  3  1  0  0  0  0
  1  4  1  0  0  0  0
  2  5  1  0  0  0  0
  3  6  1  0  0  0  0
  4  7  1  0  0  0  0
  5  8  2  0  0  0  0
  6  9  1  0  0  0  0
  7 10  1  0  0  0  0
  8 11  1  0  0  0  0
  9 12  1  0  0  0  0
 10 13  1  0  0  0  0
 14 12  1  0  0  0  0
 13 15  1  0  0  0  0
 14 16  1  6  0  0  0
 14 17  1  0  0  0  0
 14 18  1  0  0  0  0
 17 19  1  0  0  0  0
 19 20  1  0  0  0  0
 19 21  1  0  0  0  0
 20 22  2  0  0  0  0
 21 23  1  0  0  0  0
 23 24  1  0  0  0  0
M  END
>  <idcoordinates2D>


>  <FragFp>
;EvQzeM:nzit92fqeTdA4BXbecck45WCK311WVZ8P0VH0gFF2(2H#1ZV$4F0V08!V0V1B!

>  <PathFp>
F08!HF$4X4m0_8FF10201e010910V8FF258W06V0V940V0X10m0Dk1#WFN02V!Fd70F022kFF2V5010

>  <SkelSpheres>
//$1!F(1)1103#1(1/02)1%41#2$2#2#1$32//-2(9/*1+2/%3/)1/%2&1,3/&24/&3/022$3$1&1%6//+8+1+1/01)1$3/&1//*3/02%2/1//%1.1!2//(1$1,3//*1///.20c&1&1*2+1%1/02$1/01*1/*1%1/)22&102.211#31101+1/,1&1%203+3/5!1*

>  <Structure>
fa}qa@LI[AA`^GiCIHddddleH]DmUTuUUUSTKRCJ

>  <Atoms>
24

>  <Bonds>
23

>  <Total Molweight>
332

>  <Total Molweight 2>
332.166

>  <cLogP>
1.6857

>  <H-Acceptors>
6

>  <H-Donors>
0

>  <Total Surface Area>
35.51

>  <Relative PSA>
1.1447

>  <Polar Surface Area>
51

>  <Shape Index>
0.66667

>  <Molecular Flexibility>
0.83263

>  <Molecular Complexity>
0.60693

>  <Non-H Atoms>
24

>  <Non-C/H Atoms>
8

>  <Electronegative Atoms>
8

>  <Stereo Centers>
2

>  <Rotatable Bonds>
16

>  <Rings Closures>
0

>  <Aromatic Rings>
0

>  <Aromatic Atoms>
0

>  <sp3-Atoms>
19

>  <Symmetric atoms>
0

$$$$

eCreator 1.02D

 24 23  0  0  0  0  0  0  0  0999 V2000
   14.2894   -0.0000   -0.0000 P   0  0  0  0  0  0  0  0  0  0  0  0
   15.5885    0.7500   -0.0000 O   0  0  0  0  0  0  0  0  0  0  0  0
   14.2894    1.5000   -0.0000 O   0  0  0  0  0  0  0  0  0  0  0  0
   12.9904   -0.7500   -0.0000 O   0  0  0  0  0  0  0  0  0  0  0  0
   15.5885   -0.7500   -0.0000 N   0  0  0  0  0  0  0  0  0  0  0  0
   15.5885    2.2500   -0.0000 C   0  0  0  0  0  0  0  0  0  0  0  0
   11.6913   -0.0000   -0.0000 C   0  0  0  0  0  0  0  0  0  0  0  0
   16.8875   -0.0000   -0.0000 C   0  0  0  0  0  0  0  0  0  0  0  0
   15.5885    3.7500   -0.0000 C   0  0  0  0  0  0  0  0  0  0  0  0
   10.3923   -0.7500   -0.0000 C   0  0  0  0  0  0  0  0  0  0  0  0
   18.1865   -0.7500   -0.0000 C   0  0  0  0  0  0  0  0  0  0  0  0
   16.8875    4.5000   -0.0000 C   0  0  0  0  0  0  0  0  0  0  0  0
    9.0933   -0.0000   -0.0000 C   0  0  0  0  0  0  0  0  0  0  0  0
   19.4856   -0.0000   -0.0000 O   0  0  0  0  0  0  0  0  0  0  0  0
    7.7942   -0.7500   -0.0000 C   0  0  0  0  0  0  0  0  0  0  0  0
   20.7846   -0.7500   -0.0000 C   0  0  0  0  0  0  0  0  0  0  0  0
    7.7942   -2.2500   -0.0000 F   0  0  0  0  0  0  0  0  0  0  0  0
    6.4952   -0.0000   -0.0000 C   0  0  0  0  0  0  0  0  0  0  0  0
    5.1962   -0.7500   -0.0000 N   0  0  0  0  0  0  0  0  0  0  0  0
    3.8971   -0.0000   -0.0000 C   0  0  0  0  0  0  0  0  0  0  0  0
    5.1962   -2.2500   -0.0000 C   0  0  0  0  0  0  0  0  0  0  0  0
    2.5981   -0.7500   -0.0000 N   0  0  0  0  0  0  0  0  0  0  0  0
    1.2990   -0.0000   -0.0000 C   0  0  0  0  0  0  0  0  0  0  0  0
    0.0000   -0.7500   -0.0000 C   0  0  0  0  0  0  0  0  0  0  0  0
  1  2  2  0  0  0  0
  1  3  1  0  0  0  0
  1  4  1  0  0  0  0
  1  5  1  0  0  0  0
  3  6  1  0  0  0  0
  4  7  1  0  0  0  0
  5  8  1  0  0  0  0
  6  9  2  0  0  0  0
  7 10  1  0  0  0  0
  8 11  1  0  0  0  0
  9 12  1  0  0  0  0
 10 13  1  0  0  0  0
 11 14  1  0  0  0  0
 15 13  1  0  0  0  0
 14 16  1  0  0  0  0
 15 17  1  1  0  0  0
 15 18  1  0  0  0  0
 18 19  1  0  0  0  0
 19 20  1  0  0  0  0
 19 21  1  0  0  0  0
 20 22  1  0  0  0  0
 22 23  1  0  0  0  0
 23 24  1  0  0  0  0
M  END
>  <idcoordinates2D>


>  <FragFp>
;jvvzir:Uzil9DjgeTcAh8Yb@c8k47Y50131_0Z@@V9FVk&4$I1!14$4#V28$V1B!

>  <PathFp>
!8!HF$BX4m0_8JN10209e010920V8FF258V06V0V950V0X14m0Dk1#W0s1VV!Fc70F0H2kFF2V5050

>  <SkelSpheres>
//(G1&11(1+2/%1/4$4$1.2.2!1-2+2!1$5!1//#2//(1&2/%2,102$3/01(1#2+1#1/*1#2)2!9!1//(7/)2/$1$2$4#1/$2/&1*1!1*1(2%2(3&1//%301,1!2//-1///%1,1.2/02/#b$201/!1)1#2%11(2%2-1//-1//22)4/01%11!1/(1#1*4%1021!104!1$2*1(2!1*

>  <Structure>
fa}pQ@BIkAFK@|@rFRRYIIIKIPjKIjjZjjjjhNdNT

>  <Atoms>
24

>  <Bonds>
23

>  <Total Molweight>
336

>  <Total Molweight 2>
336.154

>  <cLogP>
0.3179

>  <H-Acceptors>
7

>  <H-Donors>
0

>  <Total Surface Area>
40.02

>  <Relative PSA>
1.441

>  <Polar Surface Area>
64.29

>  <Shape Index>
0.70833

>  <Molecular Flexibility>
0.78514

>  <Molecular Complexity>
0.60067

>  <Non-H Atoms>
24

>  <Non-C/H Atoms>
9

>  <Electronegative Atoms>
9

>  <Stereo Centers>
2

>  <Rotatable Bonds>
15

>  <Rings Closures>
0

>  <Aromatic Rings>
0

>  <Aromatic Atoms>
0

>  <sp3-Atoms>
19

>  <Symmetric atoms>
0

$$$$

eCreator 1.02D

 24 23  0  0  0  0  0  0  0  0999 V2000
   15.5885   -0.7500   -0.0000 P   0  0  0  0  0  0  0  0  0  0  0  0
   14.2894   -1.5000   -0.0000 O   0  0  0  0  0  0  0  0  0  0  0  0
   16.8875   -0.0000   -0.0000 O   0  0  0  0  0  0  0  0  0  0  0  0
   14.2894   -0.0000   -0.0000 O   0  0  0  0  0  0  0  0  0  0  0  0
   15.5885   -2.2500   -0.0000 N   0  0  0  0  0  0  0  0  0  0  0  0
   18.1866   -0.7500   -0.0000 C   0  0  0  0  0  0  0  0  0  0  0  0
   12.9904   -0.7500   -0.0000 C   0  0  0  0  0  0  0  0  0  0  0  0
   14.2894   -3.0000   -0.0000 C   0  0  0  0  0  0  0  0  0  0  0  0
   19.4856   -0.0000   -0.0000 C   0  0  0  0  0  0  0  0  0  0  0  0
   11.6914   -0.0000   -0.0000 C   0  0  0  0  0  0  0  0  0  0  0  0
   14.2894   -4.5000   -0.0000 C   0  0  0  0  0  0  0  0  0  0  0  0
   20.7846   -0.7500   -0.0000 C   0  0  0  0  0  0  0  0  0  0  0  0
   10.3923   -0.7500   -0.0000 C   0  0  0  0  0  0  0  0  0  0  0  0
   12.9904   -5.2500   -0.0000 O   0  0  0  0  0  0  0  0  0  0  0  0
    9.0933   -0.0000   -0.0000 C   0  0  0  0  0  0  0  0  0  0  0  0
    9.8433    1.2990   -0.0000 F   0  0  0  0  0  0  0  0  0  0  0  0
    7.7942   -0.7500   -0.0000 C   0  0  0  0  0  0  0  0  0  0  0  0
    8.3433    1.2990   -0.0000 C   0  0  0  0  0  0  0  0  0  0  0  0
    6.4952   -0.0000   -0.0000 N   0  0  0  0  0  0  0  0  0  0  0  0
    5.1962   -0.7500   -0.0000 C   0  0  0  0  0  0  0  0  0  0  0  0
    3.8971   -0.0000   -0.0000 N   0  0  0  0  0  0  0  0  0  0  0  0
    2.5981   -0.7500   -0.0000 C   0  0  0  0  0  0  0  0  0  0  0  0
    1.2990   -0.0000   -0.0000 C   0  0  0  0  0  0  0  0  0  0  0  0
    0.0000   -0.7500   -0.0000 C   0  0  0  0  0  0  0  0  0  0  0  0
  1  2  2  0  0  0  0
  1  3  1  0  0  0  0
  1  4  1  0  0  0  0
  1  5  1  0  0  0  0
  3  6  1  0  0  0  0
  4  7  1  0  0  0  0
  5  8  1  0  0  0  0
  6  9  2  0  0  0  0
  7 10  1  0  0  0  0
  8 11  1  0  0  0  0
  9 12  1  0  0  0  0
 10 13  1  0  0  0  0
 11 14  1  0  0  0  0
 15 13  1  0  0  0  0
 15 16  1  6  0  0  0
 15 17  1  0  0  0  0
 15 18  1  0  0  0  0
 17 19  1  0  0  0  0
 19 20  1  0  0  0  0
 20 21  1  0  0  0  0
 21 22  1  0  0  0  0
 22 23  1  0  0  0  0
 23 24  2  0  0  0  0
M  END
>  <idcoordinates2D>


>  <FragFp>
;jvvzirvzUzil8DhyeTc@h8Ybec8k47Y1K130WVV@@V9FVN!2#4$11!14V#40F!28!V0V1B!

>  <PathFp>
!8!HF$BX4m0_8JN10208e218920V8FF25NV06V0V950V0X14m0@k1#W0s1VV!F870F022kFF205050

>  <SkelSpheres>
//(F(11(1!3(2//&2*3%22%3/2!1/*2011$9(1/01+2/%3/01(1/$2.2$3/01!1)2+1//#3)2!8/)1/06+2+2-2!1#1!1&41!3/$2/01$1*1!103/(2#1#102//(1!2.1!3/%1/&14////)1$2/$1/#b$201/!2%2$1/!2////#1/01/)3,1*1#1)2,11-1&1%104(2/&2)2

>  <Structure>
fa}pQ@BIKAFK@|ORBUVjjouzjuUMUUUULGRGJ

>  <Atoms>
24

>  <Bonds>
23

>  <Total Molweight>
336

>  <Total Molweight 2>
336.154

>  <cLogP>
0.273

>  <H-Acceptors>
7

>  <H-Donors>
0

>  <Total Surface Area>
58.72

>  <Relative PSA>
1.0349

>  <Polar Surface Area>
75.29

>  <Shape Index>
0.70833

>  <Molecular Flexibility>
0.8369

>  <Molecular Complexity>
0.60487

>  <Non-H Atoms>
24

>  <Non-C/H Atoms>
9

>  <Electronegative Atoms>
9

>  <Stereo Centers>
2

>  <Rotatable Bonds>
15

>  <Rings Closures>
0

>  <Aromatic Rings>
0

>  <Aromatic Atoms>
0

>  <sp3-Atoms>
17

>  <Symmetric atoms>
0

$$$$

eCreator 1.02D

 24 23  0  0  0  0  0  0  0  0999 V2000
    8.6603   -0.5000   -0.0000 P   0  0  0  0  0  0  0  0  0  0  0  0
    8.6603    0.5000   -0.0000 O   0  0  0  0  0  0  0  0  0  0  0  0
    8.6603   -1.5000   -0.0000 O   0  0  0  0  0  0  0  0  0  0  0  0
    7.7942   -0.0000   -0.0000 O   0  0  0  0  0  0  0  0  0  0  0  0
    9.5263   -0.0000   -0.0000 N   0  0  0  0  0  0  0  0  0  0  0  0
    7.7942   -2.0000   -0.0000 C   0  0  0  0  0  0  0  0  0  0  0  0
    6.9282   -0.5000   -0.0000 C   0  0  0  0  0  0  0  0  0  0  0  0
   10.3923   -0.5000   -0.0000 C   0  0  0  0  0  0  0  0  0  0  0  0
    7.7942   -3.0000   -0.0000 C   0  0  0  0  0  0  0  0  0  0  0  0
    6.9282   -1.5000   -0.0000 C   0  0  0  0  0  0  0  0  0  0  0  0
    6.0622   -0.0000   -0.0000 C   0  0  0  0  0  0  0  0  0  0  0  0
   11.2583   -0.0000   -0.0000 C   0  0  0  0  0  0  0  0  0  0  0  0
    5.1962   -0.5000   -0.0000 C   0  0  0  0  0  0  0  0  0  0  0  0
   12.1244   -0.5000   -0.0000 O   0  0  0  0  0  0  0  0  0  0  0  0
    5.1962   -1.5000   -0.0000 O   0  0  0  0  0  0  0  0  0  0  0  0
    4.3301   -0.0000   -0.0000 C   0  0  0  0  0  0  0  0  0  0  0  0
   12.9904   -0.0000   -0.0000 C   0  0  0  0  0  0  0  0  0  0  0  0
    3.4641   -0.5000   -0.0000 C   0  0  0  0  0  0  0  0  0  0  0  0
    2.5981   -0.0000   -0.0000 N   0  0  0  0  0  0  0  0  0  0  0  0
    1.7321   -0.5000   -0.0000 C   0  0  0  0  0  0  0  0  0  0  0  0
    2.5981    1.0000   -0.0000 C   0  0  0  0  0  0  0  0  0  0  0  0
    0.8660   -0.0000   -0.0000 C   0  0  0  0  0  0  0  0  0  0  0  0
    1.7321    1.5000   -0.0000 N   0  0  0  0  0  0  0  0  0  0  0  0
    0.8660    1.0000   -0.0000 C   0  0  0  0  0  0  0  0  0  0  0  0
  1  2  2  0  0  0  0
  1  3  1  0  0  0  0
  1  4  1  0  0  0  0
  1  5  1  0  0  0  0
  3  6  1  0  0  0  0
  4  7  1  0  0  0  0
  5  8  1  0  0  0  0
  6  9  2  0  0  0  0
  6 10  1  0  0  0  0
  7 11  1  0  0  0  0
  8 12  1  0  0  0  0
 13 11  1  0  0  0  0
 12 14  1  0  0  0  0
 13 15  1  1  0  0  0
 13 16  1  0  0  0  0
 14 17  1  0  0  0  0
 16 18  1  0  0  0  0
 18 19  1  0  0  0  0
 19 20  1  0  0  0  0
 19 21  1  0  0  0  0
 20 22  2  0  0  0  0
 21 23  1  0  0  0  0
 22 24  1  0  0  0  0
M  END
>  <idcoordinates2D>


>  <FragFp>
;jv:ir<gxODjgaDgehyYb@cgVFMXC0l30_0c22VdFmk4F1#426026W081&42FV2@$V14!

>  <PathFp>
F09!2F2#8X0mVZ8JP1021O@0109M8V8FG318106!V950V0V10m0Dk1#WFk1VV020d30F0L2k0F2V5050

>  <SkelSpheres>
//1&E(11(2///#2$3$3.2,202#1/02(1&5-1$13/2//////(4,21-1//(2&103!5%1/03-2#7//&1*3011#5/)2&1101/&1!1.11!2%2(2&1//01#201!2)2!2/)1/&2//+1////(30b/3/.1102/0103)2/#2#1/!1%3/)22(22/01#301#1/,2*2,105(2/#3!11)

>  <Structure>
fa}qR@BI[AFKNAxYIIdeDbeElhdfjijjjjZ`ZPJp

>  <Atoms>
24

>  <Bonds>
23

>  <Total Molweight>
333

>  <Total Molweight 2>
333.155

>  <cLogP>
0.2942

>  <H-Acceptors>
8

>  <H-Donors>
0

>  <Total Surface Area>
55.62

>  <Relative PSA>
1.2724

>  <Polar Surface Area>
84.52

>  <Shape Index>
0.66667

>  <Molecular Flexibility>
0.83628

>  <Molecular Complexity>
0.62239

>  <Non-H Atoms>
24

>  <Non-C/H Atoms>
9

>  <Electronegative Atoms>
9

>  <Stereo Centers>
2

>  <Rotatable Bonds>
14

>  <Rings Closures>
0

>  <Aromatic Rings>
0

>  <Aromatic Atoms>
0

>  <sp3-Atoms>
18

>  <Symmetric atoms>
0

$$$$

eCreator 1.02D

 24 23  0  0  0  0  0  0  0  0999 V2000
    8.6603   -0.5000   -0.0000 P   0  0  0  0  0  0  0  0  0  0  0  0
    9.5263   -0.0000   -0.0000 O   0  0  0  0  0  0  0  0  0  0  0  0
    7.7942   -0.0000   -0.0000 O   0  0  0  0  0  0  0  0  0  0  0  0
    8.6603   -1.5000   -0.0000 N   0  0  0  0  0  0  0  0  0  0  0  0
   10.3923   -0.5000   -0.0000 C   0  0  0  0  0  0  0  0  0  0  0  0
    6.9282   -0.5000   -0.0000 C   0  0  0  0  0  0  0  0  0  0  0  0
    9.5263   -2.0000   -0.0000 C   0  0  0  0  0  0  0  0  0  0  0  0
   11.2583   -0.0000   -0.0000 C   0  0  0  0  0  0  0  0  0  0  0  0
    6.0622   -0.0000   -0.0000 C   0  0  0  0  0  0  0  0  0  0  0  0
    9.5263   -3.0000   -0.0000 C   0  0  0  0  0  0  0  0  0  0  0  0
   12.1244   -0.5000   -0.0000 C   0  0  0  0  0  0  0  0  0  0  0  0
    5.1962   -0.5000   -0.0000 C   0  0  0  0  0  0  0  0  0  0  0  0
   10.3923   -3.5000   -0.0000 O   0  0  0  0  0  0  0  0  0  0  0  0
   12.9904   -0.0000   -0.0000 C   0  0  0  0  0  0  0  0  0  0  0  0
    4.3301   -0.0000   -0.0000 C   0  0  0  0  0  0  0  0  0  0  0  0
   10.3923   -4.5000   -0.0000 C   0  0  0  0  0  0  0  0  0  0  0  0
   12.9904    1.0000   -0.0000 C   0  0  0  0  0  0  0  0  0  0  0  0
    3.4641   -0.5000   -0.0000 C   0  0  0  0  0  0  0  0  0  0  0  0
   11.2583   -5.0000   -0.0000 C   0  0  0  0  0  0  0  0  0  0  0  0
    2.5981   -0.0000   -0.0000 N   0  0  0  0  0  0  0  0  0  0  0  0
    1.7321   -0.5000   -0.0000 C   0  0  0  0  0  0  0  0  0  0  0  0
    2.5981    1.0000   -0.0000 C   0  0  0  0  0  0  0  0  0  0  0  0
    0.8660   -0.0000   -0.0000 C   0  0  0  0  0  0  0  0  0  0  0  0
    0.8660    1.0000   -0.0000 C   0  0  0  0  0  0  0  0  0  0  0  0
  1  2  1  0  0  0  0
  1  3  1  0  0  0  0
  1  4  1  0  0  0  0
  2  5  1  0  0  0  0
  3  6  1  0  0  0  0
  4  7  1  0  0  0  0
  5  8  2  0  0  0  0
  6  9  1  0  0  0  0
  7 10  1  0  0  0  0
  8 11  1  0  0  0  0
  9 12  1  0  0  0  0
 10 13  1  0  0  0  0
 11 14  2  0  0  0  0
 12 15  1  0  0  0  0
 13 16  1  0  0  0  0
 14 17  1  0  0  0  0
 15 18  1  0  0  0  0
 16 19  1  0  0  0  0
 18 20  1  0  0  0  0
 20 21  1  0  0  0  0
 20 22  1  0  0  0  0
 21 23  2  0  0  0  0
 23 24  1  0  0  0  0
M  END
>  <idcoordinates2D>


>  <FragFp>
;CvOzcMnxnzgt90dVXD8@4BX7@c8VV50K0190W0c0@40F0V0F*2#11%4!V0N%14!

>  <PathFp>
F08!2N4#4X0mV_8F010205@01090408FG258d06!V840V0V10k0Dk120FWFN!VF!d30F062k0F2V_010

>  <SkelSpheres>
/01/%F(1*1%1(1/2/021#3)1*1/$2/6)1%D+1/$3////,1&1,2*101&4!1/&3/!1$1,1%@/&1/#8///$2$3//!1//$1(1!2$12////)14//+1$2!1%1#1/&1!1%1#1///.20e&1&1&1/%1/02&3/-2!2,1%1//21)2+2$1$1101!1(1+2+2#1+10102#2+2+3051*

>  <Structure>
fa}Qb@LY``pOAJeUUUU_gjjZjZjjXFFQfk@

>  <Atoms>
24

>  <Bonds>
23

>  <Total Molweight>
323

>  <Total Molweight 2>
323.183

>  <cLogP>
3.6237

>  <H-Acceptors>
5

>  <H-Donors>
0

>  <Total Surface Area>
28.28

>  <Relative PSA>
1.3119

>  <Polar Surface Area>
47.76

>  <Shape Index>
0.70833

>  <Molecular Flexibility>
0.75842

>  <Molecular Complexity>
0.52337

>  <Non-H Atoms>
24

>  <Non-C/H Atoms>
6

>  <Electronegative Atoms>
6

>  <Stereo Centers>
1

>  <Rotatable Bonds>
16

>  <Rings Closures>
0

>  <Aromatic Rings>
0

>  <Aromatic Atoms>
0

>  <sp3-Atoms>
18

>  <Symmetric atoms>
0

$$$$

eCreator 1.02D

 24 23  0  0  0  0  0  0  0  0999 V2000
    7.7942   -0.0000   -0.0000 P   0  0  0  0  0  0  0  0  0  0  0  0
    7.7942    1.0000   -0.0000 O   0  0  0  0  0  0  0  0  0  0  0  0
    6.9282   -0.5000   -0.0000 O   0  0  0  0  0  0  0  0  0  0  0  0
    8.6603   -0.5000   -0.0000 N   0  0  0  0  0  0  0  0  0  0  0  0
    8.6603    1.5000   -0.0000 C   0  0  0  0  0  0  0  0  0  0  0  0
    6.0622   -0.0000   -0.0000 C   0  0  0  0  0  0  0  0  0  0  0  0
    9.5263   -0.0000   -0.0000 C   0  0  0  0  0  0  0  0  0  0  0  0
    8.6603    2.5000   -0.0000 C   0  0  0  0  0  0  0  0  0  0  0  0
    5.1962   -0.5000   -0.0000 C   0  0  0  0  0  0  0  0  0  0  0  0
   10.3923   -0.5000   -0.0000 C   0  0  0  0  0  0  0  0  0  0  0  0
    9.5263    1.0000   -0.0000 C   0  0  0  0  0  0  0  0  0  0  0  0
    9.5263    3.0000   -0.0000 C   0  0  0  0  0  0  0  0  0  0  0  0
    4.3301   -0.0000   -0.0000 C   0  0  0  0  0  0  0  0  0  0  0  0
   11.2583   -0.0000   -0.0000 O   0  0  0  0  0  0  0  0  0  0  0  0
    9.5263    4.0000   -0.0000 C   0  0  0  0  0  0  0  0  0  0  0  0
    3.4641   -0.5000   -0.0000 C   0  0  0  0  0  0  0  0  0  0  0  0
   12.1244   -0.5000   -0.0000 C   0  0  0  0  0  0  0  0  0  0  0  0
    2.5981   -0.0000   -0.0000 C   0  0  0  0  0  0  0  0  0  0  0  0
    3.4641   -1.5000   -0.0000 C   0  0  0  0  0  0  0  0  0  0  0  0
   12.9904   -0.0000   -0.0000 C   0  0  0  0  0  0  0  0  0  0  0  0
    1.7321   -0.5000   -0.0000 N   0  0  0  0  0  0  0  0  0  0  0  0
    0.8660   -0.0000   -0.0000 C   0  0  0  0  0  0  0  0  0  0  0  0
    1.7321   -1.5000   -0.0000 C   0  0  0  0  0  0  0  0  0  0  0  0
    0.0000   -0.5000   -0.0000 O   0  0  0  0  0  0  0  0  0  0  0  0
  1  2  1  0  0  0  0
  1  3  1  0  0  0  0
  1  4  1  0  0  0  0
  2  5  1  0  0  0  0
  3  6  1  0  0  0  0
  7  4  1  1  0  0  0
  5  8  2  0  0  0  0
  6  9  1  0  0  0  0
  7 10  1  0  0  0  0
  7 11  1  0  0  0  0
  8 12  1  0  0  0  0
  9 13  1  0  0  0  0
 10 14  1  0  0  0  0
 12 15  2  0  0  0  0
 13 16  1  0  0  0  0
 14 17  1  0  0  0  0
 16 18  1  0  0  0  0
 16 19  1  0  0  0  0
 17 20  1  0  0  0  0
 18 21  1  0  0  0  0
 21 22  1  0  0  0  0
 21 23  1  0  0  0  0
 22 24  2  0  0  0  0
M  END
>  <idcoordinates2D>


>  <FragFp>
;EzQzeM:nzytOWfoeTdA4DXbec8kZ_Wp0111W0Z8@40F@ZFF#V!8!H#15)V0N!V!14!

>  <PathFp>
!8!2N$4X0m0_8F010@05@0109#8FF258g06!VN40V0V10k0Dl1!FW0N04V#c30F0X2k0F2V_010

>  <SkelSpheres>
/*3$2&C(4/01/#1/&21#9$3#1$1/*4/)2&9+3!1//,1,1&3/+1/$1,2*2/1%2$1&2$1$1,1%5/!2$2/!8&11*1$21*11,2$4-1//*4/02.2&1////!4//+201/*1/,1-1///20d#1!12%1+1/01+1%2/+2//1%2/1(21(1101)2$1%1!1*1/&1$14(1#102/,4-

>  <Structure>
fa}PR@LE`bwP^FRQIIJIKIZIFJjijjZjjXLTFT

>  <Atoms>
24

>  <Bonds>
23

>  <Total Molweight>
327

>  <Total Molweight 2>
327.171

>  <cLogP>
2.8852

>  <H-Acceptors>
6

>  <H-Donors>
0

>  <Total Surface Area>
36.61

>  <Relative PSA>
1.3696

>  <Polar Surface Area>
64.83

>  <Shape Index>
0.66667

>  <Molecular Flexibility>
0.80183

>  <Molecular Complexity>
0.55886

>  <Non-H Atoms>
24

>  <Non-C/H Atoms>
7

>  <Electronegative Atoms>
7

>  <Stereo Centers>
3

>  <Rotatable Bonds>
15

>  <Rings Closures>
0

>  <Aromatic Rings>
0

>  <Aromatic Atoms>
0

>  <sp3-Atoms>
17

>  <Symmetric atoms>
0

$$$$

eCreator 1.02D

 24 23  0  0  0  0  0  0  0  0999 V2000
    8.6603   -0.5000   -0.0000 P   0  0  0  0  0  0  0  0  0  0  0  0
    8.6603    0.5000   -0.0000 O   0  0  0  0  0  0  0  0  0  0  0  0
    9.5263   -0.0000   -0.0000 O   0  0  0  0  0  0  0  0  0  0  0  0
    7.7942   -0.0000   -0.0000 O   0  0  0  0  0  0  0  0  0  0  0  0
    8.6603   -1.5000   -0.0000 N   0  0  0  0  0  0  0  0  0  0  0  0
   10.3923   -0.5000   -0.0000 C   0  0  0  0  0  0  0  0  0  0  0  0
    6.9282   -0.5000   -0.0000 C   0  0  0  0  0  0  0  0  0  0  0  0
    7.7942   -2.0000   -0.0000 C   0  0  0  0  0  0  0  0  0  0  0  0
   11.2583   -0.0000   -0.0000 C   0  0  0  0  0  0  0  0  0  0  0  0
   10.3923   -1.5000   -0.0000 C   0  0  0  0  0  0  0  0  0  0  0  0
    6.0622   -0.0000   -0.0000 C   0  0  0  0  0  0  0  0  0  0  0  0
    7.7942   -3.0000   -0.0000 C   0  0  0  0  0  0  0  0  0  0  0  0
   12.1244   -0.5000   -0.0000 C   0  0  0  0  0  0  0  0  0  0  0  0
    5.1962   -0.5000   -0.0000 C   0  0  0  0  0  0  0  0  0  0  0  0
    6.9282   -3.5000   -0.0000 O   0  0  0  0  0  0  0  0  0  0  0  0
    5.1962   -1.5000   -0.0000 O   0  0  0  0  0  0  0  0  0  0  0  0
    4.3301   -0.0000   -0.0000 C   0  0  0  0  0  0  0  0  0  0  0  0
    3.4641   -0.5000   -0.0000 C   0  0  0  0  0  0  0  0  0  0  0  0
    2.5981   -0.0000   -0.0000 N   0  0  0  0  0  0  0  0  0  0  0  0
    1.7321   -0.5000   -0.0000 C   0  0  0  0  0  0  0  0  0  0  0  0
    2.5981    1.0000   -0.0000 C   0  0  0  0  0  0  0  0  0  0  0  0
    0.8660   -0.0000   -0.0000 C   0  0  0  0  0  0  0  0  0  0  0  0
    1.7321    1.5000   -0.0000 N   0  0  0  0  0  0  0  0  0  0  0  0
    0.8660    1.0000   -0.0000 C   0  0  0  0  0  0  0  0  0  0  0  0
  1  2  2  0  0  0  0
  1  3  1  0  0  0  0
  1  4  1  0  0  0  0
  1  5  1  0  0  0  0
  3  6  1  0  0  0  0
  4  7  1  0  0  0  0
  5  8  1  0  0  0  0
  6  9  1  0  0  0  0
  6 10  2  0  0  0  0
  7 11  1  0  0  0  0
  8 12  1  0  0  0  0
  9 13  2  0  0  0  0
 14 11  1  0  0  0  0
 12 15  1  0  0  0  0
 14 16  1  1  0  0  0
 14 17  1  0  0  0  0
 17 18  1  0  0  0  0
 18 19  1  0  0  0  0
 19 20  1  0  0  0  0
 19 21  1  0  0  0  0
 20 22  2  0  0  0  0
 21 23  1  0  0  0  0
 22 24  1  0  0  0  0
M  END
>  <idcoordinates2D>


>  <FragFp>
;jv:ir<gxODjgaDhehyYb@cgVFMXS0l30W0cYHVdFmF4F1#J26026W08W&46F02@$V14!

>  <PathFp>
F09!2N2#8X0mVZcJP1021N@0109M8V8FG31NW0620V950V0V12m0@k1#WFk1ZV020930F062k0F205050

>  <SkelSpheres>
//1&D(11(2/$3/-2!403$5%2/%202/%2(1&9-1/&2//////(1,21-1/.3(3&103!4%1/03-2#5)1/,1,1$5.1)2&1101/&1!1.11)2///!1#2$2)2!3/02&1/&2&1//#1////(20b/2!1,2$1)101/0103)2/#2#1/!1%22//#2,1#1#3010201/,2*2,105(2/#3!21)

>  <Structure>
fa}qR@BI[AFG^AxYIIdeDeehThdfjjZZjjZaZPJp

>  <Atoms>
24

>  <Bonds>
23

>  <Total Molweight>
333

>  <Total Molweight 2>
333.155

>  <cLogP>
0.1352

>  <H-Acceptors>
8

>  <H-Donors>
0

>  <Total Surface Area>
74.32

>  <Relative PSA>
0.99395

>  <Polar Surface Area>
95.52

>  <Shape Index>
0.625

>  <Molecular Flexibility>
0.83444

>  <Molecular Complexity>
0.63634

>  <Non-H Atoms>
24

>  <Non-C/H Atoms>
9

>  <Electronegative Atoms>
9

>  <Stereo Centers>
2

>  <Rotatable Bonds>
14

>  <Rings Closures>
0

>  <Aromatic Rings>
0

>  <Aromatic Atoms>
0

>  <sp3-Atoms>
16

>  <Symmetric atoms>
0

$$$$

eCreator 1.02D

 24 23  0  0  0  0  0  0  0  0999 V2000
    8.6603   -0.5000   -0.0000 P   0  0  0  0  0  0  0  0  0  0  0  0
    9.5263   -0.0000   -0.0000 O   0  0  0  0  0  0  0  0  0  0  0  0
    7.7942   -0.0000   -0.0000 O   0  0  0  0  0  0  0  0  0  0  0  0
    8.6603   -1.5000   -0.0000 N   0  0  0  0  0  0  0  0  0  0  0  0
   10.3923   -0.5000   -0.0000 C   0  0  0  0  0  0  0  0  0  0  0  0
    6.9282   -0.5000   -0.0000 C   0  0  0  0  0  0  0  0  0  0  0  0
    9.5263   -2.0000   -0.0000 C   0  0  0  0  0  0  0  0  0  0  0  0
   11.2583   -0.0000   -0.0000 C   0  0  0  0  0  0  0  0  0  0  0  0
    6.0622   -0.0000   -0.0000 C   0  0  0  0  0  0  0  0  0  0  0  0
    9.5263   -3.0000   -0.0000 C   0  0  0  0  0  0  0  0  0  0  0  0
   12.1244   -0.5000   -0.0000 C   0  0  0  0  0  0  0  0  0  0  0  0
    5.1962   -0.5000   -0.0000 C   0  0  0  0  0  0  0  0  0  0  0  0
   10.3923   -3.5000   -0.0000 O   0  0  0  0  0  0  0  0  0  0  0  0
   12.9904   -0.0000   -0.0000 C   0  0  0  0  0  0  0  0  0  0  0  0
    5.1962   -1.5000   -0.0000 O   0  0  0  0  0  0  0  0  0  0  0  0
    4.3301   -0.0000   -0.0000 C   0  0  0  0  0  0  0  0  0  0  0  0
   10.3923   -4.5000   -0.0000 C   0  0  0  0  0  0  0  0  0  0  0  0
   12.9904    1.0000   -0.0000 C   0  0  0  0  0  0  0  0  0  0  0  0
    3.4641   -0.5000   -0.0000 C   0  0  0  0  0  0  0  0  0  0  0  0
   11.2583   -5.0000   -0.0000 C   0  0  0  0  0  0  0  0  0  0  0  0
    2.5981   -0.0000   -0.0000 N   0  0  0  0  0  0  0  0  0  0  0  0
    1.7321   -0.5000   -0.0000 C   0  0  0  0  0  0  0  0  0  0  0  0
    0.8660   -0.0000   -0.0000 C   0  0  0  0  0  0  0  0  0  0  0  0
    0.8660    1.0000   -0.0000 C   0  0  0  0  0  0  0  0  0  0  0  0
  1  2  1  0  0  0  0
  1  3  1  0  0  0  0
  1  4  1  0  0  0  0
  2  5  1  0  0  0  0
  3  6  1  0  0  0  0
  4  7  1  0  0  0  0
  5  8  2  0  0  0  0
  6  9  1  0  0  0  0
  7 10  1  0  0  0  0
  8 11  1  0  0  0  0
 12  9  1  0  0  0  0
 10 13  1  0  0  0  0
 11 14  2  0  0  0  0
 12 15  1  1  0  0  0
 12 16  1  0  0  0  0
 13 17  1  0  0  0  0
 14 18  1  0  0  0  0
 16 19  1  0  0  0  0
 17 20  1  0  0  0  0
 19 21  1  0  0  0  0
 21 22  1  0  0  0  0
 22 23  2  0  0  0  0
 23 24  1  0  0  0  0
M  END
>  <idcoordinates2D>


>  <FragFp>
;EvUzcMzxIzgpN0fVXDg@4uX7@cBVV50G0l90W0V0@40FHV)2#V!11%42FV0P%14!

>  <PathFp>
F09!2N6#4X0mV_8F01020K@0109JB08FG358d06!V840V0V10k0Dk120FWFN!VF!d30F062k0F2V_010

>  <SkelSpheres>
.1(1.E(1)11%1(1*3/&21#3)1*1//%6/D+1/////%11*1&1,3,1&2!1/&1/!1$2,1101!7/&3.2#8,1//,402//!1//!2%201!2%2/#1//(2,4//+1!1+1!11$1/01)1#1///.20d!1+1*1/!1!1-1/1/$2#1/!1%1/)21)2!1(2*1101!1(1+1%2$2$2*10102#2/(4051*

>  <Structure>
fa}PR@LE``s`^BUJjjkKokUTuTuUTtMSCHsU`

>  <Atoms>
24

>  <Bonds>
23

>  <Total Molweight>
327

>  <Total Molweight 2>
327.171

>  <cLogP>
2.3354

>  <H-Acceptors>
6

>  <H-Donors>
0

>  <Total Surface Area>
44.47

>  <Relative PSA>
1.1289

>  <Polar Surface Area>
67.99

>  <Shape Index>
0.70833

>  <Molecular Flexibility>
0.77578

>  <Molecular Complexity>
0.54695

>  <Non-H Atoms>
24

>  <Non-C/H Atoms>
7

>  <Electronegative Atoms>
7

>  <Stereo Centers>
2

>  <Rotatable Bonds>
16

>  <Rings Closures>
0

>  <Aromatic Rings>
0

>  <Aromatic Atoms>
0

>  <sp3-Atoms>
18

>  <Symmetric atoms>
0

$$$$

eCreator 1.02D

 24 23  0  0  0  0  0  0  0  0999 V2000
    9.5263   -0.0000   -0.0000 P   0  0  0  0  0  0  0  0  0  0  0  0
    9.5263    1.0000   -0.0000 O   0  0  0  0  0  0  0  0  0  0  0  0
    8.6603   -0.5000   -0.0000 O   0  0  0  0  0  0  0  0  0  0  0  0
   10.3923   -0.5000   -0.0000 N   0  0  0  0  0  0  0  0  0  0  0  0
    8.6603    1.5000   -0.0000 C   0  0  0  0  0  0  0  0  0  0  0  0
    7.7942   -0.0000   -0.0000 C   0  0  0  0  0  0  0  0  0  0  0  0
   11.2583   -0.0000   -0.0000 C   0  0  0  0  0  0  0  0  0  0  0  0
    8.6603    2.5000   -0.0000 C   0  0  0  0  0  0  0  0  0  0  0  0
    6.9282   -0.5000   -0.0000 C   0  0  0  0  0  0  0  0  0  0  0  0
   12.1244   -0.5000   -0.0000 C   0  0  0  0  0  0  0  0  0  0  0  0
    7.7942    3.0000   -0.0000 C   0  0  0  0  0  0  0  0  0  0  0  0
    6.0622   -0.0000   -0.0000 O   0  0  0  0  0  0  0  0  0  0  0  0
   12.9904   -0.0000   -0.0000 O   0  0  0  0  0  0  0  0  0  0  0  0
    5.1962   -0.5000   -0.0000 C   0  0  0  0  0  0  0  0  0  0  0  0
   13.8564   -0.5000   -0.0000 C   0  0  0  0  0  0  0  0  0  0  0  0
    4.3301   -0.0000   -0.0000 N   0  0  0  0  0  0  0  0  0  0  0  0
    5.1962   -1.5000   -0.0000 C   0  0  0  0  0  0  0  0  0  0  0  0
   14.7224   -0.0000   -0.0000 C   0  0  0  0  0  0  0  0  0  0  0  0
    3.4641   -0.5000   -0.0000 C   0  0  0  0  0  0  0  0  0  0  0  0
    6.0622   -2.0000   -0.0000 F   0  0  0  0  0  0  0  0  0  0  0  0
    2.5981   -0.0000   -0.0000 N   0  0  0  0  0  0  0  0  0  0  0  0
    1.7321   -0.5000   -0.0000 C   0  0  0  0  0  0  0  0  0  0  0  0
    0.8660   -0.0000   -0.0000 C   0  0  0  0  0  0  0  0  0  0  0  0
    0.0000   -0.5000   -0.0000 C   0  0  0  0  0  0  0  0  0  0  0  0
  1  2  1  0  0  0  0
  1  3  1  0  0  0  0
  1  4  1  0  0  0  0
  2  5  1  0  0  0  0
  3  6  1  0  0  0  0
  4  7  1  0  0  0  0
  5  8  2  0  0  0  0
  6  9  1  0  0  0  0
  7 10  1  0  0  0  0
  8 11  1  0  0  0  0
  9 12  1  0  0  0  0
 10 13  1  0  0  0  0
 14 12  1  6  0  0  0
 13 15  1  0  0  0  0
 14 16  1  0  0  0  0
 14 17  1  0  0  0  0
 15 18  1  0  0  0  0
 16 19  1  0  0  0  0
 17 20  1  0  0  0  0
 19 21  1  0  0  0  0
 21 22  1  0  0  0  0
 22 23  1  0  0  0  0
 23 24  2  0  0  0  0
M  END
>  <idcoordinates2D>


>  <FragFp>
zrzCvSUeMpzGzslN2f4aEe@482b@80VV5V18110W!8@!F0V!F-1*V08$X1B!

>  <PathFp>
!84F2NFF!4X4m0_B4J102018208940X0F025Nc02Z02840V0V90u0Dk!1NG0804V!IcC#22FF44V501F

>  <SkelSpheres>
//(G(1*1%1(1//!21#2$2#2*1//-2(9//&2,1//1031/!202&1,3,1&2)1/4/021$4!1,3!9/&1/#6//&2&1!1&4)2///#1/%2%2*2//!1/(1!5/%1/$1013+1//%1#1#1/!2//&40b.1*2/!1+2$2$1+2/1,1,1/&2(22)2+2%1#1!1)1-101/%1%103/,4!1(13

>  <Structure>
fa}pQ@L^KAFc@|LrBUJjjzrokUTuUUUULKRCJ

>  <Atoms>
24

>  <Bonds>
23

>  <Total Molweight>
336

>  <Total Molweight 2>
336.154

>  <cLogP>
0.7519

>  <H-Acceptors>
7

>  <H-Donors>
0

>  <Total Surface Area>
48.6

>  <Relative PSA>
1.0422

>  <Polar Surface Area>
60.23

>  <Shape Index>
0.75

>  <Molecular Flexibility>
0.79175

>  <Molecular Complexity>
0.54695

>  <Non-H Atoms>
24

>  <Non-C/H Atoms>
9

>  <Electronegative Atoms>
9

>  <Stereo Centers>
2

>  <Rotatable Bonds>
18

>  <Rings Closures>
0

>  <Aromatic Rings>
0

>  <Aromatic Atoms>
0

>  <sp3-Atoms>
19

>  <Symmetric atoms>
0

$$$$

eCreator 1.02D

 24 23  0  0  0  0  0  0  0  0999 V2000
    8.6603   -0.5000   -0.0000 P   0  0  0  0  0  0  0  0  0  0  0  0
    8.6603    0.5000   -0.0000 O   0  0  0  0  0  0  0  0  0  0  0  0
    9.5263   -0.0000   -0.0000 O   0  0  0  0  0  0  0  0  0  0  0  0
    7.7942   -0.0000   -0.0000 O   0  0  0  0  0  0  0  0  0  0  0  0
    8.6603   -1.5000   -0.0000 N   0  0  0  0  0  0  0  0  0  0  0  0
   10.3923   -0.5000   -0.0000 C   0  0  0  0  0  0  0  0  0  0  0  0
    6.9282   -0.5000   -0.0000 C   0  0  0  0  0  0  0  0  0  0  0  0
    7.7942   -2.0000   -0.0000 C   0  0  0  0  0  0  0  0  0  0  0  0
   11.2583   -0.0000   -0.0000 C   0  0  0  0  0  0  0  0  0  0  0  0
    6.0622   -0.0000   -0.0000 C   0  0  0  0  0  0  0  0  0  0  0  0
    7.7942   -3.0000   -0.0000 C   0  0  0  0  0  0  0  0  0  0  0  0
    6.9282   -1.5000   -0.0000 C   0  0  0  0  0  0  0  0  0  0  0  0
   12.1244   -0.5000   -0.0000 C   0  0  0  0  0  0  0  0  0  0  0  0
    5.1962   -0.5000   -0.0000 C   0  0  0  0  0  0  0  0  0  0  0  0
   12.9904   -0.0000   -0.0000 C   0  0  0  0  0  0  0  0  0  0  0  0
    4.3301   -0.0000   -0.0000 C   0  0  0  0  0  0  0  0  0  0  0  0
    3.4641   -0.5000   -0.0000 C   0  0  0  0  0  0  0  0  0  0  0  0
    4.3301    1.0000   -0.0000 C   0  0  0  0  0  0  0  0  0  0  0  0
    2.5981   -0.0000   -0.0000 N   0  0  0  0  0  0  0  0  0  0  0  0
    2.5981    1.0000   -0.0000 C   0  0  0  0  0  0  0  0  0  0  0  0
    1.7321   -0.5000   -0.0000 C   0  0  0  0  0  0  0  0  0  0  0  0
    1.7321    1.5000   -0.0000 C   0  0  0  0  0  0  0  0  0  0  0  0
    0.8660   -0.0000   -0.0000 N   0  0  0  0  0  0  0  0  0  0  0  0
    0.0000   -0.5000   -0.0000 C   0  0  0  0  0  0  0  0  0  0  0  0
  1  2  2  0  0  0  0
  1  3  1  0  0  0  0
  1  4  1  0  0  0  0
  1  5  1  0  0  0  0
  3  6  1  0  0  0  0
  4  7  1  0  0  0  0
  5  8  1  0  0  0  0
  6  9  2  0  0  0  0
  7 10  1  0  0  0  0
  8 11  1  0  0  0  0
  8 12  1  0  0  0  0
  9 13  1  0  0  0  0
 10 14  1  0  0  0  0
 13 15  2  0  0  0  0
 14 16  1  0  0  0  0
 16 17  1  0  0  0  0
 16 18  1  0  0  0  0
 17 19  1  0  0  0  0
 19 20  1  0  0  0  0
 19 21  1  0  0  0  0
 20 22  2  0  0  0  0
 21 23  1  0  0  0  0
 23 24  1  0  0  0  0
M  END
>  <idcoordinates2D>


>  <FragFp>
;jvvzir<ytOBhweTdQhDYbeccF5bYS0121WFZ8@ZdHe4FF$4#2I10V1_$F4#2N!V0V14!

>  <PathFp>
F08!HN$BX0H0_8JN1020B@010830V8FF248W04V0VO50V0V14m0@k1#WFs1VV#930F022k0F20_050

>  <SkelSpheres>
/+1*1B(21//+2/2$8$5/.2/.2&A+3!1!1//)2/!1/-1,101$1,2#1$24/%21-3)2%1)1!2/!3$2/!7.1)203#201/01$3/)2101/#1&4%1*1.2(1//-2.1!1//#1%101///01/-3//(10d4!1!1/!2/.1/&3+1/.1%1//$1.201#301!1/$1#1.2(1#10401%2/#5-

>  <Structure>
fa}qb@BI[AF@^FRRYIIQHkQZIYjjZjZjf`PyP

>  <Atoms>
24

>  <Bonds>
23

>  <Total Molweight>
325

>  <Total Molweight 2>
325.179

>  <cLogP>
1.8042

>  <H-Acceptors>
6

>  <H-Donors>
0

>  <Total Surface Area>
41.94

>  <Relative PSA>
1.1366

>  <Polar Surface Area>
55.06

>  <Shape Index>
0.66667

>  <Molecular Flexibility>
0.79852

>  <Molecular Complexity>
0.60487

>  <Non-H Atoms>
24

>  <Non-C/H Atoms>
7

>  <Electronegative Atoms>
7

>  <Stereo Centers>
2

>  <Rotatable Bonds>
14

>  <Rings Closures>
0

>  <Aromatic Rings>
0

>  <Aromatic Atoms>
0

>  <sp3-Atoms>
16

>  <Symmetric atoms>
1

$$$$

eCreator 1.02D

 25 24  0  0  0  0  0  0  0  0999 V2000
    8.6603   -0.5000   -0.0000 P   0  0  0  0  0  0  0  0  0  0  0  0
    8.6603    0.5000   -0.0000 O   0  0  0  0  0  0  0  0  0  0  0  0
    8.6603   -1.5000   -0.0000 O   0  0  0  0  0  0  0  0  0  0  0  0
    7.7942   -0.0000   -0.0000 O   0  0  0  0  0  0  0  0  0  0  0  0
    9.5263   -0.0000   -0.0000 N   0  0  0  0  0  0  0  0  0  0  0  0
    7.7942   -2.0000   -0.0000 C   0  0  0  0  0  0  0  0  0  0  0  0
    6.9282   -0.5000   -0.0000 C   0  0  0  0  0  0  0  0  0  0  0  0
   10.3923   -0.5000   -0.0000 C   0  0  0  0  0  0  0  0  0  0  0  0
    7.7942   -3.0000   -0.0000 C   0  0  0  0  0  0  0  0  0  0  0  0
    6.0622   -0.0000   -0.0000 C   0  0  0  0  0  0  0  0  0  0  0  0
   11.2583   -0.0000   -0.0000 C   0  0  0  0  0  0  0  0  0  0  0  0
    6.9282   -3.5000   -0.0000 C   0  0  0  0  0  0  0  0  0  0  0  0
    5.1962   -0.5000   -0.0000 O   0  0  0  0  0  0  0  0  0  0  0  0
    6.0622    1.0000   -0.0000 C   0  0  0  0  0  0  0  0  0  0  0  0
   12.1244   -0.5000   -0.0000 O   0  0  0  0  0  0  0  0  0  0  0  0
    4.3301   -0.0000   -0.0000 C   0  0  0  0  0  0  0  0  0  0  0  0
   12.9904   -0.0000   -0.0000 C   0  0  0  0  0  0  0  0  0  0  0  0
    3.4641   -0.5000   -0.0000 N   0  0  0  0  0  0  0  0  0  0  0  0
    4.3301    1.0000   -0.0000 C   0  0  0  0  0  0  0  0  0  0  0  0
   13.8564   -0.5000   -0.0000 C   0  0  0  0  0  0  0  0  0  0  0  0
    2.5981   -0.0000   -0.0000 C   0  0  0  0  0  0  0  0  0  0  0  0
    3.4641   -1.5000   -0.0000 C   0  0  0  0  0  0  0  0  0  0  0  0
    1.7321   -0.5000   -0.0000 N   0  0  0  0  0  0  0  0  0  0  0  0
    0.8660   -0.0000   -0.0000 C   0  0  0  0  0  0  0  0  0  0  0  0
    0.0000   -0.5000   -0.0000 C   0  0  0  0  0  0  0  0  0  0  0  0
  1  2  2  0  0  0  0
  1  3  1  0  0  0  0
  1  4  1  0  0  0  0
  1  5  1  0  0  0  0
  3  6  1  0  0  0  0
  4  7  1  0  0  0  0
  5  8  1  0  0  0  0
  6  9  2  0  0  0  0
 10  7  1  0  0  0  0
  8 11  1  0  0  0  0
  9 12  1  0  0  0  0
 10 13  1  1  0  0  0
 10 14  1  0  0  0  0
 11 15  1  0  0  0  0
 16 13  1  1  0  0  0
 15 17  1  0  0  0  0
 16 18  1  0  0  0  0
 16 19  1  0  0  0  0
 17 20  1  0  0  0  0
 18 21  1  0  0  0  0
 18 22  1  0  0  0  0
 21 23  1  0  0  0  0
 23 24  1  0  0  0  0
 24 25  1  0  0  0  0
M  END
>  <idcoordinates2D>


>  <FragFp>
;jvxUirrzSzulOijCaThfh8Yb@@Fko7X101Y1_02@Td9FVp!F09840Z!11401%4#V28$X14!

>  <PathFp>
!84F2NFF!BX0m0_B4N10201@#960X0FF258c06Z02850V0V94m0Dk!WNG0s1ZV!3c9#H2F0J6V505F

>  <SkelSpheres>
!1/,2&D(11/$2/!1!1/4$6$12*1!1.2!1/*2!1#15//!1#2/!2/01!1/-2.2$3/01!4)2+1//#1)2!8(1-1/1!A2//)1#2$4$5/)2//!1!1&2!1(2%2(1.1/$1(201!2)1!4//01/)1$2%2////+1/#d$2!2*1#101/)1+2-1//1,1//22#1$3+2$1*1/(1.2!1$2010103(2/#2011*

>  <Structure>
ficqR@BQ[AFCNAxYIIdddeElheCduUMUUUUTbT}H\h

>  <Atoms>
25

>  <Bonds>
24

>  <Total Molweight>
345

>  <Total Molweight 2>
345.166

>  <cLogP>
0.1675

>  <H-Acceptors>
8

>  <H-Donors>
0

>  <Total Surface Area>
33.83

>  <Relative PSA>
2.0003

>  <Polar Surface Area>
73.52

>  <Shape Index>
0.68

>  <Molecular Flexibility>
0.75601

>  <Molecular Complexity>
0.65055

>  <Non-H Atoms>
25

>  <Non-C/H Atoms>
9

>  <Electronegative Atoms>
9

>  <Stereo Centers>
3

>  <Rotatable Bonds>
15

>  <Rings Closures>
0

>  <Aromatic Rings>
0

>  <Aromatic Atoms>
0

>  <sp3-Atoms>
21

>  <Symmetric atoms>
0

$$$$

eCreator 1.02D

 25 24  0  0  0  0  0  0  0  0999 V2000
   15.5885   -0.7500   -0.0000 P   0  0  0  0  0  0  0  0  0  0  0  0
   14.2894   -1.5000   -0.0000 O   0  0  0  0  0  0  0  0  0  0  0  0
   15.5885   -2.2500   -0.0000 O   0  0  0  0  0  0  0  0  0  0  0  0
   14.2894   -0.0000   -0.0000 O   0  0  0  0  0  0  0  0  0  0  0  0
   16.8875   -0.0000   -0.0000 N   0  0  0  0  0  0  0  0  0  0  0  0
   14.2894   -3.0000   -0.0000 C   0  0  0  0  0  0  0  0  0  0  0  0
   12.9904   -0.7500   -0.0000 C   0  0  0  0  0  0  0  0  0  0  0  0
   18.1866   -0.7500   -0.0000 C   0  0  0  0  0  0  0  0  0  0  0  0
   14.2894   -4.5000   -0.0000 C   0  0  0  0  0  0  0  0  0  0  0  0
   11.6914   -0.0000   -0.0000 C   0  0  0  0  0  0  0  0  0  0  0  0
   19.4856   -0.0000   -0.0000 C   0  0  0  0  0  0  0  0  0  0  0  0
   12.9904   -5.2500   -0.0000 C   0  0  0  0  0  0  0  0  0  0  0  0
   10.3923   -0.7500   -0.0000 C   0  0  0  0  0  0  0  0  0  0  0  0
   20.7846   -0.7500   -0.0000 O   0  0  0  0  0  0  0  0  0  0  0  0
    9.0933   -0.0000   -0.0000 C   0  0  0  0  0  0  0  0  0  0  0  0
   22.0837   -0.0000   -0.0000 C   0  0  0  0  0  0  0  0  0  0  0  0
    9.8433    1.2990   -0.0000 F   0  0  0  0  0  0  0  0  0  0  0  0
    7.7942   -0.7500   -0.0000 C   0  0  0  0  0  0  0  0  0  0  0  0
    8.3433    1.2990   -0.0000 C   0  0  0  0  0  0  0  0  0  0  0  0
    6.4952   -0.0000   -0.0000 N   0  0  0  0  0  0  0  0  0  0  0  0
    5.1962   -0.7500   -0.0000 C   0  0  0  0  0  0  0  0  0  0  0  0
    3.8971   -0.0000   -0.0000 N   0  0  0  0  0  0  0  0  0  0  0  0
    2.5981   -0.7500   -0.0000 C   0  0  0  0  0  0  0  0  0  0  0  0
    1.2990   -0.0000   -0.0000 C   0  0  0  0  0  0  0  0  0  0  0  0
    0.0000   -0.7500   -0.0000 C   0  0  0  0  0  0  0  0  0  0  0  0
  1  2  2  0  0  0  0
  1  3  1  0  0  0  0
  1  4  1  0  0  0  0
  1  5  1  0  0  0  0
  3  6  1  0  0  0  0
  4  7  1  0  0  0  0
  5  8  1  0  0  0  0
  6  9  2  0  0  0  0
  7 10  1  0  0  0  0
  8 11  1  0  0  0  0
  9 12  1  0  0  0  0
 10 13  1  0  0  0  0
 11 14  1  0  0  0  0
 15 13  1  0  0  0  0
 14 16  1  0  0  0  0
 15 17  1  6  0  0  0
 15 18  1  0  0  0  0
 15 19  1  0  0  0  0
 18 20  1  0  0  0  0
 20 21  1  0  0  0  0
 21 22  1  0  0  0  0
 22 23  1  0  0  0  0
 23 24  1  0  0  0  0
 24 25  2  0  0  0  0
M  END
>  <idcoordinates2D>


>  <FragFp>
;jvvzirvzUzil8DhyeTc@h8Ybec8k47Y1K130_VV@@V9FVs!2#4$11!14V#40F0V28!V0V1B!

>  <PathFp>
!8!HF$BX4m0_8JN10209e218920V8FF25NV06V0V950V0X14m0Dk1#W0s1VV!Fc70F0H2kFF2V5050

>  <SkelSpheres>
//(G(11(1!3(2//&2*3&2%32.2!1/*2!1$9(1/01+2/%3/01(1/$2.2$3/01!1)2+1//#2)2!9/)1/06+2+2-2!1#1!1&41!3/$2/01$1*1!103/02%2#1#302$1//!1!201,1!2/%1/&14////)1$2/$2/#d$201/!2+1(1)2////#1/01-22)3/(1#1)2,11-1&1%104(2/&1)2

>  <Structure>
ficpQ@BYkAFK@|@rFRRYIIIKIRGIIMUSUUUUTp]H\h

>  <Atoms>
25

>  <Bonds>
24

>  <Total Molweight>
348

>  <Total Molweight 2>
348.165

>  <cLogP>
0.7009

>  <H-Acceptors>
7

>  <H-Donors>
0

>  <Total Surface Area>
52.53

>  <Relative PSA>
1.0978

>  <Polar Surface Area>
64.29

>  <Shape Index>
0.72

>  <Molecular Flexibility>
0.83461

>  <Molecular Complexity>
0.61292

>  <Non-H Atoms>
25

>  <Non-C/H Atoms>
9

>  <Electronegative Atoms>
9

>  <Stereo Centers>
2

>  <Rotatable Bonds>
16

>  <Rings Closures>
0

>  <Aromatic Rings>
0

>  <Aromatic Atoms>
0

>  <sp3-Atoms>
18

>  <Symmetric atoms>
0

$$$$

eCreator 1.02D

 25 24  0  0  0  0  0  0  0  0999 V2000
    8.6603   -0.5000   -0.0000 P   0  0  0  0  0  0  0  0  0  0  0  0
    8.6603    0.5000   -0.0000 O   0  0  0  0  0  0  0  0  0  0  0  0
    8.6603   -1.5000   -0.0000 O   0  0  0  0  0  0  0  0  0  0  0  0
    7.7942   -0.0000   -0.0000 O   0  0  0  0  0  0  0  0  0  0  0  0
    9.5263   -0.0000   -0.0000 N   0  0  0  0  0  0  0  0  0  0  0  0
    7.7942   -2.0000   -0.0000 C   0  0  0  0  0  0  0  0  0  0  0  0
    6.9282   -0.5000   -0.0000 C   0  0  0  0  0  0  0  0  0  0  0  0
   10.3923   -0.5000   -0.0000 C   0  0  0  0  0  0  0  0  0  0  0  0
    7.7942   -3.0000   -0.0000 C   0  0  0  0  0  0  0  0  0  0  0  0
    6.9282   -1.5000   -0.0000 C   0  0  0  0  0  0  0  0  0  0  0  0
    6.0622   -0.0000   -0.0000 C   0  0  0  0  0  0  0  0  0  0  0  0
   11.2583   -0.0000   -0.0000 C   0  0  0  0  0  0  0  0  0  0  0  0
    6.9282   -3.5000   -0.0000 C   0  0  0  0  0  0  0  0  0  0  0  0
    5.1962   -0.5000   -0.0000 C   0  0  0  0  0  0  0  0  0  0  0  0
   12.1244   -0.5000   -0.0000 O   0  0  0  0  0  0  0  0  0  0  0  0
    5.1962   -1.5000   -0.0000 O   0  0  0  0  0  0  0  0  0  0  0  0
    4.3301   -0.0000   -0.0000 C   0  0  0  0  0  0  0  0  0  0  0  0
   12.9904   -0.0000   -0.0000 C   0  0  0  0  0  0  0  0  0  0  0  0
    3.4641   -0.5000   -0.0000 C   0  0  0  0  0  0  0  0  0  0  0  0
    2.5981   -0.0000   -0.0000 N   0  0  0  0  0  0  0  0  0  0  0  0
    1.7321   -0.5000   -0.0000 C   0  0  0  0  0  0  0  0  0  0  0  0
    2.5981    1.0000   -0.0000 C   0  0  0  0  0  0  0  0  0  0  0  0
    0.8660   -0.0000   -0.0000 C   0  0  0  0  0  0  0  0  0  0  0  0
    1.7321    1.5000   -0.0000 N   0  0  0  0  0  0  0  0  0  0  0  0
    0.8660    1.0000   -0.0000 C   0  0  0  0  0  0  0  0  0  0  0  0
  1  2  2  0  0  0  0
  1  3  1  0  0  0  0
  1  4  1  0  0  0  0
  1  5  1  0  0  0  0
  3  6  1  0  0  0  0
  4  7  1  0  0  0  0
  5  8  1  0  0  0  0
  6  9  1  0  0  0  0
  6 10  2  0  0  0  0
  7 11  1  0  0  0  0
  8 12  1  0  0  0  0
  9 13  2  0  0  0  0
 14 11  1  0  0  0  0
 12 15  1  0  0  0  0
 14 16  1  1  0  0  0
 14 17  1  0  0  0  0
 15 18  1  0  0  0  0
 17 19  1  0  0  0  0
 19 20  1  0  0  0  0
 20 21  1  0  0  0  0
 20 22  1  0  0  0  0
 21 23  2  0  0  0  0
 22 24  1  0  0  0  0
 23 25  1  0  0  0  0
M  END
>  <idcoordinates2D>


>  <FragFp>
;jv:ir<gxODjgaDhehyYb@cgVFMXS0l30_0cYHVdFmk4F1#J26026W08W&46FV2@$V14!

>  <PathFp>
F09!2N2#8X0mVZcJP1021O@0109M8V8FG31NW0620V950V0V12m0Dk1#WFk1ZV020d30F0L2k0F2V5050

>  <SkelSpheres>
//1&E(11(2/$3/-2!403$5.2,202#1/02(1&9-1/&2//////(1,21-1/.3(2&103!5%1/03-2#5)1/,1,1$5/)2&1101/&1!1.11!2%2(2&1//01#201!2)2!2/02&1/&2&1//#1////(20d/2!1/!1(1101/0103)2/#2#1/!1%22/(22)2/01#3010201/,2*2,105(2/#3!11)

>  <Structure>
ficqR@BY{AFG^AxIUZlkoOljuUSSUUTuBtaU`

>  <Atoms>
25

>  <Bonds>
24

>  <Total Molweight>
345

>  <Total Molweight 2>
345.166

>  <cLogP>
0.5631

>  <H-Acceptors>
8

>  <H-Donors>
0

>  <Total Surface Area>
68.13

>  <Relative PSA>
1.0387

>  <Polar Surface Area>
84.52

>  <Shape Index>
0.64

>  <Molecular Flexibility>
0.83326

>  <Molecular Complexity>
0.64283

>  <Non-H Atoms>
25

>  <Non-C/H Atoms>
9

>  <Electronegative Atoms>
9

>  <Stereo Centers>
2

>  <Rotatable Bonds>
15

>  <Rings Closures>
0

>  <Aromatic Rings>
0

>  <Aromatic Atoms>
0

>  <sp3-Atoms>
17

>  <Symmetric atoms>
0

$$$$

eCreator 1.02D

 25 24  0  0  0  0  0  0  0  0999 V2000
    7.7942   -0.0000   -0.0000 P   0  0  0  0  0  0  0  0  0  0  0  0
    7.7942   -1.0000   -0.0000 O   0  0  0  0  0  0  0  0  0  0  0  0
    8.6603   -0.5000   -0.0000 O   0  0  0  0  0  0  0  0  0  0  0  0
    6.9282   -0.5000   -0.0000 O   0  0  0  0  0  0  0  0  0  0  0  0
    7.7942    1.0000   -0.0000 N   0  0  0  0  0  0  0  0  0  0  0  0
    9.5263   -0.0000   -0.0000 C   0  0  0  0  0  0  0  0  0  0  0  0
    6.0622   -0.0000   -0.0000 C   0  0  0  0  0  0  0  0  0  0  0  0
    6.9282    1.5000   -0.0000 C   0  0  0  0  0  0  0  0  0  0  0  0
   10.3923   -0.5000   -0.0000 C   0  0  0  0  0  0  0  0  0  0  0  0
    9.5263    1.0000   -0.0000 C   0  0  0  0  0  0  0  0  0  0  0  0
    5.1962   -0.5000   -0.0000 C   0  0  0  0  0  0  0  0  0  0  0  0
    6.9282    2.5000   -0.0000 C   0  0  0  0  0  0  0  0  0  0  0  0
   11.2583   -0.0000   -0.0000 C   0  0  0  0  0  0  0  0  0  0  0  0
    8.6603    1.5000   -0.0000 C   0  0  0  0  0  0  0  0  0  0  0  0
    4.3301   -0.0000   -0.0000 C   0  0  0  0  0  0  0  0  0  0  0  0
    6.0622    3.0000   -0.0000 O   0  0  0  0  0  0  0  0  0  0  0  0
   12.1244   -0.5000   -0.0000 C   0  0  0  0  0  0  0  0  0  0  0  0
    4.3301    1.0000   -0.0000 O   0  0  0  0  0  0  0  0  0  0  0  0
    3.4641   -0.5000   -0.0000 C   0  0  0  0  0  0  0  0  0  0  0  0
    6.0622    4.0000   -0.0000 C   0  0  0  0  0  0  0  0  0  0  0  0
    2.5981   -0.0000   -0.0000 C   0  0  0  0  0  0  0  0  0  0  0  0
    1.7321   -0.5000   -0.0000 N   0  0  0  0  0  0  0  0  0  0  0  0
    0.8660   -0.0000   -0.0000 C   0  0  0  0  0  0  0  0  0  0  0  0
    1.7321   -1.5000   -0.0000 C   0  0  0  0  0  0  0  0  0  0  0  0
    0.0000   -0.5000   -0.0000 N   0  0  0  0  0  0  0  0  0  0  0  0
  1  2  2  0  0  0  0
  1  3  1  0  0  0  0
  1  4  1  0  0  0  0
  1  5  1  0  0  0  0
  3  6  1  0  0  0  0
  4  7  1  0  0  0  0
  5  8  1  0  0  0  0
  6  9  2  0  0  0  0
  6 10  1  0  0  0  0
  7 11  1  0  0  0  0
  8 12  1  0  0  0  0
  9 13  1  0  0  0  0
 10 14  2  0  0  0  0
 15 11  1  0  0  0  0
 12 16  1  0  0  0  0
 13 17  2  0  0  0  0
 15 18  1  6  0  0  0
 15 19  1  0  0  0  0
 16 20  1  0  0  0  0
 19 21  1  0  0  0  0
 21 22  1  0  0  0  0
 22 23  1  0  0  0  0
 22 24  1  0  0  0  0
 23 25  1  0  0  0  0
M  END
>  <idcoordinates2D>


>  <FragFp>
;jv:ir:UzgpODjgaDhehuYr@cBVFMXK0lA0_0VYPZ9Fmk4!8!J26!7W08W1!18!6FV2P$V14!

>  <PathFp>
!9!2N2#BX0m0_cJN1021S@0109L4V8FF35NV0620VO50V0V16m0Dk1#W0s1ZVF20c30F0H2k0F2V_050

>  <SkelSpheres>
/,1*E(11(2///#2$4#35.2.2#1/*1&@//%2(1//(3/$1//1////%2&103!5(3/-2#4//&1,2$5/1(2&1101/#4!1!1.1#2!1!2(2&1//01#201102)2302/02&1////#1////(10d$1*2/+2!1101/01+2/(1/(312/(22)2/02%1#1/01*2*6$2%110501%2%3,3!1)2

>  <Structure>
ficqR@BUGAFOQAxYIIdeDddehceDuUMTtuUUAtar`

>  <Atoms>
25

>  <Bonds>
24

>  <Total Molweight>
345

>  <Total Molweight 2>
345.166

>  <cLogP>
0.6054

>  <H-Acceptors>
8

>  <H-Donors>
0

>  <Total Surface Area>
68.13

>  <Relative PSA>
1.0387

>  <Polar Surface Area>
84.52

>  <Shape Index>
0.6

>  <Molecular Flexibility>
0.81621

>  <Molecular Complexity>
0.66485

>  <Non-H Atoms>
25

>  <Non-C/H Atoms>
9

>  <Electronegative Atoms>
9

>  <Stereo Centers>
2

>  <Rotatable Bonds>
15

>  <Rings Closures>
0

>  <Aromatic Rings>
0

>  <Aromatic Atoms>
0

>  <sp3-Atoms>
17

>  <Symmetric atoms>
0

$$$$

eCreator 1.02D

 25 24  0  0  0  0  0  0  0  0999 V2000
    7.7942   -0.0000   -0.0000 P   0  0  0  0  0  0  0  0  0  0  0  0
    8.6603   -0.5000   -0.0000 O   0  0  0  0  0  0  0  0  0  0  0  0
    6.9282   -0.5000   -0.0000 O   0  0  0  0  0  0  0  0  0  0  0  0
    7.7942    1.0000   -0.0000 N   0  0  0  0  0  0  0  0  0  0  0  0
    9.5263   -0.0000   -0.0000 C   0  0  0  0  0  0  0  0  0  0  0  0
    6.0622   -0.0000   -0.0000 C   0  0  0  0  0  0  0  0  0  0  0  0
    8.6603    1.5000   -0.0000 C   0  0  0  0  0  0  0  0  0  0  0  0
   10.3923   -0.5000   -0.0000 C   0  0  0  0  0  0  0  0  0  0  0  0
    5.1962   -0.5000   -0.0000 C   0  0  0  0  0  0  0  0  0  0  0  0
    9.5263    1.0000   -0.0000 C   0  0  0  0  0  0  0  0  0  0  0  0
    8.6603    2.5000   -0.0000 C   0  0  0  0  0  0  0  0  0  0  0  0
   11.2583   -0.0000   -0.0000 C   0  0  0  0  0  0  0  0  0  0  0  0
    4.3301   -0.0000   -0.0000 O   0  0  0  0  0  0  0  0  0  0  0  0
    5.1962   -1.5000   -0.0000 C   0  0  0  0  0  0  0  0  0  0  0  0
   12.1244   -0.5000   -0.0000 C   0  0  0  0  0  0  0  0  0  0  0  0
    3.4641   -0.5000   -0.0000 C   0  0  0  0  0  0  0  0  0  0  0  0
    2.5981   -0.0000   -0.0000 N   0  0  0  0  0  0  0  0  0  0  0  0
    3.4641   -1.5000   -0.0000 C   0  0  0  0  0  0  0  0  0  0  0  0
    1.7321   -0.5000   -0.0000 C   0  0  0  0  0  0  0  0  0  0  0  0
    2.5981    1.0000   -0.0000 C   0  0  0  0  0  0  0  0  0  0  0  0
    2.5981   -2.0000   -0.0000 F   0  0  0  0  0  0  0  0  0  0  0  0
    4.3301   -2.0000   -0.0000 C   0  0  0  0  0  0  0  0  0  0  0  0
    0.8660   -0.0000   -0.0000 C   0  0  0  0  0  0  0  0  0  0  0  0
    1.7321    1.5000   -0.0000 N   0  0  0  0  0  0  0  0  0  0  0  0
    0.8660    1.0000   -0.0000 C   0  0  0  0  0  0  0  0  0  0  0  0
  1  2  1  0  0  0  0
  1  3  1  0  0  0  0
  1  4  1  0  0  0  0
  2  5  1  0  0  0  0
  3  6  1  0  0  0  0
  4  7  1  0  0  0  0
  5  8  2  0  0  0  0
  9  6  1  0  0  0  0
  7 10  1  0  0  0  0
  7 11  1  0  0  0  0
  8 12  1  0  0  0  0
  9 13  1  6  0  0  0
  9 14  1  0  0  0  0
 12 15  2  0  0  0  0
 16 13  1  6  0  0  0
 16 17  1  0  0  0  0
 18 16  1  0  0  0  0
 17 19  1  0  0  0  0
 17 20  1  0  0  0  0
 18 21  1  6  0  0  0
 18 22  1  0  0  0  0
 19 23  2  0  0  0  0
 20 24  1  0  0  0  0
 23 25  1  0  0  0  0
M  END
>  <idcoordinates2D>


>  <FragFp>
;EvSUeMrzlzyxOXf5aUjf4DXbA@kFo_WO83_1n4D8P5VN@_FFG0O8!402F0401W0J#4!10N$X1B!

>  <PathFp>
F084F2NFF!4X4HV_B4L10@058#950X0FG248W04402840V0k90u0@k!1FGFN06V!3cEF!62kFJ2V_01F

>  <SkelSpheres>
!1!1/!1%2&7(1%3*1/#1/(1#A$2#1/#1/,2)2%B+3/)2/+1&101//01/$1,2*1//2#4$1$1)1/,3$2/!C/(101+1%21$1$3(1///4/05.2&1//$201$3&2)2!1//+201!2////+3(1//0e(2%1(1!2,3#1#3/$3)5!1/201/$1$1/+1(2!2.1)1*1/01+5!1!1%103/)1!2-

>  <Structure>
ficqa@LA{AA`^AYCIHddeDhTXhhdZjfjijjflBgiFHYUX

>  <Atoms>
25

>  <Bonds>
24

>  <Total Molweight>
344

>  <Total Molweight 2>
344.177

>  <cLogP>
2.0453

>  <H-Acceptors>
6

>  <H-Donors>
0

>  <Total Surface Area>
48.02

>  <Relative PSA>
0.84652

>  <Polar Surface Area>
51

>  <Shape Index>
0.6

>  <Molecular Flexibility>
0.7205

>  <Molecular Complexity>
0.6715

>  <Non-H Atoms>
25

>  <Non-C/H Atoms>
8

>  <Electronegative Atoms>
8

>  <Stereo Centers>
4

>  <Rotatable Bonds>
14

>  <Rings Closures>
0

>  <Aromatic Rings>
0

>  <Aromatic Atoms>
0

>  <sp3-Atoms>
18

>  <Symmetric atoms>
1

$$$$

eCreator 1.02D

 24 24  0  0  0  0  0  0  0  0999 V2000
    9.0933   -0.0000   -0.0000 P   0  0  0  0  0  0  0  0  0  0  0  0
    9.0933    1.5000   -0.0000 O   0  0  0  0  0  0  0  0  0  0  0  0
    7.7942   -0.7500   -0.0000 O   0  0  0  0  0  0  0  0  0  0  0  0
   10.3923   -0.7500   -0.0000 N   0  0  0  0  0  0  0  0  0  0  0  0
    7.7942    2.2500   -0.0000 C   0  0  0  0  0  0  0  0  0  0  0  0
    6.4952   -0.0000   -0.0000 C   0  0  0  0  0  0  0  0  0  0  0  0
   11.6914   -0.0000   -0.0000 C   0  0  0  0  0  0  0  0  0  0  0  0
    7.7942    3.7500   -0.0000 C   0  0  0  0  0  0  0  0  0  0  0  0
    5.1962   -0.7500   -0.0000 C   0  0  0  0  0  0  0  0  0  0  0  0
   12.9904   -0.7500   -0.0000 C   0  0  0  0  0  0  0  0  0  0  0  0
    6.4952    4.5000   -0.0000 C   0  0  0  0  0  0  0  0  0  0  0  0
    3.8971   -0.0000   -0.0000 C   0  0  0  0  0  0  0  0  0  0  0  0
   14.2894   -0.0000   -0.0000 O   0  0  0  0  0  0  0  0  0  0  0  0
    2.5981   -0.7500   -0.0000 C   0  0  0  0  0  0  0  0  0  0  0  0
   15.5885   -0.7500   -0.0000 C   0  0  0  0  0  0  0  0  0  0  0  0
    1.8481   -2.0490   -0.0000 F   0  0  0  0  0  0  0  0  0  0  0  0
    1.2990   -0.0000   -0.0000 C   0  0  0  0  0  0  0  0  0  0  0  0
    3.3481   -2.0490   -0.0000 C   0  0  0  0  0  0  0  0  0  0  0  0
    0.0000   -0.7500   -0.0000 N   0  0  0  0  0  0  0  0  0  0  0  0
   -1.2990    0.0000   -0.0000 C   0  0  0  0  0  0  0  0  0  0  0  0
   -0.0000   -2.2500   -0.0000 C   0  0  0  0  0  0  0  0  0  0  0  0
   -2.5981   -0.7500   -0.0000 C   0  0  0  0  0  0  0  0  0  0  0  0
   -1.2990   -3.0000   -0.0000 N   0  0  0  0  0  0  0  0  0  0  0  0
   -2.5981   -2.2500   -0.0000 C   0  0  0  0  0  0  0  0  0  0  0  0
  1  2  1  0  0  0  0
  1  3  1  0  0  0  0
  1  4  1  0  0  0  0
  2  5  1  0  0  0  0
  3  6  1  0  0  0  0
  4  7  1  0  0  0  0
  5  8  2  0  0  0  0
  6  9  1  0  0  0  0
  7 10  1  0  0  0  0
  8 11  1  0  0  0  0
  9 12  1  0  0  0  0
 10 13  1  0  0  0  0
 14 12  1  0  0  0  0
 13 15  1  0  0  0  0
 14 16  1  1  0  0  0
 14 17  1  0  0  0  0
 14 18  1  0  0  0  0
 17 19  1  0  0  0  0
 19 20  1  0  0  0  0
 19 21  1  0  0  0  0
 20 22  2  0  0  0  0
 21 23  1  0  0  0  0
 22 24  1  0  0  0  0
 23 24  1  0  0  0  0
M  END
>  <idcoordinates2D>


>  <FragFp>
;EvQzeM:nzit92fqeTdA4BXbecck45lCK311WVg8P0VH0gHF2(2HFF01ZV$JF0V08!V0V1B!

>  <PathFp>
F0910IF!804X4mV_8FH10201e218910V8FG25NW06V0V940V0m10m0Dk1#WFN02V!Fd70F062kFF2V5010

>  <SkelSpheres>
//$1!F(1)1103#1(1*1%1)1%21#2)20301$32//-2(8/*1+2/%3/)1/%2&1,3/&11%1/3%1*22$1,1%7//+7+1+1/01)1#13/&1//*3/02%2%2)1//&1-1!2/&3/%1101///$1(1-1,1/)20c#1!1&1*1+1%1/02$101.1*1/*1/&2&422&103/1$11101+1/,1&1%203+3/3!1*

>  <Structure>
facqa@LI[AA`^GiCIHddddleH]DdwmUSUUUUMTKRCJ

>  <Atoms>
24

>  <Bonds>
24

>  <Total Molweight>
332

>  <Total Molweight 2>
332.166

>  <cLogP>
2.039

>  <H-Acceptors>
6

>  <H-Donors>
0

>  <Total Surface Area>
35.51

>  <Relative PSA>
1.1447

>  <Polar Surface Area>
51

>  <Shape Index>
0.66667

>  <Molecular Flexibility>
0.74692

>  <Molecular Complexity>
0.64123

>  <Non-H Atoms>
24

>  <Non-C/H Atoms>
8

>  <Electronegative Atoms>
8

>  <Stereo Centers>
2

>  <Rotatable Bonds>
13

>  <Rings Closures>
1

>  <Aromatic Rings>
0

>  <Aromatic Atoms>
0

>  <sp3-Atoms>
19

>  <Symmetric atoms>
0

$$$$

eCreator 1.02D

 25 24  0  0  0  0  0  0  0  0999 V2000
    8.6603   -0.5000   -0.0000 P   0  0  0  0  0  0  0  0  0  0  0  0
    8.6603    0.5000   -0.0000 O   0  0  0  0  0  0  0  0  0  0  0  0
    8.6603   -1.5000   -0.0000 O   0  0  0  0  0  0  0  0  0  0  0  0
    7.7942   -0.0000   -0.0000 O   0  0  0  0  0  0  0  0  0  0  0  0
    9.5263   -0.0000   -0.0000 N   0  0  0  0  0  0  0  0  0  0  0  0
    7.7942   -2.0000   -0.0000 C   0  0  0  0  0  0  0  0  0  0  0  0
    6.9282   -0.5000   -0.0000 C   0  0  0  0  0  0  0  0  0  0  0  0
   10.3923   -0.5000   -0.0000 C   0  0  0  0  0  0  0  0  0  0  0  0
    7.7942   -3.0000   -0.0000 C   0  0  0  0  0  0  0  0  0  0  0  0
    6.9282   -1.5000   -0.0000 C   0  0  0  0  0  0  0  0  0  0  0  0
    6.0622   -0.0000   -0.0000 C   0  0  0  0  0  0  0  0  0  0  0  0
   11.2583   -0.0000   -0.0000 C   0  0  0  0  0  0  0  0  0  0  0  0
    6.9282   -3.5000   -0.0000 C   0  0  0  0  0  0  0  0  0  0  0  0
    5.1962   -0.5000   -0.0000 O   0  0  0  0  0  0  0  0  0  0  0  0
   12.1244   -0.5000   -0.0000 O   0  0  0  0  0  0  0  0  0  0  0  0
    6.0622   -3.0000   -0.0000 C   0  0  0  0  0  0  0  0  0  0  0  0
    4.3301   -0.0000   -0.0000 C   0  0  0  0  0  0  0  0  0  0  0  0
   12.9904   -0.0000   -0.0000 C   0  0  0  0  0  0  0  0  0  0  0  0
    3.4641   -0.5000   -0.0000 N   0  0  0  0  0  0  0  0  0  0  0  0
   13.8564   -0.5000   -0.0000 C   0  0  0  0  0  0  0  0  0  0  0  0
   12.9904    1.0000   -0.0000 C   0  0  0  0  0  0  0  0  0  0  0  0
    2.5981   -0.0000   -0.0000 C   0  0  0  0  0  0  0  0  0  0  0  0
    1.7321   -0.5000   -0.0000 N   0  0  0  0  0  0  0  0  0  0  0  0
    0.8660   -0.0000   -0.0000 C   0  0  0  0  0  0  0  0  0  0  0  0
    0.0000   -0.5000   -0.0000 C   0  0  0  0  0  0  0  0  0  0  0  0
  1  2  2  0  0  0  0
  1  3  1  0  0  0  0
  1  4  1  0  0  0  0
  1  5  1  0  0  0  0
  3  6  1  0  0  0  0
  4  7  1  0  0  0  0
  5  8  1  0  0  0  0
  6  9  1  0  0  0  0
  6 10  2  0  0  0  0
  7 11  1  0  0  0  0
  8 12  1  0  0  0  0
  9 13  2  0  0  0  0
 11 14  1  0  0  0  0
 12 15  1  0  0  0  0
 13 16  1  0  0  0  0
 14 17  1  0  0  0  0
 15 18  1  0  0  0  0
 17 19  1  0  0  0  0
 18 20  1  0  0  0  0
 18 21  1  0  0  0  0
 19 22  1  0  0  0  0
 22 23  1  0  0  0  0
 23 24  1  0  0  0  0
 24 25  1  0  0  0  0
M  END
>  <idcoordinates2D>


>  <FragFp>
;jvxUgrlxSzcl8Dh8aDh@h837@80VVMXG!A0_!fPV9FVl!F#J2#41!W%4040V28$X14!

>  <PathFp>
!84F2NFF!8X0m0Zg4S!211@#964X0F021Nc02a02850V0V92m0Dk!WN11V1ZVF03c9#H2J044V501F

>  <SkelSpheres>
/*1,E(11/-1/(1$2!203$3.1.2#2.104(2&6/!2///$3.1//#1#3#101%1*6)2$1*2/1$2(2)2!A#1/#1/!8/%1/-1$5/)2//!1!1%1,2%2(2!1/,2,201!3)1!3/%1////*3&1/-1/#3)20d/2!1!1!201)1+1,22.3/,1/$2/*2)3/*101/$1/+2#103(3/#4!1(10

>  <Structure>
ficqR@BI[AFKNAxYIIdeDeddlhbduUSSUUUTBFf

>  <Atoms>
25

>  <Bonds>
24

>  <Total Molweight>
345

>  <Total Molweight 2>
345.166

>  <cLogP>
1.1789

>  <H-Acceptors>
8

>  <H-Donors>
0

>  <Total Surface Area>
49.43

>  <Relative PSA>
1.369

>  <Polar Surface Area>
73.52

>  <Shape Index>
0.68

>  <Molecular Flexibility>
0.8155

>  <Molecular Complexity>
0.62239

>  <Non-H Atoms>
25

>  <Non-C/H Atoms>
9

>  <Electronegative Atoms>
9

>  <Stereo Centers>
1

>  <Rotatable Bonds>
16

>  <Rings Closures>
0

>  <Aromatic Rings>
0

>  <Aromatic Atoms>
0

>  <sp3-Atoms>
19

>  <Symmetric atoms>
1

$$$$

eCreator 1.02D

 25 24  0  0  0  0  0  0  0  0999 V2000
   14.2894   -0.0000   -0.0000 P   0  0  0  0  0  0  0  0  0  0  0  0
   15.5885    0.7500   -0.0000 O   0  0  0  0  0  0  0  0  0  0  0  0
   15.5885   -0.7500   -0.0000 O   0  0  0  0  0  0  0  0  0  0  0  0
   12.9904   -0.7500   -0.0000 O   0  0  0  0  0  0  0  0  0  0  0  0
   14.2894    1.5000   -0.0000 N   0  0  0  0  0  0  0  0  0  0  0  0
   16.8875   -0.0000   -0.0000 C   0  0  0  0  0  0  0  0  0  0  0  0
   11.6914   -0.0000   -0.0000 C   0  0  0  0  0  0  0  0  0  0  0  0
   15.5885    2.2500   -0.0000 C   0  0  0  0  0  0  0  0  0  0  0  0
   18.1866   -0.7500   -0.0000 C   0  0  0  0  0  0  0  0  0  0  0  0
   10.3923   -0.7500   -0.0000 C   0  0  0  0  0  0  0  0  0  0  0  0
   15.5885    3.7500   -0.0000 C   0  0  0  0  0  0  0  0  0  0  0  0
   16.8875    1.5000   -0.0000 C   0  0  0  0  0  0  0  0  0  0  0  0
   19.4856   -0.0000   -0.0000 C   0  0  0  0  0  0  0  0  0  0  0  0
    9.0933   -0.0000   -0.0000 C   0  0  0  0  0  0  0  0  0  0  0  0
   16.8875    4.5000   -0.0000 O   0  0  0  0  0  0  0  0  0  0  0  0
    7.7942   -0.7500   -0.0000 C   0  0  0  0  0  0  0  0  0  0  0  0
    7.0442   -2.0490   -0.0000 F   0  0  0  0  0  0  0  0  0  0  0  0
    6.4952   -0.0000   -0.0000 C   0  0  0  0  0  0  0  0  0  0  0  0
    8.5442   -2.0490   -0.0000 C   0  0  0  0  0  0  0  0  0  0  0  0
    5.1962   -0.7500   -0.0000 N   0  0  0  0  0  0  0  0  0  0  0  0
    3.8971   -0.0000   -0.0000 C   0  0  0  0  0  0  0  0  0  0  0  0
    5.1962   -2.2500   -0.0000 C   0  0  0  0  0  0  0  0  0  0  0  0
    2.5981   -0.7500   -0.0000 C   0  0  0  0  0  0  0  0  0  0  0  0
    2.5981   -2.2500   -0.0000 C   0  0  0  0  0  0  0  0  0  0  0  0
    1.2990   -3.0000   -0.0000 N   0  0  0  0  0  0  0  0  0  0  0  0
  1  2  2  0  0  0  0
  1  3  1  0  0  0  0
  1  4  1  0  0  0  0
  1  5  1  0  0  0  0
  3  6  1  0  0  0  0
  4  7  1  0  0  0  0
  8  5  1  6  0  0  0
  6  9  2  0  0  0  0
  7 10  1  0  0  0  0
  8 11  1  0  0  0  0
  8 12  1  0  0  0  0
  9 13  1  0  0  0  0
 10 14  1  0  0  0  0
 11 15  1  0  0  0  0
 16 14  1  0  0  0  0
 16 17  1  1  0  0  0
 16 18  1  0  0  0  0
 16 19  1  0  0  0  0
 18 20  1  0  0  0  0
 20 21  1  0  0  0  0
 20 22  1  0  0  0  0
 21 23  2  0  0  0  0
 23 24  1  0  0  0  0
 24 25  1  0  0  0  0
M  END
>  <idcoordinates2D>


>  <FragFp>
;jvvzir<ytOihyeTdQhDYbec8k5bn5K371Wkg@PV9FeRHF2!V4$I1FV14V#JJF!28!V!1B!

>  <PathFp>
F08!3F!80BX4mV_8J810208e01092!8FG25NW06!V850V0m14k0@k1#WFs1XV!F930F062kFF205050

>  <SkelSpheres>
//3&C(11(1!3%102.3/1+4$1-3/2$2-1)2!1$8/*1+2-2&3/01&1/%2.2$4/01%1/%1.2/1)1!2/!2%1/0@+12*1)102$1)2$4/)2/&1-103$11/02(1022//*2/!3,1//1!1///-1$1+2//%d1!2!1#1/*1/!2,1)2+1*2(1*1.1/01&103/12%1)3#1$1&11.4%1%10401%2!3/.

>  <Structure>
ficpQ@BYGAFG@|@rFRRYIIQIGR[QYMUSUUUUMHxoQGJk@

>  <Atoms>
25

>  <Bonds>
24

>  <Total Molweight>
348

>  <Total Molweight 2>
348.165

>  <cLogP>
0.0607

>  <H-Acceptors>
7

>  <H-Donors>
0

>  <Total Surface Area>
55.63

>  <Relative PSA>
1.0924

>  <Polar Surface Area>
75.29

>  <Shape Index>
0.64

>  <Molecular Flexibility>
0.80668

>  <Molecular Complexity>
0.64123

>  <Non-H Atoms>
25

>  <Non-C/H Atoms>
9

>  <Electronegative Atoms>
9

>  <Stereo Centers>
3

>  <Rotatable Bonds>
13

>  <Rings Closures>
0

>  <Aromatic Rings>
0

>  <Aromatic Atoms>
0

>  <sp3-Atoms>
18

>  <Symmetric atoms>
0

$$$$

eCreator 1.02D

 25 24  0  0  0  0  0  0  0  0999 V2000
    8.6603   -0.5000   -0.0000 P   0  0  0  0  0  0  0  0  0  0  0  0
    8.6603   -1.5000   -0.0000 O   0  0  0  0  0  0  0  0  0  0  0  0
    7.7942   -0.0000   -0.0000 O   0  0  0  0  0  0  0  0  0  0  0  0
    9.5263   -0.0000   -0.0000 N   0  0  0  0  0  0  0  0  0  0  0  0
    9.5263   -2.0000   -0.0000 C   0  0  0  0  0  0  0  0  0  0  0  0
    6.9282   -0.5000   -0.0000 C   0  0  0  0  0  0  0  0  0  0  0  0
   10.3923   -0.5000   -0.0000 C   0  0  0  0  0  0  0  0  0  0  0  0
    9.5263   -3.0000   -0.0000 C   0  0  0  0  0  0  0  0  0  0  0  0
    6.0622   -0.0000   -0.0000 C   0  0  0  0  0  0  0  0  0  0  0  0
   11.2583   -0.0000   -0.0000 C   0  0  0  0  0  0  0  0  0  0  0  0
   10.3923   -3.5000   -0.0000 C   0  0  0  0  0  0  0  0  0  0  0  0
    5.1962   -0.5000   -0.0000 O   0  0  0  0  0  0  0  0  0  0  0  0
   11.2583    1.0000   -0.0000 O   0  0  0  0  0  0  0  0  0  0  0  0
   12.1244   -0.5000   -0.0000 O   0  0  0  0  0  0  0  0  0  0  0  0
    4.3301   -0.0000   -0.0000 C   0  0  0  0  0  0  0  0  0  0  0  0
   12.9904   -0.0000   -0.0000 C   0  0  0  0  0  0  0  0  0  0  0  0
    3.4641   -0.5000   -0.0000 N   0  0  0  0  0  0  0  0  0  0  0  0
    4.3301    1.0000   -0.0000 C   0  0  0  0  0  0  0  0  0  0  0  0
   13.8564   -0.5000   -0.0000 C   0  0  0  0  0  0  0  0  0  0  0  0
    2.5981   -0.0000   -0.0000 C   0  0  0  0  0  0  0  0  0  0  0  0
    3.4641   -1.5000   -0.0000 C   0  0  0  0  0  0  0  0  0  0  0  0
    3.4641    1.5000   -0.0000 F   0  0  0  0  0  0  0  0  0  0  0  0
    1.7321   -0.5000   -0.0000 N   0  0  0  0  0  0  0  0  0  0  0  0
    0.8660   -0.0000   -0.0000 C   0  0  0  0  0  0  0  0  0  0  0  0
    0.0000   -0.5000   -0.0000 C   0  0  0  0  0  0  0  0  0  0  0  0
  1  2  1  0  0  0  0
  1  3  1  0  0  0  0
  1  4  1  0  0  0  0
  2  5  1  0  0  0  0
  3  6  1  0  0  0  0
  4  7  1  0  0  0  0
  5  8  2  0  0  0  0
  6  9  1  0  0  0  0
  7 10  1  0  0  0  0
  8 11  1  0  0  0  0
  9 12  1  0  0  0  0
 10 13  2  0  0  0  0
 10 14  1  0  0  0  0
 15 12  1  1  0  0  0
 14 16  1  0  0  0  0
 15 17  1  0  0  0  0
 15 18  1  0  0  0  0
 16 19  1  0  0  0  0
 17 20  1  0  0  0  0
 17 21  1  0  0  0  0
 18 22  1  0  0  0  0
 20 23  1  0  0  0  0
 23 24  1  0  0  0  0
 24 25  1  0  0  0  0
M  END
>  <idcoordinates2D>


>  <FragFp>
zrzhzxUirpzSzvlODjCaUf@C83b@@FoZ7V18118_02ETd2F0V0VFV8#V!4#1!V&V08$X1B!

>  <PathFp>
8084F2NFF!4X4m0_B4J102V18#940X0F0258g02Z02840V0V90u0Dk!1PG080BZ!IcC1!22FF44VC01F

>  <SkelSpheres>
,1*1.F(1/01%201#1$3&1/41#4$12!2+1//,2(5%1/+1#2!1)1&1$2/$3-1&2,2&3&1$1&2)2/2/021$1/1!5//+92%1!1//#1$2$5(22//01/*2#1.2)1&4/3//#1!4//-1//!2/1/+2//&10c%1(1*1%1+1(1(12#1(1103/1,2,1%2/1(22)3/01$1!1///0102#103/,41*11

>  <Structure>
ficqQ@LA[AFcVAxUdLdbRRRRfrbTVJjjZijjjj`zPYP

>  <Atoms>
25

>  <Bonds>
24

>  <Total Molweight>
352

>  <Total Molweight 2>
352.153

>  <cLogP>
0.3999

>  <H-Acceptors>
8

>  <H-Donors>
0

>  <Total Surface Area>
53.84

>  <Relative PSA>
1.1829

>  <Polar Surface Area>
77.3

>  <Shape Index>
0.68

>  <Molecular Flexibility>
0.74861

>  <Molecular Complexity>
0.59413

>  <Non-H Atoms>
25

>  <Non-C/H Atoms>
10

>  <Electronegative Atoms>
10

>  <Stereo Centers>
2

>  <Rotatable Bonds>
17

>  <Rings Closures>
0

>  <Aromatic Rings>
0

>  <Aromatic Atoms>
0

>  <sp3-Atoms>
20

>  <Symmetric atoms>
0

$$$$

eCreator 1.02D

 25 24  0  0  0  0  0  0  0  0999 V2000
    7.7942   -0.0000   -0.0000 P   0  0  0  0  0  0  0  0  0  0  0  0
    8.6603   -0.5000   -0.0000 O   0  0  0  0  0  0  0  0  0  0  0  0
    6.9282   -0.5000   -0.0000 O   0  0  0  0  0  0  0  0  0  0  0  0
    7.7942    1.0000   -0.0000 N   0  0  0  0  0  0  0  0  0  0  0  0
    9.5263   -0.0000   -0.0000 C   0  0  0  0  0  0  0  0  0  0  0  0
    6.0622   -0.0000   -0.0000 C   0  0  0  0  0  0  0  0  0  0  0  0
    6.9282    1.5000   -0.0000 C   0  0  0  0  0  0  0  0  0  0  0  0
   10.3923   -0.5000   -0.0000 C   0  0  0  0  0  0  0  0  0  0  0  0
    5.1962   -0.5000   -0.0000 C   0  0  0  0  0  0  0  0  0  0  0  0
    6.9282    2.5000   -0.0000 C   0  0  0  0  0  0  0  0  0  0  0  0
   11.2583   -0.0000   -0.0000 C   0  0  0  0  0  0  0  0  0  0  0  0
    4.3301   -0.0000   -0.0000 O   0  0  0  0  0  0  0  0  0  0  0  0
    5.1962   -1.5000   -0.0000 C   0  0  0  0  0  0  0  0  0  0  0  0
    7.7942    3.0000   -0.0000 O   0  0  0  0  0  0  0  0  0  0  0  0
    6.0622    3.0000   -0.0000 O   0  0  0  0  0  0  0  0  0  0  0  0
   12.1244   -0.5000   -0.0000 C   0  0  0  0  0  0  0  0  0  0  0  0
    3.4641   -0.5000   -0.0000 C   0  0  0  0  0  0  0  0  0  0  0  0
   12.1244   -1.5000   -0.0000 C   0  0  0  0  0  0  0  0  0  0  0  0
    2.5981   -0.0000   -0.0000 N   0  0  0  0  0  0  0  0  0  0  0  0
    3.4641   -1.5000   -0.0000 C   0  0  0  0  0  0  0  0  0  0  0  0
    1.7321   -0.5000   -0.0000 C   0  0  0  0  0  0  0  0  0  0  0  0
    2.5981    1.0000   -0.0000 C   0  0  0  0  0  0  0  0  0  0  0  0
    4.3301   -2.0000   -0.0000 F   0  0  0  0  0  0  0  0  0  0  0  0
    0.8660   -0.0000   -0.0000 N   0  0  0  0  0  0  0  0  0  0  0  0
    0.0000   -0.5000   -0.0000 C   0  0  0  0  0  0  0  0  0  0  0  0
  1  2  1  0  0  0  0
  1  3  1  0  0  0  0
  1  4  1  0  0  0  0
  2  5  1  0  0  0  0
  3  6  1  0  0  0  0
  4  7  1  0  0  0  0
  5  8  2  0  0  0  0
  9  6  1  0  0  0  0
  7 10  1  0  0  0  0
  8 11  1  0  0  0  0
  9 12  1  6  0  0  0
  9 13  1  0  0  0  0
 10 14  2  0  0  0  0
 10 15  1  0  0  0  0
 11 16  2  0  0  0  0
 17 12  1  6  0  0  0
 16 18  1  0  0  0  0
 17 19  1  0  0  0  0
 17 20  1  0  0  0  0
 19 21  1  0  0  0  0
 19 22  1  0  0  0  0
 20 23  1  0  0  0  0
 21 24  1  0  0  0  0
 24 25  1  0  0  0  0
M  END
>  <idcoordinates2D>


>  <FragFp>
;jzxUirrzKzvlOXj5aUjf48Xb@@Fko7VG81d1_069PC2F0W!F098!Z!4040110V)N$X1B!

>  <PathFp>
8084F2NJF!4X4m0_B4J102058#944X0FF258Z06Z02840V0V90u0@k021PG0N0BZF0I8C1!22kFJ2V_01F

>  <SkelSpheres>
/(2&2&A(1)1&1(1/02/21#6$1#1+1%11/,4/A+1/(1/,3)1*2/%1-1%1,1&2/$1/(1$1)1$2///92%1/*2#1&1!302$5(42///,21!3.2/04/3(1/2)1!1/.1+101$1+1/&1)1////%c(2%1(102!1.1/&3+3!1//(102#3/*1)1/02$1!1!1(1/(2$2!1!201010103#2/(606+

>  <Structure>
ficqQ@LI{AFkNAxMdLdbRRRTTRjfbQjjZjYjjjPJAbFSf

>  <Atoms>
25

>  <Bonds>
24

>  <Total Molweight>
352

>  <Total Molweight 2>
352.153

>  <cLogP>
-2.3296

>  <H-Acceptors>
8

>  <H-Donors>
0

>  <Total Surface Area>
72.54

>  <Relative PSA>
0.92073

>  <Polar Surface Area>
88.3

>  <Shape Index>
0.64

>  <Molecular Flexibility>
0.73092

>  <Molecular Complexity>
0.62421

>  <Non-H Atoms>
25

>  <Non-C/H Atoms>
10

>  <Electronegative Atoms>
10

>  <Stereo Centers>
3

>  <Rotatable Bonds>
15

>  <Rings Closures>
0

>  <Aromatic Rings>
0

>  <Aromatic Atoms>
0

>  <sp3-Atoms>
18

>  <Symmetric atoms>
0

$$$$

eCreator 1.02D

 26 25  0  0  0  0  0  0  0  0999 V2000
   12.9904   -0.7500   -0.0000 P   0  0  0  0  0  0  0  0  0  0  0  0
   12.9904    0.7500   -0.0000 O   0  0  0  0  0  0  0  0  0  0  0  0
   14.2894   -0.0000   -0.0000 O   0  0  0  0  0  0  0  0  0  0  0  0
   11.6913   -0.0000   -0.0000 O   0  0  0  0  0  0  0  0  0  0  0  0
   12.9904   -2.2500   -0.0000 N   0  0  0  0  0  0  0  0  0  0  0  0
   15.5885   -0.7500   -0.0000 C   0  0  0  0  0  0  0  0  0  0  0  0
   10.3923   -0.7500   -0.0000 C   0  0  0  0  0  0  0  0  0  0  0  0
   11.6913   -3.0000   -0.0000 C   0  0  0  0  0  0  0  0  0  0  0  0
   16.8875   -0.0000   -0.0000 C   0  0  0  0  0  0  0  0  0  0  0  0
   15.5885   -2.2500   -0.0000 C   0  0  0  0  0  0  0  0  0  0  0  0
    9.0933   -0.0000   -0.0000 C   0  0  0  0  0  0  0  0  0  0  0  0
   11.6913   -4.5000   -0.0000 C   0  0  0  0  0  0  0  0  0  0  0  0
   18.1865   -0.7500   -0.0000 C   0  0  0  0  0  0  0  0  0  0  0  0
    7.7942   -0.7500   -0.0000 C   0  0  0  0  0  0  0  0  0  0  0  0
   10.3923   -5.2500   -0.0000 O   0  0  0  0  0  0  0  0  0  0  0  0
   18.1865   -2.2500   -0.0000 C   0  0  0  0  0  0  0  0  0  0  0  0
    6.4952   -0.0000   -0.0000 C   0  0  0  0  0  0  0  0  0  0  0  0
   10.3923   -6.7500   -0.0000 C   0  0  0  0  0  0  0  0  0  0  0  0
    5.1962   -0.7500   -0.0000 C   0  0  0  0  0  0  0  0  0  0  0  0
    5.1962   -2.2500   -0.0000 O   0  0  0  0  0  0  0  0  0  0  0  0
    3.8971   -0.0000   -0.0000 N   0  0  0  0  0  0  0  0  0  0  0  0
    2.5981   -0.7500   -0.0000 C   0  0  0  0  0  0  0  0  0  0  0  0
    3.8971    1.5000   -0.0000 C   0  0  0  0  0  0  0  0  0  0  0  0
    1.2990   -0.0000   -0.0000 C   0  0  0  0  0  0  0  0  0  0  0  0
    2.5981    2.2500   -0.0000 N   0  0  0  0  0  0  0  0  0  0  0  0
    1.2990    1.5000   -0.0000 C   0  0  0  0  0  0  0  0  0  0  0  0
  1  2  2  0  0  0  0
  1  3  1  0  0  0  0
  1  4  1  0  0  0  0
  1  5  1  0  0  0  0
  3  6  1  0  0  0  0
  4  7  1  0  0  0  0
  5  8  1  0  0  0  0
  6  9  1  0  0  0  0
  6 10  2  0  0  0  0
  7 11  1  0  0  0  0
  8 12  1  0  0  0  0
  9 13  2  0  0  0  0
 11 14  1  0  0  0  0
 12 15  1  0  0  0  0
 13 16  1  0  0  0  0
 14 17  1  0  0  0  0
 15 18  1  0  0  0  0
 19 17  1  0  0  0  0
 19 20  1  1  0  0  0
 19 21  1  0  0  0  0
 21 22  1  0  0  0  0
 21 23  1  0  0  0  0
 22 24  2  0  0  0  0
 23 25  1  0  0  0  0
 24 26  1  0  0  0  0
M  END
>  <idcoordinates2D>


>  <FragFp>
;hvxzirr;wx9DjhaDd@hBYbAesV0MXS01A0b0eYPVdFWk0F!80J2!261!W!4#440V28$X14!

>  <PathFp>
F08!2N$8X0mVZgJU10219@010934V8FG21NW0620V950V0V12m0Ek1#WGk1ZVF!d30F0L2o0F2V5050

>  <SkelSpheres>
/*1,F(11(2//.1#2!203$3.2.2#2/06(1%1A/!2/!2//03///(3,1*1!1/&1(1,2$1!2)2!8//+7//-22$2$5/)2/&1*1!1%1,2%2(3!1#1/&12,201%1%2032///02$1//#1,1/&2$2/.20f&1(2!1,1$1(1!1/#3)2$1-201!2/(2/)22)102(1%1%10101//(3,104(2+1&1!1*

>  <Structure>
fesqR@BEGAFGYAxIUZlkjowJmUTtuUUSTDqFek@

>  <Atoms>
26

>  <Bonds>
25

>  <Total Molweight>
357

>  <Total Molweight 2>
357.177

>  <cLogP>
1.2649

>  <H-Acceptors>
8

>  <H-Donors>
0

>  <Total Surface Area>
65.04

>  <Relative PSA>
1.0881

>  <Polar Surface Area>
84.52

>  <Shape Index>
0.61538

>  <Molecular Flexibility>
0.7605

>  <Molecular Complexity>
0.64751

>  <Non-H Atoms>
26

>  <Non-C/H Atoms>
9

>  <Electronegative Atoms>
9

>  <Stereo Centers>
2

>  <Rotatable Bonds>
15

>  <Rings Closures>
0

>  <Aromatic Rings>
0

>  <Aromatic Atoms>
0

>  <sp3-Atoms>
18

>  <Symmetric atoms>
0

$$$$

eCreator 1.02D

 26 25  0  0  0  0  0  0  0  0999 V2000
   12.9904   -0.7500   -0.0000 P   0  0  0  0  0  0  0  0  0  0  0  0
   12.9904    0.7500   -0.0000 O   0  0  0  0  0  0  0  0  0  0  0  0
   14.2894   -0.0000   -0.0000 O   0  0  0  0  0  0  0  0  0  0  0  0
   11.6913   -0.0000   -0.0000 O   0  0  0  0  0  0  0  0  0  0  0  0
   12.9904   -2.2500   -0.0000 N   0  0  0  0  0  0  0  0  0  0  0  0
   15.5885   -0.7500   -0.0000 C   0  0  0  0  0  0  0  0  0  0  0  0
   10.3923   -0.7500   -0.0000 C   0  0  0  0  0  0  0  0  0  0  0  0
   11.6913   -3.0000   -0.0000 C   0  0  0  0  0  0  0  0  0  0  0  0
   16.8875   -0.0000   -0.0000 C   0  0  0  0  0  0  0  0  0  0  0  0
    9.0933   -0.0000   -0.0000 C   0  0  0  0  0  0  0  0  0  0  0  0
   11.6913   -4.5000   -0.0000 C   0  0  0  0  0  0  0  0  0  0  0  0
   10.3923   -2.2500   -0.0000 C   0  0  0  0  0  0  0  0  0  0  0  0
   18.1865   -0.7500   -0.0000 C   0  0  0  0  0  0  0  0  0  0  0  0
    7.7942   -0.7500   -0.0000 O   0  0  0  0  0  0  0  0  0  0  0  0
    9.0933    1.5000   -0.0000 C   0  0  0  0  0  0  0  0  0  0  0  0
   10.3923   -5.2500   -0.0000 O   0  0  0  0  0  0  0  0  0  0  0  0
   19.4856   -0.0000   -0.0000 C   0  0  0  0  0  0  0  0  0  0  0  0
    6.4952   -0.0000   -0.0000 C   0  0  0  0  0  0  0  0  0  0  0  0
   10.3923   -6.7500   -0.0000 C   0  0  0  0  0  0  0  0  0  0  0  0
    5.1962   -0.7500   -0.0000 N   0  0  0  0  0  0  0  0  0  0  0  0
    3.8971   -0.0000   -0.0000 C   0  0  0  0  0  0  0  0  0  0  0  0
    5.1962   -2.2500   -0.0000 C   0  0  0  0  0  0  0  0  0  0  0  0
    2.5981   -0.7500   -0.0000 C   0  0  0  0  0  0  0  0  0  0  0  0
    6.4952   -3.0000   -0.0000 N   0  0  0  0  0  0  0  0  0  0  0  0
    2.5981   -2.2500   -0.0000 C   0  0  0  0  0  0  0  0  0  0  0  0
    1.2990   -3.0000   -0.0000 O   0  0  0  0  0  0  0  0  0  0  0  0
  1  2  2  0  0  0  0
  1  3  1  0  0  0  0
  1  4  1  0  0  0  0
  1  5  1  0  0  0  0
  3  6  1  0  0  0  0
  4  7  1  0  0  0  0
  8  5  1  6  0  0  0
  6  9  2  0  0  0  0
 10  7  1  0  0  0  0
  8 11  1  0  0  0  0
  8 12  1  0  0  0  0
  9 13  1  0  0  0  0
 10 14  1  1  0  0  0
 10 15  1  0  0  0  0
 11 16  1  0  0  0  0
 13 17  2  0  0  0  0
 14 18  1  0  0  0  0
 16 19  1  0  0  0  0
 18 20  1  0  0  0  0
 20 21  1  0  0  0  0
 20 22  1  0  0  0  0
 21 23  2  0  0  0  0
 22 24  1  0  0  0  0
 23 25  1  0  0  0  0
 25 26  2  0  0  0  0
M  END
>  <idcoordinates2D>


>  <FragFp>
;jzxUirrzxzutOijBaThvhDYb@8VkKbXO01b1_FB@TZdFep0FG01c40Z!G14V1W$J4!V2N$X14!

>  <PathFp>
!84F2NF#DX0m0_B4P10205@#97020FH258Z06402N50V0V94m06k!W01Fs1ZV!7c9F!L2k0J2V_05F

>  <SkelSpheres>
//41%A#1#11(1/.1/#2$5$4/.2//&B%2$3%1/!2.1%2/!1.1-1.1$11+2#1%1%2.1.2/(101!3(11(2$4-21!6&1/1/+1$6/)2101/#2&6%1/1)2)1//*102$2)2!2//01*1#1)2%1/-1/#3,2//$e1/&1$11!1.1/$1)2(1/$1%1%1/#1+23#1/&1#3$1!1/2$1.4,10301%2/#623+

>  <Structure>
fespr@BY{AFK^fCpRjuUeg_yWZjfjjZjZT\ThceU`

>  <Atoms>
26

>  <Bonds>
25

>  <Total Molweight>
361

>  <Total Molweight 2>
361.165

>  <cLogP>
-1.0927

>  <H-Acceptors>
9

>  <H-Donors>
0

>  <Total Surface Area>
85.87

>  <Relative PSA>
0.93991

>  <Polar Surface Area>
90.59

>  <Shape Index>
0.61538

>  <Molecular Flexibility>
0.78806

>  <Molecular Complexity>
0.65645

>  <Non-H Atoms>
26

>  <Non-C/H Atoms>
10

>  <Electronegative Atoms>
10

>  <Stereo Centers>
3

>  <Rotatable Bonds>
15

>  <Rings Closures>
0

>  <Aromatic Rings>
0

>  <Aromatic Atoms>
0

>  <sp3-Atoms>
15

>  <Symmetric atoms>
0

$$$$

eCreator 1.02D

 26 25  0  0  0  0  0  0  0  0999 V2000
    8.6603   -0.5000   -0.0000 P   0  0  0  0  0  0  0  0  0  0  0  0
    8.6603   -1.5000   -0.0000 O   0  0  0  0  0  0  0  0  0  0  0  0
    7.7942   -0.0000   -0.0000 O   0  0  0  0  0  0  0  0  0  0  0  0
    9.5263   -0.0000   -0.0000 N   0  0  0  0  0  0  0  0  0  0  0  0
    7.7942   -2.0000   -0.0000 C   0  0  0  0  0  0  0  0  0  0  0  0
    6.9282   -0.5000   -0.0000 C   0  0  0  0  0  0  0  0  0  0  0  0
   10.3923   -0.5000   -0.0000 C   0  0  0  0  0  0  0  0  0  0  0  0
    7.7942   -3.0000   -0.0000 C   0  0  0  0  0  0  0  0  0  0  0  0
    6.9282   -1.5000   -0.0000 C   0  0  0  0  0  0  0  0  0  0  0  0
    6.0622   -0.0000   -0.0000 C   0  0  0  0  0  0  0  0  0  0  0  0
   11.2583   -0.0000   -0.0000 C   0  0  0  0  0  0  0  0  0  0  0  0
    6.9282   -3.5000   -0.0000 C   0  0  0  0  0  0  0  0  0  0  0  0
    5.1962   -0.5000   -0.0000 C   0  0  0  0  0  0  0  0  0  0  0  0
   12.1244   -0.5000   -0.0000 O   0  0  0  0  0  0  0  0  0  0  0  0
    6.0622   -3.0000   -0.0000 C   0  0  0  0  0  0  0  0  0  0  0  0
    4.3301   -0.0000   -0.0000 C   0  0  0  0  0  0  0  0  0  0  0  0
   12.9904   -0.0000   -0.0000 C   0  0  0  0  0  0  0  0  0  0  0  0
    3.4641   -0.5000   -0.0000 C   0  0  0  0  0  0  0  0  0  0  0  0
   13.8564   -0.5000   -0.0000 C   0  0  0  0  0  0  0  0  0  0  0  0
    3.4641   -1.5000   -0.0000 O   0  0  0  0  0  0  0  0  0  0  0  0
    2.5981   -0.0000   -0.0000 N   0  0  0  0  0  0  0  0  0  0  0  0
    2.5981    1.0000   -0.0000 C   0  0  0  0  0  0  0  0  0  0  0  0
    1.7321   -0.5000   -0.0000 C   0  0  0  0  0  0  0  0  0  0  0  0
    1.7321    1.5000   -0.0000 C   0  0  0  0  0  0  0  0  0  0  0  0
    0.8660   -0.0000   -0.0000 N   0  0  0  0  0  0  0  0  0  0  0  0
    0.0000   -0.5000   -0.0000 C   0  0  0  0  0  0  0  0  0  0  0  0
  1  2  1  0  0  0  0
  1  3  1  0  0  0  0
  1  4  1  0  0  0  0
  2  5  1  0  0  0  0
  3  6  1  0  0  0  0
  4  7  1  0  0  0  0
  5  8  1  0  0  0  0
  5  9  2  0  0  0  0
  6 10  1  0  0  0  0
  7 11  1  0  0  0  0
  8 12  2  0  0  0  0
 10 13  1  0  0  0  0
 11 14  1  0  0  0  0
 12 15  1  0  0  0  0
 13 16  1  0  0  0  0
 14 17  1  0  0  0  0
 18 16  1  0  0  0  0
 17 19  1  0  0  0  0
 18 20  1  1  0  0  0
 18 21  1  0  0  0  0
 21 22  1  0  0  0  0
 21 23  1  0  0  0  0
 22 24  2  0  0  0  0
 23 25  1  0  0  0  0
 25 26  1  0  0  0  0
M  END
>  <idcoordinates2D>


>  <FragFp>
;hvxzerrznzyxO2f_aDd@4BXbAeskVKVS!90Y0X1P8VH1V0F!80F2!26#WV04#440V08$X14!

>  <PathFp>
F08!HN0F#X0m0ZgFK!211@010914V8FF21N906X0V940V0V12m0Ek1!FWFF04VF!d30F022o0F2V5010

>  <SkelSpheres>
/#1/!3H(101&1&1/*2+1#4!204$4.1//%4.1@/!2///$3//-1//!3!4/&3/!1!201!1)1%9*1+1/#7//-22$1$4//)1/,1,2!2!2)1/.2&3!1/01!4///&1#1/.1%1#102*1+2$2/.40g&1/!2(1/02/*101#2/#2/(2/)21)1*12!201$11/*2/13,103/#11&6!1&1!

>  <Structure>
fespR@LEGAEl`|LdbRTRVRRrTLRuUTtuUUTuBL`i`

>  <Atoms>
26

>  <Bonds>
25

>  <Total Molweight>
353

>  <Total Molweight 2>
353.189

>  <cLogP>
2.8019

>  <H-Acceptors>
7

>  <H-Donors>
0

>  <Total Surface Area>
44.93

>  <Relative PSA>
1.1963

>  <Polar Surface Area>
71.23

>  <Shape Index>
0.65385

>  <Molecular Flexibility>
0.77365

>  <Molecular Complexity>
0.59634

>  <Non-H Atoms>
26

>  <Non-C/H Atoms>
8

>  <Electronegative Atoms>
8

>  <Stereo Centers>
2

>  <Rotatable Bonds>
18

>  <Rings Closures>
0

>  <Aromatic Rings>
0

>  <Aromatic Atoms>
0

>  <sp3-Atoms>
20

>  <Symmetric atoms>
0

$$$$

eCreator 1.02D

 26 25  0  0  0  0  0  0  0  0999 V2000
    7.7942   -0.0000   -0.0000 P   0  0  0  0  0  0  0  0  0  0  0  0
    8.6603   -0.5000   -0.0000 O   0  0  0  0  0  0  0  0  0  0  0  0
    6.9282   -0.5000   -0.0000 O   0  0  0  0  0  0  0  0  0  0  0  0
    7.7942    1.0000   -0.0000 N   0  0  0  0  0  0  0  0  0  0  0  0
    9.5263   -0.0000   -0.0000 C   0  0  0  0  0  0  0  0  0  0  0  0
    6.0622   -0.0000   -0.0000 C   0  0  0  0  0  0  0  0  0  0  0  0
    8.6603    1.5000   -0.0000 C   0  0  0  0  0  0  0  0  0  0  0  0
   10.3923   -0.5000   -0.0000 C   0  0  0  0  0  0  0  0  0  0  0  0
    5.1962   -0.5000   -0.0000 C   0  0  0  0  0  0  0  0  0  0  0  0
    8.6603    2.5000   -0.0000 C   0  0  0  0  0  0  0  0  0  0  0  0
   11.2583   -0.0000   -0.0000 C   0  0  0  0  0  0  0  0  0  0  0  0
    4.3301   -0.0000   -0.0000 O   0  0  0  0  0  0  0  0  0  0  0  0
    5.1962   -1.5000   -0.0000 C   0  0  0  0  0  0  0  0  0  0  0  0
    7.7942    3.0000   -0.0000 O   0  0  0  0  0  0  0  0  0  0  0  0
    9.5263    3.0000   -0.0000 O   0  0  0  0  0  0  0  0  0  0  0  0
   12.1244   -0.5000   -0.0000 C   0  0  0  0  0  0  0  0  0  0  0  0
    3.4641   -0.5000   -0.0000 C   0  0  0  0  0  0  0  0  0  0  0  0
    9.5263    4.0000   -0.0000 C   0  0  0  0  0  0  0  0  0  0  0  0
   12.1244   -1.5000   -0.0000 C   0  0  0  0  0  0  0  0  0  0  0  0
    2.5981   -0.0000   -0.0000 N   0  0  0  0  0  0  0  0  0  0  0  0
    3.4641   -1.5000   -0.0000 C   0  0  0  0  0  0  0  0  0  0  0  0
    2.5981    1.0000   -0.0000 C   0  0  0  0  0  0  0  0  0  0  0  0
    1.7321   -0.5000   -0.0000 C   0  0  0  0  0  0  0  0  0  0  0  0
    1.7321    1.5000   -0.0000 C   0  0  0  0  0  0  0  0  0  0  0  0
    0.8660   -0.0000   -0.0000 N   0  0  0  0  0  0  0  0  0  0  0  0
    0.0000   -0.5000   -0.0000 C   0  0  0  0  0  0  0  0  0  0  0  0
  1  2  1  0  0  0  0
  1  3  1  0  0  0  0
  1  4  1  0  0  0  0
  2  5  1  0  0  0  0
  3  6  1  0  0  0  0
  4  7  1  0  0  0  0
  5  8  2  0  0  0  0
  9  6  1  0  0  0  0
  7 10  1  0  0  0  0
  8 11  1  0  0  0  0
  9 12  1  6  0  0  0
  9 13  1  0  0  0  0
 10 14  2  0  0  0  0
 10 15  1  0  0  0  0
 11 16  2  0  0  0  0
 17 12  1  6  0  0  0
 15 18  1  0  0  0  0
 16 19  1  0  0  0  0
 17 20  1  0  0  0  0
 17 21  1  0  0  0  0
 20 22  1  0  0  0  0
 20 23  1  0  0  0  0
 22 24  2  0  0  0  0
 23 25  1  0  0  0  0
 25 26  1  0  0  0  0
M  END
>  <idcoordinates2D>


>  <FragFp>
;jzxUirrzxzvtOijCaThfCDXb@@koo7VO01d9b02AThXH@W0kGV98!Z!40401W0Z#4!V0N$X14!

>  <PathFp>
N084F2NJF!4X0m0_B4F102058#954X0FF258Z06Z02840V0V90m0Dk021PGFN0BZF03c9G!22k0J2Vh01F

>  <SkelSpheres>
/(1&2&A(1)1&1%401#1,2/21#6$3#1/!1101/*4/C+1//+30202.1//01%1%3&1,1*4//*1$1)1///%9&1/.1%22!201$5(3//!1/*11!2.2/01/+1-2)1!1//+1&1+12/%1)1///+1)f(2%1(102.1!1&2/.2/!1&3,1%2/!2!1#3)1.201$1!1!1(1/(2$7!1&20103#2/(605%1$

>  <Structure>
fesqR@LYGAFkNAxYIDdddhhdThYejjfjfZjii@hFHYNX

>  <Atoms>
26

>  <Bonds>
25

>  <Total Molweight>
357

>  <Total Molweight 2>
357.177

>  <cLogP>
1.0554

>  <H-Acceptors>
8

>  <H-Donors>
0

>  <Total Surface Area>
65.76

>  <Relative PSA>
0.96852

>  <Polar Surface Area>
77.3

>  <Shape Index>
0.61538

>  <Molecular Flexibility>
0.72661

>  <Molecular Complexity>
0.63297

>  <Non-H Atoms>
26

>  <Non-C/H Atoms>
9

>  <Electronegative Atoms>
9

>  <Stereo Centers>
3

>  <Rotatable Bonds>
16

>  <Rings Closures>
0

>  <Aromatic Rings>
0

>  <Aromatic Atoms>
0

>  <sp3-Atoms>
18

>  <Symmetric atoms>
0

$$$$

eCreator 1.02D

 26 25  0  0  0  0  0  0  0  0999 V2000
    8.6603   -0.5000   -0.0000 P   0  0  0  0  0  0  0  0  0  0  0  0
    8.6603   -1.5000   -0.0000 O   0  0  0  0  0  0  0  0  0  0  0  0
    7.7942   -0.0000   -0.0000 O   0  0  0  0  0  0  0  0  0  0  0  0
    9.5263   -0.0000   -0.0000 N   0  0  0  0  0  0  0  0  0  0  0  0
    7.7942   -2.0000   -0.0000 C   0  0  0  0  0  0  0  0  0  0  0  0
    6.9282   -0.5000   -0.0000 C   0  0  0  0  0  0  0  0  0  0  0  0
   10.3923   -0.5000   -0.0000 C   0  0  0  0  0  0  0  0  0  0  0  0
    7.7942   -3.0000   -0.0000 C   0  0  0  0  0  0  0  0  0  0  0  0
    6.9282   -1.5000   -0.0000 C   0  0  0  0  0  0  0  0  0  0  0  0
    6.0622   -0.0000   -0.0000 C   0  0  0  0  0  0  0  0  0  0  0  0
   11.2583   -0.0000   -0.0000 C   0  0  0  0  0  0  0  0  0  0  0  0
    6.9282   -3.5000   -0.0000 C   0  0  0  0  0  0  0  0  0  0  0  0
    5.1962   -0.5000   -0.0000 O   0  0  0  0  0  0  0  0  0  0  0  0
   12.1244   -0.5000   -0.0000 O   0  0  0  0  0  0  0  0  0  0  0  0
    6.0622   -3.0000   -0.0000 C   0  0  0  0  0  0  0  0  0  0  0  0
    4.3301   -0.0000   -0.0000 C   0  0  0  0  0  0  0  0  0  0  0  0
   12.9904   -0.0000   -0.0000 C   0  0  0  0  0  0  0  0  0  0  0  0
    3.4641   -0.5000   -0.0000 N   0  0  0  0  0  0  0  0  0  0  0  0
    4.3301    1.0000   -0.0000 C   0  0  0  0  0  0  0  0  0  0  0  0
   13.8564   -0.5000   -0.0000 C   0  0  0  0  0  0  0  0  0  0  0  0
   12.9904    1.0000   -0.0000 C   0  0  0  0  0  0  0  0  0  0  0  0
    2.5981   -0.0000   -0.0000 C   0  0  0  0  0  0  0  0  0  0  0  0
    3.4641   -1.5000   -0.0000 C   0  0  0  0  0  0  0  0  0  0  0  0
    1.7321   -0.5000   -0.0000 N   0  0  0  0  0  0  0  0  0  0  0  0
    0.8660   -0.0000   -0.0000 C   0  0  0  0  0  0  0  0  0  0  0  0
    0.0000   -0.5000   -0.0000 C   0  0  0  0  0  0  0  0  0  0  0  0
  1  2  1  0  0  0  0
  1  3  1  0  0  0  0
  1  4  1  0  0  0  0
  2  5  1  0  0  0  0
  3  6  1  0  0  0  0
  4  7  1  0  0  0  0
  5  8  1  0  0  0  0
  5  9  2  0  0  0  0
  6 10  1  0  0  0  0
  7 11  1  0  0  0  0
  8 12  2  0  0  0  0
 10 13  1  0  0  0  0
 11 14  1  0  0  0  0
 12 15  1  0  0  0  0
 16 13  1  1  0  0  0
 14 17  1  0  0  0  0
 16 18  1  0  0  0  0
 16 19  1  0  0  0  0
 17 20  1  0  0  0  0
 17 21  1  0  0  0  0
 18 22  1  0  0  0  0
 18 23  1  0  0  0  0
 22 24  1  0  0  0  0
 24 25  1  0  0  0  0
 25 26  1  0  0  0  0
M  END
>  <idcoordinates2D>


>  <FragFp>
;jvxUerpzGzulO2f5aTh@482b@@FkZKVG!90W029P90F0W!F080F2#4#W(40V08$X14!

>  <PathFp>
!84F2NFF#X0m0Zg4K!2118#944X0F021N802a02840V0V92m0Dk!1NG#4VF03c9#22J044V501F

>  <SkelSpheres>
//(C(101.1,1,1/2!208$22-1//%4/6/!2.1/01$2,3.1-1.1/*1&2)2/5+1%1!201/1!7*1//B2//-2$2$4$1////!2.2!2)1/.2&3!1&3)1!3///,10102//$102.1//!3#2$40g(1/0101%1/1+42,1131#1/(1/#2/2)2)3/01$1///&2#103/#1(9!1(11

>  <Structure>
fespR@LQ{AAk@|LdbRTRVRRtTTnUUTtuUUUUCt`i`

>  <Atoms>
26

>  <Bonds>
25

>  <Total Molweight>
353

>  <Total Molweight 2>
353.189

>  <cLogP>
2.8119

>  <H-Acceptors>
7

>  <H-Donors>
0

>  <Total Surface Area>
26.23

>  <Relative PSA>
1.931

>  <Polar Surface Area>
60.23

>  <Shape Index>
0.65385

>  <Molecular Flexibility>
0.77116

>  <Molecular Complexity>
0.58959

>  <Non-H Atoms>
26

>  <Non-C/H Atoms>
8

>  <Electronegative Atoms>
8

>  <Stereo Centers>
2

>  <Rotatable Bonds>
17

>  <Rings Closures>
0

>  <Aromatic Rings>
0

>  <Aromatic Atoms>
0

>  <sp3-Atoms>
22

>  <Symmetric atoms>
1

$$$$

eCreator 1.02D

 26 25  0  0  0  0  0  0  0  0999 V2000
    8.6603   -0.5000   -0.0000 P   0  0  0  0  0  0  0  0  0  0  0  0
    8.6603   -1.5000   -0.0000 O   0  0  0  0  0  0  0  0  0  0  0  0
    7.7942   -0.0000   -0.0000 O   0  0  0  0  0  0  0  0  0  0  0  0
    9.5263   -0.0000   -0.0000 N   0  0  0  0  0  0  0  0  0  0  0  0
    7.7942   -2.0000   -0.0000 C   0  0  0  0  0  0  0  0  0  0  0  0
    6.9282   -0.5000   -0.0000 C   0  0  0  0  0  0  0  0  0  0  0  0
   10.3923   -0.5000   -0.0000 C   0  0  0  0  0  0  0  0  0  0  0  0
    7.7942   -3.0000   -0.0000 C   0  0  0  0  0  0  0  0  0  0  0  0
    6.0622   -0.0000   -0.0000 C   0  0  0  0  0  0  0  0  0  0  0  0
   11.2583   -0.0000   -0.0000 C   0  0  0  0  0  0  0  0  0  0  0  0
    6.9282   -3.5000   -0.0000 C   0  0  0  0  0  0  0  0  0  0  0  0
    5.1962   -0.5000   -0.0000 O   0  0  0  0  0  0  0  0  0  0  0  0
    6.0622    1.0000   -0.0000 C   0  0  0  0  0  0  0  0  0  0  0  0
   12.1244   -0.5000   -0.0000 O   0  0  0  0  0  0  0  0  0  0  0  0
    6.9282   -4.5000   -0.0000 C   0  0  0  0  0  0  0  0  0  0  0  0
    4.3301   -0.0000   -0.0000 C   0  0  0  0  0  0  0  0  0  0  0  0
    5.1962    1.5000   -0.0000 O   0  0  0  0  0  0  0  0  0  0  0  0
   12.9904   -0.0000   -0.0000 C   0  0  0  0  0  0  0  0  0  0  0  0
    3.4641   -0.5000   -0.0000 N   0  0  0  0  0  0  0  0  0  0  0  0
    4.3301    1.0000   -0.0000 C   0  0  0  0  0  0  0  0  0  0  0  0
   13.8564   -0.5000   -0.0000 C   0  0  0  0  0  0  0  0  0  0  0  0
    2.5981   -0.0000   -0.0000 C   0  0  0  0  0  0  0  0  0  0  0  0
    3.4641   -1.5000   -0.0000 C   0  0  0  0  0  0  0  0  0  0  0  0
    1.7321   -0.5000   -0.0000 C   0  0  0  0  0  0  0  0  0  0  0  0
    1.7321   -1.5000   -0.0000 C   0  0  0  0  0  0  0  0  0  0  0  0
    0.8660   -2.0000   -0.0000 O   0  0  0  0  0  0  0  0  0  0  0  0
  1  2  1  0  0  0  0
  1  3  1  0  0  0  0
  1  4  1  0  0  0  0
  2  5  1  0  0  0  0
  3  6  1  0  0  0  0
  4  7  1  0  0  0  0
  5  8  2  0  0  0  0
  9  6  1  0  0  0  0
  7 10  1  0  0  0  0
  8 11  1  0  0  0  0
  9 12  1  1  0  0  0
  9 13  1  0  0  0  0
 10 14  1  0  0  0  0
 11 15  2  0  0  0  0
 16 12  1  1  0  0  0
 13 17  1  0  0  0  0
 14 18  1  0  0  0  0
 16 19  1  0  0  0  0
 16 20  1  0  0  0  0
 18 21  1  0  0  0  0
 19 22  1  0  0  0  0
 19 23  1  0  0  0  0
 22 24  2  0  0  0  0
 24 25  1  0  0  0  0
 25 26  2  0  0  0  0
M  END
>  <idcoordinates2D>


>  <FragFp>
;EzUUeMrzlzutOVf5aUif4DXb@@0ko5VG81WGY0@8e5VF@W0FG098!4#V401W04#4!V0N$214!

>  <PathFp>
F094N2NH#6X0mV_80H102058#95020FH358g06402840V0V90m0Dk!1FGFN04V!3c1F!62k0J2V_01F

>  <SkelSpheres>
//(B(1&101&1(1$1/,21#6$3#1*1/*1/+B!1!2$3!201//(2&2//+11%1,1#1(2&2!1/&1/!1$4/#5/&12%1+7&1/!1/#2$2$6(2!2//02*6/01(2%2//(2/#1,6/(1/!2$1)3$2//1#1/+2.1/!10f.1(1%1-1/01&1)2!1/$21/01/01*1!22%1!1+2#11$1!1101#2#1(2!1/$1)102/,3031!2&

>  <Structure>
fesPr@LI`cU`sAxYIDdddhddmLh\jjfjijjie@izHYMX

>  <Atoms>
26

>  <Bonds>
25

>  <Total Molweight>
359

>  <Total Molweight 2>
359.169

>  <cLogP>
0.2929

>  <H-Acceptors>
8

>  <H-Donors>
0

>  <Total Surface Area>
75.31

>  <Relative PSA>
0.97251

>  <Polar Surface Area>
94.29

>  <Shape Index>
0.65385

>  <Molecular Flexibility>
0.77417

>  <Molecular Complexity>
0.62953

>  <Non-H Atoms>
26

>  <Non-C/H Atoms>
9

>  <Electronegative Atoms>
9

>  <Stereo Centers>
3

>  <Rotatable Bonds>
17

>  <Rings Closures>
0

>  <Aromatic Rings>
0

>  <Aromatic Atoms>
0

>  <sp3-Atoms>
17

>  <Symmetric atoms>
0

$$$$

eCreator 1.02D

 26 25  0  0  0  0  0  0  0  0999 V2000
   14.2894   -0.0000   -0.0000 P   0  0  0  0  0  0  0  0  0  0  0  0
   15.5885    0.7500   -0.0000 O   0  0  0  0  0  0  0  0  0  0  0  0
   14.2894    1.5000   -0.0000 O   0  0  0  0  0  0  0  0  0  0  0  0
   12.9904   -0.7500   -0.0000 O   0  0  0  0  0  0  0  0  0  0  0  0
   15.5885   -0.7500   -0.0000 N   0  0  0  0  0  0  0  0  0  0  0  0
   15.5885    2.2500   -0.0000 C   0  0  0  0  0  0  0  0  0  0  0  0
   11.6914   -0.0000   -0.0000 C   0  0  0  0  0  0  0  0  0  0  0  0
   16.8875   -0.0000   -0.0000 C   0  0  0  0  0  0  0  0  0  0  0  0
   15.5885    3.7500   -0.0000 C   0  0  0  0  0  0  0  0  0  0  0  0
   10.3923   -0.7500   -0.0000 C   0  0  0  0  0  0  0  0  0  0  0  0
   18.1866   -0.7500   -0.0000 C   0  0  0  0  0  0  0  0  0  0  0  0
   16.8875    1.5000   -0.0000 C   0  0  0  0  0  0  0  0  0  0  0  0
   16.8875    4.5000   -0.0000 C   0  0  0  0  0  0  0  0  0  0  0  0
    9.0933   -0.0000   -0.0000 C   0  0  0  0  0  0  0  0  0  0  0  0
   19.4856   -0.0000   -0.0000 O   0  0  0  0  0  0  0  0  0  0  0  0
    7.7942   -0.7500   -0.0000 C   0  0  0  0  0  0  0  0  0  0  0  0
   20.7846   -0.7500   -0.0000 C   0  0  0  0  0  0  0  0  0  0  0  0
    7.0442   -2.0490   -0.0000 F   0  0  0  0  0  0  0  0  0  0  0  0
    6.4952   -0.0000   -0.0000 C   0  0  0  0  0  0  0  0  0  0  0  0
    8.5442   -2.0490   -0.0000 C   0  0  0  0  0  0  0  0  0  0  0  0
    5.1962   -0.7500   -0.0000 N   0  0  0  0  0  0  0  0  0  0  0  0
    3.8971   -0.0000   -0.0000 C   0  0  0  0  0  0  0  0  0  0  0  0
    5.1962   -2.2500   -0.0000 C   0  0  0  0  0  0  0  0  0  0  0  0
    2.5981   -0.7500   -0.0000 N   0  0  0  0  0  0  0  0  0  0  0  0
    1.2990   -0.0000   -0.0000 C   0  0  0  0  0  0  0  0  0  0  0  0
    0.0000   -0.7500   -0.0000 C   0  0  0  0  0  0  0  0  0  0  0  0
  1  2  2  0  0  0  0
  1  3  1  0  0  0  0
  1  4  1  0  0  0  0
  1  5  1  0  0  0  0
  3  6  1  0  0  0  0
  4  7  1  0  0  0  0
  8  5  1  1  0  0  0
  6  9  2  0  0  0  0
  7 10  1  0  0  0  0
  8 11  1  0  0  0  0
  8 12  1  0  0  0  0
  9 13  1  0  0  0  0
 10 14  1  0  0  0  0
 11 15  1  0  0  0  0
 16 14  1  0  0  0  0
 15 17  1  0  0  0  0
 16 18  1  1  0  0  0
 16 19  1  0  0  0  0
 16 20  1  0  0  0  0
 19 21  1  0  0  0  0
 21 22  1  0  0  0  0
 21 23  1  0  0  0  0
 22 24  1  0  0  0  0
 24 25  1  0  0  0  0
 25 26  1  0  0  0  0
M  END
>  <idcoordinates2D>


>  <FragFp>
;jvvzir:UzylOijyeTcQh@Ybec8k5bY5K171_kZ@@V9Fes!2!V4$I10V14V#J0F0V28!V0V1B!

>  <PathFp>
!8!HF$BX4m0_8JN10209e010920V8FF258V06V0V950V0X14m0Dk1#W0s1VV!Fc70F0H2kFF2V5050

>  <SkelSpheres>
//2&F#1#11(1!3(2/%1)1%4$4$1-3/2/-2!1$5/*1+2-1&3/01&3/%2.2$3/01,2!1+1.2+1#1)1!8&1*2%1/0A+1+1)1&1)2$4/)2/&1-103$1/!2(1//-2.1!2,1//1///)1,3/01(1/&f2%1/!1(1!1/!2!2!2-1//1%1%1//22&103/11%1%1&1,11.4%102#10401%2!3/42,

>  <Structure>
fespQ@BE{AFG@|HrFRRYIIQIEJPzKIjjZjjjjjQq^dNT

>  <Atoms>
26

>  <Bonds>
25

>  <Total Molweight>
360

>  <Total Molweight 2>
360.176

>  <cLogP>
1.0578

>  <H-Acceptors>
7

>  <H-Donors>
0

>  <Total Surface Area>
33.84

>  <Relative PSA>
1.7042

>  <Polar Surface Area>
64.29

>  <Shape Index>
0.65385

>  <Molecular Flexibility>
0.81678

>  <Molecular Complexity>
0.65205

>  <Non-H Atoms>
26

>  <Non-C/H Atoms>
9

>  <Electronegative Atoms>
9

>  <Stereo Centers>
3

>  <Rotatable Bonds>
15

>  <Rings Closures>
0

>  <Aromatic Rings>
0

>  <Aromatic Atoms>
0

>  <sp3-Atoms>
21

>  <Symmetric atoms>
0

$$$$

eCreator 1.02D

 26 25  0  0  0  0  0  0  0  0999 V2000
    8.6603   -0.5000   -0.0000 P   0  0  0  0  0  0  0  0  0  0  0  0
    9.5263   -0.0000   -0.0000 O   0  0  0  0  0  0  0  0  0  0  0  0
    7.7942   -0.0000   -0.0000 O   0  0  0  0  0  0  0  0  0  0  0  0
    8.6603   -1.5000   -0.0000 N   0  0  0  0  0  0  0  0  0  0  0  0
   10.3923   -0.5000   -0.0000 C   0  0  0  0  0  0  0  0  0  0  0  0
    6.9282   -0.5000   -0.0000 C   0  0  0  0  0  0  0  0  0  0  0  0
    9.5263   -2.0000   -0.0000 C   0  0  0  0  0  0  0  0  0  0  0  0
   11.2583   -0.0000   -0.0000 C   0  0  0  0  0  0  0  0  0  0  0  0
    6.0622   -0.0000   -0.0000 C   0  0  0  0  0  0  0  0  0  0  0  0
    9.5263   -3.0000   -0.0000 C   0  0  0  0  0  0  0  0  0  0  0  0
   12.1244   -0.5000   -0.0000 C   0  0  0  0  0  0  0  0  0  0  0  0
    5.1962   -0.5000   -0.0000 C   0  0  0  0  0  0  0  0  0  0  0  0
   10.3923   -3.5000   -0.0000 O   0  0  0  0  0  0  0  0  0  0  0  0
   12.9904   -0.0000   -0.0000 C   0  0  0  0  0  0  0  0  0  0  0  0
    5.1962   -1.5000   -0.0000 O   0  0  0  0  0  0  0  0  0  0  0  0
    4.3301   -0.0000   -0.0000 C   0  0  0  0  0  0  0  0  0  0  0  0
   10.3923   -4.5000   -0.0000 C   0  0  0  0  0  0  0  0  0  0  0  0
   12.9904    1.0000   -0.0000 C   0  0  0  0  0  0  0  0  0  0  0  0
    3.4641   -0.5000   -0.0000 C   0  0  0  0  0  0  0  0  0  0  0  0
    4.3301    1.0000   -0.0000 C   0  0  0  0  0  0  0  0  0  0  0  0
   11.2583   -5.0000   -0.0000 C   0  0  0  0  0  0  0  0  0  0  0  0
    2.5981   -0.0000   -0.0000 N   0  0  0  0  0  0  0  0  0  0  0  0
    1.7321   -0.5000   -0.0000 C   0  0  0  0  0  0  0  0  0  0  0  0
    2.5981    1.0000   -0.0000 C   0  0  0  0  0  0  0  0  0  0  0  0
    0.8660   -0.0000   -0.0000 C   0  0  0  0  0  0  0  0  0  0  0  0
    0.8660    1.0000   -0.0000 C   0  0  0  0  0  0  0  0  0  0  0  0
  1  2  1  0  0  0  0
  1  3  1  0  0  0  0
  1  4  1  0  0  0  0
  2  5  1  0  0  0  0
  3  6  1  0  0  0  0
  4  7  1  0  0  0  0
  5  8  2  0  0  0  0
  6  9  1  0  0  0  0
  7 10  1  0  0  0  0
  8 11  1  0  0  0  0
 12  9  1  0  0  0  0
 10 13  1  0  0  0  0
 11 14  2  0  0  0  0
 12 15  1  1  0  0  0
 12 16  1  0  0  0  0
 13 17  1  0  0  0  0
 14 18  1  0  0  0  0
 16 19  1  0  0  0  0
 16 20  1  0  0  0  0
 17 21  1  0  0  0  0
 19 22  1  0  0  0  0
 22 23  1  0  0  0  0
 22 24  1  0  0  0  0
 23 25  2  0  0  0  0
 25 26  1  0  0  0  0
M  END
>  <idcoordinates2D>


>  <FragFp>
;EvUzeM:nzixOVfpeDhf4ymbeeRkk5WK0l91W0c8@B0FLZFH1%6!HV!15%42FV0P!V!14!

>  <PathFp>
F09!2N6#4X0mV_8F01020K@0109JB08FG358d06!V840V0V10k0Dk120FWFN!VF!d30F062k0F2V_010

>  <SkelSpheres>
/(1.B(1)11%1(1//!22#9)1*1/$2%1)6)1%G+1(1+2////(1#3&1,1,11%2!1/&1/!1$1,11$6/&1#1.A2///#2$4//(1/.1!1(2%2///,2,4//+1#12$1#1!11/$101)1#1/.2/.20h!1+1/%2&1/01&3/-2!2/#1//21(122*2$1$1101!1$1!1+1+2(1$1010102#2+2+3051*

>  <Structure>
fesPR@LU``s`^FRQIIIIIQKQXqZjijijjjfajXYF^l

>  <Atoms>
26

>  <Bonds>
25

>  <Total Molweight>
351

>  <Total Molweight 2>
351.193

>  <cLogP>
2.8202

>  <H-Acceptors>
6

>  <H-Donors>
0

>  <Total Surface Area>
38.29

>  <Relative PSA>
1.311

>  <Polar Surface Area>
67.99

>  <Shape Index>
0.65385

>  <Molecular Flexibility>
0.79303

>  <Molecular Complexity>
0.59413

>  <Non-H Atoms>
26

>  <Non-C/H Atoms>
7

>  <Electronegative Atoms>
7

>  <Stereo Centers>
3

>  <Rotatable Bonds>
16

>  <Rings Closures>
0

>  <Aromatic Rings>
0

>  <Aromatic Atoms>
0

>  <sp3-Atoms>
20

>  <Symmetric atoms>
0

$$$$

eCreator 1.02D

 26 25  0  0  0  0  0  0  0  0999 V2000
   12.9904   -0.7500   -0.0000 P   0  0  0  0  0  0  0  0  0  0  0  0
   12.9904    0.7500   -0.0000 O   0  0  0  0  0  0  0  0  0  0  0  0
   14.2894   -0.0000   -0.0000 O   0  0  0  0  0  0  0  0  0  0  0  0
   11.6914   -0.0000   -0.0000 O   0  0  0  0  0  0  0  0  0  0  0  0
   12.9904   -2.2500   -0.0000 N   0  0  0  0  0  0  0  0  0  0  0  0
   15.5885   -0.7500   -0.0000 C   0  0  0  0  0  0  0  0  0  0  0  0
   10.3923   -0.7500   -0.0000 C   0  0  0  0  0  0  0  0  0  0  0  0
   11.6914   -3.0000   -0.0000 C   0  0  0  0  0  0  0  0  0  0  0  0
   16.8875   -0.0000   -0.0000 C   0  0  0  0  0  0  0  0  0  0  0  0
    9.0933   -0.0000   -0.0000 C   0  0  0  0  0  0  0  0  0  0  0  0
   11.6914   -4.5000   -0.0000 C   0  0  0  0  0  0  0  0  0  0  0  0
   10.3923   -2.2500   -0.0000 C   0  0  0  0  0  0  0  0  0  0  0  0
   18.1866   -0.7500   -0.0000 C   0  0  0  0  0  0  0  0  0  0  0  0
    7.7942   -0.7500   -0.0000 C   0  0  0  0  0  0  0  0  0  0  0  0
   10.3923   -5.2500   -0.0000 O   0  0  0  0  0  0  0  0  0  0  0  0
   19.4856   -0.0000   -0.0000 C   0  0  0  0  0  0  0  0  0  0  0  0
    6.4952   -0.0000   -0.0000 C   0  0  0  0  0  0  0  0  0  0  0  0
    7.2452    1.2990   -0.0000 F   0  0  0  0  0  0  0  0  0  0  0  0
    5.1962   -0.7500   -0.0000 C   0  0  0  0  0  0  0  0  0  0  0  0
    5.7452    1.2990   -0.0000 C   0  0  0  0  0  0  0  0  0  0  0  0
    3.8971   -0.0000   -0.0000 N   0  0  0  0  0  0  0  0  0  0  0  0
    3.8971    1.5000   -0.0000 C   0  0  0  0  0  0  0  0  0  0  0  0
    2.5981   -0.7500   -0.0000 C   0  0  0  0  0  0  0  0  0  0  0  0
    2.5981    2.2500   -0.0000 C   0  0  0  0  0  0  0  0  0  0  0  0
    1.2990   -0.0000   -0.0000 N   0  0  0  0  0  0  0  0  0  0  0  0
    0.0000   -0.7500   -0.0000 C   0  0  0  0  0  0  0  0  0  0  0  0
  1  2  2  0  0  0  0
  1  3  1  0  0  0  0
  1  4  1  0  0  0  0
  1  5  1  0  0  0  0
  3  6  1  0  0  0  0
  4  7  1  0  0  0  0
  8  5  1  6  0  0  0
  6  9  2  0  0  0  0
  7 10  1  0  0  0  0
  8 11  1  0  0  0  0
  8 12  1  0  0  0  0
  9 13  1  0  0  0  0
 10 14  1  0  0  0  0
 11 15  1  0  0  0  0
 13 16  2  0  0  0  0
 17 14  1  0  0  0  0
 17 18  1  6  0  0  0
 17 19  1  0  0  0  0
 17 20  1  0  0  0  0
 19 21  1  0  0  0  0
 21 22  1  0  0  0  0
 21 23  1  0  0  0  0
 22 24  2  0  0  0  0
 23 25  1  0  0  0  0
 25 26  1  0  0  0  0
M  END
>  <idcoordinates2D>


>  <FragFp>
;jvvzir<ytOijyeTdQhDYbecck5bYSK371WkZ@PZdHeRFF2!V4#2I10V1_V#J4F!2N!V0V1B!

>  <PathFp>
F08!HN$BX4m0_8JN1020Be010930V8FF258W06V0VO50V0X14m0@k1#WFs1XV!F970F022kFF20_050

>  <SkelSpheres>
//3#1!D(11(1!3/.2)1%2$3$5-3/2/#1/!A+3-1/*2%23/01&1/%1.1$1,2#1$24/%1.2)2$11)1!2/!2$21/07+12*1)1&1)1$4/&102101/#1&4%103/(2(1//-3.1!3,1/*1#11,3///)1///!f1%1/!2+1//*2$1//%1%1/*1&101.211#301!1%3#1,11.4%1%10401%2!3/3-

>  <Structure>
fespQ@BEGAFG@|HrFRRYIIQIYFSZIYjjZjfjjZQqAdNT

>  <Atoms>
26

>  <Bonds>
25

>  <Total Molweight>
360

>  <Total Molweight 2>
360.176

>  <cLogP>
0.7191

>  <H-Acceptors>
7

>  <H-Donors>
0

>  <Total Surface Area>
68.14

>  <Relative PSA>
0.89184

>  <Polar Surface Area>
75.29

>  <Shape Index>
0.61538

>  <Molecular Flexibility>
0.81794

>  <Molecular Complexity>
0.66071

>  <Non-H Atoms>
26

>  <Non-C/H Atoms>
9

>  <Electronegative Atoms>
9

>  <Stereo Centers>
3

>  <Rotatable Bonds>
15

>  <Rings Closures>
0

>  <Aromatic Rings>
0

>  <Aromatic Atoms>
0

>  <sp3-Atoms>
17

>  <Symmetric atoms>
0

$$$$

eCreator 1.02D

 26 25  0  0  0  0  0  0  0  0999 V2000
    8.6603   -0.5000   -0.0000 P   0  0  0  0  0  0  0  0  0  0  0  0
    8.6603    0.5000   -0.0000 O   0  0  0  0  0  0  0  0  0  0  0  0
    8.6603   -1.5000   -0.0000 O   0  0  0  0  0  0  0  0  0  0  0  0
    7.7942   -0.0000   -0.0000 O   0  0  0  0  0  0  0  0  0  0  0  0
    9.5263   -0.0000   -0.0000 N   0  0  0  0  0  0  0  0  0  0  0  0
    7.7942   -2.0000   -0.0000 C   0  0  0  0  0  0  0  0  0  0  0  0
    6.9282   -0.5000   -0.0000 C   0  0  0  0  0  0  0  0  0  0  0  0
   10.3923   -0.5000   -0.0000 C   0  0  0  0  0  0  0  0  0  0  0  0
    7.7942   -3.0000   -0.0000 C   0  0  0  0  0  0  0  0  0  0  0  0
    6.9282   -1.5000   -0.0000 C   0  0  0  0  0  0  0  0  0  0  0  0
    6.0622   -0.0000   -0.0000 C   0  0  0  0  0  0  0  0  0  0  0  0
   11.2583   -0.0000   -0.0000 C   0  0  0  0  0  0  0  0  0  0  0  0
    6.9282   -3.5000   -0.0000 C   0  0  0  0  0  0  0  0  0  0  0  0
    5.1962   -0.5000   -0.0000 C   0  0  0  0  0  0  0  0  0  0  0  0
   12.1244   -0.5000   -0.0000 O   0  0  0  0  0  0  0  0  0  0  0  0
    6.0622   -3.0000   -0.0000 C   0  0  0  0  0  0  0  0  0  0  0  0
    4.3301   -0.0000   -0.0000 C   0  0  0  0  0  0  0  0  0  0  0  0
   12.9904   -0.0000   -0.0000 C   0  0  0  0  0  0  0  0  0  0  0  0
    4.3301    1.0000   -0.0000 F   0  0  0  0  0  0  0  0  0  0  0  0
    3.4641   -0.5000   -0.0000 C   0  0  0  0  0  0  0  0  0  0  0  0
   13.8564   -0.5000   -0.0000 C   0  0  0  0  0  0  0  0  0  0  0  0
    2.5981   -0.0000   -0.0000 N   0  0  0  0  0  0  0  0  0  0  0  0
    1.7321   -0.5000   -0.0000 C   0  0  0  0  0  0  0  0  0  0  0  0
    2.5981    1.0000   -0.0000 C   0  0  0  0  0  0  0  0  0  0  0  0
    0.8660   -0.0000   -0.0000 N   0  0  0  0  0  0  0  0  0  0  0  0
    0.0000   -0.5000   -0.0000 C   0  0  0  0  0  0  0  0  0  0  0  0
  1  2  2  0  0  0  0
  1  3  1  0  0  0  0
  1  4  1  0  0  0  0
  1  5  1  0  0  0  0
  3  6  1  0  0  0  0
  4  7  1  0  0  0  0
  5  8  1  0  0  0  0
  6  9  1  0  0  0  0
  6 10  2  0  0  0  0
  7 11  1  0  0  0  0
  8 12  1  0  0  0  0
  9 13  2  0  0  0  0
 11 14  1  0  0  0  0
 12 15  1  0  0  0  0
 13 16  1  0  0  0  0
 17 14  1  0  0  0  0
 15 18  1  0  0  0  0
 17 19  1  6  0  0  0
 17 20  1  0  0  0  0
 18 21  1  0  0  0  0
 20 22  1  0  0  0  0
 22 23  1  0  0  0  0
 22 24  1  0  0  0  0
 23 25  1  0  0  0  0
 25 26  1  0  0  0  0
M  END
>  <idcoordinates2D>


>  <FragFp>
;jv:ir:Uzil9DjgiTdAh8Yb@c8kZMYK!A1_0ZfPV9FVk&J2#L1!W4$4040V28$V1B!

>  <PathFp>
!8!HN$8X4m0ZcJS!219e010924V8FF21Nc06X0V950V0X12m0Dk1!FW1k1ZVF0Fc70F0H2oFF2V5050

>  <SkelSpheres>
/*1,G1&11//+2/4!204$3+1!1.2#2,2#4(1&8/!2///$3.2//#1#3,1*2$1/$1/%2#1#2)2!7!1/#1/#7/)3/*3$4#1/$2/&1*1!1%1#1(2%2(2!1/,2,301,1!4//-1,1//(1#1/(2//#20f&1(2!1%2)10102&101/////02/)21)2+2$2%11101/,1*4%1!1!104!1$2%2#1%104!1*

>  <Structure>
fespQ@BUGAFG@|DrBUVkJzks|{UUMMUUUU@Lai`

>  <Atoms>
26

>  <Bonds>
25

>  <Total Molweight>
360

>  <Total Molweight 2>
360.176

>  <cLogP>
1.7954

>  <H-Acceptors>
7

>  <H-Donors>
0

>  <Total Surface Area>
49.44

>  <Relative PSA>
1.1665

>  <Polar Surface Area>
64.29

>  <Shape Index>
0.65385

>  <Molecular Flexibility>
0.79276

>  <Molecular Complexity>
0.64441

>  <Non-H Atoms>
26

>  <Non-C/H Atoms>
9

>  <Electronegative Atoms>
9

>  <Stereo Centers>
2

>  <Rotatable Bonds>
16

>  <Rings Closures>
0

>  <Aromatic Rings>
0

>  <Aromatic Atoms>
0

>  <sp3-Atoms>
19

>  <Symmetric atoms>
0

$$$$

eCreator 1.02D

 27 26  0  0  0  0  0  0  0  0999 V2000
    7.7942   -0.0000   -0.0000 P   0  0  0  0  0  0  0  0  0  0  0  0
    8.6603   -0.5000   -0.0000 O   0  0  0  0  0  0  0  0  0  0  0  0
    6.9282   -0.5000   -0.0000 O   0  0  0  0  0  0  0  0  0  0  0  0
    7.7942    1.0000   -0.0000 N   0  0  0  0  0  0  0  0  0  0  0  0
    9.5263   -0.0000   -0.0000 C   0  0  0  0  0  0  0  0  0  0  0  0
    6.0622   -0.0000   -0.0000 C   0  0  0  0  0  0  0  0  0  0  0  0
    6.9282    1.5000   -0.0000 C   0  0  0  0  0  0  0  0  0  0  0  0
   10.3923   -0.5000   -0.0000 C   0  0  0  0  0  0  0  0  0  0  0  0
    5.1962   -0.5000   -0.0000 C   0  0  0  0  0  0  0  0  0  0  0  0
    6.9282    2.5000   -0.0000 C   0  0  0  0  0  0  0  0  0  0  0  0
    6.0622    1.0000   -0.0000 C   0  0  0  0  0  0  0  0  0  0  0  0
   11.2583   -0.0000   -0.0000 C   0  0  0  0  0  0  0  0  0  0  0  0
    4.3301   -0.0000   -0.0000 C   0  0  0  0  0  0  0  0  0  0  0  0
    6.0622    3.0000   -0.0000 O   0  0  0  0  0  0  0  0  0  0  0  0
   12.1244   -0.5000   -0.0000 C   0  0  0  0  0  0  0  0  0  0  0  0
    4.3301    1.0000   -0.0000 O   0  0  0  0  0  0  0  0  0  0  0  0
    3.4641   -0.5000   -0.0000 C   0  0  0  0  0  0  0  0  0  0  0  0
    6.0622    4.0000   -0.0000 C   0  0  0  0  0  0  0  0  0  0  0  0
   12.1244   -1.5000   -0.0000 C   0  0  0  0  0  0  0  0  0  0  0  0
    2.5981   -0.0000   -0.0000 C   0  0  0  0  0  0  0  0  0  0  0  0
    3.4641   -1.5000   -0.0000 C   0  0  0  0  0  0  0  0  0  0  0  0
    5.1962    4.5000   -0.0000 C   0  0  0  0  0  0  0  0  0  0  0  0
    1.7321   -0.5000   -0.0000 N   0  0  0  0  0  0  0  0  0  0  0  0
    1.7321   -1.5000   -0.0000 C   0  0  0  0  0  0  0  0  0  0  0  0
    0.8660   -0.0000   -0.0000 C   0  0  0  0  0  0  0  0  0  0  0  0
    2.5981   -2.0000   -0.0000 O   0  0  0  0  0  0  0  0  0  0  0  0
    0.0000   -0.5000   -0.0000 C   0  0  0  0  0  0  0  0  0  0  0  0
  1  2  1  0  0  0  0
  1  3  1  0  0  0  0
  1  4  1  0  0  0  0
  2  5  1  0  0  0  0
  3  6  1  0  0  0  0
  7  4  1  1  0  0  0
  5  8  2  0  0  0  0
  6  9  1  0  0  0  0
  7 10  1  0  0  0  0
  7 11  1  0  0  0  0
  8 12  1  0  0  0  0
 13  9  1  0  0  0  0
 10 14  1  0  0  0  0
 12 15  2  0  0  0  0
 13 16  1  6  0  0  0
 13 17  1  0  0  0  0
 14 18  1  0  0  0  0
 15 19  1  0  0  0  0
 17 20  1  0  0  0  0
 17 21  1  0  0  0  0
 18 22  1  0  0  0  0
 20 23  1  0  0  0  0
 23 24  1  0  0  0  0
 23 25  1  0  0  0  0
 24 26  2  0  0  0  0
 25 27  2  0  0  0  0
M  END
>  <idcoordinates2D>


>  <FragFp>
;EzUzeM:nzyxOWfpeThf4ymbeeRko_Yx0l91W0Z8@B0FyZFH1!V40D02HV!15!V!42FV0P!V!14!

>  <PathFp>
F09082N6#4X0m0_8F010@0K@0109JB08FF358hV6!VN40V0V10k0Dl120FWFN04VF!d30F0X2k0F2V_010

>  <SkelSpheres>
//2&A05%3)1&1/#1/&21#@$3#1$1//01)4$1*C+1(1#1#3!2/*1,1/04/03/$1,1*6/1+1,1$1,11$4/!2/(@2%1102//)1$5//(1/.1!2.2&1///$2,4//$1%1*1&11(1+101-1-1/2/.10i!1$2%1+1)2&1/!2/+2//1%2%1/!21(2121)2!2(1-1/(2$2!1$1010102#2/(305+

>  <Structure>
fmkQR@LM`bwi`|LdbRRTRVTRtVLRjjZjfjjjUCDZHYVX

>  <Atoms>
27

>  <Bonds>
26

>  <Total Molweight>
367

>  <Total Molweight 2>
367.192

>  <cLogP>
2.4777

>  <H-Acceptors>
7

>  <H-Donors>
0

>  <Total Surface Area>
59.13

>  <Relative PSA>
1.0695

>  <Polar Surface Area>
85.06

>  <Shape Index>
0.59259

>  <Molecular Flexibility>
0.80595

>  <Molecular Complexity>
0.62054

>  <Non-H Atoms>
27

>  <Non-C/H Atoms>
8

>  <Electronegative Atoms>
8

>  <Stereo Centers>
4

>  <Rotatable Bonds>
16

>  <Rings Closures>
0

>  <Aromatic Rings>
0

>  <Aromatic Atoms>
0

>  <sp3-Atoms>
18

>  <Symmetric atoms>
0

$$$$

eCreator 1.02D

 27 26  0  0  0  0  0  0  0  0999 V2000
    7.7942   -0.0000   -0.0000 P   0  0  0  0  0  0  0  0  0  0  0  0
    7.7942   -1.0000   -0.0000 O   0  0  0  0  0  0  0  0  0  0  0  0
    8.6603   -0.5000   -0.0000 O   0  0  0  0  0  0  0  0  0  0  0  0
    6.9282   -0.5000   -0.0000 O   0  0  0  0  0  0  0  0  0  0  0  0
    7.7942    1.0000   -0.0000 N   0  0  0  0  0  0  0  0  0  0  0  0
    9.5263   -0.0000   -0.0000 C   0  0  0  0  0  0  0  0  0  0  0  0
    6.0622   -0.0000   -0.0000 C   0  0  0  0  0  0  0  0  0  0  0  0
    6.9282    1.5000   -0.0000 C   0  0  0  0  0  0  0  0  0  0  0  0
   10.3923   -0.5000   -0.0000 C   0  0  0  0  0  0  0  0  0  0  0  0
    9.5263    1.0000   -0.0000 C   0  0  0  0  0  0  0  0  0  0  0  0
    5.1962   -0.5000   -0.0000 C   0  0  0  0  0  0  0  0  0  0  0  0
    6.9282    2.5000   -0.0000 C   0  0  0  0  0  0  0  0  0  0  0  0
   11.2583   -0.0000   -0.0000 C   0  0  0  0  0  0  0  0  0  0  0  0
    8.6603    1.5000   -0.0000 C   0  0  0  0  0  0  0  0  0  0  0  0
    4.3301   -0.0000   -0.0000 C   0  0  0  0  0  0  0  0  0  0  0  0
    6.0622    3.0000   -0.0000 O   0  0  0  0  0  0  0  0  0  0  0  0
   12.1244   -0.5000   -0.0000 C   0  0  0  0  0  0  0  0  0  0  0  0
    4.3301    1.0000   -0.0000 O   0  0  0  0  0  0  0  0  0  0  0  0
    3.4641   -0.5000   -0.0000 C   0  0  0  0  0  0  0  0  0  0  0  0
    6.0622    4.0000   -0.0000 C   0  0  0  0  0  0  0  0  0  0  0  0
    3.4641   -1.5000   -0.0000 F   0  0  0  0  0  0  0  0  0  0  0  0
    2.5981   -0.0000   -0.0000 C   0  0  0  0  0  0  0  0  0  0  0  0
    1.7321   -0.5000   -0.0000 N   0  0  0  0  0  0  0  0  0  0  0  0
    1.7321   -1.5000   -0.0000 C   0  0  0  0  0  0  0  0  0  0  0  0
    0.8660   -0.0000   -0.0000 C   0  0  0  0  0  0  0  0  0  0  0  0
    2.5981   -2.0000   -0.0000 C   0  0  0  0  0  0  0  0  0  0  0  0
    0.0000   -0.5000   -0.0000 N   0  0  0  0  0  0  0  0  0  0  0  0
  1  2  2  0  0  0  0
  1  3  1  0  0  0  0
  1  4  1  0  0  0  0
  1  5  1  0  0  0  0
  3  6  1  0  0  0  0
  4  7  1  0  0  0  0
  5  8  1  0  0  0  0
  6  9  2  0  0  0  0
  6 10  1  0  0  0  0
  7 11  1  0  0  0  0
  8 12  1  0  0  0  0
  9 13  1  0  0  0  0
 10 14  2  0  0  0  0
 15 11  1  0  0  0  0
 12 16  1  0  0  0  0
 13 17  2  0  0  0  0
 15 18  1  6  0  0  0
 19 15  1  0  0  0  0
 16 20  1  0  0  0  0
 19 21  1  1  0  0  0
 19 22  1  0  0  0  0
 22 23  1  0  0  0  0
 23 24  1  0  0  0  0
 23 25  1  0  0  0  0
 24 26  2  0  0  0  0
 25 27  1  0  0  0  0
M  END
>  <idcoordinates2D>


>  <FragFp>
;jv:ir<ixOijhiThfhynr@ewkFMYS0nA1_0ZfPgdFmoJH18!J2602MW08W5!18446FV2P$V1B!

>  <PathFp>
F09!2N2F!BX4m0_cJN1021Se0109MBV8FF35NW0620VO50V0X16m0Dk1#WFs1aVF20d70F0H2kFF2V_050

>  <SkelSpheres>
//(C(11(2/)1/)2$5#37.2(2%2#1/*1&B//%2(1///$1-1/*1,34///&2&102!5(3//!4/%2/-1!205#1+1(2/.4!1!1*1#12!2!1!2(2&1//01#201102)2302/02%2/$1(1)2/+1//#1#2/.10g$1*2&1(11%2!2!1!1/-203//.312/(22)2.201010501#1/01#1/(1%104!1$2/#1!1)2

>  <Structure>
fmkqQ@BMWAFOQAxEdLddrRbRRRtQaTRZjfjZZjjYChfPyP

>  <Atoms>
27

>  <Bonds>
26

>  <Total Molweight>
376

>  <Total Molweight 2>
376.175

>  <cLogP>
0.5113

>  <H-Acceptors>
8

>  <H-Donors>
0

>  <Total Surface Area>
93.74

>  <Relative PSA>
0.75496

>  <Polar Surface Area>
84.52

>  <Shape Index>
0.55556

>  <Molecular Flexibility>
0.83549

>  <Molecular Complexity>
0.69426

>  <Non-H Atoms>
27

>  <Non-C/H Atoms>
10

>  <Electronegative Atoms>
10

>  <Stereo Centers>
3

>  <Rotatable Bonds>
16

>  <Rings Closures>
0

>  <Aromatic Rings>
0

>  <Aromatic Atoms>
0

>  <sp3-Atoms>
16

>  <Symmetric atoms>
0

$$$$

eCreator 1.02D

 27 26  0  0  0  0  0  0  0  0999 V2000
   14.2894   -0.0000   -0.0000 P   0  0  0  0  0  0  0  0  0  0  0  0
   15.5885    0.7500   -0.0000 O   0  0  0  0  0  0  0  0  0  0  0  0
   15.5885   -0.7500   -0.0000 O   0  0  0  0  0  0  0  0  0  0  0  0
   12.9904   -0.7500   -0.0000 O   0  0  0  0  0  0  0  0  0  0  0  0
   14.2894    1.5000   -0.0000 N   0  0  0  0  0  0  0  0  0  0  0  0
   16.8875   -0.0000   -0.0000 C   0  0  0  0  0  0  0  0  0  0  0  0
   11.6913   -0.0000   -0.0000 C   0  0  0  0  0  0  0  0  0  0  0  0
   15.5885    2.2500   -0.0000 C   0  0  0  0  0  0  0  0  0  0  0  0
   18.1865   -0.7500   -0.0000 C   0  0  0  0  0  0  0  0  0  0  0  0
   16.8875    1.5000   -0.0000 C   0  0  0  0  0  0  0  0  0  0  0  0
   10.3923   -0.7500   -0.0000 C   0  0  0  0  0  0  0  0  0  0  0  0
   15.5885    3.7500   -0.0000 C   0  0  0  0  0  0  0  0  0  0  0  0
   19.4856   -0.0000   -0.0000 C   0  0  0  0  0  0  0  0  0  0  0  0
   18.1865    2.2500   -0.0000 C   0  0  0  0  0  0  0  0  0  0  0  0
    9.0933   -0.0000   -0.0000 C   0  0  0  0  0  0  0  0  0  0  0  0
   16.8875    4.5000   -0.0000 O   0  0  0  0  0  0  0  0  0  0  0  0
   19.4856    1.5000   -0.0000 C   0  0  0  0  0  0  0  0  0  0  0  0
    7.7942   -0.7500   -0.0000 C   0  0  0  0  0  0  0  0  0  0  0  0
   16.8875    6.0000   -0.0000 C   0  0  0  0  0  0  0  0  0  0  0  0
    7.7942   -2.2500   -0.0000 F   0  0  0  0  0  0  0  0  0  0  0  0
    6.4952   -0.0000   -0.0000 C   0  0  0  0  0  0  0  0  0  0  0  0
    5.1962   -0.7500   -0.0000 N   0  0  0  0  0  0  0  0  0  0  0  0
    3.8971   -0.0000   -0.0000 C   0  0  0  0  0  0  0  0  0  0  0  0
    5.1962   -2.2500   -0.0000 C   0  0  0  0  0  0  0  0  0  0  0  0
    2.5981   -0.7500   -0.0000 N   0  0  0  0  0  0  0  0  0  0  0  0
    1.2990   -0.0000   -0.0000 C   0  0  0  0  0  0  0  0  0  0  0  0
    0.0000   -0.7500   -0.0000 O   0  0  0  0  0  0  0  0  0  0  0  0
  1  2  2  0  0  0  0
  1  3  1  0  0  0  0
  1  4  1  0  0  0  0
  1  5  1  0  0  0  0
  3  6  1  0  0  0  0
  4  7  1  0  0  0  0
  5  8  1  0  0  0  0
  6  9  1  0  0  0  0
  6 10  2  0  0  0  0
  7 11  1  0  0  0  0
  8 12  1  0  0  0  0
  9 13  2  0  0  0  0
 10 14  1  0  0  0  0
 11 15  1  0  0  0  0
 12 16  1  0  0  0  0
 13 17  1  0  0  0  0
 18 15  1  0  0  0  0
 16 19  1  0  0  0  0
 18 20  1  1  0  0  0
 18 21  1  0  0  0  0
 21 22  1  0  0  0  0
 22 23  1  0  0  0  0
 22 24  1  0  0  0  0
 23 25  1  0  0  0  0
 25 26  1  0  0  0  0
 26 27  2  0  0  0  0
M  END
>  <idcoordinates2D>


>  <FragFp>
;j;ir:Uzil9DjgiTdAh8Yr@c8k4MYp01A1_0ZfPV9FVo#8!J2#M1!W4!184040V28$V1B!

>  <PathFp>
!8!HN$BY4m0_cJS10219e010924V8FF25NZ06X0V950V0XG6mVDl1!4W1s1ZVF0Fc70F0H2oFF2V5050

>  <SkelSpheres>
$2//!E1&11(1//!1/2$4$2-22.2#2,2#4(12%B/!2///$3.2//#3/01%2$1#1/$1/.2)2!6!1$3//!7&1/02/2)2$5#1+1(2/&1*1!1*1(2!1!2(302$1//01#301,1!2//-13/%1/-1/,2//#10g1%1(2)2)1#2%1101//)2//&1/#3$22!1%2#1,1$211!1/01*1*4%1!1!105!1$2*1(2!1)2

>  <Structure>
fmkqQ@BUGAFOKAxYdLddrRbRRRrtJbrZjiijjjjfDX`Ui`

>  <Atoms>
27

>  <Bonds>
26

>  <Total Molweight>
376

>  <Total Molweight 2>
376.175

>  <cLogP>
1.4627

>  <H-Acceptors>
8

>  <H-Donors>
0

>  <Total Surface Area>
70.28

>  <Relative PSA>
1.0061

>  <Polar Surface Area>
81.36

>  <Shape Index>
0.62963

>  <Molecular Flexibility>
0.78562

>  <Molecular Complexity>
0.66755

>  <Non-H Atoms>
27

>  <Non-C/H Atoms>
10

>  <Electronegative Atoms>
10

>  <Stereo Centers>
2

>  <Rotatable Bonds>
15

>  <Rings Closures>
0

>  <Aromatic Rings>
0

>  <Aromatic Atoms>
0

>  <sp3-Atoms>
17

>  <Symmetric atoms>
0

$$$$

eCreator 1.02D

 27 26  0  0  0  0  0  0  0  0999 V2000
   12.9904   -0.7500   -0.0000 P   0  0  0  0  0  0  0  0  0  0  0  0
   14.2894   -0.0000   -0.0000 O   0  0  0  0  0  0  0  0  0  0  0  0
   11.6913   -0.0000   -0.0000 O   0  0  0  0  0  0  0  0  0  0  0  0
   12.9904   -2.2500   -0.0000 N   0  0  0  0  0  0  0  0  0  0  0  0
   15.5885   -0.7500   -0.0000 C   0  0  0  0  0  0  0  0  0  0  0  0
   10.3923   -0.7500   -0.0000 C   0  0  0  0  0  0  0  0  0  0  0  0
   11.6913   -3.0000   -0.0000 C   0  0  0  0  0  0  0  0  0  0  0  0
   16.8875   -0.0000   -0.0000 C   0  0  0  0  0  0  0  0  0  0  0  0
    9.0933   -0.0000   -0.0000 C   0  0  0  0  0  0  0  0  0  0  0  0
   11.6913   -4.5000   -0.0000 C   0  0  0  0  0  0  0  0  0  0  0  0
   10.3923   -2.2500   -0.0000 C   0  0  0  0  0  0  0  0  0  0  0  0
   18.1865   -0.7500   -0.0000 C   0  0  0  0  0  0  0  0  0  0  0  0
    7.7942   -0.7500   -0.0000 O   0  0  0  0  0  0  0  0  0  0  0  0
    9.0933    1.5000   -0.0000 C   0  0  0  0  0  0  0  0  0  0  0  0
   10.3923   -5.2500   -0.0000 O   0  0  0  0  0  0  0  0  0  0  0  0
   19.4856   -0.0000   -0.0000 C   0  0  0  0  0  0  0  0  0  0  0  0
    6.4952   -0.0000   -0.0000 C   0  0  0  0  0  0  0  0  0  0  0  0
   10.3923   -6.7500   -0.0000 C   0  0  0  0  0  0  0  0  0  0  0  0
    5.1962   -0.7500   -0.0000 N   0  0  0  0  0  0  0  0  0  0  0  0
    6.4952    1.5000   -0.0000 C   0  0  0  0  0  0  0  0  0  0  0  0
    3.8971   -0.0000   -0.0000 C   0  0  0  0  0  0  0  0  0  0  0  0
    5.1962   -2.2500   -0.0000 C   0  0  0  0  0  0  0  0  0  0  0  0
    5.1962    2.2500   -0.0000 F   0  0  0  0  0  0  0  0  0  0  0  0
    2.5981   -0.7500   -0.0000 C   0  0  0  0  0  0  0  0  0  0  0  0
    6.4952   -3.0000   -0.0000 N   0  0  0  0  0  0  0  0  0  0  0  0
    2.5981   -2.2500   -0.0000 C   0  0  0  0  0  0  0  0  0  0  0  0
    1.2990   -3.0000   -0.0000 O   0  0  0  0  0  0  0  0  0  0  0  0
  1  2  1  0  0  0  0
  1  3  1  0  0  0  0
  1  4  1  0  0  0  0
  2  5  1  0  0  0  0
  3  6  1  0  0  0  0
  7  4  1  6  0  0  0
  5  8  2  0  0  0  0
  9  6  1  0  0  0  0
  7 10  1  0  0  0  0
  7 11  1  0  0  0  0
  8 12  1  0  0  0  0
  9 13  1  1  0  0  0
  9 14  1  0  0  0  0
 10 15  1  0  0  0  0
 12 16  2  0  0  0  0
 17 13  1  1  0  0  0
 15 18  1  0  0  0  0
 17 19  1  0  0  0  0
 17 20  1  0  0  0  0
 19 21  1  0  0  0  0
 19 22  1  0  0  0  0
 20 23  1  0  0  0  0
 21 24  2  0  0  0  0
 22 25  1  0  0  0  0
 24 26  1  0  0  0  0
 26 27  2  0  0  0  0
M  END
>  <idcoordinates2D>


>  <FragFp>
;EzSUeMrzlzutOXf5aUif4DXb@@kko_VO83_1Y0D8@5VF@W0FG09c!4!F0401W0J#4!V0N$X1B!

>  <PathFp>
F084N2NFF!6X4mV_B4L102058#950X0FH258Z06402840V0k90u0Dk!1FGFN06V!7cCF!62kFJ2V_01F

>  <SkelSpheres>
//4&B#1#1)1&1//+21#7$3#1/#1(1//$B%2$3/)2/%1,101(202/%1/$1+12*1/,1,1$1)1/,2$2/!8&11/01+1%21$1$5(12//.6,2#2.2!1#1/*3&2/02)2!2//+201!1)2,1//+2,2//$g(5%1(1!1012-1/#1$1)4!1+1/%1$1$1/01(23(1-1#1)1*1(2/$7!1!4%103/,524+

>  <Structure>
fmkqQ@LIGAAgKAxMdDjUUeg_nU~jijjfjjZ\LPhFHYMX

>  <Atoms>
27

>  <Bonds>
26

>  <Total Molweight>
376

>  <Total Molweight 2>
376.175

>  <cLogP>
0.0482

>  <H-Acceptors>
8

>  <H-Donors>
0

>  <Total Surface Area>
78.86

>  <Relative PSA>
0.80763

>  <Polar Surface Area>
77.3

>  <Shape Index>
0.59259

>  <Molecular Flexibility>
0.77791

>  <Molecular Complexity>
0.66071

>  <Non-H Atoms>
27

>  <Non-C/H Atoms>
10

>  <Electronegative Atoms>
10

>  <Stereo Centers>
4

>  <Rotatable Bonds>
17

>  <Rings Closures>
0

>  <Aromatic Rings>
0

>  <Aromatic Atoms>
0

>  <sp3-Atoms>
17

>  <Symmetric atoms>
0

$$$$

eCreator 1.02D

 27 26  0  0  0  0  0  0  0  0999 V2000
   14.2894   -0.0000   -0.0000 P   0  0  0  0  0  0  0  0  0  0  0  0
   15.5885    0.7500   -0.0000 O   0  0  0  0  0  0  0  0  0  0  0  0
   15.5885   -0.7500   -0.0000 O   0  0  0  0  0  0  0  0  0  0  0  0
   12.9904   -0.7500   -0.0000 O   0  0  0  0  0  0  0  0  0  0  0  0
   14.2894    1.5000   -0.0000 N   0  0  0  0  0  0  0  0  0  0  0  0
   16.8875   -0.0000   -0.0000 C   0  0  0  0  0  0  0  0  0  0  0  0
   11.6914   -0.0000   -0.0000 C   0  0  0  0  0  0  0  0  0  0  0  0
   15.5885    2.2500   -0.0000 C   0  0  0  0  0  0  0  0  0  0  0  0
   18.1866   -0.7500   -0.0000 C   0  0  0  0  0  0  0  0  0  0  0  0
   10.3923   -0.7500   -0.0000 C   0  0  0  0  0  0  0  0  0  0  0  0
   15.5885    3.7500   -0.0000 C   0  0  0  0  0  0  0  0  0  0  0  0
   16.8875    1.5000   -0.0000 C   0  0  0  0  0  0  0  0  0  0  0  0
   19.4856   -0.0000   -0.0000 C   0  0  0  0  0  0  0  0  0  0  0  0
    9.0933   -0.0000   -0.0000 C   0  0  0  0  0  0  0  0  0  0  0  0
   16.8875    4.5000   -0.0000 O   0  0  0  0  0  0  0  0  0  0  0  0
   20.7846   -0.7500   -0.0000 C   0  0  0  0  0  0  0  0  0  0  0  0
    7.7942   -0.7500   -0.0000 C   0  0  0  0  0  0  0  0  0  0  0  0
   16.8875    6.0000   -0.0000 C   0  0  0  0  0  0  0  0  0  0  0  0
    7.0442   -2.0490   -0.0000 F   0  0  0  0  0  0  0  0  0  0  0  0
    6.4952   -0.0000   -0.0000 C   0  0  0  0  0  0  0  0  0  0  0  0
    8.5442   -2.0490   -0.0000 C   0  0  0  0  0  0  0  0  0  0  0  0
    5.1962   -0.7500   -0.0000 N   0  0  0  0  0  0  0  0  0  0  0  0
    3.8971   -0.0000   -0.0000 C   0  0  0  0  0  0  0  0  0  0  0  0
    5.1962   -2.2500   -0.0000 C   0  0  0  0  0  0  0  0  0  0  0  0
    2.5981   -0.7500   -0.0000 C   0  0  0  0  0  0  0  0  0  0  0  0
    2.5981   -2.2500   -0.0000 C   0  0  0  0  0  0  0  0  0  0  0  0
    1.2990   -3.0000   -0.0000 N   0  0  0  0  0  0  0  0  0  0  0  0
  1  2  2  0  0  0  0
  1  3  1  0  0  0  0
  1  4  1  0  0  0  0
  1  5  1  0  0  0  0
  3  6  1  0  0  0  0
  4  7  1  0  0  0  0
  8  5  1  6  0  0  0
  6  9  2  0  0  0  0
  7 10  1  0  0  0  0
  8 11  1  0  0  0  0
  8 12  1  0  0  0  0
  9 13  1  0  0  0  0
 10 14  1  0  0  0  0
 11 15  1  0  0  0  0
 13 16  2  0  0  0  0
 17 14  1  0  0  0  0
 15 18  1  0  0  0  0
 17 19  1  1  0  0  0
 17 20  1  0  0  0  0
 17 21  1  0  0  0  0
 20 22  1  0  0  0  0
 22 23  1  0  0  0  0
 22 24  1  0  0  0  0
 23 25  2  0  0  0  0
 25 26  1  0  0  0  0
 26 27  1  0  0  0  0
M  END
>  <idcoordinates2D>


>  <FragFp>
;jvvzir<ytOijyeTdQhDYbec8k5bnKK371_kg@PZ9FewHF2!V4$I1FV15V#JJF0V2N!V!1B!

>  <PathFp>
F08!3N!80BX4mV_8J81020Ce01092!8FG25NW06!VN50V0m14k0Dk1#WFs1XV!Fd30F0L2kFF2V_050

>  <SkelSpheres>
//2&D#1#11(1!3%1/03/1%2$4$3-3/2$2//0@+3-1/*1%23/01&1/%1.1$2,2#1%1/%1.2/1)1!5/!2$21/08+1+1)102$1)2$4/)2101/#1&4%103%1/02(1022//*2/!2,1/.11!1///-1$3+2//%h1!2!1#1/*1/!2,1/%1*2%101#1%1.1/22&103/12%1!1!1&1$1&11.2%1%10401%2!3/32,

>  <Structure>
fmkpQ@BUWAFG@|DrFRRYIIQIYKRGQYMUSUTuUTtcbCD\nl

>  <Atoms>
27

>  <Bonds>
26

>  <Total Molweight>
372

>  <Total Molweight 2>
372.187

>  <cLogP>
0.7575

>  <H-Acceptors>
7

>  <H-Donors>
0

>  <Total Surface Area>
61.95

>  <Relative PSA>
0.93091

>  <Polar Surface Area>
64.29

>  <Shape Index>
0.62963

>  <Molecular Flexibility>
0.79931

>  <Molecular Complexity>
0.6593

>  <Non-H Atoms>
27

>  <Non-C/H Atoms>
9

>  <Electronegative Atoms>
9

>  <Stereo Centers>
3

>  <Rotatable Bonds>
15

>  <Rings Closures>
0

>  <Aromatic Rings>
0

>  <Aromatic Atoms>
0

>  <sp3-Atoms>
18

>  <Symmetric atoms>
0

$$$$

eCreator 1.02D

 27 26  0  0  0  0  0  0  0  0999 V2000
    7.7942   -0.0000   -0.0000 P   0  0  0  0  0  0  0  0  0  0  0  0
    7.7942    1.0000   -0.0000 O   0  0  0  0  0  0  0  0  0  0  0  0
    6.9282   -0.5000   -0.0000 O   0  0  0  0  0  0  0  0  0  0  0  0
    8.6603   -0.5000   -0.0000 N   0  0  0  0  0  0  0  0  0  0  0  0
    8.6603    1.5000   -0.0000 C   0  0  0  0  0  0  0  0  0  0  0  0
    6.0622   -0.0000   -0.0000 C   0  0  0  0  0  0  0  0  0  0  0  0
    9.5263   -0.0000   -0.0000 C   0  0  0  0  0  0  0  0  0  0  0  0
    8.6603    2.5000   -0.0000 C   0  0  0  0  0  0  0  0  0  0  0  0
    5.1962   -0.5000   -0.0000 C   0  0  0  0  0  0  0  0  0  0  0  0
   10.3923   -0.5000   -0.0000 C   0  0  0  0  0  0  0  0  0  0  0  0
    9.5263    3.0000   -0.0000 C   0  0  0  0  0  0  0  0  0  0  0  0
    4.3301   -0.0000   -0.0000 O   0  0  0  0  0  0  0  0  0  0  0  0
    5.1962   -1.5000   -0.0000 C   0  0  0  0  0  0  0  0  0  0  0  0
   11.2583   -0.0000   -0.0000 O   0  0  0  0  0  0  0  0  0  0  0  0
   10.3923    2.5000   -0.0000 C   0  0  0  0  0  0  0  0  0  0  0  0
    3.4641   -0.5000   -0.0000 C   0  0  0  0  0  0  0  0  0  0  0  0
    6.0622   -2.0000   -0.0000 O   0  0  0  0  0  0  0  0  0  0  0  0
    4.3301   -2.0000   -0.0000 C   0  0  0  0  0  0  0  0  0  0  0  0
   12.1244   -0.5000   -0.0000 C   0  0  0  0  0  0  0  0  0  0  0  0
    2.5981   -0.0000   -0.0000 N   0  0  0  0  0  0  0  0  0  0  0  0
    4.3301   -3.0000   -0.0000 C   0  0  0  0  0  0  0  0  0  0  0  0
   12.9904   -0.0000   -0.0000 C   0  0  0  0  0  0  0  0  0  0  0  0
   12.1244   -1.5000   -0.0000 C   0  0  0  0  0  0  0  0  0  0  0  0
    1.7321   -0.5000   -0.0000 C   0  0  0  0  0  0  0  0  0  0  0  0
    2.5981    1.0000   -0.0000 C   0  0  0  0  0  0  0  0  0  0  0  0
    0.8660   -0.0000   -0.0000 C   0  0  0  0  0  0  0  0  0  0  0  0
    0.8660    1.0000   -0.0000 C   0  0  0  0  0  0  0  0  0  0  0  0
  1  2  1  0  0  0  0
  1  3  1  0  0  0  0
  1  4  1  0  0  0  0
  2  5  1  0  0  0  0
  3  6  1  0  0  0  0
  4  7  1  0  0  0  0
  5  8  1  0  0  0  0
  9  6  1  0  0  0  0
  7 10  1  0  0  0  0
  8 11  2  0  0  0  0
  9 12  1  6  0  0  0
 13  9  1  0  0  0  0
 10 14  1  0  0  0  0
 11 15  1  0  0  0  0
 12 16  1  0  0  0  0
 13 17  1  1  0  0  0
 13 18  1  0  0  0  0
 14 19  1  0  0  0  0
 16 20  1  0  0  0  0
 18 21  1  0  0  0  0
 19 22  1  0  0  0  0
 19 23  1  0  0  0  0
 20 24  1  0  0  0  0
 20 25  1  0  0  0  0
 24 26  2  0  0  0  0
 26 27  1  0  0  0  0
M  END
>  <idcoordinates2D>


>  <FragFp>
;EvUzeM:nzewOXf_iUje4Tmb8PRkoKV18ldFG0c9u9V0HW0FG018024#V4!V%46FV&214!

>  <PathFp>
!94F2NH#2X0k0ZcFM10211$95428FF11F80660X841V0V92H06k101FWFF04V!3c3F!62o0J2V401F

>  <SkelSpheres>
//(D(11(1&2,1%4/,9/$1/$3/6.3A$1$1/%301/&1#1/01/!1/1-1+2*1/&3/!1$3,1%2)1,2$1-C///$2$5$1!1/)2//)1+102/*2&1&1!11,6#2(3.1/.102*1#41//#1//+1(3%1!10i(1.1#1/+1&22$3(15!1/3//.1)3)1/01$1$1///%102/2)13@!1*

>  <Structure>
fmkQR@LY`cU``|LdbRRRTRRbvTTnjjjZjjjjY@hZHdcX

>  <Atoms>
27

>  <Bonds>
26

>  <Total Molweight>
367

>  <Total Molweight 2>
367.192

>  <cLogP>
2.585

>  <H-Acceptors>
7

>  <H-Donors>
0

>  <Total Surface Area>
32.69

>  <Relative PSA>
1.8415

>  <Polar Surface Area>
77.22

>  <Shape Index>
0.59259

>  <Molecular Flexibility>
0.77262

>  <Molecular Complexity>
0.63634

>  <Non-H Atoms>
27

>  <Non-C/H Atoms>
8

>  <Electronegative Atoms>
8

>  <Stereo Centers>
3

>  <Rotatable Bonds>
17

>  <Rings Closures>
0

>  <Aromatic Rings>
0

>  <Aromatic Atoms>
0

>  <sp3-Atoms>
23

>  <Symmetric atoms>
1

$$$$

eCreator 1.02D

 27 26  0  0  0  0  0  0  0  0999 V2000
    8.6603   -0.5000   -0.0000 P   0  0  0  0  0  0  0  0  0  0  0  0
    8.6603   -1.5000   -0.0000 O   0  0  0  0  0  0  0  0  0  0  0  0
    7.7942   -0.0000   -0.0000 O   0  0  0  0  0  0  0  0  0  0  0  0
    9.5263   -0.0000   -0.0000 N   0  0  0  0  0  0  0  0  0  0  0  0
    7.7942   -2.0000   -0.0000 C   0  0  0  0  0  0  0  0  0  0  0  0
    6.9282   -0.5000   -0.0000 C   0  0  0  0  0  0  0  0  0  0  0  0
   10.3923   -0.5000   -0.0000 C   0  0  0  0  0  0  0  0  0  0  0  0
    7.7942   -3.0000   -0.0000 C   0  0  0  0  0  0  0  0  0  0  0  0
    6.9282   -1.5000   -0.0000 C   0  0  0  0  0  0  0  0  0  0  0  0
    6.0622   -0.0000   -0.0000 C   0  0  0  0  0  0  0  0  0  0  0  0
   11.2583   -0.0000   -0.0000 C   0  0  0  0  0  0  0  0  0  0  0  0
    6.9282   -3.5000   -0.0000 C   0  0  0  0  0  0  0  0  0  0  0  0
    5.1962   -0.5000   -0.0000 O   0  0  0  0  0  0  0  0  0  0  0  0
    6.0622    1.0000   -0.0000 C   0  0  0  0  0  0  0  0  0  0  0  0
   12.1244   -0.5000   -0.0000 O   0  0  0  0  0  0  0  0  0  0  0  0
    6.9282   -4.5000   -0.0000 C   0  0  0  0  0  0  0  0  0  0  0  0
    4.3301   -0.0000   -0.0000 C   0  0  0  0  0  0  0  0  0  0  0  0
    5.1962    1.5000   -0.0000 O   0  0  0  0  0  0  0  0  0  0  0  0
   12.9904   -0.0000   -0.0000 C   0  0  0  0  0  0  0  0  0  0  0  0
    3.4641   -0.5000   -0.0000 N   0  0  0  0  0  0  0  0  0  0  0  0
    4.3301    1.0000   -0.0000 C   0  0  0  0  0  0  0  0  0  0  0  0
   13.8564   -0.5000   -0.0000 C   0  0  0  0  0  0  0  0  0  0  0  0
    2.5981   -0.0000   -0.0000 C   0  0  0  0  0  0  0  0  0  0  0  0
    3.4641   -1.5000   -0.0000 C   0  0  0  0  0  0  0  0  0  0  0  0
    1.7321   -0.5000   -0.0000 C   0  0  0  0  0  0  0  0  0  0  0  0
    1.7321   -1.5000   -0.0000 C   0  0  0  0  0  0  0  0  0  0  0  0
    0.8660   -2.0000   -0.0000 O   0  0  0  0  0  0  0  0  0  0  0  0
  1  2  1  0  0  0  0
  1  3  1  0  0  0  0
  1  4  1  0  0  0  0
  2  5  1  0  0  0  0
  3  6  1  0  0  0  0
  4  7  1  0  0  0  0
  5  8  2  0  0  0  0
  5  9  1  0  0  0  0
 10  6  1  0  0  0  0
  7 11  1  0  0  0  0
  8 12  1  0  0  0  0
 10 13  1  1  0  0  0
 10 14  1  0  0  0  0
 11 15  1  0  0  0  0
 12 16  2  0  0  0  0
 17 13  1  1  0  0  0
 14 18  1  0  0  0  0
 15 19  1  0  0  0  0
 17 20  1  0  0  0  0
 17 21  1  0  0  0  0
 19 22  1  0  0  0  0
 20 23  1  0  0  0  0
 20 24  1  0  0  0  0
 23 25  2  0  0  0  0
 25 26  1  0  0  0  0
 26 27  2  0  0  0  0
M  END
>  <idcoordinates2D>


>  <FragFp>
;j:UerrzlzutOVf5aUif4DXr@@0koKVG81dGY0@8e5VF@W0FG898024!4V401W041804!V0N$214!

>  <PathFp>
F094N2NH#6X0mV_80H102158#95420FH358g06402840V0V90m0Dk!1FGFN04VF03c1F!62k0J2V_01F

>  <SkelSpheres>
//(B(1&101&1//+2$6$3.1/*1/+A!1!2(201*1/,2&2//,1%1+1$1/2!1/&1/!1$4/#5/&1&1+9&1//&2$2$6(2!2)1/%22*6%1*1(2101!2//(2/#1*206/+1/$1)3$2(3/&1#1#2/&2.1/!30h/(1%1#1//#1(1210101/!21)1,32*1*1!22$11!1+2#11$1*2,2!1+2(1)102/,3031!2&

>  <Structure>
fmkPr@LY``shkAxYIDdhdmDdeieCeUTuUSUUSJIPLPrzp

>  <Atoms>
27

>  <Bonds>
26

>  <Total Molweight>
371

>  <Total Molweight 2>
371.180

>  <cLogP>
1.5015

>  <H-Acceptors>
8

>  <H-Donors>
0

>  <Total Surface Area>
72.22

>  <Relative PSA>
1.0141

>  <Polar Surface Area>
94.29

>  <Shape Index>
0.62963

>  <Molecular Flexibility>
0.78072

>  <Molecular Complexity>
0.65055

>  <Non-H Atoms>
27

>  <Non-C/H Atoms>
9

>  <Electronegative Atoms>
9

>  <Stereo Centers>
3

>  <Rotatable Bonds>
17

>  <Rings Closures>
0

>  <Aromatic Rings>
0

>  <Aromatic Atoms>
0

>  <sp3-Atoms>
18

>  <Symmetric atoms>
0

$$$$

eCreator 1.02D

 26 26  0  0  0  0  0  0  0  0999 V2000
    9.0933   -0.0000   -0.0000 P   0  0  0  0  0  0  0  0  0  0  0  0
    9.0933   -1.5000   -0.0000 O   0  0  0  0  0  0  0  0  0  0  0  0
   10.3923   -0.7500   -0.0000 O   0  0  0  0  0  0  0  0  0  0  0  0
    7.7942   -0.7500   -0.0000 O   0  0  0  0  0  0  0  0  0  0  0  0
    9.0933    1.5000   -0.0000 N   0  0  0  0  0  0  0  0  0  0  0  0
   11.6914   -0.0000   -0.0000 C   0  0  0  0  0  0  0  0  0  0  0  0
    6.4952   -0.0000   -0.0000 C   0  0  0  0  0  0  0  0  0  0  0  0
   10.3923    2.2500   -0.0000 C   0  0  0  0  0  0  0  0  0  0  0  0
   12.9904   -0.7500   -0.0000 C   0  0  0  0  0  0  0  0  0  0  0  0
    5.1962   -0.7500   -0.0000 C   0  0  0  0  0  0  0  0  0  0  0  0
   10.3923    3.7500   -0.0000 C   0  0  0  0  0  0  0  0  0  0  0  0
   11.6914    1.5000   -0.0000 C   0  0  0  0  0  0  0  0  0  0  0  0
   14.2894   -0.0000   -0.0000 C   0  0  0  0  0  0  0  0  0  0  0  0
    3.8971   -0.0000   -0.0000 C   0  0  0  0  0  0  0  0  0  0  0  0
   11.6914    4.5000   -0.0000 O   0  0  0  0  0  0  0  0  0  0  0  0
   15.5885   -0.7500   -0.0000 C   0  0  0  0  0  0  0  0  0  0  0  0
    2.5981   -0.7500   -0.0000 C   0  0  0  0  0  0  0  0  0  0  0  0
    1.8481   -2.0490   -0.0000 F   0  0  0  0  0  0  0  0  0  0  0  0
    1.2990   -0.0000   -0.0000 C   0  0  0  0  0  0  0  0  0  0  0  0
    3.3481   -2.0490   -0.0000 C   0  0  0  0  0  0  0  0  0  0  0  0
    0.0000   -0.7500   -0.0000 N   0  0  0  0  0  0  0  0  0  0  0  0
   -1.2990    0.0000   -0.0000 C   0  0  0  0  0  0  0  0  0  0  0  0
   -0.0000   -2.2500   -0.0000 C   0  0  0  0  0  0  0  0  0  0  0  0
   -2.5981   -0.7500   -0.0000 C   0  0  0  0  0  0  0  0  0  0  0  0
   -1.2990   -3.0000   -0.0000 N   0  0  0  0  0  0  0  0  0  0  0  0
   -2.5981   -2.2500   -0.0000 C   0  0  0  0  0  0  0  0  0  0  0  0
  1  2  2  0  0  0  0
  1  3  1  0  0  0  0
  1  4  1  0  0  0  0
  1  5  1  0  0  0  0
  3  6  1  0  0  0  0
  4  7  1  0  0  0  0
  8  5  1  6  0  0  0
  6  9  2  0  0  0  0
  7 10  1  0  0  0  0
  8 11  1  0  0  0  0
  8 12  1  0  0  0  0
  9 13  1  0  0  0  0
 10 14  1  0  0  0  0
 11 15  1  0  0  0  0
 13 16  2  0  0  0  0
 17 14  1  0  0  0  0
 17 18  1  1  0  0  0
 17 19  1  0  0  0  0
 17 20  1  0  0  0  0
 19 21  1  0  0  0  0
 21 22  1  0  0  0  0
 21 23  1  0  0  0  0
 22 24  2  0  0  0  0
 23 25  1  0  0  0  0
 24 26  1  0  0  0  0
 25 26  1  0  0  0  0
M  END
>  <idcoordinates2D>


>  <FragFp>
;jvvzir<ytOijyeTdQhDYbecck5bnSK371Wkg@PZdHeRHF2!V4#2IGFV1_V#JJF!2N!V0V1B!

>  <PathFp>
F0910IN!80BX4mV_8JP1020Be218930V8FG25NW06V0VO50V0m14m0@k1#WFs1XV!F970F062kFF20_050

>  <SkelSpheres>
//3#1!D(11(1!3/(1%1)1+3$3%3&3/2/#1/!@+3-1/*2%23/01&1/%1.1$1,2#1$11%1.1&1&2/1)1!3/!2$21/06+12*1)1&1)1#14/&102101/#1&4%103/(2%201//-21-1!3,1)3/$11101///-1$1(1,1/+f1!1!1/!1+1//1)2$1//%1/&2&401&102/1$101!1%3#1,11.4%1%10401%2!3/1-

>  <Structure>
fekpQ@BEGAFG@|HrFRRYIIQIYFSZIH\vjijjZjijQqAdNT

>  <Atoms>
26

>  <Bonds>
26

>  <Total Molweight>
360

>  <Total Molweight 2>
360.176

>  <cLogP>
1.0724

>  <H-Acceptors>
7

>  <H-Donors>
0

>  <Total Surface Area>
68.14

>  <Relative PSA>
0.89184

>  <Polar Surface Area>
75.29

>  <Shape Index>
0.61538

>  <Molecular Flexibility>
0.73143

>  <Molecular Complexity>
0.68511

>  <Non-H Atoms>
26

>  <Non-C/H Atoms>
9

>  <Electronegative Atoms>
9

>  <Stereo Centers>
3

>  <Rotatable Bonds>
12

>  <Rings Closures>
1

>  <Aromatic Rings>
0

>  <Aromatic Atoms>
0

>  <sp3-Atoms>
17

>  <Symmetric atoms>
0

$$$$

eCreator 1.02D

 27 26  0  0  0  0  0  0  0  0999 V2000
    9.5263   -0.0000   -0.0000 P   0  0  0  0  0  0  0  0  0  0  0  0
   10.3923   -0.5000   -0.0000 O   0  0  0  0  0  0  0  0  0  0  0  0
    8.6603   -0.5000   -0.0000 O   0  0  0  0  0  0  0  0  0  0  0  0
    9.5263    1.0000   -0.0000 N   0  0  0  0  0  0  0  0  0  0  0  0
   11.2583   -0.0000   -0.0000 C   0  0  0  0  0  0  0  0  0  0  0  0
    7.7942   -0.0000   -0.0000 C   0  0  0  0  0  0  0  0  0  0  0  0
    8.6603    1.5000   -0.0000 C   0  0  0  0  0  0  0  0  0  0  0  0
   12.1244   -0.5000   -0.0000 C   0  0  0  0  0  0  0  0  0  0  0  0
    6.9282   -0.5000   -0.0000 C   0  0  0  0  0  0  0  0  0  0  0  0
    8.6603    2.5000   -0.0000 C   0  0  0  0  0  0  0  0  0  0  0  0
   12.9904   -0.0000   -0.0000 C   0  0  0  0  0  0  0  0  0  0  0  0
    6.0622   -0.0000   -0.0000 C   0  0  0  0  0  0  0  0  0  0  0  0
    7.7942    3.0000   -0.0000 O   0  0  0  0  0  0  0  0  0  0  0  0
   12.9904    1.0000   -0.0000 C   0  0  0  0  0  0  0  0  0  0  0  0
    6.0622    1.0000   -0.0000 O   0  0  0  0  0  0  0  0  0  0  0  0
    5.1962   -0.5000   -0.0000 C   0  0  0  0  0  0  0  0  0  0  0  0
    7.7942    4.0000   -0.0000 C   0  0  0  0  0  0  0  0  0  0  0  0
   13.8564    1.5000   -0.0000 C   0  0  0  0  0  0  0  0  0  0  0  0
    5.1962   -1.5000   -0.0000 F   0  0  0  0  0  0  0  0  0  0  0  0
    4.3301   -0.0000   -0.0000 C   0  0  0  0  0  0  0  0  0  0  0  0
    6.9282    4.5000   -0.0000 C   0  0  0  0  0  0  0  0  0  0  0  0
    3.4641   -0.5000   -0.0000 N   0  0  0  0  0  0  0  0  0  0  0  0
    2.5981   -0.0000   -0.0000 C   0  0  0  0  0  0  0  0  0  0  0  0
    1.7321   -0.5000   -0.0000 C   0  0  0  0  0  0  0  0  0  0  0  0
    1.7321   -1.5000   -0.0000 C   0  0  0  0  0  0  0  0  0  0  0  0
    2.5981   -2.0000   -0.0000 O   0  0  0  0  0  0  0  0  0  0  0  0
    0.8660   -2.0000   -0.0000 N   0  0  0  0  0  0  0  0  0  0  0  0
  1  2  1  0  0  0  0
  1  3  1  0  0  0  0
  1  4  1  0  0  0  0
  2  5  1  0  0  0  0
  3  6  1  0  0  0  0
  4  7  1  0  0  0  0
  5  8  1  0  0  0  0
  6  9  1  0  0  0  0
  7 10  1  0  0  0  0
  8 11  2  0  0  0  0
 12  9  1  0  0  0  0
 10 13  1  0  0  0  0
 11 14  1  0  0  0  0
 12 15  1  6  0  0  0
 16 12  1  0  0  0  0
 13 17  1  0  0  0  0
 14 18  2  0  0  0  0
 16 19  1  1  0  0  0
 16 20  1  0  0  0  0
 17 21  1  0  0  0  0
 20 22  1  0  0  0  0
 22 23  1  0  0  0  0
 23 24  2  0  0  0  0
 24 25  1  0  0  0  0
 25 26  2  0  0  0  0
 25 27  1  0  0  0  0
M  END
>  <idcoordinates2D>


>  <FragFp>
;EzUzeM:IzyoNXf_eDh@4umb8eRkVKll0l8010V9PB!HZ22%22080VF0V5%J6FV0H%1B!

>  <PathFp>
F09083N2G802X4kVZcF51021GX0109JB08FI31FC0622V840V0m12F0Dk1!FWFF06VF0Fd30F062oFF2V4010

>  <SkelSpheres>
//(D(1)1&2!2/2/&2$5!103.102%2+11-2*1%A$1//1/,1#4//-1//!2!1$3/01/!1$3,21$6/&1/#6&1///205&1/*1.1%4+301%1$2#202-1/+1#1#1(2,5$21/02#2/12&1#1!102//1#1/#1#102#21*1.1!20g!1/$101(11#2//$101/$1/-33/(21(12+2$1$11/*1/%101%103/,5051*

>  <Structure>
fmkqQ@LUWAAgSAxIdLdbRRRRRbVbNRTjjjZjfjfYFizHdmX

>  <Atoms>
27

>  <Bonds>
26

>  <Total Molweight>
376

>  <Total Molweight 2>
376.175

>  <cLogP>
0.4015

>  <H-Acceptors>
8

>  <H-Donors>
0

>  <Total Surface Area>
81.96

>  <Relative PSA>
0.81491

>  <Polar Surface Area>
88.3

>  <Shape Index>
0.66667

>  <Molecular Flexibility>
0.79912

>  <Molecular Complexity>
0.58727

>  <Non-H Atoms>
27

>  <Non-C/H Atoms>
10

>  <Electronegative Atoms>
10

>  <Stereo Centers>
3

>  <Rotatable Bonds>
18

>  <Rings Closures>
0

>  <Aromatic Rings>
0

>  <Aromatic Atoms>
0

>  <sp3-Atoms>
16

>  <Symmetric atoms>
0

$$$$

eCreator 1.02D

 27 26  0  0  0  0  0  0  0  0999 V2000
   12.9904   -0.7500   -0.0000 P   0  0  0  0  0  0  0  0  0  0  0  0
   14.2894   -0.0000   -0.0000 O   0  0  0  0  0  0  0  0  0  0  0  0
   11.6913   -0.0000   -0.0000 O   0  0  0  0  0  0  0  0  0  0  0  0
   12.9904   -2.2500   -0.0000 N   0  0  0  0  0  0  0  0  0  0  0  0
   15.5885   -0.7500   -0.0000 C   0  0  0  0  0  0  0  0  0  0  0  0
   10.3923   -0.7500   -0.0000 C   0  0  0  0  0  0  0  0  0  0  0  0
   14.2894   -3.0000   -0.0000 C   0  0  0  0  0  0  0  0  0  0  0  0
   16.8875   -0.0000   -0.0000 C   0  0  0  0  0  0  0  0  0  0  0  0
    9.0933   -0.0000   -0.0000 C   0  0  0  0  0  0  0  0  0  0  0  0
   14.2894   -4.5000   -0.0000 C   0  0  0  0  0  0  0  0  0  0  0  0
   15.5885   -2.2500   -0.0000 C   0  0  0  0  0  0  0  0  0  0  0  0
   18.1865   -0.7500   -0.0000 C   0  0  0  0  0  0  0  0  0  0  0  0
    7.7942   -0.7500   -0.0000 O   0  0  0  0  0  0  0  0  0  0  0  0
    9.0933    1.5000   -0.0000 C   0  0  0  0  0  0  0  0  0  0  0  0
   12.9904   -5.2500   -0.0000 O   0  0  0  0  0  0  0  0  0  0  0  0
   15.5885   -5.2500   -0.0000 O   0  0  0  0  0  0  0  0  0  0  0  0
   18.1865   -2.2500   -0.0000 C   0  0  0  0  0  0  0  0  0  0  0  0
    6.4952   -0.0000   -0.0000 C   0  0  0  0  0  0  0  0  0  0  0  0
    7.7942    2.2500   -0.0000 O   0  0  0  0  0  0  0  0  0  0  0  0
   19.4856   -3.0000   -0.0000 C   0  0  0  0  0  0  0  0  0  0  0  0
    5.1962   -0.7500   -0.0000 N   0  0  0  0  0  0  0  0  0  0  0  0
   20.7846   -2.2500   -0.0000 C   0  0  0  0  0  0  0  0  0  0  0  0
    3.8971   -0.0000   -0.0000 C   0  0  0  0  0  0  0  0  0  0  0  0
    2.5981   -0.7500   -0.0000 N   0  0  0  0  0  0  0  0  0  0  0  0
    1.2990   -0.0000   -0.0000 C   0  0  0  0  0  0  0  0  0  0  0  0
    1.2990    1.5000   -0.0000 O   0  0  0  0  0  0  0  0  0  0  0  0
    0.0000   -0.7500   -0.0000 C   0  0  0  0  0  0  0  0  0  0  0  0
  1  2  1  0  0  0  0
  1  3  1  0  0  0  0
  1  4  1  0  0  0  0
  2  5  1  0  0  0  0
  3  6  1  0  0  0  0
  7  4  1  1  0  0  0
  5  8  1  0  0  0  0
  9  6  1  0  0  0  0
  7 10  1  0  0  0  0
  7 11  1  0  0  0  0
  8 12  2  0  0  0  0
  9 13  1  1  0  0  0
  9 14  1  0  0  0  0
 10 15  2  0  0  0  0
 10 16  1  0  0  0  0
 12 17  1  0  0  0  0
 13 18  1  0  0  0  0
 14 19  1  0  0  0  0
 17 20  2  0  0  0  0
 18 21  1  0  0  0  0
 20 22  1  0  0  0  0
 21 23  1  0  0  0  0
 23 24  1  0  0  0  0
 24 25  1  0  0  0  0
 25 26  2  0  0  0  0
 25 27  1  0  0  0  0
M  END
>  <idcoordinates2D>


>  <FragFp>
;j:UirrzpzvwsYj4aUjf4gXjR80kJrVl82cK5849P4X!WF0F21V06Z04JV420V0V$40F0F$X14!

>  <PathFp>
8094F2NHG#Y0k0Zg4K20211$944X0FF11F406a2284#VO2H0Pl!1D10F0BZF03891!22J0J6V401F

>  <SkelSpheres>
//#1#B01%1)2&2/#1/#5(4$2-1//&4/@!101/-101/.303/$2&2%2/(1!1/1/*1+1%1#35,1%3/!2$1)1#1#9&2-1/+3&7(5/#3$1*2#1/!3$1)203!3/04/#102/#1)1!4$1/1&1/1$2*201/(1////*10f/&11021/!1//012!110201*1/-6/*1/(1//$101&101*3&103/,407+

>  <Structure>
fmkqr@LE{AAg^SLGaddRRRbTTrQVVReUUTtuSUSHXaQBeK@

>  <Atoms>
27

>  <Bonds>
26

>  <Total Molweight>
377

>  <Total Molweight 2>
377.164

>  <cLogP>
-1.5184

>  <H-Acceptors>
10

>  <H-Donors>
0

>  <Total Surface Area>
90.29

>  <Relative PSA>
1.0292

>  <Polar Surface Area>
125.6

>  <Shape Index>
0.66667

>  <Molecular Flexibility>
0.78763

>  <Molecular Complexity>
0.60895

>  <Non-H Atoms>
27

>  <Non-C/H Atoms>
11

>  <Electronegative Atoms>
11

>  <Stereo Centers>
3

>  <Rotatable Bonds>
16

>  <Rings Closures>
0

>  <Aromatic Rings>
0

>  <Aromatic Atoms>
0

>  <sp3-Atoms>
18

>  <Symmetric atoms>
0

$$$$

eCreator 1.02D

 28 27  0  0  0  0  0  0  0  0999 V2000
   14.2894   -0.0000   -0.0000 P   0  0  0  0  0  0  0  0  0  0  0  0
   15.5885    0.7500   -0.0000 O   0  0  0  0  0  0  0  0  0  0  0  0
   14.2894    1.5000   -0.0000 O   0  0  0  0  0  0  0  0  0  0  0  0
   12.9904   -0.7500   -0.0000 O   0  0  0  0  0  0  0  0  0  0  0  0
   15.5885   -0.7500   -0.0000 N   0  0  0  0  0  0  0  0  0  0  0  0
   15.5885    2.2500   -0.0000 C   0  0  0  0  0  0  0  0  0  0  0  0
   11.6913   -0.0000   -0.0000 C   0  0  0  0  0  0  0  0  0  0  0  0
   16.8875   -0.0000   -0.0000 C   0  0  0  0  0  0  0  0  0  0  0  0
   15.5885    3.7500   -0.0000 C   0  0  0  0  0  0  0  0  0  0  0  0
   10.3923   -0.7500   -0.0000 C   0  0  0  0  0  0  0  0  0  0  0  0
   18.1865   -0.7500   -0.0000 C   0  0  0  0  0  0  0  0  0  0  0  0
   16.8875    1.5000   -0.0000 C   0  0  0  0  0  0  0  0  0  0  0  0
   16.8875    4.5000   -0.0000 C   0  0  0  0  0  0  0  0  0  0  0  0
   10.3923   -2.2500   -0.0000 O   0  0  0  0  0  0  0  0  0  0  0  0
    9.0933   -0.0000   -0.0000 C   0  0  0  0  0  0  0  0  0  0  0  0
   18.1865   -2.2500   -0.0000 O   0  0  0  0  0  0  0  0  0  0  0  0
   19.4856   -0.0000   -0.0000 O   0  0  0  0  0  0  0  0  0  0  0  0
    7.7942   -0.7500   -0.0000 C   0  0  0  0  0  0  0  0  0  0  0  0
   20.7846   -0.7500   -0.0000 C   0  0  0  0  0  0  0  0  0  0  0  0
    6.4952   -0.0000   -0.0000 C   0  0  0  0  0  0  0  0  0  0  0  0
   22.0836   -0.0000   -0.0000 C   0  0  0  0  0  0  0  0  0  0  0  0
    5.1962   -0.7500   -0.0000 N   0  0  0  0  0  0  0  0  0  0  0  0
    3.8971   -0.0000   -0.0000 C   0  0  0  0  0  0  0  0  0  0  0  0
    5.1962   -2.2500   -0.0000 C   0  0  0  0  0  0  0  0  0  0  0  0
    2.5981   -0.7500   -0.0000 C   0  0  0  0  0  0  0  0  0  0  0  0
    6.4952   -3.0000   -0.0000 N   0  0  0  0  0  0  0  0  0  0  0  0
    2.5981   -2.2500   -0.0000 C   0  0  0  0  0  0  0  0  0  0  0  0
    1.2990   -3.0000   -0.0000 O   0  0  0  0  0  0  0  0  0  0  0  0
  1  2  2  0  0  0  0
  1  3  1  0  0  0  0
  1  4  1  0  0  0  0
  1  5  1  0  0  0  0
  3  6  1  0  0  0  0
  4  7  1  0  0  0  0
  8  5  1  1  0  0  0
  6  9  2  0  0  0  0
 10  7  1  0  0  0  0
  8 11  1  0  0  0  0
  8 12  1  0  0  0  0
  9 13  1  0  0  0  0
 10 14  1  1  0  0  0
 10 15  1  0  0  0  0
 11 16  2  0  0  0  0
 11 17  1  0  0  0  0
 15 18  1  0  0  0  0
 17 19  1  0  0  0  0
 18 20  1  0  0  0  0
 19 21  1  0  0  0  0
 20 22  1  0  0  0  0
 22 23  1  0  0  0  0
 22 24  1  0  0  0  0
 23 25  2  0  0  0  0
 24 26  1  0  0  0  0
 25 27  1  0  0  0  0
 27 28  2  0  0  0  0
M  END
>  <idcoordinates2D>


>  <FragFp>
;j;ir=xtjjgiThvhDfjTsgopbXS0fbCpNgjTZfFuqFkFk1V54Z0aM14X1W0V!F428k2c$V14!

>  <PathFp>
N08082FF#DX0mV_8JP30@V9@010970V8FQH58h06!V950V0V14m0Dk10WHWFs1cZ!7d31F0L2k0F2VC05F

>  <SkelSpheres>
/02/%D(11(1+2)2(1/2!2$5$3/.2(1/!102!1$@%2/.22/01/%1/-2&1&3$3#1,1$21%2.1.2/*1!1/!2$2-2#8&2(1//#1$7$1!2/2(1/%2%1&1.2!201#3*3+1/(2$2&102!3%1/$1/$1!1%2!1#2,2.1+1+1(2//$h3&1%1(2%11//&1)2/&1/#2%3/)21#1$1.101#3/)2$1.2,10301#122#1,1030301)

>  <Structure>
fc{qr@BUgAFK^ClGaddfRRTRberRtRVZjfjijjiiQqRbNWV

>  <Atoms>
28

>  <Bonds>
27

>  <Total Molweight>
389

>  <Total Molweight 2>
389.175

>  <cLogP>
-1.2497

>  <H-Acceptors>
10

>  <H-Donors>
0

>  <Total Surface Area>
91.12

>  <Relative PSA>
1.0629

>  <Polar Surface Area>
118.66

>  <Shape Index>
0.64286

>  <Molecular Flexibility>
0.78251

>  <Molecular Complexity>
0.68273

>  <Non-H Atoms>
28

>  <Non-C/H Atoms>
11

>  <Electronegative Atoms>
11

>  <Stereo Centers>
3

>  <Rotatable Bonds>
16

>  <Rings Closures>
0

>  <Aromatic Rings>
0

>  <Aromatic Atoms>
0

>  <sp3-Atoms>
17

>  <Symmetric atoms>
0

$$$$

eCreator 1.02D

 28 27  0  0  0  0  0  0  0  0999 V2000
    8.6603   -0.5000   -0.0000 P   0  0  0  0  0  0  0  0  0  0  0  0
    9.5263   -0.0000   -0.0000 O   0  0  0  0  0  0  0  0  0  0  0  0
    7.7942   -0.0000   -0.0000 O   0  0  0  0  0  0  0  0  0  0  0  0
    8.6603   -1.5000   -0.0000 N   0  0  0  0  0  0  0  0  0  0  0  0
   10.3923   -0.5000   -0.0000 C   0  0  0  0  0  0  0  0  0  0  0  0
    6.9282   -0.5000   -0.0000 C   0  0  0  0  0  0  0  0  0  0  0  0
    9.5263   -2.0000   -0.0000 C   0  0  0  0  0  0  0  0  0  0  0  0
   11.2583   -0.0000   -0.0000 C   0  0  0  0  0  0  0  0  0  0  0  0
    6.0622   -0.0000   -0.0000 C   0  0  0  0  0  0  0  0  0  0  0  0
    9.5263   -3.0000   -0.0000 C   0  0  0  0  0  0  0  0  0  0  0  0
   10.3923   -1.5000   -0.0000 C   0  0  0  0  0  0  0  0  0  0  0  0
   12.1244   -0.5000   -0.0000 C   0  0  0  0  0  0  0  0  0  0  0  0
    5.1962   -0.5000   -0.0000 C   0  0  0  0  0  0  0  0  0  0  0  0
   10.3923   -3.5000   -0.0000 O   0  0  0  0  0  0  0  0  0  0  0  0
   12.9904   -0.0000   -0.0000 C   0  0  0  0  0  0  0  0  0  0  0  0
    5.1962   -1.5000   -0.0000 O   0  0  0  0  0  0  0  0  0  0  0  0
    4.3301   -0.0000   -0.0000 C   0  0  0  0  0  0  0  0  0  0  0  0
   10.3923   -4.5000   -0.0000 C   0  0  0  0  0  0  0  0  0  0  0  0
   12.9904    1.0000   -0.0000 C   0  0  0  0  0  0  0  0  0  0  0  0
    3.4641   -0.5000   -0.0000 C   0  0  0  0  0  0  0  0  0  0  0  0
    4.3301    1.0000   -0.0000 C   0  0  0  0  0  0  0  0  0  0  0  0
   11.2583   -5.0000   -0.0000 C   0  0  0  0  0  0  0  0  0  0  0  0
    2.5981   -0.0000   -0.0000 N   0  0  0  0  0  0  0  0  0  0  0  0
    2.5981    1.0000   -0.0000 C   0  0  0  0  0  0  0  0  0  0  0  0
    1.7321   -0.5000   -0.0000 C   0  0  0  0  0  0  0  0  0  0  0  0
    1.7321    1.5000   -0.0000 O   0  0  0  0  0  0  0  0  0  0  0  0
    0.8660   -0.0000   -0.0000 C   0  0  0  0  0  0  0  0  0  0  0  0
    0.8660    1.0000   -0.0000 C   0  0  0  0  0  0  0  0  0  0  0  0
  1  2  1  0  0  0  0
  1  3  1  0  0  0  0
  1  4  1  0  0  0  0
  2  5  1  0  0  0  0
  3  6  1  0  0  0  0
  7  4  1  1  0  0  0
  5  8  2  0  0  0  0
  6  9  1  0  0  0  0
  7 10  1  0  0  0  0
  7 11  1  0  0  0  0
  8 12  1  0  0  0  0
 13  9  1  0  0  0  0
 10 14  1  0  0  0  0
 12 15  2  0  0  0  0
 13 16  1  1  0  0  0
 13 17  1  0  0  0  0
 14 18  1  0  0  0  0
 15 19  1  0  0  0  0
 17 20  1  0  0  0  0
 17 21  1  0  0  0  0
 18 22  1  0  0  0  0
 20 23  1  0  0  0  0
 23 24  1  0  0  0  0
 23 25  1  0  0  0  0
 24 26  2  0  0  0  0
 25 27  2  0  0  0  0
 27 28  1  0  0  0  0
M  END
>  <idcoordinates2D>


>  <FragFp>
;EzUzeM:nzyxOWfpeThf4ymbeeRko_Yx0l91W0g8@B0FyZFH1!V40D02IV!15!V!42FV0P!V!14!

>  <PathFp>
F09082N6#4X0mV_8F010@0K@0109JB08FG358hV7!VN40V0V10k0Dl120FWFN04VF!d30F0a2k0F2V_010

>  <SkelSpheres>
//2&A03%3)1&1/#1/&21#@01!1#1$1/*2$31)6$1*F+1(1(2!2/*1,1//#3/$1,1*3/1+1,1$1,11$4/!2/(B2%1101//)1$5//(1/.1!2.2&1///$2,4//$1%1$2$1&111&1+101-1-1/2/.10k!1$2%1+1)2&1/!2%3/$2(2/&1%2%1/!21(2121)2+1-1/(2$2!1$1010102#2+1+315+

>  <Structure>
fc{QR@LM`bwi`|LdbRRTRVTRtVLRuUSUTuUURrFHtprlsX

>  <Atoms>
28

>  <Bonds>
27

>  <Total Molweight>
379

>  <Total Molweight 2>
379.203

>  <cLogP>
2.8654

>  <H-Acceptors>
7

>  <H-Donors>
0

>  <Total Surface Area>
56.04

>  <Relative PSA>
1.1285

>  <Polar Surface Area>
85.06

>  <Shape Index>
0.60714

>  <Molecular Flexibility>
0.80663

>  <Molecular Complexity>
0.63126

>  <Non-H Atoms>
28

>  <Non-C/H Atoms>
8

>  <Electronegative Atoms>
8

>  <Stereo Centers>
4

>  <Rotatable Bonds>
16

>  <Rings Closures>
0

>  <Aromatic Rings>
0

>  <Aromatic Atoms>
0

>  <sp3-Atoms>
19

>  <Symmetric atoms>
0

$$$$

eCreator 1.02D

 28 27  0  0  0  0  0  0  0  0999 V2000
    9.5263   -0.0000   -0.0000 P   0  0  0  0  0  0  0  0  0  0  0  0
   10.3923    0.5000   -0.0000 O   0  0  0  0  0  0  0  0  0  0  0  0
    9.5263    1.0000   -0.0000 O   0  0  0  0  0  0  0  0  0  0  0  0
    8.6603   -0.5000   -0.0000 O   0  0  0  0  0  0  0  0  0  0  0  0
   10.3923   -0.5000   -0.0000 N   0  0  0  0  0  0  0  0  0  0  0  0
   10.3923    1.5000   -0.0000 C   0  0  0  0  0  0  0  0  0  0  0  0
    7.7942   -0.0000   -0.0000 C   0  0  0  0  0  0  0  0  0  0  0  0
   11.2583   -0.0000   -0.0000 C   0  0  0  0  0  0  0  0  0  0  0  0
   10.3923    2.5000   -0.0000 C   0  0  0  0  0  0  0  0  0  0  0  0
   11.2583    1.0000   -0.0000 C   0  0  0  0  0  0  0  0  0  0  0  0
    6.9282   -0.5000   -0.0000 C   0  0  0  0  0  0  0  0  0  0  0  0
   12.1244   -0.5000   -0.0000 C   0  0  0  0  0  0  0  0  0  0  0  0
   11.2583    3.0000   -0.0000 C   0  0  0  0  0  0  0  0  0  0  0  0
    6.0622   -0.0000   -0.0000 C   0  0  0  0  0  0  0  0  0  0  0  0
   12.9904   -0.0000   -0.0000 O   0  0  0  0  0  0  0  0  0  0  0  0
   12.1244    2.5000   -0.0000 C   0  0  0  0  0  0  0  0  0  0  0  0
    5.1962   -0.5000   -0.0000 C   0  0  0  0  0  0  0  0  0  0  0  0
   13.8564   -0.5000   -0.0000 C   0  0  0  0  0  0  0  0  0  0  0  0
    5.1962   -1.5000   -0.0000 F   0  0  0  0  0  0  0  0  0  0  0  0
    4.3301   -0.0000   -0.0000 C   0  0  0  0  0  0  0  0  0  0  0  0
   14.7224   -0.0000   -0.0000 C   0  0  0  0  0  0  0  0  0  0  0  0
    4.3301    1.0000   -0.0000 O   0  0  0  0  0  0  0  0  0  0  0  0
    3.4641   -0.5000   -0.0000 N   0  0  0  0  0  0  0  0  0  0  0  0
    2.5981   -0.0000   -0.0000 C   0  0  0  0  0  0  0  0  0  0  0  0
    3.4641   -1.5000   -0.0000 C   0  0  0  0  0  0  0  0  0  0  0  0
    1.7321   -0.5000   -0.0000 N   0  0  0  0  0  0  0  0  0  0  0  0
    0.8660   -0.0000   -0.0000 C   0  0  0  0  0  0  0  0  0  0  0  0
    0.0000   -0.5000   -0.0000 O   0  0  0  0  0  0  0  0  0  0  0  0
  1  2  2  0  0  0  0
  1  3  1  0  0  0  0
  1  4  1  0  0  0  0
  1  5  1  0  0  0  0
  3  6  1  0  0  0  0
  4  7  1  0  0  0  0
  5  8  1  0  0  0  0
  6  9  1  0  0  0  0
  6 10  2  0  0  0  0
  7 11  1  0  0  0  0
  8 12  1  0  0  0  0
  9 13  2  0  0  0  0
 11 14  1  0  0  0  0
 12 15  1  0  0  0  0
 13 16  1  0  0  0  0
 17 14  1  0  0  0  0
 15 18  1  0  0  0  0
 17 19  1  1  0  0  0
 20 17  1  0  0  0  0
 18 21  1  0  0  0  0
 20 22  1  6  0  0  0
 20 23  1  0  0  0  0
 23 24  1  0  0  0  0
 23 25  1  0  0  0  0
 24 26  1  0  0  0  0
 26 27  1  0  0  0  0
 27 28  2  0  0  0  0
M  END
>  <idcoordinates2D>


>  <FragFp>
;j;ir:UzypOijhiTdAheYbAuNkZMYp!A1_4afPd9FYo02!80J2#L1!W4$4040V28$X1B!

>  <PathFp>
!8!HN0F!8X4m0ZgJS!219e010924V8FF21Ng06X0V950V0XG2mVUl1!JW1k1ZVF0Fc70F0H2oFF2V5050

>  <SkelSpheres>
/*1,E(11(1-1/#1/2!206$4+1!1.2#2-1014(1&8/!2&1//,3///#3#3#2&11!1&4/*1#21(2&2(2)2!7/&102/072%1//!2#2$3$6/)2/&12!2%1!1%1,2%2(2021/,2(1!1301,1!4//-13&1#1//!1)1/,2/.30h&1(2!1%1)10102)1//)2-1/(2/2(21)1+2$1$210101//.1%104(2/#2!1*

>  <Structure>
fc{pq@BMgAFGUvCpSHYIIdeDeddmEhXlfjjZZjjjjTAfYCS@

>  <Atoms>
28

>  <Bonds>
27

>  <Total Molweight>
392

>  <Total Molweight 2>
392.174

>  <cLogP>
0.7736

>  <H-Acceptors>
9

>  <H-Donors>
0

>  <Total Surface Area>
83.38

>  <Relative PSA>
1.0052

>  <Polar Surface Area>
101.59

>  <Shape Index>
0.64286

>  <Molecular Flexibility>
0.77085

>  <Molecular Complexity>
0.67279

>  <Non-H Atoms>
28

>  <Non-C/H Atoms>
11

>  <Electronegative Atoms>
11

>  <Stereo Centers>
3

>  <Rotatable Bonds>
16

>  <Rings Closures>
0

>  <Aromatic Rings>
0

>  <Aromatic Atoms>
0

>  <sp3-Atoms>
18

>  <Symmetric atoms>
0

$$$$

eCreator 1.02D

 28 27  0  0  0  0  0  0  0  0999 V2000
    9.5263   -0.0000   -0.0000 P   0  0  0  0  0  0  0  0  0  0  0  0
   10.3923   -0.5000   -0.0000 O   0  0  0  0  0  0  0  0  0  0  0  0
    8.6603   -0.5000   -0.0000 O   0  0  0  0  0  0  0  0  0  0  0  0
    9.5263    1.0000   -0.0000 N   0  0  0  0  0  0  0  0  0  0  0  0
   11.2583   -0.0000   -0.0000 C   0  0  0  0  0  0  0  0  0  0  0  0
    7.7942   -0.0000   -0.0000 C   0  0  0  0  0  0  0  0  0  0  0  0
    8.6603    1.5000   -0.0000 C   0  0  0  0  0  0  0  0  0  0  0  0
   12.1244   -0.5000   -0.0000 C   0  0  0  0  0  0  0  0  0  0  0  0
    6.9282   -0.5000   -0.0000 C   0  0  0  0  0  0  0  0  0  0  0  0
    8.6603    2.5000   -0.0000 C   0  0  0  0  0  0  0  0  0  0  0  0
    7.7942    1.0000   -0.0000 C   0  0  0  0  0  0  0  0  0  0  0  0
   12.9904   -0.0000   -0.0000 C   0  0  0  0  0  0  0  0  0  0  0  0
    6.0622   -0.0000   -0.0000 O   0  0  0  0  0  0  0  0  0  0  0  0
    6.9282   -1.5000   -0.0000 C   0  0  0  0  0  0  0  0  0  0  0  0
    7.7942    3.0000   -0.0000 O   0  0  0  0  0  0  0  0  0  0  0  0
   12.9904    1.0000   -0.0000 C   0  0  0  0  0  0  0  0  0  0  0  0
    5.1962   -0.5000   -0.0000 C   0  0  0  0  0  0  0  0  0  0  0  0
    7.7942   -2.0000   -0.0000 O   0  0  0  0  0  0  0  0  0  0  0  0
    7.7942    4.0000   -0.0000 C   0  0  0  0  0  0  0  0  0  0  0  0
   13.8564    1.5000   -0.0000 C   0  0  0  0  0  0  0  0  0  0  0  0
    4.3301   -0.0000   -0.0000 N   0  0  0  0  0  0  0  0  0  0  0  0
    6.9282    4.5000   -0.0000 C   0  0  0  0  0  0  0  0  0  0  0  0
   14.7224    1.0000   -0.0000 C   0  0  0  0  0  0  0  0  0  0  0  0
    3.4641   -0.5000   -0.0000 C   0  0  0  0  0  0  0  0  0  0  0  0
    2.5981   -0.0000   -0.0000 C   0  0  0  0  0  0  0  0  0  0  0  0
    2.5981    1.0000   -0.0000 C   0  0  0  0  0  0  0  0  0  0  0  0
    1.7321    1.5000   -0.0000 N   0  0  0  0  0  0  0  0  0  0  0  0
    1.7321    2.5000   -0.0000 C   0  0  0  0  0  0  0  0  0  0  0  0
  1  2  1  0  0  0  0
  1  3  1  0  0  0  0
  1  4  1  0  0  0  0
  2  5  1  0  0  0  0
  3  6  1  0  0  0  0
  7  4  1  1  0  0  0
  5  8  1  0  0  0  0
  9  6  1  0  0  0  0
  7 10  1  0  0  0  0
  7 11  1  0  0  0  0
  8 12  2  0  0  0  0
  9 13  1  6  0  0  0
  9 14  1  0  0  0  0
 10 15  1  0  0  0  0
 12 16  1  0  0  0  0
 13 17  1  0  0  0  0
 14 18  1  0  0  0  0
 15 19  1  0  0  0  0
 16 20  2  0  0  0  0
 17 21  1  0  0  0  0
 19 22  1  0  0  0  0
 20 23  1  0  0  0  0
 21 24  1  0  0  0  0
 24 25  2  0  0  0  0
 25 26  1  0  0  0  0
 26 27  1  0  0  0  0
 27 28  1  0  0  0  0
M  END
>  <idcoordinates2D>


>  <FragFp>
;EvUUeMrzGzukNXf4aUjf4@Xb880kopkG81dG1049u4!2W20F01V024!FkJ)440V0F$214!

>  <PathFp>
!95F3NH1#Y0k0Zc0M10@11#895420FF11F80662284FV0V92H0Dk!1F1FF04VF0Ic1F!62J0J2V401F

>  <SkelSpheres>
//2!1010G(1!1%1&2/#4#1-1#4$4.1//#1&4/C!101//1/.3/+1!2%2/&11!1/#1/1+1%1%1$5,1%4/!2#2/#9(1,1//#5(2/)1*3#4/(1!1+3//(2/#1,7$1(1!1+1/5$2,1%1/,1-1(2/-1(10j#1#2.1031//$2#1*12!1$1*1/-2,1+22)101)201!1//+101$2(2#103/,50701)

>  <Structure>
fc{qR@LEWAAgQAxYIDddheEddedbdjjjijjfjZdLPiaRezp

>  <Atoms>
28

>  <Bonds>
27

>  <Total Molweight>
381

>  <Total Molweight 2>
381.199

>  <cLogP>
1.1884

>  <H-Acceptors>
8

>  <H-Donors>
0

>  <Total Surface Area>
51.84

>  <Relative PSA>
1.2297

>  <Polar Surface Area>
80.46

>  <Shape Index>
0.67857

>  <Molecular Flexibility>
0.77618

>  <Molecular Complexity>
0.60067

>  <Non-H Atoms>
28

>  <Non-C/H Atoms>
9

>  <Electronegative Atoms>
9

>  <Stereo Centers>
3

>  <Rotatable Bonds>
19

>  <Rings Closures>
0

>  <Aromatic Rings>
0

>  <Aromatic Atoms>
0

>  <sp3-Atoms>
22

>  <Symmetric atoms>
0

$$$$

eCreator 1.02D

 28 27  0  0  0  0  0  0  0  0999 V2000
   12.9904   -0.7500   -0.0000 P   0  0  0  0  0  0  0  0  0  0  0  0
   14.2894   -0.0000   -0.0000 O   0  0  0  0  0  0  0  0  0  0  0  0
   11.6914   -0.0000   -0.0000 O   0  0  0  0  0  0  0  0  0  0  0  0
   12.9904   -2.2500   -0.0000 N   0  0  0  0  0  0  0  0  0  0  0  0
   15.5885   -0.7500   -0.0000 C   0  0  0  0  0  0  0  0  0  0  0  0
   10.3923   -0.7500   -0.0000 C   0  0  0  0  0  0  0  0  0  0  0  0
   11.6914   -3.0000   -0.0000 C   0  0  0  0  0  0  0  0  0  0  0  0
   16.8875   -0.0000   -0.0000 C   0  0  0  0  0  0  0  0  0  0  0  0
   15.5885   -2.2500   -0.0000 C   0  0  0  0  0  0  0  0  0  0  0  0
    9.0933   -0.0000   -0.0000 C   0  0  0  0  0  0  0  0  0  0  0  0
   11.6914   -4.5000   -0.0000 C   0  0  0  0  0  0  0  0  0  0  0  0
   18.1866   -0.7500   -0.0000 C   0  0  0  0  0  0  0  0  0  0  0  0
    7.7942   -0.7500   -0.0000 C   0  0  0  0  0  0  0  0  0  0  0  0
   10.3923   -5.2500   -0.0000 O   0  0  0  0  0  0  0  0  0  0  0  0
   18.1866   -2.2500   -0.0000 C   0  0  0  0  0  0  0  0  0  0  0  0
    7.7942   -2.2500   -0.0000 O   0  0  0  0  0  0  0  0  0  0  0  0
    6.4952   -0.0000   -0.0000 C   0  0  0  0  0  0  0  0  0  0  0  0
   10.3923   -6.7500   -0.0000 C   0  0  0  0  0  0  0  0  0  0  0  0
    7.2452    1.2990   -0.0000 F   0  0  0  0  0  0  0  0  0  0  0  0
    5.1962   -0.7500   -0.0000 C   0  0  0  0  0  0  0  0  0  0  0  0
    5.7452    1.2990   -0.0000 C   0  0  0  0  0  0  0  0  0  0  0  0
    5.1962   -2.2500   -0.0000 O   0  0  0  0  0  0  0  0  0  0  0  0
    3.8971   -0.0000   -0.0000 N   0  0  0  0  0  0  0  0  0  0  0  0
    2.5981   -0.7500   -0.0000 C   0  0  0  0  0  0  0  0  0  0  0  0
    3.8971    1.5000   -0.0000 C   0  0  0  0  0  0  0  0  0  0  0  0
    1.2990   -0.0000   -0.0000 C   0  0  0  0  0  0  0  0  0  0  0  0
    2.5981    2.2500   -0.0000 N   0  0  0  0  0  0  0  0  0  0  0  0
    1.2990    1.5000   -0.0000 C   0  0  0  0  0  0  0  0  0  0  0  0
  1  2  1  0  0  0  0
  1  3  1  0  0  0  0
  1  4  1  0  0  0  0
  2  5  1  0  0  0  0
  3  6  1  0  0  0  0
  4  7  1  0  0  0  0
  5  8  1  0  0  0  0
  5  9  2  0  0  0  0
  6 10  1  0  0  0  0
  7 11  1  0  0  0  0
  8 12  2  0  0  0  0
 13 10  1  0  0  0  0
 11 14  1  0  0  0  0
 12 15  1  0  0  0  0
 13 16  1  1  0  0  0
 17 13  1  0  0  0  0
 14 18  1  0  0  0  0
 17 19  1  6  0  0  0
 20 17  1  0  0  0  0
 17 21  1  0  0  0  0
 20 22  1  1  0  0  0
 20 23  1  0  0  0  0
 23 24  1  0  0  0  0
 23 25  1  0  0  0  0
 24 26  2  0  0  0  0
 25 27  1  0  0  0  0
 26 28  1  0  0  0  0
M  END
>  <idcoordinates2D>


>  <FragFp>
;jv:er:nzyxOXfriThf4ymbfuwkFKWSKnC1YZi9P9VNUgFH3080F2602LV!W4VJ#4LFW0@!V0X1B!

>  <PathFp>
F09!2N2F#X4mVZgFM1021Ge0109KBV8FG31N10620V940V0m12m0Ek1#WFF06VF20d70F062oFF2V5010

>  <SkelSpheres>
02/#1/0B(101&3!5!11//+202206$2.2//%6/A/!2+1%2/&3)3//-1/*1*1*3+2&2*2!201,11$5*1(3/&B//-22$1$5/02/+1//%2!1!2)1%1/&12&3!1&2)2!2//-1!2,1//&102//,2+1!40i!1/%1)1(1-3+3(121#1-201/+2/)22)1031-1$12!3//)3%1%103/#1&13!1*

>  <Structure>
fc{qQ@LMWAEoUAxIdLdbRTRVRTQdLLRUUTtuUUUSVCPLsDJQl

>  <Atoms>
28

>  <Bonds>
27

>  <Total Molweight>
388

>  <Total Molweight 2>
388.186

>  <cLogP>
1.4699

>  <H-Acceptors>
8

>  <H-Donors>
0

>  <Total Surface Area>
71.13

>  <Relative PSA>
0.93983

>  <Polar Surface Area>
91.46

>  <Shape Index>
0.57143

>  <Molecular Flexibility>
0.83529

>  <Molecular Complexity>
0.73028

>  <Non-H Atoms>
28

>  <Non-C/H Atoms>
10

>  <Electronegative Atoms>
10

>  <Stereo Centers>
4

>  <Rotatable Bonds>
16

>  <Rings Closures>
0

>  <Aromatic Rings>
0

>  <Aromatic Atoms>
0

>  <sp3-Atoms>
21

>  <Symmetric atoms>
0

$$$$

eCreator 1.02D

 28 27  0  0  0  0  0  0  0  0999 V2000
    7.7942   -0.0000   -0.0000 P   0  0  0  0  0  0  0  0  0  0  0  0
    8.6603   -0.5000   -0.0000 O   0  0  0  0  0  0  0  0  0  0  0  0
    6.9282   -0.5000   -0.0000 O   0  0  0  0  0  0  0  0  0  0  0  0
    7.7942    1.0000   -0.0000 N   0  0  0  0  0  0  0  0  0  0  0  0
    9.5263   -0.0000   -0.0000 C   0  0  0  0  0  0  0  0  0  0  0  0
    6.0622   -0.0000   -0.0000 C   0  0  0  0  0  0  0  0  0  0  0  0
    6.9282    1.5000   -0.0000 C   0  0  0  0  0  0  0  0  0  0  0  0
   10.3923   -0.5000   -0.0000 C   0  0  0  0  0  0  0  0  0  0  0  0
    5.1962   -0.5000   -0.0000 C   0  0  0  0  0  0  0  0  0  0  0  0
    6.9282    2.5000   -0.0000 C   0  0  0  0  0  0  0  0  0  0  0  0
   11.2583   -0.0000   -0.0000 C   0  0  0  0  0  0  0  0  0  0  0  0
    4.3301   -0.0000   -0.0000 O   0  0  0  0  0  0  0  0  0  0  0  0
    5.1962   -1.5000   -0.0000 C   0  0  0  0  0  0  0  0  0  0  0  0
    6.0622    3.0000   -0.0000 O   0  0  0  0  0  0  0  0  0  0  0  0
   11.2583    1.0000   -0.0000 C   0  0  0  0  0  0  0  0  0  0  0  0
    3.4641   -0.5000   -0.0000 C   0  0  0  0  0  0  0  0  0  0  0  0
    6.0622   -2.0000   -0.0000 O   0  0  0  0  0  0  0  0  0  0  0  0
    4.3301   -2.0000   -0.0000 C   0  0  0  0  0  0  0  0  0  0  0  0
    6.0622    4.0000   -0.0000 C   0  0  0  0  0  0  0  0  0  0  0  0
   12.1244    1.5000   -0.0000 C   0  0  0  0  0  0  0  0  0  0  0  0
    2.5981   -0.0000   -0.0000 N   0  0  0  0  0  0  0  0  0  0  0  0
    4.3301   -3.0000   -0.0000 C   0  0  0  0  0  0  0  0  0  0  0  0
    6.9282    4.5000   -0.0000 C   0  0  0  0  0  0  0  0  0  0  0  0
    5.1962    4.5000   -0.0000 C   0  0  0  0  0  0  0  0  0  0  0  0
    1.7321   -0.5000   -0.0000 C   0  0  0  0  0  0  0  0  0  0  0  0
    2.5981    1.0000   -0.0000 C   0  0  0  0  0  0  0  0  0  0  0  0
    0.8660   -0.0000   -0.0000 C   0  0  0  0  0  0  0  0  0  0  0  0
    0.8660    1.0000   -0.0000 C   0  0  0  0  0  0  0  0  0  0  0  0
  1  2  1  0  0  0  0
  1  3  1  0  0  0  0
  1  4  1  0  0  0  0
  2  5  1  0  0  0  0
  3  6  1  0  0  0  0
  4  7  1  0  0  0  0
  5  8  1  0  0  0  0
  9  6  1  0  0  0  0
  7 10  1  0  0  0  0
  8 11  2  0  0  0  0
  9 12  1  6  0  0  0
 13  9  1  0  0  0  0
 10 14  1  0  0  0  0
 11 15  1  0  0  0  0
 12 16  1  0  0  0  0
 13 17  1  1  0  0  0
 13 18  1  0  0  0  0
 14 19  1  0  0  0  0
 15 20  2  0  0  0  0
 16 21  1  0  0  0  0
 18 22  1  0  0  0  0
 19 23  1  0  0  0  0
 19 24  1  0  0  0  0
 21 25  1  0  0  0  0
 21 26  1  0  0  0  0
 25 27  2  0  0  0  0
 27 28  1  0  0  0  0
M  END
>  <idcoordinates2D>


>  <FragFp>
;EvUzeM:nzewOXf_iUje4Tmb8PRkoKVG8ldFG0c9uCV0HW0FG018024#V4!V%46FV0F$214!

>  <PathFp>
!94F2NH1!2X0k0ZcFM10211$95428FF11F80662X841V0V92H06k101FWFF04VF03c3F!62o0J2V401F

>  <SkelSpheres>
//(D(11(1&2,1%2/,9$2.1/$31-22.3C$1$1/%30101/$1#1/01/!1/1-1+2*1/&3/!1$2,1%2)1/!1-A///$2$5$1!1/)1.1%4/!1+102/*2&1&1!12,6#2(3$2)1/.102*1#41//#1//+1(3%1!10k(1.1#1/+1&22$3(15!1/3//.1)2)1/01$1///+102/2)13@051*

>  <Structure>
fc{QR@LE`cU``|LdbRRRTRRbRrfeuUUSUUSUTrAPtQIfp

>  <Atoms>
28

>  <Bonds>
27

>  <Total Molweight>
379

>  <Total Molweight 2>
379.203

>  <cLogP>
2.8539

>  <H-Acceptors>
7

>  <H-Donors>
0

>  <Total Surface Area>
45.2

>  <Relative PSA>
1.3319

>  <Polar Surface Area>
77.22

>  <Shape Index>
0.57143

>  <Molecular Flexibility>
0.76732

>  <Molecular Complexity>
0.63962

>  <Non-H Atoms>
28

>  <Non-C/H Atoms>
8

>  <Electronegative Atoms>
8

>  <Stereo Centers>
3

>  <Rotatable Bonds>
18

>  <Rings Closures>
0

>  <Aromatic Rings>
0

>  <Aromatic Atoms>
0

>  <sp3-Atoms>
22

>  <Symmetric atoms>
1

$$$$

eCreator 1.02D

 28 27  0  0  0  0  0  0  0  0999 V2000
    8.6603   -0.5000   -0.0000 P   0  0  0  0  0  0  0  0  0  0  0  0
    8.6603   -1.5000   -0.0000 O   0  0  0  0  0  0  0  0  0  0  0  0
    7.7942   -0.0000   -0.0000 O   0  0  0  0  0  0  0  0  0  0  0  0
    9.5263   -0.0000   -0.0000 N   0  0  0  0  0  0  0  0  0  0  0  0
    7.7942   -2.0000   -0.0000 C   0  0  0  0  0  0  0  0  0  0  0  0
    6.9282   -0.5000   -0.0000 C   0  0  0  0  0  0  0  0  0  0  0  0
   10.3923   -0.5000   -0.0000 C   0  0  0  0  0  0  0  0  0  0  0  0
    7.7942   -3.0000   -0.0000 C   0  0  0  0  0  0  0  0  0  0  0  0
    6.9282   -1.5000   -0.0000 C   0  0  0  0  0  0  0  0  0  0  0  0
    6.0622   -0.0000   -0.0000 C   0  0  0  0  0  0  0  0  0  0  0  0
   11.2583   -0.0000   -0.0000 C   0  0  0  0  0  0  0  0  0  0  0  0
    6.9282   -3.5000   -0.0000 C   0  0  0  0  0  0  0  0  0  0  0  0
    6.0622   -2.0000   -0.0000 C   0  0  0  0  0  0  0  0  0  0  0  0
    5.1962   -0.5000   -0.0000 O   0  0  0  0  0  0  0  0  0  0  0  0
    6.0622    1.0000   -0.0000 C   0  0  0  0  0  0  0  0  0  0  0  0
   12.1244   -0.5000   -0.0000 O   0  0  0  0  0  0  0  0  0  0  0  0
    6.9282   -4.5000   -0.0000 C   0  0  0  0  0  0  0  0  0  0  0  0
    4.3301   -0.0000   -0.0000 C   0  0  0  0  0  0  0  0  0  0  0  0
    5.1962    1.5000   -0.0000 O   0  0  0  0  0  0  0  0  0  0  0  0
   12.9904   -0.0000   -0.0000 C   0  0  0  0  0  0  0  0  0  0  0  0
    3.4641   -0.5000   -0.0000 N   0  0  0  0  0  0  0  0  0  0  0  0
    4.3301    1.0000   -0.0000 C   0  0  0  0  0  0  0  0  0  0  0  0
   13.8564   -0.5000   -0.0000 C   0  0  0  0  0  0  0  0  0  0  0  0
    2.5981   -0.0000   -0.0000 C   0  0  0  0  0  0  0  0  0  0  0  0
    3.4641   -1.5000   -0.0000 C   0  0  0  0  0  0  0  0  0  0  0  0
    1.7321   -0.5000   -0.0000 C   0  0  0  0  0  0  0  0  0  0  0  0
    1.7321   -1.5000   -0.0000 C   0  0  0  0  0  0  0  0  0  0  0  0
    0.8660   -2.0000   -0.0000 O   0  0  0  0  0  0  0  0  0  0  0  0
  1  2  1  0  0  0  0
  1  3  1  0  0  0  0
  1  4  1  0  0  0  0
  2  5  1  0  0  0  0
  3  6  1  0  0  0  0
  4  7  1  0  0  0  0
  5  8  2  0  0  0  0
  5  9  1  0  0  0  0
 10  6  1  0  0  0  0
  7 11  1  0  0  0  0
  8 12  1  0  0  0  0
  9 13  2  0  0  0  0
 10 14  1  1  0  0  0
 10 15  1  0  0  0  0
 11 16  1  0  0  0  0
 12 17  2  0  0  0  0
 18 14  1  1  0  0  0
 15 19  1  0  0  0  0
 16 20  1  0  0  0  0
 18 21  1  0  0  0  0
 18 22  1  0  0  0  0
 20 23  1  0  0  0  0
 21 24  1  0  0  0  0
 21 25  1  0  0  0  0
 24 26  2  0  0  0  0
 26 27  1  0  0  0  0
 27 28  2  0  0  0  0
M  END
>  <idcoordinates2D>


>  <FragFp>
;j:UerrzlzutOXf5aUjf4DXr@@0koKVG81dGY0@9u5VF@W0FG898F24!4V40WW04180440V0N$214!

>  <PathFp>
F094N2NH#6X0mV_c0H102158#95420FH35Ng06602840V0V92m0Dk!1FGFN04VF03c1F!62k0J2V_01F

>  <SkelSpheres>
//(B(1&101&1//+2$6$5.1/*1/+E!1!2(201/,1*2&2//,1%1/01/2!1/&1/!1$4/#5(3-1&1+7&1//&2$2$6(2!2//02*6/01(2!1!2$1//!2/#1*206/02/.1)3$3,1/!1#1/03)2.1%1+20j/(1%1#1!1$2/*1(1210101/!21/&312)1*1!22$11!1+2#11$1*2&1$2!1/$1)102/,3031!2%2

>  <Structure>
fc{Pr@LE`bwd{AxYIDdhddhedmLh\jjfjZfjjfTRdXadM`

>  <Atoms>
28

>  <Bonds>
27

>  <Total Molweight>
383

>  <Total Molweight 2>
383.191

>  <cLogP>
1.7704

>  <H-Acceptors>
8

>  <H-Donors>
0

>  <Total Surface Area>
84.73

>  <Relative PSA>
0.86439

>  <Polar Surface Area>
94.29

>  <Shape Index>
0.60714

>  <Molecular Flexibility>
0.77625

>  <Molecular Complexity>
0.66485

>  <Non-H Atoms>
28

>  <Non-C/H Atoms>
9

>  <Electronegative Atoms>
9

>  <Stereo Centers>
3

>  <Rotatable Bonds>
18

>  <Rings Closures>
0

>  <Aromatic Rings>
0

>  <Aromatic Atoms>
0

>  <sp3-Atoms>
17

>  <Symmetric atoms>
0

$$$$

eCreator 1.02D

 28 27  0  0  0  0  0  0  0  0999 V2000
    8.6603   -0.5000   -0.0000 P   0  0  0  0  0  0  0  0  0  0  0  0
    8.6603    0.5000   -0.0000 O   0  0  0  0  0  0  0  0  0  0  0  0
    8.6603   -1.5000   -0.0000 O   0  0  0  0  0  0  0  0  0  0  0  0
    7.7942   -0.0000   -0.0000 O   0  0  0  0  0  0  0  0  0  0  0  0
    9.5263   -0.0000   -0.0000 N   0  0  0  0  0  0  0  0  0  0  0  0
    7.7942   -2.0000   -0.0000 C   0  0  0  0  0  0  0  0  0  0  0  0
    6.9282   -0.5000   -0.0000 C   0  0  0  0  0  0  0  0  0  0  0  0
   10.3923   -0.5000   -0.0000 C   0  0  0  0  0  0  0  0  0  0  0  0
    6.9282   -1.5000   -0.0000 C   0  0  0  0  0  0  0  0  0  0  0  0
    7.7942   -3.0000   -0.0000 C   0  0  0  0  0  0  0  0  0  0  0  0
    6.0622   -0.0000   -0.0000 C   0  0  0  0  0  0  0  0  0  0  0  0
   11.2583   -0.0000   -0.0000 C   0  0  0  0  0  0  0  0  0  0  0  0
    6.0622   -2.0000   -0.0000 C   0  0  0  0  0  0  0  0  0  0  0  0
    6.9282   -3.5000   -0.0000 C   0  0  0  0  0  0  0  0  0  0  0  0
    5.1962   -0.5000   -0.0000 O   0  0  0  0  0  0  0  0  0  0  0  0
   12.1244   -0.5000   -0.0000 O   0  0  0  0  0  0  0  0  0  0  0  0
    6.0622   -3.0000   -0.0000 C   0  0  0  0  0  0  0  0  0  0  0  0
    4.3301   -0.0000   -0.0000 C   0  0  0  0  0  0  0  0  0  0  0  0
   12.9904   -0.0000   -0.0000 C   0  0  0  0  0  0  0  0  0  0  0  0
    3.4641   -0.5000   -0.0000 N   0  0  0  0  0  0  0  0  0  0  0  0
    4.3301    1.0000   -0.0000 C   0  0  0  0  0  0  0  0  0  0  0  0
   13.8564   -0.5000   -0.0000 C   0  0  0  0  0  0  0  0  0  0  0  0
   12.9904    1.0000   -0.0000 C   0  0  0  0  0  0  0  0  0  0  0  0
    2.5981   -0.0000   -0.0000 C   0  0  0  0  0  0  0  0  0  0  0  0
    3.4641   -1.5000   -0.0000 C   0  0  0  0  0  0  0  0  0  0  0  0
    1.7321   -0.5000   -0.0000 N   0  0  0  0  0  0  0  0  0  0  0  0
    0.8660   -0.0000   -0.0000 C   0  0  0  0  0  0  0  0  0  0  0  0
    0.0000   -0.5000   -0.0000 C   0  0  0  0  0  0  0  0  0  0  0  0
  1  2  2  0  0  0  0
  1  3  1  0  0  0  0
  1  4  1  0  0  0  0
  1  5  1  0  0  0  0
  3  6  1  0  0  0  0
  4  7  1  0  0  0  0
  5  8  1  0  0  0  0
  6  9  1  0  0  0  0
  6 10  2  0  0  0  0
  7 11  1  0  0  0  0
  8 12  1  0  0  0  0
  9 13  2  0  0  0  0
 10 14  1  0  0  0  0
 11 15  1  0  0  0  0
 12 16  1  0  0  0  0
 13 17  1  0  0  0  0
 18 15  1  1  0  0  0
 16 19  1  0  0  0  0
 18 20  1  0  0  0  0
 18 21  1  0  0  0  0
 19 22  1  0  0  0  0
 19 23  1  0  0  0  0
 20 24  1  0  0  0  0
 20 25  1  0  0  0  0
 24 26  1  0  0  0  0
 26 27  1  0  0  0  0
 27 28  1  0  0  0  0
M  END
>  <idcoordinates2D>


>  <FragFp>
;jvxUirpzSzulODjCaTh@h83r@@FkZMXG01A0_02fPd9FVl!F880J2#51!W#184040V28$X14!

>  <PathFp>
!84F2NFF!BY0m0_g4S10211@#964X0F025Nc02a02850V0V96m0Dk!WNG1c1ZVF03c9#H2J044V501F

>  <SkelSpheres>
$2//!C(11/-1,1/2$7$12,21.2#2/04(12%@/!2#1*1/01$2,3.1//#2/01*21(2/3+1/!2)3!7(3//!C2//-2$2$5$1*1(2//!1!1&2.1!2(2//-201!3)1!3///,10102///&1-1/#3#2$10j1.2)101/%11+42,103/,11/#1/#3%2!1%3/01*1/01/.2#104(3/#7!1(12

>  <Structure>
fc{qR@BYgAFG^AxYIIdeDddeehhi\fjjZZjjjjhQbAVf

>  <Atoms>
28

>  <Bonds>
27

>  <Total Molweight>
381

>  <Total Molweight 2>
381.199

>  <cLogP>
2.0327

>  <H-Acceptors>
8

>  <H-Donors>
0

>  <Total Surface Area>
40.16

>  <Relative PSA>
1.685

>  <Polar Surface Area>
73.52

>  <Shape Index>
0.60714

>  <Molecular Flexibility>
0.76096

>  <Molecular Complexity>
0.6715

>  <Non-H Atoms>
28

>  <Non-C/H Atoms>
9

>  <Electronegative Atoms>
9

>  <Stereo Centers>
2

>  <Rotatable Bonds>
16

>  <Rings Closures>
0

>  <Aromatic Rings>
0

>  <Aromatic Atoms>
0

>  <sp3-Atoms>
22

>  <Symmetric atoms>
1

$$$$

eCreator 1.02D

 28 27  0  0  0  0  0  0  0  0999 V2000
    8.6603   -0.5000   -0.0000 P   0  0  0  0  0  0  0  0  0  0  0  0
    8.6603   -1.5000   -0.0000 O   0  0  0  0  0  0  0  0  0  0  0  0
    7.7942   -0.0000   -0.0000 O   0  0  0  0  0  0  0  0  0  0  0  0
    9.5263   -0.0000   -0.0000 N   0  0  0  0  0  0  0  0  0  0  0  0
    7.7942   -2.0000   -0.0000 C   0  0  0  0  0  0  0  0  0  0  0  0
    6.9282   -0.5000   -0.0000 C   0  0  0  0  0  0  0  0  0  0  0  0
   10.3923   -0.5000   -0.0000 C   0  0  0  0  0  0  0  0  0  0  0  0
    7.7942   -3.0000   -0.0000 C   0  0  0  0  0  0  0  0  0  0  0  0
    6.0622   -0.0000   -0.0000 C   0  0  0  0  0  0  0  0  0  0  0  0
   11.2583   -0.0000   -0.0000 C   0  0  0  0  0  0  0  0  0  0  0  0
    6.9282   -3.5000   -0.0000 C   0  0  0  0  0  0  0  0  0  0  0  0
    5.1962   -0.5000   -0.0000 O   0  0  0  0  0  0  0  0  0  0  0  0
    6.0622    1.0000   -0.0000 C   0  0  0  0  0  0  0  0  0  0  0  0
   11.2583    1.0000   -0.0000 O   0  0  0  0  0  0  0  0  0  0  0  0
   12.1244   -0.5000   -0.0000 O   0  0  0  0  0  0  0  0  0  0  0  0
    6.0622   -3.0000   -0.0000 C   0  0  0  0  0  0  0  0  0  0  0  0
    4.3301   -0.0000   -0.0000 C   0  0  0  0  0  0  0  0  0  0  0  0
    6.9282    1.5000   -0.0000 O   0  0  0  0  0  0  0  0  0  0  0  0
    5.1962    1.5000   -0.0000 C   0  0  0  0  0  0  0  0  0  0  0  0
   12.9904   -0.0000   -0.0000 C   0  0  0  0  0  0  0  0  0  0  0  0
    3.4641   -0.5000   -0.0000 N   0  0  0  0  0  0  0  0  0  0  0  0
   13.8564   -0.5000   -0.0000 C   0  0  0  0  0  0  0  0  0  0  0  0
   12.9904    1.0000   -0.0000 C   0  0  0  0  0  0  0  0  0  0  0  0
    2.5981   -0.0000   -0.0000 C   0  0  0  0  0  0  0  0  0  0  0  0
    3.4641   -1.5000   -0.0000 C   0  0  0  0  0  0  0  0  0  0  0  0
    1.7321   -0.5000   -0.0000 C   0  0  0  0  0  0  0  0  0  0  0  0
    1.7321   -1.5000   -0.0000 C   0  0  0  0  0  0  0  0  0  0  0  0
    0.8660   -2.0000   -0.0000 O   0  0  0  0  0  0  0  0  0  0  0  0
  1  2  1  0  0  0  0
  1  3  1  0  0  0  0
  1  4  1  0  0  0  0
  2  5  1  0  0  0  0
  3  6  1  0  0  0  0
  4  7  1  0  0  0  0
  5  8  1  0  0  0  0
  9  6  1  0  0  0  0
  7 10  1  0  0  0  0
  8 11  2  0  0  0  0
  9 12  1  1  0  0  0
 13  9  1  0  0  0  0
 10 14  2  0  0  0  0
 10 15  1  0  0  0  0
 11 16  1  0  0  0  0
 12 17  1  0  0  0  0
 13 18  1  6  0  0  0
 13 19  1  0  0  0  0
 15 20  1  0  0  0  0
 17 21  1  0  0  0  0
 20 22  1  0  0  0  0
 20 23  1  0  0  0  0
 21 24  1  0  0  0  0
 21 25  1  0  0  0  0
 24 26  2  0  0  0  0
 26 27  1  0  0  0  0
 27 28  2  0  0  0  0
M  END
>  <idcoordinates2D>


>  <FragFp>
;j;ir:xzfxOijhaUjuCDnb8PJopMVG8ldNp0cEyhX0HW0kGV1802Z!4V4V0W0V#46FV&214!

>  <PathFp>
8094F2NH#2X0k0_c0M102W1$95428FH11FB06602840V0V92H06k101HWFF0BZ!3c3G!62o0J2VB01F

>  <SkelSpheres>
/02%1.9(131#3!1&2%2,3/&2$@$2//$3/4/A$12/*201,102&11//(1*3*201!2!1+2*1//*1$3)1!1/1,2$1-A&2(1/+1&2$7$1!3/)201%1,2/01,102/01&1(4&1#1,7,2.1/.101)2%1/.1//2.1(3+i/(1%1#41//!1(13!1/1/-21+1,3)1/01$1$1/!2//!102$1(3+10603+

>  <Structure>
fc{Qr@LE`cUgQvCprRIIIIQQISXqPyUUUMMUUULhECQDd[@

>  <Atoms>
28

>  <Bonds>
27

>  <Total Molweight>
387

>  <Total Molweight 2>
387.179

>  <cLogP>
0.642

>  <H-Acceptors>
9

>  <H-Donors>
0

>  <Total Surface Area>
77.46

>  <Relative PSA>
1.1139

>  <Polar Surface Area>
111.36

>  <Shape Index>
0.60714

>  <Molecular Flexibility>
0.78206

>  <Molecular Complexity>
0.63962

>  <Non-H Atoms>
28

>  <Non-C/H Atoms>
10

>  <Electronegative Atoms>
10

>  <Stereo Centers>
3

>  <Rotatable Bonds>
17

>  <Rings Closures>
0

>  <Aromatic Rings>
0

>  <Aromatic Atoms>
0

>  <sp3-Atoms>
19

>  <Symmetric atoms>
1

$$$$

eCreator 1.02D

 28 27  0  0  0  0  0  0  0  0999 V2000
   12.9904   -0.7500   -0.0000 P   0  0  0  0  0  0  0  0  0  0  0  0
   12.9904    0.7500   -0.0000 O   0  0  0  0  0  0  0  0  0  0  0  0
   14.2894   -0.0000   -0.0000 O   0  0  0  0  0  0  0  0  0  0  0  0
   11.6914   -0.0000   -0.0000 O   0  0  0  0  0  0  0  0  0  0  0  0
   12.9904   -2.2500   -0.0000 N   0  0  0  0  0  0  0  0  0  0  0  0
   15.5885   -0.7500   -0.0000 C   0  0  0  0  0  0  0  0  0  0  0  0
   10.3923   -0.7500   -0.0000 C   0  0  0  0  0  0  0  0  0  0  0  0
   11.6914   -3.0000   -0.0000 C   0  0  0  0  0  0  0  0  0  0  0  0
   16.8875   -0.0000   -0.0000 C   0  0  0  0  0  0  0  0  0  0  0  0
   15.5885   -2.2500   -0.0000 C   0  0  0  0  0  0  0  0  0  0  0  0
    9.0933   -0.0000   -0.0000 C   0  0  0  0  0  0  0  0  0  0  0  0
   11.6914   -4.5000   -0.0000 C   0  0  0  0  0  0  0  0  0  0  0  0
   18.1866   -0.7500   -0.0000 C   0  0  0  0  0  0  0  0  0  0  0  0
    7.7942   -0.7500   -0.0000 C   0  0  0  0  0  0  0  0  0  0  0  0
   10.3923   -5.2500   -0.0000 O   0  0  0  0  0  0  0  0  0  0  0  0
   19.4856   -0.0000   -0.0000 C   0  0  0  0  0  0  0  0  0  0  0  0
    7.7942   -2.2500   -0.0000 O   0  0  0  0  0  0  0  0  0  0  0  0
    6.4952   -0.0000   -0.0000 C   0  0  0  0  0  0  0  0  0  0  0  0
   10.3923   -6.7500   -0.0000 C   0  0  0  0  0  0  0  0  0  0  0  0
    7.2452    1.2990   -0.0000 F   0  0  0  0  0  0  0  0  0  0  0  0
    5.1962   -0.7500   -0.0000 C   0  0  0  0  0  0  0  0  0  0  0  0
    5.7452    1.2990   -0.0000 C   0  0  0  0  0  0  0  0  0  0  0  0
    3.8971   -0.0000   -0.0000 N   0  0  0  0  0  0  0  0  0  0  0  0
    2.5981   -0.7500   -0.0000 C   0  0  0  0  0  0  0  0  0  0  0  0
    3.8971    1.5000   -0.0000 C   0  0  0  0  0  0  0  0  0  0  0  0
    1.2990   -0.0000   -0.0000 C   0  0  0  0  0  0  0  0  0  0  0  0
    2.5981    2.2500   -0.0000 N   0  0  0  0  0  0  0  0  0  0  0  0
    1.2990    1.5000   -0.0000 C   0  0  0  0  0  0  0  0  0  0  0  0
  1  2  2  0  0  0  0
  1  3  1  0  0  0  0
  1  4  1  0  0  0  0
  1  5  1  0  0  0  0
  3  6  1  0  0  0  0
  4  7  1  0  0  0  0
  5  8  1  0  0  0  0
  6  9  2  0  0  0  0
  6 10  1  0  0  0  0
  7 11  1  0  0  0  0
  8 12  1  0  0  0  0
  9 13  1  0  0  0  0
 14 11  1  0  0  0  0
 12 15  1  0  0  0  0
 13 16  2  0  0  0  0
 14 17  1  1  0  0  0
 18 14  1  0  0  0  0
 15 19  1  0  0  0  0
 18 20  1  6  0  0  0
 18 21  1  0  0  0  0
 18 22  1  0  0  0  0
 21 23  1  0  0  0  0
 23 24  1  0  0  0  0
 23 25  1  0  0  0  0
 24 26  2  0  0  0  0
 25 27  1  0  0  0  0
 26 28  1  0  0  0  0
M  END
>  <idcoordinates2D>


>  <FragFp>
;jv:ir<ixOijziThfhynreewkFMYSKnA1_Vg@PgdFqwJH38!42602MW0815V01844HFV2P!V0V1B!

>  <PathFp>
F09!2N2F!BX4mV_8JP1021Se0109MBV8FG358W06!VO50V0m14m0Dk1#WFs1XVF20d70F0L2kFF2V_050

>  <SkelSpheres>
02//!1!C(11(2!5!1//%1%2$3$3.2,202#1/02(1&A/2/$2+1*3/)1///%1,21/%1/&1(2&102!5//+@/01//!1$5/)2-3#2(1!4!1!2#1(101#2%2!3$2&2/-3!1#201!2)2202//-1!2+1!1/(3!1,2/(1//020i/2/+1!1!1-101!3)2)3&102/&1$32)1%1(22)2/01#301#1//!2+1%104(2/#1!1*

>  <Structure>
fc{qQ@BMWAFGAAxYdLddrRbRrRbLatRSUTuUMUUSRKRLQrFp

>  <Atoms>
28

>  <Bonds>
27

>  <Total Molweight>
388

>  <Total Molweight 2>
388.186

>  <cLogP>
1.0107

>  <H-Acceptors>
8

>  <H-Donors>
0

>  <Total Surface Area>
75.05

>  <Relative PSA>
0.94297

>  <Polar Surface Area>
84.52

>  <Shape Index>
0.57143

>  <Molecular Flexibility>
0.80001

>  <Molecular Complexity>
0.71581

>  <Non-H Atoms>
28

>  <Non-C/H Atoms>
10

>  <Electronegative Atoms>
10

>  <Stereo Centers>
3

>  <Rotatable Bonds>
15

>  <Rings Closures>
0

>  <Aromatic Rings>
0

>  <Aromatic Atoms>
0

>  <sp3-Atoms>
19

>  <Symmetric atoms>
0

$$$$

eCreator 1.02D

 29 28  0  0  0  0  0  0  0  0999 V2000
    7.7942   -0.0000   -0.0000 P   0  0  0  0  0  0  0  0  0  0  0  0
    8.6603   -0.5000   -0.0000 O   0  0  0  0  0  0  0  0  0  0  0  0
    6.9282   -0.5000   -0.0000 O   0  0  0  0  0  0  0  0  0  0  0  0
    7.7942    1.0000   -0.0000 N   0  0  0  0  0  0  0  0  0  0  0  0
    9.5263   -0.0000   -0.0000 C   0  0  0  0  0  0  0  0  0  0  0  0
    6.0622   -0.0000   -0.0000 C   0  0  0  0  0  0  0  0  0  0  0  0
    6.9282    1.5000   -0.0000 C   0  0  0  0  0  0  0  0  0  0  0  0
   10.3923   -0.5000   -0.0000 C   0  0  0  0  0  0  0  0  0  0  0  0
    5.1962   -0.5000   -0.0000 C   0  0  0  0  0  0  0  0  0  0  0  0
    6.9282    2.5000   -0.0000 C   0  0  0  0  0  0  0  0  0  0  0  0
   11.2583   -0.0000   -0.0000 C   0  0  0  0  0  0  0  0  0  0  0  0
    4.3301   -0.0000   -0.0000 O   0  0  0  0  0  0  0  0  0  0  0  0
    5.1962   -1.5000   -0.0000 C   0  0  0  0  0  0  0  0  0  0  0  0
    6.0622    3.0000   -0.0000 O   0  0  0  0  0  0  0  0  0  0  0  0
   11.2583    1.0000   -0.0000 C   0  0  0  0  0  0  0  0  0  0  0  0
    3.4641   -0.5000   -0.0000 C   0  0  0  0  0  0  0  0  0  0  0  0
    6.0622   -2.0000   -0.0000 O   0  0  0  0  0  0  0  0  0  0  0  0
    4.3301   -2.0000   -0.0000 C   0  0  0  0  0  0  0  0  0  0  0  0
    6.0622    4.0000   -0.0000 C   0  0  0  0  0  0  0  0  0  0  0  0
   12.1244    1.5000   -0.0000 C   0  0  0  0  0  0  0  0  0  0  0  0
    2.5981   -0.0000   -0.0000 N   0  0  0  0  0  0  0  0  0  0  0  0
    4.3301   -3.0000   -0.0000 C   0  0  0  0  0  0  0  0  0  0  0  0
    6.9282    4.5000   -0.0000 C   0  0  0  0  0  0  0  0  0  0  0  0
    5.1962    4.5000   -0.0000 C   0  0  0  0  0  0  0  0  0  0  0  0
   12.9904    1.0000   -0.0000 C   0  0  0  0  0  0  0  0  0  0  0  0
    1.7321   -0.5000   -0.0000 C   0  0  0  0  0  0  0  0  0  0  0  0
    2.5981    1.0000   -0.0000 C   0  0  0  0  0  0  0  0  0  0  0  0
    0.8660   -0.0000   -0.0000 C   0  0  0  0  0  0  0  0  0  0  0  0
    0.8660    1.0000   -0.0000 C   0  0  0  0  0  0  0  0  0  0  0  0
  1  2  1  0  0  0  0
  1  3  1  0  0  0  0
  1  4  1  0  0  0  0
  2  5  1  0  0  0  0
  3  6  1  0  0  0  0
  4  7  1  0  0  0  0
  5  8  1  0  0  0  0
  9  6  1  0  0  0  0
  7 10  1  0  0  0  0
  8 11  2  0  0  0  0
  9 12  1  6  0  0  0
 13  9  1  0  0  0  0
 10 14  1  0  0  0  0
 11 15  1  0  0  0  0
 12 16  1  0  0  0  0
 13 17  1  1  0  0  0
 13 18  1  0  0  0  0
 14 19  1  0  0  0  0
 15 20  2  0  0  0  0
 16 21  1  0  0  0  0
 18 22  1  0  0  0  0
 19 23  1  0  0  0  0
 19 24  1  0  0  0  0
 20 25  1  0  0  0  0
 21 26  1  0  0  0  0
 21 27  1  0  0  0  0
 26 28  2  0  0  0  0
 28 29  1  0  0  0  0
M  END
>  <idcoordinates2D>


>  <FragFp>
;EvUzeM:nzewOXf_iUje4Tmb8PRkoKVG8ldFG0c9uCV0HW0FG018024#V4!V%46FV0F$214!

>  <PathFp>
!94F2NH1!2Y0k0ZcFM10211$95428FF11F80662X841V0V92H06k101FWFF04VF03c3F!62o0J2V401F

>  <SkelSpheres>
//(D(11(1&2,1%2/,9/$1/$3/6.3E$1$1/%30101/$1#1$3+1/!3/1-1+2*1/&3+1%1$2,1%2)1/!1-C///$2$5$1!1/)1.1/)1+102/*2&1&1!11,6#2(3$1)1/.102*1#41//#1//+1(3%1!10m(1.1#1/+1&22$3(15!1$1*3//.1)2)1/01$1//%1/$102/2)13@071*

>  <Structure>
fkgQR@LE`cU``|LdbRRRTRRbRrbT^jjjZjjZjidBaibReVp

>  <Atoms>
29

>  <Bonds>
28

>  <Total Molweight>
391

>  <Total Molweight 2>
391.214

>  <cLogP>
3.2416

>  <H-Acceptors>
7

>  <H-Donors>
0

>  <Total Surface Area>
42.11

>  <Relative PSA>
1.4296

>  <Polar Surface Area>
77.22

>  <Shape Index>
0.58621

>  <Molecular Flexibility>
0.75481

>  <Molecular Complexity>
0.64123

>  <Non-H Atoms>
29

>  <Non-C/H Atoms>
8

>  <Electronegative Atoms>
8

>  <Stereo Centers>
3

>  <Rotatable Bonds>
18

>  <Rings Closures>
0

>  <Aromatic Rings>
0

>  <Aromatic Atoms>
0

>  <sp3-Atoms>
23

>  <Symmetric atoms>
1

$$$$

eCreator 1.02D

 28 28  0  0  0  0  0  0  0  0999 V2000
    9.0933   -0.0000   -0.0000 P   0  0  0  0  0  0  0  0  0  0  0  0
    9.0933   -1.5000   -0.0000 O   0  0  0  0  0  0  0  0  0  0  0  0
   10.3923   -0.7500   -0.0000 O   0  0  0  0  0  0  0  0  0  0  0  0
    7.7942   -0.7500   -0.0000 O   0  0  0  0  0  0  0  0  0  0  0  0
    9.0933    1.5000   -0.0000 N   0  0  0  0  0  0  0  0  0  0  0  0
   11.6913   -0.0000   -0.0000 C   0  0  0  0  0  0  0  0  0  0  0  0
    6.4952   -0.0000   -0.0000 C   0  0  0  0  0  0  0  0  0  0  0  0
   10.3923    2.2500   -0.0000 C   0  0  0  0  0  0  0  0  0  0  0  0
   12.9904   -0.7500   -0.0000 C   0  0  0  0  0  0  0  0  0  0  0  0
    5.1962   -0.7500   -0.0000 C   0  0  0  0  0  0  0  0  0  0  0  0
   10.3923    3.7500   -0.0000 C   0  0  0  0  0  0  0  0  0  0  0  0
   11.6913    1.5000   -0.0000 C   0  0  0  0  0  0  0  0  0  0  0  0
   14.2894   -0.0000   -0.0000 C   0  0  0  0  0  0  0  0  0  0  0  0
    3.8971   -0.0000   -0.0000 C   0  0  0  0  0  0  0  0  0  0  0  0
   11.6913    4.5000   -0.0000 O   0  0  0  0  0  0  0  0  0  0  0  0
   15.5885   -0.7500   -0.0000 C   0  0  0  0  0  0  0  0  0  0  0  0
    3.8971    1.5000   -0.0000 O   0  0  0  0  0  0  0  0  0  0  0  0
    2.5981   -0.7500   -0.0000 C   0  0  0  0  0  0  0  0  0  0  0  0
   11.6913    6.0000   -0.0000 C   0  0  0  0  0  0  0  0  0  0  0  0
    1.2990   -0.0000   -0.0000 C   0  0  0  0  0  0  0  0  0  0  0  0
    2.5981   -2.2500   -0.0000 C   0  0  0  0  0  0  0  0  0  0  0  0
    0.0000   -0.7500   -0.0000 N   0  0  0  0  0  0  0  0  0  0  0  0
   -1.2990    0.0000   -0.0000 C   0  0  0  0  0  0  0  0  0  0  0  0
   -0.0000   -2.2500   -0.0000 C   0  0  0  0  0  0  0  0  0  0  0  0
   -2.5981   -0.7500   -0.0000 C   0  0  0  0  0  0  0  0  0  0  0  0
   -1.2990   -3.0000   -0.0000 N   0  0  0  0  0  0  0  0  0  0  0  0
   -2.5981   -2.2500   -0.0000 C   0  0  0  0  0  0  0  0  0  0  0  0
   -3.8971   -3.0000   -0.0000 O   0  0  0  0  0  0  0  0  0  0  0  0
  1  2  2  0  0  0  0
  1  3  1  0  0  0  0
  1  4  1  0  0  0  0
  1  5  1  0  0  0  0
  3  6  1  0  0  0  0
  4  7  1  0  0  0  0
  8  5  1  6  0  0  0
  6  9  2  0  0  0  0
  7 10  1  0  0  0  0
  8 11  1  0  0  0  0
  8 12  1  0  0  0  0
  9 13  1  0  0  0  0
 14 10  1  0  0  0  0
 11 15  1  0  0  0  0
 13 16  2  0  0  0  0
 14 17  1  6  0  0  0
 14 18  1  0  0  0  0
 15 19  1  0  0  0  0
 18 20  1  0  0  0  0
 18 21  1  0  0  0  0
 20 22  1  0  0  0  0
 22 23  1  0  0  0  0
 22 24  1  0  0  0  0
 23 25  2  0  0  0  0
 24 26  1  0  0  0  0
 25 27  1  0  0  0  0
 27 28  2  0  0  0  0
 26 27  1  0  0  0  0
M  END
>  <idcoordinates2D>


>  <FragFp>
;j;ir<yxOijxeThvhynbeewkKbnx0l71_Fg@@gdHyoLH10VcJ060@MlFcW_$F42FV2P!V0V14!

>  <PathFp>
F0918IN2080DX0mV_8JP1020S@2189M8V8FI35N_06V0VO50V0VG4mVDl1!4WFs1VV02Jd30F0L2k0F2V_050

>  <SkelSpheres>
3/.2&B#2#11(2//!1/2!209$4/.2+1)1/@#2&7(1+2/#1%2*1&1/-301,1$1,2#1$11/%1.2*2$1&101!4,1$2$2/!62!1!101//*1$6/)2101*1-204%1$2$1#1(102/0101/-21!2$2)1!2,1/.1#1$1(1%2-1&1/&3/2/.10i1/)1*2//01//#1#1%1%1%2/)22)12/$101!1!1/#101.2(1#10401%2/#52,

>  <Structure>
fcgpr@BUgAFGAvCprRSIIJIKJHsZIKSVuUMUSUUSSHxkRGJ

>  <Atoms>
28

>  <Bonds>
28

>  <Total Molweight>
385

>  <Total Molweight 2>
385.187

>  <cLogP>
0.0707

>  <H-Acceptors>
9

>  <H-Donors>
0

>  <Total Surface Area>
82.79

>  <Relative PSA>
1.0123

>  <Polar Surface Area>
101.59

>  <Shape Index>
0.60714

>  <Molecular Flexibility>
0.72776

>  <Molecular Complexity>
0.70389

>  <Non-H Atoms>
28

>  <Non-C/H Atoms>
10

>  <Electronegative Atoms>
10

>  <Stereo Centers>
4

>  <Rotatable Bonds>
13

>  <Rings Closures>
1

>  <Aromatic Rings>
0

>  <Aromatic Atoms>
0

>  <sp3-Atoms>
16

>  <Symmetric atoms>
0

$$$$

eCreator 1.02D

 29 28  0  0  0  0  0  0  0  0999 V2000
    9.5263   -0.0000   -0.0000 P   0  0  0  0  0  0  0  0  0  0  0  0
   10.3923    0.5000   -0.0000 O   0  0  0  0  0  0  0  0  0  0  0  0
    9.5263    1.0000   -0.0000 O   0  0  0  0  0  0  0  0  0  0  0  0
    8.6603   -0.5000   -0.0000 O   0  0  0  0  0  0  0  0  0  0  0  0
   10.3923   -0.5000   -0.0000 N   0  0  0  0  0  0  0  0  0  0  0  0
   10.3923    1.5000   -0.0000 C   0  0  0  0  0  0  0  0  0  0  0  0
    7.7942   -0.0000   -0.0000 C   0  0  0  0  0  0  0  0  0  0  0  0
   11.2583   -0.0000   -0.0000 C   0  0  0  0  0  0  0  0  0  0  0  0
   11.2583    1.0000   -0.0000 C   0  0  0  0  0  0  0  0  0  0  0  0
   10.3923    2.5000   -0.0000 C   0  0  0  0  0  0  0  0  0  0  0  0
    6.9282   -0.5000   -0.0000 C   0  0  0  0  0  0  0  0  0  0  0  0
   12.1244   -0.5000   -0.0000 C   0  0  0  0  0  0  0  0  0  0  0  0
   12.1244    1.5000   -0.0000 C   0  0  0  0  0  0  0  0  0  0  0  0
   11.2583    3.0000   -0.0000 C   0  0  0  0  0  0  0  0  0  0  0  0
    6.0622   -0.0000   -0.0000 C   0  0  0  0  0  0  0  0  0  0  0  0
   12.9904   -0.0000   -0.0000 O   0  0  0  0  0  0  0  0  0  0  0  0
   12.1244    2.5000   -0.0000 C   0  0  0  0  0  0  0  0  0  0  0  0
    5.1962   -0.5000   -0.0000 C   0  0  0  0  0  0  0  0  0  0  0  0
   13.8564   -0.5000   -0.0000 C   0  0  0  0  0  0  0  0  0  0  0  0
    5.1962   -1.5000   -0.0000 F   0  0  0  0  0  0  0  0  0  0  0  0
    4.3301   -0.0000   -0.0000 C   0  0  0  0  0  0  0  0  0  0  0  0
   14.7224   -0.0000   -0.0000 C   0  0  0  0  0  0  0  0  0  0  0  0
    3.4641   -0.5000   -0.0000 N   0  0  0  0  0  0  0  0  0  0  0  0
    2.5981   -0.0000   -0.0000 C   0  0  0  0  0  0  0  0  0  0  0  0
    3.4641   -1.5000   -0.0000 C   0  0  0  0  0  0  0  0  0  0  0  0
    1.7321   -0.5000   -0.0000 N   0  0  0  0  0  0  0  0  0  0  0  0
    0.8660   -0.0000   -0.0000 C   0  0  0  0  0  0  0  0  0  0  0  0
    0.8660    1.0000   -0.0000 O   0  0  0  0  0  0  0  0  0  0  0  0
    0.0000   -0.5000   -0.0000 C   0  0  0  0  0  0  0  0  0  0  0  0
  1  2  2  0  0  0  0
  1  3  1  0  0  0  0
  1  4  1  0  0  0  0
  1  5  1  0  0  0  0
  3  6  1  0  0  0  0
  4  7  1  0  0  0  0
  5  8  1  0  0  0  0
  6  9  1  0  0  0  0
  6 10  2  0  0  0  0
  7 11  1  0  0  0  0
  8 12  1  0  0  0  0
  9 13  2  0  0  0  0
 10 14  1  0  0  0  0
 11 15  1  0  0  0  0
 12 16  1  0  0  0  0
 13 17  1  0  0  0  0
 18 15  1  0  0  0  0
 16 19  1  0  0  0  0
 18 20  1  1  0  0  0
 18 21  1  0  0  0  0
 19 22  1  0  0  0  0
 21 23  1  0  0  0  0
 23 24  1  0  0  0  0
 23 25  1  0  0  0  0
 24 26  1  0  0  0  0
 26 27  1  0  0  0  0
 27 28  2  0  0  0  0
 27 29  1  0  0  0  0
M  END
>  <idcoordinates2D>


>  <FragFp>
;j;ir:Uzyl9DjgiTdAh8Yr@c8kZMYp01A1_0ZfPV9FVo#8!J2#M1!W4!184040V28$V1B!

>  <PathFp>
!8!HN$BY4m0_cJS10219e010924V8FF25Ng06X0V950V0XG6mVDl1!JW1s1ZVF0Fc70F0H2oFF2V5050

>  <SkelSpheres>
$2//!F1!1#11//+1/2$4$2+1021.2#2,2#4(12%@/!2///$3.2//#1/01*21#1/$1/.2(22!7!1$3-1/#@&1/02/(303$5#1+1(2!3/#1*1!1$3$1(2!1!2(2(4//$301,1!4//-1,1#2)1/)1/,2//#10l1%1(2)1)1#2&101/////04/#3$21!1%2+2#21%11!1/01*1*4%1!1!105!1$21)1(2!1)2

>  <Structure>
fkgqQ@BMgAFO[AxYdDjmVUU]y~]fjjZZjjjjZDX`Ui`

>  <Atoms>
29

>  <Bonds>
28

>  <Total Molweight>
400

>  <Total Molweight 2>
400.197

>  <cLogP>
2.2398

>  <H-Acceptors>
8

>  <H-Donors>
0

>  <Total Surface Area>
64.1

>  <Relative PSA>
1.1031

>  <Polar Surface Area>
81.36

>  <Shape Index>
0.62069

>  <Molecular Flexibility>
0.77819

>  <Molecular Complexity>
0.67785

>  <Non-H Atoms>
29

>  <Non-C/H Atoms>
10

>  <Electronegative Atoms>
10

>  <Stereo Centers>
2

>  <Rotatable Bonds>
16

>  <Rings Closures>
0

>  <Aromatic Rings>
0

>  <Aromatic Atoms>
0

>  <sp3-Atoms>
19

>  <Symmetric atoms>
0

$$$$

eCreator 1.02D

 29 28  0  0  0  0  0  0  0  0999 V2000
    9.5263   -0.0000   -0.0000 P   0  0  0  0  0  0  0  0  0  0  0  0
   10.3923    0.5000   -0.0000 O   0  0  0  0  0  0  0  0  0  0  0  0
    9.5263    1.0000   -0.0000 O   0  0  0  0  0  0  0  0  0  0  0  0
    8.6603   -0.5000   -0.0000 O   0  0  0  0  0  0  0  0  0  0  0  0
   10.3923   -0.5000   -0.0000 N   0  0  0  0  0  0  0  0  0  0  0  0
    8.6603    1.5000   -0.0000 C   0  0  0  0  0  0  0  0  0  0  0  0
    7.7942   -0.0000   -0.0000 C   0  0  0  0  0  0  0  0  0  0  0  0
   11.2583   -0.0000   -0.0000 C   0  0  0  0  0  0  0  0  0  0  0  0
    8.6603    2.5000   -0.0000 C   0  0  0  0  0  0  0  0  0  0  0  0
    7.7942    1.0000   -0.0000 C   0  0  0  0  0  0  0  0  0  0  0  0
    6.9282   -0.5000   -0.0000 C   0  0  0  0  0  0  0  0  0  0  0  0
   12.1244   -0.5000   -0.0000 C   0  0  0  0  0  0  0  0  0  0  0  0
   11.2583    1.0000   -0.0000 C   0  0  0  0  0  0  0  0  0  0  0  0
    7.7942    3.0000   -0.0000 C   0  0  0  0  0  0  0  0  0  0  0  0
    6.9282   -1.5000   -0.0000 O   0  0  0  0  0  0  0  0  0  0  0  0
    6.0622   -0.0000   -0.0000 C   0  0  0  0  0  0  0  0  0  0  0  0
   12.9904    0.0000   -0.0000 O   0  0  0  0  0  0  0  0  0  0  0  0
   12.1244   -1.5000   -0.0000 O   0  0  0  0  0  0  0  0  0  0  0  0
    7.7942    4.0000   -0.0000 C   0  0  0  0  0  0  0  0  0  0  0  0
    5.1962   -0.5000   -0.0000 C   0  0  0  0  0  0  0  0  0  0  0  0
   12.9904   -2.0000   -0.0000 C   0  0  0  0  0  0  0  0  0  0  0  0
    4.3301   -0.0000   -0.0000 C   0  0  0  0  0  0  0  0  0  0  0  0
   12.9904   -3.0000   -0.0000 C   0  0  0  0  0  0  0  0  0  0  0  0
    3.4641   -0.5000   -0.0000 N   0  0  0  0  0  0  0  0  0  0  0  0
    2.5981   -0.0000   -0.0000 C   0  0  0  0  0  0  0  0  0  0  0  0
    3.4641   -1.5000   -0.0000 C   0  0  0  0  0  0  0  0  0  0  0  0
    1.7321   -0.5000   -0.0000 C   0  0  0  0  0  0  0  0  0  0  0  0
    1.7321   -1.5000   -0.0000 C   0  0  0  0  0  0  0  0  0  0  0  0
    0.8660   -2.0000   -0.0000 O   0  0  0  0  0  0  0  0  0  0  0  0
  1  2  2  0  0  0  0
  1  3  1  0  0  0  0
  1  4  1  0  0  0  0
  1  5  1  0  0  0  0
  3  6  1  0  0  0  0
  4  7  1  0  0  0  0
  8  5  1  1  0  0  0
  6  9  2  0  0  0  0
  6 10  1  0  0  0  0
 11  7  1  0  0  0  0
  8 12  1  0  0  0  0
  8 13  1  0  0  0  0
  9 14  1  0  0  0  0
 11 15  1  1  0  0  0
 11 16  1  0  0  0  0
 12 17  2  0  0  0  0
 12 18  1  0  0  0  0
 14 19  2  0  0  0  0
 16 20  1  0  0  0  0
 18 21  1  0  0  0  0
 20 22  1  0  0  0  0
 21 23  1  0  0  0  0
 22 24  1  0  0  0  0
 24 25  1  0  0  0  0
 24 26  1  0  0  0  0
 25 27  2  0  0  0  0
 27 28  1  0  0  0  0
 28 29  2  0  0  0  0
M  END
>  <idcoordinates2D>


>  <FragFp>
;j;ir=xtjjgiThvhDfzTsBoprXK0fjCpNgjTZfFuqFkFs1V56Z0ZM14X1W0V18F428k2s%14!

>  <PathFp>
N08082NF#DX0mV_8J830@WC@01096408FQH58h06!VN50V0V14k0Dk10WHWFs1cZF03d31F0L2k0F2Vh05F

>  <SkelSpheres>
/03/%B%1011(1/%2(1/2!2$6$5/.2$2!1/!1*A$12/*2/02$1/!1//)1&1)1$1-1/%1//*1!1/!2/#2#8&2(1//#2$7$1!2/2(1)2+6%2#1+1%2!201#3*3//#12$2*203+1//$1!1%2!10102,2(3/2(2$1(2//!20k3&1-11%1101/1/#1//0301/&35)1%1(21#1$1.101/-2.2$2+1102%122#2,10303+

>  <Structure>
fkgQr@B]`cC`qNCpRjuYYyo}^]ZjfjjYjjfT\RhceM`

>  <Atoms>
29

>  <Bonds>
28

>  <Total Molweight>
399

>  <Total Molweight 2>
399.190

>  <cLogP>
1.1266

>  <H-Acceptors>
9

>  <H-Donors>
0

>  <Total Surface Area>
96.99

>  <Relative PSA>
0.96195

>  <Polar Surface Area>
115.42

>  <Shape Index>
0.62069

>  <Molecular Flexibility>
0.76822

>  <Molecular Complexity>
0.70595

>  <Non-H Atoms>
29

>  <Non-C/H Atoms>
10

>  <Electronegative Atoms>
10

>  <Stereo Centers>
3

>  <Rotatable Bonds>
16

>  <Rings Closures>
0

>  <Aromatic Rings>
0

>  <Aromatic Atoms>
0

>  <sp3-Atoms>
16

>  <Symmetric atoms>
0

$$$$

eCreator 1.02D

 29 28  0  0  0  0  0  0  0  0999 V2000
   12.9904   -0.7500   -0.0000 P   0  0  0  0  0  0  0  0  0  0  0  0
   14.2894   -0.0000   -0.0000 O   0  0  0  0  0  0  0  0  0  0  0  0
   11.6913   -0.0000   -0.0000 O   0  0  0  0  0  0  0  0  0  0  0  0
   12.9904   -2.2500   -0.0000 N   0  0  0  0  0  0  0  0  0  0  0  0
   15.5885   -0.7500   -0.0000 C   0  0  0  0  0  0  0  0  0  0  0  0
   10.3923   -0.7500   -0.0000 C   0  0  0  0  0  0  0  0  0  0  0  0
   14.2894   -3.0000   -0.0000 C   0  0  0  0  0  0  0  0  0  0  0  0
   16.8875   -0.0000   -0.0000 C   0  0  0  0  0  0  0  0  0  0  0  0
    9.0933   -0.0000   -0.0000 C   0  0  0  0  0  0  0  0  0  0  0  0
   14.2894   -4.5000   -0.0000 C   0  0  0  0  0  0  0  0  0  0  0  0
   15.5885   -2.2500   -0.0000 C   0  0  0  0  0  0  0  0  0  0  0  0
   18.1865   -0.7500   -0.0000 C   0  0  0  0  0  0  0  0  0  0  0  0
    7.7942   -0.7500   -0.0000 O   0  0  0  0  0  0  0  0  0  0  0  0
    9.0933    1.5000   -0.0000 C   0  0  0  0  0  0  0  0  0  0  0  0
   15.5885   -5.2500   -0.0000 O   0  0  0  0  0  0  0  0  0  0  0  0
   18.1865   -2.2500   -0.0000 C   0  0  0  0  0  0  0  0  0  0  0  0
    6.4952   -0.0000   -0.0000 C   0  0  0  0  0  0  0  0  0  0  0  0
    7.7942    2.2500   -0.0000 O   0  0  0  0  0  0  0  0  0  0  0  0
   15.5885   -6.7500   -0.0000 C   0  0  0  0  0  0  0  0  0  0  0  0
   19.4856   -3.0000   -0.0000 C   0  0  0  0  0  0  0  0  0  0  0  0
    5.1962   -0.7500   -0.0000 N   0  0  0  0  0  0  0  0  0  0  0  0
   16.8875   -7.5000   -0.0000 C   0  0  0  0  0  0  0  0  0  0  0  0
    3.8971   -0.0000   -0.0000 C   0  0  0  0  0  0  0  0  0  0  0  0
    5.1962   -2.2500   -0.0000 C   0  0  0  0  0  0  0  0  0  0  0  0
    3.8971    1.5000   -0.0000 O   0  0  0  0  0  0  0  0  0  0  0  0
    2.5981   -0.7500   -0.0000 N   0  0  0  0  0  0  0  0  0  0  0  0
    1.2990   -0.0000   -0.0000 C   0  0  0  0  0  0  0  0  0  0  0  0
    1.2990    1.5000   -0.0000 O   0  0  0  0  0  0  0  0  0  0  0  0
    0.0000   -0.7500   -0.0000 C   0  0  0  0  0  0  0  0  0  0  0  0
  1  2  1  0  0  0  0
  1  3  1  0  0  0  0
  1  4  1  0  0  0  0
  2  5  1  0  0  0  0
  3  6  1  0  0  0  0
  7  4  1  1  0  0  0
  5  8  1  0  0  0  0
  9  6  1  0  0  0  0
  7 10  1  0  0  0  0
  7 11  1  0  0  0  0
  8 12  2  0  0  0  0
  9 13  1  1  0  0  0
  9 14  1  0  0  0  0
 10 15  1  0  0  0  0
 12 16  1  0  0  0  0
 13 17  1  0  0  0  0
 14 18  1  0  0  0  0
 15 19  1  0  0  0  0
 16 20  2  0  0  0  0
 17 21  1  0  0  0  0
 19 22  1  0  0  0  0
 21 23  1  0  0  0  0
 21 24  1  0  0  0  0
 23 25  2  0  0  0  0
 23 26  1  0  0  0  0
 26 27  1  0  0  0  0
 27 28  2  0  0  0  0
 27 29  1  0  0  0  0
M  END
>  <idcoordinates2D>


>  <FragFp>
;j:UirrzxzusOjjBaUjfCifbB80korXl88fG1849uZV0Xb4mGH1c42B!JW480V$4040k0F08!X14!

>  <PathFp>
!94F2NHG#X0k0Zg4K!@51$944X0FF11FB16a22840V0VO2L0Tl!1R10F04VF03c9#X2J0J6V401F

>  <SkelSpheres>
//2$20D(1#2$1&2/#2(2-2$6$4&201/+1-2$4+8!101*2/$1//&1/-2/(1!1//$102#1$1,1$5,1%3)1(2-1)9&21//%1!302$71&3/1!3$1*2#1%4+3$1.2//1&2%1,1,7$2+1+1/1$2,12$1/,1+101///!j(2.1011//$2,2012!1/1/-7/)22+1)201101/#1$3/#1$2,103/,60501)

>  <Structure>
fkgqr@LEgAAgQGlGaddRRRbTVRRVttJeUUTuUSUMLabEHJX

>  <Atoms>
29

>  <Bonds>
28

>  <Total Molweight>
401

>  <Total Molweight 2>
401.186

>  <cLogP>
1.2683

>  <H-Acceptors>
10

>  <H-Donors>
0

>  <Total Surface Area>
81.01

>  <Relative PSA>
1.1089

>  <Polar Surface Area>
114.6

>  <Shape Index>
0.58621

>  <Molecular Flexibility>
0.80221

>  <Molecular Complexity>
0.64597

>  <Non-H Atoms>
29

>  <Non-C/H Atoms>
11

>  <Electronegative Atoms>
11

>  <Stereo Centers>
3

>  <Rotatable Bonds>
16

>  <Rings Closures>
0

>  <Aromatic Rings>
0

>  <Aromatic Atoms>
0

>  <sp3-Atoms>
19

>  <Symmetric atoms>
0

$$$$

eCreator 1.02D

 29 28  0  0  0  0  0  0  0  0999 V2000
    8.6603   -0.5000   -0.0000 P   0  0  0  0  0  0  0  0  0  0  0  0
    8.6603   -1.5000   -0.0000 O   0  0  0  0  0  0  0  0  0  0  0  0
    7.7942   -0.0000   -0.0000 O   0  0  0  0  0  0  0  0  0  0  0  0
    9.5263   -0.0000   -0.0000 N   0  0  0  0  0  0  0  0  0  0  0  0
    7.7942   -2.0000   -0.0000 C   0  0  0  0  0  0  0  0  0  0  0  0
    6.9282   -0.5000   -0.0000 C   0  0  0  0  0  0  0  0  0  0  0  0
   10.3923   -0.5000   -0.0000 C   0  0  0  0  0  0  0  0  0  0  0  0
    7.7942   -3.0000   -0.0000 C   0  0  0  0  0  0  0  0  0  0  0  0
    6.9282   -1.5000   -0.0000 C   0  0  0  0  0  0  0  0  0  0  0  0
    6.0622   -0.0000   -0.0000 C   0  0  0  0  0  0  0  0  0  0  0  0
   11.2583   -0.0000   -0.0000 C   0  0  0  0  0  0  0  0  0  0  0  0
    6.9282   -3.5000   -0.0000 C   0  0  0  0  0  0  0  0  0  0  0  0
    5.1962   -0.5000   -0.0000 O   0  0  0  0  0  0  0  0  0  0  0  0
    6.0622    1.0000   -0.0000 C   0  0  0  0  0  0  0  0  0  0  0  0
   11.2583    1.0000   -0.0000 O   0  0  0  0  0  0  0  0  0  0  0  0
   12.1244   -0.5000   -0.0000 O   0  0  0  0  0  0  0  0  0  0  0  0
    6.0622   -3.0000   -0.0000 C   0  0  0  0  0  0  0  0  0  0  0  0
    4.3301   -0.0000   -0.0000 C   0  0  0  0  0  0  0  0  0  0  0  0
    6.9282    1.5000   -0.0000 O   0  0  0  0  0  0  0  0  0  0  0  0
    5.1962    1.5000   -0.0000 C   0  0  0  0  0  0  0  0  0  0  0  0
   12.9904   -0.0000   -0.0000 C   0  0  0  0  0  0  0  0  0  0  0  0
    3.4641   -0.5000   -0.0000 N   0  0  0  0  0  0  0  0  0  0  0  0
   13.8564   -0.5000   -0.0000 C   0  0  0  0  0  0  0  0  0  0  0  0
   12.9904    1.0000   -0.0000 C   0  0  0  0  0  0  0  0  0  0  0  0
    2.5981   -0.0000   -0.0000 C   0  0  0  0  0  0  0  0  0  0  0  0
    3.4641   -1.5000   -0.0000 C   0  0  0  0  0  0  0  0  0  0  0  0
    1.7321   -0.5000   -0.0000 C   0  0  0  0  0  0  0  0  0  0  0  0
    1.7321   -1.5000   -0.0000 C   0  0  0  0  0  0  0  0  0  0  0  0
    0.8660   -2.0000   -0.0000 O   0  0  0  0  0  0  0  0  0  0  0  0
  1  2  1  0  0  0  0
  1  3  1  0  0  0  0
  1  4  1  0  0  0  0
  2  5  1  0  0  0  0
  3  6  1  0  0  0  0
  4  7  1  0  0  0  0
  5  8  1  0  0  0  0
  5  9  2  0  0  0  0
 10  6  1  0  0  0  0
  7 11  1  0  0  0  0
  8 12  2  0  0  0  0
 10 13  1  1  0  0  0
 14 10  1  0  0  0  0
 11 15  2  0  0  0  0
 11 16  1  0  0  0  0
 12 17  1  0  0  0  0
 13 18  1  0  0  0  0
 14 19  1  6  0  0  0
 14 20  1  0  0  0  0
 16 21  1  0  0  0  0
 18 22  1  0  0  0  0
 21 23  1  0  0  0  0
 21 24  1  0  0  0  0
 22 25  1  0  0  0  0
 22 26  1  0  0  0  0
 25 27  2  0  0  0  0
 27 28  1  0  0  0  0
 28 29  2  0  0  0  0
M  END
>  <idcoordinates2D>


>  <FragFp>
;j;ir:xzfxOijhaUjuCDnb@PJopMVG8ldNp0cEyhXFHW0kGV18F2Z!4V4VWW0V#46FV08$214!

>  <PathFp>
8094F2NH#2X0m0_c0M102W18#95428FH31NB06602840V0V92m06k101HWFF0BZF03c3G!62o0J2VC01F

>  <SkelSpheres>
/02%1.8(132#3!1&1%2//$2!20@$4//$2/4/A%2+2-201,102&11*3/,1*3*201!2!1+3*1//*1!201/-11/01-A&2(1/+1&2$7$1!3/+1%1,2/01,102)1&1&1(4%2$103!1&7,1///01)2%1/.1%2/)3/(3)20k/(1%1#51//!1(1310101//,4,1,2)1/01#11/(2//!102$1(3+10503+

>  <Structure>
fkgQr@LU``soINCprRIIQIZJIJ[FJGJjjZZZjjjYQJVbELv

>  <Atoms>
29

>  <Bonds>
28

>  <Total Molweight>
399

>  <Total Molweight 2>
399.190

>  <cLogP>
1.6709

>  <H-Acceptors>
9

>  <H-Donors>
0

>  <Total Surface Area>
89.97

>  <Relative PSA>
0.95899

>  <Polar Surface Area>
111.36

>  <Shape Index>
0.58621

>  <Molecular Flexibility>
0.78996

>  <Molecular Complexity>
0.66348

>  <Non-H Atoms>
29

>  <Non-C/H Atoms>
10

>  <Electronegative Atoms>
10

>  <Stereo Centers>
3

>  <Rotatable Bonds>
17

>  <Rings Closures>
0

>  <Aromatic Rings>
0

>  <Aromatic Atoms>
0

>  <sp3-Atoms>
18

>  <Symmetric atoms>
1

$$$$

eCreator 1.02D

 29 28  0  0  0  0  0  0  0  0999 V2000
   14.2894   -0.0000   -0.0000 P   0  0  0  0  0  0  0  0  0  0  0  0
   15.5885    0.7500   -0.0000 O   0  0  0  0  0  0  0  0  0  0  0  0
   14.2894    1.5000   -0.0000 O   0  0  0  0  0  0  0  0  0  0  0  0
   12.9904   -0.7500   -0.0000 O   0  0  0  0  0  0  0  0  0  0  0  0
   15.5885   -0.7500   -0.0000 N   0  0  0  0  0  0  0  0  0  0  0  0
   15.5885    2.2500   -0.0000 C   0  0  0  0  0  0  0  0  0  0  0  0
   11.6913   -0.0000   -0.0000 C   0  0  0  0  0  0  0  0  0  0  0  0
   16.8875   -0.0000   -0.0000 C   0  0  0  0  0  0  0  0  0  0  0  0
   15.5885    3.7500   -0.0000 C   0  0  0  0  0  0  0  0  0  0  0  0
   10.3923   -0.7500   -0.0000 C   0  0  0  0  0  0  0  0  0  0  0  0
   18.1865   -0.7500   -0.0000 C   0  0  0  0  0  0  0  0  0  0  0  0
   16.8875    1.5000   -0.0000 C   0  0  0  0  0  0  0  0  0  0  0  0
   16.8875    4.5000   -0.0000 C   0  0  0  0  0  0  0  0  0  0  0  0
    9.0933   -0.0000   -0.0000 C   0  0  0  0  0  0  0  0  0  0  0  0
   19.4856   -0.0000   -0.0000 O   0  0  0  0  0  0  0  0  0  0  0  0
   18.1865    3.7500   -0.0000 C   0  0  0  0  0  0  0  0  0  0  0  0
    7.7942   -0.7500   -0.0000 C   0  0  0  0  0  0  0  0  0  0  0  0
   20.7846   -0.7500   -0.0000 C   0  0  0  0  0  0  0  0  0  0  0  0
    7.7942   -2.2500   -0.0000 F   0  0  0  0  0  0  0  0  0  0  0  0
    6.4952   -0.0000   -0.0000 C   0  0  0  0  0  0  0  0  0  0  0  0
   22.0836   -0.0000   -0.0000 C   0  0  0  0  0  0  0  0  0  0  0  0
    6.4952    1.5000   -0.0000 O   0  0  0  0  0  0  0  0  0  0  0  0
    5.1962   -0.7500   -0.0000 N   0  0  0  0  0  0  0  0  0  0  0  0
    3.8971   -0.0000   -0.0000 C   0  0  0  0  0  0  0  0  0  0  0  0
    5.1962   -2.2500   -0.0000 C   0  0  0  0  0  0  0  0  0  0  0  0
    2.5981   -0.7500   -0.0000 C   0  0  0  0  0  0  0  0  0  0  0  0
    2.5981   -2.2500   -0.0000 C   0  0  0  0  0  0  0  0  0  0  0  0
    3.8971   -3.0000   -0.0000 O   0  0  0  0  0  0  0  0  0  0  0  0
    1.2990   -3.0000   -0.0000 N   0  0  0  0  0  0  0  0  0  0  0  0
  1  2  2  0  0  0  0
  1  3  1  0  0  0  0
  1  4  1  0  0  0  0
  1  5  1  0  0  0  0
  3  6  1  0  0  0  0
  4  7  1  0  0  0  0
  8  5  1  1  0  0  0
  6  9  1  0  0  0  0
  7 10  1  0  0  0  0
  8 11  1  0  0  0  0
  8 12  1  0  0  0  0
  9 13  2  0  0  0  0
 10 14  1  0  0  0  0
 11 15  1  0  0  0  0
 13 16  1  0  0  0  0
 17 14  1  0  0  0  0
 15 18  1  0  0  0  0
 17 19  1  1  0  0  0
 20 17  1  0  0  0  0
 18 21  1  0  0  0  0
 20 22  1  6  0  0  0
 20 23  1  0  0  0  0
 23 24  1  0  0  0  0
 23 25  1  0  0  0  0
 24 26  2  0  0  0  0
 26 27  1  0  0  0  0
 27 28  2  0  0  0  0
 27 29  1  0  0  0  0
M  END
>  <idcoordinates2D>


>  <FragFp>
;j;ir<yxOijheTdQhBYb9uNk_rlp03E1bJifP_dN1oHF!8V02!8H0FWV50J!JJ40W2%21B!

>  <PathFp>
F08083N0F80@X4kV_cJU10@19X01093408FI21Fh0620V85FV0m12H0Ek1!FWGF1aV!Fd30F0L2oFF2V4050

>  <SkelSpheres>
/)2%2&C(11%201)2#1,4/&2$8$2/101+2/$24/9/*1$1$11(2$11/4///#1/$1$1$1$3/11!1*2/1)2!7/!2!12/#@&1//&2$22#61*2,2(2-12!2)2$3/!202(1//-3/!5%1//&2101$1///-2/2//0j1%1/,1#2/&2%1*2/!1#2$1/#53.2(221*1)2$2%11-1/,2%1%10402%2.1#2-

>  <Structure>
fkgpq@BMOAFGUvCpSHYIIddeDedmEhXlhuUUSUUUTsXx`sLQiFp

>  <Atoms>
29

>  <Bonds>
28

>  <Total Molweight>
404

>  <Total Molweight 2>
404.185

>  <cLogP>
-0.0944

>  <H-Acceptors>
9

>  <H-Donors>
0

>  <Total Surface Area>
80.29

>  <Relative PSA>
1.0438

>  <Polar Surface Area>
101.59

>  <Shape Index>
0.62069

>  <Molecular Flexibility>
0.76708

>  <Molecular Complexity>
0.66888

>  <Non-H Atoms>
29

>  <Non-C/H Atoms>
11

>  <Electronegative Atoms>
11

>  <Stereo Centers>
4

>  <Rotatable Bonds>
16

>  <Rings Closures>
0

>  <Aromatic Rings>
0

>  <Aromatic Atoms>
0

>  <sp3-Atoms>
18

>  <Symmetric atoms>
0

$$$$

eCreator 1.02D

 29 28  0  0  0  0  0  0  0  0999 V2000
   12.9904   -0.7500   -0.0000 P   0  0  0  0  0  0  0  0  0  0  0  0
   12.9904    0.7500   -0.0000 O   0  0  0  0  0  0  0  0  0  0  0  0
   14.2894   -0.0000   -0.0000 O   0  0  0  0  0  0  0  0  0  0  0  0
   11.6914   -0.0000   -0.0000 O   0  0  0  0  0  0  0  0  0  0  0  0
   12.9904   -2.2500   -0.0000 N   0  0  0  0  0  0  0  0  0  0  0  0
   15.5885   -0.7500   -0.0000 C   0  0  0  0  0  0  0  0  0  0  0  0
   10.3923   -0.7500   -0.0000 C   0  0  0  0  0  0  0  0  0  0  0  0
   11.6914   -3.0000   -0.0000 C   0  0  0  0  0  0  0  0  0  0  0  0
   16.8875   -0.0000   -0.0000 C   0  0  0  0  0  0  0  0  0  0  0  0
   15.5885   -2.2500   -0.0000 C   0  0  0  0  0  0  0  0  0  0  0  0
    9.0933   -0.0000   -0.0000 C   0  0  0  0  0  0  0  0  0  0  0  0
   11.6914   -4.5000   -0.0000 C   0  0  0  0  0  0  0  0  0  0  0  0
   18.1866   -0.7500   -0.0000 C   0  0  0  0  0  0  0  0  0  0  0  0
    7.7942   -0.7500   -0.0000 C   0  0  0  0  0  0  0  0  0  0  0  0
   10.3923   -5.2500   -0.0000 O   0  0  0  0  0  0  0  0  0  0  0  0
   18.1866   -2.2500   -0.0000 C   0  0  0  0  0  0  0  0  0  0  0  0
    7.7942   -2.2500   -0.0000 O   0  0  0  0  0  0  0  0  0  0  0  0
    6.4952   -0.0000   -0.0000 C   0  0  0  0  0  0  0  0  0  0  0  0
   10.3923   -6.7500   -0.0000 C   0  0  0  0  0  0  0  0  0  0  0  0
    7.2452    1.2990   -0.0000 F   0  0  0  0  0  0  0  0  0  0  0  0
    5.1962   -0.7500   -0.0000 C   0  0  0  0  0  0  0  0  0  0  0  0
    5.7452    1.2990   -0.0000 C   0  0  0  0  0  0  0  0  0  0  0  0
    5.1962   -2.2500   -0.0000 O   0  0  0  0  0  0  0  0  0  0  0  0
    3.8971   -0.0000   -0.0000 N   0  0  0  0  0  0  0  0  0  0  0  0
    2.5981   -0.7500   -0.0000 C   0  0  0  0  0  0  0  0  0  0  0  0
    3.8971    1.5000   -0.0000 C   0  0  0  0  0  0  0  0  0  0  0  0
    1.2990   -0.0000   -0.0000 C   0  0  0  0  0  0  0  0  0  0  0  0
    2.5981    2.2500   -0.0000 N   0  0  0  0  0  0  0  0  0  0  0  0
    1.2990    1.5000   -0.0000 C   0  0  0  0  0  0  0  0  0  0  0  0
  1  2  2  0  0  0  0
  1  3  1  0  0  0  0
  1  4  1  0  0  0  0
  1  5  1  0  0  0  0
  3  6  1  0  0  0  0
  4  7  1  0  0  0  0
  5  8  1  0  0  0  0
  6  9  1  0  0  0  0
  6 10  2  0  0  0  0
  7 11  1  0  0  0  0
  8 12  1  0  0  0  0
  9 13  2  0  0  0  0
 14 11  1  0  0  0  0
 12 15  1  0  0  0  0
 13 16  1  0  0  0  0
 14 17  1  1  0  0  0
 18 14  1  0  0  0  0
 15 19  1  0  0  0  0
 18 20  1  6  0  0  0
 21 18  1  0  0  0  0
 18 22  1  0  0  0  0
 21 23  1  1  0  0  0
 21 24  1  0  0  0  0
 24 25  1  0  0  0  0
 24 26  1  0  0  0  0
 25 27  2  0  0  0  0
 26 28  1  0  0  0  0
 27 29  1  0  0  0  0
M  END
>  <idcoordinates2D>


>  <FragFp>
;jv:ir<yxOijziThfhynbfuwkFMYSKnE1bZifPddNzwJH3080J2602LW08W4VJ!44LFW2@!V0X1B!

>  <PathFp>
F09!2N2F!8X4mVZgJU1021Oe0109MBV8FG31NW0620V950V0m12m0Ek1#WGk1aVF20d70F0L2oFF2V5050

>  <SkelSpheres>
02/#1#1,B(11(3!5!1//,202205$3.2.2#1/06(1&A/!2+1%2+1*3)3///(3,1!1*1*3/#2-2(2&102!5/#3/&A//-22$1$6/02&2//!1!1%1(1#2%2(2!1#1/(2(1#201!2)2!2//-1!2//+1*1//,2.20j/2!1$1,1$1!1!1&3+3)2/#201/*12/)22)1031-1%20131//(3%1%104(2/!11!1*

>  <Structure>
fkgpq@B]wAFGAZCpsHYIIdeDedeDYCCDduUSSUUUUMXmHplQifp

>  <Atoms>
29

>  <Bonds>
28

>  <Total Molweight>
404

>  <Total Molweight 2>
404.185

>  <cLogP>
0.303

>  <H-Acceptors>
9

>  <H-Donors>
0

>  <Total Surface Area>
88.15

>  <Relative PSA>
0.95145

>  <Polar Surface Area>
104.75

>  <Shape Index>
0.55172

>  <Molecular Flexibility>
0.83376

>  <Molecular Complexity>
0.7569

>  <Non-H Atoms>
29

>  <Non-C/H Atoms>
11

>  <Electronegative Atoms>
11

>  <Stereo Centers>
4

>  <Rotatable Bonds>
15

>  <Rings Closures>
0

>  <Aromatic Rings>
0

>  <Aromatic Atoms>
0

>  <sp3-Atoms>
20

>  <Symmetric atoms>
0

$$$$

eCreator 1.02D

 29 28  0  0  0  0  0  0  0  0999 V2000
   14.2894   -0.0000   -0.0000 P   0  0  0  0  0  0  0  0  0  0  0  0
   15.5885   -0.7500   -0.0000 O   0  0  0  0  0  0  0  0  0  0  0  0
   12.9904   -0.7500   -0.0000 O   0  0  0  0  0  0  0  0  0  0  0  0
   14.2894    1.5000   -0.0000 N   0  0  0  0  0  0  0  0  0  0  0  0
   16.8875   -0.0000   -0.0000 C   0  0  0  0  0  0  0  0  0  0  0  0
   11.6914   -0.0000   -0.0000 C   0  0  0  0  0  0  0  0  0  0  0  0
   12.9904    2.2500   -0.0000 C   0  0  0  0  0  0  0  0  0  0  0  0
   18.1866   -0.7500   -0.0000 C   0  0  0  0  0  0  0  0  0  0  0  0
   10.3923   -0.7500   -0.0000 C   0  0  0  0  0  0  0  0  0  0  0  0
   12.9904    3.7500   -0.0000 C   0  0  0  0  0  0  0  0  0  0  0  0
   19.4856   -0.0000   -0.0000 C   0  0  0  0  0  0  0  0  0  0  0  0
    9.0933   -0.0000   -0.0000 C   0  0  0  0  0  0  0  0  0  0  0  0
   11.6914    4.5000   -0.0000 O   0  0  0  0  0  0  0  0  0  0  0  0
   19.4856    1.5000   -0.0000 C   0  0  0  0  0  0  0  0  0  0  0  0
    9.0933    1.5000   -0.0000 O   0  0  0  0  0  0  0  0  0  0  0  0
    7.7942   -0.7500   -0.0000 C   0  0  0  0  0  0  0  0  0  0  0  0
   11.6914    6.0000   -0.0000 C   0  0  0  0  0  0  0  0  0  0  0  0
   20.7846    2.2500   -0.0000 C   0  0  0  0  0  0  0  0  0  0  0  0
    7.0442   -2.0490   -0.0000 F   0  0  0  0  0  0  0  0  0  0  0  0
    6.4952   -0.0000   -0.0000 C   0  0  0  0  0  0  0  0  0  0  0  0
    8.5442   -2.0490   -0.0000 C   0  0  0  0  0  0  0  0  0  0  0  0
   10.3923    6.7500   -0.0000 C   0  0  0  0  0  0  0  0  0  0  0  0
   22.0837    1.5000   -0.0000 C   0  0  0  0  0  0  0  0  0  0  0  0
    5.1962   -0.7500   -0.0000 N   0  0  0  0  0  0  0  0  0  0  0  0
    3.8971   -0.0000   -0.0000 C   0  0  0  0  0  0  0  0  0  0  0  0
    2.5981   -0.7500   -0.0000 C   0  0  0  0  0  0  0  0  0  0  0  0
    2.5981   -2.2500   -0.0000 C   0  0  0  0  0  0  0  0  0  0  0  0
    3.8971   -3.0000   -0.0000 O   0  0  0  0  0  0  0  0  0  0  0  0
    1.2990   -3.0000   -0.0000 N   0  0  0  0  0  0  0  0  0  0  0  0
  1  2  1  0  0  0  0
  1  3  1  0  0  0  0
  1  4  1  0  0  0  0
  2  5  1  0  0  0  0
  3  6  1  0  0  0  0
  4  7  1  0  0  0  0
  5  8  1  0  0  0  0
  6  9  1  0  0  0  0
  7 10  1  0  0  0  0
  8 11  2  0  0  0  0
 12  9  1  0  0  0  0
 10 13  1  0  0  0  0
 11 14  1  0  0  0  0
 12 15  1  6  0  0  0
 16 12  1  0  0  0  0
 13 17  1  0  0  0  0
 14 18  2  0  0  0  0
 16 19  1  1  0  0  0
 16 20  1  0  0  0  0
 16 21  1  0  0  0  0
 17 22  1  0  0  0  0
 18 23  1  0  0  0  0
 20 24  1  0  0  0  0
 24 25  1  0  0  0  0
 25 26  2  0  0  0  0
 26 27  1  0  0  0  0
 27 28  2  0  0  0  0
 27 29  1  0  0  0  0
M  END
>  <idcoordinates2D>


>  <FragFp>
;EzUzeM:IzyoNXfreDh@4umbceRkVKllKl801VV9PB!Lg222$22080VF0V5V$JLFV0H!V!1B!

>  <PathFp>
F09083N2G802Y4kVZcF51021GX0109JB08FI31FC0622V840V0m12F0Dk1!FWFF06VF0Fd30F062oFF2V4010

>  <SkelSpheres>
02//%D(1)1!5!12/#2/&2$3$1.102/!1/4/C$1*2/$1/&3&304/,2/1//!2!1$3/01%1$1%1!102,21$6/&1/#@!3#1/1.1/05//!2.1/!301%1$2#202!3//&1(1(2,5$1/%12/12+1!1!1/.1#1/)11/1.2!20k!1/&1%1011&1//0101)13#1$1/-33)1-21)2+2$1$11/*1!1%1-1%103/,4171*

>  <Structure>
fkgqQ@L]OAAg[AxIdLdbRRRRRbVdRuRTjjjZjfjjYdZgibREFp

>  <Atoms>
29

>  <Bonds>
28

>  <Total Molweight>
400

>  <Total Molweight 2>
400.197

>  <cLogP>
1.1698

>  <H-Acceptors>
8

>  <H-Donors>
0

>  <Total Surface Area>
75.78

>  <Relative PSA>
0.88137

>  <Polar Surface Area>
88.3

>  <Shape Index>
0.65517

>  <Molecular Flexibility>
0.76459

>  <Molecular Complexity>
0.63126

>  <Non-H Atoms>
29

>  <Non-C/H Atoms>
10

>  <Electronegative Atoms>
10

>  <Stereo Centers>
3

>  <Rotatable Bonds>
18

>  <Rings Closures>
0

>  <Aromatic Rings>
0

>  <Aromatic Atoms>
0

>  <sp3-Atoms>
18

>  <Symmetric atoms>
0

$$$$

eCreator 1.02D

 29 28  0  0  0  0  0  0  0  0999 V2000
    8.6603   -0.5000   -0.0000 P   0  0  0  0  0  0  0  0  0  0  0  0
    8.6603   -1.5000   -0.0000 O   0  0  0  0  0  0  0  0  0  0  0  0
    7.7942   -0.0000   -0.0000 O   0  0  0  0  0  0  0  0  0  0  0  0
    9.5263   -0.0000   -0.0000 N   0  0  0  0  0  0  0  0  0  0  0  0
    7.7942   -2.0000   -0.0000 C   0  0  0  0  0  0  0  0  0  0  0  0
    6.9282   -0.5000   -0.0000 C   0  0  0  0  0  0  0  0  0  0  0  0
   10.3923   -0.5000   -0.0000 C   0  0  0  0  0  0  0  0  0  0  0  0
    7.7942   -3.0000   -0.0000 C   0  0  0  0  0  0  0  0  0  0  0  0
    6.9282   -1.5000   -0.0000 C   0  0  0  0  0  0  0  0  0  0  0  0
    6.0622   -0.0000   -0.0000 C   0  0  0  0  0  0  0  0  0  0  0  0
   11.2583   -0.0000   -0.0000 C   0  0  0  0  0  0  0  0  0  0  0  0
    6.9282   -3.5000   -0.0000 C   0  0  0  0  0  0  0  0  0  0  0  0
    6.0622   -2.0000   -0.0000 C   0  0  0  0  0  0  0  0  0  0  0  0
    5.1962   -0.5000   -0.0000 O   0  0  0  0  0  0  0  0  0  0  0  0
    6.0622    1.0000   -0.0000 C   0  0  0  0  0  0  0  0  0  0  0  0
   12.1244   -0.5000   -0.0000 O   0  0  0  0  0  0  0  0  0  0  0  0
    6.9282   -4.5000   -0.0000 C   0  0  0  0  0  0  0  0  0  0  0  0
    4.3301   -0.0000   -0.0000 C   0  0  0  0  0  0  0  0  0  0  0  0
    5.1962    1.5000   -0.0000 O   0  0  0  0  0  0  0  0  0  0  0  0
   12.9904   -0.0000   -0.0000 C   0  0  0  0  0  0  0  0  0  0  0  0
    3.4641   -0.5000   -0.0000 N   0  0  0  0  0  0  0  0  0  0  0  0
    4.3301    1.0000   -0.0000 C   0  0  0  0  0  0  0  0  0  0  0  0
   13.8564   -0.5000   -0.0000 C   0  0  0  0  0  0  0  0  0  0  0  0
    2.5981   -0.0000   -0.0000 C   0  0  0  0  0  0  0  0  0  0  0  0
    3.4641   -1.5000   -0.0000 C   0  0  0  0  0  0  0  0  0  0  0  0
    1.7321   -0.5000   -0.0000 C   0  0  0  0  0  0  0  0  0  0  0  0
    1.7321   -1.5000   -0.0000 C   0  0  0  0  0  0  0  0  0  0  0  0
    2.5981   -2.0000   -0.0000 O   0  0  0  0  0  0  0  0  0  0  0  0
    0.8660   -2.0000   -0.0000 N   0  0  0  0  0  0  0  0  0  0  0  0
  1  2  1  0  0  0  0
  1  3  1  0  0  0  0
  1  4  1  0  0  0  0
  2  5  1  0  0  0  0
  3  6  1  0  0  0  0
  4  7  1  0  0  0  0
  5  8  2  0  0  0  0
  5  9  1  0  0  0  0
 10  6  1  0  0  0  0
  7 11  1  0  0  0  0
  8 12  1  0  0  0  0
  9 13  2  0  0  0  0
 10 14  1  1  0  0  0
 10 15  1  0  0  0  0
 11 16  1  0  0  0  0
 12 17  2  0  0  0  0
 18 14  1  1  0  0  0
 15 19  1  0  0  0  0
 16 20  1  0  0  0  0
 18 21  1  0  0  0  0
 18 22  1  0  0  0  0
 20 23  1  0  0  0  0
 21 24  1  0  0  0  0
 21 25  1  0  0  0  0
 24 26  2  0  0  0  0
 26 27  1  0  0  0  0
 27 28  2  0  0  0  0
 27 29  1  0  0  0  0
M  END
>  <idcoordinates2D>


>  <FragFp>
;j:UerrzlzutOXf5aUjf4DXr@@0koKkl81dGY0@9u5VF@W2FG898F24084VJ1WW04180440V0N$214!

>  <PathFp>
F094N3NH0806X0mV_c0H102158#95420FH35Ng0660284FV0V92m0Dk!1FGFN04VF0Ic1F!62k0J2V_01F

>  <SkelSpheres>
//(B(1&301&1//+2$6$5.1/*1/+C!1+201/,1&1!2,4//-1/01/2!1$3/01/!1$4/#5(3,11/#8&1//&2$22#6(2!2//02*4+3$1(2!1202$1//!2/#1*206/02,1/01)1$3,1/!1#1+1$3/)1%1+20k/(1*1!1$2/*1(1210101/!21/&345)1-22$11!1+2#12$1*2&1(1/$1)103/,3!1!2%2

>  <Structure>
fkgpr@LEOAEoIvCprRIIQIIQKIZYPyRjijfijjifQJQbFPv

>  <Atoms>
29

>  <Bonds>
28

>  <Total Molweight>
397

>  <Total Molweight 2>
397.198

>  <cLogP>
1.2353

>  <H-Acceptors>
9

>  <H-Donors>
0

>  <Total Surface Area>
88.28

>  <Relative PSA>
0.86985

>  <Polar Surface Area>
97.53

>  <Shape Index>
0.58621

>  <Molecular Flexibility>
0.77038

>  <Molecular Complexity>
0.67407

>  <Non-H Atoms>
29

>  <Non-C/H Atoms>
10

>  <Electronegative Atoms>
10

>  <Stereo Centers>
3

>  <Rotatable Bonds>
18

>  <Rings Closures>
0

>  <Aromatic Rings>
0

>  <Aromatic Atoms>
0

>  <sp3-Atoms>
17

>  <Symmetric atoms>
0

$$$$

eCreator 1.02D

 30 29  0  0  0  0  0  0  0  0999 V2000
    9.5263   -0.0000   -0.0000 P   0  0  0  0  0  0  0  0  0  0  0  0
   10.3923    0.5000   -0.0000 O   0  0  0  0  0  0  0  0  0  0  0  0
   10.3923   -0.5000   -0.0000 O   0  0  0  0  0  0  0  0  0  0  0  0
    8.6603   -0.5000   -0.0000 O   0  0  0  0  0  0  0  0  0  0  0  0
    9.5263    1.0000   -0.0000 N   0  0  0  0  0  0  0  0  0  0  0  0
   11.2583   -0.0000   -0.0000 C   0  0  0  0  0  0  0  0  0  0  0  0
    7.7942   -0.0000   -0.0000 C   0  0  0  0  0  0  0  0  0  0  0  0
   10.3923    1.5000   -0.0000 C   0  0  0  0  0  0  0  0  0  0  0  0
   12.1244   -0.5000   -0.0000 C   0  0  0  0  0  0  0  0  0  0  0  0
    6.9282   -0.5000   -0.0000 C   0  0  0  0  0  0  0  0  0  0  0  0
   10.3923    2.5000   -0.0000 C   0  0  0  0  0  0  0  0  0  0  0  0
   11.2583    1.0000   -0.0000 C   0  0  0  0  0  0  0  0  0  0  0  0
   12.9904   -0.0000   -0.0000 C   0  0  0  0  0  0  0  0  0  0  0  0
    6.0622   -0.0000   -0.0000 C   0  0  0  0  0  0  0  0  0  0  0  0
   11.2583    3.0000   -0.0000 O   0  0  0  0  0  0  0  0  0  0  0  0
   12.9904    1.0000   -0.0000 C   0  0  0  0  0  0  0  0  0  0  0  0
    6.0622    1.0000   -0.0000 O   0  0  0  0  0  0  0  0  0  0  0  0
    5.1962   -0.5000   -0.0000 C   0  0  0  0  0  0  0  0  0  0  0  0
   11.2583    4.0000   -0.0000 C   0  0  0  0  0  0  0  0  0  0  0  0
   13.8564    1.5000   -0.0000 C   0  0  0  0  0  0  0  0  0  0  0  0
    5.1962   -1.5000   -0.0000 F   0  0  0  0  0  0  0  0  0  0  0  0
    4.3301   -0.0000   -0.0000 C   0  0  0  0  0  0  0  0  0  0  0  0
   14.7224    1.0000   -0.0000 C   0  0  0  0  0  0  0  0  0  0  0  0
    3.4641   -0.5000   -0.0000 N   0  0  0  0  0  0  0  0  0  0  0  0
    2.5981   -0.0000   -0.0000 C   0  0  0  0  0  0  0  0  0  0  0  0
    3.4641   -1.5000   -0.0000 C   0  0  0  0  0  0  0  0  0  0  0  0
    1.7321   -0.5000   -0.0000 C   0  0  0  0  0  0  0  0  0  0  0  0
    1.7321   -1.5000   -0.0000 C   0  0  0  0  0  0  0  0  0  0  0  0
    2.5981   -2.0000   -0.0000 O   0  0  0  0  0  0  0  0  0  0  0  0
    0.8660   -2.0000   -0.0000 N   0  0  0  0  0  0  0  0  0  0  0  0
  1  2  2  0  0  0  0
  1  3  1  0  0  0  0
  1  4  1  0  0  0  0
  1  5  1  0  0  0  0
  3  6  1  0  0  0  0
  4  7  1  0  0  0  0
  8  5  1  6  0  0  0
  6  9  1  0  0  0  0
  7 10  1  0  0  0  0
  8 11  1  0  0  0  0
  8 12  1  0  0  0  0
  9 13  2  0  0  0  0
 14 10  1  0  0  0  0
 11 15  1  0  0  0  0
 13 16  1  0  0  0  0
 14 17  1  6  0  0  0
 18 14  1  0  0  0  0
 15 19  1  0  0  0  0
 16 20  2  0  0  0  0
 18 21  1  1  0  0  0
 18 22  1  0  0  0  0
 20 23  1  0  0  0  0
 22 24  1  0  0  0  0
 24 25  1  0  0  0  0
 24 26  1  0  0  0  0
 25 27  2  0  0  0  0
 27 28  1  0  0  0  0
 28 29  2  0  0  0  0
 28 30  1  0  0  0  0
M  END
>  <idcoordinates2D>


>  <FragFp>
;j;ir<yxOijheThvhynb8eRkKrlp0nE1_FgfPg90HoLH1!V02608HVFcV5$JJ6FV2H%1B!

>  <PathFp>
F09083N2G80@Y4kVZcJC1021OX0109LB08FI31F_0622V950V0m12F0Dk1#WGF1aVF0Fd30F0L2oFF2V4050

>  <SkelSpheres>
#2/+2&A#2#11(2)2.101/&2$8$2/(2%2$2/4/E//1$11(1$1.304/+12/&1/01&1$1$3/1,1/!1$10102!4/!2!1/$901$1-2/-2202061!1/$2(1/%1%2$3$1#1(202///&2$2,3$11/02/$1101$1)2/+1/&301)1#2/+1$l1/&101&1%2/-1/&1%1102%1%1,33/(22)1/02%11/)1)1&2%1%10401%2/#427+

>  <Structure>
fgwpq@B]oAFGANCpKHIUZjrnr}NsUUUMUSUTsXxkRLqiRsX

>  <Atoms>
30

>  <Bonds>
29

>  <Total Molweight>
416

>  <Total Molweight 2>
416.196

>  <cLogP>
-0.1582

>  <H-Acceptors>
9

>  <H-Donors>
0

>  <Total Surface Area>
92.8

>  <Relative PSA>
0.90312

>  <Polar Surface Area>
101.59

>  <Shape Index>
0.63333

>  <Molecular Flexibility>
0.80774

>  <Molecular Complexity>
0.67019

>  <Non-H Atoms>
30

>  <Non-C/H Atoms>
11

>  <Electronegative Atoms>
11

>  <Stereo Centers>
4

>  <Rotatable Bonds>
16

>  <Rings Closures>
0

>  <Aromatic Rings>
0

>  <Aromatic Atoms>
0

>  <sp3-Atoms>
17

>  <Symmetric atoms>
0

$$$$

eCreator 1.02D

 30 29  0  0  0  0  0  0  0  0999 V2000
    7.7942   -0.0000   -0.0000 P   0  0  0  0  0  0  0  0  0  0  0  0
    8.6603   -0.5000   -0.0000 O   0  0  0  0  0  0  0  0  0  0  0  0
    6.9282   -0.5000   -0.0000 O   0  0  0  0  0  0  0  0  0  0  0  0
    7.7942    1.0000   -0.0000 N   0  0  0  0  0  0  0  0  0  0  0  0
    9.5263   -0.0000   -0.0000 C   0  0  0  0  0  0  0  0  0  0  0  0
    6.0622   -0.0000   -0.0000 C   0  0  0  0  0  0  0  0  0  0  0  0
    6.9282    1.5000   -0.0000 C   0  0  0  0  0  0  0  0  0  0  0  0
   10.3923   -0.5000   -0.0000 C   0  0  0  0  0  0  0  0  0  0  0  0
    5.1962   -0.5000   -0.0000 C   0  0  0  0  0  0  0  0  0  0  0  0
    6.9282    2.5000   -0.0000 C   0  0  0  0  0  0  0  0  0  0  0  0
    6.0622    1.0000   -0.0000 C   0  0  0  0  0  0  0  0  0  0  0  0
   11.2583   -0.0000   -0.0000 C   0  0  0  0  0  0  0  0  0  0  0  0
    4.3301   -0.0000   -0.0000 O   0  0  0  0  0  0  0  0  0  0  0  0
    5.1962   -1.5000   -0.0000 C   0  0  0  0  0  0  0  0  0  0  0  0
    7.7942    3.0000   -0.0000 O   0  0  0  0  0  0  0  0  0  0  0  0
    6.0622    3.0000   -0.0000 O   0  0  0  0  0  0  0  0  0  0  0  0
   12.1244   -0.5000   -0.0000 C   0  0  0  0  0  0  0  0  0  0  0  0
    3.4641   -0.5000   -0.0000 C   0  0  0  0  0  0  0  0  0  0  0  0
    6.0622    4.0000   -0.0000 C   0  0  0  0  0  0  0  0  0  0  0  0
   12.1244   -1.5000   -0.0000 C   0  0  0  0  0  0  0  0  0  0  0  0
    2.5981   -0.0000   -0.0000 N   0  0  0  0  0  0  0  0  0  0  0  0
    3.4641   -1.5000   -0.0000 C   0  0  0  0  0  0  0  0  0  0  0  0
    6.9282    4.5000   -0.0000 C   0  0  0  0  0  0  0  0  0  0  0  0
    5.1962    4.5000   -0.0000 C   0  0  0  0  0  0  0  0  0  0  0  0
    2.5981    1.0000   -0.0000 C   0  0  0  0  0  0  0  0  0  0  0  0
    1.7321   -0.5000   -0.0000 C   0  0  0  0  0  0  0  0  0  0  0  0
    4.3301   -2.0000   -0.0000 F   0  0  0  0  0  0  0  0  0  0  0  0
    1.7321    1.5000   -0.0000 C   0  0  0  0  0  0  0  0  0  0  0  0
    0.8660   -0.0000   -0.0000 N   0  0  0  0  0  0  0  0  0  0  0  0
    0.0000   -0.5000   -0.0000 C   0  0  0  0  0  0  0  0  0  0  0  0
  1  2  1  0  0  0  0
  1  3  1  0  0  0  0
  1  4  1  0  0  0  0
  2  5  1  0  0  0  0
  3  6  1  0  0  0  0
  7  4  1  1  0  0  0
  5  8  2  0  0  0  0
  9  6  1  0  0  0  0
  7 10  1  0  0  0  0
  7 11  1  0  0  0  0
  8 12  1  0  0  0  0
  9 13  1  6  0  0  0
  9 14  1  0  0  0  0
 10 15  2  0  0  0  0
 10 16  1  0  0  0  0
 12 17  2  0  0  0  0
 18 13  1  6  0  0  0
 16 19  1  0  0  0  0
 17 20  1  0  0  0  0
 18 21  1  0  0  0  0
 18 22  1  0  0  0  0
 19 23  1  0  0  0  0
 19 24  1  0  0  0  0
 21 25  1  0  0  0  0
 21 26  1  0  0  0  0
 22 27  1  0  0  0  0
 25 28  2  0  0  0  0
 26 29  1  0  0  0  0
 29 30  1  0  0  0  0
M  END
>  <idcoordinates2D>


>  <FragFp>
;jzxUirrzxzvxtjjCaUjvCDfjT@kopbVO8AhCr86EThXH@YFkGk9c14Z04J04X1W0o#4!k0s$X1B!

>  <PathFp>
N084F2NJF!4X4m0_B4J30@V58#954X0FF258g06Z02840V0V90u0Dk021PGFN0DZF0IcCG!22kFJ2Vh01F

>  <SkelSpheres>
//2!1#A#1#1/01/*2,2!41!1@$3#1/#1/,4/C+1///-101*2$1/1/1#1,1*4//*101!1)1/,2.1(C&1(1/%1%21$1$5(32//02/*31!2+2!2!1#1/*3&2/05)1!1//+101/01!2/#1!3#1//%1/$3+m(2%1(102101$4)1&2/+5!1//(1$12/!1&2(1-10201/$1/03%2$5!1!2#10103#2!2$1)2$506+

>  <Structure>
fgwqQ@LEOAAg^AxKdLdbRRTRbfQRbfbJMUSUTsUUUMXXaRLPr|p

>  <Atoms>
30

>  <Bonds>
29

>  <Total Molweight>
412

>  <Total Molweight 2>
412.208

>  <cLogP>
1.9547

>  <H-Acceptors>
8

>  <H-Donors>
0

>  <Total Surface Area>
69.59

>  <Relative PSA>
0.91522

>  <Polar Surface Area>
77.3

>  <Shape Index>
0.53333

>  <Molecular Flexibility>
0.73511

>  <Molecular Complexity>
0.68511

>  <Non-H Atoms>
30

>  <Non-C/H Atoms>
10

>  <Electronegative Atoms>
10

>  <Stereo Centers>
4

>  <Rotatable Bonds>
18

>  <Rings Closures>
0

>  <Aromatic Rings>
0

>  <Aromatic Atoms>
0

>  <sp3-Atoms>
21

>  <Symmetric atoms>
1

$$$$

eCreator 1.02D

 29 29  0  0  0  0  0  0  0  0999 V2000
   12.9904   -0.7500   -0.0000 P   0  0  0  0  0  0  0  0  0  0  0  0
   12.9904    0.7500   -0.0000 O   0  0  0  0  0  0  0  0  0  0  0  0
   12.9904   -2.2500   -0.0000 O   0  0  0  0  0  0  0  0  0  0  0  0
   11.6914   -0.0000   -0.0000 O   0  0  0  0  0  0  0  0  0  0  0  0
   14.2894   -0.0000   -0.0000 N   0  0  0  0  0  0  0  0  0  0  0  0
   11.6914   -3.0000   -0.0000 C   0  0  0  0  0  0  0  0  0  0  0  0
   10.3923   -0.7500   -0.0000 C   0  0  0  0  0  0  0  0  0  0  0  0
   15.5885   -0.7500   -0.0000 C   0  0  0  0  0  0  0  0  0  0  0  0
   10.3923   -2.2500   -0.0000 C   0  0  0  0  0  0  0  0  0  0  0  0
   11.6914   -4.5000   -0.0000 C   0  0  0  0  0  0  0  0  0  0  0  0
    9.0933   -0.0000   -0.0000 C   0  0  0  0  0  0  0  0  0  0  0  0
   16.8875   -0.0000   -0.0000 C   0  0  0  0  0  0  0  0  0  0  0  0
    9.0933   -3.0000   -0.0000 C   0  0  0  0  0  0  0  0  0  0  0  0
   10.3923   -5.2500   -0.0000 C   0  0  0  0  0  0  0  0  0  0  0  0
    7.7942   -0.7500   -0.0000 C   0  0  0  0  0  0  0  0  0  0  0  0
   18.1866   -0.7500   -0.0000 O   0  0  0  0  0  0  0  0  0  0  0  0
    9.0933   -4.5000   -0.0000 C   0  0  0  0  0  0  0  0  0  0  0  0
    7.7942   -2.2500   -0.0000 O   0  0  0  0  0  0  0  0  0  0  0  0
    6.4952   -0.0000   -0.0000 C   0  0  0  0  0  0  0  0  0  0  0  0
   19.4856   -0.0000   -0.0000 C   0  0  0  0  0  0  0  0  0  0  0  0
    7.2452    1.2990   -0.0000 F   0  0  0  0  0  0  0  0  0  0  0  0
    5.1962   -0.7500   -0.0000 C   0  0  0  0  0  0  0  0  0  0  0  0
    5.7452    1.2990   -0.0000 C   0  0  0  0  0  0  0  0  0  0  0  0
    3.8971   -0.0000   -0.0000 N   0  0  0  0  0  0  0  0  0  0  0  0
    2.5981   -0.7500   -0.0000 C   0  0  0  0  0  0  0  0  0  0  0  0
    3.8971    1.5000   -0.0000 C   0  0  0  0  0  0  0  0  0  0  0  0
    1.2990   -0.0000   -0.0000 C   0  0  0  0  0  0  0  0  0  0  0  0
    2.5981    2.2500   -0.0000 N   0  0  0  0  0  0  0  0  0  0  0  0
    1.2990    1.5000   -0.0000 C   0  0  0  0  0  0  0  0  0  0  0  0
  1  2  2  0  0  0  0
  1  3  1  0  0  0  0
  1  4  1  0  0  0  0
  1  5  1  0  0  0  0
  3  6  1  0  0  0  0
  4  7  1  0  0  0  0
  5  8  1  0  0  0  0
  6  9  2  0  0  0  0
  6 10  1  0  0  0  0
  7 11  1  0  0  0  0
  8 12  1  0  0  0  0
  9 13  1  0  0  0  0
 10 14  2  0  0  0  0
 15 11  1  0  0  0  0
 12 16  1  0  0  0  0
 13 17  2  0  0  0  0
 15 18  1  1  0  0  0
 19 15  1  0  0  0  0
 16 20  1  0  0  0  0
 19 21  1  6  0  0  0
 19 22  1  0  0  0  0
 19 23  1  0  0  0  0
 22 24  1  0  0  0  0
 24 25  1  0  0  0  0
 24 26  1  0  0  0  0
 25 27  2  0  0  0  0
 26 28  1  0  0  0  0
 27 29  1  0  0  0  0
 14 17  1  0  0  0  0
M  END
>  <idcoordinates2D>


>  <FragFp>
<v;r<izQi:eThfhynbejwkH7bCKr31_Vw@HctFqwJL3!F48602HWV814W04044HFV@@!V0V1B!

>  <PathFp>
F090N2F2F!BXZkXZ8JP1820OX0149M8V8HG31010L!VC50V0m10H0Dk5#WFF1XV220d70K9L2kHF2VRF50

>  <SkelSpheres>
02//!1!C(11(2!5!1//%1%8$3$1.2,202/%2&3(5/2/$2+1*3%1/!1#1,1/(1/(21-1&1/&1(2&102!5//!1(8/01//!1$5/)2-3(2#1%1!1,101#2%2!3$2&2/-3&211!2)2!2!2/.2$2$1!4+1%1/(1////1(1k%3//$@1!1!1-1!103)2)7%1102/!1#1//22)2/01#501#1/!1/+1%104(2/#1!1*

>  <Structure>
fkwqQ@B]wAFOQAxEdLddrRbRRRtQdNbRlEjjB`hjjjZDNbYB[@

>  <Atoms>
29

>  <Bonds>
29

>  <Total Molweight>
400

>  <Total Molweight 2>
400.197

>  <cLogP>
0.5874

>  <H-Acceptors>
8

>  <H-Donors>
0

>  <Total Surface Area>
90.21

>  <Relative PSA>
0.7845

>  <Polar Surface Area>
84.52

>  <Shape Index>
0.55172

>  <Molecular Flexibility>
0.7478

>  <Molecular Complexity>
0.72141

>  <Non-H Atoms>
29

>  <Non-C/H Atoms>
10

>  <Electronegative Atoms>
10

>  <Stereo Centers>
3

>  <Rotatable Bonds>
14

>  <Rings Closures>
1

>  <Aromatic Rings>
1

>  <Aromatic Atoms>
6

>  <sp3-Atoms>
18

>  <Symmetric atoms>
2

$$$$

eCreator 1.02D

 30 29  0  0  0  0  0  0  0  0999 V2000
    9.5263   -0.0000   -0.0000 P   0  0  0  0  0  0  0  0  0  0  0  0
   10.3923    0.5000   -0.0000 O   0  0  0  0  0  0  0  0  0  0  0  0
   10.3923   -0.5000   -0.0000 O   0  0  0  0  0  0  0  0  0  0  0  0
    8.6603   -0.5000   -0.0000 O   0  0  0  0  0  0  0  0  0  0  0  0
    9.5263    1.0000   -0.0000 N   0  0  0  0  0  0  0  0  0  0  0  0
   11.2583   -0.0000   -0.0000 C   0  0  0  0  0  0  0  0  0  0  0  0
    7.7942   -0.0000   -0.0000 C   0  0  0  0  0  0  0  0  0  0  0  0
    8.6603    1.5000   -0.0000 C   0  0  0  0  0  0  0  0  0  0  0  0
   11.2583    1.0000   -0.0000 C   0  0  0  0  0  0  0  0  0  0  0  0
   12.1244   -0.5000   -0.0000 C   0  0  0  0  0  0  0  0  0  0  0  0
    6.9282   -0.5000   -0.0000 C   0  0  0  0  0  0  0  0  0  0  0  0
    7.7942    1.0000   -0.0000 C   0  0  0  0  0  0  0  0  0  0  0  0
    8.6603    2.5000   -0.0000 C   0  0  0  0  0  0  0  0  0  0  0  0
   12.1244    1.5000   -0.0000 C   0  0  0  0  0  0  0  0  0  0  0  0
    6.0622   -0.0000   -0.0000 C   0  0  0  0  0  0  0  0  0  0  0  0
    6.9282    1.5000   -0.0000 O   0  0  0  0  0  0  0  0  0  0  0  0
   12.1244    2.5000   -0.0000 C   0  0  0  0  0  0  0  0  0  0  0  0
    5.1962   -0.5000   -0.0000 C   0  0  0  0  0  0  0  0  0  0  0  0
    6.0622    1.0000   -0.0000 C   0  0  0  0  0  0  0  0  0  0  0  0
   11.2583    3.0000   -0.0000 C   0  0  0  0  0  0  0  0  0  0  0  0
    5.1962   -1.5000   -0.0000 F   0  0  0  0  0  0  0  0  0  0  0  0
    4.3301   -0.0000   -0.0000 C   0  0  0  0  0  0  0  0  0  0  0  0
    5.1962    1.5000   -0.0000 C   0  0  0  0  0  0  0  0  0  0  0  0
    4.3301    1.0000   -0.0000 O   0  0  0  0  0  0  0  0  0  0  0  0
    3.4641   -0.5000   -0.0000 N   0  0  0  0  0  0  0  0  0  0  0  0
    2.5981   -0.0000   -0.0000 C   0  0  0  0  0  0  0  0  0  0  0  0
    3.4641   -1.5000   -0.0000 C   0  0  0  0  0  0  0  0  0  0  0  0
    1.7321   -0.5000   -0.0000 C   0  0  0  0  0  0  0  0  0  0  0  0
    1.7321   -1.5000   -0.0000 C   0  0  0  0  0  0  0  0  0  0  0  0
    0.8660   -2.0000   -0.0000 O   0  0  0  0  0  0  0  0  0  0  0  0
  1  2  2  0  0  0  0
  1  3  1  0  0  0  0
  1  4  1  0  0  0  0
  1  5  1  0  0  0  0
  3  6  1  0  0  0  0
  4  7  1  0  0  0  0
  8  5  1  6  0  0  0
  6  9  2  0  0  0  0
  6 10  1  0  0  0  0
  7 11  1  0  0  0  0
  8 12  1  0  0  0  0
  8 13  1  0  0  0  0
  9 14  1  0  0  0  0
 11 15  1  0  0  0  0
 12 16  1  0  0  0  0
 14 17  2  0  0  0  0
 18 15  1  0  0  0  0
 16 19  1  0  0  0  0
 17 20  1  0  0  0  0
 18 21  1  1  0  0  0
 22 18  1  0  0  0  0
 19 23  1  0  0  0  0
 22 24  1  6  0  0  0
 22 25  1  0  0  0  0
 25 26  1  0  0  0  0
 25 27  1  0  0  0  0
 26 28  2  0  0  0  0
 28 29  1  0  0  0  0
 29 30  2  0  0  0  0
M  END
>  <idcoordinates2D>


>  <FragFp>
;j;ir<yxOijhiTdQhDYrAuNk_rYK03E1bJi@P_dNfoFF088V42#M10V150J18J4!W2N$21B!

>  <PathFp>
F08082N4F!DY4mV_8JP10@1Ce01093408FI258h06!VN50V0m14m0Ek120FWFs1XVF!d30F0L2kFF2V_050

>  <SkelSpheres>
/)2%2&B(11(1-1,1/&2$8$2/1-2/$24$1*C%2/#1/*1+2//&1$1+1/01!1*1$2/11!1*2/1)1!7#1-2/(A01$1//&21#2$6*22,2/&12!2!2%1/*2$1!1//,13/104+1//01!1$1#2$1/(2/2(22,2!2/.20m1%1/&1$1#2)1,2%1*2/&21#11/014)1%3(211*1)2$1%1.1#1!2.2$2%1%10301%2/#208+

>  <Structure>
fgwPq@BC`cGnwAxEdLddrRbTVVRRbLLVSUTuUSUUULxxhrlqr|kX

>  <Atoms>
30

>  <Bonds>
29

>  <Total Molweight>
414

>  <Total Molweight 2>
414.200

>  <cLogP>
1.8573

>  <H-Acceptors>
8

>  <H-Donors>
0

>  <Total Surface Area>
86.16

>  <Relative PSA>
0.93152

>  <Polar Surface Area>
98.35

>  <Shape Index>
0.6

>  <Molecular Flexibility>
0.75099

>  <Molecular Complexity>
0.69426

>  <Non-H Atoms>
30

>  <Non-C/H Atoms>
10

>  <Electronegative Atoms>
10

>  <Stereo Centers>
4

>  <Rotatable Bonds>
16

>  <Rings Closures>
0

>  <Aromatic Rings>
0

>  <Aromatic Atoms>
0

>  <sp3-Atoms>
18

>  <Symmetric atoms>
0

$$$$

eCreator 1.02D

 29 29  0  0  0  0  0  0  0  0999 V2000
    8.6603   -0.5000   -0.0000 P   0  0  0  0  0  0  0  0  0  0  0  0
    8.6603   -1.5000   -0.0000 O   0  0  0  0  0  0  0  0  0  0  0  0
    7.7942   -0.0000   -0.0000 O   0  0  0  0  0  0  0  0  0  0  0  0
    9.5263   -0.0000   -0.0000 N   0  0  0  0  0  0  0  0  0  0  0  0
    9.5263   -2.0000   -0.0000 C   0  0  0  0  0  0  0  0  0  0  0  0
    6.9282   -0.5000   -0.0000 C   0  0  0  0  0  0  0  0  0  0  0  0
   10.3923   -0.5000   -0.0000 C   0  0  0  0  0  0  0  0  0  0  0  0
    9.5263   -3.0000   -0.0000 C   0  0  0  0  0  0  0  0  0  0  0  0
   10.3923   -1.5000   -0.0000 C   0  0  0  0  0  0  0  0  0  0  0  0
    6.0622   -0.0000   -0.0000 C   0  0  0  0  0  0  0  0  0  0  0  0
   11.2583   -0.0000   -0.0000 C   0  0  0  0  0  0  0  0  0  0  0  0
   10.3923   -3.5000   -0.0000 C   0  0  0  0  0  0  0  0  0  0  0  0
   11.2583   -2.0000   -0.0000 C   0  0  0  0  0  0  0  0  0  0  0  0
    5.1962   -0.5000   -0.0000 O   0  0  0  0  0  0  0  0  0  0  0  0
    6.0622    1.0000   -0.0000 C   0  0  0  0  0  0  0  0  0  0  0  0
   12.1244   -0.5000   -0.0000 O   0  0  0  0  0  0  0  0  0  0  0  0
   11.2583   -3.0000   -0.0000 C   0  0  0  0  0  0  0  0  0  0  0  0
    4.3301   -0.0000   -0.0000 C   0  0  0  0  0  0  0  0  0  0  0  0
    5.1962    1.5000   -0.0000 O   0  0  0  0  0  0  0  0  0  0  0  0
    6.9282    1.5000   -0.0000 C   0  0  0  0  0  0  0  0  0  0  0  0
   12.9904   -0.0000   -0.0000 C   0  0  0  0  0  0  0  0  0  0  0  0
    3.4641   -0.5000   -0.0000 N   0  0  0  0  0  0  0  0  0  0  0  0
    6.9282    2.5000   -0.0000 C   0  0  0  0  0  0  0  0  0  0  0  0
   13.8564   -0.5000   -0.0000 C   0  0  0  0  0  0  0  0  0  0  0  0
    2.5981   -0.0000   -0.0000 C   0  0  0  0  0  0  0  0  0  0  0  0
    3.4641   -1.5000   -0.0000 C   0  0  0  0  0  0  0  0  0  0  0  0
    1.7321   -0.5000   -0.0000 C   0  0  0  0  0  0  0  0  0  0  0  0
    1.7321   -1.5000   -0.0000 C   0  0  0  0  0  0  0  0  0  0  0  0
    0.8660   -2.0000   -0.0000 O   0  0  0  0  0  0  0  0  0  0  0  0
  1  2  1  0  0  0  0
  1  3  1  0  0  0  0
  1  4  1  0  0  0  0
  2  5  1  0  0  0  0
  3  6  1  0  0  0  0
  4  7  1  0  0  0  0
  5  8  2  0  0  0  0
  5  9  1  0  0  0  0
 10  6  1  0  0  0  0
  7 11  1  0  0  0  0
  8 12  1  0  0  0  0
  9 13  2  0  0  0  0
 10 14  1  1  0  0  0
 15 10  1  0  0  0  0
 11 16  1  0  0  0  0
 12 17  2  0  0  0  0
 14 18  1  0  0  0  0
 15 19  1  1  0  0  0
 15 20  1  0  0  0  0
 16 21  1  0  0  0  0
 18 22  1  0  0  0  0
 20 23  1  0  0  0  0
 21 24  1  0  0  0  0
 22 25  1  0  0  0  0
 22 26  1  0  0  0  0
 25 27  2  0  0  0  0
 27 28  1  0  0  0  0
 28 29  2  0  0  0  0
 13 17  1  0  0  0  0
M  END
>  <idcoordinates2D>


>  <FragFp>
;UzUzvM:nzezQVv_iUie4Tmb@URkqKZG8lWFl0s0XCkFHW0JG01P0@4#V401W!4!42FV88$214!

>  <PathFp>
!94N2NH#2XVk2_8FH18201#4950X8HH110B0L40XB41V0X90H06k501FWFF0ZV203c3F5962k2J2VBF1F

>  <SkelSpheres>
//(E(111&1&1/#1/&8$6$1.1!1$1+2//35%2/*201,102&1/%1)1(1#1+1&101#1+3&2!1/&1/!1$1/#5)1,1$1-7&1//)1!2$6$1!1//(2&2/!1&2#102/*2&1*11,3#2(4!2/.2-3)3$4101/,1#1/$1%2,1/$10l%303.1%1+@,1%1&2)2!1%4%1/!1//(22)1+2$1#21/(2!1/.102*1.135031!1&

>  <Structure>
fkwPr@LU`bwdgAxYIDdhddheeEleCdXMUPTEQUUTrHeGRDv

>  <Atoms>
29

>  <Bonds>
29

>  <Total Molweight>
395

>  <Total Molweight 2>
395.202

>  <cLogP>
1.6923

>  <H-Acceptors>
8

>  <H-Donors>
0

>  <Total Surface Area>
84.29

>  <Relative PSA>
0.8689

>  <Polar Surface Area>
94.29

>  <Shape Index>
0.58621

>  <Molecular Flexibility>
0.73273

>  <Molecular Complexity>
0.66621

>  <Non-H Atoms>
29

>  <Non-C/H Atoms>
9

>  <Electronegative Atoms>
9

>  <Stereo Centers>
3

>  <Rotatable Bonds>
17

>  <Rings Closures>
1

>  <Aromatic Rings>
1

>  <Aromatic Atoms>
6

>  <sp3-Atoms>
18

>  <Symmetric atoms>
2

$$$$

eCreator 1.02D

 30 29  0  0  0  0  0  0  0  0999 V2000
   14.2894   -0.0000   -0.0000 P   0  0  0  0  0  0  0  0  0  0  0  0
   15.5885    0.7500   -0.0000 O   0  0  0  0  0  0  0  0  0  0  0  0
   15.5885   -0.7500   -0.0000 O   0  0  0  0  0  0  0  0  0  0  0  0
   12.9904   -0.7500   -0.0000 O   0  0  0  0  0  0  0  0  0  0  0  0
   14.2894    1.5000   -0.0000 N   0  0  0  0  0  0  0  0  0  0  0  0
   15.5885   -2.2500   -0.0000 C   0  0  0  0  0  0  0  0  0  0  0  0
   11.6914   -0.0000   -0.0000 C   0  0  0  0  0  0  0  0  0  0  0  0
   15.5885    2.2500   -0.0000 C   0  0  0  0  0  0  0  0  0  0  0  0
   16.8875   -3.0000   -0.0000 C   0  0  0  0  0  0  0  0  0  0  0  0
   14.2894   -3.0000   -0.0000 C   0  0  0  0  0  0  0  0  0  0  0  0
   10.3923   -0.7500   -0.0000 C   0  0  0  0  0  0  0  0  0  0  0  0
   15.5885    3.7500   -0.0000 C   0  0  0  0  0  0  0  0  0  0  0  0
   16.8875    1.5000   -0.0000 C   0  0  0  0  0  0  0  0  0  0  0  0
   16.8875   -4.5000   -0.0000 C   0  0  0  0  0  0  0  0  0  0  0  0
    9.0933   -0.0000   -0.0000 C   0  0  0  0  0  0  0  0  0  0  0  0
   16.8875    4.5000   -0.0000 O   0  0  0  0  0  0  0  0  0  0  0  0
   18.1866   -5.2500   -0.0000 C   0  0  0  0  0  0  0  0  0  0  0  0
    9.0933    1.5000   -0.0000 O   0  0  0  0  0  0  0  0  0  0  0  0
    7.7942   -0.7500   -0.0000 C   0  0  0  0  0  0  0  0  0  0  0  0
   16.8875    6.0000   -0.0000 C   0  0  0  0  0  0  0  0  0  0  0  0
    6.2943   -0.7500   -0.0000 F   0  0  0  0  0  0  0  0  0  0  0  0
    7.7942   -2.2500   -0.0000 C   0  0  0  0  0  0  0  0  0  0  0  0
    7.0443    0.5490   -0.0000 C   0  0  0  0  0  0  0  0  0  0  0  0
    6.4952   -3.0000   -0.0000 N   0  0  0  0  0  0  0  0  0  0  0  0
    5.1962   -2.2500   -0.0000 C   0  0  0  0  0  0  0  0  0  0  0  0
    6.4952   -4.5000   -0.0000 C   0  0  0  0  0  0  0  0  0  0  0  0
    3.8971   -3.0000   -0.0000 C   0  0  0  0  0  0  0  0  0  0  0  0
    7.7942   -5.2500   -0.0000 N   0  0  0  0  0  0  0  0  0  0  0  0
    3.8971   -4.5000   -0.0000 C   0  0  0  0  0  0  0  0  0  0  0  0
    2.5981   -5.2500   -0.0000 O   0  0  0  0  0  0  0  0  0  0  0  0
  1  2  2  0  0  0  0
  1  3  1  0  0  0  0
  1  4  1  0  0  0  0
  1  5  1  0  0  0  0
  3  6  1  0  0  0  0
  4  7  1  0  0  0  0
  8  5  1  6  0  0  0
  6  9  2  0  0  0  0
  6 10  1  0  0  0  0
  7 11  1  0  0  0  0
  8 12  1  0  0  0  0
  8 13  1  0  0  0  0
  9 14  1  0  0  0  0
 15 11  1  0  0  0  0
 12 16  1  0  0  0  0
 14 17  2  0  0  0  0
 15 18  1  6  0  0  0
 19 15  1  0  0  0  0
 16 20  1  0  0  0  0
 19 21  1  6  0  0  0
 19 22  1  0  0  0  0
 19 23  1  0  0  0  0
 22 24  1  0  0  0  0
 24 25  1  0  0  0  0
 24 26  1  0  0  0  0
 25 27  2  0  0  0  0
 26 28  1  0  0  0  0
 27 29  1  0  0  0  0
 29 30  2  0  0  0  0
M  END
>  <idcoordinates2D>


>  <FragFp>
;j;ir<yxOijziThvhynreewkKrYSKnE1_kg@PgdFywJH380V42602MW0c15V018J4HFV2P!V0V1B!

>  <PathFp>
F09082N2F!DX4mV_8JP1021Se0109MBV8FI358_06!VO50V0m14m0Dk1#WFs1XVF24d70F0L2kFF2V_050

>  <SkelSpheres>
02/-2#1!B#1#11(2!5!1//%1%2$5$4/.2//&A%2)2/$2+1!1&3$1/#1///%1,21%2.2/&1(1&101!4/!2/(@&1)1/-1#1$6/)2-2#2(1!6%2#1(101*2!3,1/-3%12$2)2202+1//01!1)201!1/(3!1,3(23,2//!20l1/-1,1%1/#1)2)3&1&1#1%1%1$32)1%1(22)1/01#301/&2,102$2%1%104(2/#423+

>  <Structure>
fgwpq@B]wAFOQnCpKHYIIdeDhllhcH]DefjijjfjjiiqqNbXceM`

>  <Atoms>
30

>  <Bonds>
29

>  <Total Molweight>
416

>  <Total Molweight 2>
416.196

>  <cLogP>
0.231

>  <H-Acceptors>
9

>  <H-Donors>
0

>  <Total Surface Area>
92.8

>  <Relative PSA>
0.90312

>  <Polar Surface Area>
101.59

>  <Shape Index>
0.56667

>  <Molecular Flexibility>
0.80684

>  <Molecular Complexity>
0.73199

>  <Non-H Atoms>
30

>  <Non-C/H Atoms>
11

>  <Electronegative Atoms>
11

>  <Stereo Centers>
4

>  <Rotatable Bonds>
16

>  <Rings Closures>
0

>  <Aromatic Rings>
0

>  <Aromatic Atoms>
0

>  <sp3-Atoms>
18

>  <Symmetric atoms>
0

$$$$

eCreator 1.02D

 30 29  0  0  0  0  0  0  0  0999 V2000
    8.6603   -0.5000   -0.0000 P   0  0  0  0  0  0  0  0  0  0  0  0
    8.6603   -1.5000   -0.0000 O   0  0  0  0  0  0  0  0  0  0  0  0
    7.7942   -0.0000   -0.0000 O   0  0  0  0  0  0  0  0  0  0  0  0
    9.5263   -0.0000   -0.0000 N   0  0  0  0  0  0  0  0  0  0  0  0
    7.7942   -2.0000   -0.0000 C   0  0  0  0  0  0  0  0  0  0  0  0
    6.9282   -0.5000   -0.0000 C   0  0  0  0  0  0  0  0  0  0  0  0
   10.3923   -0.5000   -0.0000 C   0  0  0  0  0  0  0  0  0  0  0  0
    7.7942   -3.0000   -0.0000 C   0  0  0  0  0  0  0  0  0  0  0  0
    6.9282   -1.5000   -0.0000 C   0  0  0  0  0  0  0  0  0  0  0  0
    6.0622   -0.0000   -0.0000 C   0  0  0  0  0  0  0  0  0  0  0  0
   11.2583   -0.0000   -0.0000 C   0  0  0  0  0  0  0  0  0  0  0  0
    6.9282   -3.5000   -0.0000 C   0  0  0  0  0  0  0  0  0  0  0  0
    5.1962   -0.5000   -0.0000 O   0  0  0  0  0  0  0  0  0  0  0  0
    6.0622    1.0000   -0.0000 C   0  0  0  0  0  0  0  0  0  0  0  0
   11.2583    1.0000   -0.0000 O   0  0  0  0  0  0  0  0  0  0  0  0
   12.1244   -0.5000   -0.0000 O   0  0  0  0  0  0  0  0  0  0  0  0
    6.0622   -3.0000   -0.0000 C   0  0  0  0  0  0  0  0  0  0  0  0
    4.3301   -0.0000   -0.0000 C   0  0  0  0  0  0  0  0  0  0  0  0
    5.1962    1.5000   -0.0000 O   0  0  0  0  0  0  0  0  0  0  0  0
    6.9282    1.5000   -0.0000 C   0  0  0  0  0  0  0  0  0  0  0  0
   12.9904   -0.0000   -0.0000 C   0  0  0  0  0  0  0  0  0  0  0  0
    3.4641   -0.5000   -0.0000 N   0  0  0  0  0  0  0  0  0  0  0  0
    6.9282    2.5000   -0.0000 F   0  0  0  0  0  0  0  0  0  0  0  0
   13.8564   -0.5000   -0.0000 C   0  0  0  0  0  0  0  0  0  0  0  0
   12.9904    1.0000   -0.0000 C   0  0  0  0  0  0  0  0  0  0  0  0
    2.5981   -0.0000   -0.0000 C   0  0  0  0  0  0  0  0  0  0  0  0
    3.4641   -1.5000   -0.0000 C   0  0  0  0  0  0  0  0  0  0  0  0
    1.7321   -0.5000   -0.0000 C   0  0  0  0  0  0  0  0  0  0  0  0
    1.7321   -1.5000   -0.0000 C   0  0  0  0  0  0  0  0  0  0  0  0
    0.8660   -2.0000   -0.0000 O   0  0  0  0  0  0  0  0  0  0  0  0
  1  2  1  0  0  0  0
  1  3  1  0  0  0  0
  1  4  1  0  0  0  0
  2  5  1  0  0  0  0
  3  6  1  0  0  0  0
  4  7  1  0  0  0  0
  5  8  1  0  0  0  0
  5  9  2  0  0  0  0
 10  6  1  0  0  0  0
  7 11  1  0  0  0  0
  8 12  2  0  0  0  0
 10 13  1  1  0  0  0
 14 10  1  0  0  0  0
 11 15  2  0  0  0  0
 11 16  1  0  0  0  0
 12 17  1  0  0  0  0
 13 18  1  0  0  0  0
 14 19  1  1  0  0  0
 14 20  1  0  0  0  0
 16 21  1  0  0  0  0
 18 22  1  0  0  0  0
 20 23  1  0  0  0  0
 21 24  1  0  0  0  0
 21 25  1  0  0  0  0
 22 26  1  0  0  0  0
 22 27  1  0  0  0  0
 26 28  2  0  0  0  0
 28 29  1  0  0  0  0
 29 30  2  0  0  0  0
M  END
>  <idcoordinates2D>


>  <FragFp>
;j;ir:xzfxOijhaUjuCDnb@PJopMVG8ldNp0cEyhXFHW0kGV18F2Z!4V4VWW0V#46FV08$21B!

>  <PathFp>
8094F2NHF!2X0m0_c0M102W1c#95428FH31NB0660X840V0X92m06k101HWFH0BZF03c3K!62o0J2VC01F

>  <SkelSpheres>
/02%1.@(112&1&1%2)2!1/&2!209$4//$2&1(4.3A%2+2-201,102&11*301,2,1*3*201%1+3*1//*1!201/-11/01-@&2//$1&2$7$1!3//!1,2/011+102)1&1+3#1%2#1103!1&6#2(1//-1!1)2$41/.1%2/)3/(3)20l/(1%1#51//!1(1510101//,4,1,2)1/01#11/(2/+1%102$1/$10503+

>  <Structure>
fgwQq@LU``soInCp[HYIDdhdmEDeMlhi\jjiiijjjjYQJVbEJv

>  <Atoms>
30

>  <Bonds>
29

>  <Total Molweight>
418

>  <Total Molweight 2>
418.188

>  <cLogP>
1.4453

>  <H-Acceptors>
9

>  <H-Donors>
0

>  <Total Surface Area>
103.07

>  <Relative PSA>
0.8371

>  <Polar Surface Area>
111.36

>  <Shape Index>
0.56667

>  <Molecular Flexibility>
0.79226

>  <Molecular Complexity>
0.6766

>  <Non-H Atoms>
30

>  <Non-C/H Atoms>
11

>  <Electronegative Atoms>
11

>  <Stereo Centers>
3

>  <Rotatable Bonds>
18

>  <Rings Closures>
0

>  <Aromatic Rings>
0

>  <Aromatic Atoms>
0

>  <sp3-Atoms>
18

>  <Symmetric atoms>
1

$$$$

eCreator 1.02D

 30 29  0  0  0  0  0  0  0  0999 V2000
   12.9904   -0.7500   -0.0000 P   0  0  0  0  0  0  0  0  0  0  0  0
   14.2894   -0.0000   -0.0000 O   0  0  0  0  0  0  0  0  0  0  0  0
   11.6913   -0.0000   -0.0000 O   0  0  0  0  0  0  0  0  0  0  0  0
   12.9904   -2.2500   -0.0000 N   0  0  0  0  0  0  0  0  0  0  0  0
   15.5885   -0.7500   -0.0000 C   0  0  0  0  0  0  0  0  0  0  0  0
   10.3923   -0.7500   -0.0000 C   0  0  0  0  0  0  0  0  0  0  0  0
   14.2894   -3.0000   -0.0000 C   0  0  0  0  0  0  0  0  0  0  0  0
   16.8875   -0.0000   -0.0000 C   0  0  0  0  0  0  0  0  0  0  0  0
    9.0933   -0.0000   -0.0000 C   0  0  0  0  0  0  0  0  0  0  0  0
   14.2894   -4.5000   -0.0000 C   0  0  0  0  0  0  0  0  0  0  0  0
   15.5885   -2.2500   -0.0000 C   0  0  0  0  0  0  0  0  0  0  0  0
   18.1865   -0.7500   -0.0000 C   0  0  0  0  0  0  0  0  0  0  0  0
    7.7942   -0.7500   -0.0000 O   0  0  0  0  0  0  0  0  0  0  0  0
    9.0933    1.5000   -0.0000 C   0  0  0  0  0  0  0  0  0  0  0  0
   12.9904   -5.2500   -0.0000 O   0  0  0  0  0  0  0  0  0  0  0  0
   15.5885   -5.2500   -0.0000 O   0  0  0  0  0  0  0  0  0  0  0  0
   18.1865   -2.2500   -0.0000 C   0  0  0  0  0  0  0  0  0  0  0  0
    6.4952   -0.0000   -0.0000 C   0  0  0  0  0  0  0  0  0  0  0  0
    7.7942    2.2500   -0.0000 O   0  0  0  0  0  0  0  0  0  0  0  0
   15.5885   -6.7500   -0.0000 C   0  0  0  0  0  0  0  0  0  0  0  0
   19.4856   -3.0000   -0.0000 C   0  0  0  0  0  0  0  0  0  0  0  0
    5.1962   -0.7500   -0.0000 N   0  0  0  0  0  0  0  0  0  0  0  0
   16.8875   -7.5000   -0.0000 C   0  0  0  0  0  0  0  0  0  0  0  0
   20.7846   -2.2500   -0.0000 C   0  0  0  0  0  0  0  0  0  0  0  0
    3.8971   -0.0000   -0.0000 C   0  0  0  0  0  0  0  0  0  0  0  0
    5.1962   -2.2500   -0.0000 C   0  0  0  0  0  0  0  0  0  0  0  0
    3.8971    1.5000   -0.0000 O   0  0  0  0  0  0  0  0  0  0  0  0
    2.5981   -0.7500   -0.0000 N   0  0  0  0  0  0  0  0  0  0  0  0
    1.2990   -0.0000   -0.0000 C   0  0  0  0  0  0  0  0  0  0  0  0
    0.0000   -0.7500   -0.0000 O   0  0  0  0  0  0  0  0  0  0  0  0
  1  2  1  0  0  0  0
  1  3  1  0  0  0  0
  1  4  1  0  0  0  0
  2  5  1  0  0  0  0
  3  6  1  0  0  0  0
  7  4  1  1  0  0  0
  5  8  1  0  0  0  0
  9  6  1  0  0  0  0
  7 10  1  0  0  0  0
  7 11  1  0  0  0  0
  8 12  2  0  0  0  0
  9 13  1  1  0  0  0
  9 14  1  0  0  0  0
 10 15  2  0  0  0  0
 10 16  1  0  0  0  0
 12 17  1  0  0  0  0
 13 18  1  0  0  0  0
 14 19  1  0  0  0  0
 16 20  1  0  0  0  0
 17 21  2  0  0  0  0
 18 22  1  0  0  0  0
 20 23  1  0  0  0  0
 21 24  1  0  0  0  0
 22 25  1  0  0  0  0
 22 26  1  0  0  0  0
 25 27  2  0  0  0  0
 25 28  1  0  0  0  0
 28 29  1  0  0  0  0
 29 30  2  0  0  0  0
M  END
>  <idcoordinates2D>


>  <FragFp>
;j:UirrzxzvwtjjBaUjfCifjR80oorXl8@fSK84EyZX0XbJmGk1c56Z04JW4@0V0V!4040k0k08!X14!

>  <PathFp>
8094F2NHG#Y0k0Zg4K20@_1$94420FF11FB16a22840V0VO2L0Ll!1T10F0BZF03c91!22J0J2VB01F

>  <SkelSpheres>
//#1020C(1)1&2/#1(2*2!2$6$3///%4$1*B!101*2/$1,2/03/&1&2%2.2(1!1//&2#1+1%1$5,1*1$1(2-11(9&3,1*1-1$2$8(5/1(1*2#1/(1+2!2%3#2%3-13%2/#1,6$1/(1/1$2,14)2!2%1!1/#3!1///$k2/&1011///!2012!1$102(1/-4/!1%22/(1101&101//0101/!103%12.2$507+

>  <Structure>
fgwpJ@LUwAAg^RnxOCIHddeDhidledhXUUUUMMUMUMJFHTPirp

>  <Atoms>
30

>  <Bonds>
29

>  <Total Molweight>
417

>  <Total Molweight 2>
417.185

>  <cLogP>
0.9356

>  <H-Acceptors>
11

>  <H-Donors>
0

>  <Total Surface Area>
101.85

>  <Relative PSA>
1.01

>  <Polar Surface Area>
131.67

>  <Shape Index>
0.6

>  <Molecular Flexibility>
0.78893

>  <Molecular Complexity>
0.6593

>  <Non-H Atoms>
30

>  <Non-C/H Atoms>
12

>  <Electronegative Atoms>
12

>  <Stereo Centers>
3

>  <Rotatable Bonds>
16

>  <Rings Closures>
0

>  <Aromatic Rings>
0

>  <Aromatic Atoms>
0

>  <sp3-Atoms>
18

>  <Symmetric atoms>
0

$$$$

eCreator 1.02D

 30 29  0  0  0  0  0  0  0  0999 V2000
    8.6603   -0.5000   -0.0000 P   0  0  0  0  0  0  0  0  0  0  0  0
    8.6603    0.5000   -0.0000 O   0  0  0  0  0  0  0  0  0  0  0  0
    8.6603   -1.5000   -0.0000 O   0  0  0  0  0  0  0  0  0  0  0  0
    7.7942   -0.0000   -0.0000 O   0  0  0  0  0  0  0  0  0  0  0  0
    9.5263   -0.0000   -0.0000 N   0  0  0  0  0  0  0  0  0  0  0  0
    7.7942   -2.0000   -0.0000 C   0  0  0  0  0  0  0  0  0  0  0  0
    6.9282   -0.5000   -0.0000 C   0  0  0  0  0  0  0  0  0  0  0  0
   10.3923   -0.5000   -0.0000 C   0  0  0  0  0  0  0  0  0  0  0  0
    7.7942   -3.0000   -0.0000 C   0  0  0  0  0  0  0  0  0  0  0  0
    6.0622   -0.0000   -0.0000 C   0  0  0  0  0  0  0  0  0  0  0  0
   11.2583   -0.0000   -0.0000 C   0  0  0  0  0  0  0  0  0  0  0  0
   10.3923   -1.5000   -0.0000 C   0  0  0  0  0  0  0  0  0  0  0  0
    6.9282   -3.5000   -0.0000 C   0  0  0  0  0  0  0  0  0  0  0  0
    5.1962   -0.5000   -0.0000 O   0  0  0  0  0  0  0  0  0  0  0  0
    6.0622    1.0000   -0.0000 C   0  0  0  0  0  0  0  0  0  0  0  0
   12.1244   -0.5000   -0.0000 O   0  0  0  0  0  0  0  0  0  0  0  0
    6.9282   -4.5000   -0.0000 C   0  0  0  0  0  0  0  0  0  0  0  0
    4.3301   -0.0000   -0.0000 C   0  0  0  0  0  0  0  0  0  0  0  0
   12.9904   -0.0000   -0.0000 C   0  0  0  0  0  0  0  0  0  0  0  0
    3.4641   -0.5000   -0.0000 N   0  0  0  0  0  0  0  0  0  0  0  0
    4.3301    1.0000   -0.0000 C   0  0  0  0  0  0  0  0  0  0  0  0
   13.8564   -0.5000   -0.0000 C   0  0  0  0  0  0  0  0  0  0  0  0
    2.5981   -0.0000   -0.0000 C   0  0  0  0  0  0  0  0  0  0  0  0
    3.4641   -1.5000   -0.0000 C   0  0  0  0  0  0  0  0  0  0  0  0
    5.1962    1.5000   -0.0000 F   0  0  0  0  0  0  0  0  0  0  0  0
    3.4641    1.5000   -0.0000 C   0  0  0  0  0  0  0  0  0  0  0  0
    1.7321   -0.5000   -0.0000 C   0  0  0  0  0  0  0  0  0  0  0  0
    4.3301   -2.0000   -0.0000 N   0  0  0  0  0  0  0  0  0  0  0  0
    1.7321   -1.5000   -0.0000 C   0  0  0  0  0  0  0  0  0  0  0  0
    0.8660   -2.0000   -0.0000 O   0  0  0  0  0  0  0  0  0  0  0  0
  1  2  2  0  0  0  0
  1  3  1  0  0  0  0
  1  4  1  0  0  0  0
  1  5  1  0  0  0  0
  3  6  1  0  0  0  0
  4  7  1  0  0  0  0
  8  5  1  6  0  0  0
  6  9  2  0  0  0  0
 10  7  1  0  0  0  0
  8 11  1  0  0  0  0
  8 12  1  0  0  0  0
  9 13  1  0  0  0  0
 10 14  1  1  0  0  0
 10 15  1  0  0  0  0
 11 16  1  0  0  0  0
 13 17  2  0  0  0  0
 18 14  1  1  0  0  0
 16 19  1  0  0  0  0
 18 20  1  0  0  0  0
 21 18  1  0  0  0  0
 19 22  1  0  0  0  0
 20 23  1  0  0  0  0
 20 24  1  0  0  0  0
 21 25  1  6  0  0  0
 21 26  1  0  0  0  0
 23 27  2  0  0  0  0
 24 28  1  0  0  0  0
 27 29  1  0  0  0  0
 29 30  2  0  0  0  0
M  END
>  <idcoordinates2D>


>  <FragFp>
;jzxUirrzxzyxOijCaUjvhDYbA@kkpbYO83b1rJD@T_dNepFFG0Oc40Z02G14V1W0J!J4!W2N$X1B!

>  <PathFp>
F084N2NFF!DX4mV_B4T10@05@#970X0FI258h06402N50V0k94u0Dk!WFGFs1aV!7cEF!L2kFJ2V_05F

>  <SkelSpheres>
!1!1/!1%41%A(11$3/.2!1/#2$9$4/1-2//2%B%2$3/)2.1%2$1)1!1.1-1.1$1,2#1%1/%1#1$2!142/*1!5/!2$2.1!@&1//%21$1$6!1/%2101/+6%1*1.2//$1)1$302$2)2!4//01*11!1)2///)2,2//$l1&2.1%1)3(2-2%1)2.1-1,1%2/)22#1&1)2$1)1!1/2$1.7!1!3%10301%2/#204+

>  <Structure>
fgwpq@BYwAFK^nCpGHYIIddeDhlmheELcfjijjfjjiiIqRdXVHySX

>  <Atoms>
30

>  <Bonds>
29

>  <Total Molweight>
416

>  <Total Molweight 2>
416.196

>  <cLogP>
-0.3531

>  <H-Acceptors>
9

>  <H-Donors>
0

>  <Total Surface Area>
89.7

>  <Relative PSA>
0.89978

>  <Polar Surface Area>
90.59

>  <Shape Index>
0.56667

>  <Molecular Flexibility>
0.76386

>  <Molecular Complexity>
0.73028

>  <Non-H Atoms>
30

>  <Non-C/H Atoms>
11

>  <Electronegative Atoms>
11

>  <Stereo Centers>
5

>  <Rotatable Bonds>
17

>  <Rings Closures>
0

>  <Aromatic Rings>
0

>  <Aromatic Atoms>
0

>  <sp3-Atoms>
18

>  <Symmetric atoms>
0

$$$$

eCreator 1.02D

 30 29  0  0  0  0  0  0  0  0999 V2000
    8.6603   -0.5000   -0.0000 P   0  0  0  0  0  0  0  0  0  0  0  0
    8.6603    0.5000   -0.0000 O   0  0  0  0  0  0  0  0  0  0  0  0
    8.6603   -1.5000   -0.0000 O   0  0  0  0  0  0  0  0  0  0  0  0
    7.7942   -0.0000   -0.0000 O   0  0  0  0  0  0  0  0  0  0  0  0
    9.5263   -0.0000   -0.0000 N   0  0  0  0  0  0  0  0  0  0  0  0
    7.7942   -2.0000   -0.0000 C   0  0  0  0  0  0  0  0  0  0  0  0
    6.9282   -0.5000   -0.0000 C   0  0  0  0  0  0  0  0  0  0  0  0
   10.3923   -0.5000   -0.0000 C   0  0  0  0  0  0  0  0  0  0  0  0
    6.9282   -1.5000   -0.0000 C   0  0  0  0  0  0  0  0  0  0  0  0
    7.7942   -3.0000   -0.0000 C   0  0  0  0  0  0  0  0  0  0  0  0
    6.0622   -0.0000   -0.0000 C   0  0  0  0  0  0  0  0  0  0  0  0
   11.2583   -0.0000   -0.0000 C   0  0  0  0  0  0  0  0  0  0  0  0
    6.0622   -2.0000   -0.0000 C   0  0  0  0  0  0  0  0  0  0  0  0
    6.9282   -3.5000   -0.0000 C   0  0  0  0  0  0  0  0  0  0  0  0
    5.1962   -0.5000   -0.0000 O   0  0  0  0  0  0  0  0  0  0  0  0
   12.1244   -0.5000   -0.0000 O   0  0  0  0  0  0  0  0  0  0  0  0
    6.0622   -3.0000   -0.0000 C   0  0  0  0  0  0  0  0  0  0  0  0
    4.3301   -0.0000   -0.0000 C   0  0  0  0  0  0  0  0  0  0  0  0
   12.9904   -0.0000   -0.0000 C   0  0  0  0  0  0  0  0  0  0  0  0
    3.4641   -0.5000   -0.0000 N   0  0  0  0  0  0  0  0  0  0  0  0
    4.3301    1.0000   -0.0000 C   0  0  0  0  0  0  0  0  0  0  0  0
   13.8564   -0.5000   -0.0000 C   0  0  0  0  0  0  0  0  0  0  0  0
   12.9904    1.0000   -0.0000 C   0  0  0  0  0  0  0  0  0  0  0  0
    2.5981   -0.0000   -0.0000 C   0  0  0  0  0  0  0  0  0  0  0  0
    3.4641   -1.5000   -0.0000 C   0  0  0  0  0  0  0  0  0  0  0  0
    5.1962    1.5000   -0.0000 F   0  0  0  0  0  0  0  0  0  0  0  0
    3.4641    1.5000   -0.0000 C   0  0  0  0  0  0  0  0  0  0  0  0
    1.7321   -0.5000   -0.0000 N   0  0  0  0  0  0  0  0  0  0  0  0
    0.8660   -0.0000   -0.0000 C   0  0  0  0  0  0  0  0  0  0  0  0
    0.0000   -0.5000   -0.0000 C   0  0  0  0  0  0  0  0  0  0  0  0
  1  2  2  0  0  0  0
  1  3  1  0  0  0  0
  1  4  1  0  0  0  0
  1  5  1  0  0  0  0
  3  6  1  0  0  0  0
  4  7  1  0  0  0  0
  5  8  1  0  0  0  0
  6  9  1  0  0  0  0
  6 10  2  0  0  0  0
  7 11  1  0  0  0  0
  8 12  1  0  0  0  0
  9 13  2  0  0  0  0
 10 14  1  0  0  0  0
 11 15  1  0  0  0  0
 12 16  1  0  0  0  0
 13 17  1  0  0  0  0
 18 15  1  1  0  0  0
 16 19  1  0  0  0  0
 18 20  1  0  0  0  0
 21 18  1  0  0  0  0
 19 22  1  0  0  0  0
 19 23  1  0  0  0  0
 20 24  1  0  0  0  0
 20 25  1  0  0  0  0
 21 26  1  1  0  0  0
 21 27  1  0  0  0  0
 24 28  1  0  0  0  0
 28 29  1  0  0  0  0
 29 30  1  0  0  0  0
M  END
>  <idcoordinates2D>


>  <FragFp>
;jvxUirrzSzypOijCaUjAh8YrA@FkZMYG81A1p42fPd9FVl!F8N0J2#K1!W#184040V28$X1B!

>  <PathFp>
!84FHNFF!BY4m0_g4S10@11@#964X0FF25Nc02a02850V0V96u0Dk!WNG1s1ZVF0IcE#H2JF44V501F

>  <SkelSpheres>
$2#3/-C(11$3/(1,1/2#19$12,21.2#2$1+4(12%@/!2.1/01/!3.1/1/!2/01*21(2/3(2#4/02)3!7(3//!D2//-1$2!205/1(2//!1!1/&1!2(2//-202!302&1!3//-1/////)1/#3)10m1.2)101+3)1,42*10103/,1)1*1/0103%3!1%3/01*1/01/,102#104%103/#6!1(12

>  <Structure>
fgwqQ@BYwAFG^AxSdLddrRbRRRrtTTTMSUUMMUUUUUHcBi@kS@

>  <Atoms>
30

>  <Bonds>
29

>  <Total Molweight>
412

>  <Total Molweight 2>
412.208

>  <cLogP>
2.1664

>  <H-Acceptors>
8

>  <H-Donors>
0

>  <Total Surface Area>
50.17

>  <Relative PSA>
1.3488

>  <Polar Surface Area>
73.52

>  <Shape Index>
0.56667

>  <Molecular Flexibility>
0.76692

>  <Molecular Complexity>
0.70075

>  <Non-H Atoms>
30

>  <Non-C/H Atoms>
10

>  <Electronegative Atoms>
10

>  <Stereo Centers>
3

>  <Rotatable Bonds>
17

>  <Rings Closures>
0

>  <Aromatic Rings>
0

>  <Aromatic Atoms>
0

>  <sp3-Atoms>
23

>  <Symmetric atoms>
1

$$$$

eCreator 1.02D

 30 30  0  0  0  0  0  0  0  0999 V2000
    9.0933   -0.0000   -0.0000 P   0  0  0  0  0  0  0  0  0  0  0  0
   10.3923   -0.7500   -0.0000 O   0  0  0  0  0  0  0  0  0  0  0  0
    7.7942   -0.7500   -0.0000 O   0  0  0  0  0  0  0  0  0  0  0  0
    9.0933    1.5000   -0.0000 N   0  0  0  0  0  0  0  0  0  0  0  0
   11.6914   -0.0000   -0.0000 C   0  0  0  0  0  0  0  0  0  0  0  0
    6.4952   -0.0000   -0.0000 C   0  0  0  0  0  0  0  0  0  0  0  0
   10.3923    2.2500   -0.0000 C   0  0  0  0  0  0  0  0  0  0  0  0
   12.9904   -0.7500   -0.0000 C   0  0  0  0  0  0  0  0  0  0  0  0
    5.1962   -0.7500   -0.0000 C   0  0  0  0  0  0  0  0  0  0  0  0
   10.3923    3.7500   -0.0000 C   0  0  0  0  0  0  0  0  0  0  0  0
   14.2894   -0.0000   -0.0000 C   0  0  0  0  0  0  0  0  0  0  0  0
    3.8971   -0.0000   -0.0000 C   0  0  0  0  0  0  0  0  0  0  0  0
   11.6914    4.5000   -0.0000 O   0  0  0  0  0  0  0  0  0  0  0  0
   14.2894    1.5000   -0.0000 C   0  0  0  0  0  0  0  0  0  0  0  0
    3.8971    1.5000   -0.0000 O   0  0  0  0  0  0  0  0  0  0  0  0
    2.5981   -0.7500   -0.0000 C   0  0  0  0  0  0  0  0  0  0  0  0
   11.6914    6.0000   -0.0000 C   0  0  0  0  0  0  0  0  0  0  0  0
   15.5885    2.2500   -0.0000 C   0  0  0  0  0  0  0  0  0  0  0  0
    1.8481   -2.0490   -0.0000 F   0  0  0  0  0  0  0  0  0  0  0  0
    1.2990   -0.0000   -0.0000 C   0  0  0  0  0  0  0  0  0  0  0  0
    3.3481   -2.0490   -0.0000 C   0  0  0  0  0  0  0  0  0  0  0  0
   16.8875    1.5000   -0.0000 C   0  0  0  0  0  0  0  0  0  0  0  0
    1.2990    1.5000   -0.0000 O   0  0  0  0  0  0  0  0  0  0  0  0
    0.0000   -0.7500   -0.0000 N   0  0  0  0  0  0  0  0  0  0  0  0
   -1.2990    0.0000   -0.0000 C   0  0  0  0  0  0  0  0  0  0  0  0
   -0.0000   -2.2500   -0.0000 C   0  0  0  0  0  0  0  0  0  0  0  0
   -2.5981   -0.7500   -0.0000 C   0  0  0  0  0  0  0  0  0  0  0  0
   -1.2990   -3.0000   -0.0000 N   0  0  0  0  0  0  0  0  0  0  0  0
   -2.5981   -2.2500   -0.0000 C   0  0  0  0  0  0  0  0  0  0  0  0
   -3.8971   -3.0000   -0.0000 O   0  0  0  0  0  0  0  0  0  0  0  0
  1  2  1  0  0  0  0
  1  3  1  0  0  0  0
  1  4  1  0  0  0  0
  2  5  1  0  0  0  0
  3  6  1  0  0  0  0
  4  7  1  0  0  0  0
  5  8  1  0  0  0  0
  6  9  1  0  0  0  0
  7 10  1  0  0  0  0
  8 11  2  0  0  0  0
 12  9  1  0  0  0  0
 10 13  1  0  0  0  0
 11 14  1  0  0  0  0
 12 15  1  6  0  0  0
 16 12  1  0  0  0  0
 13 17  1  0  0  0  0
 14 18  2  0  0  0  0
 16 19  1  1  0  0  0
 20 16  1  0  0  0  0
 16 21  1  0  0  0  0
 18 22  1  0  0  0  0
 20 23  1  6  0  0  0
 20 24  1  0  0  0  0
 24 25  1  0  0  0  0
 24 26  1  0  0  0  0
 25 27  2  0  0  0  0
 26 28  1  0  0  0  0
 27 29  1  0  0  0  0
 29 30  2  0  0  0  0
 28 29  1  0  0  0  0
M  END
>  <idcoordinates2D>


>  <FragFp>
;j;er:nzyxOXfreThf4ymbduwkJKlxKnC1YZi9PCVPUgHH30c8F260@LkF1V_VJ#JLFW0H!V0X1B!

>  <PathFp>
F0918IN2G802Y4kV_gFM1021GX2189KBV8FI31F506X2V94FV0mG2HVUl1!4WFF06VF2Jd70F062oFF6V4010

>  <SkelSpheres>
32/#1/0C(1)3!5!12/#1%1/202206$1.2/$1/4/C#21/%1)1/&3&301/,2/1//%1/&2&2#1%2$2,21$5/#3/&9&1//%12$1!106/02/1*1#1#2-2-2#102/1101/%1(1(2)1!3$1//(1101(2#11%2/.1//+1!2+2!20l!1%4.11#1$1&1-3+1(1!2%1*1/-2/)22)1!1/#12!3//01&1%1%104/+15071*

>  <Structure>
fgopq@L]wAAgMnCpSHYIDddddeDmImKDemgjjjZjfjjffqj^fXbRE`

>  <Atoms>
30

>  <Bonds>
30

>  <Total Molweight>
416

>  <Total Molweight 2>
416.196

>  <cLogP>
0.8485

>  <H-Acceptors>
9

>  <H-Donors>
0

>  <Total Surface Area>
88.88

>  <Relative PSA>
0.89885

>  <Polar Surface Area>
108.53

>  <Shape Index>
0.63333

>  <Molecular Flexibility>
0.73495

>  <Molecular Complexity>
0.76319

>  <Non-H Atoms>
30

>  <Non-C/H Atoms>
11

>  <Electronegative Atoms>
11

>  <Stereo Centers>
4

>  <Rotatable Bonds>
15

>  <Rings Closures>
1

>  <Aromatic Rings>
0

>  <Aromatic Atoms>
0

>  <sp3-Atoms>
19

>  <Symmetric atoms>
0

$$$$

eCreator 1.02D

 31 30  0  0  0  0  0  0  0  0999 V2000
    9.5263   -0.0000   -0.0000 P   0  0  0  0  0  0  0  0  0  0  0  0
   10.3923    0.5000   -0.0000 O   0  0  0  0  0  0  0  0  0  0  0  0
   10.3923   -0.5000   -0.0000 O   0  0  0  0  0  0  0  0  0  0  0  0
    8.6603   -0.5000   -0.0000 O   0  0  0  0  0  0  0  0  0  0  0  0
    9.5263    1.0000   -0.0000 N   0  0  0  0  0  0  0  0  0  0  0  0
   11.2583   -0.0000   -0.0000 C   0  0  0  0  0  0  0  0  0  0  0  0
    7.7942   -0.0000   -0.0000 C   0  0  0  0  0  0  0  0  0  0  0  0
    8.6603    1.5000   -0.0000 C   0  0  0  0  0  0  0  0  0  0  0  0
   11.2583    1.0000   -0.0000 C   0  0  0  0  0  0  0  0  0  0  0  0
   12.1244   -0.5000   -0.0000 C   0  0  0  0  0  0  0  0  0  0  0  0
    6.9282   -0.5000   -0.0000 C   0  0  0  0  0  0  0  0  0  0  0  0
    7.7942    1.0000   -0.0000 C   0  0  0  0  0  0  0  0  0  0  0  0
    8.6603    2.5000   -0.0000 C   0  0  0  0  0  0  0  0  0  0  0  0
   12.1244    1.5000   -0.0000 C   0  0  0  0  0  0  0  0  0  0  0  0
    6.0622   -0.0000   -0.0000 C   0  0  0  0  0  0  0  0  0  0  0  0
    6.9282    1.5000   -0.0000 O   0  0  0  0  0  0  0  0  0  0  0  0
   12.1244    2.5000   -0.0000 C   0  0  0  0  0  0  0  0  0  0  0  0
    5.1962   -0.5000   -0.0000 C   0  0  0  0  0  0  0  0  0  0  0  0
    6.0622    1.0000   -0.0000 C   0  0  0  0  0  0  0  0  0  0  0  0
   11.2583    3.0000   -0.0000 C   0  0  0  0  0  0  0  0  0  0  0  0
    5.1962   -1.5000   -0.0000 F   0  0  0  0  0  0  0  0  0  0  0  0
    4.3301   -0.0000   -0.0000 C   0  0  0  0  0  0  0  0  0  0  0  0
    5.1962    1.5000   -0.0000 C   0  0  0  0  0  0  0  0  0  0  0  0
    4.3301    1.0000   -0.0000 O   0  0  0  0  0  0  0  0  0  0  0  0
    3.4641   -0.5000   -0.0000 N   0  0  0  0  0  0  0  0  0  0  0  0
    2.5981   -0.0000   -0.0000 C   0  0  0  0  0  0  0  0  0  0  0  0
    3.4641   -1.5000   -0.0000 C   0  0  0  0  0  0  0  0  0  0  0  0
    1.7321   -0.5000   -0.0000 C   0  0  0  0  0  0  0  0  0  0  0  0
    1.7321   -1.5000   -0.0000 C   0  0  0  0  0  0  0  0  0  0  0  0
    2.5981   -2.0000   -0.0000 O   0  0  0  0  0  0  0  0  0  0  0  0
    0.8660   -2.0000   -0.0000 N   0  0  0  0  0  0  0  0  0  0  0  0
  1  2  2  0  0  0  0
  1  3  1  0  0  0  0
  1  4  1  0  0  0  0
  1  5  1  0  0  0  0
  3  6  1  0  0  0  0
  4  7  1  0  0  0  0
  8  5  1  6  0  0  0
  6  9  2  0  0  0  0
  6 10  1  0  0  0  0
  7 11  1  0  0  0  0
  8 12  1  0  0  0  0
  8 13  1  0  0  0  0
  9 14  1  0  0  0  0
 11 15  1  0  0  0  0
 12 16  1  0  0  0  0
 14 17  2  0  0  0  0
 18 15  1  0  0  0  0
 16 19  1  0  0  0  0
 17 20  1  0  0  0  0
 18 21  1  1  0  0  0
 22 18  1  0  0  0  0
 19 23  1  0  0  0  0
 22 24  1  6  0  0  0
 22 25  1  0  0  0  0
 25 26  1  0  0  0  0
 25 27  1  0  0  0  0
 26 28  2  0  0  0  0
 28 29  1  0  0  0  0
 29 30  2  0  0  0  0
 29 31  1  0  0  0  0
M  END
>  <idcoordinates2D>


>  <FragFp>
;j;ir<yxOijhiTdQhDYrAuNk_rnp03E1bJi@P_dNfoHF088V42!8M1FWW50J18JJ!W2N$21B!

>  <PathFp>
F08083N4F80DY4mV_8JP10@1Ce01093408FI25Nh06!VN5FV0m14m0Ek120FWFs1XVF0Fd30F0L2kFF2V_050

>  <SkelSpheres>
/)2%2&B(11%201-1,1/&2$8$2/1-2/$24$1*A/*1*1.11/4//01/01/01!1*1$5/11!1*2/1)1!7#1-2!1/$B01$1//&21#22#6*22,2/&12!2)1$3/!202(1//,13/104+1//02!1$1)1/(2/2(22/2/.20n1%1/,1#2)1,2%1*2/&21#1/!173(1%3(211*1)2$2%1.1#1/!2$2%1%10401%2/#205+

>  <Structure>
foopq@BC_AFO]nCpKHYIIdeDhlldeDXXlhuUMUTuUUSMcbcJsGKrm`

>  <Atoms>
31

>  <Bonds>
30

>  <Total Molweight>
428

>  <Total Molweight 2>
428.207

>  <cLogP>
1.3222

>  <H-Acceptors>
9

>  <H-Donors>
0

>  <Total Surface Area>
89.71

>  <Relative PSA>
0.93423

>  <Polar Surface Area>
101.59

>  <Shape Index>
0.58065

>  <Molecular Flexibility>
0.75015

>  <Molecular Complexity>
0.70285

>  <Non-H Atoms>
31

>  <Non-C/H Atoms>
11

>  <Electronegative Atoms>
11

>  <Stereo Centers>
4

>  <Rotatable Bonds>
16

>  <Rings Closures>
0

>  <Aromatic Rings>
0

>  <Aromatic Atoms>
0

>  <sp3-Atoms>
18

>  <Symmetric atoms>
0

$$$$

eCreator 1.02D

 31 30  0  0  0  0  0  0  0  0999 V2000
   12.9904   -0.7500   -0.0000 P   0  0  0  0  0  0  0  0  0  0  0  0
   12.9904    0.7500   -0.0000 O   0  0  0  0  0  0  0  0  0  0  0  0
   12.9904   -2.2500   -0.0000 O   0  0  0  0  0  0  0  0  0  0  0  0
   11.6913   -0.0000   -0.0000 O   0  0  0  0  0  0  0  0  0  0  0  0
   14.2894   -0.0000   -0.0000 N   0  0  0  0  0  0  0  0  0  0  0  0
   11.6913   -3.0000   -0.0000 C   0  0  0  0  0  0  0  0  0  0  0  0
   11.6913    1.5000   -0.0000 C   0  0  0  0  0  0  0  0  0  0  0  0
   15.5885   -0.7500   -0.0000 C   0  0  0  0  0  0  0  0  0  0  0  0
   10.3923   -2.2500   -0.0000 C   0  0  0  0  0  0  0  0  0  0  0  0
   11.6913   -4.5000   -0.0000 C   0  0  0  0  0  0  0  0  0  0  0  0
   10.3923    2.2500   -0.0000 C   0  0  0  0  0  0  0  0  0  0  0  0
   16.8875   -0.0000   -0.0000 C   0  0  0  0  0  0  0  0  0  0  0  0
   15.5885   -2.2500   -0.0000 C   0  0  0  0  0  0  0  0  0  0  0  0
   10.3923   -0.7500   -0.0000 C   0  0  0  0  0  0  0  0  0  0  0  0
   10.3923   -5.2500   -0.0000 C   0  0  0  0  0  0  0  0  0  0  0  0
   10.3923    3.7500   -0.0000 O   0  0  0  0  0  0  0  0  0  0  0  0
   18.1865   -0.7500   -0.0000 O   0  0  0  0  0  0  0  0  0  0  0  0
    9.0933    4.5000   -0.0000 C   0  0  0  0  0  0  0  0  0  0  0  0
   19.4856   -0.0000   -0.0000 C   0  0  0  0  0  0  0  0  0  0  0  0
    9.0933    6.0000   -0.0000 N   0  0  0  0  0  0  0  0  0  0  0  0
    7.7942    3.7500   -0.0000 C   0  0  0  0  0  0  0  0  0  0  0  0
   20.7846   -0.7500   -0.0000 C   0  0  0  0  0  0  0  0  0  0  0  0
   19.4856    1.5000   -0.0000 C   0  0  0  0  0  0  0  0  0  0  0  0
    7.7942    6.7500   -0.0000 C   0  0  0  0  0  0  0  0  0  0  0  0
   10.3923    6.7500   -0.0000 C   0  0  0  0  0  0  0  0  0  0  0  0
    7.7942    2.2500   -0.0000 C   0  0  0  0  0  0  0  0  0  0  0  0
    6.4952    4.5000   -0.0000 C   0  0  0  0  0  0  0  0  0  0  0  0
    7.7942    8.2500   -0.0000 N   0  0  0  0  0  0  0  0  0  0  0  0
    6.4952    9.0000   -0.0000 C   0  0  0  0  0  0  0  0  0  0  0  0
    5.1962    8.2500   -0.0000 O   0  0  0  0  0  0  0  0  0  0  0  0
    6.4952   10.5000   -0.0000 C   0  0  0  0  0  0  0  0  0  0  0  0
  1  2  2  0  0  0  0
  1  3  1  0  0  0  0
  1  4  1  0  0  0  0
  1  5  1  0  0  0  0
  3  6  1  0  0  0  0
  4  7  1  0  0  0  0
  8  5  1  6  0  0  0
  6  9  1  0  0  0  0
  6 10  2  0  0  0  0
  7 11  1  0  0  0  0
  8 12  1  0  0  0  0
  8 13  1  0  0  0  0
  9 14  2  0  0  0  0
 10 15  1  0  0  0  0
 11 16  1  0  0  0  0
 12 17  1  0  0  0  0
 18 16  1  6  0  0  0
 17 19  1  0  0  0  0
 18 20  1  0  0  0  0
 18 21  1  0  0  0  0
 19 22  1  0  0  0  0
 19 23  1  0  0  0  0
 20 24  1  0  0  0  0
 20 25  1  0  0  0  0
 21 26  1  0  0  0  0
 21 27  1  0  0  0  0
 24 28  1  0  0  0  0
 28 29  1  0  0  0  0
 29 30  2  0  0  0  0
 29 31  1  0  0  0  0
M  END
>  <idcoordinates2D>


>  <FragFp>
;jzxUirrzSzypOijSaUhvheYrA@FkprYl01E1pJ6fud9Fep02F@OcJ2#K10VW#18J040V2801V0X14!

>  <PathFp>
!84FHNFF!BX0m0_g4N10@11@#964X0FF25Ng02a02850V0VO6mVTl!WRG0s1ZVF03cA#H2F044V501F

>  <SkelSpheres>
$2/*2$10@(1102!3(3/,1/!201D$4/.2//2%8/(1!1/(11/%1*1//#1/01*2/)11,4/01(22!4#1#5)2/(E4#301,1/12&110302!20601/&2!3//!1$3/02!2(1(4//$201!302&1!3/02//-2///#22/01/#3)10o1/)1&1/1-2.3%1/!1!11(1*42/11&2/+1!1/)1/%2#1(103(21/!7%1$13

>  <Structure>
foopr@BYwAFOAnCprRSIJIQIJiQQQPuQjjfijjjjjYGEFPEP

>  <Atoms>
31

>  <Bonds>
30

>  <Total Molweight>
421

>  <Total Molweight 2>
421.220

>  <cLogP>
2.3274

>  <H-Acceptors>
9

>  <H-Donors>
0

>  <Total Surface Area>
54.82

>  <Relative PSA>
1.4723

>  <Polar Surface Area>
90.59

>  <Shape Index>
0.54839

>  <Molecular Flexibility>
0.72332

>  <Molecular Complexity>
0.70595

>  <Non-H Atoms>
31

>  <Non-C/H Atoms>
10

>  <Electronegative Atoms>
10

>  <Stereo Centers>
3

>  <Rotatable Bonds>
16

>  <Rings Closures>
0

>  <Aromatic Rings>
0

>  <Aromatic Atoms>
0

>  <sp3-Atoms>
22

>  <Symmetric atoms>
2

$$$$

eCreator 1.02D

 31 30  0  0  0  0  0  0  0  0999 V2000
    8.6603   -0.5000   -0.0000 P   0  0  0  0  0  0  0  0  0  0  0  0
    8.6603    0.5000   -0.0000 O   0  0  0  0  0  0  0  0  0  0  0  0
    8.6603   -1.5000   -0.0000 O   0  0  0  0  0  0  0  0  0  0  0  0
    7.7942   -0.0000   -0.0000 O   0  0  0  0  0  0  0  0  0  0  0  0
    9.5263   -0.0000   -0.0000 N   0  0  0  0  0  0  0  0  0  0  0  0
    7.7942   -2.0000   -0.0000 C   0  0  0  0  0  0  0  0  0  0  0  0
    6.9282   -0.5000   -0.0000 C   0  0  0  0  0  0  0  0  0  0  0  0
   10.3923   -0.5000   -0.0000 C   0  0  0  0  0  0  0  0  0  0  0  0
    7.7942   -3.0000   -0.0000 C   0  0  0  0  0  0  0  0  0  0  0  0
    6.9282   -1.5000   -0.0000 C   0  0  0  0  0  0  0  0  0  0  0  0
    6.0622   -0.0000   -0.0000 C   0  0  0  0  0  0  0  0  0  0  0  0
   11.2583   -0.0000   -0.0000 C   0  0  0  0  0  0  0  0  0  0  0  0
    6.9282   -3.5000   -0.0000 C   0  0  0  0  0  0  0  0  0  0  0  0
    5.1962   -0.5000   -0.0000 O   0  0  0  0  0  0  0  0  0  0  0  0
   11.2583    1.0000   -0.0000 O   0  0  0  0  0  0  0  0  0  0  0  0
   12.1244   -0.5000   -0.0000 O   0  0  0  0  0  0  0  0  0  0  0  0
    6.0622   -3.0000   -0.0000 C   0  0  0  0  0  0  0  0  0  0  0  0
    4.3301   -0.0000   -0.0000 C   0  0  0  0  0  0  0  0  0  0  0  0
   12.9904   -0.0000   -0.0000 C   0  0  0  0  0  0  0  0  0  0  0  0
    3.4641   -0.5000   -0.0000 N   0  0  0  0  0  0  0  0  0  0  0  0
    4.3301    1.0000   -0.0000 C   0  0  0  0  0  0  0  0  0  0  0  0
   13.8564   -0.5000   -0.0000 C   0  0  0  0  0  0  0  0  0  0  0  0
   12.9904    1.0000   -0.0000 C   0  0  0  0  0  0  0  0  0  0  0  0
    2.5981   -0.0000   -0.0000 C   0  0  0  0  0  0  0  0  0  0  0  0
    3.4641   -1.5000   -0.0000 C   0  0  0  0  0  0  0  0  0  0  0  0
    5.1962    1.5000   -0.0000 F   0  0  0  0  0  0  0  0  0  0  0  0
    3.4641    1.5000   -0.0000 C   0  0  0  0  0  0  0  0  0  0  0  0
    1.7321   -0.5000   -0.0000 N   0  0  0  0  0  0  0  0  0  0  0  0
    0.8660   -0.0000   -0.0000 C   0  0  0  0  0  0  0  0  0  0  0  0
    0.8660    1.0000   -0.0000 O   0  0  0  0  0  0  0  0  0  0  0  0
    0.0000   -0.5000   -0.0000 C   0  0  0  0  0  0  0  0  0  0  0  0
  1  2  2  0  0  0  0
  1  3  1  0  0  0  0
  1  4  1  0  0  0  0
  1  5  1  0  0  0  0
  3  6  1  0  0  0  0
  4  7  1  0  0  0  0
  5  8  1  0  0  0  0
  6  9  1  0  0  0  0
  6 10  2  0  0  0  0
  7 11  1  0  0  0  0
  8 12  1  0  0  0  0
  9 13  2  0  0  0  0
 11 14  1  0  0  0  0
 12 15  2  0  0  0  0
 12 16  1  0  0  0  0
 13 17  1  0  0  0  0
 18 14  1  1  0  0  0
 16 19  1  0  0  0  0
 18 20  1  0  0  0  0
 21 18  1  0  0  0  0
 19 22  1  0  0  0  0
 19 23  1  0  0  0  0
 20 24  1  0  0  0  0
 20 25  1  0  0  0  0
 21 26  1  1  0  0  0
 21 27  1  0  0  0  0
 24 28  1  0  0  0  0
 28 29  1  0  0  0  0
 29 30  2  0  0  0  0
 29 31  1  0  0  0  0
M  END
>  <idcoordinates2D>


>  <FragFp>
;jzxUirrzS:pOijCaUjQheYbA@Fo_MYl80A9p42jydAFXp0XFXN0J2V!J10VW!V!4040V28$X1B!

>  <PathFp>
8084FHNFF!8X4m0Zg4S!@W1@#964X0FN21Ng02a02850V0VO2uVTl!WTG1k1gZF0IcE1!H2JF44VC01F

>  <SkelSpheres>
)3&2%101,@(1102!3/03/#1/2!219$5/.2#1$1+4%101&6/!2(1/(1/!3.1/1&3*3#3,1*2.1*1(2#4(2(1(23!2//+B2%2,1/&101!302!207(2/2!3/.1!1$31+1&2(1011$5/&2,201!302&1!2//-1,1#2//(1/-1/#3)20m/2)1(410103)1/-3/,1)1*7/01(3%1!101.1(1//.101%103(21/!2+10

>  <Structure>
fooqq@BYwAFKN}\GaNPrRSIJIKJI[QQQPuQjjffZjjjjYDXUPtp

>  <Atoms>
31

>  <Bonds>
30

>  <Total Molweight>
432

>  <Total Molweight 2>
432.195

>  <cLogP>
1.0795

>  <H-Acceptors>
10

>  <H-Donors>
0

>  <Total Surface Area>
94.94

>  <Relative PSA>
0.98747

>  <Polar Surface Area>
107.66

>  <Shape Index>
0.54839

>  <Molecular Flexibility>
0.74954

>  <Molecular Complexity>
0.70898

>  <Non-H Atoms>
31

>  <Non-C/H Atoms>
12

>  <Electronegative Atoms>
12

>  <Stereo Centers>
3

>  <Rotatable Bonds>
16

>  <Rings Closures>
0

>  <Aromatic Rings>
0

>  <Aromatic Atoms>
0

>  <sp3-Atoms>
19

>  <Symmetric atoms>
1

$$$$

eCreator 1.02D

 31 30  0  0  0  0  0  0  0  0999 V2000
    9.5263   -0.0000   -0.0000 P   0  0  0  0  0  0  0  0  0  0  0  0
   10.3923    0.5000   -0.0000 O   0  0  0  0  0  0  0  0  0  0  0  0
    9.5263    1.0000   -0.0000 O   0  0  0  0  0  0  0  0  0  0  0  0
    8.6603   -0.5000   -0.0000 O   0  0  0  0  0  0  0  0  0  0  0  0
   10.3923   -0.5000   -0.0000 N   0  0  0  0  0  0  0  0  0  0  0  0
    8.6603    1.5000   -0.0000 C   0  0  0  0  0  0  0  0  0  0  0  0
    7.7942   -0.0000   -0.0000 C   0  0  0  0  0  0  0  0  0  0  0  0
   11.2583   -0.0000   -0.0000 C   0  0  0  0  0  0  0  0  0  0  0  0
    8.6603    2.5000   -0.0000 C   0  0  0  0  0  0  0  0  0  0  0  0
    7.7942    1.0000   -0.0000 C   0  0  0  0  0  0  0  0  0  0  0  0
    6.9282   -0.5000   -0.0000 C   0  0  0  0  0  0  0  0  0  0  0  0
   12.1244   -0.5000   -0.0000 C   0  0  0  0  0  0  0  0  0  0  0  0
   11.2583    1.0000   -0.0000 C   0  0  0  0  0  0  0  0  0  0  0  0
    7.7942    3.0000   -0.0000 C   0  0  0  0  0  0  0  0  0  0  0  0
    6.9282   -1.5000   -0.0000 O   0  0  0  0  0  0  0  0  0  0  0  0
    6.0622   -0.0000   -0.0000 C   0  0  0  0  0  0  0  0  0  0  0  0
   12.9904    0.0000   -0.0000 O   0  0  0  0  0  0  0  0  0  0  0  0
   12.1244   -1.5000   -0.0000 O   0  0  0  0  0  0  0  0  0  0  0  0
    7.7942    4.0000   -0.0000 C   0  0  0  0  0  0  0  0  0  0  0  0
    5.1962   -0.5000   -0.0000 C   0  0  0  0  0  0  0  0  0  0  0  0
   12.9904   -2.0000   -0.0000 C   0  0  0  0  0  0  0  0  0  0  0  0
    4.3301   -0.0000   -0.0000 C   0  0  0  0  0  0  0  0  0  0  0  0
   12.9904   -3.0000   -0.0000 C   0  0  0  0  0  0  0  0  0  0  0  0
    3.4641   -0.5000   -0.0000 N   0  0  0  0  0  0  0  0  0  0  0  0
    3.4641   -1.5000   -0.0000 C   0  0  0  0  0  0  0  0  0  0  0  0
    2.5981   -0.0000   -0.0000 C   0  0  0  0  0  0  0  0  0  0  0  0
    2.5981   -2.0000   -0.0000 O   0  0  0  0  0  0  0  0  0  0  0  0
    4.3301   -2.0000   -0.0000 N   0  0  0  0  0  0  0  0  0  0  0  0
    1.7321   -0.5000   -0.0000 C   0  0  0  0  0  0  0  0  0  0  0  0
    1.7321   -1.5000   -0.0000 C   0  0  0  0  0  0  0  0  0  0  0  0
    0.8660   -2.0000   -0.0000 O   0  0  0  0  0  0  0  0  0  0  0  0
  1  2  2  0  0  0  0
  1  3  1  0  0  0  0
  1  4  1  0  0  0  0
  1  5  1  0  0  0  0
  3  6  1  0  0  0  0
  4  7  1  0  0  0  0
  8  5  1  1  0  0  0
  6  9  2  0  0  0  0
  6 10  1  0  0  0  0
 11  7  1  0  0  0  0
  8 12  1  0  0  0  0
  8 13  1  0  0  0  0
  9 14  1  0  0  0  0
 11 15  1  1  0  0  0
 11 16  1  0  0  0  0
 12 17  2  0  0  0  0
 12 18  1  0  0  0  0
 14 19  2  0  0  0  0
 16 20  1  0  0  0  0
 18 21  1  0  0  0  0
 20 22  1  0  0  0  0
 21 23  1  0  0  0  0
 22 24  1  0  0  0  0
 24 25  1  0  0  0  0
 24 26  1  0  0  0  0
 25 27  2  0  0  0  0
 25 28  1  0  0  0  0
 26 29  2  0  0  0  0
 29 30  1  0  0  0  0
 30 31  2  0  0  0  0
M  END
>  <idcoordinates2D>


>  <FragFp>
;j;ir=xtjjgiThvhDfzTsgoprXx0fjCpNgjTZfFuqFkFs1V56g0aM14X1W0VW8F428k2s08!V14!

>  <PathFp>
N080N2NF#DX0mV_8JP30@WC@010974V8FQH58h07!VO50V0V14m0Dl10WHWFs1gZF07d31F0q2k0F2Vh05F

>  <SkelSpheres>
/02/%B%1012(1/%2(1/2!2$5$6/.2(1/!1*A$12///!1///,1%3*1$1+101/!3!1/(3$3+1!1/!2/#2#8&3(1//#1$8$1!2/2(1)2+6%2#1/!2!201#3*3//$21#2*2032*1//$1!1%2!10102,2(3/2(2$1(2//!20m3#4!1.1%12/!1/#1&2!1/%101/&38)1%1(21!11$1.101/*1!2.2$2+1103%122#1,10303+

>  <Structure>
foopJ@B]wAFGAbmxOCIILdheEhimlehhbfjijjfZjifT\Rhcem`

>  <Atoms>
31

>  <Bonds>
30

>  <Total Molweight>
429

>  <Total Molweight 2>
429.196

>  <cLogP>
0.5608

>  <H-Acceptors>
11

>  <H-Donors>
0

>  <Total Surface Area>
121.38

>  <Relative PSA>
0.90534

>  <Polar Surface Area>
135.73

>  <Shape Index>
0.58065

>  <Molecular Flexibility>
0.78035

>  <Molecular Complexity>
0.72232

>  <Non-H Atoms>
31

>  <Non-C/H Atoms>
12

>  <Electronegative Atoms>
12

>  <Stereo Centers>
3

>  <Rotatable Bonds>
16

>  <Rings Closures>
0

>  <Aromatic Rings>
0

>  <Aromatic Atoms>
0

>  <sp3-Atoms>
15

>  <Symmetric atoms>
0

$$$$

eCreator 1.02D

 31 30  0  0  0  0  0  0  0  0999 V2000
   14.2894   -0.0000   -0.0000 P   0  0  0  0  0  0  0  0  0  0  0  0
   15.5885    0.7500   -0.0000 O   0  0  0  0  0  0  0  0  0  0  0  0
   15.5885   -0.7500   -0.0000 O   0  0  0  0  0  0  0  0  0  0  0  0
   12.9904   -0.7500   -0.0000 O   0  0  0  0  0  0  0  0  0  0  0  0
   14.2894    1.5000   -0.0000 N   0  0  0  0  0  0  0  0  0  0  0  0
   16.8875   -0.0000   -0.0000 C   0  0  0  0  0  0  0  0  0  0  0  0
   11.6914   -0.0000   -0.0000 C   0  0  0  0  0  0  0  0  0  0  0  0
   12.9904    2.2500   -0.0000 C   0  0  0  0  0  0  0  0  0  0  0  0
   16.8875    1.5000   -0.0000 C   0  0  0  0  0  0  0  0  0  0  0  0
   18.1866   -0.7500   -0.0000 C   0  0  0  0  0  0  0  0  0  0  0  0
   10.3923   -0.7500   -0.0000 C   0  0  0  0  0  0  0  0  0  0  0  0
   12.9904    3.7500   -0.0000 C   0  0  0  0  0  0  0  0  0  0  0  0
   11.6914    1.5000   -0.0000 C   0  0  0  0  0  0  0  0  0  0  0  0
   18.1866    2.2500   -0.0000 C   0  0  0  0  0  0  0  0  0  0  0  0
    9.0933   -0.0000   -0.0000 C   0  0  0  0  0  0  0  0  0  0  0  0
   11.6914    4.5000   -0.0000 O   0  0  0  0  0  0  0  0  0  0  0  0
   19.4856    1.5000   -0.0000 C   0  0  0  0  0  0  0  0  0  0  0  0
    7.7942   -0.7500   -0.0000 C   0  0  0  0  0  0  0  0  0  0  0  0
   11.6914    6.0000   -0.0000 C   0  0  0  0  0  0  0  0  0  0  0  0
   20.7846    2.2500   -0.0000 C   0  0  0  0  0  0  0  0  0  0  0  0
    7.0442   -2.0490   -0.0000 F   0  0  0  0  0  0  0  0  0  0  0  0
    6.4952   -0.0000   -0.0000 C   0  0  0  0  0  0  0  0  0  0  0  0
    8.5442   -2.0490   -0.0000 C   0  0  0  0  0  0  0  0  0  0  0  0
   10.3923    6.7500   -0.0000 C   0  0  0  0  0  0  0  0  0  0  0  0
    5.1962   -0.7500   -0.0000 N   0  0  0  0  0  0  0  0  0  0  0  0
    3.8971   -0.0000   -0.0000 C   0  0  0  0  0  0  0  0  0  0  0  0
    5.1962   -2.2500   -0.0000 C   0  0  0  0  0  0  0  0  0  0  0  0
    2.5981   -0.7500   -0.0000 C   0  0  0  0  0  0  0  0  0  0  0  0
    2.5981   -2.2500   -0.0000 C   0  0  0  0  0  0  0  0  0  0  0  0
    3.8971   -3.0000   -0.0000 O   0  0  0  0  0  0  0  0  0  0  0  0
    1.2990   -3.0000   -0.0000 N   0  0  0  0  0  0  0  0  0  0  0  0
  1  2  2  0  0  0  0
  1  3  1  0  0  0  0
  1  4  1  0  0  0  0
  1  5  1  0  0  0  0
  3  6  1  0  0  0  0
  4  7  1  0  0  0  0
  8  5  1  1  0  0  0
  6  9  1  0  0  0  0
  6 10  2  0  0  0  0
  7 11  1  0  0  0  0
  8 12  1  0  0  0  0
  8 13  1  0  0  0  0
  9 14  2  0  0  0  0
 11 15  1  0  0  0  0
 12 16  1  0  0  0  0
 14 17  1  0  0  0  0
 18 15  1  0  0  0  0
 16 19  1  0  0  0  0
 17 20  2  0  0  0  0
 18 21  1  1  0  0  0
 18 22  1  0  0  0  0
 18 23  1  0  0  0  0
 19 24  1  0  0  0  0
 22 25  1  0  0  0  0
 25 26  1  0  0  0  0
 25 27  1  0  0  0  0
 26 28  2  0  0  0  0
 28 29  1  0  0  0  0
 29 30  2  0  0  0  0
 29 31  1  0  0  0  0
M  END
>  <idcoordinates2D>


>  <FragFp>
;j;ir<ytOijyiTdQhDYbec8k_rnpK3E1_kgfPZ9FewHF2!VJ2!8L1FVW5V#JJJ0V2N!V!1B!

>  <PathFp>
F08083N0180@X4mVZcJC10@19e01092408FI21Nh0622V850V0m12k0Dk1!FWGk1aVF0Fd30F0L2oFF2V5050

>  <SkelSpheres>
#2/+2&C(11+3%1/01/1%2!204$6-301-2$2//0A/!1&1*2.1&3(15.1//(2!1)1-1$3/1#1/!2(1)1!72!1-2!1!1/0911$1#1+1/01#11#22#5/)2/&1&4%103!31/0202(1!2//*2/!4//)1#1!1////!22//(1&20o1%1/.2+1,2%1//0301#10101.73#1!1/21&10101)2#12%101+1$1&1/2%1%104(2!3/105+

>  <Structure>
fooqQ@BC_AFOWAxEdLddrRbTVVRRdQLVTZjijZjZjifQqQbCJv

>  <Atoms>
31

>  <Bonds>
30

>  <Total Molweight>
424

>  <Total Molweight 2>
424.219

>  <cLogP>
2.2917

>  <H-Acceptors>
8

>  <H-Donors>
0

>  <Total Surface Area>
89.12

>  <Relative PSA>
0.79342

>  <Polar Surface Area>
81.36

>  <Shape Index>
0.58065

>  <Molecular Flexibility>
0.81439

>  <Molecular Complexity>
0.70075

>  <Non-H Atoms>
31

>  <Non-C/H Atoms>
10

>  <Electronegative Atoms>
10

>  <Stereo Centers>
3

>  <Rotatable Bonds>
17

>  <Rings Closures>
0

>  <Aromatic Rings>
0

>  <Aromatic Atoms>
0

>  <sp3-Atoms>
16

>  <Symmetric atoms>
0

$$$$

eCreator 1.02D

 30 30  0  0  0  0  0  0  0  0999 V2000
    9.0933   -0.0000   -0.0000 P   0  0  0  0  0  0  0  0  0  0  0  0
    9.0933   -1.5000   -0.0000 O   0  0  0  0  0  0  0  0  0  0  0  0
   10.3923   -0.7500   -0.0000 O   0  0  0  0  0  0  0  0  0  0  0  0
    7.7942   -0.7500   -0.0000 O   0  0  0  0  0  0  0  0  0  0  0  0
    9.0933    1.5000   -0.0000 N   0  0  0  0  0  0  0  0  0  0  0  0
   11.6914   -0.0000   -0.0000 C   0  0  0  0  0  0  0  0  0  0  0  0
    6.4952   -0.0000   -0.0000 C   0  0  0  0  0  0  0  0  0  0  0  0
    7.7942    2.2500   -0.0000 C   0  0  0  0  0  0  0  0  0  0  0  0
   11.6914    1.5000   -0.0000 C   0  0  0  0  0  0  0  0  0  0  0  0
   12.9904   -0.7500   -0.0000 C   0  0  0  0  0  0  0  0  0  0  0  0
    5.1962   -0.7500   -0.0000 C   0  0  0  0  0  0  0  0  0  0  0  0
    7.7942    3.7500   -0.0000 C   0  0  0  0  0  0  0  0  0  0  0  0
    6.4952    1.5000   -0.0000 C   0  0  0  0  0  0  0  0  0  0  0  0
   12.9904    2.2500   -0.0000 C   0  0  0  0  0  0  0  0  0  0  0  0
    3.8971   -0.0000   -0.0000 C   0  0  0  0  0  0  0  0  0  0  0  0
    6.4952    4.5000   -0.0000 O   0  0  0  0  0  0  0  0  0  0  0  0
   12.9904    3.7500   -0.0000 C   0  0  0  0  0  0  0  0  0  0  0  0
    3.8971    1.5000   -0.0000 O   0  0  0  0  0  0  0  0  0  0  0  0
    2.5981   -0.7500   -0.0000 C   0  0  0  0  0  0  0  0  0  0  0  0
    6.4952    6.0000   -0.0000 C   0  0  0  0  0  0  0  0  0  0  0  0
    1.8481   -2.0490   -0.0000 F   0  0  0  0  0  0  0  0  0  0  0  0
    1.2990   -0.0000   -0.0000 C   0  0  0  0  0  0  0  0  0  0  0  0
    3.3481   -2.0490   -0.0000 C   0  0  0  0  0  0  0  0  0  0  0  0
    0.0000   -0.7500   -0.0000 N   0  0  0  0  0  0  0  0  0  0  0  0
   -1.2990    0.0000   -0.0000 C   0  0  0  0  0  0  0  0  0  0  0  0
   -0.0000   -2.2500   -0.0000 C   0  0  0  0  0  0  0  0  0  0  0  0
   -2.5981   -0.7500   -0.0000 C   0  0  0  0  0  0  0  0  0  0  0  0
   -1.2990   -3.0000   -0.0000 N   0  0  0  0  0  0  0  0  0  0  0  0
   -2.5981   -2.2500   -0.0000 C   0  0  0  0  0  0  0  0  0  0  0  0
   -3.8971   -3.0000   -0.0000 O   0  0  0  0  0  0  0  0  0  0  0  0
  1  2  2  0  0  0  0
  1  3  1  0  0  0  0
  1  4  1  0  0  0  0
  1  5  1  0  0  0  0
  3  6  1  0  0  0  0
  4  7  1  0  0  0  0
  8  5  1  1  0  0  0
  6  9  2  0  0  0  0
  6 10  1  0  0  0  0
  7 11  1  0  0  0  0
  8 12  1  0  0  0  0
  8 13  1  0  0  0  0
  9 14  1  0  0  0  0
 15 11  1  0  0  0  0
 12 16  1  0  0  0  0
 14 17  2  0  0  0  0
 15 18  1  6  0  0  0
 19 15  1  0  0  0  0
 16 20  1  0  0  0  0
 19 21  1  1  0  0  0
 19 22  1  0  0  0  0
 19 23  1  0  0  0  0
 22 24  1  0  0  0  0
 24 25  1  0  0  0  0
 24 26  1  0  0  0  0
 25 27  2  0  0  0  0
 26 28  1  0  0  0  0
 27 29  1  0  0  0  0
 29 30  2  0  0  0  0
 28 29  1  0  0  0  0
M  END
>  <idcoordinates2D>


>  <FragFp>
;j;ir<yxOijziThvhynreewkKrnxKnE1_kg@PgdHywLH38VcJ260@MlFcW_V018JJHFV2P!V0V1B!

>  <PathFp>
F0918IN2F80DX4mV_8JP1021Se2189MBV8FI35N_06V0VO50V0mG4mVDl1!4WFs1XVF2Jd70F0L2kFF2V_050

>  <SkelSpheres>
32/-2#1!B#1#11(2!5!1/+1)1%2!205$4%1/(2//&9#2&4#2!2/-1!1&3$1#1.1///%1,11/%2/&1(1&101!4/!2/(9&1)1/-1#1$6/)2/!2(1204%2#12&101(102!3,1101/*3!2!121#2)1202+1//01!1-11$2/!3!1,2(23/,1/!20l1/)1/01%1/#1/#3.1#1%1+34)1%1(22)1.1%101//&2$2%1%104(2/#52,

>  <Structure>
fgopq@B]wAFOQnCpKHYIIdeDhllhcH]DemgZjfjjZjjffqqNbYCe@

>  <Atoms>
30

>  <Bonds>
30

>  <Total Molweight>
416

>  <Total Molweight 2>
416.196

>  <cLogP>
1.1209

>  <H-Acceptors>
9

>  <H-Donors>
0

>  <Total Surface Area>
92.8

>  <Relative PSA>
0.90312

>  <Polar Surface Area>
101.59

>  <Shape Index>
0.56667

>  <Molecular Flexibility>
0.7262

>  <Molecular Complexity>
0.7569

>  <Non-H Atoms>
30

>  <Non-C/H Atoms>
11

>  <Electronegative Atoms>
11

>  <Stereo Centers>
4

>  <Rotatable Bonds>
13

>  <Rings Closures>
1

>  <Aromatic Rings>
0

>  <Aromatic Atoms>
0

>  <sp3-Atoms>
17

>  <Symmetric atoms>
0

$$$$

eCreator 1.02D

 30 30  0  0  0  0  0  0  0  0999 V2000
    8.6603   -0.5000   -0.0000 P   0  0  0  0  0  0  0  0  0  0  0  0
    8.6603   -1.5000   -0.0000 O   0  0  0  0  0  0  0  0  0  0  0  0
    7.7942   -0.0000   -0.0000 O   0  0  0  0  0  0  0  0  0  0  0  0
    9.5263   -0.0000   -0.0000 N   0  0  0  0  0  0  0  0  0  0  0  0
    7.7942   -2.0000   -0.0000 C   0  0  0  0  0  0  0  0  0  0  0  0
    6.9282   -0.5000   -0.0000 C   0  0  0  0  0  0  0  0  0  0  0  0
   10.3923   -0.5000   -0.0000 C   0  0  0  0  0  0  0  0  0  0  0  0
    7.7942   -3.0000   -0.0000 C   0  0  0  0  0  0  0  0  0  0  0  0
    6.9282   -1.5000   -0.0000 C   0  0  0  0  0  0  0  0  0  0  0  0
    6.0622   -0.0000   -0.0000 C   0  0  0  0  0  0  0  0  0  0  0  0
   11.2583   -0.0000   -0.0000 C   0  0  0  0  0  0  0  0  0  0  0  0
   10.3923   -1.5000   -0.0000 C   0  0  0  0  0  0  0  0  0  0  0  0
    6.9282   -3.5000   -0.0000 C   0  0  0  0  0  0  0  0  0  0  0  0
    6.0622   -2.0000   -0.0000 C   0  0  0  0  0  0  0  0  0  0  0  0
    5.1962   -0.5000   -0.0000 C   0  0  0  0  0  0  0  0  0  0  0  0
   11.2583    1.0000   -0.0000 O   0  0  0  0  0  0  0  0  0  0  0  0
   12.1244   -0.5000   -0.0000 O   0  0  0  0  0  0  0  0  0  0  0  0
    6.0622   -3.0000   -0.0000 C   0  0  0  0  0  0  0  0  0  0  0  0
    5.1962   -1.5000   -0.0000 O   0  0  0  0  0  0  0  0  0  0  0  0
    4.3301   -0.0000   -0.0000 C   0  0  0  0  0  0  0  0  0  0  0  0
   12.9904   -0.0000   -0.0000 C   0  0  0  0  0  0  0  0  0  0  0  0
    3.4641   -0.5000   -0.0000 C   0  0  0  0  0  0  0  0  0  0  0  0
    4.3301    1.0000   -0.0000 C   0  0  0  0  0  0  0  0  0  0  0  0
   13.8564   -0.5000   -0.0000 C   0  0  0  0  0  0  0  0  0  0  0  0
    2.5981   -0.0000   -0.0000 N   0  0  0  0  0  0  0  0  0  0  0  0
    2.5981    1.0000   -0.0000 C   0  0  0  0  0  0  0  0  0  0  0  0
    1.7321   -0.5000   -0.0000 C   0  0  0  0  0  0  0  0  0  0  0  0
    1.7321    1.5000   -0.0000 O   0  0  0  0  0  0  0  0  0  0  0  0
    0.8660   -0.0000   -0.0000 C   0  0  0  0  0  0  0  0  0  0  0  0
    0.8660    1.0000   -0.0000 C   0  0  0  0  0  0  0  0  0  0  0  0
  1  2  1  0  0  0  0
  1  3  1  0  0  0  0
  1  4  1  0  0  0  0
  2  5  1  0  0  0  0
  3  6  1  0  0  0  0
  7  4  1  6  0  0  0
  5  8  2  0  0  0  0
  5  9  1  0  0  0  0
  6 10  1  0  0  0  0
  7 11  1  0  0  0  0
  7 12  1  0  0  0  0
  8 13  1  0  0  0  0
  9 14  2  0  0  0  0
 15 10  1  0  0  0  0
 11 16  2  0  0  0  0
 11 17  1  0  0  0  0
 13 18  2  0  0  0  0
 15 19  1  1  0  0  0
 15 20  1  0  0  0  0
 17 21  1  0  0  0  0
 20 22  1  0  0  0  0
 20 23  1  0  0  0  0
 21 24  1  0  0  0  0
 22 25  1  0  0  0  0
 25 26  1  0  0  0  0
 25 27  1  0  0  0  0
 26 28  2  0  0  0  0
 27 29  2  0  0  0  0
 29 30  1  0  0  0  0
 14 18  1  0  0  0  0
M  END
>  <idcoordinates2D>


>  <FragFp>
[r>vjzxiThfCyvjyjRoqbbh0v1Cp8wELcmFyaFq1k0kCBi06MV021Z0VZ!42FV8e!V!14!

>  <PathFp>
N090N2N2$XVkXZ8F038@VG20149J8V8HG310CVM!VR40V0X10F0Dl5!HWFF0gZ2!d31K9a2k2F2VBF10

>  <SkelSpheres>
//(@03%3)1&1//(2!8$@01!2$1/.2$31(12$2*7/$1(2!2//.1*11+1#2/01/+3//*1$1,11$1/!2.1(@2%2!1)1/+1!1$6(2/.1(2/)2*12!2%3*3//01(2,3!2/.201+4$1&101021+2#1//%1)2)1/$10n201!303/!1)2$@/+4/#42$1!2/-2/!1%21(112/$2011/(1/%1$1#102%12!1$1%2$21,

>  <Structure>
fgoPr@LC`cpT{AxYIDdheDdimLXdXekQjjBhIbjjiXPqNdMl

>  <Atoms>
30

>  <Bonds>
30

>  <Total Molweight>
407

>  <Total Molweight 2>
407.213

>  <cLogP>
2.9134

>  <H-Acceptors>
8

>  <H-Donors>
0

>  <Total Surface Area>
92.04

>  <Relative PSA>
0.82877

>  <Polar Surface Area>
102.13

>  <Shape Index>
0.56667

>  <Molecular Flexibility>
0.75446

>  <Molecular Complexity>
0.6766

>  <Non-H Atoms>
30

>  <Non-C/H Atoms>
9

>  <Electronegative Atoms>
9

>  <Stereo Centers>
4

>  <Rotatable Bonds>
15

>  <Rings Closures>
1

>  <Aromatic Rings>
1

>  <Aromatic Atoms>
6

>  <sp3-Atoms>
17

>  <Symmetric atoms>
2

$$$$

eCreator 1.02D

 31 30  0  0  0  0  0  0  0  0999 V2000
   12.9904   -0.7500   -0.0000 P   0  0  0  0  0  0  0  0  0  0  0  0
   12.9904    0.7500   -0.0000 O   0  0  0  0  0  0  0  0  0  0  0  0
   14.2894   -0.0000   -0.0000 O   0  0  0  0  0  0  0  0  0  0  0  0
   11.6913   -0.0000   -0.0000 O   0  0  0  0  0  0  0  0  0  0  0  0
   12.9904   -2.2500   -0.0000 N   0  0  0  0  0  0  0  0  0  0  0  0
   15.5885   -0.7500   -0.0000 C   0  0  0  0  0  0  0  0  0  0  0  0
   10.3923   -0.7500   -0.0000 C   0  0  0  0  0  0  0  0  0  0  0  0
   11.6913   -3.0000   -0.0000 C   0  0  0  0  0  0  0  0  0  0  0  0
   16.8875   -0.0000   -0.0000 C   0  0  0  0  0  0  0  0  0  0  0  0
    9.0933   -0.0000   -0.0000 C   0  0  0  0  0  0  0  0  0  0  0  0
   11.6913   -4.5000   -0.0000 C   0  0  0  0  0  0  0  0  0  0  0  0
   10.3923   -2.2500   -0.0000 C   0  0  0  0  0  0  0  0  0  0  0  0
   18.1865   -0.7500   -0.0000 C   0  0  0  0  0  0  0  0  0  0  0  0
    7.7942   -0.7500   -0.0000 O   0  0  0  0  0  0  0  0  0  0  0  0
    9.0933    1.5000   -0.0000 C   0  0  0  0  0  0  0  0  0  0  0  0
   10.3923   -5.2500   -0.0000 O   0  0  0  0  0  0  0  0  0  0  0  0
   19.4856   -0.0000   -0.0000 C   0  0  0  0  0  0  0  0  0  0  0  0
    6.4952   -0.0000   -0.0000 C   0  0  0  0  0  0  0  0  0  0  0  0
   10.3923   -6.7500   -0.0000 C   0  0  0  0  0  0  0  0  0  0  0  0
   19.4856    1.5000   -0.0000 C   0  0  0  0  0  0  0  0  0  0  0  0
    5.1962   -0.7500   -0.0000 N   0  0  0  0  0  0  0  0  0  0  0  0
    6.4952    1.5000   -0.0000 C   0  0  0  0  0  0  0  0  0  0  0  0
    9.0933   -7.5000   -0.0000 C   0  0  0  0  0  0  0  0  0  0  0  0
    3.8971   -0.0000   -0.0000 C   0  0  0  0  0  0  0  0  0  0  0  0
    5.1962   -2.2500   -0.0000 C   0  0  0  0  0  0  0  0  0  0  0  0
    7.7942    2.2500   -0.0000 F   0  0  0  0  0  0  0  0  0  0  0  0
    5.1962    2.2500   -0.0000 C   0  0  0  0  0  0  0  0  0  0  0  0
    2.5981   -0.7500   -0.0000 C   0  0  0  0  0  0  0  0  0  0  0  0
    6.4952   -3.0000   -0.0000 N   0  0  0  0  0  0  0  0  0  0  0  0
    2.5981   -2.2500   -0.0000 C   0  0  0  0  0  0  0  0  0  0  0  0
    1.2990   -3.0000   -0.0000 O   0  0  0  0  0  0  0  0  0  0  0  0
  1  2  2  0  0  0  0
  1  3  1  0  0  0  0
  1  4  1  0  0  0  0
  1  5  1  0  0  0  0
  3  6  1  0  0  0  0
  4  7  1  0  0  0  0
  8  5  1  6  0  0  0
  6  9  2  0  0  0  0
 10  7  1  0  0  0  0
  8 11  1  0  0  0  0
  8 12  1  0  0  0  0
  9 13  1  0  0  0  0
 10 14  1  1  0  0  0
 10 15  1  0  0  0  0
 11 16  1  0  0  0  0
 13 17  2  0  0  0  0
 18 14  1  1  0  0  0
 16 19  1  0  0  0  0
 17 20  1  0  0  0  0
 18 21  1  0  0  0  0
 22 18  1  0  0  0  0
 19 23  1  0  0  0  0
 21 24  1  0  0  0  0
 21 25  1  0  0  0  0
 22 26  1  6  0  0  0
 22 27  1  0  0  0  0
 24 28  2  0  0  0  0
 25 29  1  0  0  0  0
 28 30  1  0  0  0  0
 30 31  2  0  0  0  0
M  END
>  <idcoordinates2D>


>  <FragFp>
;jzxUirrzxzyxOijCaUjvhDYbA@kkpbYO83j1rJD@T_dNepFFG0Oc40Z02G14V1W0J!J4!W2N$X1B!

>  <PathFp>
F084N2NJF!DX4mV_B4T10@05@#974X0FI258h06402N50V0k94u0Dk02WFGFs1aVF07cEF!L2kFJ2V_05F

>  <SkelSpheres>
!1!1/!1%41%A(11$3/.2!1/#2$9$2/1-2/%4)2%D%2$1/)2.1%1$1)1!1.1-1.1$1,1#1%1/%1#1$2!142/*1!5/!2/$1!B&1/1/$21$101!6!1/%2!1/+2%1&1!1.2//$1)1$302$2)2!4//01*11!1)2/+1/,2,2//$n1&2.1%1)3(2-2%1)2.1-1,1%2/)22#1&1)2$1,1/2$1)2$7!1!3%1030102#2/#209+

>  <Structure>
foopq@BEOAFK^^CpgHYIIddeDhlleEhid\uUMUTuUUSRSbeHrlqr|kX

>  <Atoms>
31

>  <Bonds>
30

>  <Total Molweight>
428

>  <Total Molweight 2>
428.207

>  <cLogP>
0.0346

>  <H-Acceptors>
9

>  <H-Donors>
0

>  <Total Surface Area>
86.61

>  <Relative PSA>
0.93188

>  <Polar Surface Area>
90.59

>  <Shape Index>
0.54839

>  <Molecular Flexibility>
0.75482

>  <Molecular Complexity>
0.73284

>  <Non-H Atoms>
31

>  <Non-C/H Atoms>
11

>  <Electronegative Atoms>
11

>  <Stereo Centers>
5

>  <Rotatable Bonds>
17

>  <Rings Closures>
0

>  <Aromatic Rings>
0

>  <Aromatic Atoms>
0

>  <sp3-Atoms>
19

>  <Symmetric atoms>
0

$$$$

eCreator 1.02D

 30 30  0  0  0  0  0  0  0  0999 V2000
    9.0933   -0.0000   -0.0000 P   0  0  0  0  0  0  0  0  0  0  0  0
    9.0933    1.5000   -0.0000 O   0  0  0  0  0  0  0  0  0  0  0  0
    7.7942   -0.7500   -0.0000 O   0  0  0  0  0  0  0  0  0  0  0  0
   10.3923   -0.7500   -0.0000 N   0  0  0  0  0  0  0  0  0  0  0  0
    7.7942    2.2500   -0.0000 C   0  0  0  0  0  0  0  0  0  0  0  0
    6.4952   -0.0000   -0.0000 C   0  0  0  0  0  0  0  0  0  0  0  0
   11.6914   -0.0000   -0.0000 C   0  0  0  0  0  0  0  0  0  0  0  0
    7.7942    3.7500   -0.0000 C   0  0  0  0  0  0  0  0  0  0  0  0
    6.4952    1.5000   -0.0000 C   0  0  0  0  0  0  0  0  0  0  0  0
    5.1962   -0.7500   -0.0000 C   0  0  0  0  0  0  0  0  0  0  0  0
   11.6914    1.5000   -0.0000 C   0  0  0  0  0  0  0  0  0  0  0  0
   12.9904   -0.7500   -0.0000 C   0  0  0  0  0  0  0  0  0  0  0  0
    6.4952    4.5000   -0.0000 C   0  0  0  0  0  0  0  0  0  0  0  0
    3.8971   -0.0000   -0.0000 C   0  0  0  0  0  0  0  0  0  0  0  0
   12.9904    2.2500   -0.0000 O   0  0  0  0  0  0  0  0  0  0  0  0
    5.1962    3.7500   -0.0000 C   0  0  0  0  0  0  0  0  0  0  0  0
    2.5981   -0.7500   -0.0000 C   0  0  0  0  0  0  0  0  0  0  0  0
   12.9904    3.7500   -0.0000 C   0  0  0  0  0  0  0  0  0  0  0  0
    1.8481   -2.0490   -0.0000 F   0  0  0  0  0  0  0  0  0  0  0  0
    1.2990   -0.0000   -0.0000 C   0  0  0  0  0  0  0  0  0  0  0  0
    3.3481   -2.0490   -0.0000 C   0  0  0  0  0  0  0  0  0  0  0  0
   14.2894    4.5000   -0.0000 C   0  0  0  0  0  0  0  0  0  0  0  0
   11.6914    4.5000   -0.0000 C   0  0  0  0  0  0  0  0  0  0  0  0
    0.0000   -0.7500   -0.0000 N   0  0  0  0  0  0  0  0  0  0  0  0
   -1.2990    0.0000   -0.0000 C   0  0  0  0  0  0  0  0  0  0  0  0
   -0.0000   -2.2500   -0.0000 C   0  0  0  0  0  0  0  0  0  0  0  0
   -1.2990    1.5000   -0.0000 O   0  0  0  0  0  0  0  0  0  0  0  0
   -2.5981   -0.7500   -0.0000 N   0  0  0  0  0  0  0  0  0  0  0  0
   -1.2990   -3.0000   -0.0000 C   0  0  0  0  0  0  0  0  0  0  0  0
   -2.5981   -2.2500   -0.0000 C   0  0  0  0  0  0  0  0  0  0  0  0
  1  2  1  0  0  0  0
  1  3  1  0  0  0  0
  1  4  1  0  0  0  0
  2  5  1  0  0  0  0
  3  6  1  0  0  0  0
  7  4  1  6  0  0  0
  5  8  1  0  0  0  0
  5  9  2  0  0  0  0
  6 10  1  0  0  0  0
  7 11  1  0  0  0  0
  7 12  1  0  0  0  0
  8 13  2  0  0  0  0
 10 14  1  0  0  0  0
 11 15  1  0  0  0  0
 13 16  1  0  0  0  0
 17 14  1  0  0  0  0
 15 18  1  0  0  0  0
 17 19  1  1  0  0  0
 17 20  1  0  0  0  0
 17 21  1  0  0  0  0
 18 22  1  0  0  0  0
 18 23  1  0  0  0  0
 20 24  1  0  0  0  0
 24 25  1  0  0  0  0
 24 26  1  0  0  0  0
 25 27  2  0  0  0  0
 25 28  1  0  0  0  0
 26 29  2  0  0  0  0
 28 30  1  0  0  0  0
 29 30  1  0  0  0  0
M  END
>  <idcoordinates2D>


>  <FragFp>
;j;ir<ytOjjyiThfCDfbicckornxKAA1WcgfTVVHejHF2F1cJ2c02MFF0WZV0V!JJ0k08!V0V1B!

>  <PathFp>
F091@IN!8!X4mVZcFM10@11e218914V8FG21NC07X0Vt40V0m12m0Dl1!FWFF06VF0Fd70F0a2oFH2V5010

>  <SkelSpheres>
+1/#2$10C(101*3#11/!1/101&207$3(1$3/*1+4/9/202&1//!3)3(1%1-1/%1/,101/!2#1$1,1!211,1%2*1&2/(B2%11!1+1-2!1)1$4/(5)1/.3(101,2%1!1&1/&2&3!1#2!3,2/&1/%1101/02$1/.2!1#1#1(1/,3)30n#11012/011&1!1/!1#2!5$1)3$1//,4/*1&102(1&1#1!1-1,1*1#12%1%203*13/6-

>  <Structure>
fgopQ@L]wACe`|DrFRQIJIQYYKRJZqQX}zjijZjjjifdLPYCS@

>  <Atoms>
30

>  <Bonds>
30

>  <Total Molweight>
408

>  <Total Molweight 2>
408.220

>  <cLogP>
4.5223

>  <H-Acceptors>
7

>  <H-Donors>
0

>  <Total Surface Area>
56.5

>  <Relative PSA>
0.95027

>  <Polar Surface Area>
68.07

>  <Shape Index>
0.56667

>  <Molecular Flexibility>
0.76773

>  <Molecular Complexity>
0.71581

>  <Non-H Atoms>
30

>  <Non-C/H Atoms>
9

>  <Electronegative Atoms>
9

>  <Stereo Centers>
3

>  <Rotatable Bonds>
15

>  <Rings Closures>
1

>  <Aromatic Rings>
0

>  <Aromatic Atoms>
0

>  <sp3-Atoms>
19

>  <Symmetric atoms>
1

$$$$

eCreator 1.02D

 30 31  0  0  0  0  0  0  0  0999 V2000
    6.0622   -0.0000   -0.0000 P   0  0  0  0  0  0  0  0  0  0  0  0
    6.0622   -1.0000   -0.0000 O   0  0  0  0  0  0  0  0  0  0  0  0
    6.0622    1.0000   -0.0000 O   0  0  0  0  0  0  0  0  0  0  0  0
    5.1962   -0.5000   -0.0000 O   0  0  0  0  0  0  0  0  0  0  0  0
    6.9282   -0.5000   -0.0000 N   0  0  0  0  0  0  0  0  0  0  0  0
    6.9282    1.5000   -0.0000 C   0  0  0  0  0  0  0  0  0  0  0  0
    4.3301   -0.0000   -0.0000 C   0  0  0  0  0  0  0  0  0  0  0  0
    7.7942   -0.0000   -0.0000 C   0  0  0  0  0  0  0  0  0  0  0  0
    7.7942    1.0000   -0.0000 C   0  0  0  0  0  0  0  0  0  0  0  0
    6.9282    2.5000   -0.0000 C   0  0  0  0  0  0  0  0  0  0  0  0
    3.4641   -0.5000   -0.0000 C   0  0  0  0  0  0  0  0  0  0  0  0
    8.6603   -0.5000   -0.0000 C   0  0  0  0  0  0  0  0  0  0  0  0
    8.6603    1.5000   -0.0000 C   0  0  0  0  0  0  0  0  0  0  0  0
    7.7942    3.0000   -0.0000 C   0  0  0  0  0  0  0  0  0  0  0  0
    2.5981   -0.0000   -0.0000 C   0  0  0  0  0  0  0  0  0  0  0  0
    9.5263   -0.0000   -0.0000 O   0  0  0  0  0  0  0  0  0  0  0  0
    8.6603    2.5000   -0.0000 C   0  0  0  0  0  0  0  0  0  0  0  0
    2.5981    1.0000   -0.0000 O   0  0  0  0  0  0  0  0  0  0  0  0
    1.7321   -0.5000   -0.0000 C   0  0  0  0  0  0  0  0  0  0  0  0
   10.3923   -0.5000   -0.0000 C   0  0  0  0  0  0  0  0  0  0  0  0
    1.7321   -1.5000   -0.0000 F   0  0  0  0  0  0  0  0  0  0  0  0
    0.8660   -0.0000   -0.0000 C   0  0  0  0  0  0  0  0  0  0  0  0
   11.2583   -0.0000   -0.0000 C   0  0  0  0  0  0  0  0  0  0  0  0
    0.0000   -0.5000   -0.0000 N   0  0  0  0  0  0  0  0  0  0  0  0
   -0.8660    0.0000   -0.0000 C   0  0  0  0  0  0  0  0  0  0  0  0
   -0.0000   -1.5000   -0.0000 C   0  0  0  0  0  0  0  0  0  0  0  0
   -1.7321   -0.5000   -0.0000 C   0  0  0  0  0  0  0  0  0  0  0  0
   -0.8660   -2.0000   -0.0000 N   0  0  0  0  0  0  0  0  0  0  0  0
   -1.7321   -1.5000   -0.0000 C   0  0  0  0  0  0  0  0  0  0  0  0
   -2.5981   -2.0000   -0.0000 O   0  0  0  0  0  0  0  0  0  0  0  0
  1  2  2  0  0  0  0
  1  3  1  0  0  0  0
  1  4  1  0  0  0  0
  1  5  1  0  0  0  0
  3  6  1  0  0  0  0
  4  7  1  0  0  0  0
  5  8  1  0  0  0  0
  6  9  2  0  0  0  0
  6 10  1  0  0  0  0
  7 11  1  0  0  0  0
  8 12  1  0  0  0  0
  9 13  1  0  0  0  0
 10 14  2  0  0  0  0
 15 11  1  0  0  0  0
 12 16  1  0  0  0  0
 13 17  2  0  0  0  0
 15 18  1  6  0  0  0
 19 15  1  0  0  0  0
 16 20  1  0  0  0  0
 19 21  1  1  0  0  0
 19 22  1  0  0  0  0
 20 23  1  0  0  0  0
 22 24  1  0  0  0  0
 24 25  1  0  0  0  0
 24 26  1  0  0  0  0
 25 27  2  0  0  0  0
 26 28  1  0  0  0  0
 27 29  1  0  0  0  0
 29 30  2  0  0  0  0
 14 17  1  0  0  0  0
 28 29  1  0  0  0  0
M  END
>  <idcoordinates2D>


>  <FragFp>
[r<yzQizheThfhynb@jwkq7rx0r31_0w@PgtHmoLL10VNJ860@Llk8W_10404J2FV@@$V1B!

>  <PathFp>
F091NIN2F80DXZkXZ8JP1820OX21B9M8V8HI31FC0LV0VC50V0mG0HVDl5!JWFF1XV22Jd70K9L2kHF2VRF50

>  <SkelSpheres>
3//&D#1#11(1/)1(1/8!205$2+1!1(2%2/-3(3#2&4+1//+1!1/#1&1$1/(1/%2011-1//!2$2&102!6/&1*1(4&1-2/+102!206#1/$2/&2$2$1!1$2$1#11!2#102(1(101/-2#211!2)1!4!2/$2)2$2$1!3$1#1#12!102/%1//#1#2/&1(1l%3/0101%11%20@&1/0101/#4$11/%1*2/)21)2+2&10301#1/!1!1/(1%104(2/#2!1*

>  <Structure>
fgpq@B]wAFOQnCpKHYIIdeDddehcEmDekAv]jjB`hjjjZRPzI`H

>  <Atoms>
30

>  <Bonds>
31

>  <Total Molweight>
416

>  <Total Molweight 2>
416.196

>  <cLogP>
0.364

>  <H-Acceptors>
9

>  <H-Donors>
0

>  <Total Surface Area>
111.05

>  <Relative PSA>
0.75471

>  <Polar Surface Area>
101.59

>  <Shape Index>
0.6

>  <Molecular Flexibility>
0.71344

>  <Molecular Complexity>
0.72323

>  <Non-H Atoms>
30

>  <Non-C/H Atoms>
11

>  <Electronegative Atoms>
11

>  <Stereo Centers>
3

>  <Rotatable Bonds>
13

>  <Rings Closures>
2

>  <Aromatic Rings>
1

>  <Aromatic Atoms>
6

>  <sp3-Atoms>
15

>  <Symmetric atoms>
2

$$$$

eCreator 1.02D

 31 31  0  0  0  0  0  0  0  0999 V2000
    6.0622   -0.0000   -0.0000 P   0  0  0  0  0  0  0  0  0  0  0  0
    6.0622   -1.0000   -0.0000 O   0  0  0  0  0  0  0  0  0  0  0  0
    5.1962   -0.5000   -0.0000 O   0  0  0  0  0  0  0  0  0  0  0  0
    6.0622    1.0000   -0.0000 O   0  0  0  0  0  0  0  0  0  0  0  0
    6.9282   -0.5000   -0.0000 N   0  0  0  0  0  0  0  0  0  0  0  0
    4.3301   -0.0000   -0.0000 C   0  0  0  0  0  0  0  0  0  0  0  0
    6.9282    1.5000   -0.0000 C   0  0  0  0  0  0  0  0  0  0  0  0
    7.7942   -0.0000   -0.0000 C   0  0  0  0  0  0  0  0  0  0  0  0
    3.4641   -0.5000   -0.0000 C   0  0  0  0  0  0  0  0  0  0  0  0
    6.9282    2.5000   -0.0000 C   0  0  0  0  0  0  0  0  0  0  0  0
    8.6603   -0.5000   -0.0000 C   0  0  0  0  0  0  0  0  0  0  0  0
    2.5981   -0.0000   -0.0000 C   0  0  0  0  0  0  0  0  0  0  0  0
    7.7372    3.0878   -0.0000 O   0  0  0  0  0  0  0  0  0  0  0  0
    6.1192    3.0878   -0.0000 C   0  0  0  0  0  0  0  0  0  0  0  0
    9.5263   -0.0000   -0.0000 O   0  0  0  0  0  0  0  0  0  0  0  0
    1.7321   -0.5000   -0.0000 C   0  0  0  0  0  0  0  0  0  0  0  0
    7.4282    4.0388   -0.0000 C   0  0  0  0  0  0  0  0  0  0  0  0
    5.1681    2.7788   -0.0000 O   0  0  0  0  0  0  0  0  0  0  0  0
    6.4282    4.0388   -0.0000 C   0  0  0  0  0  0  0  0  0  0  0  0
   10.3923   -0.5000   -0.0000 C   0  0  0  0  0  0  0  0  0  0  0  0
    1.7321   -1.5000   -0.0000 C   0  0  0  0  0  0  0  0  0  0  0  0
    8.0160    4.8479   -0.0000 N   0  0  0  0  0  0  0  0  0  0  0  0
    5.8404    4.8479   -0.0000 F   0  0  0  0  0  0  0  0  0  0  0  0
   11.2583   -0.0000   -0.0000 C   0  0  0  0  0  0  0  0  0  0  0  0
   10.3923   -1.5000   -0.0000 C   0  0  0  0  0  0  0  0  0  0  0  0
    0.8660   -2.0000   -0.0000 C   0  0  0  0  0  0  0  0  0  0  0  0
    9.0105    4.7433   -0.0000 C   0  0  0  0  0  0  0  0  0  0  0  0
    9.5983    5.5523   -0.0000 N   0  0  0  0  0  0  0  0  0  0  0  0
   10.5928    5.4478   -0.0000 C   0  0  0  0  0  0  0  0  0  0  0  0
   10.9996    4.5343   -0.0000 O   0  0  0  0  0  0  0  0  0  0  0  0
   11.1806    6.2568   -0.0000 C   0  0  0  0  0  0  0  0  0  0  0  0
  1  2  2  0  0  0  0
  1  3  1  0  0  0  0
  1  4  1  0  0  0  0
  1  5  1  0  0  0  0
  3  6  1  0  0  0  0
  4  7  1  0  0  0  0
  5  8  1  0  0  0  0
  6  9  2  0  0  0  0
 10  7  1  6  0  0  0
  8 11  1  0  0  0  0
  9 12  1  0  0  0  0
 10 13  1  0  0  0  0
 14 10  1  0  0  0  0
 11 15  1  0  0  0  0
 12 16  2  0  0  0  0
 17 13  1  0  0  0  0
 14 18  1  1  0  0  0
 19 14  1  0  0  0  0
 15 20  1  0  0  0  0
 16 21  1  0  0  0  0
 17 22  1  6  0  0  0
 19 23  1  1  0  0  0
 20 24  1  0  0  0  0
 20 25  1  0  0  0  0
 21 26  2  0  0  0  0
 22 27  1  0  0  0  0
 27 28  1  0  0  0  0
 28 29  1  0  0  0  0
 29 30  2  0  0  0  0
 29 31  1  0  0  0  0
 17 19  1  0  0  0  0
M  END
>  <idcoordinates2D>


>  <FragFp>
;j;ir:UzypNijhiUjfhunbAuRkoMYl8lfGp4ZAyh9Fnp42J21042a!5W4815$402NVXP$X1B!

>  <PathFp>
!94FHNLF!DX4mV_BJR10@0Se0109L4X8HFI58g06Z0XO50V0XO4uVUl12WRl0u1ZVF2IcE4F0H2kFJ6V_05F

>  <SkelSpheres>
/$1/!A&111#1#2/$1#1$1/&209$4.1(2%2$2)2/!1#A)101/&1/(1/!1$101/%1,101$1,1#1/)1#2!102%1/!1)2!4+1/)1$8&1//&1!40101!7/)2103&1(1!1&4!1!1$3.1$2(1(7/%2%1&201!6)1!2/%1/%11.102,1)1/&1,1/%1&3+m#23/!10201$1%2/!1#222-3%2/*1)1%3/*2#11#1-1-1/(1)1+1%103$1!4/#6071*

>  <Structure>
foqq@BUwAFCNc\G`vPrRSIIIJIIQIYQIiPJVjijjZjjfihdiZARTcdy`

>  <Atoms>
31

>  <Bonds>
31

>  <Total Molweight>
432

>  <Total Molweight 2>
432.195

>  <cLogP>
-0.183

>  <H-Acceptors>
10

>  <H-Donors>
0

>  <Total Surface Area>
102.8

>  <Relative PSA>
0.91255

>  <Polar Surface Area>
110.82

>  <Shape Index>
0.58065

>  <Molecular Flexibility>
0.69939

>  <Molecular Complexity>
0.77436

>  <Non-H Atoms>
31

>  <Non-C/H Atoms>
12

>  <Electronegative Atoms>
12

>  <Stereo Centers>
5

>  <Rotatable Bonds>
14

>  <Rings Closures>
1

>  <Aromatic Rings>
0

>  <Aromatic Atoms>
0

>  <sp3-Atoms>
19

>  <Symmetric atoms>
1

$$$$

eCreator 1.02D

 31 31  0  0  0  0  0  0  0  0999 V2000
    6.0622   -0.0000   -0.0000 P   0  0  0  0  0  0  0  0  0  0  0  0
    6.0622   -1.0000   -0.0000 O   0  0  0  0  0  0  0  0  0  0  0  0
    6.9282   -0.5000   -0.0000 O   0  0  0  0  0  0  0  0  0  0  0  0
    5.1962   -0.5000   -0.0000 O   0  0  0  0  0  0  0  0  0  0  0  0
    6.0622    1.0000   -0.0000 N   0  0  0  0  0  0  0  0  0  0  0  0
    7.7942   -0.0000   -0.0000 C   0  0  0  0  0  0  0  0  0  0  0  0
    4.3301   -0.0000   -0.0000 C   0  0  0  0  0  0  0  0  0  0  0  0
    6.9282    1.5000   -0.0000 C   0  0  0  0  0  0  0  0  0  0  0  0
    8.6603   -0.5000   -0.0000 C   0  0  0  0  0  0  0  0  0  0  0  0
    3.4641   -0.5000   -0.0000 C   0  0  0  0  0  0  0  0  0  0  0  0
    6.9282    2.5000   -0.0000 C   0  0  0  0  0  0  0  0  0  0  0  0
    7.7942    1.0000   -0.0000 C   0  0  0  0  0  0  0  0  0  0  0  0
    9.5263   -0.0000   -0.0000 C   0  0  0  0  0  0  0  0  0  0  0  0
    2.5981   -0.0000   -0.0000 O   0  0  0  0  0  0  0  0  0  0  0  0
    3.4641   -1.5000   -0.0000 C   0  0  0  0  0  0  0  0  0  0  0  0
    6.0622    3.0000   -0.0000 O   0  0  0  0  0  0  0  0  0  0  0  0
    7.7942    3.0000   -0.0000 O   0  0  0  0  0  0  0  0  0  0  0  0
   10.3923   -0.5000   -0.0000 C   0  0  0  0  0  0  0  0  0  0  0  0
    1.7321   -0.5000   -0.0000 C   0  0  0  0  0  0  0  0  0  0  0  0
    4.3301   -2.0000   -0.0000 O   0  0  0  0  0  0  0  0  0  0  0  0
    7.7942    4.0000   -0.0000 C   0  0  0  0  0  0  0  0  0  0  0  0
   10.3923   -1.5000   -0.0000 C   0  0  0  0  0  0  0  0  0  0  0  0
    1.7321   -1.5000   -0.0000 N   0  0  0  0  0  0  0  0  0  0  0  0
    0.8660   -0.0000   -0.0000 C   0  0  0  0  0  0  0  0  0  0  0  0
   11.2583   -2.0000   -0.0000 C   0  0  0  0  0  0  0  0  0  0  0  0
    0.8660   -2.0000   -0.0000 C   0  0  0  0  0  0  0  0  0  0  0  0
    2.5981   -2.0000   -0.0000 C   0  0  0  0  0  0  0  0  0  0  0  0
    0.0000   -0.5000   -0.0000 F   0  0  0  0  0  0  0  0  0  0  0  0
    0.8660   -3.0000   -0.0000 C   0  0  0  0  0  0  0  0  0  0  0  0
    2.5981   -3.0000   -0.0000 N   0  0  0  0  0  0  0  0  0  0  0  0
    1.7321   -3.5000   -0.0000 C   0  0  0  0  0  0  0  0  0  0  0  0
  1  2  2  0  0  0  0
  1  3  1  0  0  0  0
  1  4  1  0  0  0  0
  1  5  1  0  0  0  0
  3  6  1  0  0  0  0
  4  7  1  0  0  0  0
  8  5  1  6  0  0  0
  6  9  2  0  0  0  0
 10  7  1  0  0  0  0
  8 11  1  0  0  0  0
  8 12  1  0  0  0  0
  9 13  1  0  0  0  0
 10 14  1  6  0  0  0
 10 15  1  0  0  0  0
 11 16  2  0  0  0  0
 11 17  1  0  0  0  0
 13 18  2  0  0  0  0
 19 14  1  1  0  0  0
 15 20  1  0  0  0  0
 17 21  1  0  0  0  0
 18 22  1  0  0  0  0
 19 23  1  0  0  0  0
 19 24  1  0  0  0  0
 22 25  2  0  0  0  0
 23 26  1  0  0  0  0
 23 27  1  0  0  0  0
 24 28  1  0  0  0  0
 26 29  2  0  0  0  0
 27 30  1  0  0  0  0
 29 31  1  0  0  0  0
 30 31  1  0  0  0  0
M  END
>  <idcoordinates2D>


>  <FragFp>
;j:UirrzxzvxtjjCaUjvhifjT@kopbmO83jSrNDfyhfHerHmGV9c54Z0ZKlJY1W0o!JJ!k2s$X1B!

>  <PathFp>
N095F3NLF80BX4mV_B4T30205@208974X0HN35NZ06Z02O5FV0k94u0Dk02WPGFs1iZF0IcCG!L2kFJ6Vh05F

>  <SkelSpheres>
/$1&1*D(11(2/%3$1!1!1,2(5$4/.2//&D+1//,1!1/!1&2(1,1!3#1&1$1,1#1%1%1.1#1*2)3*1$1!1/!2%1#2,5&1*1/03(11!20101017(26.2!1&1(2*4%1%2#1+2!2%2*3/3$402+2$1&101!3#1/!3/$11101/04)11(1/$1/1,1%1+1(m1!1#1.101/$1/%11)4//+1%2/*3#1$1,1/.1(1)1$3!1!1%10301$32/010207#2&

>  <Structure>
foqq@BMoAFK^CdGanPrRSIIJIQSIYJEQYZ{vjijjYjjZfkGEJIbNPV

>  <Atoms>
31

>  <Bonds>
31

>  <Total Molweight>
432

>  <Total Molweight 2>
432.195

>  <cLogP>
-0.2823

>  <H-Acceptors>
10

>  <H-Donors>
0

>  <Total Surface Area>
118.4

>  <Relative PSA>
0.79231

>  <Polar Surface Area>
110.82

>  <Shape Index>
0.54839

>  <Molecular Flexibility>
0.6374

>  <Molecular Complexity>
0.75474

>  <Non-H Atoms>
31

>  <Non-C/H Atoms>
12

>  <Electronegative Atoms>
12

>  <Stereo Centers>
4

>  <Rotatable Bonds>
15

>  <Rings Closures>
1

>  <Aromatic Rings>
0

>  <Aromatic Atoms>
0

>  <sp3-Atoms>
18

>  <Symmetric atoms>
0

$$$$

eCreator 1.02D

 32 31  0  0  0  0  0  0  0  0999 V2000
   10.3923   -0.5000   -0.0000 P   0  0  0  0  0  0  0  0  0  0  0  0
   11.2583   -0.0000   -0.0000 O   0  0  0  0  0  0  0  0  0  0  0  0
    9.5263   -0.0000   -0.0000 O   0  0  0  0  0  0  0  0  0  0  0  0
   10.3923   -1.5000   -0.0000 N   0  0  0  0  0  0  0  0  0  0  0  0
   12.1244   -0.5000   -0.0000 C   0  0  0  0  0  0  0  0  0  0  0  0
    8.6603   -0.5000   -0.0000 C   0  0  0  0  0  0  0  0  0  0  0  0
   11.2583   -2.0000   -0.0000 C   0  0  0  0  0  0  0  0  0  0  0  0
   12.9904   -0.0000   -0.0000 C   0  0  0  0  0  0  0  0  0  0  0  0
    7.7942   -0.0000   -0.0000 C   0  0  0  0  0  0  0  0  0  0  0  0
   11.2583   -3.0000   -0.0000 C   0  0  0  0  0  0  0  0  0  0  0  0
   12.1244   -1.5000   -0.0000 C   0  0  0  0  0  0  0  0  0  0  0  0
   13.8564   -0.5000   -0.0000 C   0  0  0  0  0  0  0  0  0  0  0  0
    6.9282   -0.5000   -0.0000 O   0  0  0  0  0  0  0  0  0  0  0  0
    7.7942    1.0000   -0.0000 C   0  0  0  0  0  0  0  0  0  0  0  0
   12.1244   -3.5000   -0.0000 O   0  0  0  0  0  0  0  0  0  0  0  0
   13.8564   -1.5000   -0.0000 C   0  0  0  0  0  0  0  0  0  0  0  0
    6.0622   -0.0000   -0.0000 C   0  0  0  0  0  0  0  0  0  0  0  0
   12.1244   -4.5000   -0.0000 C   0  0  0  0  0  0  0  0  0  0  0  0
   14.7224   -2.0000   -0.0000 C   0  0  0  0  0  0  0  0  0  0  0  0
    5.1962   -0.5000   -0.0000 N   0  0  0  0  0  0  0  0  0  0  0  0
    6.0622    1.0000   -0.0000 C   0  0  0  0  0  0  0  0  0  0  0  0
   11.2583   -5.0000   -0.0000 C   0  0  0  0  0  0  0  0  0  0  0  0
   12.9904   -5.0000   -0.0000 C   0  0  0  0  0  0  0  0  0  0  0  0
   15.5885   -1.5000   -0.0000 C   0  0  0  0  0  0  0  0  0  0  0  0
    4.3301   -0.0000   -0.0000 C   0  0  0  0  0  0  0  0  0  0  0  0
    5.1962    1.5000   -0.0000 C   0  0  0  0  0  0  0  0  0  0  0  0
    3.4641   -0.5000   -0.0000 C   0  0  0  0  0  0  0  0  0  0  0  0
    3.4641   -1.5000   -0.0000 C   0  0  0  0  0  0  0  0  0  0  0  0
    4.3301   -2.0000   -0.0000 O   0  0  0  0  0  0  0  0  0  0  0  0
    2.5981   -2.0000   -0.0000 N   0  0  0  0  0  0  0  0  0  0  0  0
    2.5981   -3.0000   -0.0000 C   0  0  0  0  0  0  0  0  0  0  0  0
    1.7321   -3.5000   -0.0000 O   0  0  0  0  0  0  0  0  0  0  0  0
  1  2  1  0  0  0  0
  1  3  1  0  0  0  0
  1  4  1  0  0  0  0
  2  5  1  0  0  0  0
  3  6  1  0  0  0  0
  7  4  1  1  0  0  0
  5  8  1  0  0  0  0
  9  6  1  0  0  0  0
  7 10  1  0  0  0  0
  7 11  1  0  0  0  0
  8 12  2  0  0  0  0
  9 13  1  1  0  0  0
  9 14  1  0  0  0  0
 10 15  1  0  0  0  0
 12 16  1  0  0  0  0
 17 13  1  1  0  0  0
 15 18  1  0  0  0  0
 16 19  2  0  0  0  0
 17 20  1  0  0  0  0
 17 21  1  0  0  0  0
 18 22  1  0  0  0  0
 18 23  1  0  0  0  0
 19 24  1  0  0  0  0
 20 25  1  0  0  0  0
 21 26  1  0  0  0  0
 25 27  2  0  0  0  0
 27 28  1  0  0  0  0
 28 29  2  0  0  0  0
 28 30  1  0  0  0  0
 30 31  1  0  0  0  0
 31 32  2  0  0  0  0
M  END
>  <idcoordinates2D>


>  <FragFp>
;jzSUeMrzGzypNXf4aThf4@XbA80kopml01d1l04dP40FeW20F01cJ2B08FFJ1V1%440V0N$214!

>  <PathFp>
F095N3NF1802Y0kV_c0M10@11#895420FI21FC0662284FV0V92L0Dl!1FGFF04VF0Ic1F!a2J0L2V401F

>  <SkelSpheres>
//4$11D(1/02/#2/&2!209$2$1/!1/,4#1#2&E$101/-1/.301#1/(2/%2+1/#1/1+1%1%1$5)1!1/)2*1,C2%21/-3$101$1$6(1/)2.1/!2$2!1)102!1&2///05#1(3$1+3/,1$1/0202//%3$1+1/)3+q(4&1!1#1021/01)2)2-15!1$102(102/+2/*2%1/02%1/+2+102$4!1(110303/*80701)

>  <Structure>
e`_lFH@LLkhDCGCo`OCIHddeDhlleEDe\ieUUUMUSUULtxLHRASAQbYf

>  <Atoms>
32

>  <Bonds>
31

>  <Total Molweight>
433

>  <Total Molweight 2>
433.231

>  <cLogP>
2.4647

>  <H-Acceptors>
9

>  <H-Donors>
0

>  <Total Surface Area>
71.15

>  <Relative PSA>
1.0784

>  <Polar Surface Area>
94.37

>  <Shape Index>
0.625

>  <Molecular Flexibility>
0.68355

>  <Molecular Complexity>
0.64123

>  <Non-H Atoms>
32

>  <Non-C/H Atoms>
10

>  <Electronegative Atoms>
10

>  <Stereo Centers>
4

>  <Rotatable Bonds>
18

>  <Rings Closures>
0

>  <Aromatic Rings>
0

>  <Aromatic Atoms>
0

>  <sp3-Atoms>
20

>  <Symmetric atoms>
1

$$$$

eCreator 1.02D

 32 31  0  0  0  0  0  0  0  0999 V2000
    7.7942   -0.0000   -0.0000 P   0  0  0  0  0  0  0  0  0  0  0  0
    7.7942   -1.0000   -0.0000 O   0  0  0  0  0  0  0  0  0  0  0  0
    8.6603   -0.5000   -0.0000 O   0  0  0  0  0  0  0  0  0  0  0  0
    6.9282   -0.5000   -0.0000 O   0  0  0  0  0  0  0  0  0  0  0  0
    7.7942    1.0000   -0.0000 N   0  0  0  0  0  0  0  0  0  0  0  0
    9.5263   -0.0000   -0.0000 C   0  0  0  0  0  0  0  0  0  0  0  0
    6.0622   -0.0000   -0.0000 C   0  0  0  0  0  0  0  0  0  0  0  0
    8.6603    1.5000   -0.0000 C   0  0  0  0  0  0  0  0  0  0  0  0
   10.3923   -0.5000   -0.0000 C   0  0  0  0  0  0  0  0  0  0  0  0
    9.5263    1.0000   -0.0000 C   0  0  0  0  0  0  0  0  0  0  0  0
    5.1962   -0.5000   -0.0000 C   0  0  0  0  0  0  0  0  0  0  0  0
    8.6603    2.5000   -0.0000 C   0  0  0  0  0  0  0  0  0  0  0  0
   11.2583   -0.0000   -0.0000 C   0  0  0  0  0  0  0  0  0  0  0  0
    4.3301   -0.0000   -0.0000 O   0  0  0  0  0  0  0  0  0  0  0  0
    5.1962   -1.5000   -0.0000 C   0  0  0  0  0  0  0  0  0  0  0  0
    7.7942    3.0000   -0.0000 O   0  0  0  0  0  0  0  0  0  0  0  0
    9.5263    3.0000   -0.0000 O   0  0  0  0  0  0  0  0  0  0  0  0
   11.2583    1.0000   -0.0000 C   0  0  0  0  0  0  0  0  0  0  0  0
    3.4641   -0.5000   -0.0000 C   0  0  0  0  0  0  0  0  0  0  0  0
    6.0622   -2.0000   -0.0000 O   0  0  0  0  0  0  0  0  0  0  0  0
    4.3301   -2.0000   -0.0000 C   0  0  0  0  0  0  0  0  0  0  0  0
    9.5263    4.0000   -0.0000 C   0  0  0  0  0  0  0  0  0  0  0  0
   12.1244    1.5000   -0.0000 C   0  0  0  0  0  0  0  0  0  0  0  0
    2.5981   -0.0000   -0.0000 N   0  0  0  0  0  0  0  0  0  0  0  0
    3.4641   -1.5000   -0.0000 F   0  0  0  0  0  0  0  0  0  0  0  0
    4.3301   -3.0000   -0.0000 C   0  0  0  0  0  0  0  0  0  0  0  0
   10.3923    4.5000   -0.0000 C   0  0  0  0  0  0  0  0  0  0  0  0
    1.7321   -0.5000   -0.0000 C   0  0  0  0  0  0  0  0  0  0  0  0
    2.5981    1.0000   -0.0000 C   0  0  0  0  0  0  0  0  0  0  0  0
    1.7321   -1.5000   -0.0000 O   0  0  0  0  0  0  0  0  0  0  0  0
    0.8660   -0.0000   -0.0000 N   0  0  0  0  0  0  0  0  0  0  0  0
    0.0000   -0.5000   -0.0000 C   0  0  0  0  0  0  0  0  0  0  0  0
  1  2  2  0  0  0  0
  1  3  1  0  0  0  0
  1  4  1  0  0  0  0
  1  5  1  0  0  0  0
  3  6  1  0  0  0  0
  4  7  1  0  0  0  0
  5  8  1  0  0  0  0
  6  9  1  0  0  0  0
  6 10  2  0  0  0  0
 11  7  1  0  0  0  0
  8 12  1  0  0  0  0
  9 13  2  0  0  0  0
 11 14  1  6  0  0  0
 15 11  1  0  0  0  0
 12 16  2  0  0  0  0
 12 17  1  0  0  0  0
 13 18  1  0  0  0  0
 14 19  1  0  0  0  0
 15 20  1  1  0  0  0
 21 15  1  0  0  0  0
 17 22  1  0  0  0  0
 18 23  2  0  0  0  0
 19 24  1  0  0  0  0
 21 25  1  1  0  0  0
 21 26  1  0  0  0  0
 22 27  1  0  0  0  0
 24 28  1  0  0  0  0
 24 29  1  0  0  0  0
 28 30  2  0  0  0  0
 28 31  1  0  0  0  0
 31 32  1  0  0  0  0
M  END
>  <idcoordinates2D>


>  <FragFp>
;j;ir<fxOjjhiUjfhyvbDPRooMXl8kfOpBZjyhfFmr4mGV18J2Z!4W48WV0V!406Fk2N08!X1B!

>  <PathFp>
8094F2NHG!@X0m0ZgJS!2_9e#96428FN31Ng16a2X951V0X92m06l10WPW1m1gZF03cA5!H2o0J2VC05F

>  <SkelSpheres>
$1/!1%1#1020B(12$3!1-3+3#1$3-2!208$8&1/&2/,101&8/301/!2//01/3+1/%2#2#1#1#3//02/!5&2/102#2(1//081%2//$101!202$8(2/303,3%1(4!1!1%1+1!10102+1$4/1/#2$3,3//-1,1%14,2&1/)1(2/$1+1&20n/2&102%11#103)1/*2/$1+2#1.6/)22#1$101,132(1///01%103(2/#315+

>  <Structure>
e`_lAD@BNghDLKO@lk`O@ZPrRSIJIKQQISIZKRpmUTttuUMUSVBd\aR`tX

>  <Atoms>
32

>  <Bonds>
31

>  <Total Molweight>
448

>  <Total Molweight 2>
448.194

>  <cLogP>
0.8577

>  <H-Acceptors>
11

>  <H-Donors>
0

>  <Total Surface Area>
123.64

>  <Relative PSA>
0.8642

>  <Polar Surface Area>
127.89

>  <Shape Index>
0.5

>  <Molecular Flexibility>
0.80388

>  <Molecular Complexity>
0.75107

>  <Non-H Atoms>
32

>  <Non-C/H Atoms>
13

>  <Electronegative Atoms>
13

>  <Stereo Centers>
4

>  <Rotatable Bonds>
16

>  <Rings Closures>
0

>  <Aromatic Rings>
0

>  <Aromatic Atoms>
0

>  <sp3-Atoms>
17

>  <Symmetric atoms>
0

$$$$

eCreator 1.02D

 32 31  0  0  0  0  0  0  0  0999 V2000
   12.9904   -0.7500   -0.0000 P   0  0  0  0  0  0  0  0  0  0  0  0
   12.9904    0.7500   -0.0000 O   0  0  0  0  0  0  0  0  0  0  0  0
   14.2894   -0.0000   -0.0000 O   0  0  0  0  0  0  0  0  0  0  0  0
   11.6913   -0.0000   -0.0000 O   0  0  0  0  0  0  0  0  0  0  0  0
   12.9904   -2.2500   -0.0000 N   0  0  0  0  0  0  0  0  0  0  0  0
   15.5885   -0.7500   -0.0000 C   0  0  0  0  0  0  0  0  0  0  0  0
   10.3923   -0.7500   -0.0000 C   0  0  0  0  0  0  0  0  0  0  0  0
   11.6913   -3.0000   -0.0000 C   0  0  0  0  0  0  0  0  0  0  0  0
   16.8875   -0.0000   -0.0000 C   0  0  0  0  0  0  0  0  0  0  0  0
   15.5885   -2.2500   -0.0000 C   0  0  0  0  0  0  0  0  0  0  0  0
    9.0933   -0.0000   -0.0000 C   0  0  0  0  0  0  0  0  0  0  0  0
   11.6913   -4.5000   -0.0000 C   0  0  0  0  0  0  0  0  0  0  0  0
   10.3923   -2.2500   -0.0000 C   0  0  0  0  0  0  0  0  0  0  0  0
   18.1865   -0.7500   -0.0000 C   0  0  0  0  0  0  0  0  0  0  0  0
    7.7942   -0.7500   -0.0000 O   0  0  0  0  0  0  0  0  0  0  0  0
   10.3923   -5.2500   -0.0000 O   0  0  0  0  0  0  0  0  0  0  0  0
   19.4856   -0.0000   -0.0000 C   0  0  0  0  0  0  0  0  0  0  0  0
    6.4952   -0.0000   -0.0000 C   0  0  0  0  0  0  0  0  0  0  0  0
   10.3923   -6.7500   -0.0000 C   0  0  0  0  0  0  0  0  0  0  0  0
   19.4856    1.5000   -0.0000 C   0  0  0  0  0  0  0  0  0  0  0  0
    5.1962   -0.7500   -0.0000 N   0  0  0  0  0  0  0  0  0  0  0  0
    6.4952    1.5000   -0.0000 C   0  0  0  0  0  0  0  0  0  0  0  0
    9.0933   -7.5000   -0.0000 C   0  0  0  0  0  0  0  0  0  0  0  0
   11.6913   -7.5000   -0.0000 C   0  0  0  0  0  0  0  0  0  0  0  0
    3.8971   -0.0000   -0.0000 C   0  0  0  0  0  0  0  0  0  0  0  0
    5.1962   -2.2500   -0.0000 C   0  0  0  0  0  0  0  0  0  0  0  0
    7.7942    2.2500   -0.0000 C   0  0  0  0  0  0  0  0  0  0  0  0
    5.1962    2.2500   -0.0000 C   0  0  0  0  0  0  0  0  0  0  0  0
    2.5981   -0.7500   -0.0000 C   0  0  0  0  0  0  0  0  0  0  0  0
    7.7942    3.7500   -0.0000 O   0  0  0  0  0  0  0  0  0  0  0  0
    2.5981   -2.2500   -0.0000 C   0  0  0  0  0  0  0  0  0  0  0  0
    1.2990   -3.0000   -0.0000 O   0  0  0  0  0  0  0  0  0  0  0  0
  1  2  2  0  0  0  0
  1  3  1  0  0  0  0
  1  4  1  0  0  0  0
  1  5  1  0  0  0  0
  3  6  1  0  0  0  0
  4  7  1  0  0  0  0
  8  5  1  6  0  0  0
  6  9  2  0  0  0  0
  6 10  1  0  0  0  0
  7 11  1  0  0  0  0
  8 12  1  0  0  0  0
  8 13  1  0  0  0  0
  9 14  1  0  0  0  0
 11 15  1  0  0  0  0
 12 16  1  0  0  0  0
 14 17  2  0  0  0  0
 18 15  1  1  0  0  0
 16 19  1  0  0  0  0
 17 20  1  0  0  0  0
 18 21  1  0  0  0  0
 18 22  1  0  0  0  0
 19 23  1  0  0  0  0
 19 24  1  0  0  0  0
 21 25  1  0  0  0  0
 21 26  1  0  0  0  0
 22 27  1  0  0  0  0
 22 28  1  0  0  0  0
 25 29  2  0  0  0  0
 27 30  1  0  0  0  0
 29 31  1  0  0  0  0
 31 32  2  0  0  0  0
M  END
>  <idcoordinates2D>


>  <FragFp>
;j:UirrzxzyxOijSaUhvhiYrf@FkprYK01E1rJD@@_dNepFHF8Oc42#KW0V1W0418J4!W2P01V0214!

>  <PathFp>
F084N2NJ#DY0mV_84P10@1K@#9MB20FI358h02402N50V0V94m0Dk02WFGFs1ZVF03c1J!L2k040V_01F

>  <SkelSpheres>
//4$10@%1011(1///%101B$2/.2/%4$1*C%2/01/+11#1&2/$1)3&1$1+1&1)1-1$2)1%11,1/01)2!4#1-2.1(D61$1/.2&11#2$7&1!22,2/.2%1*1.2(1//,12$3*105)301//$1)2$1/(2/2(22,2#1/#3)20q1/-1!1/1-2$1)5%1/021!11(1)12)1%1)2+2.1!1/&1!2.2$2#2(102(2/#608)10

>  <Structure>
e`_dNH@BBhDLGOKo`OCIILdheEeddhihh]luUMUTuUUTth\JJX\Wclp

>  <Atoms>
32

>  <Bonds>
31

>  <Total Molweight>
435

>  <Total Molweight 2>
435.223

>  <cLogP>
1.7543

>  <H-Acceptors>
9

>  <H-Donors>
0

>  <Total Surface Area>
76.88

>  <Relative PSA>
1.174

>  <Polar Surface Area>
107.58

>  <Shape Index>
0.53125

>  <Molecular Flexibility>
0.7436

>  <Molecular Complexity>
0.70697

>  <Non-H Atoms>
32

>  <Non-C/H Atoms>
10

>  <Electronegative Atoms>
10

>  <Stereo Centers>
4

>  <Rotatable Bonds>
17

>  <Rings Closures>
0

>  <Aromatic Rings>
0

>  <Aromatic Atoms>
0

>  <sp3-Atoms>
21

>  <Symmetric atoms>
1

$$$$

eCreator 1.02D

 32 31  0  0  0  0  0  0  0  0999 V2000
   14.2894   -0.0000   -0.0000 P   0  0  0  0  0  0  0  0  0  0  0  0
   14.2894    1.5000   -0.0000 O   0  0  0  0  0  0  0  0  0  0  0  0
   12.9904   -0.7500   -0.0000 O   0  0  0  0  0  0  0  0  0  0  0  0
   15.5885   -0.7500   -0.0000 N   0  0  0  0  0  0  0  0  0  0  0  0
   15.5885    2.2500   -0.0000 C   0  0  0  0  0  0  0  0  0  0  0  0
   11.6914   -0.0000   -0.0000 C   0  0  0  0  0  0  0  0  0  0  0  0
   15.5885   -2.2500   -0.0000 C   0  0  0  0  0  0  0  0  0  0  0  0
   15.5885    3.7500   -0.0000 C   0  0  0  0  0  0  0  0  0  0  0  0
   16.8875    1.5000   -0.0000 C   0  0  0  0  0  0  0  0  0  0  0  0
   10.3923   -0.7500   -0.0000 C   0  0  0  0  0  0  0  0  0  0  0  0
   16.8875   -3.0000   -0.0000 C   0  0  0  0  0  0  0  0  0  0  0  0
   14.2894   -3.0000   -0.0000 C   0  0  0  0  0  0  0  0  0  0  0  0
   16.8875    4.5000   -0.0000 C   0  0  0  0  0  0  0  0  0  0  0  0
    9.0933   -0.0000   -0.0000 C   0  0  0  0  0  0  0  0  0  0  0  0
   16.8875   -4.5000   -0.0000 O   0  0  0  0  0  0  0  0  0  0  0  0
   16.8875    6.0000   -0.0000 C   0  0  0  0  0  0  0  0  0  0  0  0
    9.0933    1.5000   -0.0000 O   0  0  0  0  0  0  0  0  0  0  0  0
    7.7942   -0.7500   -0.0000 C   0  0  0  0  0  0  0  0  0  0  0  0
   18.1866   -5.2500   -0.0000 C   0  0  0  0  0  0  0  0  0  0  0  0
    6.2943   -0.7500   -0.0000 F   0  0  0  0  0  0  0  0  0  0  0  0
    7.7942   -2.2500   -0.0000 C   0  0  0  0  0  0  0  0  0  0  0  0
    7.0443    0.5490   -0.0000 C   0  0  0  0  0  0  0  0  0  0  0  0
   18.1866   -6.7500   -0.0000 C   0  0  0  0  0  0  0  0  0  0  0  0
    9.0933   -3.0000   -0.0000 O   0  0  0  0  0  0  0  0  0  0  0  0
    6.4952   -3.0000   -0.0000 N   0  0  0  0  0  0  0  0  0  0  0  0
    6.4952   -4.5000   -0.0000 C   0  0  0  0  0  0  0  0  0  0  0  0
    5.1962   -2.2500   -0.0000 C   0  0  0  0  0  0  0  0  0  0  0  0
    7.7942   -5.2500   -0.0000 O   0  0  0  0  0  0  0  0  0  0  0  0
    3.8971   -3.0000   -0.0000 C   0  0  0  0  0  0  0  0  0  0  0  0
    3.8971   -4.5000   -0.0000 C   0  0  0  0  0  0  0  0  0  0  0  0
    5.1962   -5.2500   -0.0000 O   0  0  0  0  0  0  0  0  0  0  0  0
    2.5981   -5.2500   -0.0000 N   0  0  0  0  0  0  0  0  0  0  0  0
  1  2  1  0  0  0  0
  1  3  1  0  0  0  0
  1  4  1  0  0  0  0
  2  5  1  0  0  0  0
  3  6  1  0  0  0  0
  7  4  1  6  0  0  0
  5  8  2  0  0  0  0
  5  9  1  0  0  0  0
  6 10  1  0  0  0  0
  7 11  1  0  0  0  0
  7 12  1  0  0  0  0
  8 13  1  0  0  0  0
 14 10  1  0  0  0  0
 11 15  1  0  0  0  0
 13 16  2  0  0  0  0
 14 17  1  6  0  0  0
 18 14  1  0  0  0  0
 15 19  1  0  0  0  0
 18 20  1  6  0  0  0
 21 18  1  0  0  0  0
 18 22  1  0  0  0  0
 19 23  1  0  0  0  0
 21 24  1  1  0  0  0
 21 25  1  0  0  0  0
 25 26  1  0  0  0  0
 25 27  1  0  0  0  0
 26 28  2  0  0  0  0
 27 29  2  0  0  0  0
 29 30  1  0  0  0  0
 30 31  2  0  0  0  0
 30 32  1  0  0  0  0
M  END
>  <idcoordinates2D>


>  <FragFp>
;j;er:nzyxOYfriThv4ymrfuRkopnxKnC1YZi8PCVNzgHH388V42D0@MVF1W5VJW80JHFW0P!V021B!

>  <PathFp>
F090P3N2F806X4mV_8FH10@1Ke0109KB08FI35NhW7!Vs4FV0m10m0El1!FWFN06VF0Fd30F0a2kFF2V_010

>  <SkelSpheres>
04)2)101&2&@(3)2!5!11/#1/&2$8$4)1/.1/,A/,1//3)4///*1/$1!13$3!3/#122*1$1+111$4/!23011/#C&21//%2$12#7/02#1$1/21*4%1$3$1)2!202///,2*204//-1!1,1%2!13/+1#21(1//2+1!30o!1$2#1+101&1(1-3!102%1.1$2//%373/(21+11(2$1%1!3/(1*2$2%1%103/,3,1

>  <Structure>
e`_lND@LAohDG@nmg`OCJPrRIIQJKKJHrKRqKJUUMUTuUUTlqCBldTJbCElp

>  <Atoms>
32

>  <Bonds>
31

>  <Total Molweight>
444

>  <Total Molweight 2>
444.206

>  <cLogP>
1.1461

>  <H-Acceptors>
10

>  <H-Donors>
0

>  <Total Surface Area>
106.63

>  <Relative PSA>
0.87152

>  <Polar Surface Area>
125.6

>  <Shape Index>
0.5625

>  <Molecular Flexibility>
0.82072

>  <Molecular Complexity>
0.75402

>  <Non-H Atoms>
32

>  <Non-C/H Atoms>
12

>  <Electronegative Atoms>
12

>  <Stereo Centers>
5

>  <Rotatable Bonds>
17

>  <Rings Closures>
0

>  <Aromatic Rings>
0

>  <Aromatic Atoms>
0

>  <sp3-Atoms>
19

>  <Symmetric atoms>
0

$$$$

eCreator 1.02D

 32 31  0  0  0  0  0  0  0  0999 V2000
   10.3923   -0.5000   -0.0000 P   0  0  0  0  0  0  0  0  0  0  0  0
   11.2583   -0.0000   -0.0000 O   0  0  0  0  0  0  0  0  0  0  0  0
    9.5263   -0.0000   -0.0000 O   0  0  0  0  0  0  0  0  0  0  0  0
   10.3923   -1.5000   -0.0000 N   0  0  0  0  0  0  0  0  0  0  0  0
   12.1244   -0.5000   -0.0000 C   0  0  0  0  0  0  0  0  0  0  0  0
    8.6603   -0.5000   -0.0000 C   0  0  0  0  0  0  0  0  0  0  0  0
   11.2583   -2.0000   -0.0000 C   0  0  0  0  0  0  0  0  0  0  0  0
   12.9904   -0.0000   -0.0000 C   0  0  0  0  0  0  0  0  0  0  0  0
    7.7942   -0.0000   -0.0000 C   0  0  0  0  0  0  0  0  0  0  0  0
   11.2583   -3.0000   -0.0000 C   0  0  0  0  0  0  0  0  0  0  0  0
   12.1244   -1.5000   -0.0000 C   0  0  0  0  0  0  0  0  0  0  0  0
   13.8564   -0.5000   -0.0000 C   0  0  0  0  0  0  0  0  0  0  0  0
    6.9282   -0.5000   -0.0000 O   0  0  0  0  0  0  0  0  0  0  0  0
   12.1244   -3.5000   -0.0000 O   0  0  0  0  0  0  0  0  0  0  0  0
   13.8564   -1.5000   -0.0000 C   0  0  0  0  0  0  0  0  0  0  0  0
    6.0622   -0.0000   -0.0000 C   0  0  0  0  0  0  0  0  0  0  0  0
   12.1244   -4.5000   -0.0000 C   0  0  0  0  0  0  0  0  0  0  0  0
   14.7224   -2.0000   -0.0000 C   0  0  0  0  0  0  0  0  0  0  0  0
    5.1962   -0.5000   -0.0000 N   0  0  0  0  0  0  0  0  0  0  0  0
    6.0622    1.0000   -0.0000 C   0  0  0  0  0  0  0  0  0  0  0  0
   11.2583   -5.0000   -0.0000 C   0  0  0  0  0  0  0  0  0  0  0  0
   12.9904   -5.0000   -0.0000 C   0  0  0  0  0  0  0  0  0  0  0  0
   15.5885   -1.5000   -0.0000 C   0  0  0  0  0  0  0  0  0  0  0  0
    4.3301   -0.0000   -0.0000 C   0  0  0  0  0  0  0  0  0  0  0  0
    6.9282    1.5000   -0.0000 F   0  0  0  0  0  0  0  0  0  0  0  0
    5.1962    1.5000   -0.0000 C   0  0  0  0  0  0  0  0  0  0  0  0
    3.4641   -0.5000   -0.0000 C   0  0  0  0  0  0  0  0  0  0  0  0
    3.4641   -1.5000   -0.0000 C   0  0  0  0  0  0  0  0  0  0  0  0
    4.3301   -2.0000   -0.0000 O   0  0  0  0  0  0  0  0  0  0  0  0
    2.5981   -2.0000   -0.0000 N   0  0  0  0  0  0  0  0  0  0  0  0
    2.5981   -3.0000   -0.0000 C   0  0  0  0  0  0  0  0  0  0  0  0
    1.7321   -3.5000   -0.0000 O   0  0  0  0  0  0  0  0  0  0  0  0
  1  2  1  0  0  0  0
  1  3  1  0  0  0  0
  1  4  1  0  0  0  0
  2  5  1  0  0  0  0
  3  6  1  0  0  0  0
  7  4  1  1  0  0  0
  5  8  1  0  0  0  0
  6  9  1  0  0  0  0
  7 10  1  0  0  0  0
  7 11  1  0  0  0  0
  8 12  2  0  0  0  0
  9 13  1  0  0  0  0
 10 14  1  0  0  0  0
 12 15  1  0  0  0  0
 16 13  1  1  0  0  0
 14 17  1  0  0  0  0
 15 18  2  0  0  0  0
 16 19  1  0  0  0  0
 20 16  1  0  0  0  0
 17 21  1  0  0  0  0
 17 22  1  0  0  0  0
 18 23  1  0  0  0  0
 19 24  1  0  0  0  0
 20 25  1  6  0  0  0
 20 26  1  0  0  0  0
 24 27  2  0  0  0  0
 27 28  1  0  0  0  0
 28 29  2  0  0  0  0
 28 30  1  0  0  0  0
 30 31  1  0  0  0  0
 31 32  2  0  0  0  0
M  END
>  <idcoordinates2D>


>  <FragFp>
;jzSUeMrzGzypNXf5aTjf48XbA@0kopnl01C1l04dP50NV_20F01cJ2808FFF1V1%J40W0N$21B!

>  <PathFp>
F095N3NFG802Y4kV_c0M10@11#895420FI21FC0262284FV0k92T0Dl!1FGFF06VF0Ic1F!a2JF60V401F

>  <SkelSpheres>
/$1*2$10A(1%3*2/#2/&2!20@$2$1#11//*4#1+E$101/-1-1/30101)2!1,2/%2+1(1*1*1+2$1%1%1$2,1!1!2/!21-2(B2$121/,12$101*6//!2)1$1/!2$1011)102!1&2*1+4/03&3#1(4$1//(11$1/02011//$3$1//%3)10p(2/021,3#1)2)2-13(102(101/+2/1)2/(2%1//(101$2%1$110303/*80701&11

>  <Structure>
e`_lFD@LDkhDCKCo`O@ZPrRIIIQIYIJJIJTjYUUUSUSUUSMNCB|fTpTPfY`

>  <Atoms>
32

>  <Bonds>
31

>  <Total Molweight>
440

>  <Total Molweight 2>
440.218

>  <cLogP>
1.7847

>  <H-Acceptors>
9

>  <H-Donors>
0

>  <Total Surface Area>
87.34

>  <Relative PSA>
0.87852

>  <Polar Surface Area>
94.37

>  <Shape Index>
0.625

>  <Molecular Flexibility>
0.694

>  <Molecular Complexity>
0.62778

>  <Non-H Atoms>
32

>  <Non-C/H Atoms>
11

>  <Electronegative Atoms>
11

>  <Stereo Centers>
4

>  <Rotatable Bonds>
18

>  <Rings Closures>
0

>  <Aromatic Rings>
0

>  <Aromatic Atoms>
0

>  <sp3-Atoms>
19

>  <Symmetric atoms>
1

$$$$

eCreator 1.02D

 32 31  0  0  0  0  0  0  0  0999 V2000
    8.6603   -0.5000   -0.0000 P   0  0  0  0  0  0  0  0  0  0  0  0
    8.6603    0.5000   -0.0000 O   0  0  0  0  0  0  0  0  0  0  0  0
    8.6603   -1.5000   -0.0000 O   0  0  0  0  0  0  0  0  0  0  0  0
    7.7942   -0.0000   -0.0000 O   0  0  0  0  0  0  0  0  0  0  0  0
    9.5263   -0.0000   -0.0000 N   0  0  0  0  0  0  0  0  0  0  0  0
    7.7942   -2.0000   -0.0000 C   0  0  0  0  0  0  0  0  0  0  0  0
    6.9282   -0.5000   -0.0000 C   0  0  0  0  0  0  0  0  0  0  0  0
   10.3923   -0.5000   -0.0000 C   0  0  0  0  0  0  0  0  0  0  0  0
    7.7942   -3.0000   -0.0000 C   0  0  0  0  0  0  0  0  0  0  0  0
    6.9282   -1.5000   -0.0000 C   0  0  0  0  0  0  0  0  0  0  0  0
    6.0622   -0.0000   -0.0000 C   0  0  0  0  0  0  0  0  0  0  0  0
   11.2583   -0.0000   -0.0000 C   0  0  0  0  0  0  0  0  0  0  0  0
   10.3923   -1.5000   -0.0000 C   0  0  0  0  0  0  0  0  0  0  0  0
    6.9282   -3.5000   -0.0000 C   0  0  0  0  0  0  0  0  0  0  0  0
    5.1962   -0.5000   -0.0000 O   0  0  0  0  0  0  0  0  0  0  0  0
    6.0622    1.0000   -0.0000 C   0  0  0  0  0  0  0  0  0  0  0  0
   11.2583    1.0000   -0.0000 O   0  0  0  0  0  0  0  0  0  0  0  0
   12.1244   -0.5000   -0.0000 O   0  0  0  0  0  0  0  0  0  0  0  0
    4.3301   -0.0000   -0.0000 C   0  0  0  0  0  0  0  0  0  0  0  0
    5.1962    1.5000   -0.0000 O   0  0  0  0  0  0  0  0  0  0  0  0
   12.9904   -0.0000   -0.0000 C   0  0  0  0  0  0  0  0  0  0  0  0
    3.4641   -0.5000   -0.0000 N   0  0  0  0  0  0  0  0  0  0  0  0
    4.3301    1.0000   -0.0000 C   0  0  0  0  0  0  0  0  0  0  0  0
   13.8564   -0.5000   -0.0000 C   0  0  0  0  0  0  0  0  0  0  0  0
    3.4641   -1.5000   -0.0000 C   0  0  0  0  0  0  0  0  0  0  0  0
    2.5981   -0.0000   -0.0000 C   0  0  0  0  0  0  0  0  0  0  0  0
    3.4641    1.5000   -0.0000 F   0  0  0  0  0  0  0  0  0  0  0  0
    2.5981   -2.0000   -0.0000 O   0  0  0  0  0  0  0  0  0  0  0  0
    4.3301   -2.0000   -0.0000 N   0  0  0  0  0  0  0  0  0  0  0  0
    1.7321   -0.5000   -0.0000 C   0  0  0  0  0  0  0  0  0  0  0  0
    1.7321   -1.5000   -0.0000 C   0  0  0  0  0  0  0  0  0  0  0  0
    0.8660   -2.0000   -0.0000 O   0  0  0  0  0  0  0  0  0  0  0  0
  1  2  2  0  0  0  0
  1  3  1  0  0  0  0
  1  4  1  0  0  0  0
  1  5  1  0  0  0  0
  3  6  1  0  0  0  0
  4  7  1  0  0  0  0
  8  5  1  6  0  0  0
  6  9  2  0  0  0  0
  6 10  1  0  0  0  0
 11  7  1  0  0  0  0
  8 12  1  0  0  0  0
  8 13  1  0  0  0  0
  9 14  1  0  0  0  0
 11 15  1  1  0  0  0
 11 16  1  0  0  0  0
 12 17  2  0  0  0  0
 12 18  1  0  0  0  0
 19 15  1  1  0  0  0
 16 20  1  0  0  0  0
 18 21  1  0  0  0  0
 19 22  1  0  0  0  0
 19 23  1  0  0  0  0
 21 24  1  0  0  0  0
 22 25  1  0  0  0  0
 22 26  1  0  0  0  0
 23 27  1  0  0  0  0
 25 28  2  0  0  0  0
 25 29  1  0  0  0  0
 26 30  2  0  0  0  0
 30 31  1  0  0  0  0
 31 32  2  0  0  0  0
M  END
>  <idcoordinates2D>


>  <FragFp>
;j:UirrzxzvxtjjCaUjvhifzT@koprXt8AjSrNDjy_fFerFmGs9c56g0ZKW4e1W0oW8J4!k2c08!X1B!

>  <PathFp>
N094N2NHF!DX4mV_B4T30@_1@#974X0FP358g17402d50V0k94u0Dl!WHGFs1iZ!7cCG!q2JFJ2VC05F

>  <SkelSpheres>
$2/&1!1&B%1011(1*4*2(1)2%2!201!5$4/.2/*21#2%9$12&1//*1/%1&2///!1!1-1/!3!1/(33#3+1/%2(1.A&3(121#1/&1$1$9(22.2/#2*2%1#202#1+2!2$13*3/3$2-2$1,5#1//)1!1)2$103,2/)4(2-2-11/!20m3&1(3%1%1/1!1/!11)4/)1/(7/2(22#1/&1/*1!2.3(1!1%103%122#1,10103#2&

>  <Structure>
e`_lID@BJchDLG@hlmo`OAZPrRSIJIQZJEYSJKQUMUSUUMUUTsNGBTbTPxcf

>  <Atoms>
32

>  <Bonds>
31

>  <Total Molweight>
452

>  <Total Molweight 2>
452.182

>  <cLogP>
-0.716

>  <H-Acceptors>
12

>  <H-Donors>
0

>  <Total Surface Area>
131.97

>  <Relative PSA>
0.90846

>  <Polar Surface Area>
144.96

>  <Shape Index>
0.53125

>  <Molecular Flexibility>
0.76318

>  <Molecular Complexity>
0.77181

>  <Non-H Atoms>
32

>  <Non-C/H Atoms>
14

>  <Electronegative Atoms>
14

>  <Stereo Centers>
4

>  <Rotatable Bonds>
16

>  <Rings Closures>
0

>  <Aromatic Rings>
0

>  <Aromatic Atoms>
0

>  <sp3-Atoms>
17

>  <Symmetric atoms>
0

$$$$

eCreator 1.02D

 32 31  0  0  0  0  0  0  0  0999 V2000
    8.6603   -0.5000   -0.0000 P   0  0  0  0  0  0  0  0  0  0  0  0
    8.6603   -1.5000   -0.0000 O   0  0  0  0  0  0  0  0  0  0  0  0
    7.7942   -0.0000   -0.0000 O   0  0  0  0  0  0  0  0  0  0  0  0
    9.5263   -0.0000   -0.0000 N   0  0  0  0  0  0  0  0  0  0  0  0
    7.7942   -2.0000   -0.0000 C   0  0  0  0  0  0  0  0  0  0  0  0
    6.9282   -0.5000   -0.0000 C   0  0  0  0  0  0  0  0  0  0  0  0
   10.3923   -0.5000   -0.0000 C   0  0  0  0  0  0  0  0  0  0  0  0
    7.7942   -3.0000   -0.0000 C   0  0  0  0  0  0  0  0  0  0  0  0
    6.9282   -1.5000   -0.0000 C   0  0  0  0  0  0  0  0  0  0  0  0
    6.0622   -0.0000   -0.0000 C   0  0  0  0  0  0  0  0  0  0  0  0
   11.2583   -0.0000   -0.0000 C   0  0  0  0  0  0  0  0  0  0  0  0
    6.9282   -3.5000   -0.0000 C   0  0  0  0  0  0  0  0  0  0  0  0
    6.0622   -2.0000   -0.0000 C   0  0  0  0  0  0  0  0  0  0  0  0
    5.1962   -0.5000   -0.0000 O   0  0  0  0  0  0  0  0  0  0  0  0
    6.0622    1.0000   -0.0000 C   0  0  0  0  0  0  0  0  0  0  0  0
   11.2583    1.0000   -0.0000 O   0  0  0  0  0  0  0  0  0  0  0  0
   12.1244   -0.5000   -0.0000 O   0  0  0  0  0  0  0  0  0  0  0  0
    6.0622   -3.0000   -0.0000 C   0  0  0  0  0  0  0  0  0  0  0  0
    4.3301   -0.0000   -0.0000 C   0  0  0  0  0  0  0  0  0  0  0  0
    5.1962    1.5000   -0.0000 O   0  0  0  0  0  0  0  0  0  0  0  0
    6.9282    1.5000   -0.0000 C   0  0  0  0  0  0  0  0  0  0  0  0
   12.9904   -0.0000   -0.0000 C   0  0  0  0  0  0  0  0  0  0  0  0
    3.4641   -0.5000   -0.0000 N   0  0  0  0  0  0  0  0  0  0  0  0
    6.9282    2.5000   -0.0000 F   0  0  0  0  0  0  0  0  0  0  0  0
   13.8564   -0.5000   -0.0000 C   0  0  0  0  0  0  0  0  0  0  0  0
   12.9904    1.0000   -0.0000 C   0  0  0  0  0  0  0  0  0  0  0  0
    2.5981   -0.0000   -0.0000 C   0  0  0  0  0  0  0  0  0  0  0  0
    3.4641   -1.5000   -0.0000 C   0  0  0  0  0  0  0  0  0  0  0  0
    1.7321   -0.5000   -0.0000 C   0  0  0  0  0  0  0  0  0  0  0  0
    4.3301   -2.0000   -0.0000 N   0  0  0  0  0  0  0  0  0  0  0  0
    1.7321   -1.5000   -0.0000 C   0  0  0  0  0  0  0  0  0  0  0  0
    0.8660   -2.0000   -0.0000 O   0  0  0  0  0  0  0  0  0  0  0  0
  1  2  1  0  0  0  0
  1  3  1  0  0  0  0
  1  4  1  0  0  0  0
  2  5  1  0  0  0  0
  3  6  1  0  0  0  0
  4  7  1  0  0  0  0
  5  8  1  0  0  0  0
  5  9  2  0  0  0  0
 10  6  1  0  0  0  0
  7 11  1  0  0  0  0
  8 12  2  0  0  0  0
  9 13  1  0  0  0  0
 10 14  1  1  0  0  0
 15 10  1  0  0  0  0
 11 16  2  0  0  0  0
 11 17  1  0  0  0  0
 12 18  1  0  0  0  0
 14 19  1  0  0  0  0
 15 20  1  1  0  0  0
 15 21  1  0  0  0  0
 17 22  1  0  0  0  0
 19 23  1  0  0  0  0
 21 24  1  0  0  0  0
 22 25  1  0  0  0  0
 22 26  1  0  0  0  0
 23 27  1  0  0  0  0
 23 28  1  0  0  0  0
 27 29  2  0  0  0  0
 28 30  1  0  0  0  0
 29 31  1  0  0  0  0
 31 32  2  0  0  0  0
M  END
>  <idcoordinates2D>


>  <FragFp>
;j;ir:xzfxOijhaUjuCDnr@PoopMVO8ldNp0cEyhXFHW0kGc18F2Z!4V4VWW0V18046FV08$X1B!

>  <PathFp>
8094F2NHF!6Y0m0_g4M102W1c#95428FH35Ng0660X840V0X92m06k101HWFP0BZF07cAK!62o0J2VC01F

>  <SkelSpheres>
$2+2%1.B(11(1&1%2)2!1/&2$8$2-2/-1(4)2$3E%2+3/102/%1*301,2#1(1*3*2(1/$101%2$1/-1$1#1)1-31-2,1$B&2//$1&1$7(3/.1!1$2&2/01$1&102/01+3#1*11$1&6#2$2!1//-1!1)2$41/$1(11//3/#3#3)10o/(1%1#5101//1(1710101!1//)3,1,2)1/01#41/!1$2/+1%103$1/&503*2

>  <Structure>
e`_lND@LFkhDKO@lo`OCjPrRIIQIIQQYS[JJUKUUSSTuUUUMJDd\fGDh{L

>  <Atoms>
32

>  <Bonds>
31

>  <Total Molweight>
444

>  <Total Molweight 2>
444.206

>  <cLogP>
0.9342

>  <H-Acceptors>
10

>  <H-Donors>
0

>  <Total Surface Area>
103.53

>  <Relative PSA>
0.86767

>  <Polar Surface Area>
114.6

>  <Shape Index>
0.53125

>  <Molecular Flexibility>
0.79202

>  <Molecular Complexity>
0.69862

>  <Non-H Atoms>
32

>  <Non-C/H Atoms>
12

>  <Electronegative Atoms>
12

>  <Stereo Centers>
3

>  <Rotatable Bonds>
19

>  <Rings Closures>
0

>  <Aromatic Rings>
0

>  <Aromatic Atoms>
0

>  <sp3-Atoms>
20

>  <Symmetric atoms>
1

$$$$

eCreator 1.02D

 33 32  0  0  0  0  0  0  0  0999 V2000
   10.3923   -0.5000   -0.0000 P   0  0  0  0  0  0  0  0  0  0  0  0
   11.2583   -0.0000   -0.0000 O   0  0  0  0  0  0  0  0  0  0  0  0
    9.5263   -0.0000   -0.0000 O   0  0  0  0  0  0  0  0  0  0  0  0
   10.3923   -1.5000   -0.0000 N   0  0  0  0  0  0  0  0  0  0  0  0
   12.1244   -0.5000   -0.0000 C   0  0  0  0  0  0  0  0  0  0  0  0
    8.6603   -0.5000   -0.0000 C   0  0  0  0  0  0  0  0  0  0  0  0
   11.2583   -2.0000   -0.0000 C   0  0  0  0  0  0  0  0  0  0  0  0
   12.9904   -0.0000   -0.0000 C   0  0  0  0  0  0  0  0  0  0  0  0
    7.7942   -0.0000   -0.0000 C   0  0  0  0  0  0  0  0  0  0  0  0
   11.2583   -3.0000   -0.0000 C   0  0  0  0  0  0  0  0  0  0  0  0
   12.1244   -1.5000   -0.0000 C   0  0  0  0  0  0  0  0  0  0  0  0
   13.8564   -0.5000   -0.0000 C   0  0  0  0  0  0  0  0  0  0  0  0
    6.9282   -0.5000   -0.0000 O   0  0  0  0  0  0  0  0  0  0  0  0
    7.7942    1.0000   -0.0000 C   0  0  0  0  0  0  0  0  0  0  0  0
   12.1244   -3.5000   -0.0000 O   0  0  0  0  0  0  0  0  0  0  0  0
   13.8564   -1.5000   -0.0000 C   0  0  0  0  0  0  0  0  0  0  0  0
    6.0622   -0.0000   -0.0000 C   0  0  0  0  0  0  0  0  0  0  0  0
    6.9282    1.5000   -0.0000 O   0  0  0  0  0  0  0  0  0  0  0  0
   12.1244   -4.5000   -0.0000 C   0  0  0  0  0  0  0  0  0  0  0  0
   14.7224   -2.0000   -0.0000 C   0  0  0  0  0  0  0  0  0  0  0  0
    5.1962   -0.5000   -0.0000 N   0  0  0  0  0  0  0  0  0  0  0  0
    6.0622    1.0000   -0.0000 C   0  0  0  0  0  0  0  0  0  0  0  0
   11.2583   -5.0000   -0.0000 C   0  0  0  0  0  0  0  0  0  0  0  0
   12.9904   -5.0000   -0.0000 C   0  0  0  0  0  0  0  0  0  0  0  0
   15.5885   -1.5000   -0.0000 C   0  0  0  0  0  0  0  0  0  0  0  0
    4.3301   -0.0000   -0.0000 C   0  0  0  0  0  0  0  0  0  0  0  0
    5.1962    1.5000   -0.0000 C   0  0  0  0  0  0  0  0  0  0  0  0
    3.4641   -0.5000   -0.0000 C   0  0  0  0  0  0  0  0  0  0  0  0
    3.4641   -1.5000   -0.0000 C   0  0  0  0  0  0  0  0  0  0  0  0
    4.3301   -2.0000   -0.0000 O   0  0  0  0  0  0  0  0  0  0  0  0
    2.5981   -2.0000   -0.0000 N   0  0  0  0  0  0  0  0  0  0  0  0
    2.5981   -3.0000   -0.0000 C   0  0  0  0  0  0  0  0  0  0  0  0
    1.7321   -3.5000   -0.0000 O   0  0  0  0  0  0  0  0  0  0  0  0
  1  2  1  0  0  0  0
  1  3  1  0  0  0  0
  1  4  1  0  0  0  0
  2  5  1  0  0  0  0
  3  6  1  0  0  0  0
  7  4  1  1  0  0  0
  5  8  1  0  0  0  0
  9  6  1  0  0  0  0
  7 10  1  0  0  0  0
  7 11  1  0  0  0  0
  8 12  2  0  0  0  0
  9 13  1  1  0  0  0
  9 14  1  0  0  0  0
 10 15  1  0  0  0  0
 12 16  1  0  0  0  0
 17 13  1  1  0  0  0
 14 18  1  0  0  0  0
 15 19  1  0  0  0  0
 16 20  2  0  0  0  0
 17 21  1  0  0  0  0
 17 22  1  0  0  0  0
 19 23  1  0  0  0  0
 19 24  1  0  0  0  0
 20 25  1  0  0  0  0
 21 26  1  0  0  0  0
 22 27  1  0  0  0  0
 26 28  2  0  0  0  0
 28 29  1  0  0  0  0
 29 30  2  0  0  0  0
 29 31  1  0  0  0  0
 31 32  1  0  0  0  0
 32 33  2  0  0  0  0
M  END
>  <idcoordinates2D>


>  <FragFp>
;jzUUeMrzGzypNXf4aUjf4@XbA80kopml81dGl04du40FeW20F01cJ2B08FkJ1V1%440V0N$214!

>  <PathFp>
F095N3NH1802Y0kV_c0M10@11#895420FI31FC0662284FV0V92L0Dl!1FGFF04VF0Ic1F!a2J0L2V401F

>  <SkelSpheres>
//2$11F(1)1&2/#2/&2!208$2$1///4#1#2&E!10101/-11/-301/,2/%2+1)1)1/1+1%1%1$8,1/)201/%B2%21/-2$101*7(2/)2*2#1/!2$2!1)102!1&2/,2(1*4#1(5$1+2/,1$2/0201//%3$1+1/1(3+r(2*1#1021/01)2)2-17!1$102(102!1/(2/*2%1/02%1/+2+101$2!1(110303/*8070102%1

>  <Structure>
ehP\NH@LBghDCGHk`POCIHddeDhlddihdkeLjjjijjfjjYipXPdBfBbdkL

>  <Atoms>
33

>  <Bonds>
32

>  <Total Molweight>
449

>  <Total Molweight 2>
449.230

>  <cLogP>
1.538

>  <H-Acceptors>
10

>  <H-Donors>
0

>  <Total Surface Area>
84.25

>  <Relative PSA>
1.0662

>  <Polar Surface Area>
114.6

>  <Shape Index>
0.60606

>  <Molecular Flexibility>
0.68993

>  <Molecular Complexity>
0.6621

>  <Non-H Atoms>
33

>  <Non-C/H Atoms>
11

>  <Electronegative Atoms>
11

>  <Stereo Centers>
4

>  <Rotatable Bonds>
19

>  <Rings Closures>
0

>  <Aromatic Rings>
0

>  <Aromatic Atoms>
0

>  <sp3-Atoms>
21

>  <Symmetric atoms>
1

$$$$

eCreator 1.02D

 33 32  0  0  0  0  0  0  0  0999 V2000
    8.6603   -0.5000   -0.0000 P   0  0  0  0  0  0  0  0  0  0  0  0
    8.6603   -1.5000   -0.0000 O   0  0  0  0  0  0  0  0  0  0  0  0
    7.7942   -0.0000   -0.0000 O   0  0  0  0  0  0  0  0  0  0  0  0
    9.5263   -0.0000   -0.0000 N   0  0  0  0  0  0  0  0  0  0  0  0
    7.7942   -2.0000   -0.0000 C   0  0  0  0  0  0  0  0  0  0  0  0
    6.9282   -0.5000   -0.0000 C   0  0  0  0  0  0  0  0  0  0  0  0
   10.3923   -0.5000   -0.0000 C   0  0  0  0  0  0  0  0  0  0  0  0
    7.7942   -3.0000   -0.0000 C   0  0  0  0  0  0  0  0  0  0  0  0
    6.9282   -1.5000   -0.0000 C   0  0  0  0  0  0  0  0  0  0  0  0
    6.0622   -0.0000   -0.0000 C   0  0  0  0  0  0  0  0  0  0  0  0
   11.2583   -0.0000   -0.0000 C   0  0  0  0  0  0  0  0  0  0  0  0
   10.3923   -1.5000   -0.0000 C   0  0  0  0  0  0  0  0  0  0  0  0
    6.9282   -3.5000   -0.0000 C   0  0  0  0  0  0  0  0  0  0  0  0
    6.0622   -2.0000   -0.0000 C   0  0  0  0  0  0  0  0  0  0  0  0
    5.1962   -0.5000   -0.0000 O   0  0  0  0  0  0  0  0  0  0  0  0
    6.0622    1.0000   -0.0000 C   0  0  0  0  0  0  0  0  0  0  0  0
   11.2583    1.0000   -0.0000 O   0  0  0  0  0  0  0  0  0  0  0  0
   12.1244   -0.5000   -0.0000 O   0  0  0  0  0  0  0  0  0  0  0  0
    6.0622   -3.0000   -0.0000 C   0  0  0  0  0  0  0  0  0  0  0  0
    4.3301   -0.0000   -0.0000 C   0  0  0  0  0  0  0  0  0  0  0  0
    5.1962    1.5000   -0.0000 O   0  0  0  0  0  0  0  0  0  0  0  0
    6.9282    1.5000   -0.0000 C   0  0  0  0  0  0  0  0  0  0  0  0
   12.9904   -0.0000   -0.0000 C   0  0  0  0  0  0  0  0  0  0  0  0
    3.4641   -0.5000   -0.0000 N   0  0  0  0  0  0  0  0  0  0  0  0
    6.9282    2.5000   -0.0000 F   0  0  0  0  0  0  0  0  0  0  0  0
   13.8564   -0.5000   -0.0000 C   0  0  0  0  0  0  0  0  0  0  0  0
   12.9904    1.0000   -0.0000 C   0  0  0  0  0  0  0  0  0  0  0  0
    2.5981   -0.0000   -0.0000 C   0  0  0  0  0  0  0  0  0  0  0  0
    3.4641   -1.5000   -0.0000 C   0  0  0  0  0  0  0  0  0  0  0  0
    1.7321   -0.5000   -0.0000 C   0  0  0  0  0  0  0  0  0  0  0  0
    4.3301   -2.0000   -0.0000 N   0  0  0  0  0  0  0  0  0  0  0  0
    1.7321   -1.5000   -0.0000 C   0  0  0  0  0  0  0  0  0  0  0  0
    0.8660   -2.0000   -0.0000 O   0  0  0  0  0  0  0  0  0  0  0  0
  1  2  1  0  0  0  0
  1  3  1  0  0  0  0
  1  4  1  0  0  0  0
  2  5  1  0  0  0  0
  3  6  1  0  0  0  0
  7  4  1  6  0  0  0
  5  8  1  0  0  0  0
  5  9  2  0  0  0  0
 10  6  1  0  0  0  0
  7 11  1  0  0  0  0
  7 12  1  0  0  0  0
  8 13  2  0  0  0  0
  9 14  1  0  0  0  0
 10 15  1  1  0  0  0
 16 10  1  0  0  0  0
 11 17  2  0  0  0  0
 11 18  1  0  0  0  0
 13 19  1  0  0  0  0
 15 20  1  0  0  0  0
 16 21  1  1  0  0  0
 16 22  1  0  0  0  0
 18 23  1  0  0  0  0
 20 24  1  0  0  0  0
 22 25  1  0  0  0  0
 23 26  1  0  0  0  0
 23 27  1  0  0  0  0
 24 28  1  0  0  0  0
 24 29  1  0  0  0  0
 28 30  2  0  0  0  0
 29 31  1  0  0  0  0
 30 32  1  0  0  0  0
 32 33  2  0  0  0  0
M  END
>  <idcoordinates2D>


>  <FragFp>
;j;ir:xzvxtjjhaUjvCDvzTPooprVO8vdSp8gEyhXFPYFkGs1cG6Z04JV4XWW0V18046Fk0c$X1B!

>  <PathFp>
8094F2NHF!6Y0m0_g4M30@W1c#95428FH35Ng0660X840V0X92m06k101HWFP0BZF07cAK!62o0J2VC01F

>  <SkelSpheres>
$2//!A#1#11(1&1/2!1/#2!2$@$2-2/*1!1(4)2$3E%2+3/102//1301,2#11&1/.1/$101%2$1/-101!1-1-31(2$2)1(D&2(1//#1$7(3/.1!2$2&2/01$1%2102+1(1(3#1*11$1&6#2$2!1//&1%1!1)2$412/#1!3#11//02/#3#3)10q/(1!1!1#5!1//1)7!101!1//)3/!1&2/+1#3/#1$2#1/&1%103&2.2$403*2

>  <Structure>
ehP\ND@LNghDG@hb`PO@ZPrRIIQJIJJ[J[YQRiZjjZfijjjjZ\FEIOIaqZIs@

>  <Atoms>
33

>  <Bonds>
32

>  <Total Molweight>
456

>  <Total Molweight 2>
456.217

>  <cLogP>
1.2935

>  <H-Acceptors>
10

>  <H-Donors>
0

>  <Total Surface Area>
100.44

>  <Relative PSA>
0.89436

>  <Polar Surface Area>
114.6

>  <Shape Index>
0.51515

>  <Molecular Flexibility>
0.79802

>  <Molecular Complexity>
0.7177

>  <Non-H Atoms>
33

>  <Non-C/H Atoms>
12

>  <Electronegative Atoms>
12

>  <Stereo Centers>
4

>  <Rotatable Bonds>
19

>  <Rings Closures>
0

>  <Aromatic Rings>
0

>  <Aromatic Atoms>
0

>  <sp3-Atoms>
21

>  <Symmetric atoms>
1

$$$$

eCreator 1.02D

 32 32  0  0  0  0  0  0  0  0999 V2000
    9.0933   -0.0000   -0.0000 P   0  0  0  0  0  0  0  0  0  0  0  0
    9.0933   -1.5000   -0.0000 O   0  0  0  0  0  0  0  0  0  0  0  0
   10.3923   -0.7500   -0.0000 O   0  0  0  0  0  0  0  0  0  0  0  0
    7.7942   -0.7500   -0.0000 O   0  0  0  0  0  0  0  0  0  0  0  0
    9.0933    1.5000   -0.0000 N   0  0  0  0  0  0  0  0  0  0  0  0
   11.6914   -0.0000   -0.0000 C   0  0  0  0  0  0  0  0  0  0  0  0
    6.4952   -0.0000   -0.0000 C   0  0  0  0  0  0  0  0  0  0  0  0
   10.3923    2.2500   -0.0000 C   0  0  0  0  0  0  0  0  0  0  0  0
   12.9904   -0.7500   -0.0000 C   0  0  0  0  0  0  0  0  0  0  0  0
    5.1962   -0.7500   -0.0000 C   0  0  0  0  0  0  0  0  0  0  0  0
   10.3923    3.7500   -0.0000 C   0  0  0  0  0  0  0  0  0  0  0  0
   14.2894   -0.0000   -0.0000 C   0  0  0  0  0  0  0  0  0  0  0  0
    3.8971   -0.0000   -0.0000 C   0  0  0  0  0  0  0  0  0  0  0  0
   11.6914    4.5000   -0.0000 O   0  0  0  0  0  0  0  0  0  0  0  0
   14.2894    1.5000   -0.0000 C   0  0  0  0  0  0  0  0  0  0  0  0
    3.8971    1.5000   -0.0000 O   0  0  0  0  0  0  0  0  0  0  0  0
    2.5981   -0.7500   -0.0000 C   0  0  0  0  0  0  0  0  0  0  0  0
   11.6914    6.0000   -0.0000 C   0  0  0  0  0  0  0  0  0  0  0  0
   15.5885    2.2500   -0.0000 C   0  0  0  0  0  0  0  0  0  0  0  0
    1.8481   -2.0490   -0.0000 F   0  0  0  0  0  0  0  0  0  0  0  0
    1.2990   -0.0000   -0.0000 C   0  0  0  0  0  0  0  0  0  0  0  0
    3.3481   -2.0490   -0.0000 C   0  0  0  0  0  0  0  0  0  0  0  0
   12.9904    6.7500   -0.0000 C   0  0  0  0  0  0  0  0  0  0  0  0
   16.8875    1.5000   -0.0000 C   0  0  0  0  0  0  0  0  0  0  0  0
    1.2990    1.5000   -0.0000 O   0  0  0  0  0  0  0  0  0  0  0  0
    0.0000   -0.7500   -0.0000 N   0  0  0  0  0  0  0  0  0  0  0  0
   -1.2990    0.0000   -0.0000 C   0  0  0  0  0  0  0  0  0  0  0  0
   -0.0000   -2.2500   -0.0000 C   0  0  0  0  0  0  0  0  0  0  0  0
   -2.5981   -0.7500   -0.0000 C   0  0  0  0  0  0  0  0  0  0  0  0
   -1.2990   -3.0000   -0.0000 N   0  0  0  0  0  0  0  0  0  0  0  0
   -2.5981   -2.2500   -0.0000 C   0  0  0  0  0  0  0  0  0  0  0  0
   -3.8971   -3.0000   -0.0000 O   0  0  0  0  0  0  0  0  0  0  0  0
  1  2  2  0  0  0  0
  1  3  1  0  0  0  0
  1  4  1  0  0  0  0
  1  5  1  0  0  0  0
  3  6  1  0  0  0  0
  4  7  1  0  0  0  0
  5  8  1  0  0  0  0
  6  9  1  0  0  0  0
  7 10  1  0  0  0  0
  8 11  1  0  0  0  0
  9 12  2  0  0  0  0
 13 10  1  0  0  0  0
 11 14  1  0  0  0  0
 12 15  1  0  0  0  0
 13 16  1  6  0  0  0
 17 13  1  0  0  0  0
 14 18  1  0  0  0  0
 15 19  2  0  0  0  0
 17 20  1  1  0  0  0
 21 17  1  0  0  0  0
 17 22  1  0  0  0  0
 18 23  1  0  0  0  0
 19 24  1  0  0  0  0
 21 25  1  6  0  0  0
 21 26  1  0  0  0  0
 26 27  1  0  0  0  0
 26 28  1  0  0  0  0
 27 29  2  0  0  0  0
 28 30  1  0  0  0  0
 29 31  1  0  0  0  0
 31 32  2  0  0  0  0
 30 31  1  0  0  0  0
M  END
>  <idcoordinates2D>


>  <FragFp>
;j;ir<yxOijzeThfhynbduwkoMlxKnE1bZifPhdPUwLH30c8F260@LkF9V_VJ!4JLFW2H!V0X1B!

>  <PathFp>
F0918IN2G80@Y4kV_gJU1021OX2189MBV8FI31Fh06X2V95FV0mG2HVUl1!JWGF1aVF2Jd70F0L2oFF6V4050

>  <SkelSpheres>
32/#1/0D(11(2!5!1/$1%1/202205$2+1!1!1+2/%4/C#2/&12(1)101*3&301/,2///0102!1/!1+3#1/!2$10103!6/#3!1/#9&1//%12$2!1071/2&2(1/#201!1!2$2)1#2#102(1(101//!201!2)1!5$1//(1101(21#1%2/%1-1//)2/0o)4.11#1,1-3+1+2/01/,13/)21)1!1(2+21031//1&1%1%105(2/!12071*

>  <Structure>
e`P\ND@BIkhDLKOAo`OCJPrRSIIIIIQKRIZNIKWOMUUSUTuUUMM`Y@hUDEFI`

>  <Atoms>
32

>  <Bonds>
32

>  <Total Molweight>
444

>  <Total Molweight 2>
444.206

>  <cLogP>
0.0879

>  <H-Acceptors>
10

>  <H-Donors>
0

>  <Total Surface Area>
102.81

>  <Relative PSA>
0.94261

>  <Polar Surface Area>
121.82

>  <Shape Index>
0.59375

>  <Molecular Flexibility>
0.73853

>  <Molecular Complexity>
0.78115

>  <Non-H Atoms>
32

>  <Non-C/H Atoms>
12

>  <Electronegative Atoms>
12

>  <Stereo Centers>
4

>  <Rotatable Bonds>
15

>  <Rings Closures>
1

>  <Aromatic Rings>
0

>  <Aromatic Atoms>
0

>  <sp3-Atoms>
19

>  <Symmetric atoms>
0

$$$$

eCreator 1.02D

 33 32  0  0  0  0  0  0  0  0999 V2000
   10.3923   -0.5000   -0.0000 P   0  0  0  0  0  0  0  0  0  0  0  0
   11.2583   -0.0000   -0.0000 O   0  0  0  0  0  0  0  0  0  0  0  0
    9.5263   -0.0000   -0.0000 O   0  0  0  0  0  0  0  0  0  0  0  0
   10.3923   -1.5000   -0.0000 N   0  0  0  0  0  0  0  0  0  0  0  0
   12.1244   -0.5000   -0.0000 C   0  0  0  0  0  0  0  0  0  0  0  0
    8.6603   -0.5000   -0.0000 C   0  0  0  0  0  0  0  0  0  0  0  0
   11.2583   -2.0000   -0.0000 C   0  0  0  0  0  0  0  0  0  0  0  0
   12.9904   -0.0000   -0.0000 C   0  0  0  0  0  0  0  0  0  0  0  0
    7.7942   -0.0000   -0.0000 C   0  0  0  0  0  0  0  0  0  0  0  0
   11.2583   -3.0000   -0.0000 C   0  0  0  0  0  0  0  0  0  0  0  0
   12.1244   -1.5000   -0.0000 C   0  0  0  0  0  0  0  0  0  0  0  0
   13.8564   -0.5000   -0.0000 C   0  0  0  0  0  0  0  0  0  0  0  0
    6.9282   -0.5000   -0.0000 O   0  0  0  0  0  0  0  0  0  0  0  0
    7.7942    1.0000   -0.0000 C   0  0  0  0  0  0  0  0  0  0  0  0
   12.1244   -3.5000   -0.0000 O   0  0  0  0  0  0  0  0  0  0  0  0
   13.8564   -1.5000   -0.0000 C   0  0  0  0  0  0  0  0  0  0  0  0
    6.0622   -0.0000   -0.0000 C   0  0  0  0  0  0  0  0  0  0  0  0
   12.1244   -4.5000   -0.0000 C   0  0  0  0  0  0  0  0  0  0  0  0
   14.7224   -2.0000   -0.0000 C   0  0  0  0  0  0  0  0  0  0  0  0
    5.1962   -0.5000   -0.0000 N   0  0  0  0  0  0  0  0  0  0  0  0
    6.0622    1.0000   -0.0000 C   0  0  0  0  0  0  0  0  0  0  0  0
   11.2583   -5.0000   -0.0000 C   0  0  0  0  0  0  0  0  0  0  0  0
   12.9904   -5.0000   -0.0000 C   0  0  0  0  0  0  0  0  0  0  0  0
   15.5885   -1.5000   -0.0000 C   0  0  0  0  0  0  0  0  0  0  0  0
    4.3301   -0.0000   -0.0000 C   0  0  0  0  0  0  0  0  0  0  0  0
    6.9282    1.5000   -0.0000 F   0  0  0  0  0  0  0  0  0  0  0  0
    5.1962    1.5000   -0.0000 C   0  0  0  0  0  0  0  0  0  0  0  0
    3.4641   -0.5000   -0.0000 C   0  0  0  0  0  0  0  0  0  0  0  0
    3.4641   -1.5000   -0.0000 C   0  0  0  0  0  0  0  0  0  0  0  0
    4.3301   -2.0000   -0.0000 O   0  0  0  0  0  0  0  0  0  0  0  0
    2.5981   -2.0000   -0.0000 N   0  0  0  0  0  0  0  0  0  0  0  0
    2.5981   -3.0000   -0.0000 C   0  0  0  0  0  0  0  0  0  0  0  0
    1.7321   -3.5000   -0.0000 O   0  0  0  0  0  0  0  0  0  0  0  0
  1  2  1  0  0  0  0
  1  3  1  0  0  0  0
  1  4  1  0  0  0  0
  2  5  1  0  0  0  0
  3  6  1  0  0  0  0
  7  4  1  1  0  0  0
  5  8  1  0  0  0  0
  9  6  1  0  0  0  0
  7 10  1  0  0  0  0
  7 11  1  0  0  0  0
  8 12  2  0  0  0  0
  9 13  1  1  0  0  0
  9 14  1  0  0  0  0
 10 15  1  0  0  0  0
 12 16  1  0  0  0  0
 17 13  1  1  0  0  0
 15 18  1  0  0  0  0
 16 19  2  0  0  0  0
 17 20  1  0  0  0  0
 21 17  1  0  0  0  0
 18 22  1  0  0  0  0
 18 23  1  0  0  0  0
 19 24  1  0  0  0  0
 20 25  1  0  0  0  0
 21 26  1  6  0  0  0
 21 27  1  0  0  0  0
 25 28  2  0  0  0  0
 28 29  1  0  0  0  0
 29 30  2  0  0  0  0
 29 31  1  0  0  0  0
 31 32  1  0  0  0  0
 32 33  2  0  0  0  0
M  END
>  <idcoordinates2D>


>  <FragFp>
;jzSUeMrzGzypNXf5aTjf4@XbA@0kopnl01h1l04dP50Ne_20F01cJ2B08FFJ1V1%J40W0N$21B!

>  <PathFp>
F095N3NFG802Y4kV_c0M10@11#895420FI21FC0662284FV0k92T0Dl!1FGFF06VF0Ic1F!a2JFL2V401F

>  <SkelSpheres>
/1.4$10@(1%3*2/#2/&2!20B$2$1#1-1/,4#1+E$101/-1/.301#1/(2/%2+1/#1/1+1%1%11#2)1!1/)21-2(D2%21/-3$101$1$6(1/)2)1$1/!2$2!1)104!1&2/&4/03&5#1(3$1//(12$1/0202//%3$1//%3+r(4.1021,3#1)2)2-13!1$102(101/+2/*2/(2%1!1/0101/101$4!1!1$110303/*80701)

>  <Structure>
ehP\FD@LLghDCGK`POBZPrRIIIQJKKIQQIReSJjjjZjfjjfZRFDI@hULEFIVX

>  <Atoms>
33

>  <Bonds>
32

>  <Total Molweight>
452

>  <Total Molweight 2>
452.229

>  <cLogP>
2.144

>  <H-Acceptors>
9

>  <H-Donors>
0

>  <Total Surface Area>
84.25

>  <Relative PSA>
0.91074

>  <Polar Surface Area>
94.37

>  <Shape Index>
0.60606

>  <Molecular Flexibility>
0.68906

>  <Molecular Complexity>
0.66621

>  <Non-H Atoms>
33

>  <Non-C/H Atoms>
11

>  <Electronegative Atoms>
11

>  <Stereo Centers>
5

>  <Rotatable Bonds>
18

>  <Rings Closures>
0

>  <Aromatic Rings>
0

>  <Aromatic Atoms>
0

>  <sp3-Atoms>
20

>  <Symmetric atoms>
1

$$$$

eCreator 1.02D

 32 32  0  0  0  0  0  0  0  0999 V2000
    9.0933   -0.0000   -0.0000 P   0  0  0  0  0  0  0  0  0  0  0  0
    9.0933   -1.5000   -0.0000 O   0  0  0  0  0  0  0  0  0  0  0  0
   10.3923   -0.7500   -0.0000 O   0  0  0  0  0  0  0  0  0  0  0  0
    7.7942   -0.7500   -0.0000 O   0  0  0  0  0  0  0  0  0  0  0  0
    9.0933    1.5000   -0.0000 N   0  0  0  0  0  0  0  0  0  0  0  0
   11.6914   -0.0000   -0.0000 C   0  0  0  0  0  0  0  0  0  0  0  0
    6.4952   -0.0000   -0.0000 C   0  0  0  0  0  0  0  0  0  0  0  0
    7.7942    2.2500   -0.0000 C   0  0  0  0  0  0  0  0  0  0  0  0
   11.6914    1.5000   -0.0000 C   0  0  0  0  0  0  0  0  0  0  0  0
   12.9904   -0.7500   -0.0000 C   0  0  0  0  0  0  0  0  0  0  0  0
    5.1962   -0.7500   -0.0000 C   0  0  0  0  0  0  0  0  0  0  0  0
    6.4952    1.5000   -0.0000 C   0  0  0  0  0  0  0  0  0  0  0  0
    7.7942    3.7500   -0.0000 C   0  0  0  0  0  0  0  0  0  0  0  0
   12.9904    2.2500   -0.0000 C   0  0  0  0  0  0  0  0  0  0  0  0
    3.8971   -0.0000   -0.0000 C   0  0  0  0  0  0  0  0  0  0  0  0
    5.1962    2.2500   -0.0000 O   0  0  0  0  0  0  0  0  0  0  0  0
   12.9904    3.7500   -0.0000 C   0  0  0  0  0  0  0  0  0  0  0  0
    2.5981   -0.7500   -0.0000 C   0  0  0  0  0  0  0  0  0  0  0  0
    3.8971    1.5000   -0.0000 C   0  0  0  0  0  0  0  0  0  0  0  0
   11.6914    4.5000   -0.0000 C   0  0  0  0  0  0  0  0  0  0  0  0
    1.8481   -2.0490   -0.0000 F   0  0  0  0  0  0  0  0  0  0  0  0
    1.2990   -0.0000   -0.0000 C   0  0  0  0  0  0  0  0  0  0  0  0
    3.3481   -2.0490   -0.0000 C   0  0  0  0  0  0  0  0  0  0  0  0
    2.5981    2.2500   -0.0000 C   0  0  0  0  0  0  0  0  0  0  0  0
    1.2990    1.5000   -0.0000 O   0  0  0  0  0  0  0  0  0  0  0  0
    0.0000   -0.7500   -0.0000 N   0  0  0  0  0  0  0  0  0  0  0  0
   -1.2990    0.0000   -0.0000 C   0  0  0  0  0  0  0  0  0  0  0  0
   -0.0000   -2.2500   -0.0000 C   0  0  0  0  0  0  0  0  0  0  0  0
   -2.5981   -0.7500   -0.0000 C   0  0  0  0  0  0  0  0  0  0  0  0
   -1.2990   -3.0000   -0.0000 N   0  0  0  0  0  0  0  0  0  0  0  0
   -2.5981   -2.2500   -0.0000 C   0  0  0  0  0  0  0  0  0  0  0  0
   -3.8971   -3.0000   -0.0000 O   0  0  0  0  0  0  0  0  0  0  0  0
  1  2  2  0  0  0  0
  1  3  1  0  0  0  0
  1  4  1  0  0  0  0
  1  5  1  0  0  0  0
  3  6  1  0  0  0  0
  4  7  1  0  0  0  0
  8  5  1  6  0  0  0
  6  9  2  0  0  0  0
  6 10  1  0  0  0  0
  7 11  1  0  0  0  0
  8 12  1  0  0  0  0
  8 13  1  0  0  0  0
  9 14  1  0  0  0  0
 11 15  1  0  0  0  0
 12 16  1  0  0  0  0
 14 17  2  0  0  0  0
 18 15  1  0  0  0  0
 16 19  1  0  0  0  0
 17 20  1  0  0  0  0
 18 21  1  1  0  0  0
 22 18  1  0  0  0  0
 18 23  1  0  0  0  0
 19 24  1  0  0  0  0
 22 25  1  6  0  0  0
 22 26  1  0  0  0  0
 26 27  1  0  0  0  0
 26 28  1  0  0  0  0
 27 29  2  0  0  0  0
 28 30  1  0  0  0  0
 29 31  1  0  0  0  0
 31 32  2  0  0  0  0
 30 31  1  0  0  0  0
M  END
>  <idcoordinates2D>


>  <FragFp>
;j;ir<yxOijziTdQhiYrfusk_rnxK3E1boi@PhdPfwHH28cVJ2!@MGFWW_VJ18JJF0W2N!V0X1B!

>  <PathFp>
F0918IN4F80DY4mV_BJP10@1Ce218934V8FI25Nh06V0VO5FV0mG4mVUl120JWFs1XVF0Jd70F0L2kFF6V_050

>  <SkelSpheres>
33/-2&D(11(1!3/(1%1/2!205$2/1-2/%4$1*A#2+1)1/*1&3)1//01//#1-101!2/1#1#3/&1)1!7#1-4)1-B01$1/1/$121#1!106*2%2&2/&1$2(1$2/!102!3$1(101//012.1104(3!1//01!1(2$11$2,1$21.2(22///20p1%104/1#1&1+1,2%1+2!1/#1#11/016)1%1(21+1)2+1-1$1&1*2$3%1%104%102/#205+

>  <Structure>
e`P\FD@BIkhDLOAo`O@jPrRSIJIQYYIJQFVIKWOMUSUUMUUUMMaphiUDNKq`

>  <Atoms>
32

>  <Bonds>
32

>  <Total Molweight>
440

>  <Total Molweight 2>
440.218

>  <cLogP>
2.229

>  <H-Acceptors>
9

>  <H-Donors>
0

>  <Total Surface Area>
86.62

>  <Relative PSA>
0.96756

>  <Polar Surface Area>
101.59

>  <Shape Index>
0.5625

>  <Molecular Flexibility>
0.73623

>  <Molecular Complexity>
0.77436

>  <Non-H Atoms>
32

>  <Non-C/H Atoms>
11

>  <Electronegative Atoms>
11

>  <Stereo Centers>
4

>  <Rotatable Bonds>
14

>  <Rings Closures>
1

>  <Aromatic Rings>
0

>  <Aromatic Atoms>
0

>  <sp3-Atoms>
19

>  <Symmetric atoms>
0

$$$$

eCreator 1.02D

 32 32  0  0  0  0  0  0  0  0999 V2000
   14.2894   -0.0000   -0.0000 P   0  0  0  0  0  0  0  0  0  0  0  0
   15.5885    0.7500   -0.0000 O   0  0  0  0  0  0  0  0  0  0  0  0
   14.2894    1.5000   -0.0000 O   0  0  0  0  0  0  0  0  0  0  0  0
   12.9904   -0.7500   -0.0000 O   0  0  0  0  0  0  0  0  0  0  0  0
   15.5885   -0.7500   -0.0000 N   0  0  0  0  0  0  0  0  0  0  0  0
   12.9904    2.2500   -0.0000 C   0  0  0  0  0  0  0  0  0  0  0  0
   11.6914   -0.0000   -0.0000 C   0  0  0  0  0  0  0  0  0  0  0  0
   16.8875   -0.0000   -0.0000 C   0  0  0  0  0  0  0  0  0  0  0  0
   11.6914    1.5000   -0.0000 C   0  0  0  0  0  0  0  0  0  0  0  0
   12.9904    3.7500   -0.0000 C   0  0  0  0  0  0  0  0  0  0  0  0
   10.3923   -0.7500   -0.0000 C   0  0  0  0  0  0  0  0  0  0  0  0
   18.1866   -0.7500   -0.0000 C   0  0  0  0  0  0  0  0  0  0  0  0
   16.8875    1.5000   -0.0000 C   0  0  0  0  0  0  0  0  0  0  0  0
   10.3923    2.2500   -0.0000 C   0  0  0  0  0  0  0  0  0  0  0  0
   11.6914    4.5000   -0.0000 C   0  0  0  0  0  0  0  0  0  0  0  0
    9.0933   -0.0000   -0.0000 C   0  0  0  0  0  0  0  0  0  0  0  0
   19.4856   -0.0000   -0.0000 O   0  0  0  0  0  0  0  0  0  0  0  0
   10.3923    3.7500   -0.0000 C   0  0  0  0  0  0  0  0  0  0  0  0
    7.7942   -0.7500   -0.0000 C   0  0  0  0  0  0  0  0  0  0  0  0
   20.7846   -0.7500   -0.0000 C   0  0  0  0  0  0  0  0  0  0  0  0
    7.0442   -2.0490   -0.0000 F   0  0  0  0  0  0  0  0  0  0  0  0
    6.4952   -0.0000   -0.0000 C   0  0  0  0  0  0  0  0  0  0  0  0
    8.5442   -2.0490   -0.0000 C   0  0  0  0  0  0  0  0  0  0  0  0
   22.0837   -0.0000   -0.0000 C   0  0  0  0  0  0  0  0  0  0  0  0
    6.4952    1.5000   -0.0000 O   0  0  0  0  0  0  0  0  0  0  0  0
    5.1962   -0.7500   -0.0000 N   0  0  0  0  0  0  0  0  0  0  0  0
    3.8971   -0.0000   -0.0000 C   0  0  0  0  0  0  0  0  0  0  0  0
    5.1962   -2.2500   -0.0000 C   0  0  0  0  0  0  0  0  0  0  0  0
    2.5981   -0.7500   -0.0000 C   0  0  0  0  0  0  0  0  0  0  0  0
    2.5981   -2.2500   -0.0000 C   0  0  0  0  0  0  0  0  0  0  0  0
    3.8971   -3.0000   -0.0000 O   0  0  0  0  0  0  0  0  0  0  0  0
    1.2990   -3.0000   -0.0000 N   0  0  0  0  0  0  0  0  0  0  0  0
  1  2  2  0  0  0  0
  1  3  1  0  0  0  0
  1  4  1  0  0  0  0
  1  5  1  0  0  0  0
  3  6  1  0  0  0  0
  4  7  1  0  0  0  0
  8  5  1  1  0  0  0
  6  9  2  0  0  0  0
  6 10  1  0  0  0  0
  7 11  1  0  0  0  0
  8 12  1  0  0  0  0
  8 13  1  0  0  0  0
  9 14  1  0  0  0  0
 10 15  2  0  0  0  0
 11 16  1  0  0  0  0
 12 17  1  0  0  0  0
 14 18  2  0  0  0  0
 19 16  1  0  0  0  0
 17 20  1  0  0  0  0
 19 21  1  1  0  0  0
 22 19  1  0  0  0  0
 19 23  1  0  0  0  0
 20 24  1  0  0  0  0
 22 25  1  6  0  0  0
 22 26  1  0  0  0  0
 26 27  1  0  0  0  0
 26 28  1  0  0  0  0
 27 29  2  0  0  0  0
 29 30  1  0  0  0  0
 30 31  2  0  0  0  0
 30 32  1  0  0  0  0
 15 18  1  0  0  0  0
M  END
>  <idcoordinates2D>


>  <FragFp>
[r<yzQi:eTdQhDYbfzNkbbrpK771boy@P_tNfwHJ208kB8!8H1kWW5WJ40JJF0W@8!V021B!

>  <PathFp>
F080N3N0F80DXZkX_8JP18@09X014930V8HI21FC0L!VB5FV0m10H0Ek5!FWFF1XV20Fd30K9L2kHF2VRF50

>  <SkelSpheres>
03/-2&B(11%201!3/(1,2)8$6$2/1-2/-3(3$1$1$1)1/*11%3%1!4/#1,1//!1.101!3(1&1#1#3/&1)1!7/!2!1%1$3(@&1/1/2$2$222!6+21#2&2/&3-1$3-1#202!3$1//)1#2/!4!2$3/)2*1!3/!1///2//(1)p1$31/.1#@&1,2%1%1(2#4%1&2$1(1*53/(21+1)2$2#201-1,1/2%1%104(2/1!1-

>  <Structure>
e`P\FD@BIohDL@ag`O@jPrRSIJIQIKYZQZVKJNQMUPUAQUUULqapdiUHMf

>  <Atoms>
32

>  <Bonds>
32

>  <Total Molweight>
440

>  <Total Molweight 2>
440.218

>  <cLogP>
0.8918

>  <H-Acceptors>
9

>  <H-Donors>
0

>  <Total Surface Area>
104.87

>  <Relative PSA>
0.79918

>  <Polar Surface Area>
101.59

>  <Shape Index>
0.5625

>  <Molecular Flexibility>
0.76218

>  <Molecular Complexity>
0.73199

>  <Non-H Atoms>
32

>  <Non-C/H Atoms>
11

>  <Electronegative Atoms>
11

>  <Stereo Centers>
4

>  <Rotatable Bonds>
15

>  <Rings Closures>
1

>  <Aromatic Rings>
1

>  <Aromatic Atoms>
6

>  <sp3-Atoms>
17

>  <Symmetric atoms>
2

$$$$

eCreator 1.02D

 33 32  0  0  0  0  0  0  0  0999 V2000
   14.2894   -0.0000   -0.0000 P   0  0  0  0  0  0  0  0  0  0  0  0
   15.5885    0.7500   -0.0000 O   0  0  0  0  0  0  0  0  0  0  0  0
   15.5885   -0.7500   -0.0000 O   0  0  0  0  0  0  0  0  0  0  0  0
   12.9904   -0.7500   -0.0000 O   0  0  0  0  0  0  0  0  0  0  0  0
   14.2894    1.5000   -0.0000 N   0  0  0  0  0  0  0  0  0  0  0  0
   16.8875   -0.0000   -0.0000 C   0  0  0  0  0  0  0  0  0  0  0  0
   11.6913   -0.0000   -0.0000 C   0  0  0  0  0  0  0  0  0  0  0  0
   15.5885    2.2500   -0.0000 C   0  0  0  0  0  0  0  0  0  0  0  0
   18.1865   -0.7500   -0.0000 C   0  0  0  0  0  0  0  0  0  0  0  0
   10.3923   -0.7500   -0.0000 C   0  0  0  0  0  0  0  0  0  0  0  0
   15.5885    3.7500   -0.0000 C   0  0  0  0  0  0  0  0  0  0  0  0
   19.4856   -0.0000   -0.0000 C   0  0  0  0  0  0  0  0  0  0  0  0
    9.0933   -0.0000   -0.0000 O   0  0  0  0  0  0  0  0  0  0  0  0
   10.3923   -2.2500   -0.0000 C   0  0  0  0  0  0  0  0  0  0  0  0
   14.2894    4.5000   -0.0000 O   0  0  0  0  0  0  0  0  0  0  0  0
   16.8875    4.5000   -0.0000 O   0  0  0  0  0  0  0  0  0  0  0  0
   20.7846   -0.7500   -0.0000 C   0  0  0  0  0  0  0  0  0  0  0  0
    7.7942   -0.7500   -0.0000 C   0  0  0  0  0  0  0  0  0  0  0  0
   11.6913   -3.0000   -0.0000 O   0  0  0  0  0  0  0  0  0  0  0  0
   16.8875    6.0000   -0.0000 C   0  0  0  0  0  0  0  0  0  0  0  0
   20.7846   -2.2500   -0.0000 C   0  0  0  0  0  0  0  0  0  0  0  0
    6.4952   -0.0000   -0.0000 N   0  0  0  0  0  0  0  0  0  0  0  0
    7.7942   -2.2500   -0.0000 C   0  0  0  0  0  0  0  0  0  0  0  0
   18.1865    6.7500   -0.0000 C   0  0  0  0  0  0  0  0  0  0  0  0
   15.5885    6.7500   -0.0000 C   0  0  0  0  0  0  0  0  0  0  0  0
   22.0836   -3.0000   -0.0000 C   0  0  0  0  0  0  0  0  0  0  0  0
    5.1962   -0.7500   -0.0000 C   0  0  0  0  0  0  0  0  0  0  0  0
    9.0933   -3.0000   -0.0000 C   0  0  0  0  0  0  0  0  0  0  0  0
    5.1962   -2.2500   -0.0000 O   0  0  0  0  0  0  0  0  0  0  0  0
    3.8971   -0.0000   -0.0000 N   0  0  0  0  0  0  0  0  0  0  0  0
    2.5981   -0.7500   -0.0000 C   0  0  0  0  0  0  0  0  0  0  0  0
    1.2990   -0.0000   -0.0000 C   0  0  0  0  0  0  0  0  0  0  0  0
    0.0000   -0.7500   -0.0000 C   0  0  0  0  0  0  0  0  0  0  0  0
  1  2  2  0  0  0  0
  1  3  1  0  0  0  0
  1  4  1  0  0  0  0
  1  5  1  0  0  0  0
  3  6  1  0  0  0  0
  4  7  1  0  0  0  0
  5  8  1  0  0  0  0
  6  9  2  0  0  0  0
 10  7  1  0  0  0  0
  8 11  1  0  0  0  0
  9 12  1  0  0  0  0
 10 13  1  6  0  0  0
 10 14  1  0  0  0  0
 11 15  2  0  0  0  0
 11 16  1  0  0  0  0
 12 17  2  0  0  0  0
 18 13  1  6  0  0  0
 14 19  1  0  0  0  0
 16 20  1  0  0  0  0
 17 21  1  0  0  0  0
 18 22  1  0  0  0  0
 18 23  1  0  0  0  0
 20 24  1  0  0  0  0
 20 25  1  0  0  0  0
 21 26  2  0  0  0  0
 22 27  1  0  0  0  0
 23 28  1  0  0  0  0
 27 29  2  0  0  0  0
 27 30  1  0  0  0  0
 30 31  1  0  0  0  0
 31 32  1  0  0  0  0
 32 33  2  0  0  0  0
M  END
>  <idcoordinates2D>


>  <FragFp>
;j:UirrzS:pNijBaUjvheYbA80op7Xl81fOpF4jyZAFep4XFV1040g!5W4c110V!J#V2N$X14!

>  <PathFp>
8094FHNLF!BX0m0_B4N10@Z5@208964X0HN35Ng16Z02O50V0V94m0Dl02WPG0s1gZF03cA1!m2o0L6Vh05F

>  <SkelSpheres>
/02!1!1(1%F(11(2)2#5/1/#2$5$7/.2//&E+1///1/!1#1/#1$105*201$1$1&11!1/)3&1+1(6/2/.1-17&2//$101&1!8(2/2*1(2*4!3!1*1&1!1#2%1#3%5/%4(1$2#14,3#1)1!2/*103#1&1/+1/1/$3/#1(3+r$2/!102(51*1)2/&7//+1%4/)12#101!201//*2#2#1)1(1)10302%2(2*107#2&

>  <Structure>
ehP\AH@BJkhDLCGODc`OCIILdddhhdleMDeXTfjijifjjffiPddTPxoF

>  <Atoms>
33

>  <Bonds>
32

>  <Total Molweight>
453

>  <Total Molweight 2>
453.218

>  <cLogP>
0.9658

>  <H-Acceptors>
11

>  <H-Donors>
0

>  <Total Surface Area>
119.96

>  <Relative PSA>
0.89071

>  <Polar Surface Area>
127.89

>  <Shape Index>
0.57576

>  <Molecular Flexibility>
0.7199

>  <Molecular Complexity>
0.7177

>  <Non-H Atoms>
33

>  <Non-C/H Atoms>
12

>  <Electronegative Atoms>
12

>  <Stereo Centers>
3

>  <Rotatable Bonds>
18

>  <Rings Closures>
0

>  <Aromatic Rings>
0

>  <Aromatic Atoms>
0

>  <sp3-Atoms>
17

>  <Symmetric atoms>
1

$$$$

eCreator 1.02D

 31 32  0  0  0  0  0  0  0  0999 V2000
    9.0933   -0.0000   -0.0000 P   0  0  0  0  0  0  0  0  0  0  0  0
    9.0933   -1.5000   -0.0000 O   0  0  0  0  0  0  0  0  0  0  0  0
    9.0933    1.5000   -0.0000 O   0  0  0  0  0  0  0  0  0  0  0  0
    7.7942   -0.7500   -0.0000 O   0  0  0  0  0  0  0  0  0  0  0  0
   10.3923   -0.7500   -0.0000 N   0  0  0  0  0  0  0  0  0  0  0  0
   10.3923    2.2500   -0.0000 C   0  0  0  0  0  0  0  0  0  0  0  0
    6.4952   -0.0000   -0.0000 C   0  0  0  0  0  0  0  0  0  0  0  0
   11.6914   -0.0000   -0.0000 C   0  0  0  0  0  0  0  0  0  0  0  0
   11.6914    1.5000   -0.0000 C   0  0  0  0  0  0  0  0  0  0  0  0
   10.3923    3.7500   -0.0000 C   0  0  0  0  0  0  0  0  0  0  0  0
    5.1962   -0.7500   -0.0000 C   0  0  0  0  0  0  0  0  0  0  0  0
   12.9904   -0.7500   -0.0000 C   0  0  0  0  0  0  0  0  0  0  0  0
   12.9904    2.2500   -0.0000 C   0  0  0  0  0  0  0  0  0  0  0  0
   11.6914    4.5000   -0.0000 C   0  0  0  0  0  0  0  0  0  0  0  0
    3.8971   -0.0000   -0.0000 C   0  0  0  0  0  0  0  0  0  0  0  0
   14.2894   -0.0000   -0.0000 O   0  0  0  0  0  0  0  0  0  0  0  0
   12.9904    3.7500   -0.0000 C   0  0  0  0  0  0  0  0  0  0  0  0
    3.8971    1.5000   -0.0000 O   0  0  0  0  0  0  0  0  0  0  0  0
    2.5981   -0.7500   -0.0000 C   0  0  0  0  0  0  0  0  0  0  0  0
   15.5885   -0.7500   -0.0000 C   0  0  0  0  0  0  0  0  0  0  0  0
    1.8481   -2.0490   -0.0000 F   0  0  0  0  0  0  0  0  0  0  0  0
    1.2990   -0.0000   -0.0000 C   0  0  0  0  0  0  0  0  0  0  0  0
    3.3481   -2.0490   -0.0000 C   0  0  0  0  0  0  0  0  0  0  0  0
    1.2990    1.5000   -0.0000 O   0  0  0  0  0  0  0  0  0  0  0  0
    0.0000   -0.7500   -0.0000 N   0  0  0  0  0  0  0  0  0  0  0  0
   -1.2990    0.0000   -0.0000 C   0  0  0  0  0  0  0  0  0  0  0  0
   -0.0000   -2.2500   -0.0000 C   0  0  0  0  0  0  0  0  0  0  0  0
   -2.5981   -0.7500   -0.0000 C   0  0  0  0  0  0  0  0  0  0  0  0
   -1.2990   -3.0000   -0.0000 N   0  0  0  0  0  0  0  0  0  0  0  0
   -2.5981   -2.2500   -0.0000 C   0  0  0  0  0  0  0  0  0  0  0  0
   -3.8971   -3.0000   -0.0000 O   0  0  0  0  0  0  0  0  0  0  0  0
  1  2  2  0  0  0  0
  1  3  1  0  0  0  0
  1  4  1  0  0  0  0
  1  5  1  0  0  0  0
  3  6  1  0  0  0  0
  4  7  1  0  0  0  0
  5  8  1  0  0  0  0
  6  9  2  0  0  0  0
  6 10  1  0  0  0  0
  7 11  1  0  0  0  0
  8 12  1  0  0  0  0
  9 13  1  0  0  0  0
 10 14  2  0  0  0  0
 15 11  1  0  0  0  0
 12 16  1  0  0  0  0
 13 17  2  0  0  0  0
 15 18  1  6  0  0  0
 19 15  1  0  0  0  0
 16 20  1  0  0  0  0
 19 21  1  1  0  0  0
 22 19  1  0  0  0  0
 19 23  1  0  0  0  0
 22 24  1  6  0  0  0
 22 25  1  0  0  0  0
 25 26  1  0  0  0  0
 25 27  1  0  0  0  0
 26 28  2  0  0  0  0
 27 29  1  0  0  0  0
 28 30  1  0  0  0  0
 30 31  2  0  0  0  0
 14 17  1  0  0  0  0
 29 30  1  0  0  0  0
M  END
>  <idcoordinates2D>


>  <FragFp>
[r<yzQi:eThfhynbfzwkL7rxKr71bZy@PhtPzwLL30cNJ860@Llk9W_WJ404JHFW@@!V0X1B!

>  <PathFp>
F091NIN2F80DXZkX_BJP1820OX21B9M8V8HI31F50LV0VC5FV0mG0HVUl5!4WFF1XV22Jd70K9L2kHF6VRF50

>  <SkelSpheres>
32/#1/0B(11(3!5!1/+1/802205$2.2.2/-3(3#2/&1/%1*3%1!1/#1,1/(1/)1-1/2/&2&102!5/#3-1(6&1//%12$1!107/02&2/&2$2$1!1$2)1#2#102(2&1101//!211!2)1!2!2/.2$2$1!3(2$1#102/%1///(2&1(1m%3!4.11#1+@1!1!1&3)101+2&4%1/%1)12/)22)1!1/!202!31/!1/$1%1%105(2/!12!1*

>  <Structure>
eo`\ND@BAchDLOHng`O@jPrRSIJIIIKQFPpqIZpHzyjjB`hjjjfdlGHeJhA@

>  <Atoms>
31

>  <Bonds>
32

>  <Total Molweight>
432

>  <Total Molweight 2>
432.195

>  <cLogP>
-0.3694

>  <H-Acceptors>
10

>  <H-Donors>
0

>  <Total Surface Area>
124.15

>  <Relative PSA>
0.78059

>  <Polar Surface Area>
121.82

>  <Shape Index>
0.54839

>  <Molecular Flexibility>
0.7

>  <Molecular Complexity>
0.79438

>  <Non-H Atoms>
31

>  <Non-C/H Atoms>
12

>  <Electronegative Atoms>
12

>  <Stereo Centers>
4

>  <Rotatable Bonds>
12

>  <Rings Closures>
2

>  <Aromatic Rings>
1

>  <Aromatic Atoms>
6

>  <sp3-Atoms>
16

>  <Symmetric atoms>
2

$$$$

eCreator 1.02D

 32 32  0  0  0  0  0  0  0  0999 V2000
    5.1962   -0.5000   -0.0000 P   0  0  0  0  0  0  0  0  0  0  0  0
    6.0622   -1.0000   -0.0000 O   0  0  0  0  0  0  0  0  0  0  0  0
    6.0622   -0.0000   -0.0000 O   0  0  0  0  0  0  0  0  0  0  0  0
    5.1962   -1.5000   -0.0000 O   0  0  0  0  0  0  0  0  0  0  0  0
    4.3301   -0.0000   -0.0000 N   0  0  0  0  0  0  0  0  0  0  0  0
    6.9282   -0.5000   -0.0000 C   0  0  0  0  0  0  0  0  0  0  0  0
    4.3301   -2.0000   -0.0000 C   0  0  0  0  0  0  0  0  0  0  0  0
    3.4641   -0.5000   -0.0000 C   0  0  0  0  0  0  0  0  0  0  0  0
    7.7942   -0.0000   -0.0000 C   0  0  0  0  0  0  0  0  0  0  0  0
    6.9282   -1.5000   -0.0000 C   0  0  0  0  0  0  0  0  0  0  0  0
    4.3301   -3.0000   -0.0000 C   0  0  0  0  0  0  0  0  0  0  0  0
    2.5981   -0.0000   -0.0000 C   0  0  0  0  0  0  0  0  0  0  0  0
    3.4641   -1.5000   -0.0000 C   0  0  0  0  0  0  0  0  0  0  0  0
    8.6603   -0.5000   -0.0000 C   0  0  0  0  0  0  0  0  0  0  0  0
    3.5211   -3.5878   -0.0000 O   0  0  0  0  0  0  0  0  0  0  0  0
    5.1391   -3.5878   -0.0000 C   0  0  0  0  0  0  0  0  0  0  0  0
    1.7321   -0.5000   -0.0000 O   0  0  0  0  0  0  0  0  0  0  0  0
    3.8301   -4.5388   -0.0000 C   0  0  0  0  0  0  0  0  0  0  0  0
    6.0902   -3.2788   -0.0000 O   0  0  0  0  0  0  0  0  0  0  0  0
    4.8301   -4.5388   -0.0000 C   0  0  0  0  0  0  0  0  0  0  0  0
    0.8660   -0.0000   -0.0000 C   0  0  0  0  0  0  0  0  0  0  0  0
    3.2423   -5.3479   -0.0000 N   0  0  0  0  0  0  0  0  0  0  0  0
    5.4179   -5.3479   -0.0000 C   0  0  0  0  0  0  0  0  0  0  0  0
    0.8660    1.0000   -0.0000 C   0  0  0  0  0  0  0  0  0  0  0  0
    0.0000   -0.5000   -0.0000 C   0  0  0  0  0  0  0  0  0  0  0  0
    3.6491   -6.2614   -0.0000 C   0  0  0  0  0  0  0  0  0  0  0  0
    2.2478   -5.2433   -0.0000 C   0  0  0  0  0  0  0  0  0  0  0  0
    4.6436   -6.3659   -0.0000 O   0  0  0  0  0  0  0  0  0  0  0  0
    1.6600   -6.0523   -0.0000 C   0  0  0  0  0  0  0  0  0  0  0  0
    2.0668   -6.9659   -0.0000 C   0  0  0  0  0  0  0  0  0  0  0  0
    3.0613   -7.0704   -0.0000 O   0  0  0  0  0  0  0  0  0  0  0  0
    1.4790   -7.7749   -0.0000 N   0  0  0  0  0  0  0  0  0  0  0  0
  1  2  2  0  0  0  0
  1  3  1  0  0  0  0
  1  4  1  0  0  0  0
  1  5  1  0  0  0  0
  3  6  1  0  0  0  0
  4  7  1  0  0  0  0
  8  5  1  1  0  0  0
  6  9  2  0  0  0  0
  6 10  1  0  0  0  0
 11  7  1  6  0  0  0
  8 12  1  0  0  0  0
  8 13  1  0  0  0  0
  9 14  1  0  0  0  0
 11 15  1  0  0  0  0
 16 11  1  0  0  0  0
 12 17  1  0  0  0  0
 18 15  1  0  0  0  0
 16 19  1  1  0  0  0
 16 20  1  0  0  0  0
 17 21  1  0  0  0  0
 18 22  1  6  0  0  0
 20 23  1  0  0  0  0
 21 24  1  0  0  0  0
 21 25  1  0  0  0  0
 22 26  1  0  0  0  0
 22 27  1  0  0  0  0
 26 28  2  0  0  0  0
 27 29  2  0  0  0  0
 29 30  1  0  0  0  0
 30 31  2  0  0  0  0
 30 32  1  0  0  0  0
 18 20  1  0  0  0  0
M  END
>  <idcoordinates2D>


>  <FragFp>
;j;ir<yxOjjxiUjvhynrfuRkprnx8ljGrJiAyhdNzpLHK8Oc42i0@MWJdW_04W8J42NWX@01V0214!

>  <PathFp>
F094P3NH080DX0mV_8JP10@5O@0109MB28FII5NhW740XO5GV0V94m0El10WFlFs1ZV!Id3JF0q2o0J2V505F

>  <SkelSpheres>
02!2/*2$107(31#10101/)1$1/&10D$3/.2#1*2/2%9///$11/04////!1!1-3$3!3,1)2.1/1!2/!2021/$D2%2.1(1%2&11#121!8*1-2/,2(1$3/01202/02/$1&1&2$6*202#1.1/,1+1!1#2&1/(1#4(22!1#1/-3)20o1/3%1%1!1.11(2$2$1)3%1#2-1#1/#53.2)3#1/#1!1!1//*3$2!1)103!1$2/#6!1)1

>  <Structure>
e`P\AH@BJohDLG@dmg`OCIILdheEhbheeEJliEduUMUUUUURsQGBTgdbRGElp

>  <Atoms>
32

>  <Bonds>
32

>  <Total Molweight>
441
[truncated: 517,640 more chars]
