# Supplementary material for: Limits of Prediction for Machine Learning in Drug Discovery
Source: Front Pharmacol. 2022 Mar 10;13:832120. doi: 10.3389/fphar.2022.832120 (PMC8960959; doi:10.3389/fphar.2022.832120)
Supplement: Supplementary file 1 [file DataSheet1.ZIP › supportingInformation/publication/molecules_sofosbuvir03.dwar]

<datawarrior-fileinfo>
<version="3.3">
<rowcount="0000000290">
<application="DWARFileHandler">
</datawarrior-fileinfo>
<column properties>
<columnName="idcoordinates2D">
<columnProperty="parent	Structure">
<columnProperty="specialType	idcoordinates2D">
<columnName="FragFp">
<columnProperty="parent	Structure">
<columnProperty="specialType	FragFp">
<columnProperty="version	1.2.1">
<columnName="PathFp">
<columnProperty="parent	Structure">
<columnProperty="specialType	PathFp">
<columnProperty="version	1.1">
<columnName="SkelSpheres">
<columnProperty="parent	Structure">
<columnProperty="specialType	SkelSpheres">
<columnProperty="version	1.1">
<columnName="Structure">
<columnProperty="specialType	idcode">
</column properties>
idcoordinates2D	FragFp	PathFp	SkelSpheres	Structure	Atoms	Bonds	Total Molweight	Total Molweight 2	cLogP	H-Acceptors	H-Donors	Total Surface Area	Relative PSA	Polar Surface Area	Shape Index	Molecular Flexibility	Molecular Complexity	Non-H Atoms	Non-C/H Atoms	Electronegative Atoms	Stereo Centers	Rotatable Bonds	Rings Closures	Aromatic Rings	Aromatic Atoms	sp3-Atoms	Symmetric atoms
	;EzUzcMzxnzgxO1fVXDge4yX7@cBVF52x0l90W0V0@40Fm!F1#40D022V!11!V!42F!P%14!	F09082N6#4X0m0_8F01020J@0109JB08FF358_V6!VN40V0V10k0@l12!WFN04VF!930F0X2k0F20_010	/(1%1(B05%3)21%1(1/!3.21#4$3#102//.4/C+1/03/////1/$1,1*6//)11$1,1101!4//&2#5&1/.1,1$502//101//!1/!2//+2/2(2#3//+1/!11!1/#1-1///.30a!1+1/(1$1!1.2#1/&2,1/!1//+2.2&1101!1(1/!2$2$2*10103#2/(5052*	fnmQR@LI``sj`|DjUUUVYZjfjfjjVFhadY`	23	22	319	319.148	1.0659	7	0	74.59	0.8894	96.06	0.69565	0.80542	0.55303	23	8	8	2	14	0	0	0	14	0
	zrzhzxUirpzKzvl92j5aUf@482b@@FVZ7VG8190_029P52F0V!F08#V!4#110V)N$X1B!	8084F2NJF!4X4m0_B4J102058#944X0F0258Z02402840V0V90u0@k021HG080BZF038C1!22kF40V_01F	/(2.A(1)1&1(1//#1#4$1#1+2//$4/9+1/)2-1//!3-1&1/$1&1$2&3*1.2/!1$1.21!2//+74%1//&1!302$5(32///,21!2.2)1&4/3//#2!2//+101/01/&1)1/+3//&10Z%1(1/-1/01$3(1!4/.3+1%3/1)11(1/02$1!1!1(1/(2+101010103#2/(305)11	fnmqQ@LQ[AFcVAxUdLdbRRRRbQTtRjjZifjjh^bFUf	23	22	328	328.131	-3.3761	8	0	78.72	0.84845	88.3	0.65217	0.73301	0.55886	23	10	10	2	14	0	0	0	16	0
	;EzUUeMrzGzelNVf4aUie4@Xb@80kJ5VG81WFW#e40F2W!F01#4#V4011%4!V0N$214!	!94F2NH#6X0m0_80H102058#95020FH358Z06402840V0V90m06k!101FN04V!3c1F!62k0J2V_01F	//#1010C(1!1%2&1$1!1$1$1/&21#2$3#1*2/-1%2/0B!1(3///01//#1)201&1,21+2(101/&2/!2$5/#5/(2/!3&1-1#1/.6(2//$2*6/$1$2%3/1/&2/#1,4$2+1%1$1,2!1+2%1//#1/+2//!20_.1(101/!1/01$1+2!1//(1//23)1/&1!1101(1(2.1/!102/,4031*	fnmPr@LI`cU`mAxYIDdddhddlTeUTuUMULpEDLll	23	22	323	323.136	-0.5795	8	0	84.58	0.86593	94.29	0.69565	0.76627	0.56985	23	9	9	2	16	0	0	0	14	0
	;EvQzeM:nzytOVfoeTdA4DXbec8k4_WK0111W0Z8@40F@ZFF#V%H#15%4!V0N!V!14!	F08!2N$4X0m0_8F010205@0109#8FF258W06!V840V0V10k0Dk1#WFN!V#d30F022k0F2V_010	//2&B#1#2)1&1//+21#9$4#1//4/)2&9+3!1//,1,1&3/+1/$1,2*4/1%2$1&2$1$1,1%2/!2$2/!7(1*1$21*11,2$3///)4/02.2&1////!2//+2/,1//+2///20c#1!13%1+1/01+1&1/01/$3/#1/&1$1!22(11.201%1!1*1/&1$14(1#102/,62,	fnmQb@LY`bpOAJeUYWWofjijjZji`qPYP	23	22	311	311.172	3.0196	5	0	31.37	1.1827	47.76	0.65217	0.80345	0.55002	23	6	6	3	15	0	0	0	17	0
	;jvvzir:UzylOBhweTcQh@Ybec8F5bYK0121WFZ8@Z9Fe(4$I10V15$F$2N!V0V14!	!8!HN$BX0H0_8JN1020B@010820V8FF248V04V0VO50V0V14m0@k1#W0s1VV#830F022k0F20_050	//(B(21//+2/2$9$3/.2/.2&9+3!1!1)1/.2/!1&2/%1,101$1,2#1/,21-3+1#1)1!2-1#3$2/!8/)5%201/02$3/)2101/#1&4%1*1.2(1//-2.1!1//,1///01-2.3//(10b4!1!1/!2/.1/&3+1/.1!1//(1/02%1!1/)1.4(1#10401$12%2,5-	fnmqb@BIkAF@^FRRYIIQHkQZKMUSUSUUPH\h	23	22	313	313.168	1.5776	6	0	29.43	1.6198	55.06	0.69565	0.79558	0.58959	23	7	7	2	13	0	0	0	17	1
	zrzhzxUirpzpzvt92j5aUf@4B2b@@kVZ7VO8350b029P5XF0V0FF08#V!4#1W0o#4$N$X1B!	N084F2NFF!4X4m0_B4J102058#950X0F0258Z02402840V0V90u0@k!1HGF80DZ!38CG!22kF40V_01F	/(2.A(1)1&1(1,3/%1#3$5#1+1///%9+3/)2-1//!3-1&1/$1&1$3*4/&2/!11#103,21!2/(2/!4&1/!1/!31!301$5(32//.4,2#2.2/04/31//!2!2//+201(1//*1////#10Z%1(1/-1/01$3(1!4//+1%3/1)1)1.201$1!1101(1/-5%101#103/1+3+11	fnmqQ@LA[AFcVAxEdLdbRRRRbUbbRjjZifjih^dFT	23	22	328	328.131	-3.5372	8	0	94.32	0.70812	88.3	0.6087	0.74906	0.57758	23	10	10	2	15	0	0	0	14	0
	;hvxzirnx:wx9DhdXDd@hBY79e8V0MV50120b0eYHVdF1k0F!8!2#2&4#440V2%214!	F08!2F$8X0kVZcJP10219201093!8FG21FW0620V850V0V12H0Ek1#WFF1ZV#d30F0L2k0F2V4050	//%10E(11(2///#2$4$3.2+2!2/%2.19/,2///////*101!1/!1#1&1/#1!2)3!8+2/)1$5//.2$6#15+2,2/&1*1!2/#2%2(302$1.2+1)201/3//.304$1%1/,1//$2$2//0a&1/)1+101/&3.1-4#2/)2/)22)1!1&1%1%12!1/%1/.103(2/#1!1*	fnmQR@BI`cEh`|DjmUU]^yvjjijjjZ@Y@k@	23	22	319	319.148	0.7471	7	0	52.07	1.291	81.28	0.69565	0.76301	0.57505	23	8	8	2	14	0	0	0	17	0
	;EzQzeM:nzytOWfoeTdA4DXbec8kZ_W_0111W0Z8@!F@ZFF#V!8!H#14)V08!V!14!	!8!2N$4X0m0_8F010@01@0109#8FF258g06!VN40V0V10k0Dl1!FW0N04V#c30F0X2k0F2V5010	/*3$2&C(4/01/#1/&21#9$1#2$1/*4/(22&7.1/&2/$1/$3/+2/$3/(2/1%2$1&2#21$1,1%5/!2/(@&11*1$2+11,2$4-1///,2.2&1////!4//-1/*1/,1-1///20b#1!12%1+1/01+1%2#1/&2//1%2/1(21(1101)2$1%1//%1$14(1#102/+14-	fnmPR@LY`bsP^FRQIIJIHiQHqUUMUUUULFJCJ	23	22	315	315.160	2.6163	6	0	24.1	2.0805	64.83	0.69565	0.81031	0.55002	23	7	7	3	14	0	0	0	18	0
	zrzCvSUeMpzlzut90f5aTc@4B2b@@kVZ5VO0110Y0@8@5VF0V0FF08+1W04#4!V0N$X14!	F084F2NF#4X0mV_B4H102058#950X0F0258V02402840V0V90m0Dk!1FGF804V!3c9F!62k040V_01F	/03/%B(1)11%1(1/-1#21#4$2#1*2//%2/B+3/)2-1$2/)1!1-1&1&1,1,3*1/&4(1!1%2$1/1!6/(2/!7/*1/!22$1$4///)4/*2%2/11///$2!3//+2$2,102&2/,1///.20a.1/-1/02&3)2/#201/$1/&1(23)102.1$1!1101(1/-3,103/,3!2(11	fnmpR@LAkAFc@|DjUUUU{mZjfjfjijChaee`	23	22	317	317.156	0.6942	7	0	51.1	0.99119	60.23	0.65217	0.73588	0.56169	23	8	8	2	15	0	0	0	17	0
	;EvSUeMrzGzulOVf5aUif48Xb@@FFo5VG81d1W068@C0F0W!F098!4$4011+N$X1B!	!84F2NJF!4X4H0_B4J102058#844X0FF248V04Z02840V0V90u0@k021NG0N04VF0I8C#22kFJ2V_01F	/$1*22%B(1/01(1/02/41#6)1/#1/,4/B+1/(1/,3)1*2/%1-1%1,1&2/$3/(1$1)1///%@2//02#1&1$2$3(12///,21!1.2//!3(1/2)1!1/.1+101$1+1/&1/////a(2%1(102!1.1//#3!1//(102/.1)2/02$2!2!1(1/(2$2!1!2#10103#2/(806+	fnmqa@LAkAF`^AYCIHdddeLlihdZjfjfjji@hzHYFX	23	22	320	320.155	1.4516	6	0	38.6	1.0531	51	0.69565	0.71581	0.60693	23	8	8	3	14	0	0	0	18	0
	;EvUzeM:nzixOVfZeTge4BXb@sgko5VC0WW0W0c0@0VFFV0FF01#40220401&428V08$V14!	F08!2FF#4X0mV_8FH10201@010950V8FGH58d06!V940V0V10m0Dk101FWFN!V!3d30F062k0F2V501F	/02/%F(1)1&1(1$1/,21#4)2*1,2*1,2&2(@//%22!1////#2&1&1$3#1/2021/&1/021$1/#6/&13-2#9///$1$4(1/)1///02%201/+1/-2)2!4/*11/$2!1%1!1//!1#1/!1//+10c.2(1/$1#1%1%1$103)2!1,1!2!1/#2%1/)21)21$1$2$1#31!1/(1/02,103/,5!11)	fa}pR@LI[AFk@|LdbRRRTQRRtRUUSUUUUMPEDLbl	24	23	329	329.167	1.0465	7	0	35.51	1.5137	71.23	0.70833	0.80481	0.56718	24	8	8	2	16	0	0	0	20	0
	;jv:er:nzgxO2fZaDhe4yXr@cgVFKVS0l90W0V1P0VFHV0F18!F26026V!W#18046FV0@$V14!	F09!2N2#4X0m0_cFF1021G@0109KBV8FF35NW0620V940V0V12m0Dk1#WFN04VF20d30F022k0F2V5010	$2/*1&E(1)2&1//+2$4$4.2///2%@-1+1*2/////1/)1*34/&2/!2$4,1101!5(5/-2#6/*1+1,1$402//101%1//$2!2!1!2/1/&1/#2)2!2/03//,1//&1///.30c!1//1!2)1/#1*121#1+3%1/)12/(22)2.201#511/01.2*2,104/,5!1)3	fa}pR@LY{ACo@|LdbRTRRRLVrbUUTtuUUSPmH\h	24	23	329	329.167	1.73	7	0	51.11	1.0517	71.23	0.625	0.83175	0.59634	24	8	8	2	16	0	0	0	18	0
	zrzhzxUirpzpzvt92j5aUf@4B2b@@kVZ7VO83C0b029P5XF0V0FF08#V!4#1W0o#4$N$X1B!	N084F2NJF!4X4m0_B4J102058#954X0F0258Z02402840V0V90u0@k021HGF80DZF038CG!22kF40V_01F	/(2.A(1)1&1(1,3/%1#3$3#1+1//$4/A+1/)2-1//!3-1&1/$1&1$2*4/&2/!11#103,21!2//+6&1//%31!301$5(32///,21!2.2/04/31//!2!2//+101(1(1/&1)1////#10a%1(1/-1/01$3(1!4//+1%3/1)1)1.201$1!1!1(1/(2$5%101010103#2+1+305)11	fa}qQ@LQ{AFcVAxUdLdbRRRRbQTtRUUSULuUSP}DLkL	24	23	340	340.142	-3.1495	8	0	91.23	0.73211	88.3	0.625	0.73425	0.58251	24	10	10	2	15	0	0	0	15	0
	;jvvzirvzUzil8DhweTc@h8Ybec8k47Y10130_0V@@V9FVk&4$11!14)V28!V0V14!	!8!HF$BX0m0_8JN10209@218920V8FF25NV06V0V950V0V14m0Dk1#W0s1VV#c30F0H2k0F2V5050	$1//!G(21(1+2//&2$4$3.2.2!1/*2201$9.1/&2//(1(1/$2,102$3/01!1)2+1#2/(1%2)2!9//&2#5(101/+2&1!1&41&1/2/&1*1!1/#2%2(302$1//%201,1!2/%1/(4//.1/.2/$3/#c$201/!2/$1)4/)1//)1//22)3/(1#1/(1.2,104(2-2$3!1)2	fa}pR@BIKAFK@|DjmUU][uUjjZjjjjPPyP	24	23	329	329.167	0.8593	7	0	39.43	1.4626	64.29	0.75	0.80318	0.58006	24	8	8	2	16	0	0	0	18	0
	;jvvzir<ytOijy@TdOhBYbcc8k5Yl4K371_kg@PV9!wHF2!V%H0FV04V#JJF0V2#V!1B!	F08!3F!808X4kVZ8J810209X01092!8FG21F106!V850V0m10F0Dk1#WFF1XV!Fd30F0L2kFF2V4050	//2&E#1#11(2!3%1%1*3/1%2$4$1-3.22$2,3/#3/*1/*1&3/)1//+1/(1/%1//1)1!5/!2%1/09+1+1+2$1)2$4/)3/&1-103%1/03(1022//*2/!2//-1!1///-1$3+2//%b1!2!1#1/*1/!2,1/#201)22%101#1/%1/22&103/12%1-1$1&1.12%1%104(4!3/32,	fa}pQ@BI{AFC@|ORFRRYIZIYJPzKIjjjjjjfd\Ui@k@	24	23	336	336.154	-0.1257	7	0	40.02	1.441	64.29	0.70833	0.80993	0.62421	24	9	9	3	13	0	0	0	19	0
	;EvQzeM:nzytOVfoeTdA4DXbec8kZ_WK0111W0Z8@40F@ZFF#V%H#15%4!V0N!V!14!	F08!2N$4X0m0_8F010@05@0109#8FF258d06!V840V0V10k0Dk1!FWFN!V#d30F022k0F2V_010	//2&C(2/01/#1/&21#9$4#1$1/*4/)2&9+3!1//,1,1&3/+1/$1,2*4/1%2$1&2$1$1,1%5/!2$2/!8(1*1$21*11,2$3///)4/02.2&1////!4//+2/,1/,1-1///20e#1!12%1+1/01+1%2/!1/$3/#1%2/1$1!21(1101)2!201%1!1*1/&1$14(1#102/,4-	fa}Qb@LE`bpOCIHddeDedmDcEUTuUMUULFJCJ	24	23	323	323.183	3.4259	5	0	28.28	1.3119	47.76	0.66667	0.80215	0.55886	24	6	6	3	16	0	0	0	18	0
	;EvSUeMrzlzutOXf5aUif4DXb@@kFo_VO83_1Y0D8@5VF@W0FG098!4!F0401W0J#4$N$X1B!	F084F2NFF!4X4HV_B4L102058#850X0FF248V04402840V0k90u0@k!1FGFN06V!3cCF!62kFJ2V_01F	//2&9(1/01//,1#8$2#1/#1(1/#2/B+3/)2//#101(302/%1/$1,2*1//*1$1)1/,3$2/!A/1)1+1%21$1$3(12//.4,2#5.2!1#1/*3&202.2)2!1//+201!2////+3(1//0c(2%1(1!201.1/)3)7!1/201/$1$1/01)1(2!2*1#1)1*1/-5!1!2%103/)1!201+	fa}qa@LA[AA`^AYCIHddeDhTXhdmUTuUMUSRAStPrJp	24	23	332	332.166	1.686	6	0	51.11	0.79534	51	0.625	0.71966	0.63466	24	8	8	3	14	0	0	0	17	1
	;jv:grzxUzgpNDjcaDh@huYM@cBV0M2G0lA0_0VYPZ9Fmk4!8!J22!5W08W1!18!6FV2P$V14!	!9!2N2#BX0m0_cJN1021S@0109L4V8FF35NV0620VO50V0V16m0Dk1#W0s1ZVF20c30F0H2k0F2V_050	//(F(11(2///#4$2#35.2.2#1/*1&B//.1/////.1/$2/2/(1%2&103!9(3&12/$2#3,1//,5/1(2&1!1/#4!1!1.11!4!1!2(2&1//01#201102)2302/02&1////#1////(10b$1*2)1/02!1101///&1/(322/(22)3/01%1#1/01*2*2,104(2/#2!1)2	fa}qR@BU{AFOQAxYIIdeDddehcdfjijffjj`zPyP	24	23	333	333.155	0.3389	8	0	71.22	0.99368	84.52	0.625	0.80304	0.6593	24	9	9	2	15	0	0	0	16	0
	;jzxUirrzKzvlOXj5aUjf48Xb@@Fko7VG81d1_069P52F0W!F098!Z!4040110V)N$X1B!	8084F2NJF!4X4m0_B4J102058#944X0FF258Z06402840V0V90u0@k021HG0N0BZF038C1!22kFJ2V_01F	/(2&2&@(1)1&1(1//#1#6$1#1+1%11/,4/9+1/1(2//%1*2/%1/$1,1&3*1//!1$1)1$2///94%1/*3#1&1!302$5(42///,21!3.2/04/3(1/2)2!1/.1+101$1+1/&1)1////%a(2%1(1$1.1/&3+4!1/+3+1%3/*1)1/02$1!1!1(1/(2$2!1!201010103#2/(306+	fa}qQ@LI{AFkNAxMdLdbRRRTTRjfbUUSUSMUUHE@qCIs@	24	23	340	340.142	-3.0168	8	0	75.63	0.88312	88.3	0.625	0.72931	0.61095	24	10	10	3	14	0	0	0	17	0
	;jzxUirrzKzvlNXj4aUjf48Xb@80ko7VG81d1_049P42F0W!F01#Z!4040110V)N$X1B!	8084F2NJF!4X4m0_B4J102058#944X0FF258Z06Z02840V0V90u0@k021PG0N0BZF0I8C1!22kFJ2V_01F	/(2&2&B(1)1&1(1//!21#4$1#1+1%11/,4/A+1////1(1021,1&1/#11,1///%1$4)1$22!3//+8&1/.1&1!3&5(42///-1!3.2/04(1//02)1!1/01#2/$101$1+1(1-1)1//!1//20a(2%1(103+2%1/!2#3+2!1/*1,1%3/*1)1/01$1!1!1(1/(3$2!1!101010103#2/(405+	fa}qQ@LI[AFkNAxUdLdbRRRTTRjfRuUSUSMUUHE@qCIs@	24	23	340	340.142	-2.8734	8	0	75.63	0.88312	88.3	0.66667	0.75793	0.60067	24	10	10	3	15	0	0	0	17	0
	;hzxzernzIzil92dZaD9@48Xb@c8kVKVp!90W0V1P!F0Z&F2#6#W(40V08$V14!	!8!HN%X0m0ZcFK!211@010904V8FF21NB06X0V940V0VG2mVDl1!JW0F04VF!c30F022o0F2V5010	//(H(101.1/)21/2!203$3.1//%4/8/!2///$3.2/-1$2&1$1*2#4/*3/!1!201,1%@*1+1.2#6&1!1/.2)2$4//!1///02!2!2)12/-2&3101/01!4//(1%3$1%1/.1%1#102.1//,40e&1/!2(1/%1/%101#1$2/)1,2,1+21)2+2$1$31/*2/12,103/#1!1$4!1*	ficpR@LY[AEa`|DjUYWU]^]jjffjjjiAAS@	25	24	341	341.178	2.9689	7	0	40.16	1.3369	68.07	0.72	0.80503	0.56169	25	8	8	1	17	0	0	0	18	0
	;EvSUeMrzlzyxOXf5aTjf4DXbA@Fko_WG03_1n4D8P5VN@_FFG0Oc!4!F0401W0J#4!10N$21B!	F084F2NFF!4X4mV_80L10@058#95020FG258W06402840V0k90u0@k!1FGFN06V!3c1F!62kFJ2V_01F	!1/%1%5&7(1%3!1&1//,1#A$20101/#1,1.2/B+3///-101!2/-1/$1+12*1/,1!2#4$1$1)1/%2%2$2/!B,2*101+1&1$2$4(1!2//,4/02.23%1/&1/$3&2,3//+201!2/&2/////.e(2%1(1!1,3#2/)3#1$2!1/2#2/!1$1/+1(1!3.1#1$1*1/-6011101%102/,2-	ficPQ@LQ``s`^EYCIHddeDhlkEEEZjfjjZjibLPhFIbFSV	25	24	346	346.169	2.0174	6	0	57.57	0.87198	67.99	0.6	0.73599	0.65353	25	8	8	5	14	0	0	0	18	0
	;EzSUeMrzlzutOXf5aUjf4DXb@@kFo5VO83h1Y069PCVH@W0FG098!4$401W0o#4$N$X1B!	N084F2NJF!4X4H0_B4J102058#854X0FF248Z04Z02840V0V90u0@k021NGFN0DZF0I8CG!22kFJ2V_01F	//2&A(1/01(1&1(12/21#5$3#1/#1+1/4/E+1////1*2/%1/1#1,1*4#1//%1$1)1///%7&1/.1!2!21$1$4(12///,31!1.2!1&2/&3&2/02)1!1//!2(1013#1+1/&1//*2!1//0d(2%1(102!1.1&2/*22!1//(1//01)1,102012#1!1!1(1/03%2$5!1!2#10103#2(1.606+	ficpQ@LQ{AFk@|JrFRQIIIJIHjZIHuUMUKUUMHEOQCJs@	25	24	348	348.165	0.5392	7	0	71.95	0.74621	68.07	0.64	0.72066	0.63799	25	9	9	3	16	0	0	0	16	0
	;jvxUgrlxSzcl8Dh8aDh@h83M@80VVMXG01A0_!fPV9FVl!F8!J2#51!W#184040V28$X14!	!84F2NFF!BY0m0_g4S10211@#96420F025Nc02a02850V0V96m06k!WN11c1ZVF03c9#H2J040V501F	$2//!D(11/-1/(1$2$3$1-21.2#2.104(12%B/!2///$3.1//#1!1$101%1*51-1*2/1-2)2!@#1#3.1/!9/%1/-1$5/1(2//!1!1/#2!1!2(2//-201!3)1!3/%2////*2//%1/#3)10d1.2%1!301/%1,22.3/,1/$1/#3%2!1%1/01*1/01//#104(3/#4!1(12	ficqR@BY{AFG^AxYIIdeDddeeeDTuUSSUUUTA@kS@	25	24	345	345.166	1.1603	8	0	49.43	1.369	73.52	0.64	0.80716	0.64751	25	9	9	1	15	0	0	0	19	1
	;EzSUeMrzlzutOXf5aUeA4D2b@@kVZ_VO8351Y0D8@5VF@V0FF08V%F#1W0J#4$N$X1B!	F084N2NFF!6X4mV_B4L102058#950X0F2258Z02402840V0k90u0@k!1FGFN06V!7cCF!62kF40V_01F	//3&B(1)1&1//,1#5$3#1//01//B%2$3/)2-1/$1*203-1&1&1,1&1$3*1/1%2$1,1$102-1!2/!2$2/!6&1$2,1+1%21$1$5)2&1//&6,2#1.23%1/*3//#2!4//+201!1$1#2,2///)2//!10c%1(1+1!2-1/)1)6.1/+1/&2)1(1/!1)1*1(2/$701#3%103/1+203)11	ficqQ@LA[AAkCAxEdLdbRRTRVQbbRvjjZjfjiiPq^bFQV	25	24	352	352.153	-0.739	8	0	88.14	0.75777	88.3	0.64	0.78205	0.60895	25	10	10	3	16	0	0	0	15	0
	;EzUzeM:IzioNXfreDh@4umbceRF0KWGKl801VV9PB!LB022$22#V#5V$4LF!H!V!1B!	F09082N2G!2Y4FVZcF51021FX0108JB08FI30F50422V840V0m12F0@k1#WFF06VF!930F062oFF204010	02/!1+2%A(1)1!5!12/#2/&2$3$1//$1.24/E$1*2/$1/&3&3/.2///&1/02+1$1%1!103%1%21$1//+9!3#1/1*1/%4//!2.1%2-1%1+2!3//&2(1(2,2$3/%1/012+2!1!1///-112.1.1!10e!1/&1/01//#1)13#1$1/1/(1/)3/&21/&2%1%1*1!1%102/,61@+	ficPQ@LE`bpp^@YCIHdddeeEiEbdjjjfjZjfTZcibRyjp	25	24	346	346.169	1.7974	6	0	68.41	0.77825	75.83	0.76	0.75916	0.60895	25	8	8	3	15	0	0	0	15	0
	;jvvzir<ytOijyeTdQhDYbec8k5bn5K371_kg@PV9FewHF2!V4$H1FV14V#JJF0V28!V!1B!	F08!3F!808X4mVZ8J810209e01092!8FG21N106!V850V0m10k0Dk1#WFk1XV!Fd30F0L2kFF2V5050	//2&D#1#11(1!3%1/03/1%2$4$3-3/2$2//05/*1/*1&3/03&1//+1/02%1/%1.3/1(21!5/!2%1&1)8+1+1)102$1)2$4/)2/&1-103%1/02(1042#2//%2/!2//-1!1///-1$3+2//%d1!2!1#1/!1&1/!2,1/%1*2%101#1%2.1/22&103/12%1%1&1$1&1/2%1%10401%2!3/32,	ficpQ@BYGAFK@|@rFRRYIISKIRGQYMUSUUUUMHxgREV	25	24	348	348.165	0.1009	7	0	52.53	1.0978	64.29	0.68	0.80976	0.64123	25	9	9	3	14	0	0	0	18	0
	;EzQzeM:nzytOWfoeTdA4DXbec8kZ_Wp0191W0Z8@40F@ZFF#V!8!H#15)V0N!V!14!	!8!2N4#4X0m0_8F010@05@01090408FF258g06!VN40V0V10k0Dl120FW0N04VF!c30F0X2k0F2V_010	/*3$2&C(4/01/#1/&21#9$1#1$1/*4/4(2&A+1!1//,1,1&3/+1/$1,1*2/1%2$1&2$1$1,1%5/!2/(@&11*1$2+11,2$4-1///)1!2.2&1////!4//+101/01(1-1-1-1///20f#1!12%1+1/01+1%2/+2//1%2/1(21(1101)2$1%1-1/&12#14(1010102#2/(405+	ficPR@LU`bpp^FRQIIJIKIIQXqUUMUSUUTpXdLkL	25	24	339	339.182	3.2729	6	0	33.52	1.4958	64.83	0.64	0.78478	0.56446	25	7	7	3	15	0	0	0	18	0
	;hvxzirn;gt9DhgaD9@hBYb@ccV0MXS01A0_0cYPVdFVk0F$J2!261!W&440V28$V14!	F08!2N$8X0mVZcJU10219@010934V8FG21NW0620V950V0V12m0Dk1#WGk1ZVF!d30F0L2o0F2V5050	/*1,G(11(1//01/02!201$3.2,202#2/06(1&A/!2/!2//03///(3!1!1%1*2021/&1/%2(2)2!9/(3/!6$1//.2$4/)2(1-1*1!1%1,2%2(3!1#1,1*2,201,2!2///02!1//%1,1///,20e&1&12!1/!1(1!1$1-3)2/#2/1%1%2/)22)2/01#3010101//,1(104(2/#1!11)	ficpR@BY{AFG@|DjmVUuWvUZjiijjjZ@cSU`	25	24	341	341.178	1.9726	7	0	51.94	1.1103	64.29	0.64	0.79811	0.62778	25	8	8	1	15	0	0	0	17	0
	;EzUzeM:nzixOWfpeDhf4ymbeeRkF5Yx0l91W0c8@B0Fq4FH1#40D02IV!15!V!42F!P!V!14!	F09082N6#4X0mV_8F01020J@0109JB08FG358_V7!VN40V0V10k0@l12!WFN04VF!930F0a2k0F20_010	/(1.@03%3)21%1(1//!21#801!1#102/-2$31)6$1*F+1(1(2!2////,3/$1,1*3//*1$1,11$4//+92%1!1//)1$5//(1/.1!1.2///,2(1#3//$1%1$2$1&11101/0101-1/.2/.30e!1+1/%2&1/!2%3/$2(2/&1//*122/%1101!1(1/(2(1$1010102#2+1+3152*	ficQR@LY``sf`|DjUUUV~~WjjZjZjjVajXYFVl	25	24	343	343.170	1.6719	7	0	68.41	0.96974	96.06	0.68	0.80308	0.60487	25	8	8	3	14	0	0	0	16	0
	;jvxUgrlxSzcl8Dh8aDh@h83M@80VVMXG01A0_!fPV9FVl!F8!J2#51!W#184040V28$X14!	!84F2NFF!BY0m0_g4S10211@#964X0F025Nc02a02850V0V96m0Dk!WN11c1ZVF03c9#H2J044V501F	$2//!E(11/-1/(1$2$3$1-21.2#2.104(22%@/!2///$3.1//#1(101%1*61(2$1*2/1-2)2!A#1#3.1/!@/%1/-1$5/1(2//!1!1/#2!1!2(2//-201!3)1!3/%1////*3//%1/#3)10f1.2%1!201/%1,22.3/,1/$1/#3%2!1%3/,1/01!1/+2#104(3/#4!1(12	fesqR@BY{AFG^AxYIIdeDddeeeDTfjjZZjjjhBAVf	26	25	357	357.177	1.5666	8	0	46.34	1.4603	73.52	0.65385	0.80755	0.64904	26	9	9	1	16	0	0	0	20	1
	;jv:ir<gxODjgaDhehyYr@cgVFMXS0lA0_0VYPZdFmk4F18!J26027W08W1!18046FV2P$V14!	F09!2N2#BX0m0_cJN1021S@0109MBV8FF35NW0620VO50V0V16m0Dk1#WFs1ZVF20d30F0H2k0F2V_050	//1&E(11(2///#2$3#37.2.2#1/*1&B-1/&2(1/////.1,34///3%2&103!5(3/-2#3/*1+1,1$5/1(2&1101%1,4!1!1.12!2!1!2(2&1//01#201102)2302/02&1////#1////(10f$1*2/+2!1101/01+2/(1/(312/(22)2.201#501#1/01*2*2,105(2/#3!1)2	fesqR@BUgAFOQAxYIIdeDddehceDfjijffjjZCiCe@	26	25	357	357.177	0.832	8	0	80.64	0.8776	84.52	0.57692	0.82135	0.6715	26	9	9	2	16	0	0	0	16	0
	;jv:er:nzyxOXf_iThf4ymr@eRkJpWK0n91W0g9PB0FP4FH180VF26!LV!W5!18046F!P%1B!	F09!2N2F!4X4mV_cF01021Je0109JB08FG35NW0620V840V0m12k0@k1#WFN06VF!930F062kFF20_010	$1/*3&9#1#1)2&1/01/.9$4/(2+2#1+2)1%H//!1+1////-1/01,1/,1,1$1,11$1(3)2/(9,2(2/-2!204#1///$4/021-23///+2*203/02%2/$1!2$1&103&2//.3(1#21/01+20g!1/$1!1%11!102012/01(3)2$1&1%2102/)312//!11/01%1/01)1/401#1%102/2+2,2	fesPQ@LU`ctP^FYCIHdeDhdemKLhmUTuTtuUSXXgQLPrzp	26	25	358	358.180	2.8961	6	0	73.18	0.72834	78.99	0.61538	0.82819	0.64123	26	8	8	4	15	0	0	0	17	0
	;EzSUeMrzlzutOXf5aUeA4DXb@@kkZ_VO8351Y0D8@5VF@V0FF08V%F#1W0J#4!V0N$X1B!	F084N2NFF!6X4mV_B4L102058#950X0FH258Z02402840V0k90u0Dk!1FGFN06V!7cCF!62kF40V_01F	//2&C#1#1)1&1//+21#5$3#1////!B%2$3/)2-1&1,1*203-1&1&1,1&1$3*1/1%2$1,1$102-1!2/!2$2/!6&11/01+1%21$1$5)2&1//&6,2#1.2&1/*3//#2!3//+201!1$1#2,1//+2,2//!10e%103%1+1!2-1/#1$1)4.1/+1/&2(23(1/!1)1*1(2/$5%3%103/1+523)11	fesqQ@LQ{AAkSAxUdDjUUe]^yWzjfjijjfeCEzHYUX	26	25	364	364.164	-0.3111	8	0	81.95	0.77718	77.3	0.61538	0.78445	0.61868	26	10	10	3	17	0	0	0	16	0
	;jv:ir<yxOijgeThvhDYb@sgkpbXC0Wb1_Fg@TVdFuo0FF01V40Z02I14V1%F428V28$V14!	F08!2FF#BX0mV_8JP10@09@010970V8FGH58d06!V950V0V14m0Dk10WFWFs1VV!3d30F0L2k0F2V505F	/02-2&E(11(1+2.1!1/#2$5$1/1+202(1,2&2!1$@//%22-1/)1.1-2&1&3$3#1,1$21/%1#1*2/*1!6/!2$3-2#@///$1$5$1/#2(1/,1&1/!201/+1/(2$2)2!4%1/$1/$2!1)1///%2#1//-f1-1(1&1/(1&2%3)2/#2!1%1,2%3/)21#1$101)2!101#3(1/%1.4,10301%2/#4#1)	fesqR@BEGAFK^AxYIIddeDhjdehdfjijjjjiiGEJHyMX	26	25	357	357.177	0.2389	8	0	49.44	1.4314	84.52	0.65385	0.79108	0.64904	26	9	9	3	15	0	0	0	20	0
	;jvvzir<ytOihyeTdQhDYbecck5bYSK371Wkg@PZdFeRFF2!V4#2I10V15V#J4F!2N!V0V1B!	F08!2N$BX4mV_8JP1020Be010930V8FG258W06!VO50V0m14m0@k1#WFs1XV#970F062kFF20_050	//3#1!C(11(1!3//)1+3$3-3-202/#102/B+3-1*2.2%23/01&1/%1.1$1,2#1$21/%1.2/1)1!2/!2$21,1#9+12*1)1&1)1$4/&102101*3(1&4%103/(2(1//-2.2!3,1/.11!2+1(1//-1///!f1%1/.1//3)4$1-2/&2//01&101/11#301!1%3#1,11.4%1%10401%2!3/.	fespQ@BEGAFG@|HrFRRYIIQIYFSZIIjjZjfjjZQqAbNSV	26	25	360	360.176	0.7553	7	0	68.14	0.89184	75.29	0.61538	0.80605	0.66071	26	9	9	3	14	0	0	0	17	0
	;j:UerrzGzukNXf4aUjf4cXb880kJpVl80cG1049P4#W!F21V024!JV4*4#F$X14!	!94F2NHG#Y0k0Zg4K!211$944X0FF11F406a2284#VO2H0Pl!1B10F04VF0389#22J0J6V401F	!1/,3!1#D01%1)2&2/#1/,4$1///%4/@!101/-101/.3/.2%2/(1!1/1/#1%1$1%1%1$5,1%3/!2$1-1#9&1$2(1/+3&6(2/#3$1*2#1/!3$1)2$33/4/%2/#1)1!6$1/1&1/1$2*201%2/////,10e/&11021/!1//014!110201*1/-3/*1/(1//$101&101$401*103/,407+	fespr@LY[AAgQFCpRiUVV]]wVjjjfjijidLPhaSE`	26	25	361	361.165	0.2223	9	0	69.45	1.1503	108.53	0.69231	0.78787	0.58491	26	10	10	3	16	0	0	0	19	0
	;jvvzir:UzylNihyeTcQh@Ybec8k5bYGK171WkZ@@Z9FeN!2!V4$G10V15V#J0F!2N!V0V1B!	!8!HN$BX4m0_8JN1020Be218920V8FF25NV06V0VO50V0X14m0@k1#W0s1VV!F870F022kFF20_050	//3&E(11(1!3///%2$5&2%3/2/#1/!A(1!3-1/*2%23/01(1/$1.1$1,2#1!1)2.1.2/1)1!5/!2$21/06+22*2)1#2!1&1&41!3/$2101-1$1&4%103/(2#1#102//(1!2.1!3,1(1/%114////%1!1$2//)f1%1/!2+1/!2/&2//+1/01.1)2/(1!1%3#2,11-14%1%10401%2//02	fespQ@BE[AFG@|HrFRRYIIQIYFSYIIjjZjfjjiQqAdNT	26	25	360	360.176	0.9012	7	0	68.14	0.89184	75.29	0.69231	0.81806	0.63126	26	9	9	3	16	0	0	0	17	0
	;EzSUeMrzlzutOXf5aUif4DXb@@kko5VO83_1Y0D8@5VF@W0FG098!4$401W0J#4!V0N$X1B!	F084N2NFF!6X4mV_B4L102058#950X0FH258Z06402840V0k90u0Dk!1FGFN06V!7cCF!62kFJ2V_01F	//2&C(1)1&1(1$1/,21#5$3#1*2(1(1//$B%2$3/)2//%1(202/%1&1,1,2*1/&2/!2$1)1)4/(2/!6&1/!1+1%21$1$5(12//.6,2#1(2%2!1,1/03&2/02)2!2//+201!101&2//*1/+2//!10e(2%1(1$12-1/01&1)4!1+1/%1$1/&1(23)1,1#1$1!1101(1(2/$5!1!4%103/,3041*	fesqQ@LQ{AFkSAxUdDjUUVU~yWzjfjijjfe@izHYUX	26	25	364	364.164	-0.3111	8	0	81.95	0.77718	77.3	0.61538	0.773	0.64904	26	10	10	3	17	0	0	0	16	0
	;jzxUirrzSzvlOijCaThfh8Yb@@Foo7X101Y9_02jTdAFVp0VFV9840Z!51401!V!4#V28$X14!	8084F2NFF!BX0m0_B4N102V1@#960X0FN258g06Z02850V0V94m0Dk!WPG0s1gZ!3c91!H2F0J6VC05F	!101/!1&2101#C(11/$203+3#1!1/4$6$22/-2!1/*2!1#15//!1#2/!2/01!1/-2,202$3/01!2)2+1//-2!3(1/.1!A2%1//!1#2$2$6(2/2//!1!1&2!1&1&2/04%1/$1(2$2)1!3//01/01&1$2%2(2/////&e$2!2*1#101%1/!1+2-1//3,1%2/)22#1$301.1//#1.2!1$2010103(2/#211+	fespr@BI{AFCN|CprRSIIIJJXjIPyMUSUSUUURIPLar`	26	25	361	361.165	-0.1821	9	0	54.67	1.4763	90.59	0.65385	0.74587	0.66888	26	10	10	3	15	0	0	0	20	0
	;jv:ir<wxODjhaDhfhyYbAewVFMXS0lA0b0iYPVdFvk4F1080J26026W08W!4#46FV2@$X14!	F09!2N2#8X0mVZgJU1021O@0109MBV8FG31NW0620V950V0V12m0Ek1#WGk1ZVF20d30F0L2o0F2V5050	/*1,D(11(3//(2(102!205$3.2.2#1,2#6(1&A/!2/!2/(1(3//-1)3,1-1//-2(2&104!5//+8//-22$1$6-1*2&1-1+1!1%1#1#1#2%2(2!1#1/&12(1#201!2)2032///12//&1#1*1/&2$2.1!1+20g/2!1/!1(1101/#3)2/#201/+2/)22)102.1%10101/,2*5,104(2/#1!1*	fmkpr@BUgAFGAJCprRSIJIKIJHzZIIjjffjjjfdVfXcSu`	27	26	373	373.176	0.2431	9	0	78.14	1.0733	104.75	0.59259	0.80146	0.67908	27	10	10	3	15	0	0	0	19	0
	;j;ir=xtjjgiThvhDfjTsgopbXS0fbCpNgjLZfFuqFkFk1V54Z0aL14X1W0V!F428k2c$V14!	N08082FF#@X0mVZ8JP30@V9@010970V8FQH18C06!V950V0V10m0Dk10WHWFk1cZ!7d31F0L2k0F2VC05F	/02/%D(11(1/%2(1/2!2$5$5/.2!1$1/!1*7%2/.2/!1/%3//%1&1)1,2$21%2.1.3/)21!1/!2$2-2#6&2(1//#1$7$1!2/2(1/%2%1/&2!201#3#2$23+1/(2$2)2!3%1/$1/$1!1%2!1#2,2.1+1+1(2//$f3&1%1(2%21//&1)2/&1/#3%3/)21#1$1.101#3/)2/$2,10301#122#1,1030301)	fmkqr@BEGAFCN|lGaddfRRTtTNRVbRsUTuTuUTthxiRCV	27	26	377	377.164	-1.6374	10	0	94.21	1.028	118.66	0.66667	0.78678	0.67407	27	11	11	3	16	0	0	0	16	0
	;jv:ir<yxOijheTdQhBYb9uNk5rl503E1bJifPWdN1oHF!8V02#H0FW040J!JJ40W2%21B!	F08!3F0F808X4kVZcJU10219X01093408FG21FW0620V85FV0m12H0Ek1#WGF1aV!Fd30F0L2oFF2V4050	/)2%2&D#1#11(2)2#1,6/#1!2$8$1/!1+2/$24/9/*1$1%1(2$1////%1/$1$1$1(1,11-2$1*1)2!5/!2#2/#9//$2)2$2$51*2,2(2-12!2)2/*2(102//+3/!3%1//&1101$1///-3/2//0g1!2!1#1/(1#2/2,1*2/!1#2$1%1/-2(231(2/02%11-1/,2%1%10402%2.1#62,	fmkqQ@BUWAFGEAxIdLddrRRbRrVafbrZjjijjjikGDFYbMOV	27	26	376	376.175	-0.1511	8	0	62.54	1.1316	84.52	0.62963	0.73916	0.65205	27	10	10	4	15	0	0	0	20	0
	;EvUUeMrzGzulNXf4aUif48Xb@80ko5VG81WGW048@40F0W!F01#4#V4011)V0N$X1B!	!94F2NHF!4X4m0_B4J102058208940X0FF35Nc06Z02840V0V90u0Dk!1NG0N04V!IcC#22kFJ6V_01F	//(H01%1)1&1!1$1$1/,21#3$4#1*1///&A!1(3/*1//-1022/$1&1,1,21%2)1/2/!1$7!1,2!7/&12/!5/*1+2&1!1&5(22//#2*4#1,1(2%2*2/,2$1-1)1!6/%101/!2013+1//%1#1/&2/#1/!20g.1#1#102+2%1+2$1/04!1#1/01#1,1//22)2+2*1!1101(1+1/$1!1%103/,4!1!2%2	fmkqQ@LI{AFkAAxMdDjUUVUWm_VjijjZjjjTBgiAe@	27	26	376	376.175	0.4534	8	0	71.12	0.89637	80.46	0.66667	0.78446	0.63126	27	10	10	3	20	0	0	0	20	0
	;jv:er:nzyxOXf_iThf4ymr@eRkJpWK0n91W0g9PB0FPZFH180VF26!LV!W5!18046FV0P%1B!	F09!2N2F!4X4mV_cF01021Ke0109JB08FG35NW0620V840V0m12k0Dk1#WFN06VF!d30F062kFF2V_010	//2&@#2#1)2&1/01/)2$9$4/(2+2#1+2)1%H//!1+1////-1/01,1/,1,1$1,11$1(3)2/(9(1,2/-2!204#1///$4/021-2///,2*202/02%2/$1!2$1&103&1//!1(2!3(1#21/01+20i!1$3.1!1%11!102012/01!1$3.1&1%2102/)312/(22(11/01%1/01)1/2%1%102/2+52+2	fmkPQ@LM`ctP^AYCIHdeDhdemDXUEjjfjffjjfpqNbXadM`	27	26	370	370.191	3.324	6	0	66.99	0.74937	67.99	0.59259	0.82776	0.64904	27	8	8	4	16	0	0	0	18	0
	;jv:er:nzixOXfriThf4ymbeewkFKWSKm91WVZ9PBVFLgFH3#F2602LV!W4V$4LFV0P!V0V1B!	F09!2N2G#X4m0ZcFK!21Ge0109KBV8FF31N10622V940V0X12m0Dk1#WFF06VF20d70F022oFF2V5010	02-1/#2!C(101&2!5!11//$1%2!204$6.2///&@/201/!4/&3)1.1/-1//$34/%12/!2!301,11$52)1//7/01/,1$1$4///)4/#1%2!1!2!3,2/&1%302!1&2)2!2//-1/1//&101/$302/,1#1!40h!1//1(1//#121#1#3//(2/)22)2*1#201#5111///!1%103/#1(3051*	fmkpQ@LMWAEo@|LrFRQIJIKIJIZRzIUUSSUTuUL`tCHJX	27	26	372	372.187	2.0588	7	0	73.63	0.73	71.23	0.59259	0.81611	0.6715	27	9	9	3	17	0	0	0	18	0
	;jvxUirpzSzulODjCaTh@h83b@@FkZMXG!A0_02fPd9FVl!F080J2#41!W%4040V28$X14!	!84F2NFF!8X0m0Zg4S!211@#964X0F021Nc02a02850V0V92m0Dk!WNG1V1ZVF03c9#H2J044V501F	/*1,C(11/-1,1/2!207$32-1.2#2/04(1&6/!2#1*1/01$2,3.1//#2#3,1*2)2/3+1)2(2)3!7//+A2//-2$2$5$1/#2//!1!1%12/!2(2!1/,2,201!3)1!3///,10102//&1.1-1/#3#2$20h/2!1%101)1+11+42,103/,11/#2/*2)3/01(101///02#103(3/#7!1(10	fmkqR@BIGAFKNAxYIIdeDeddmEEKduUSSUUUUT@rFf	27	26	369	369.188	1.645	8	0	43.25	1.5646	73.52	0.62963	0.76703	0.64904	27	9	9	2	16	0	0	0	21	1
	;jvvzir:UzylOijyeTcQh@Ybec8k5bYKK171_kZ@@Z9Fes!2!V4$I10V15V#J0F0V2N!V0V1B!	!8!HN$BX4m0_8JN1020Ce010920V8FF258V06V0VO50V0X14m0Dk1#W0s1VV!Fc70F0H2kFF2V_050	//2&F#1#11(1!3/.1)1%4$4$3-3/2//&7+3-1/*1%23/01&3/%1.1$1,2#1,2!1+1.2+1#1)1!8&1*2$21/09+1+1)1&1)2$4/)2101/#1&4%103/(2(1//-2.1!2,1/.11///)1,3/01(1/&h2%1/!1(1!1/!2!2!2-1//1%1%1//22&103/11%1!1!1&1,11.4%102#10401%2!3/42,	fmkpQ@BUGAFG@|DrFRRYIIQIYKRGQYMUSUTuUUTcbCH\h	27	26	372	372.187	1.3267	7	0	46.35	1.2442	64.29	0.62963	0.81222	0.6593	27	9	9	3	16	0	0	0	20	0
	;jv:er:nzyxOXfriThf4ymbfuwkFKWSKn51YZi9H9VNUgFH3080F2602LV!W4VJ#4LFW0@!V0X1B!	F09!2N2F#X4mVZgFH1021Ge0109K8V8FG31N10620V940V0m12m0Ek1#WFF06V020d70F062kFF2V5010	02/#1/0B(1)3!5!11//+202406$4.2//%2/9/.1%2/&3///(1/*1*1*3+2&2*2!301,11$5*2(3/&@//-22$1$5/02.1+1//%2!1!2/1/&1+1&2)2!2/02/+1!2,1//&1//.2+1!40g!1/%1)13&1-3+3(121#1-201/+22/&122)1031-1$12!3//)3%1%103/#1&13!1*	fmkqQ@LUgAEgEAxQdLdbRTRVVbtaabRjjffjjjikAizIdNl	27	26	376	376.175	1.0822	8	0	74.22	0.9007	91.46	0.59259	0.83469	0.72591	27	10	10	4	16	0	0	0	20	0
	;jzxUirrzxzvtOijCaThfCDYb@@koo7VO01d9b02EThXH@W0kGV98!Z!40401W0Z#4!V0N$X14!	N084F2NJF!4X0m0_B4F102V58#954X0FF258g06Z02840V0V90m0Dk021PGFN0BZF03c9G!22k0J2Vh01F	,1*1&2&B(1/01%201#1$3&2/41#6$3#1/!1101/*4/C+1/-1,30201.1//01%1%2&1,1*4//*1$1)1///%@&1/.1%22$1$5(3//!1/*11!2.2/04/+1-2)1!3//+1&1+12.2%1)1///+1)h(2%1(102%1+1&2/.1/!1&2,1%2/!2!1!22)1.201$1!1!1(1/(2$5!1&20103#2/(615%1$	fmkqR@LYgAFkNAxYIDdddhhdThmBmUTuTsUUSRAPLPr\p	27	26	369	369.188	1.4617	8	0	62.67	1.0163	77.3	0.59259	0.72524	0.63799	27	9	9	3	17	0	0	0	19	0
	;EvUUeMrzGzulNXf4aUif4@Xb@80ko_VG81WGW048@40F@W!F01V!4!FV4011)V0N$X1B!	!94F2NHF!4X4m0_B4J10@058208940X0FF35Nc06Z02840V0V90u0Dk!1NG0N04V!IcC#22kFJ6V_01F	//2&G01%1)1&1!1/1/&21#5$4#1$101///*A!1(3/*1/$1,1*1022/$1/$1+121/1/1$1,1$7!1,2!5/!2$2/!7(1/01+2&1!1&5(22//#2*4#1,2.2&1!2/,2$1-1)1!6/%1/$2013/)1/,1-1(2/#1/!10i(2%1#1#1021*2%1+2%2/4!1#1/01#1,1%2/)22(1101)2.1*1/-2!1!1%103/,4%2%2	fc{qQ@LYGAAgQAx]dDjUUegU{WujjZjijjjipqB`YAe@	28	27	388	388.186	0.8127	8	0	68.03	0.93709	80.46	0.64286	0.78906	0.64597	28	10	10	4	20	0	0	0	21	0
	;EzUzeM:IzyoNXfreDh@4umbceRkVKllKl801VV9PB!Lg222$22080VF0V5V$JLFV0H!V!1B!	F09083N2G802X4kVZcF51021GX0109JB08FI31FC0622V840V0m12F0Dk1!FWFF06VF0Fd30F062oFF2V4010	02//%D(1)1!5!12/#2/&2$3$3.102/!11-2/0A$1*2/$1/&3)4//-1//!2!1$3/01%1+1!102,21$6/&1/#8!3#1/1.1/05//!2.1%4+301%1$2#202!3//&1#1#1(2,5$2/%12/12+1!1!1/.1#1/)11/1.2!20i!1/&1%1011&1//0101*3#1$1/-33)1-21)2+2$1$11/*1!1/$1%103/,4151*	fc{qQ@LMwAAgKAxIdLdbRRRRRbVdQJReUUSUTuULrMStQIzp	28	27	388	388.186	0.7821	8	0	78.87	0.84684	88.3	0.64286	0.7751	0.62953	28	10	10	3	18	0	0	0	17	0
	;j:UirrzSzukNijBaUjfCeXb880korXl80fG1049uZ!XW4VF01V424!JW48&4040V0F$X14!	!94F2NHG#Y0k0Zg4K!@51$94420FF11FB16a22840V0VO2L0Ll!1R10F04VF03c9#22J0J2V401F	//2!13!E(1)1&2%2,2/&2!104$2)1/*1/4/B!101//1/.3/(1%2%2.2(1!1//$102&101#201%1$5,1%4/!2/(8&21,1)1/)7(2$101#1,1*2#1/01%1.3*2%1/%2/#1,7$1/(1/1$2+11%1#2/(1(3$1//$1*10h(2.1021//$2.12!1$102(1/-4/)22+1)201//.101$2,10302/*50701)	fc{qr@LEgAAgQGlGaddRRRbTVRRVRLrjjjfjjZiiPqBbEJV	28	27	389	389.175	1.0187	10	0	84.1	1.0681	114.6	0.64286	0.77643	0.61292	28	11	11	3	16	0	0	0	18	0
	;jvxUirrzxzutOijCaUjfhDYb@@kko7XO83j1b06@T_dFep0FG09840Z!11401W0J!44!V2N$X1B!	F084F2NJF!BX4m0_B4R10205@#974X0FF258c06402N50V0V94u0Dk02WFGFs1aVF03cCF!H2kFJ2V_05F	//2&B(11(1/$1(31/)7$3.1.2/%4/A+1)1.2/%1.1!1&2/%1,101$1,1#1%4/!1#2/.1)2!2//(1!@/(1/01!31$201!5)2.2//!1!1%21!1.2!1$1/)31%3+201!5)2!2//01*11//)1///+1&3+i$2102.1#11//!22.7//+1//02#1$1,10201*1/(1)2$7!1!2%103#2#3/#5061*	fc{qQ@BYwAFCNAxSdLddrRRRbRrTTtQSUTuUMUUTrIPLQr\p	28	27	388	388.186	0.4266	8	0	71.95	0.94051	73.52	0.53571	0.74242	0.67908	28	10	10	3	16	0	0	0	19	1
	;jv:ir<yxOijziThfhynbfuwkFMYSKn71bZifHddNzwJH3080J2602LW08W4VJ!44LFW2@!V0X1B!	F09!2N2F!8X4mVZgJP1021Oe0109M8V8FG31NW0620V950V0m12m0Ek1#WFk1aV020d70F0L2kFF2V5050	02/#1/0B(11(3!5!1-3/-202405$5.2.2#1/02(1&9/.1%2+1*3/////1!1*1*3/#2-3(2&102!5/#3/&9)1//#22$1$6/02&2//!1!1.1#2%2(2&1//01#201!2)2!2/02/+1!2&1//#1///(2.20h/2!1$1,1$1!1!1&3+3)2/#201/*122/(22)1031-1%20231//(3%1%104(2/!11!1*	fc{pq@BMWAFG^jCpSHYIIdeDeehmHXXdfjjZZjjjflV`YfPFp	28	27	392	392.174	-0.0847	9	0	91.24	0.91922	104.75	0.57143	0.83356	0.75107	28	11	11	4	15	0	0	0	19	0
	;jzxUirrzxzvtOijCaUjfCDYb@@koo7VO83h9b06EThXH@W0kGV98!Z!40401W0o#4!V0N$X1B!	N084F2NJF!4X4m0_B4J102V58#954X0FF258g06Z02840V0V90u0Dk021PGFN0DZF0IcCG!22kFJ2Vh01F	,1*1&2&D(1/01%201#1$3&2/41#5$3#1/!11/,4/C+1/-1/01.1*2/%1,2!1#1,1*4//*1$1)1///%9&1/.1%21$1$5(32//01/*31!2.2!1-4/3&2/02)1!3//+101$1+1/2%1)1//#1//0i(2%1(102!1!1+1&2/+2!1/*2,1%2/)22)1,10201$1!1!1(1/03%2$5!1!2#10103#2(1.616+	fc{qQ@LYWAFkNAxCdLdbRRRTTRJTVbrMUSUSMUUSRAPLPr\p	28	27	388	388.186	1.2361	8	0	75.77	0.84057	77.3	0.57143	0.72923	0.6593	28	10	10	3	18	0	0	0	19	0
	;j:UirrvxzvwljjBaSjfCBejR80oJrVG82cSK84ATZX!YFVFV1c16Z04JV420V0V$40k0k$X14!	8094F2NHG#Y0k0Zg4K20211$944X0FF11F406a2284#V92H0Dk!1@10F0BZF03c91!22J0J6VB01F	//#1#E(1)2&2/!11%1,2!2$6$1///%4+1#@!101//1/.3/&1&2%2$3/!1!1/*2!1/&101%1$5,1%3)1(2$1(11#2#@&1//&1!202$6(5/)1*2#1/(1+2!2!1//$2/#1)1!4$1/(1/1$2,14*1+1////,i/(1011/-2%2-112!1$1*1/-2/!1&3)201+1!1+2/.101$4$1!2#103&3.3$607*1	fc{pr@LUgAAg^RCprRIIIQJJYKIESYUUUSSUSUUHXaQBgK@	28	27	385	385.187	0.9167	9	0	60.17	1.2762	97.53	0.64286	0.77036	0.63297	28	10	10	3	18	0	0	0	22	0
	;jzxUirrzxzvxsjjBaUjvCDfjT80opbVG8A1Cp84ETZXF@YFVFk1c14V04J!X1W0V&k0s$X1B!	8084F2NFF!4X4m0_B4J30@V58208940X0FF25Ng02Z02840V0V90u0Dk!1PG0N0BZ!IcC1!22kF44Vh01F	//#1#C#1#1/01//(2!21#7$5#1////!A+3//(1/$1*1031#1-201/$1,3/01/3/!101!4!1,3!4/!2$2)1(8&1(1)1+3&1!1&5(22//02,4#1,1+2!2&1!2//!1-3)1!2/%1/$3013.1#2/&3#1*1/!2/,3)30i.1*21&4)1+2/&5/-1,1%2/201&2(11/!1(1(101-1/%1%103&2.2$3+13	fc{qQ@LIGAAkNAx]dLdbRRTRTrvbbQrUUSUSMUUUJFHL`r`	28	27	388	388.186	1.3898	8	0	75.77	0.84057	77.3	0.64286	0.77918	0.62239	28	10	10	3	19	0	0	0	19	1
	;j;ir:Uzil9DjgiTdAh8Yr@c8kZMYp01A1_0ZfPV9FVo#8!J2#M1!W4!184040V28$V1B!	!8!HN$BY4m0_cJS10219e010924V8FF25Ng06X0V950V0XG6mVDl1!JW1s1ZVF0Fc70F0H2oFF2V5050	$2//!F1&11//+1/2$4$2+1021.2#2,2#4(12%B/!2///$3.2//#3/01%2#21#1/$1/.2)2!7!1$3-1/#8&1/02/2)3$5#1+1(2/&1*1!1*1(2!1!2(202//&1#301,1!4//-13+1)1/-1/,2//#10i1%1(2)2)1#2&101//)2//&1/#3$21!1%2#1&2$1$211!1/01*1*4%1!1!105!1$2*1(2!1)2	fc{qQ@BMgAFO[AxYdDjmVUU]y~]ZjiijjjjiaFHEZX	28	27	388	388.186	1.869	8	0	67.19	1.0524	81.36	0.64286	0.7836	0.6715	28	10	10	2	16	0	0	0	18	0
	;jvvzir<ytOijyeTdQhDYbecck5bnSK371_kg@PZdHewHF2!V4#2IGFV1_V#JJF0V2N!V0V1B!	F0910IN!80BX4mV_8JP1020Ce218930V8FG25NW06V0VO50V0m14m0Dk1#WFs1XV!Fd70F0L2kFF2V_050	//2#1!E#1#11(1!3/(1%1)1%2$3$3%3&3/2//&@+3-1/*1%23/01&1/%1.1$1,2#1$11%1.1&1&2/1)1!6/!2$21/06+1+1)1&1)1#14/&102101/#1&4%103/(2%201//-21-1!2,1)3/$11101///-1$3(1,1/+h1!1!1/!1+1//1.1/(1%1%1/&2&422&102/1$101!1!1&1,11.2%1%10401%2!3/42,	fm{pQ@BUgAFG@|DrFRRYIIQIYKRGQISVuUMUSUUSTcbCH\h	27	27	372	372.187	1.5003	7	0	61.95	0.93091	64.29	0.59259	0.73005	0.69315	27	9	9	3	13	1	0	0	18	0
	;j:UirrzxzvwsjjBaUjfCifjR80oorXl8@fSK84EyZX0XYJVFk1V56Z04JW4@0V0V!4040k0k$X14!	8094F2NHG#Y0k0Zg4K20@_1$94420FF11FB16a22840V0VO2L0Ll!1T10F0BZF03c91!22J0J2VB01F	//#23!D(1)1&2%2,1/#2!2!104$3//$1/4$1*B!101//1/.3/&11%2%2.2(1!1//&2&1%201%1$5,1%1/!2.1(8&3,11)1/)8(4$101#1,1*2#1/01%1+2!3%3#2%4/%2/#1,6$1/(1/1$2+112)2!2)1/#3//*1*10i2/&1021///$12!1$102(1/-4/!1%22/(1*1//#101/!10302#12.2$407+	fkgpJ@LUWAAg^SLxOCIHddeDhidledcLjjjiijijfeCDJHTyX	29	28	405	405.174	0.6691	11	0	104.94	0.98027	131.67	0.62069	0.76916	0.64123	29	12	12	3	16	0	0	0	17	0
	;jzxUirrzxzvxsjjBaUjvCDfjT80opbVG8A9Cp84ETZXF@YFVFk1c14V04J!X1W0V&k0s$X1B!	8084F2NJF!4X4m0_B4J30@V58208944X0FF25Ng02Z02840V0V90u0Dk021PG0N0BZF0IcC1!22kF44Vh01F	//#1#C#1#1/01//(2!21#7$3#1///04/C+1//(1/$1*1031#1-201/$1,2/01/3/!101!4!1,3!4/!2.1(@&1(1/%3&1!1&5(22//02/01)1!1+2!2&1!2//!1-3)1!2/%1/$2013.11!2/#1!3#1*1/!2/,3)30k.1*21&4)1+2/&5/-1,1%2/201&2(11/!1/0101-1)2+1#10103#2!2.2$305)13	fkgqQ@LYgAAkNAxCdLdbRRTRTrrTTrNRjjZjYjjjjTLPXady`	29	28	400	400.197	1.7775	8	0	72.68	0.87631	77.3	0.62069	0.76648	0.626	29	10	10	3	19	0	0	0	20	1
	;EvUUeMrzGzulNXf4aUjf4@Xb880kopkG81dGW049u40F@W20F01V024!FkJ1(440V0N$214!	F095F3NH18!Y0kVZc0M10@11#895420FF11F80662284FV0V92H0Dk!1FGFF04VF0Ic1F!62J0J2V401F	&2!1/$2&F(1&101&2/#4!1.1#4$6.1//+4/C!101//1/.3/.2//!1/#1/1*11%1%1$5,1%3/!2#2/#A(1//%2*5(2/$1!11#1%2#3(1.2!1+2//(2/#1,7$1/!2/%4$2!1/1/$1&1-1(2/#1)1*l#1#2.1031/01/!2#1*12!1$1*1$1/(2/)22)101)212!1/-1,1&4!1$2#103/,4070102&	fkgqR@LEwAAgQAxYIDddheEddeLeTeUUUMUTuTuXXaPLpiRcX	29	28	393	393.210	1.388	8	0	48.75	1.3077	80.46	0.65517	0.75478	0.62953	29	9	9	4	19	0	0	0	23	0
	<v;r<izQi:eDhfhynbejRkH7b5Kr31_Vw@HcOFqwJL3!F486!HWV814W04044HFV@@!V!1B!	F090N2F2F!BXZkXZ8J81820OX0149L8V8HG31010L!VC50V0m10F0Dk5#WFF1XV2!d30K9L2kHF2VRF50	03//%A(11(2!5!1//%1%8$4$1.2.2$2/2&301%5/2//01*3%1/!1#1,1/(11/(1-2&1/&1(2&102!5(1/)1(8///$2$5/)2/&2#1%1!1,101#2%2!3$2!3#1/-3&211!2,2!2/.2$2$1!4/!1/(1////1(1j%3/#1/@1!1!1/0103/#7%1!2!2.1//$22)2/01#201#1/!1/+1%203(2&2+1!1*	fcgQQ@B]`cGh`|BrFRRYIQIIIZHrGQZpVjhJBbjjiaChfPfp	28	28	386	386.190	1.4862	7	0	86.66	0.77568	81.28	0.57143	0.74451	0.70595	28	9	9	3	13	1	1	6	17	2
	;jv:er:nzyxOXf_iTdA4BXrAuskZKlS03C1Y4i9P9VP1ZHF0880F2!2LFF1WZ0J180J40W08$X1B!	F0910IN0F804Y4mV_gFM10211e218914V8FG25Nd06X0V94FV0m12m0Ek1!FWFN06VF0Fd70F062oFF6V5010	$2/*1&F(1)1&1%1,1%1/2$6/#21//$14)2%C/!2&2/.1,3/-1.1//!2101%1$1*3-2#1$1#1(1%8(3-1%2,9//-12$1#14)4//(2!2/-2!2!203#2///1.1!4/&3!1/!1101$1#1/+1)1#1/&1&2$1*3-30j#1!1/!1%10110102/-1(101#1)2//!101-3(21)2+2*11/01(1/11%1%103/,4!1)2	fcgpQ@LMWACj`|DrFRQIJIIIKKQZFII^zjiijjjjfi@YfHyJX	28	28	384	384.198	3.2222	7	0	54.94	0.97834	71.23	0.60714	0.69044	0.68511	28	9	9	3	15	1	0	0	21	0
	;jzvzir<ytOijgeTdQhBYb8c8k5rlp03E1_FgfPZ9!oHF#V02!8H0FVV5$JJ40V2F%1B!	F08083N0180@Y4kVZcJC10219X01092408FI21F_0622V850V0m12F0Dk1#WGF1aVF0Fd30F0L2oFF2V4050	#2/+2&C1!1#11(1)2/01/&2$6$2/)1$2$2+2#4/E//1$11(1$1.304/,2/%1(1)1&1$101!3/11+1/!1$1#2!5/!2!1/$801$1//,22#51!1/$2$1!1-1&1%2$3$1,202(1//#1)3/!3$11//&1101////#301)2//%k1%1/,1#2&1/%1/-1!2%1%1,33/$1!22)1/02%12//#1&4%1%104011$2.1#427+	fkgqQ@BMOAFG[AxYdDjmUYWU[~]fjjjZjZjfYGDFXtqQl	29	28	400	400.197	0.8636	8	0	79.7	0.8872	81.36	0.65517	0.74348	0.63962	29	10	10	3	16	0	0	0	16	0
	;jzxUirrzxzyxOijCaUjvhDYbA@kkpbYO83b1rJD@T_dNepFFG0Oc40Z02G14V1W0J!J4!W2N$X1B!	F084N2NFF!DX4mV_B4T10@05@#970X0FI258_06402N50V0k94u0Dk!WFGFs1aV!7cEF!L2kFJ2V_05F	!1!1/!1%41%@#1#11$3!1/+1!1/#2$9$4/.2//2%B%2$3/)2.1%2$1)1!1.1-1.1$1,2#1%1/%1)2!142/*1!3/!2$2.1!9&1//%21$1$6!1/%2101/+6%1*1.2//$1)1$302$2)2!2//01*11!1)2///)3,2//$j1&2.1%1)3(2/$1)2.1-1%1%1//23#1/&1)1!1/2$1.7!1!3%10301%2/#424+	fkgpq@BYWAFK^NCp{HYIIddeDhlmihhd\uUMUTuUTtdxiRLKD\al	29	28	404	404.185	-0.7594	9	0	92.79	0.86981	90.59	0.55172	0.76609	0.7268	29	11	11	5	16	0	0	0	17	0
	;jzUzeM:IzyoNXfpeDh@4umbceRkVKll0l8010V9PB!LZ22$F22080kF0V5%46FV0H!V!14!	F09183N21802Y0kVZcF51021G20189JB08FI31FC0622V840V0V12F0Dl1!FWFF04VF0Fd30F062o0F2V4010	,1/*F(1)1&2/#2/&2!40701!1.101/!1/4!1,C$101,1+2#1*1/!1301/,2)1%1-1/#2!1/&1+1%1$3,21$6/&1/#92%11//)2&5/,2$1.1/!202%1$2#102!2*1/*31(1(2,5$1//)2&1#1!1&3-1+1#1/.201)1.1!20l!1#1/!3)12//(101)1*1%2/&2/)21(122*2$1$11/*1)1*1)103/,5071*	fkgqR@LMwAAgKAxYIDddddeDmDeTeMUUTuUMUSMPuLRPoV	29	28	393	393.210	1.6797	8	0	59.59	1.1208	88.3	0.68966	0.76136	0.58727	29	9	9	3	18	0	0	0	19	0
	;jv:ir<ytOijgiTdQhDYb@c8k_rnK03E1_FgfPZ9FeoHF#VJ2#L1FVW4$JJ40V2N%1B!	F08!3N01808X4mVZcJC10@19e01092408FG21Nd0622V850V0m12k0Dk1!FWGk1aVF0Fd30F0L2oFF2V5050	//2&E1&11//$4/&2!206$5/1(1$2$2+2/$C/!101/2.1/11///#1#2#1(11,101/#11!1$1,2(1)1!72!1-2/(71//#2)11#2$4#1/$2$1/01&4%1%1#1.2(102//+3/!4//-1!1////!22+4/+1&20l1!2!1#1/(10102&101%2%2%1/%1*201#1#1.4$1/1!21)301)2$2%111//*4%1%104!1$2/#205+	fkgpQ@B]OAFO@|BrFRRYIQJKKIIQGQYMUTuMUMUSRNJLPYfp	29	28	396	396.209	2.2607	7	0	71.37	0.80804	64.29	0.62069	0.75691	0.67407	29	9	9	3	17	0	0	0	18	0
	;EvUzeM:nzexOVf_iUie4Tmb@PRkoKVG8ldFl0c8eCVFHW0FG018024#V401W%42FV0N$214!	!94F2NL#6X0m0_8FH102058#95428HF358c0640X841V0V90m06k121FWFN04VF03c3F!62k0J2V_01F	/$1#1-C(11(1&1(1#11$1/(1#9$2#1*1/$2/2.3F+1/$301/&1#1/01/!1(1&1,11+3*1/&3!1.1$1/#2)1/!1-A///$2$5$1!1///4/!1+102/03(2&1$2$11,6#2(2//+1$2*1#41/$1-1///!103)10m(1%1(1#1/1*1%122$3)5!1/2/&1/&1)2)1/01$1!1!1(1/(1/10102/2)139071*	fkgQR@LE`cU``|LdbRRRTRRbRrbT^jjZjfjjiidBaiaeYVp	29	28	391	391.214	3.0619	7	0	57.71	1.0431	77.22	0.58621	0.73896	0.64441	29	8	8	3	18	0	0	0	21	1
	;j;ir:UzypNijziThQhunreeRk5rnlKlE1_kZ@Pg9Fyw62280VJ2208KlFcW5V018JJHFV2P!V!1B!	F09183N2F80DX4mV_8J81021Se0189LB08FI35N_06!VO50V0m14k0Dl1#WFs1XVF0Fd30F0L2kFF2V_050	02*1/!2&C#1#11(2!5!1/$1/&2!404$4/01,2//&9&1(2//01!1&3$1#1////%1-1/%1&1.1(1&101!4/!2/&1@!3#1/1.1&102&6/)2!2$1)2(1!4%2#1201%11(102!5//%3+12$2*202+1.1/011/011#3/!3!1,2(23+1%1/,20l1/)3/01%1/*1,3#1*1#1%1+34)11$1(22)1/01%1/-1(2$2%1%104(2/#43,	fgwpq@B]OAFOQvCpKHYIIdeDhllhcH\difjijjfjjfZqqNbXcdM`	30	29	416	416.196	0.6797	9	0	92.8	0.90312	101.59	0.6	0.75361	0.70697	30	11	11	4	15	0	0	0	17	0
	;UzUzvM:nzyzQWvpeThf4ymbejRkq_bh0l11W0w828FFyZFL1!kB8D02IV!14!Z!42FV8@!V!14!	F090N2N2$XVkXZ8F018@0G20149J8V8HG310CVM!VR40V0X10F0Dl5!FWFF0ZV2!d30K9a2k2F2VBF10	//2&A04%3)1&1/#1/&8$@01!1)1/*2$31(12$1*7/$1(2!2//.1*1,1#2/01/+3/,1,1$1,11$4/!2/!1$@2%1101//%1!1$5//(1(2/)2*1#2///,2,4!2/.201+4$1&101!1#1+1/1-1%1)2)1/$10m!1!305/!1)2$@/$2%4/#42$1!2/-2/)21(1121)2)201/)1/!2!1$1#102*1$1+31,	fkwQR@L]`ctU`|LdbRTRbRVtQbQbVlFjhJ`hjjjVDLSiA[@	29	29	391	391.214	3.263	7	0	71.2	0.8882	85.06	0.58621	0.76308	0.655	29	8	8	4	15	1	1	6	18	2
	;jvxUirrzxzutOijCaUjvhDYb@@kkpbXO83j1bFD@T_dFep0FG09c40Z!G14V1W0J!J4!V2N$X1B!	F084F2NJF!BX4mV_B4T10@05@#974X0FF258c06402N50V0k94u0Dk02WFGFs1aVF03cCF!L2kFJ2V_05F	//41#10A(11//(1/)9$1/.201/#6/D+1)1.2.1%1.1!1$302&1-1.1$1,1#1%1/%1.2/*1!2/!2/$1!D2.1&1-2%21$101!5)2.2!1//!1%21!1.2!1/.3&2+2$5)2!2//01*11!2//%1/,2//%3+m1&2.1$1#1/.2$3)7%1,201&1,1/&1)2#1&2*1#1!1)1/%1)2$7!1!2%1030102#2/#606+	fgwqQ@BEOAFK^AxKdLddrRRbTVVRbfbJsUTuUSUUUMXxiRLqr|kX	30	29	412	412.208	1.1736	8	0	65.77	1.0289	73.52	0.53333	0.71166	0.70492	30	10	10	4	16	0	0	0	21	1
	;j;ir<yxOijziThfhynbfuwkFMYSKnE1bZifPhdNzwJH3080J2602LW08W5VJ!44LFW2@!V0X1B!	F09082N2F!@X4mV_gJU1021Oe0109MBV8FI31N_0620V950V0m12m0Ek1#WGk1aVF24d70F0L2oFF2V5050	02/#1#1,B(11(3!5!1//,202205$4.2.2#1/04(1&A%2+2+1%2+1*3)3///(3,1-1*2/#2-2(2&102!5/#3/&9&1//%22$1$7/02&2!1/+2!1!1%1(1#2%2(2!1#1/(2(1#201!2)2!2//-1!1)2//01*1/)2/!2.20k/2!1$1$1&1$1!1!1&3+1)2.1//012/)22)1011-1%20131/!2/$3%3%104(2&1*11031*	fgwqq@B]wAFGA[\GafPrRSIJIKIJHrFFIKMUTtuUUUSSbtcBqFf[@	30	29	420	420.184	-0.836	10	0	108.99	0.88916	121.82	0.56667	0.83432	0.76182	30	12	12	4	16	0	0	0	18	0
	;j;ir:xzuwOjjhaUjfCDubBPJkorVl8kfGG8Z9uhV0HY4kG01c024!JV480V$406Fk0F08!X1B!	!94F2NHG!2X0k0Zg4K!@51V#94428FF11FB16a2X840V0X92H06l101NW0H04VF03cA4!22o0J2V401F	//2$30C(11(1&2/2!2(3/#A$3&1/-1%1&2/38$1*3/!101//#1,2,1/.1!1//$102)1,1$2,1/1(2/(A2%11/$1(2*202$6(1/103%2.1%4/01*10102/-3#1*12,6#2(3$2//(11$1+414$1.1/)101%2/.3+l(2.1021//%2+2015!1/1.1-2/*2/(1102!1//*1$2%1%103/,@0501)	fgwpq@LUOAAgQvCp[HYIDddheEdhdliiXZjjijjijjZpqBeiAS@	30	29	416	416.196	1.7046	9	0	70.18	1.0942	97.53	0.53333	0.80489	0.67019	30	11	11	4	17	0	0	0	21	1
	;EvUUeMrzGzypNXf4aUjf4@XbA80kopkG81dGl049u40F@W20F01V024!FkJ1(440V0N$214!	F095F3NH18!Y0kVZc0M10@11#895420FG31F90662284FV0V92H0Dk!1FGFF04VF0Ic1F!62J0J2V401F	//2&J(1)1&2/#4/!1#4$5.1//+4(2&C!101//11/-3/.2//!1)1)1/1+1%1%1$8,1%3/!20102/#A(1//%1*5(2/$1#1*2#3/(2!1+2//(2(1*1,7$1+2/,4$2!1$1*1/,1-1(2!1/1)1*n#1#2.1031/01/!2.14!1$1*101!11/&2/)22%1!101)202!1/-12+1&2!1$2#103/,4070102%1	fgwqR@LEOAAgQAxYIDddheEddeLdcdjjjijjfjijpqB`YaRefp	30	29	405	405.221	1.8424	8	0	45.66	1.3962	80.46	0.63333	0.7546	0.64751	30	9	9	4	20	0	0	0	24	0
	;j;ir=wtjjxiThfCyvjweRoorYx0v8CK8gETgX0qaFm1k0V56i06MV020Z0VV!46FV0m!V!14!	N09082N21#Y0kVZcF530@WG20109JB08FG31FCV722VN40V0V12F0Dl1!HWFF0BZF!d31F0a2o0F2VB010	//#1#A03%3)1&2/0101/#2!2$@01!2//$2$31)6$2*G$1.1(2!2#1/.3/&1&2(2/)1/#3//#1%1$2,21$1/!2.1(B2%2!1)1/.1$6(2/)1$1)1/(2+2!2%3*3//*2,4$1/.1)102!101&20102,2#1///2/.10n201/(1)2//03(1)102(3/-2/!1%21(112,1)11//#1*1$1#102%12(1%2$317+	fgwPr@LC`bs`{AxYIDddhdieLmDeXejjjifjfjjVPqFfEJW[@	30	29	407	407.213	2.9644	8	0	73.79	1.0337	102.13	0.6	0.8007	0.655	30	9	9	4	17	0	0	0	19	0
	;jzxUirrzxzvxtjjCaUjvCDfjT@FopbVG8AdCp86EThXF@YFVFk9c14Z04J04X1W0V&k0s$X1B!	8084F2NJF!4X4m0_B4J30@V58#944X0FF258g06Z02840V0V90u0Dk021PG0N0BZF0IcC1!22kFJ6Vh01F	//2!1#B#1#1/01/*1,2!41!1A$12!1/#1/,4/9+1/%1/.2&101*2$1/1-1%1,1&2)2//#101!1)1)31/02.1(E2%1(1/02#1&1$2$5(32//02/*21!2+2!2&1/*3(1/5)1!1/.1+101/01!2/#1!3#1///+3+m(2%1(101101$4)1(1)2-106!1//(1$12/!1&2(12/01/$1/(2$2!1!202010103#2!2.2$306+	fgwqQ@LEwAAg^AxKdLdbRRTRbfQRbfbIUUSUTsUUUUXXaRLPr|p	30	29	412	412.208	2.1344	8	0	53.99	1.1797	77.3	0.56667	0.73358	0.67407	30	10	10	4	18	0	0	0	23	1
	;j;ir:xzfxOijgaUjuCDYM@N0opMVG8WdNp0cEyZXF2W0kGc18F2Z!404VWW0V180440V08$21B!	8084F2NF#6Y0m0_c0M102W1c#95428FH25Ng0660X840V0X92m06k101HWFP0BZF03c3K!62o0J2VC01F	$2+2%1(2%B(101.1%2//$4$7$2-3/%2/4)2%E%2+2-2.102(1*3.2/(3*201%1+2(101$1%1/$1(1$2#1/(31/!1(1$A&2)1/*1&2$6$1!5+1/%102*2/01.2/01/(2/0401*1//-1!1)2#101/$1)1//2/#3#3)10m/!1$1%1#5101//1(1310101//,3,1,2$1#1/01#11/!1$2/+1%102$1$1.12803*2	fgwPq@LU`bw`wAxMdLdbRTRRTTVVrTTnUUTtuMUUULpeL\eJv	30	29	414	414.200	2.8548	8	0	86.88	0.84231	91.13	0.56667	0.79154	0.66348	30	10	10	2	18	0	0	0	18	1
	;j;ir=xtjjgiThvhDfzTsgoprXS0fjCpNgjTZfFuqFkFs1V56Z0aM14X1W0V18F428k2s$V14!	N08082NF#DX0mV_8JP30@WC@010974V8FQH58h06!VO50V0V14m0Dk10WHWFs1cZF07d31F0L2k0F2Vh05F	/02/%D%1011(1/%2(1/2!2$5$5/.2(1/!1*A$12/.2/!1///,1&1)1$1,21%2.1//*1!1/!2$2-2#8&2(1//#1$7$1!2/2(1)2+6%2#1/!2!201#3*3+1/(2$2)2203+1.1/$1!1%2!10102,2(3%1)2(2$1(2//!20l3&1%1(2%11/!1/#1)2/&101/01$35)1%1(21#1$1.101#3/)2.2$2+1103%122#1,1030301)	fgwqr@B]wAFGAc\G`eUjrss_z|kmUSUULuUSRcbUD\il	30	29	413	413.197	0.2278	10	0	100.54	0.9633	118.66	0.6	0.77613	0.71194	30	11	11	3	17	0	0	0	17	0
	;j;ir:xzuxOjjhaUjfCDubDPJkorVl8kfGl8Z9uhVFPY4kG01cF24!JV48WV$406Fk0N08!X1B!	!94F2NHG!2X0m0Zg4K!@51c#94428FF31NB16a2X840V0X92m06l101NW0H04VF03cA4!22o0J2V501F	/1.2$30B(111&1&1/2!1(3)1&20A$5&1//01!1/&138/301/102//0101,2,1/.1//*2)1,1!201/$2(11&2/(A2%11/$1(2&1!202$6(1/103%1/%4/01*10102/-3#1*1102!1&6#2(2//&1%1/!414$1.1/!1%101%2#1/*301&20n(2.1021&1/-2+2!5!101//,4/*2/)102!1/.1*1$2%1%103/,905+	foopq@LMoAEoINCp{HYIDdheEhleDeeMKCUUMSUUSUTuabeGRFf	31	30	428	428.207	2.7335	9	0	82.69	0.92865	97.53	0.51613	0.81367	0.6909	31	11	11	4	17	0	0	0	20	1
	;jzxzirr<xtjjhaThvCDfjUesopbVS0A9Cr8iETZXFAYFk0k9c14V06L!X1W0Z#4!V0s$X14!	N08082N4#6X0mV_BFH30@V5@010914V8HI258h06!V940V0V10m0Ek120HWFN08ZF04d31F062k0F2Vh010	/$1#1)1#C#1#1)1&1//&12!21#9$4#1////01F%2$1/)2//#1,1$1/1/$1,1&1!1/&2!1$1)101!1!1)1%4/!2.1(9&2(1/%1%22$1$6(2//!2,6/01+2!2&1)3/%3/#3(12021//+1$1$1#2!1#2/#1!4#1//202!2/$3)10o&1&1+1!1#4)1/)1)5$1)1)2/01%2/!1&1(1+1%1%1-1(2!1+1#13%2#10103&2,102$20@(1!	foopr@LCOAEg]^CprRIIIQISKIJIQqIZjijifjijfeCEfXYNUl	31	30	421	421.220	1.5161	9	0	92.94	0.85894	105.37	0.6129	0.75087	0.64283	31	10	10	3	19	0	0	0	18	1
	;j:UirrzxzvxsjjBaUjvCDfjT80opbVG8AdSp84ETZXF@YFVFk1c14Z04JV4X1W0V&k0s$X1B!	8094F2NLF!4X4m0_B4J30@V58208944X0FF35Ng06Z02840V0V90u0Dk021PG0N0BZF0IcC1!22kFJ6Vh01F	//#1#D0101#1)1&1!1//$2!21!18$3#1&1//)4/C!1(1/*1//!1*1022#1/1/$1,11/1/1/!101!7!1,2!2/!2.1(A&1(1/%2&1!1&6(42//0202.1)1!2+2!2&1!2/,2$1-4)1!3/%1/$1013/1!2/#1!3#1/-2/#1(3)10n.1#1#1021&4!2%1+2/&7!1#1/01#1,1%2/!1&2(11//&1/(2(1!1#10103#2!2.2$305#2%2	foopq@LUwAAg^RCpWHYIDddheELediid\eUTuULuUUUSabEHqCKs@	31	30	428	428.207	1.2101	9	0	82.69	0.92865	97.53	0.58065	0.76763	0.6766	31	11	11	4	20	0	0	0	22	1
	;j;ir:xzfxOijhaUjuCDnr@PJopMVG8ldNp0cEyhXFHW0kGc18F2Z!4V4VWW0V18046FV08$21B!	8094F2NHF!6Y0m0_c0M102W1c#95428FH35Ng0660X840V0X92m06k101HWFP0BZF03c3K!62o0J2VC01F	$2+2%1.@(111&1&1%2)2!1/&2$9$2-2/%2&1(4)2$3E%2+2-201,102&11*301,2,1*3*201%1+2(101+1/-1$1#1/(31/!1(1$B&2//$1&2$7$1!3//!1,2/011+102/01+3#1*11,6#2(1//-1!1)2$41/$1)1//3/#3#3)10n/(1%1#5101//1(1510101//,3,1,2)1/01#11/!1$2/+1%102$1/$10503*2	fooQq@LM`bw`y^Cp{HYIDdhddhhlimeEKeUUMMSUUUTrbT]L\eNv	31	30	430	430.199	1.833	9	0	99.98	0.86297	111.36	0.54839	0.78697	0.68861	31	11	11	3	18	0	0	0	19	1
	;jzxUirrzS:pOijCaUjQh8YrA@Fo_MYG81A9p42jTdAFVl0VFcN0J2V!K10VW!V184040V28$X1B!	8084FHNFF!BY4m0_g4S10@W1@#964X0FN25Ng02a02850V0V96u0Dk!WPG1s1gZF0IcE1!H2JF44VC01F	$2#3&2%1.B(11$3(1(3/#1/4#19$22,2/2#1$1+4%1012%@/!2.1/01/!3.1/1&3*3/01*21(2/1(2#4/01)3!5(3//!D2%1//$101$2!206(2/2//!1!1/!1#1!2(101%1//$201!302&1!2//-1,1////+1/#3)10n1.2)1(41#3)1,2+10103/,1)1*3/0103%3!1!1!301.1/,1/,102#104%102/#2+12	foopq@BEOAFG^BCpWHYIIdeDddhmmEEECTuUSSSUUUUTaLjdBmL	31	30	428	428.207	1.8168	9	0	71.01	1.1366	90.59	0.54839	0.75362	0.71581	31	11	11	3	17	0	0	0	22	1
	;j:UirrzS:pNijBaUjvhcYbA80op7XG81fOp04jTZAFVp0XFV1040Z!5W4V110V!4#V2N$X14!	8094FHNLF!BX0m0_B4N10@V5@208964X0FN35Ng06Z02O50V0V94m0Dk02WPG0s1gZF03cA1!H2k0J6Vh05F	/02%1(1%G01%11(2*1!3/1/#2$5$4/.2/%4/C+1///1/!1$1!1/$103*201$1,11!1,1+1#2/(6!1,2!2/+1-19&1/1-2$101!1#1!7$1!2/2/#2-1101&1!1&1&2*3%1/%2$1!1$2$4)1!3#1,2#1/%103#1&1/+1//%2/#1(3)10n$2/!102(4102(1)2/&7&1//#1%2/*2#101!201//*1#2#1)2(1)103#2#2/#205#2%2	fooqr@BUwAFCN|dGaddfRRRTTRVRffQrSUTuTsUUUUJIRLQr|p	31	30	425	425.208	0.3639	10	0	86.61	1.0831	110.82	0.58065	0.76323	0.70075	31	11	11	3	19	0	0	0	21	1
	;j;er:nzyxOXfpiUjf4ymrfuRkoKWK8ldGn4i9uCVNU_FHK8O8F26!LV40W_0418046NWVP01V0214!	F094N2NH#6X0mV_cFH10@1K@0109KB28FII5Nh0660X841V0V92m0Ek101FlFN04VF03d3JF062k0J2V_01F	//(8(1&101#1!1,1/!1-10D$5.1$1/)2/&E%2/#1/#2/!2//,1%1//%1/&3(2)1$2/#2(3$1%2/%9&1/(1-1$2$6(1012//*206$1/(1!2$1+2/$1&1,6*402/0201/,1)201!2,1/&1/03#1$2/%103)20n(1.1#101#1!1$2/#22#11(13101011/02/!1$314.1)3)1-1!1$1/!1$2&1/*102!1#1/$7031)2	fgoPr@LU`bwdwAxYIDdhddheeElhi\hyjjZijZjjifqJNdTadm`	30	30	407	407.213	2.4575	8	0	78.55	0.9324	94.29	0.56667	0.71844	0.76987	30	9	9	5	15	1	0	0	19	1
	;j;ir<yxOijhiTdAhiYrAuskZMnx03E1b4ifPhdPYoHH08c0J2!@MGF1W_0J184J40W28$X1B!	F0918IN0F80DY4mV_gJU10219e218934V8FI25Nh06X0V95FV0mG6mVUl1!JWGs1aVF0Jd70F0L2oFF6V5050	3#2/*1&E(11(1-1/#1/2!205$2+1021.2#2&1(14(12%C#2-2&1/.1,4///#1/01!1&2101/&1-2/2%2!2!7(3-1/#8&1//%12$2$6/1(2/&12!22$1!1$2-2!110201%2(101//!301,1!4/*1/!1!1$1!21#1%2///.2/.10l1%104%2)1)1#2)1/#1/)2//!301-2!3$21!1%1+2+1#1/01/%1%1%105(2/#2!1)2	fgopq@B]wAFOMnCpsHYIIdeDddeehmCDemgZjiijjjjffQFEbAVf	30	30	416	416.196	1.4891	9	0	92.8	0.90312	101.59	0.6	0.7127	0.74185	30	11	11	3	14	1	0	0	17	0
	;j;ir:UzypNijziTd@heYrfu8kZMYlK1A0_VVfPW9FYs!28!J2#51!W4V01840J0V28!V0X1B!	!8!HN0F!DY4m0_gJS10219e218924V8FF25Ng06X0V950V0XG6mVUl1!JW1s1ZVF0Fc70F0H2oFF6V5050	$2//!F(11(1!3/$1!2/&2!402$4+1021!1+2#21%1)4(12%D/!2$101//!3)3)1!1///(1*21#1!2/)1/&2)2!8(302+1/#@!1!11/1&1-2$1$6/1(2/#1!1*3!1$2-2!1!2!3$2(1//$201,4!4(3,1/&1,1#1%3/////.10n1%1(21(5+1+1//#1//,32/!3$21!1%1*22!1(1#1)1&1$1/&1%105(2/#1101(12	foopq@BCWAFO]NCpsHYIIdeDddeeiEiTeLuUSSUUUUTrbLKDBmL	31	30	428	428.207	1.9151	9	0	89.71	0.93423	101.59	0.6129	0.82668	0.70997	31	11	11	3	17	0	0	0	19	0
	;j;ir<yxOijhiTdQhDYbAuNk_rnp03E1bJifP_dNfoHF!8VJ2!8L1FWW50J!JJ40W2N$21B!	F08083N0G80@X4mV_cJU10@19e01093408FI21Nh0622V85FV0m12m0Ek1!FWGk1aVF0Fd30F0L2oFF2V5050	/)2%2&B(11%201-1,1/&2!208$6/1-2/$2/0A/!1&1*3.11.15///#1#2,1!1*1$3/11!1*2&2(1)1!72!1-2!1/$81%1//&31#22#6+2,2/&12!2!4%1$31/0202(1//-3/!4//-2!1$1///,22/2/&1&20n1%1/,10102)1,2%1*2/&21#1#1.73#1*2(211*1)2$2%101,1/,2%1%10401%2/#205+	foopq@BC_AFO]nCpKHYIIdeDhlldeDXXlhuUSTuTuUSMcbcJqAe[@	31	30	428	428.207	1.2034	9	0	105.31	0.79584	101.59	0.58065	0.76801	0.70285	31	11	11	4	17	0	0	0	16	0
	;j;er:nzyxOXfreThf4ymbduwkoKlxKnC1YZi9PCVPUgHH30c8F260@LkF1V_VJ#JLFW0H!V0X1B!	F0918IN2G802Y4kV_gFM1021GX2189KBV8FI31FC06X2V94FV0mG2HVUl1!JWFF06VF2Jd70F062oFF6V4010	32/#1/0D(1)2!5!12/#1%1/202206$1.1/$1/4/C#21/%1)1/&3&301/,2/1//!2!1/&1&2#1%1$2,21$6/#3!1/#@&1//%12$1!106/02/1*1#1#2-2-2#102/0101/%1(1(2)1!5$1//(1101(21!11%2/*1#1//+1!2+2!20n!1%4.11#1$1&1-3+1(1!2%1*1/-2/)21)1!1(2*12!3/&1)1&1%1%104/+15071*	fopq@LCOAAg]^CpSHYIDddddeDmHehxdl^}UUSUTuUUMMcT}LqDdK@	31	31	428	428.207	1.2548	9	0	85.79	0.93123	108.53	0.6129	0.73506	0.76455	31	11	11	4	16	1	0	0	20	0
	;j;ir=xtjjhiThvhDfjUuNopbYK0AECrRijT_fNfrFk0k9c54V0ZM10X1_0o!J4!W2s$21B!	N08082N4F!DX4mV_8JP30@VCe01093408HQ258h06!VN50V0m14m0Ek120HWFs1eZF!d31F0L2kFF2Vh050	/$1#2-9#1#11(1-1&2/)2!2$A$5/.2/$2/0F%2$1-1/-1!1$2,1/-11+101$1,2#1%1/%11!1*4/1)1!2/!2/(9&2/*1$1%2$201!7(2!2,2!1&1%2$12!2!6%1/&2!2$1!1(3/%2!1*3$3,1//,11!1$1#2&2/#1!3#1,1/$2!2/$3+p1%11/%1#41#2/-1)32/&2%1+1%2/2)11/*1%1)1$1&2$1)1+1%10302$22/01010@+	e`_dND@BEhDLGOIo`O@jPrRSIIJIJYYJJKQqYMUSUSMUTuSNGBbeTpxoDy`	32	31	442	442.210	0.9273	9	0	119.51	0.78069	115.42	0.59375	0.72671	0.70075	32	11	11	4	17	0	0	0	16	1
	;jzxUirrzxzyxOijCaUjvhDYrA@kkprYO83j1rJD@T_dNepFFG8Oc42Z02K14V1W0J18J4!W2N$X1B!	F084N2NJF!DY4mV_B4T10@15@#974X0FI258h06402N50V0k94u0Dk02WFGFs1aVF07cEF!L2kFJ2V_05F	!1!1/!1%4&A(11$3/.2!1/#2$9$2/1-2/%4$1#2%C%2/.2.1+1)1/,1//#1-1$2/1#1$2!14/+1!5/!2/$1!D01$1//%211#1$6!1&2-2/.2%1*1.2//$1)1$302$2)2104)101/$1+1!1)2$1/(2/2(22,2//!20p1&2.1%1)3(21,2%1)2.1)1#1/!14)1%1(22#1&1)2$1/*1!2.2$7!2!3%103(2/#209+	e`_lFD@BJkhDLG@o`OAZPrRSIJIQZKKIQZJYGMUSUUSUUUMIGBTbTZfGDD{L	32	31	440	440.218	1.2432	9	0	83.52	0.96636	90.59	0.53125	0.75531	0.75032	32	11	11	5	17	0	0	0	20	0
	;j:UirrzS:pNijBaUjvhcYbA80op7XG81fOp04jTZAFVp0XFV1040Z!5W4V110V!4#V2N$X14!	8094FHNLF!BX0m0_B4N10@V5@208964X0HN35Ng06Z02O50V0V94m0Dk02WPG0s1gZF03cA1!H2k0J6Vh05F	/02!1!1(1%G01%11(2*1!3/1/#2$5$6/.2//&E+1///1/!1$1!1/$103*201$1,11!1,1+1#2!1/$6!1,2!2/+1-17&1/.2$101!1#1!7$1!2/2*1(2*4!1101*1&1&2*3%4/%4$1!1$2$4)1!3#1,2#1/%103#1&1/+1//%2/#1(3)10p$2/!102(4102(1)2/&7&1//#1%2/*2#101!201//*1#2#1)1(1)103(2/#207#2%2	e`_lNH@BJchDLCGOD`OCIILdddhhdleMDe\duUMULuUTuThRRJH\Wc@	32	31	437	437.219	0.6328	10	0	99.12	0.94643	110.82	0.59375	0.75422	0.70181	32	11	11	3	20	0	0	0	20	1
	;j:UirrzxzvxtjjCaUjvhifjT@FopbmG8AjSrNDjy_fFerHmGk9c54Z0ZKWJY1W0o!JJ!k2s$21B!	N094F3NLF80BX4mV_84T30@V5@#97420HN35Ng06402O5FV0k94u0Dk02WHGFs1iZF0Ic1G!L2kFJ2Vh05F	/$1&1*D(11(1/%2$3!1/2!2$6$4$1/)2/+1*D%1$1//02*1!1/!1&21/$1.1$1,1#1%1/%1#1*2$1#3*1$1/%2%2/08&1(101/02)1$201!7(2202,2!1&1(2*4%1#102#1+2!2!1!3#2%6/3$4-2$1&1$5#1//(11!1/02,2%1/$1//$1/$o3!2#1!1+1/&1)2+11$1#4/(2/!1%2/)22#1$2/02/*1(1)1(1!1%10301#122#1,10307#2&	e`_lND@BFohDLKO@l`O@zPrRSIIJIQSIYJYJHeMUSUTsUUMSVGBdbTpx`dy`	32	31	444	444.206	-0.6188	10	0	115.31	0.81355	110.82	0.5625	0.70239	0.73284	32	12	12	4	18	0	0	0	19	0
	;j:Uirrzx:xtjjCaUjvhifzU@FoprYt8AjSrRDjy_fNerFmGsOc56g0aKW4X1W0oW8J4!l2c$21B!	N094N2NHF!DX4mV_84T30@_1@#97420FQ358h17402t50V0k94u0Dl!WHGFs1iZ!3c1G!q2JFJ2VC05F	$2/!1&1&@%1031$3!1/%2(1/2!2!108$401/,2/+1#2%A$12///!1///%1/*1!1-3(3,1)2#4*301!1*1/%2/(B&3(1%1/&102!1$9(2&2(2/#2*21$1*1+2!2%3*3/%21*302$1,5#1//)1!1)2$10202*2/)4(2-2.1/!20n3&1(3%1%1)3%1!1/#1)2*2-1/(4/2(22#1//01/1!2.3(1!1%10201#122#1,101032!2&	e`_dID@BJhDLG@hlco`OAZPrRSIJIQZJEYSJJYUMUSUUMUUUKIGBTbTZbGD\p	32	31	450	450.186	-0.105	11	0	125.33	0.92827	141.72	0.53125	0.75963	0.77309	32	13	13	5	16	0	0	0	18	0
	;jzSUeMrzGzypNXf5aTjf4@XbA@0kopll01h1l049P50N@_20F01cF2408FFJ1V1%J40W0N$21B!	F095N3NFG802Y4kV_c0M10@11#895420FI21FC0662284FV0k92P0Dl!1FGFF06VF0Ic1F!62JFJ2V401F	,1!1.4$10A(1%3&1!2/#2/*40B$1)1-1/,4/C$101/-1/.301#1/(2//!1/#1/1+1%1%11#2)1!1/)21-2(E2%11/-3$101!201$5(1/#2$2)1$1/!2$2!1)104!2/.4%3*3&5#1(3$1//(12$1/0302//+1//%3+q(4.1031,3#1/#2-13!1$1*1/-2/*2/(2!1!1!1/0101/101$4!1!1%103/,80701)	e`_lJD@LLghDCGK`OBZPrRIIIQJKKIQQIReSUUUSUTuUTsQCBD`TJfBcDkL	32	31	436	436.230	2.4581	8	0	63.41	1.0044	77.3	0.59375	0.70129	0.66348	32	10	10	5	18	0	0	0	21	1
	;j;ir=xtjjhiUjvCyvjUuwoprWS8vhSrBiEydXNQbFmKkOcG6a06LV4XWZ0o#46NlVe$X1B!	N094F2NHF!2X4mVZgJM30@WGe0109KBX8FGI1NC0660X940V0m92u0Ek101HlFH0DZF23dEKF062oFJ2VC01F	11//!1!8#1#111&1&1//$1012!2!40C$3/(2/1$2%6+1#B/!2/!2//13/$1///,201/$1/$101201/.1&21!1*1&1D&1(1/,21$1$6(3//!2/.1)104!2)1/.2$103!1&6)2!1(1-1/%1!2+1$2/&3#1(1/#1/#1)3)20n#2/#1!1&5$2/)2#3)503101-201-1,4/!1&2+2+1!1%1/+1!1,3%1%103$103.2$2-	fopq@LMoAEoArCp{HYIDdheEhidimeEJddmUTuMMUUUSUQbeGQJJdZ]l	31	31	428	428.207	2.0182	9	0	82.69	0.92865	97.53	0.51613	0.69881	0.80135	31	11	11	6	14	1	0	0	22	1
	;jzxUirrzSzypOijUaUjvheYrA@FkprYlR1E1po6fud9Fex02H@OcJ2#K10VW0V018J0J0V2801V0X1B!	!84FHNFF!BX4m0_g4R10@11@#964X0FF25Ng02a02850V0VO6uVTl!WRG0s1ZVF0IcE#H2FF44V501F	$2)1/2$10@&21102)4/.1/%8$4%1/(202/-2%8/+1/!4$11&4-1*1//#1/01#1%2/)11/.1(22!4#1#5)2/(F4#301*1/#2&110302$6/)2!3+4/%1$3/02!2(1$1!4//$2$3)1!3%5*2/+1/02///#22/01/#3)10p1/)1&1/1-2.3%1/!1!21.1#42/01&2/+1!1/1(1.21$2%1%103(21/!7%1$13	e`_lFD@BLchDLO@g`OBZPrRSIJIQIJiQQQREjMUTuMUUUUTrGBbd@e@	32	31	440	440.218	2.169	9	0	67.92	1.1883	90.59	0.53125	0.75648	0.7268	32	11	11	3	16	0	0	0	22	2
	;j;ir=xtjjhiThvhDfjUusopbYS0AECrRijT_fNfrFk0k9c54V0aM10X1_0o!J4!W2s$X1B!	N08!2N4F!BX4mV_BJP30@VCe010934V8HO258h06!VO50V0m14m0Ek120HWFs1eZF!d71F0L2kFF2Vh050	/$1*1&A1!1#11(1-1&2/)2!2$@$4/.2/$12/F+1-1*2/!1!1/!1/-1,101$1,2#1%1/%11!1*4/1)1!2/!2/(A&1/*1$1$22$101!6(2/2!4&1%2$12!2!4%1/&2!2(1(3/%2!1*3$3)2!1//,11!2$1+2/#1!3#1,1/(2/$3+p1%11/*41#2/-3)5.2#201/$1%201-2)101)2.1%1)1/!1)1$3%1%10401$22(1(10107+	e`_lFD@BEghDLGOI`O@jPrRSIIJIJYYJJKQqIMUSUSMUTuSVGBbeTpxoDy`	32	31	440	440.218	1.1675	9	0	102.22	0.8199	101.59	0.5625	0.69931	0.70898	32	11	11	4	17	0	0	0	19	1
	;j;ir:xzvxtjjhaUjvCDvjTPooprXt8ufSp8ZEyhXHuYJkGk1cK6Z04JV4eWV0VV0446Fk0s08!X1B!	8094N2NHG!2X0m0Zg4K20@_1c#95428FF31NB16a2X840V0X92m06l101PWFH0BZF03cAK!22o0J2VC01F	/1/&A#1#111&1&1/2!1/!12!2!20@$8//)1!1/(3@/301/102//1101*202$1&1/.1.1#1!4&3*2*1+101201/$2(11&2.1(@&2(1/-1!201$7(3//!23+4/01+2102+1/03#1*1102!1&6#2(1/&1.1%1/!416/&3#1/+2#1/*301&20q$3)1(1021&51//,5!101//,6+1%1&2/)201//!1/&1%103&2.2$405+	ehP\ND@LNghDKO@lk`O@ZPrRIIQJKQSISIYSRqZjjZffjijjYlFEIGIAhp	33	32	456	456.217	2.6105	10	0	116.04	0.77413	114.6	0.48485	0.80556	0.72141	33	12	12	4	18	0	0	0	18	1
	[r>vj:iThvCyvjyjRorbbhKv1CpcwELcmFyjFq3k1sCBi06MV0X1ZVVZ!4HFV8e!V!1B!	N090N2N2F#XZkXZ8F038@VGX0149J8V8HG310CVM!Vw40V0m10F0Dl5!HWFF0iZ2!d31K9a2kHF2VBF10	02//%80301#3)1!5!11//$1!2!8$901!2$1/.2.12/7/2,2&1/&3/!1%1#11+1/%1/+3/%1/#101101,11$1/!2.1&1C&2(1//1!1$6(2//!2$201/&101(12!2!3//+3#1(5,1!2/.2*1!4,1#21/%3#1/+1#1.1*3%1!10q!1!303/!1&4&@1-1+4)3)72$1105/-2/!1&1%1!1/%201/)1/)1%102&2!1+2$2-	e`PTFD@LEhDO@dk`OBjPrRIIQJIISZXrJZqKVQUUATDqUUURq`pgIeHKf	32	32	438	438.222	3.1143	8	0	102.05	0.74748	102.13	0.53125	0.74887	0.7177	32	10	10	4	15	1	1	6	18	3
	;j;ir=xOjjziDhvCynbfuRol7nxKnC9bZiEThXNzhHm3V8040i0@MVFWW5VoV!JHFW0P!V021B!	N090P3N6F806X4mV_8FH102VKe0109KB08FI35NhW7!Vs4FV0m10m0El120HWFN0DZF0Fd31F0a2kFF2Vh010	04)2$2#102.8(3)2!5!11%201#1/-21#9$3#1///04/D+1///13)4//%103*2&1,1%1!13$3!3/$22*1$1+111$1/#3011/#C&3//$102$12#8(2(2/)101/&301!1)1!202/01//*5,1//+101!1,11$2/01)1///#2$3%1!10p!1)101)1)41&11,3+1%1!3*2//1%53+1,1)1!1-1$1101301(1/(2+1#10103#21/&305*1	ehP\AD@LI`XDCKOAco`OCJPrRIIIIJISKRJFNIYRjijfZjjjiYlMHEBi`qVIs@	33	32	460	460.205	-0.0244	11	0	127.47	0.83133	142.67	0.54545	0.79152	0.7473	33	13	13	4	17	0	0	0	18	1
	;j;ir<yxOijzeThvhynbcewkprlxKnE1_kgfPgd2LwLH30VcF260@LkFcV_V#JJLFV2H!V0V1B!	F0918IN2G80@Y4kVZcJU10@1OX2189MBV8FI31Fh06X2V950V0mG2HVDl1!JWGF1aVF2Jd70F0L2oFF2V4050	32/-2#1!D(11(1!5!1!2/02%1)1%2!205$2%1)1-2/%4/C#2&4#2!2+1$11(101!1&3&301.1,2///01#11/%2#1(1)1(1$10102!6/!2/(@&1)1//!1$61/(2(1/!1201%2$2&101(102!3,1101/*3!2#21#2)1!5$11//&1101-1%2/%1/&2/,1/$p1/)2/01/#2%1/#3)1)1/#4/)21)101)2!1%1011//#1&2%1%10401%2/#307+	e`P\FD@BIkhDLG@o`O@jPrRSIIJIKJIZQKVIKWOMUUTuUMUUMMapkIEDMEI`	32	32	440	440.218	1.1549	9	0	86.62	0.96756	101.59	0.59375	0.72043	0.74421	32	11	11	4	15	1	0	0	19	0
	;j:Uirrzx:xtjjCaUjvhifzU@koprYt8AjSrRDjy_fNerFmGsOc56g0aKW4e1W0oW8J4!l2c08!X1B!	N094N2NHF!DX4mV_B4T30@_1@#974X0FQ358h17402t50V0k94u0Dl!WHGFs1iZ!7cEG!q2JFJ2VC05F	$2/*1&@%1011$3!1*4*2(1)2%2!2!108$4/.2/+1#2%9$12///!1///.1/01!1-1/!3!1)2#4)33#31*1/#202/(C&3(12$1/&1$1$9(2)1%2/#2*2%1*1+2!2$13*3/%2+302$1,5#11//(1!1)2$102,2/)4(2-2.1/!20o3&1(3%1%1)3%1!1#1.1)2/)1/$2!7/21&22#1/&1/*1!2.3(1!1%10301#122#1,20103#2&	ehP\ID@BJkhDLG@hlc`POAZPrRSIJIQZJEYSJJZIijjZjijjjifRNDiDhuDNJy`	33	32	464	464.193	-0.3567	12	0	128.88	0.93025	144.96	0.51515	0.76405	0.79383	33	14	14	5	16	0	0	0	18	0
	;jzxUirrzx:xOjjCaUjQhifrE@Fo_MYl8AE9rR2jydfNXrFmFuN0J2c!K10VWV0o18J040l28V8!X1B!	8084FHNFF!BY4m0_g4S10@_1@#964X0FN25Ng12a02s50V0VO6yVTl!WTG1s1gZF0IcE1!m2JF44VC01F	$2#3&2%1.9(11!203(1(3//$2#19$4&2%2/2#1/04#401012%@/202//01+1%3.1/(3*3/01+1/$2#1(2#4/01)3!2(3/&1*D&3//$101!302$8(2/2!3/.1!1$3,1#1!21&101%1/%2-2$3&1$5*1//!1,1&2&1///$22$1/#3)10p1.2)1(41#3)1/-3/,1)1*8/#3%3!1!1!103.1&1+1(1/,1%104(2/#1+12	ehP\AD@BBkhDLGO@co`OAZPrRSIJIIIQ[ZJJJFMQjjfffjjjiidDiTdAKQ`	33	32	460	460.205	1.8002	11	0	112.69	0.94764	124.73	0.51515	0.77527	0.75107	33	13	13	3	14	0	0	0	18	1
	;jzxUirrzx:xtjjSaUhvCifjU@FopbYl0AACrR6EyhXNebFmFmOc54c04J10X1W0Z!J#l0sV9V0X14!	8084FHNJF!4X0m0_B4F30@Z58#944X0HF258g12Z02N40V0VO0qVTl021TG0N0BZF03cA1!X2o044Vh01F	/$1#1)1#8#1#1#203(301//(2!21201E$5#1!2///!4+A+1#2&1/+1+1(1,1$1/1/$1,2/-2#2!1)4$101!1/1!2/!2.1(D&3(1/%1&1!302$7(2/#3-2,4+3$1+2!21%1)3/%4/#3&1$5//+1/!1#4&1+1!3#1//22/)3)10r.1*11&4)1//#3//+1%7/101&2(1!2#1*1&1+11/(1/10103&2.2!102071(11	ehP\NH@LLkhDCKGCo`OCIHddeDeLleEDhiXuJjfjfZjijffPXPTPXgF	33	32	449	449.230	2.9257	10	0	91.99	0.97587	111.44	0.54545	0.747	0.69862	33	11	11	3	16	0	0	0	19	2
	;j;ir<fxOjjhiUjfhyvbDPRooMXl8kfOpBZjyhfFmr4mGV18J2Z!4W48WV0V!406Fk2N08!X1B!	8094F2NHG!@X0m0ZgJS!2_9e#96428FN31Ng16a2X951V0XO2q0Ll10WTW1m1gZF03cA5!H2o0J2VC05F	$1/!1%1#1020A(12$3!1-3+3#1$2-2!208$9/.2/,101&@/201/!2,2/#1/3+1/%4#2#1#1#3//02/!5&2/102#2!1$1//071%3/(1+101$2$9(2/3.3%1(4!1!1%1+1!10102*21$4.31/#2$3,3//-1,1%12)2!2%1/&3!1/-1+1&20o/2&101%11#103)1/*2-2%1+2#1.6/)22#1$101,131(11///1%103(2/#315+	ehP\ID@BNghDLKO@lk`PO@ZPrRSIJIKQQISIZKRpijjfffjijjZ\EHyBeAhp	33	32	464	464.193	0.5436	12	0	144.48	0.8298	144.96	0.51515	0.80103	0.75402	33	14	14	4	16	0	0	0	16	0
	;j;ir<yxOijziThvhynreewkprnxKnE1_kg@PgdHywLH38VcJ260@MlFcW_V018JJHFV2P!V0V1B!	F0918IN6F80DY4mV_8JP10@1Se2189MBV8FI35Nh06V0VO50V0mG4mVDl120JWFs1XVF2Jd70F0L2kFF2V_050	32/-2#1!C(11(1!5!1/$1%1)1%2!205$2%1)1-2/%4$1*A#2&4#2!2/-1!1&3$1#1.1/01//#1,11$2/2#1/!1(1&101!6/!2/(B01$1)1/-1#1$6*2-2/+12(1$2&101(102!3,1101/*3!2!121#2)1104+1//01!1-11$2/!2!1,2(22/,1/!20p1/)1/01%1,2%1/#3.1#1/!16)1%1(21)101)2!1%101/#1/!2$2%1%104(2/#305+	e`P\FD@BIkhDLOHo`OBjPrRSIJIQYYQKRHfIKWOMUSUUMUUUMMapgHeDNKq`	32	32	440	440.218	1.9149	9	0	86.62	0.96756	101.59	0.5625	0.71537	0.76251	32	11	11	4	14	1	0	0	19	0
	;j;ir:UzypNijhiUjfhunbAuRkoMYl8lfGp4ZAyh9Fnp42J210J2a!5W48W5$402NVXP$X1B!	!94FHNLF!DX4mV_BJR10@0Se2189L4X8HFI5Ng06Z0XO50V0XO4uVUl12WRl0u1ZVF2IcE4F0H2kFJ6V_05F	/$1/!A&111#1#2/$1#1$1/&609$6.1(2%2$1)2/!1#E)101///1/!1$101/%1,101$1,1#1+2,1#2!102%1.1!1)2!4+1/)1$6%11/(1-1!10101!7/)21)1(1!1&4!1!1$2.1$2(1(4/%2%1&201!6)4!2/%1/%11.101%3%1)1/&1,1/%1&3+o#23+1%10201+2/!1#222-3//01)1%22/)2#11#1*2!1-1/(1)1+1%103$1!4/#6071*	e`P\ND@BJmhDLCGHk`OAjPrRSIIIJIIQIYQIiSAIMUSUTuUUMSLQIKHDddaqNL	32	32	444	444.206	0.0859	10	0	115.31	0.81355	110.82	0.59375	0.69804	0.77625	32	12	12	5	15	1	0	0	18	1
	zxx_lZy8lYJIM!801VZ282!X#8!401&V/$4/(14!	!8!2F%X$8F#2108(8FF2$4!V8!V!10V!V1#V0F!V#83#22!F!5#	*1/,B////&4*2/////,3/01///.1.1//!4.1///(9//&1#4$1//,3&201//+1/)1+221#2/04///(1/////+1$1////$30I&1/////02//+3///-1///*1)2//#	dmTD`HPOCIDeDTjijh@`	11	10	159	159.060	3.5025	2	0	10.88	1.8382	18.46	0.90909	0.78758	0.35835	11	3	3	0	7	0	0	0	9	0
	;CfSzc7nJ3hw_80WVV6c#V49V8#V%V0V$F1/*4*214!	F08!2&V$8FF!2!201!1!8FF2!1$V#V$20901#VFF!V#910F022%4#	//(@/!112///02$2$2/,1//(12//&2)2/,1////*2!2/&1/+1(2&6//*12-1//2*2//+1//(2%2*2//+3/!1/////+1%1////%H&1/!1/!3!1///////)1&1%2)2//,2,101/,1-	dmVD`Ac`|DeU[ZjjfF`P	11	10	161	161.056	0.4643	3	0	20.62	1.2924	32.7	0.90909	0.70978	0.43944	11	4	4	1	7	0	0	0	9	0
	zxx_lVyBlYJEM!8B5c02!d0V#8!2$2#V!V9//02&14!	!8!2F%X$8F#208%2!80F%4!V81$1#101#V0F1VV#83#22!F!4040	//(B)1(2)1#4//$2&1!1(3/////////////)3.1///(7//+2///!2&401//+1/%2.21$3/01/01//%3/01////#2$1$2////1%G&3//////)3/#2/-1/.2/#2//%1//-	dmTB`HSECpRkWUZjj`B	11	10	167	167.036	-0.2336	4	0	27.6	1.6717	55.76	0.90909	0.77217	0.41589	11	5	5	1	7	0	0	0	10	0
	zrzCQFNV1VCFZV180c0V28@#128#40G01!V#@40F/#11+N%14!	!8!2N$4X0H0_8!102048#8$F0248V%840V!10k!k$108!V#81#22V$W#	//02%6(2+2$2/1/*21#1$2#1////!7+4//////!1/$1,2///%2$3/)1/!2/!4/*1/.2//#3/$4//02////*2//+2///////,H.1+1/01//#2//+1///-1)1*1//+101/,3)2#	dmVD`La@|DjUWzjfdHZ`	11	10	161	161.056	1.6512	3	0	33.12	0.71105	35.29	0.81818	0.7097	0.47958	11	4	4	1	6	0	0	0	7	0
	zjbDtUacLjl3wgoF02V24Z04NV60VB&k$V%F*2#V+2F!2%14!	!9!202$V#48F#20F2$4!80F1$4!V84$10F#1#W0F!V#83#22V$4#	01//%8/!1&2//+2$5//*1///&3////////////(101!1/(1-3!17///*301//!2///%1///,2,1///.2//(2////F!1//-1.2/3/(1///.21/1%1-1/!2*2,102/,82,	dmUL`LVDxOCIHbeLjjjjF`P	11	10	167	167.040	-2.0162	5	0	27.85	1.5548	69.76	0.81818	0.82078	0.46052	11	6	6	2	6	0	0	0	11	0
	zrzCvNRcKVCFbVl80c0X68@4!1@8#5010110V#@!F$F-1,8%14!	!8!2FF#4X0H0_8!102!8#84#F0248V%840V!10k!k!10108!V!381#22%1!F	//(7(2)1&1/1/*21#1)2/)1/.2(5//&2////&2/$3////!22$3/#3//+5///*3//#2/1/,1(2////*3*2/////////+20G.1+1/01/!2#1+2//+1///-1////0101/,1)2021	dmVL`LaECpRiU]jjZ`aj	11	10	165	165.044	0.4556	4	0	33.71	1.0872	55.52	0.81818	0.76439	0.49698	11	5	5	1	6	0	0	0	9	0
	zhb4n1b8FYF3L4$V&V!V8,V//-14!	!8!2&V0F0Z8F#2!20108#80F2$4!V04&F08F1#W0F!V#810F022V!204#	//(D(2///-4//$1//01///////-1//&7$1)2///(B//+2//%1/#1/////02!4%1////*1///$1//%1$3///-1(H&1/!2/////,1///!1/0202!21/!1//!2#102//+	dmUH`Df@|DiWUZjjh@`	11	10	159	159.064	1.0093	3	0	-4.53	-3.7748	15.71	1	0.75375	0.35835	11	4	4	0	8	0	0	0	11	0
	zrzCvOTcKWhFrVl80V0X68@4!1@$501!10W#2!F$F-1,8%14!	!8!2FF$X0H0Z8$2!8#84#F0208&840V0V10k02F!101$V!381#22F$101F	/$1+2%8(1)1&1(1//!42#1$2////&2///////////2/(1$1/#3//+4///*3///$1//%2*2$2%2///!3*2///(2//////!20G)1//#3/!2///,2//+2/&2!3///(101/,4+21	dmVL`LaECpRiUWjjZ`B	11	10	165	165.044	0.4742	4	0	33.71	1.0872	55.52	0.72727	0.82282	0.51299	11	5	5	1	7	0	0	0	9	0
	zxz5Y1z81nJ3540809V028#V!c8&1$V//04+14!	F08!2&V!V08F0102!201%8FG2!1$V#V&8V1#VFF!V#910F062%4#	//(A/$2/&103/&2////02/5////////$2/$4!1+1///(8/&2/!13-1/(1/!1&1////1%201!2%2////*1//.1$1/1/$1$1///-1(I&1/!1///%1/$2&1(1!1//.1/(2///*101//+	dmVH`N`OAIUUVjjfBAX	11	10	157	157.068	1.5597	2	0	4.43	3.0587	12.47	1	0.66871	0.35835	11	3	3	0	7	0	0	0	9	0
	zrzCvSUcMlJ1zNl80W0a2c048048#V5V#10V&F$F/%4$8$214!	F084F28F$V#480F!201%5020F(402040V!80H08#1FGF!4V#81F#2F040V4#	01//%7///)1,5$2$2///%2/2/2//2!1//!1////02!202/$1//)1!5/(1/!3//%2(2*2/////$2%1*2%1///(2/(2////)1/,1//(G)1/1/!3/////&1/*1$1#11,2///&2,102/,1+10	dmUD`DzJCpRgUgjjjXZA@	11	10	163	163.052	-0.3622	4	0	24.16	1.1217	24.94	0.90909	0.71877	0.43944	11	5	5	1	7	0	0	0	9	0
	zxz5n1z8GnJ3M40801V028#V!V8,V//04+14!	F08!2F%X$8F#2!201%8FF2!104!V8!V!1#801#VFF!V#930F022!F!4#	*2*1/0C/!1///#2*2////&2//&1)2////$1//!6!2+1///(@//+1//&2/!2////(3(1!201!23*2///.1//.4$1//%1$3///-1(J&1/!1/////#1(1!1//.1/(1//(1/0101//*2	dcvD`Ia@|DiWUVjjjPB	12	11	173	173.067	1.3209	3	0	14.43	1.632	21.7	1	0.73847	0.38918	12	4	4	0	9	0	0	0	10	0
	;EfUze7vq3hyp8VWpe6d!8VZdm8F!W%V0V!10N14/!4%4!1$V0214!	F08!2&V$8FF!2!201!1!8FF2!1$V#V$20901#VFF!V#910F022%4#	//(8(1#1$102//%1*2$6$21#1///01.201//.2//%3////$2/&2//,4&22//0142,1//2*2////(2+2%2*2//%1/(1////02//////&J&1/!2/!3/,2//////-2)2//1/)101/,2-	dcvD`I`P|LbRRbaUUUTptB	12	11	173	173.067	0.6826	3	0	17.53	1.5203	32.7	0.83333	0.7348	0.55452	12	4	4	2	7	0	0	0	10	0
	zxx_lVyBlYJEM!8B5c02!d0Y#8!2$2#V!V9//02&14!	!8!2F%X$8F#218%2!80F%4!V81$1#101#V0F1VV#83#22!F!4040	//(C)1(102&1#2+3/(4&1!1(2/////)1///////.3.1///(7//+3///*401//+1/%1.21$201.4/03//%5/////+1$2////1%I!1#3//////)2/#2/-1/.2/#2//%1//-	dctB`HSMCpRkU]Vjjj@H	12	11	179	179.047	0.1727	4	0	24.51	1.8825	55.76	0.91667	0.77768	0.41589	12	5	5	1	8	0	0	0	11	0
	zbbBvO6cLWt1yck!V02B0848278$1V%1#2$V!F//0214!	!8402NF$X0F0Z8$201$8402*40284#V10H02F!101#4V!381#22F#V!1F	/$101)2%A(1)1&1//+4$1////-2/#2////!1/#3/(2+1&2/$2$1/102$3/#5#2//&5///*3/////$2%3//&1//!2//////!1////#10H//#1//-2////-1)2/01$2/+1/.102/,4!1(11	dcuL`LvDdOAJeW]jjjh@`	12	11	179	179.051	-0.2233	5	0	18.56	1.9989	47.76	0.83333	0.82599	0.49698	12	6	6	1	8	0	0	0	12	0
	zbbBvO6cLWl1yck!V0240848268!VV1&1,F//!14!	!84028F$V0k0Z8$201$94&1#2#840V0V10F02F!1FG$V!181#22F#V!1F	//(@(1)1&1//+4$2+2/////,1///+1///)1&2/*1/$1!1/#8//&2!16*1/!1/+4//&2//,2%1////%1#6////%1/+1////%H///*3%2/////-21)1+2*11//,2,101/&1$2!2(11	dcvB`LaAdOAJgUWjjjh@`	12	11	181	181.043	-1.2846	5	0	31.21	1.594	75.75	0.91667	0.81676	0.47958	12	6	6	1	8	0	0	0	12	0
	zjbDvS7eLbm1yPkFVX46FZ148V48!FZ1V$1*1!F//0214!	!84F2NF$X$80F!201%402!F%44028!V!90208$FF0F04V!381#22F0J0V4#	*2*1)2&8/!1,1//%2!204//!1/!1//1////!1//////(2//,4//+6//.2*3/&1///1!1(201!23//1/+2,1/(3////////$2*I(2.102///&5///!1/*1)1/01///#6!1)1011/+1-	dcvL`IaFCpRe^^ZjjjRhLB	12	11	177	177.055	0.2169	4	0	11.92	2.8146	30.93	0.83333	0.73439	0.54161	12	5	5	2	7	0	0	0	12	0
	zjbDvS6eLbd0qukFVV02J4d48V58#JW$V010482(F01#4!F/(14!	!8!2FF$X0F0Z8$2&84$F%4#84#V10F02F!1010F!V!381#22F0F20401F	/(2.5(1)2&1///07//////!2///*3/////&1//2$3//&3/(92/3//(3(2////!4.3//,2.3,1///////-3//*I-1)2!2///%8!1//////////)101/)1!5-	dcvL`LaECpRiUyjjjjchD	12	11	177	177.055	0.9662	4	0	15.02	2.4401	55.52	0.66667	0.83498	0.54161	12	5	5	2	6	0	0	0	12	1
	zrzCvNUcMWKGzcl80W0X68@48068$5V1!10V&F$F-1,8$214!	!84F2NF$X020480F!2018$4020F02%402840V!90m%101#4V!381#22F040V5#	//(8/*1/)1/022#2$2///#1/!2//#1///#1)3//!1+1&3.1*1/1/+6#1//&4*1*2/+2&3/////$2%2*2$2/$2/01/02/)1*1-1///////$H/*4/!3+1////#2//01*1/1///#2#1(102/,1+10	dcuL`LVDDOAJewUjijh@`	12	11	179	179.051	-0.4129	5	0	34.16	1.0861	47.76	0.91667	0.80221	0.46052	12	6	6	1	8	0	0	0	10	0
	zjbDvR7eLrm1y2kFVX46FZ048XV8!F41/01!F//0X14!	!84F2NF$X$B4F!201%402!F%44028%902*F04V!389#22F0J0V4#	*2*1)2&@/!1/-1/$4$2////,2)1///////+1//.4$1/!1/#8/01/$2#4/%101//03////(1+401!23+1/#1/+2)2!1////!1//////%H/&2101/%1//$1//-1/*1)1/01//&1+2,102/,2-	dcuL`IvDXOAJUyujjjjJ`P	12	11	179	179.051	-0.8815	5	0	18.56	1.9989	34.17	0.91667	0.80351	0.47958	12	6	6	1	8	0	0	0	12	0
	zjbBvO6cLYt1yVV!V!BV840X38$G&1#2-2$V/&14!	!9!2F2$X0F0Z8$21%84$F1$4#84#V10F02F$10F!V#81#22F0F204010	!1/01+4%B(1)102$3/$1/%6$1//*1//$2#1#1//////////#2$2/!2$1,1%4//+6///*3/////$2%2//*3/.5//////02////01!10I//////////+2/&21///*101/,7-	dcvL`LaMCprRIIIHuUUT@P	12	11	177	177.055	1.1083	4	0	15.02	2.4401	55.52	0.75	0.8362	0.49698	12	5	5	1	8	0	0	0	12	0
	;j;ir<yxOjjhiUjvhyvbEuRkprYp8vjGrRaAyhdNvrJmSHOc42i!MW4g1_0J!J02NlXPV8!X1B!	!94FHNLF!DX4mV_BJR10@4Se0109L4X8HFI58gW6Z0Xt50V0XO4yVUl12WRl0u1ZVF2IcE4F0m2oFJ6V_05F	/$1*2&@(11!2$1/)101!2!1)1$22!20@$5&2(1&2%2.2*4&1#A+1#2//$1%1/101+1!1-1.1$1,1#1/1(2011#2*2/*1!5/!21/%19&2//&1!30201!8/)2!4&1/#4%1$3.102!2/0301#1.4%1&2$3&1$7/!1/)11.1$2)1)1/1+2&1#2.1/%p1!2/#101-2/&202//,1%1%1%7/)22#11%1)201!1,1%1.1)1$2%1%10301!1!2/#207#1&	ehX\AD@BFkhDLKODco`OCjPrRSIIJIQYJIKIJVERKIjjZjijjiiijcaRQrQKIH\Wc@	33	33	460	460.205	0.4165	11	0	120.55	0.88635	127.89	0.54545	0.69505	0.82449	33	13	13	6	12	1	0	0	18	0
	[r<uzQjzhiUjfhynb@URkqMqt8pYGp4wAyhtFmp6LG01P4@Z081Wo8WW10Z0442FV@8$21B!	!94P3NHF!DXVk2_8JP18249X!4970X8HH31FB1M40XC5GV0X90H06l50WFWFH1ZV20Ic3J59L2o2J2VRF5F	/.1&1A03%32$3!1/.1/#8$7$4+1!1.2/-3(5/,2//&1!4/3!1!2$1#1/(101#1#2*2!3$3(1/&5/1)2!6)1+1101(1(7&2//$1&22#8/)2.3%12*1011$3,12#302(1/)1(1*201!3,4!2/.2$2$1!3)1%101//1/.1+1+1(1p%3/01/30@&1$1-1/#42$1/%1*33/(22#1$1+2#31#2%11/01/+3%103(2/#3!1*	ehX\AD@BF`XDLG@lco`OCjPrRSIJIIJIYQ[QJUYRrIjjB`jJjjiYcAR^PiPGL	33	33	460	460.205	-0.6445	11	0	138.8	0.76981	127.89	0.51515	0.7372	0.74577	33	13	13	4	16	1	1	6	16	2
	;jzxUirrzx:xtjjUaUjvhifzU@FoprYlRAECpw6jydfFezFXHuOcK6V0ZK10XWVVV18J0J0k2c01V0X1B!	8084FHNFF!BY4m0_g4S30@W1@#964X0FN25Ng02a02850V0VO6uVTl!WTG1s1gZF0IcE1!H2JF44VC01F	$2)1/(9#10121102)4/!2+1,2!2$8$3%1&2/202/#4)2%@/!2(1/!4$1#1#4)3.1//#1/01#1%21/(11/.1(22!2#1#3)2/(H2%2*1/$1%1!302$7(2/2!3+402/#1$3/03!2(1$1!4/)1*2$3)1!2%5//&1/02!2/&3#1/#2/!1/#3)10s1&1/01(4.101/+31/(1!2/1#6/#3%2!1/(1/#1(1.21+1%104&221/102+12	edX\ND@BJghDLO@h`POCZPrRSIJIQIJ[[QQQREjMUTuMMUUUUSH\KJHBQc@	34	33	468	468.228	2.2071	10	0	85.67	1.0943	107.66	0.5	0.74979	0.75402	34	12	12	3	16	0	0	0	22	2
	>UzrrzS:rPirBaUjvheYbA50or7aW84YOpFJjqVQFep4aFV1H48g!4WZc101V40J#V@8$X14!	8094NHNHF!BXVk2ZB4N08@Z1220B960X0HN31FB1LZ02S50V0X90H0Dl40WPG0F1gZ203cA159m2J2L6VRF5F	/02%1.F(11(1)2#5/1/#8$5$5/.2/-3(4////$1.1&1+11%5*2%1%1(1/(1#2/#1(6,1!2//%1&17&2//$101*8(2/2/#2!2*3!1*1&1!1#2!1!1#3%2/%2(1$2#14,3!21)1!2/2$2%302)1(1//#1/$3/#1(301)r%3/0102(51%@#1!1%2/&7)4%1/%1*4!1/%12#101!201/#2/%2!12/&1)10302%2(2*1%2&	ehX\AH@BFkhDLG@hbc`OCIILdhddhhlmihdXTkDfjhJBfJjjfiDEIe@H	33	33	453	453.218	1.0945	11	0	122.61	0.87146	127.89	0.54545	0.68558	0.73618	33	12	12	3	16	1	1	6	17	3
	[r<yzQj:iThfCyvbijwkqbrhKv31WcweTckHyjLL3F1sB8i02IkFB1ZV0Z!JHFk8@!V0V1B!	F091PIN2F8!XZkXZ8FH18@0GX21B9K8V8HG31FCVMV0Vx40V0m10H0Dl5!FWFF0aV22Fd70K9a2kHH2VBF10	02/-2$10A01%1#11#1!5!11/#1/1%6$9$1///$1.103/4//,3/!1%1#1)1!1/!1!1/)101/!2!1%1,1!101,11$1/!2/!1$A2%11/-2)1!1$5/(5)1-2/)102(1#2!3!1*1/,3)2!5,2!2/#1*2*1103,1#21#1/.1+1%10101.1*3%1!10q!111305/011.@1/02!5$2)3)7%1/*1%2/*1)2/$1201!1/%1,1$2%1%103*2/07-	e`X\JD@LIkhDOHc`O@jPrRIIQJII[QFQSVJKVAO_UUATEEUUULqXLIrIPB	32	33	436	436.230	3.0772	8	0	84.76	0.78799	88.3	0.53125	0.69279	0.75032	32	10	10	4	14	2	1	6	19	3
	;j;ir=xtjjxiThvhyvzyewoprYx0vECpNgjTgfFyrJm1s1cK6i0aMW0iW_0VW8F46Fk2e!V0V14!	N090N2N2#DY0mV_cJU30@WO@0109MBV8FQ35NhV720VO50V0V16m0Dl1!HWGs1gZF24d31F0q2o0F2VC050	$2//!8#101011(1/%2/)2!2$B$4#1)2/2+1)4)2%E%2+201+2/$101)1#3//%2-2/1+101&1*3!1/(3$301&101!1(3#1$2/(D22$3+1)1)1+1$801%2/2-1!2,2%1*1#1&3!2/(1/!1*2$5,1///01$1#2&2/01$30101/#2-2!2/$3)10s1#4!1/%1#402,101/01&2032/(1/(6/#3%1!1%12/1%1/%12!1/*1#105&22/010103*2	edX\AH@BEghDL@hlkhPOCIILdheDdimLXhkEDTuUSTtuUUULrapoI`IFKs@	34	33	465	465.229	1.5261	11	0	112.11	0.9802	135.73	0.52941	0.79362	0.75547	34	12	12	4	16	0	0	0	18	1
	;j:UirrzxzvxtjjCaUjvhifjT@kopbmO8AjSrNDjyhfHerHmGk9c54Z0ZKlJY1W0o!JJ!k2s$X1B!	N095F3NLF80BX4mV_B4T30@V5@208974X0HN35Ng06Z02O5FV0k94u0Dk02WPGFs1iZF0IcCG!L2kFJ6Vh05F	/$1&1*C#1#11(1/%2$1!1!1,2!2$8$4/.2//&D+1//,1!1/!1&2(1,1.1$1,1#1%1%1.1#1*2)3*1$1!1/!2%1#2,8&1*1/03!1$11$101017(26.2!1&1%202*4%1%2#1+2!2%2*3/3$4021*2$4&101!3#1/!3/$11101/02)1)1!3#1,1/1,1%1(3!1(q1!1#1.101(4+1/%11)7//+1%2/*2#1$1,1/.1(1)1$1!1!1%10301$22/010207#2&	ehX\ND@BFohDLKO@l`OBzPrRSIIJIQSIYJZIQU[xEjjZjfZjjZfkCaRQJH\PS@	33	33	456	456.217	0.4833	10	0	112.22	0.83595	110.82	0.51515	0.62961	0.76182	33	12	12	4	16	1	0	0	20	1
	;j;ir:U:pNijhiUjvhunbAuRopMYl8lfOp4ZjyhAFnp4XJX10J2a!5W4cW50V!402NVXP$X1B!	8094FHNLF!DX4mV_BJR10@VSe2189L4X8HNI5Ng06Z0XO50V0XO4uVUl12WTl0u1gZF2IcE5F0H2kFJ6Vh05F	/02!1!1(1%@&111#1#2-3*1$1/#2!609$7/(2%2$1)2/!1#E)101///1/!1$101/%103*201$1,1#1+2,1&102%1.1,2!2+1/)1$6%12/(1+101!1#1!8(2/21)1(1!1&4!1!1$2,101$2*1%5/%2%1&2$6)4!1/%1/%11$1&10101%3%1)1/&1,1/-3+p#23+1%102(41#2/!1%2-3//01)1%42/)2#111!101(2!1//&1)1+1%103$1!3/#207+	ehX\AD@BFchDLCGODg`OCjPrRSIIIJJIJYKJIMJZKIjjZjYjjjZfXbRVRIYICb|X	33	33	460	460.205	-0.2637	11	0	136.15	0.7848	127.89	0.57576	0.68488	0.78472	33	13	13	5	15	1	0	0	17	1
	;j;ir=xOjjziDhvhynbfuRol7nxKnE9bZijThfNzxLm3V8040i0@MWFdW5VoV04JHFW2P!V021B!	N090P3N6F80DX4mV_8JP102VSe0109MB08FQ35NhW7!Vt5FV0m14m0El120HWFs1iZF0Fd31F0q2kFF2Vh050	04)2$2#101.8(31(3!5!1&3//$2$8$4/.2/%4/D+1//%1)13)4&1/-103*201$1,1#101!13$3!3)1*22/&1$10102!1/#3011/#B&3/1/#102$121!9(2(2&2//!1!1$301&1!101!202*1%1//$2$5,1//,11!101&1)2/01$1///(2$3+q$2&1+1)41&1-3+1)3*2//1$153/)1%1!1012-1%1013/)1)2+1%104#2#2/#105*1	edX\ID@BEhXDLKG@ik`PO@jPrRSIIIIQJYZQPqqKJMUSULuUUURsXFRJUSCb\[f	34	33	476	476.204	-1.1913	12	0	144.49	0.8512	155.96	0.52941	0.79545	0.77052	34	14	14	4	16	0	0	0	17	1
	;j;ir<yxOjjxiUjvhynrfuRkprnx8ljGrJiAyhdNzpLHK8Oc42i0@MWJdW_04W8J42NWXP01V0214!	F094P3NH080DX0mV_8JP10@5S@0109MB28FII5NhW740XO5GV0V94m0El10WFlFs1ZVF0Id3JF0q2o0J2V_05F	02/-2$107(31#10101/)1$1/&10D$5/.2#1*2/&A///$11/04////%1-3$3!3,1)2.1/1!2/!2021/$B2%2/(1%2&11#121!8*1-2/!2)204%2#13/01202/02/$1&1&2$6*402#1&1&1/,1+1!1#2&1+3+1#2(22!1#1/-3)20q1/&1%1!1.11(2$2$1)3%1#2-1#1/!353(1%1)3#1/#1!1!1//*2$2!1)103!1$2/#6!1)1	ehX\AH@BF`XDLG@lco`OCIILdheEhleElhiUeDbfjijjijjjefbNDiOHddNHy`	33	33	453	453.218	0.5318	11	0	104.36	1.0239	127.89	0.51515	0.70276	0.81997	33	12	12	6	13	1	0	0	19	1
	=xUzrrzx;vjrSaUhvhifjU7ForbbW0D7CrRLjqdvNerFqFmOsCBc0ZJ1VX1V1Z40J#l@cV9V0X14!	8084NHNFF!BXVk2ZB4N28@Z12!4960X02N210B1HZ02R50V0XO0LVTl40WTG0F1gZ203cA159m2J244VRF1F	//(8#1#11!203(3/2/)2!80201D$4&2/&2/*4!3/)2&1/+1#1&1!1/!1#1,1/01//.1#2!11,4/01)2!2/!2.3(C&3//11$1!302$8(2#1+2!3-2$2,11$3/02!21&1/.2!1*2$3&1$5!2/.2-2/041%1.3#1//22$1/#301)s1$301/01(4&@&1/-3$1#4%1+1)2*7/&1!2+2#1*1#2!1+1//,103&22/0101!1(10	edT\AH@BJghDLO@hk`POCIILdheDdimmEEECFhxduUATDqUUUMLH\KJ@P	34	34	465	465.229	1.8875	11	0	111.66	0.95639	124.73	0.5	0.69297	0.74957	34	12	12	3	13	1	1	6	18	4
	;j;ir=xtjjhiUjvhyvjUuwoprYS8vjSrRijyhfNvrJmKkOc56a0aMW4e1_0o!J42NlXu$X1B!	N094N2NLF!DX4mV_BJT30@VSe0109MBX8HQI58h0640XO50V0m94u0Ek12WHlFu1iZF27dEKF0L2kFJ2Vh05F	01/!1/!8#1#12(1/%2!1$1,1!2!2!20B$5/(2%2.2/!1!1G%2$1/)2/!1!1/!1/-1.1$1,1#1#101/$11#1*2/*1/%21!1/!19&2//1$21$101!8(2/2!1&1%2,6%1/$104!2/03/%2!1!1&2$6&102!1/!1/)21!1)201$2)1)1!3#1(1#1.1$2-1)3+r1!2#1.1%1#4$2/)2#1)502,1/$1%1%2/*2#11/!1!1%1/&2$1)1$3%3%10301!1022/01010@+	edT\AD@BNohDLKO@lhPO@ZPrRSIIJIQSISIYQJMKIEMUSUTsUUTttuGBdcdRQRpx`fy`	34	34	472	472.216	-0.8397	11	0	133.06	0.80302	127.89	0.52941	0.67624	0.8236	34	13	13	6	15	1	0	0	18	1
	[r>QizxiUjvhynbfzRorMrp8pYOr4yjyhvNzpLqKVOP4@a08LWodW_1Z40442NWe@01V0214!	N094N3NH080DXVkX_8JP18@VO20149M8X8HQI1FC0L40XC5GV0X90H0Ek50WHlFF1gZ20Id3KK9L2k2J2VRF5F	/02%1.7(11%301#1)3*1$1(1*8!10C$3/.2.2-3(3///&1,1!4/#1,1%3*2%1/)1$3(1/02.1/2/01%21+1(9&201/%1+101$221!8(2012,2/&2$2$1011$3,101!202!1&1%3/$1&1&2$6*201!2/1-2$2(3!1%101%1(1//.1/-301)q%3/01%1#41%@&1/!11)3)4%1&2-1#1%5501/&3#101!101+1!2#2/)1//!103!1$2/#1-	ehT\AH@BN`XDLG@hbo`OCIILdhddhhlimeEKeKDljfjhJBfJjjifKAR^SIPGL	33	34	453	453.218	-0.2863	11	0	122.61	0.87146	127.89	0.51515	0.65574	0.80649	33	12	12	5	12	2	1	6	17	3
	[r<vzQjzhiUjfhynb@URoqMqt8pYOp4wjyhvFmp6qGV1P4@Z085Wo8WW1VZ0442FV@8$21B!	8094P3NHF!DXVk2_8JP182Z9X!4970X8HP31FB1M40XC5GV0X90H06l50WHWFH1gZ20Ic3K59L2o2J2VRF5F	$1/!1%1#1#@03%32$3!1-3+3#1/#8$7$5/.2/-3(5/,2//&1!4/3!1!2$1#1/02%101#1#2-3$3(1/&5/*2!1)1+1!1(1(7&3//$1&12#9(2/2.3%12*1011$3,2$302!1-4/1(1*2$3,3!2/.2$2$1!3)1%101+2/#1/.1+1+1)q%3/01(1&30@&1$1-1/#42$1,2(1*5301/%22#1$101-31#2&1/01/+3%103(2/#31,	edT\ID@BNhXDLG@hbk`PO@ZPrRSIJIIJJKJ[ZIRkJVIMUPTELUUURsFBd|eR`nX	34	34	476	476.204	-0.9941	12	0	159.64	0.751	144.96	0.5	0.72881	0.75547	34	14	14	4	16	1	1	6	15	2
	[r:rzyzQYzriUjv4ymbjzwkqMbxSn_Gnwy8mCkNzhFLU0OP4@i22MV4B1_VJZ!4HNlc@09V0X1B!	F094N2NHF!2XZkX_BJL18@4GX0149K8X8HII10CWM40Xx41V0m90P0El501FlFH0aV227dEJK9a2oHJ2VBF1F	//01%8(1)1!3#1!4#1$1/#2!1%6$9$2,211!1$11/#3/01%5%2%1//,1!301/201(1,1)301)1(1&1*1/!3#3/!1#31#3,102/*1/@&2)2/,101!1$7(1//(2&2//02$1&1//01,6,2!202/%101#2*1!3)201%1%1/*1/$11$2%3%1*3)10q%304*2#1#101+@/010122$2)3!1%4%1//03/101&2)1-1!1#21/(2&1/#1%203&1!1/07031!1&	ehT\ND@LJkhDKODc`POAjPrRIIQIIQKJKZJJNHhpJKJjhJBhjjjifRHdcdbVR`nX	33	34	456	456.217	1.0772	10	0	118.69	0.75685	114.6	0.51515	0.67138	0.8584	33	12	12	5	13	2	1	6	18	3
	;j;ir=xtjjziUjvhif:uRoprYpSvjSpwajydfFvzFXLuOcK6Z2ZM14XWZVV18J0L8kXc01V0X1B!	8084FHNFF!DY4mV_gJS30@W9e010964X8FNH5Ng06a0X951V0XO6uVUl10WTl1u1gZF0IcE5F0H2oFJ6VC05F	$2/!1.@#10101102)3/!2(1!1,2!2$9$3021*2*1$2&1-4)2!1!@/!2(1-1,11#3#1$3//)1/(1!1*21/(1/#1/$21+3)2/!11#F2%2/+1#1%1!302$7(2)1%2!3-2/#1$3/03!2/04/)1!1&2$4)1!1/&3%1.101*3#2012&1.3#1/#2(1!1!31/%3)10s1&1-1101(6.101$1/%3/#1$1/(6/#3%2!11%1/1(1/#1/,1%104&221/102,2	edT\ND@BNghDLOHd`PO@ZPrRSIJIQIQSY[JJJOJEUMUTuMSUUUUSQGBTaRjR@dXp	34	34	468	468.228	2.183	10	0	85.67	1.0943	107.66	0.5	0.69992	0.8267	34	12	12	5	13	1	0	0	22	1
	;j;ir:UzypNijxiUjvhunrfuRkprnl8ljGpJZfyh9Nzp62J81cJ2i08KlJdW5!18J42NWXP01V0214!	F095N3NL080DY0mV_8JP10@1S@0189MB28FII5Nh0640XO5GV0V94q0El12WFlFs1ZVF0Id3JF0q2k0L2V_05F	/01-2$109(11%101,1+101!1/#2!20C$3$1/)2.2%4#11*C&1//-1/01.11$1*1/02/01-1$2/1)2/(11%1!2/!2/(C21$2!1/+2$1011)8*3*1!2/,2(1$2(1)102!1&2%2/$1&1&2$6#1%302+1///01!1$2%1+2!2,2#3#22&1/(1$3)20s1)1$1&102#1!1%1#1$1#2)2.3%1#2*1!1#1/!14)1%2)2#1/#2%1-1(1/!2$2!1(110303%2/1!6051*	edT\AH@BNohDLG@lghPOCIILdheEhleDeeMTiddTuUMUUMUUTsSD\IR^QIX\PSlp	34	34	465	465.229	1.0045	11	0	101.27	1.0551	127.89	0.55882	0.61095	0.79217	34	12	12	6	13	1	0	0	20	1
	[r<vzvjrhiUjvhyvjTMRorraW8ybSpRojqdvFurJqGk1uCDZ0ZJWZe1V1V40J02Fk@c08!X1B!	8094N2NHF!DXVk2ZBJN28@Z9X!4960X82N310B1LZ0XC51V0XO0L0Ll50WTW0H1gZ203cA559H2o2J2VRF5F	/.1%20@(12$3!1/%2(1$2*2!8$@$5/.2/+103(2/2//!2$1*1/#3!1(1#1/02(1#1#2/,1#2!1.5/*1&1$1(2.3(9&3(1.1+1&2$9(2#1+3.3$112-1/%12102%3#2%3.31/#2$3,3!2/-12*1!2/141(2!2%1/&3!1/-1+1)q3$301.101&1%30@&1/*2(1#42$1/%1*4/&1022#1/$131#2$1///1%103%122#1,103-	edT\ID@BAohDLOHdjghPOBZPrRSIJIQIQSYS[QJVENYMUPUASEUUTtaGBT`TZPD	34	34	476	476.204	0.2107	12	0	144.04	0.83234	144.96	0.5	0.72277	0.76921	34	14	14	5	14	1	1	6	17	2
	=UzvM:IzyrPXvriThf4umbezRkq_rlKlW1WZocPBFFyh26H01uR8D28FkJ0W5V04!JHNV8@!V!1B!	F091N3NHF802XZkXZ8FF18@0GX01B9J8V8HII1FC0L!VB40V0m10J0Dl501FWFH0XV20Id30K9a2kHH2VBF1F	%2/)2$109(1)2!3#1/#1/&8!20@$2$1+1//(1+5&1///%3!11$1(1*1&1$1/02#1/+1/,11+1$1//&2/!1#1B2%22*1#1-21(1(7(1(1/2$1(2/#201!1!1&10103!4&2///07!1)2!2%1/01%2*1102/1010201/)2#2&3$1%1)2)1%1#3+s%305.10212-@+2)2$1%1!3!101#72$1//02*101,1)1/$12/+4,1$2%1!20110303(1/07-	edT\ND@LEohDG@dghPOBjPrRIIQJIJKFHrJZiJYVQUUATEQUUULtaCBdgdrdFs@	34	34	468	468.228	0.853	10	0	118.7	0.7829	125.6	0.58824	0.71847	0.71581	34	12	12	5	16	1	1	6	19	3
	;j;ir:U:pNijhiUjvhunbAuRopMYl8ljOpJZjyhANvp4XRX10J2i!5W4cW50V!J02NWXP$X1B!	8094FHNLF!DX4mV_BJR10@ZSe2189L4X8HNI5NgW6Z0Xt50V0XO4yVUl12WTl0u1gZF2IcE5F0m2oFL6Vh05F	/02!1011(1%9(11!11#2-7*1$1&3&1#2!609$8/$1!2%22-2!1&1&11!E+1///2/!1&1/%103*201$1$1&1#1+2,3&102%1/,2.1/.6&3//$101!1#1!9(2/2&1!1)1)4!1!1$2,101$2*1%4/%2%1&2$6,1//,11$1!1#101(3%1)1//$1/-3$1%q#23/!102(51#2/!1%2-3//01)1%62/&103#11101101+1//&1)1+1%10302!1!2/#107+	edT\ID@BFkhDLCGODco`OCjPrRSIIIJJIJYKJINYSQYMUSUSMUUSMLqDdldRrRGExp	34	34	476	476.204	0.0693	12	0	156.99	0.76368	144.96	0.55882	0.6382	0.80395	34	14	14	5	13	1	0	0	15	1
	zjbDvUbeLfm3yyo0VVp@4V!8VZdm8F!W(V!1!1/#4.V0214!	!8!2F%X$8FF!2!201%80F2$4!V8%1020901#V0F!V#830F022!F!4#	*2*1/0A(1#1$2//01%1*2!216%1////(1//$1////.1//!3.1*1//,6&23//!52//-2*3///*3,4+201!23////*1////04//////&K&1/!2/)1/,2//////*1%1///*101/,2#1)	dkNL`MaECprQIYJJFjjjjA`P	13	12	189	189.066	0.6049	4	0	11.93	3.0721	41.93	0.84615	0.77119	0.43984	13	5	5	2	8	0	0	0	13	0
	zrzCvNUcMWKGzcl80d0X68@480688#5V10110V#8!F$F-1,8$214!	!84F2NF#4X020580F102018$4020F024$402840V!90m!V!1010804V!381#22F040V5#	//(8/*1/)1/021#2.1//)1)2(5/$1-1!2///1)2+2/$31+1&3.1*1/12/*6#1//&6*1*2/+2&3/////#22%2//%2/01/02//$1////////#J/*2/!1+1*1///(1//01*1/1///#2#1(102/,2+10	dkML`LvDdOAJeu]ZjZj`bj	13	12	191	191.062	-0.0252	5	0	31.07	1.1941	47.76	0.92308	0.77932	0.39965	13	6	6	1	8	0	0	0	11	0
	;EvUzcMzo3UgoN03V26g!uV40V8&k$V%2*2#V*4$2%14!	F09!2F%X$8F#20F201!J808FF3!104!V8!V!1#801#VFF!V#930F022!F!4#	*2*1/0A/!2///#2$2$2////&2//&1)2/,1/!21///%2!2/&1$1/!1-101!6//&2#2,1//,3//$1//!3(1!201!23*2(1//(2,1//.3///!1/(1//,K,1,1/%1///)1/)1//$1/(1//02%1#2,101/,2,2	dkNL`EaNCpRe]mVjjjfF`P	13	12	189	189.066	0.2991	4	0	27.53	1.3313	41.93	0.92308	0.80923	0.41415	13	5	5	1	9	0	0	0	11	0
	zrzCvOTcMWxGzVl80d0XD8@4823@8#5010110W#@!F0V!F-1,8%14!	!8402NF#4X0H0_8!102018#84#F0248V%840V0V10k02k!10108!V!381#22F#V101F	/$1+2%9(1)1&1(1//!41#101&2///)2(5//&2///2/%2/$3,1/01*2$2/022$1/#4//+6///*3/////$2%2////*2//////////&10K.1/-1/01$1/,1/*1//22)2/&2!2///(101/,4+11	dkNL`LaMCprRIIIIFjijhHZ`	13	12	189	189.066	1.2898	4	0	24.43	1.3733	44.52	0.76923	0.77859	0.4722	13	5	5	1	8	0	0	0	11	0
	zjbDvOacLft3yck!Vk8BV848X7808!1&10V82//+14!	!8!2F%X0F0Z8F#2&8#80F%4!V84#V10F02F1#W0F!V#83#22k0F204010	/$1+2%A(2)1&1//+2$7//////!2/////&3////!2$3/!2$31+1%2//+8///*2/////+3//&1//!1//////////&10L&11/*1/,2/8////#1/#2/&21//+1-101/,@!1*	dkND`La@|DjU]vjjjj@H	13	12	185	185.078	2.7558	3	0	-4.26	-5.5282	35.29	0.76923	0.80908	0.41415	13	4	4	1	8	0	0	0	13	1
	zjbDvR7eLrn1yekFVX46JZc48Xa8!FJ1V/1!F01#4$4/$X14!	!84F2NF$X#4B4F!201%402!F%440284$90H%1010F04V!389#22F0J0V4#	/,1!2&9/!1&1/%1/$2$4/,1//.2/$2///////1//.2$1/,1)4//&2#7/%101-1/!3/////$2%3+1/)3/%2)2!1////!1.1/////%I/&2101/%1/#1+2#1////)1*1/1//&1+6$2%1103.3,3-	dkOL`LTxS`|DjWyujjjjahD	13	12	193	193.058	-1.179	6	0	22.11	1.8385	51	0.84615	0.80236	0.4621	13	7	7	2	8	0	0	0	13	0
	zbbBvN7eLlI1yek10V42JV8482a8#41V/#F//0X14!	!84F2NF$X#4B4F!201%402*40284$90H%101#4V!389#22F040V4#	//(9/!1&1$102//)4/,1////$2-102///01//,1+1&1/*2/1/+3#1$1//06*2//)2$3/////+3//%3//2!2/////&1/////0I///*4&1.4////-1*1/2+3//&8,103.6,2*110	dkOL`LdxS`|DjWuYjjjj@H	13	12	193	193.058	-1.2718	6	0	22.11	1.8385	51	0.84615	0.76406	0.38376	13	7	7	1	8	0	0	0	13	0
	zxz_n_z8lYJIM40801VZ282!X!V8!401&V/$4/(14!	!8!2F%X$8F#210@01%8FF2$4!V8!V!10V08V1#V0F!V#830F022!F!5#	*1/,C////&2*2/////,3/01///.1.1//!6.1///(@//&1#3$1//,3&201////%1(2!221#2/04///(1///$1//%1$3///-1%30L&1/!2///-2/-1,3//$1/01%1/!1//!2#101&2//#	dkND`Ma@|LdRTQRRjfjj@H	13	12	185	185.078	2.5295	3	0	11.34	2.0767	21.7	0.92308	0.77403	0.34657	13	4	4	0	9	0	0	0	11	0
	;CvOzcMnK3zgV80WV068840V68V8!1)V//04+14!	F08!2&V0F0Z8F#2!20108#8FF2!104!V840V!10F08F1#WFF!V#930F022V!204#	//(B(2/01&1/01/&2$2////&2///02//////(3!2/&1//,6//*14*1/+2/!2//&3//2(1)1*2///$1)1//.4$1//%1$1///-1&1K&1/!1/.2/&2/+1(1!1//.1/01%1//(1!14,102.3,1)2!2	dkMD`LVDCpRiwUVjjjd@`	13	12	187	187.074	-0.0549	4	0	21.08	1.4326	49.53	0.92308	0.74645	0.3662	13	5	5	1	9	0	0	0	11	0
	zjbDvR7eLrn1y@kGVX46FZc48Xa8!FJ1V/1!F018!4/*X14!	!84F28F$V#4B4F!201%402!F%440284$90H%1010F04V!189#22F040V4#	01/#1%1!2&6/*2///07//////!3/2/////.1//02///1/#1/,2!192/&1-2,2$3/////+1///,2)2!1////!1//////%I/(1/)1.1.5////1,1*1/2+3/+1*6$2&103.3,7-	dkOL`LdxQ`|LdbJbrbjjjjbhD	13	12	193	193.058	-2.3522	6	0	25.21	1.7354	62	0.76923	0.72587	0.4621	13	7	7	2	7	0	0	0	13	0
	;hvtygrYpEzck8D_c2608h0Y6808V03$2010V20V9!F/-2&14!	!8!2%8V0k0Z8J8!208$92!80F21#6!V85#V10F03F1#W0F1VV#83#22k!204050	/)1-D(11(2///#4*1%2/(3/&1/!3//////1//#1)3&3.1///$2!@//*13///*5/+1/01!1*1!1/#2%1(1//-3/!5)1///1//1$2//3//%K&3*3-2/////(1//)1%1,1*1///*101//2*	dgnJ`BaLVp|DjoUWVjjjh@`	14	13	209	209.053	-1.9225	6	0	48.24	1.4484	100.04	0.85714	0.80914	0.49929	14	7	7	1	8	0	0	0	12	0
	;EvUzcMzpYUgwO03V26gV0yV60V80F!40k$V%2!F1%6!2V*4$2%14!	F08!202$V0F0Z8F#20F20108J808FF3!104!V040V$F08F1#WFF!V#910F022V!204#	/!3(1+@(21(1///#2!104$2/)1*4//02////.1//!1//&2!401/$1$1//0101!5//&2#3//%11,2$2//!101//.2%1///,2,1//////!1///&1-M///01/#1/!1/31///.1.20202!21//02*2,103/*203-	dgmD`DVNCpRe]mYjjjjXZA@	14	13	199	199.085	0.4806	4	0	17.99	1.6787	35.94	0.85714	0.83871	0.45134	14	5	5	1	9	0	0	0	12	0
	;htxygrYpEzwZ8B_c06V8h0Y69V8!3$2010V!V901/.2%214!	!8!2F%X#48F8!2182$2!80F%4!V85$10H0101#W0F1VV#83#22V0F!4040	//(A)1(102///02$3$1$2/)3//%2%1/////-1//-3&1/*2/+1,4!4//+5//.3*5///01-3/*2(1//-3/!3)1&3////)1%1/.41/!1/0K&1&3!1-1/.2/3//&1///01/1%1///*102/,4-	dgmB`BnDpp|DjmuufjjjjM`P	14	13	207	207.061	-1.023	6	0	35.59	1.6078	72.05	0.78571	0.77592	0.4621	14	7	7	2	8	0	0	0	12	0
	zrzCvSUcMlK1zsl80d0a6c8480688!V5V!110V!8#F$F/%4$8$214!	F084F2NF$X!V480H10201%5020F(402840V!90H08V!1FGF!4V!3c1F!62F040V4#	//(7/!1&1&1+3)1,2$4/,1/-2/5/$2-1/1//!1///)1*1/&2#1/1/#1!2//+8//.2*3/,1#2#1//(2+3-2*1+3//#2/(2//////&1//(L/*1/!1+2/&2/#2/-1/*1$1$1,1///1%6,102.3,2+10	dgmL`LfDxOAJe}Yvjjjf`YFl	14	13	203	203.073	0.1744	5	0	27.98	1.3259	47.76	0.85714	0.71992	0.43984	14	6	6	2	8	0	0	0	12	0
	;EvQzeMvr3xDk809o@2d048VaVc8F!W!1$V8%4/!4%4(V!14!	F08!2&V!V48F0102!201%8FG2!104!V840V!10F08V1#WFF!V#930F062V$4#	//(8(1/02/#3/,7//01/)2$1!2&5.1$3////////1&1/&3/(2/#2/&2.2!19(1///02(1///.1%2+1////*1//(1%2/%1//////!M&21/01/.1%2/3/#2////#11/&1-1/&1$12,102/&1$7-	dgmD`LVDCprRHiJKIUUUTpQk@	14	13	199	199.085	0.1897	4	0	17.99	1.6787	49.53	0.85714	0.73555	0.42749	14	5	5	2	8	0	0	0	12	0
	zjbBvObcLYO3ygV10VV0B0840V78V8!104&V02/!2/(14!	!8!2F%X0F0Z8F#2!20108#80F2$4!V84$10F08F1#W0F!V#830F022V0F204#	//03%C(2)1&1/)2/&4/03////&1(2//////.1/$2/*3/!4$5,1%5//+5///$3$2/1/02///(3////*1///$1//%1%1////#20M&1///)2/7//$1///!1/03%1/*1/1-102/,5)2#	dgmD`LvDCprRIIEIJUUUUPA@	14	13	199	199.085	1.4247	4	0	-0.71	-38.169	38.53	0.78571	0.78209	0.41415	14	5	5	1	9	0	0	0	14	1
	;hvtygrYxEzcV8B_c0D08h0Y7808!3$2010V02V9//02&14!	!8!2F$8X0F0Z8J8!208$82!80F%4!V85#V10F03F1#W0F1VV#83#22k0F204050	//(E(11(2///#4*1/-22///////////1/03.1$2//$1)4!7//+4//+1(1$4/)3/#1!1*2!1/#2%3(1//-2/!3/////+1$2////%4L&3/////$4/%1///1%2)1-1/*1/.102(4//!	dgnB`BaLlOAJkUwUjjjj@H	14	13	205	205.065	0.4439	5	0	28.95	1.8539	68.81	0.78571	0.80818	0.51517	14	6	6	1	8	0	0	0	12	0
	zjbDvOaeLjt3yukF0Vk8RV948X780804W&10Z82/!F/(14!	!8!2F%X0F0Z8F#2&8#80F%4!V84#V10F02F1#W0F!V#83#22k0F204010	//(9(2)1&1///0@//////!2///*3//////$3/!2$31+1%2/!3/(@///*2////+4.3//,2/,1///////-3//(10N&11$1,2//$2/A///&1+1//,1/+1.1-101/)1!7-	dgnD`La@|LdbRVbJeUUUT@P	14	13	197	197.089	3.1151	3	0	-7.35	-3.2041	35.29	0.71429	0.8164	0.45134	14	4	4	1	8	0	0	0	14	2
	zjbDvQaeLjH3yTFFVVo@FV048XVVV8V4WW(V-V+4.V!14!	!8!2&V0k0Z8F#2!2#9#80F01#6!V04#V!F02F1#W0F!V#81#22k!204010	//3&B(2)1.1/02/&6////01!3/&1/-1//1//!1//&2$1/$2//,4/!2/(6*102.1(1/#2/////+1%1$1(1///$3///1///////(M&1//)2%202,3)4/////(2/0101#1//,8,102.3,3-	dgmD`DnICpReVWyjjjjhIA@	14	13	199	199.085	0.715	4	0	2.39	12.636	35.94	0.85714	0.82245	0.38376	14	5	5	2	9	0	0	0	14	0
	zrzCvOTcMWxGzVl80d0XD8@4823@8#50G0110W#@40F0V!F-11+N%14!	!8402NF#4X0H0_8!102058#84#F0248V%840V0V10k02k!10108!V!381#22k#VW01F	/$1+2%9(1)1&1(1//!41#101!2#1////!7+3////+2/%1/$1,3/01*2$2/!2$1/#4/(2/!4/*1/.3///)4/*2%2////*2//+2///////*10M.1/-1/01///-1//22)2/&2!2101(1//+101/,4+11	dgnL`LaMCpRiUU]jjZi`aj	14	13	201	201.077	1.5587	4	0	36.94	0.90823	44.52	0.78571	0.75812	0.49074	14	5	5	1	9	0	0	0	10	0
	[r:xzvzvjzhaUjvCivjTUoorrqt8vYSp8wjyhmHubLqGmWuSDg0BKlJeWW0VZ0442Fk8c08!X1B!	8095P3NHF!2XVk2_B4H38@Z1V20B950X8HH31FB1MZ0XC4FV0XO0L0Tl501TWFH0gZ20McAK59a2o2L6VBF1F	1//&@#1#11!1$1&1/2!1/#2!8!20@$3//,1,1*33#1+2/!1//#102%1#102#11&2#1/%1#1.1&1/!2,2)101!1/-1(2-11(9&3(1//1!101!8(3//!2$2%1,2$1*12202/-3#1*11#1(7#2(1202/.2!5&1!3.414102/#3#1/+1/#1*3+r$1303%1(3011&41%@/+2)5!1%4!2!1//06/!1&2//2/+1/)1%103&2!1#1&2$4(1$	ed\\AD@LNghDG@hbkhPO@ZPrRIIQJIJJ[J[YQRq[VI_@uUATELUUUSLe`piIy@H	34	35	472	472.216	1.2533	11	0	139.53	0.73726	131.67	0.5	0.65666	0.75474	34	13	13	4	15	2	1	6	17	3
	=xUzrrzx;vjzCaUhvhifjUEkorrqx0E7CrNTjyhvHerHqNmdsSDc0iKlkbWW1ZZ0J4!k@eV8!X14!	N095PINFF80DXVkX_B4P38@ZG220B9M8X0HQ31FCWIZ02S5FV0XO0LVTl40WTGFF1gZ22McAK59q2J264VRF1F	1//&B#1#11!1$1*1*2/)2!@!207$4/.2$5$1*1#1!3(3#1+2/#2.1#1*1!1.1#1,1%1*1//1-1#2!11(2/%1)2!2/!2%2(3(7&3)1/%11$1$1$9(2#1+2/02$4,11$2/02102(1,1+1(1*2$4,4102-1/2,13/14102/#3#12//%1/#301)r1$401.201(4&@&1+201$1)3$1#4%1*11)1*6/&1!2//2$2///&103&22/0104(1!10	ed\\IH@BJkhDLO@hcohPOCIILdheDdimmEEDXebxd|BuUATDqUUTsRRGBr`D	34	35	469	469.217	0.2474	12	0	143.45	0.83576	144.96	0.5	0.62649	0.79105	34	13	13	3	14	2	1	6	16	3
	>Uzrrzx;vjrSaUhvhifjz7Forrb_0D7CrRLjqdvNerFqNmOsCDc0ZJWVa1V1Z40J#l@eV9V0X14!	8084NHNFF!BXVk2ZB4N28@ZG2!49L0X02N310BWHZ02R50V0XO0LVTl40WTG0F1gZ223cA559m2J244VRF1F	/1/&@#1#11!2$1/%2/)2!80101B$4&2/&2/*4!3/)2&1/+1#1*1/!1#1$3&1/01//.1#2!11,1/01)2!3/022.3(B4%3//11$1!302$9&12#1+2!3-2$2,11$3/02!21&1/.2!1*2$3&1$7!2%3/(2-2/041/%3#1//02$1/#301)t1$301/01(4&@&1/-5$1#4%1+1)2&1!7/&1!2+2#1*1#2.1//#2(104&22/0101+10	el\\IH@BJghDLO@hkohPOCIILdheDdimmEEECL]GDfjhJ`fJjjijXPxVT@`	35	35	481	481.228	0.9608	12	0	124.76	0.96097	144.96	0.48571	0.69642	0.76113	35	13	13	4	14	1	1	6	19	3
	;j;ir<yxOjjziUjvhynrjuwkprYxSnjGrwiAyhdNzxJHU8Oc42i22MW4g1_VJW8J4HNlXP09V0X1B!	F094N2NLF!DY4mV_BJT10@5Se0109MBX8FII58hW740Xt51V0m94u0El12WFlFu1aVF27dEJF0q2oFJ2V_05F	//21#107(11(1!3&4#1)1$1)2.@$3,21*1$2-3&4!101#1%C%2%1//(1&301/201/%1)3/$1#1-1$2,3!1/(3$3+1102/!2&1/E21$2)2(1+2&11#1$8*2-2/.2%1/*2$1&1//01&2$6*102$2%1.101.1!1)201!1)101+2/2(22&1$2%3/03)20t1/!2#1%1!1/1-2$1)3%1/!1#1/!15)1%101&2#1/#1!1!1/&1!2.2$2!1!1%203(2/#6081*	el\\AD@BNohDLG@lgdPO@ZPrRSIJIQZKIQIZJZNHiHijjZjjZjjjfYjNDiOHdbeaqAOs@	35	35	484	484.227	1.0806	11	0	114.37	0.93425	127.89	0.48571	0.69993	0.87866	35	13	13	6	13	1	0	0	20	1
	;j;ir=xtjjziUjvhyvjzuRoprnxSvjSrwijyhfN:LmMkOc56i2iMVJfV_VoV0JJLNlXu01V021B!	N094P3NHG80@Y4kV_cJU30@_OX0109MB28FQI1FhW762Xt5GV0m92P0El10WHlGH1iZF0Id3KF0q2oFJ2VB05F	02/.1%9(31(1!3%2$1%2!101!1/2!2$7$4,21*1$2-3&4!101#1%E/#1+1$1)1(1#3&304*1/02-3/$1,1$3$3!3,1*101/(1#2/%2!1#1/A&3(1)1/#1$12#91%22/2(1(1,1%2$3/02202%3*3/!1)101$2$3,4$3/(101,1101+1$202&1!2//+1+3/-s3&1&1!2#1/1/)1#1/$2(1+1/053/(22#1/#1!1&1/$1-1-1%10301#122#1,10107*1	el\\ID@BNdXDLKO@lghPO@ZPrRSIIJIQSISIZIJMYQHijjjffjijjefjNEIGHdbeahuKs@	35	35	488	488.215	-0.6717	12	0	138.3	0.86688	144.96	0.51429	0.69145	0.86118	35	14	14	6	14	1	0	0	18	0
	;j;ir=xtjjhiUjvhyvzUuwoprnx8vjSrRijyhfPvrLmSutcK6i0iMlJjW_0oW8JJ2NlXuV8!X1B!	N095PINLF80DY4mV_BJT30@_Se2189MBX8FQI5NhW7Z0Xt5FV0mO4yVUl12WTlFu1iZF2MdEKF0q2oFL6Vh05F	1//&9%1011011$1*1*2!1$1$1&1!2!2!409$4/(2%2$5)2%4#12%1#A#11*2//(1-1//01/01/01-1$2,2011)2//1(1$1&21/%1@01$3(11/,1$11#9(202-2//%1$2.104102%3*4/,1&2$4*103+1%1/*1!1+1!104!21$1!2(2/2(2(1/#1/#20q3!2#1.301-2)1.2#1/$2-1*1+18)1%1(22#11/!1,2/1/!2+1%103$1122#1,101051$1$	ed\\ID@BAghDLG@hbkhPOBZPrRSIJIQZJYJYKKPq[YU_@mUSUULuUUSLuQpeIyLeTdNJI`	34	35	476	476.204	0.5115	12	0	141.39	0.84794	144.96	0.5	0.60678	0.87401	34	14	14	6	11	2	0	0	17	0
	;j;ir=xtjjziThvhyvjzuRopbnxKvECrwijThfN:Lm3k9c54i0iMWFfW_VoV0JJHFW2u!V021B!	N090P3N6F80DX4mV_8JP30@VSe0109MB08HQ35NhW7!Vt5FV0m14m0El120HWFs1iZF0Fd31F0q2kFF2Vh050	04)2(11/07#1#31(2!5!1.2/)2!2$@$6/.2//&F+1//%1%1!13)4&1/-1.1$1,1#101!13$3!3,1#1!22%2/1$10101!1/!23011/#B#1!3//1%2$121!9(2(2&2!1&1%2,4%1$3)1$102202/03/%2!1*2$5,1//,11!1/0202/01!30101,1//(2$3+u1&1#1+1)4(1-3+1)3*2//1$153/)1,1-1%1!3%1/!1)1+1%10401$22/010107*1	eb\\ID@BClXDLGOHmodPOBjPrRSIIJIJYSKRJKSqKJMUSUSMUUSUKLQpkHeFiaq^Os@	36	35	500	500.226	-0.5631	12	0	153.91	0.7991	155.96	0.52778	0.77495	0.78589	36	14	14	5	17	0	0	0	17	1
	[r>vjrziUjvCyvjzrRorrb_SubSrwqEqdmNzjJqUkOuCDi24LW4i1ZVo40J0HNlce09V0X1B!	8094NHNHF!2XZkXZBJJ28@ZGX0149J0X82FI10BWLZ0Xx41V0XO0TVUl501Tl0H0gZ22IcE5K9X2oHJ2VBF1F	//01%7#1#1)1!3#1&1/01*1!2!8$B$3,21*1/#3/01%2/2//!2%1!3/10101(11+1)3&2#1(1//%2#1.1!101!1+1/*2&1&1(B&3(1/-101!201!8(3!2/.2$2/)1&3!12!2*2/,2%1#1(6$1&1!202/(1#2*1!2+1$41(2)1!3#11-3+11#2&3!1!1*3+r%303*2#1011&4&@/+1)3!101#42$1//04/!1&2/%101!1#2/+1$1/#1%103&3!1+2$2-	ed\\AD@LNohDG@hbghPO@ZPrRIIQJIJJ[J[ZJJNEVIYUUUATELUUUTtePpiIyLeT`H	34	35	472	472.216	1.649	11	0	123.93	0.83007	131.67	0.5	0.66656	0.8534	34	13	13	6	11	2	1	6	19	3
	>UzrrzSzyrPirUaUjvheYbf7FkrrblS471pkJeqWONex0aP21sR@c!JWVVW0W040J0F0W@@01V0X1B!	!84NHNFF!DXZk2ZB4R08@4G220B9L0X0HF31FBWHZ02w50V0XO0TVTl40WRG0F1ZV22IcE459m2JH64VRF1F	//2$10B(11!1$1013*4/(32*6!40601!5/.22/01&1!3$1!4///$11&3%1/!1#101!1&1/01,1/(2(1#2!11%1/%101)2!4/!2.3(@2%2/.201$1*8,1)102/&21,1$2/$2025$1//)1#2$3,5!2/.2*1!2$1,103*1//!2/01&4+301)t1$3/#2&11&@&1!1*2.3$11!4%1+11!1$1*42-2(102/.12.5)1/$2%1%10302%2/1!6+10	el\\AD@BBkhDLO@cg`POBZPrRSIJIQIKYZJIRFXzYrIjjBhJJjjijYLNDeJdA@	35	35	484	484.227	1.1544	11	0	132.62	0.80569	127.89	0.51429	0.67608	0.75107	35	13	13	4	15	1	1	6	18	3
	;j:Uirrzx:xtjjCaUjvhifzU@koprYt8AjSrRDjy_fNerFmGsOc56g0aKW4e1W0oW8J4!l2s08!X1B!	N094N2NLF!DY4mV_B4T30@_5@#974X0FQ358h17402t50V0k94u0Dl02WHGFs1iZF07cEG!q2oFJ2Vh05F	//1&8#101011$3!1*4*2(1)2%2!2!10A$4/.2/%4$1*C$12///!1///1-1/$1-1$2,3!1)2#4)33#31*1/#202/(E01$3)2/%1%1$1$9(202&1%2/0202*2%1*1+2!2$1//!2!1(302$4*103#11%1//01!1)2$102/%23#1*2(2-2.1(3)20u1&1.1%1#4$3%1!1#1.1)5/)1/$2017)1%11(2#1/&1/*2!2.2(1!1%10301$22/020108#2&	eb\\ID@BN`XDLG@hbolPOBzPrRSIJIQZJYKISSQPqMMUSUULuUUULrQpeIeAiaqQHK@	36	35	500	500.226	0.6592	12	0	135.21	0.88669	144.96	0.47222	0.74852	0.8024	36	14	14	5	17	0	0	0	19	1
	zjbDvUbcLjt3ygoF0XV2BZ84NX78VB!1#k!10V02#F*2#V+2F!2%14!	!9!2F2$X0F0Z8F#21F20108J!80F3$4!V84$10F08F1#W0F!V#830F022V0F204#	//02%D(2)102$3//+4$3////&1/01/////#1+3/////+2$4,1101!4//&2#6,1//,302//!1//+2)2///,2,3///.1)1/////&1$10N!1/&2/%1.2/2/(1/)2//$1/02%1//02*2(2#102/,6!1%2#	do]L`LnDTOAJeU~ujjjjjI`P	15	14	215	215.084	0.5427	5	0	12.39	3.2446	58.76	0.8	0.8252	0.42796	15	6	6	2	10	0	0	0	15	0
	;CvSzcMnKIzw_80WVV6c@40V69V8!5V1$V0V$F1/!1&4$8$214!	F08!2F%X02048FF!2!@01!1!8FF2!104!V840V!10m0901#WFF!V#930F022V0F!5#	//(@/!11%1//,2#4$4/,1//(14//&2)2/,1/!3///&1!2/&2/+1(2&4//+4*1//#2*3//+1//.2*4$2/$2/3/!1/)1*1-1//&1////,N&1/!3/!6!1(101////02//+11%1%2)1//+14#1(102/,2*1!	do]L`LNDtOAJewUmjijjfE`P	15	14	215	215.084	0.5423	5	0	43.59	0.92223	58.76	0.86667	0.74915	0.37701	15	6	6	2	10	0	0	0	11	0
	zrzCvNUeMlUWzes90W4XTc84B2b80V045V8!1%20V!V0FF.V%4*X14!	!84F2NF$X0F0ZB4F!201$85020F(402840V!90H!F!101F!4V!389F!22F040V4!F	//03%A(2)1&1///02$2////&2+1(2/2///01//,1+1&1!4/&2/104$8/#3#1$1//04.1//$1$3///03//#1$3/-2//(2!2/////01$1////.20M/////!6////-1/)202#5/,1/%1(103/,2)2111	do_L`LUxPP|LdbRQRTRjjjjX@`	15	14	217	217.080	-0.6838	6	0	31.53	1.2892	51	0.73333	0.77794	0.38686	15	7	7	1	10	0	0	0	13	0
	zrzCvSUcMlJGzNl80d0a2c2480488!V5V10110V#8!F$F/%4$8$214!	F084F2NF$X!V180H102018$5020F024$4028!V!90X08V#FFF804V!3c1F!62F040V5#	*1/,7//.3$1#1,2$2///+2&2(@//&2,1//!1/%2/$3/$2!1+1*1#1/1/#1!4//+6//&1&2*3//02#1//01%2&1#2-2!1&1/#1$1/%2/(2/%1/////1,1/*O/!1&1.2!2/)1/%1&2&1.1%1/*1$1/!1///&2,101/,1$2%10	do^L`EaACpReU]gZijjfbXaQl	15	14	213	213.088	1.0862	4	0	33.85	0.99114	30.93	0.93333	0.72002	0.35499	15	5	5	1	9	0	0	0	11	0
	zrzCvSUcMlS1zsl80d0aDc8480788!V5V!110V!82!F0V!F/%4$8$214!	F084F2NF$X0FVZ80H10201$85020F(402840V!90H08k!1FGF!4V!3c1F!62F040V4!F	//03%9(2)1&1/#3)1,2$3///+2/5+1(2/.1//!1///)1*1/&2#1-401!5/1!2//+7//.2*3/,1#2#1//(2+3-2*1///2/(2//////&1//%20N/*1/!1//#4/#2/-1/1)1$1/!1!1///#2,102/,2)2011	do]L`LVDDOCIHddThljjjjfbYAl	15	14	215	215.084	0.5358	5	0	24.89	1.4906	47.76	0.8	0.74156	0.40474	15	6	6	2	9	0	0	0	13	0
	;CvSzcMnJ3zw_80dVV6c#X49c8#V!1!V0V$F1/*4*214!	F08!2F%X!V08FH10210201!1!8FG2!104!V8!V!10209V1#VFF!V#930F062!F!4#	*1*1/0C/!112/)3$1/02$2///!1(2.15//&1//&1//&1//!5!1+1*1/+1(2&9//+5//.2*3//+1,2-1%2$203#2-2*1/,2/!3&1/////#1$201////$O&1(1)1/!1!1///$2////+1%1)1//,2,101/,1-	do^L`MaECpReUumZjjjfbYAl	15	14	213	213.088	1.4072	4	0	21.35	1.7166	41.93	0.93333	0.73301	0.35499	15	5	5	1	10	0	0	0	13	0
	;EvOyeMjxIzulN0WkcTcA4@X7@0804_01$W0Z82!F@-F#1,8%14!	!8!2F%X0H0Z8F#2!8#8#8FF208!4!V840V0V10k02F1#W0F!V#83#22k0F205010	//(8(2/01//,2#@$2////&2///////////%3/!1$11+1%2/!3/(9//&1/!2////+4.2&1!2$2%2/$2/,1///////-3//(10P&111/02/03/!2/9//+2/&1/!3/)1//+1-101-1*1!7-	do^D`La@|LdbRRTqTjjZjh@`	15	14	209	209.100	3.3417	3	0	5.16	4.564	35.29	0.66667	0.81009	0.42063	15	4	4	1	9	0	0	0	13	2
	;CvOzcMnSIzgW80WVVD8@40V7@V8!501$V0V02!F/#1&4$8%14!	F08!2F%X0H0Z8F#2!@0108#8FF208104!V840V!10k08F1#WFF!V#930F022V0F205#	//(C(2/01/)1/!2#1$4/-1//(4///02//////(3!2/&1/!2$3,1%6//+2//&2/!2//#3//#2(1)2*4$2%2///!1//.4$1//%1$1///-1%10O&101/11+1$3//#2/+1(1!1!2//+1/01%1/*1,1!1-102/,1)2!2	do]D`LNDCprRIIHiIJjijjPB	15	14	211	211.096	1.6114	4	0	27.4	0.98905	38.53	0.86667	0.76145	0.37701	15	5	5	1	11	0	0	0	11	0
	;EvSUeMrqGzPlNVf4aHg34@V4880FZ5V10111V#8!F@1!F/%4$8$214!	F084F2NF$X#180F102018$5020FF24#44028!V!90X08V#FFFN04V!381F!22F0J0V5#	&3!2/$2&6////,4$2///1,2(7)1%2/%2)2/*1//02/$3/(2+1*1//,2//+6//&1&2*3(1-1///1!1*1#2*2/$1(1)1(2,1/&12/%1/////-1.1*O01%2.101.2!4/)1///%1%1/*1)1-2///&4!1)1011/+1$2(	do^L`MaACpReU[yzijjiQhl`j	15	14	213	213.088	1.0578	4	0	33.85	0.99114	30.93	0.86667	0.72759	0.42796	15	5	5	2	9	0	0	0	11	0
	zrzCvNUcMlKGzcl80d0X68@480688#5V10110V#8!F$F-1&4$8$214!	!84F2NF#4X020580H102018$5020F024$402840V!90m!V!101F804V!3c1F!62F040V5#	//%107+1-1/0103$1/!1#2.1//)102&2(@/$1-1!2///1)2+2/$51+1&2!1/&1/12/*4#1/!2/#7*1*1/1/!3&1////&2#2&2//%2//#2//$1)1///////)N/*1/!1+1*1/(1&2&1.1/%1*1*1////$2#1(102/,2+10	do]L`LvDdOAJeu]UjijjXDjM`	15	14	215	215.084	0.5891	5	0	40.49	0.91628	47.76	0.93333	0.7653	0.35499	15	6	6	1	9	0	0	0	11	0
	;j;ir=xtjjziUjvCyvjzuwoprnxSvjSrwijyhXPzjLmUmtcK6i2DMlJjW_VoV0JJHNlVuV9V0X1B!	N095PINLF806X4mV_BJL30@ZKe2189KBX8HII5NhW7Z0Xt4GV0mO0yVUl121TlFP0DZF2MdEKF0a2oFL6Vh01F	1/#1#1&101#7#1#3#1$1!3#1!1#1/,1!2!21021A$5#1(21*1*5(3+1$1%D#1&11!3//)1!3)101(1)1/1$3.1$1&1*1/!2&1$2)101!1//&2&1&1(A&3(11/,1$1$8(3//!2,4+2$101)2102&1$11!3/%2%1,7,1$2/(1,101!1+1$4!2#1+1!3#1/01*1+3/03+t.1#2#3011&4)1/)1)3!1//(1!1!6/!2&2(1.1,2*1/1&1+1#10103&3.2$207%1$	elR\AD@LFohDCGODgdPOCjPrRIIIQJJYJYKQQJ^KZKHFFjijjYjjjffYjaaBRrQKIHLWc@	35	36	484	484.227	1.396	11	0	133.79	0.76889	131.67	0.51429	0.61763	0.88752	35	13	13	6	13	2	0	0	18	1
	[r>vjzhiUjvhyvjUzworrqx8zbSrNyjyhvHvrLqSmduSDi0iMlojWW1ZZ0J42NkeeV8!X14!	N095PINHF80DXVkX_BJP38@ZO221B9M8X8HQI1FCWMZ0XS5FV0XO0LVUl50WTlFF1gZ22MdAKK9q2o2L6VRF5F	1//&91!1#11!1!101*1*2!1$1/2!8!20@$4)1*1)2$5/$1!3(3#1+2$1$1/,1*1!1/#1#2(1/1/.201-1#2!1)2/)1%1/%2.3(7&3)1/%1!1!1#11$9(21!1+2/02$2-2$2(1(2102-1/,1!1&2$7,1!2!1/*12-3+1$4102%1,3#1/&2#11*1/!301&10r1$301.301%104&@&101/01)3$1#4%1/%1*6$1/01!2#1/#1&2$202/%1)1/#103&22/0101(1$	edR\IH@BAghDLOHdjkhPOCIILdheDeEMeMcECElydTu|BuUATELUUULrTQpeHEBdA@	34	36	469	469.217	0.2108	12	0	143.45	0.83576	144.96	0.5	0.57136	0.8467	34	13	13	5	10	3	1	6	16	3
	;j;ir=xtjjziUjvhyvjzuwoprnxSvjSrwijyhfP:LmUmtcK6i2iMlJjV_VoV0JJLNlXuV9V0X1B!	N095PINHG80@Y4kV_gJU30@_OX2189MBX8FQI1FhW7a2Xt5GV0mO2TVUl10WTlGH1iZF2MdEKF0q2oFL6VB05F	1//1%@(31!1$1!3%21#1%2!101!1/2!2!207$4,21*1$2$5(3&4!111#1%C#1(1!3.1$1)1(1#3&301*1/02-3/$1,1$1/!2!1)2!1/(1#2/%2&1/@&3(11(1/#1$1$91&2/2(1/%1%2$2&1)2102%3%11!3/,101$2$4,4$3/(101,1101+1$4!2#101!2//1*1+3/-s3&1*2#301//(1#1/-1/-6/!1%22#1/#1*102//01-1%10301#122#1,10107%1$	elR\ID@BNohDLKO@lgdPO@ZPrRSIIJIQSISIZIJNKYHhFEjjjffjijjfYjcaRQrIHiHZMS@	35	36	488	488.215	0.0495	12	0	138.3	0.86688	144.96	0.51429	0.61271	0.89906	35	14	14	6	12	2	0	0	18	0
	;j;ir=xtjjziUjvhyvjzuRoprYpSvjSrwajyhfN:JmUmOc56i2ZMW4i1_Vo!J0HNlXuV9V0X1B!	8094FHNLF!DX4mV_BJR30@ZSe0109L4X8HNI58gW6Z0Xt51V0XO4yVUl12WTl0u1gZF2IcE5F0m2oFJ6Vh05F	/$1+1%7#1#21!2$1!3+1%2!1$1/2!2$A$6&2$21*1$2-3*14$1%A+1#2//(1!13/01!1/*1$3)1$1$1&1#1/)2!11!1*21/)1/%2&1/C&3/!1,1%1!30201!9(2!2,2!4&1%2,4%1$3/02!2/03/%4!1!1&2$6$102$4$2/(1-11.1$4)1)1!3#11&1#1$1)1#2&3/03+u1&1*2#101(4//-3$1//%1%7/*2#1/0101!1/#1.1)1+1%10301$22/010107+	ebR\ID@BN`XDLKO@lodPO@ZPrRSIIJIQSISIZJISpjIEMUSUTsUUUMMMT\JRNQIEICbBX	36	36	500	500.226	0.7242	12	0	135.21	0.88669	144.96	0.5	0.68002	0.87115	36	14	14	6	12	1	0	0	19	1
	[r>uj:iUjvhDfj:8orrrlSzbSpsojy_vNfzHZLk1uSDg2gJGoYW_WV40JJF8lec01V021B!	N095N3NFF80DXZkX_8JT38@V9X01B970X8HQH1FC0L40XB5GV0m90T0El50WHlFH1iZ20Id3KK9q2kHL2VRF5F	/(1.@#1#11+3/!2$1!1/2!@10207$4$1/)2&101/1!3(5$101(1//(1#3%1!1/#101*1&1)2-1!1-1(1$1&1#101$1/-1/%2.3!1$9&3/+1#1#101*8(2#1(1!2/02$2-1$2(1(2102!1#1012//1!1&2$4#1(1102/#3)12*1!2$3*12102/#3#1.3,1%31/%301)t1$3011,1102(4&@01$1#2!1/%3$1#42$1!101/1*4/&1!2#1/#1&2//$1.11$110303$22/0101-	elR\AD@BN`XDLOHdodPO@ZPrRSIJIQIQSY[JJIiSIsHjijjBhJXjjjYiHcaJPiUJ@y`	35	36	484	484.227	0.5737	11	0	140.36	0.76083	124.73	0.54286	0.59177	0.80599	35	13	13	5	12	2	1	6	16	3
	[r<yzQj:iUjvhynbjzwkrrbxSrbGrwyAqhtNzxJLU0OuB@i22MWZg1_WJZ0J4HNle@09V0X1B!	F094N2NHF!DXZkX_BJT18@4OX0149M8X8HII10CWM40Xx51V0m90P0El50WFlFH1aV227dEJK9q2oHJ2VRF5F	//21010107(11(1!3&4#1)1$1)2)6$@$3,21%1#1$2-3*1#301%5%2%1//(1&301#1+201(1,1)3/$1/!1-1#3!1/(3$3+1102/!2&1&3(A2%2)2(1+2&1$1$8,1+2/&2&2%1/*2$1&1//01!1#2$6,2!202/%101#2*1!3)201%1%101//&2&1$2%3/0301)t1$3,2#1%1!1(@&1-2$1)3$11!4%1,1(1*3/!1&2#1/#1!1!12/)2/$2%1%203(2/#603+	elR\AD@BNohDLOHbgdPO@ZPrRSIJIQIQ[JKZJJNHiqKJijjBhJbjjjfYJcaJPJYJiP_L	35	36	484	484.227	0.2696	11	0	132.62	0.80569	127.89	0.48571	0.65835	0.87866	35	13	13	6	12	2	1	6	18	3
	[r>vjzhiUjvhifjUzworrrx8zbSrRyjyhvPvrLqKmtuSDg0iMGofW_1oZ0JJ28lecV8!X1B!	N095PINFF80DXZkX_BJT38@Z9X21B970X8HQH1FC1MZ0Xx5FV0mO0TVUl50WTlFH1iZ20MdEKK9q2oHL6VRF5F	1//&90101#11011/1*2(1$2$101!2!8!20@1#4/1-2$501/!1!3#1#3#1+2//(1#2%1!1/#1%1%1&1//*1-1#2!1)2//1/%2.3(7&3)1/01#1%1$11#8(2#1(1!2/02$2)1#1$2/02102(11/-1!1!1&2#15,1!2/-12*1103/04102/#3#1(1/#1&1*22)311)r1$30101,302(4$20@&1/#1)3$1#42#11/%1*6/&1!2#1/+2$2///1%103&22/0101(1$	edR\AD@BNghDLOHdkhPO@ZPrRSIJIQIQSY[IQRq[NYEU_@mUPUASEUUSLeD\IREJi@P	34	36	472	472.216	0.9119	11	0	143.45	0.74444	124.73	0.5	0.57136	0.84972	34	13	13	5	10	3	1	6	15	3
	[r:xzvzvjzhaUjvhivjTUoorrqt8zbSpNwjyhvHurLqGmWuSDg0gKloeWW1VZ0J42Fk@c08!X1B!	8095P3NHF!DXVk2_B4P38@Z9X20B970X8HP31FB1MZ0XC5FV0XO0L0Tl50WTWFH1gZ20McAK59q2o2L6VRF5F	1//&@#1#12!1$1/%202%1/2!8!209$5!1/+2,1,1!3&33#1+2//(1*1!102*102#1%102#1/*1.1&1-1#2!1)2//1,1(2-13(8&3//1+1$9(2#1+2/02!102%1&1$2/02202/-3#1(1*2$7#2(1202/-12!5&1!3.414102/#3#1///01)301)s1#1301%1(301(41%@&1/#1)5$1#4!2!1/%1*6/&1!2#1/+2///%1%103&22/0103(1$	elR\ID@BAohDLOHdjgdPOBZPrRSIJIQIQSYS[JJVKYsHFEjjBhJXjjjfYKCaJPJ@P	35	36	488	488.215	0.0864	12	0	156.55	0.76583	144.96	0.48571	0.63628	0.79048	35	14	14	4	14	2	1	6	16	3
	;j;ir=xOjjziUjvhyvbjuwopMnxSvjOrwijyhfP:LmUmt8J2i2@MlJhV_VoV0JJLNlXPV9V0X1B!	N095PINHG80@Y4kV_gJU10@_OX2189MBX8FQI1FhW7a2Xt5GV0mO2TVUl10WTlGH1iZF2MdEKF0q2oFL6VB05F	1/2%1(1%9(31!1$1!3&1!31)101!1/#2!208$4,21*1$2$5(3&4!11$1%C#1(1!3+2(1)1,3&301*1/02*3!3&2,1,1$1/!3,2!1/(1#3/-1/@&3)1(1/0101$1$91&2/2&11/%1!1!2$2&1$1$102*1011!1/,1&21#7,2$3/(1.1101)101$2!2#101/-1$1*1$1%3/03+s/#2#301(41//!1)3/#1/-6/!1&2#101!101+1*102//01-1%103(2/#107%1$	elR\ID@BFohDLCGODgdPOCjPrRSIIIJJIJYKQQJ^KZKHFEjjjZZjfjjfYhbRVRIYIAQJX	35	36	488	488.215	0.0495	12	0	138.3	0.86688	144.96	0.51429	0.62682	0.89368	35	14	14	5	12	2	0	0	18	1
	;j;ir=xtjjziUjvhyvjzuRoprYpSujSrwajyhfN:JmUmOcK6i2ZLW4iWZVo!J0LNlXuV9V0X1B!	8094FHNHG!@X4mVZgJS20@_Oe0109L4X8FNI1NgW6a2Xt51V0XO2yVUl10WTl1m1gZF2IcE5F0m2oFJ6VC05F	//01%7#101021!2$1!3+1%2!1$1/2!2!20A$8&2$21*1$2-3*14$1%9/201/!2/!1#3(11*1//3+2(1#1//02!11.1%2/!1#2/02&1/C1%3/!1,1%2!302$9(2!2,2!3-2,4%1$31/2!2//(2!1!1&2$6$101$4$2/(1.1.1$4)1,3#11/012(1#2&3/0301&20u1&1*2#101(4!1+1/-3$1/#1(1.9/*2#1/0101!1(1*1//%1%103&22/0101051*	ebR\ID@BA`XDLG@hbodPOBZPrRSIJIQZJYJYKQSQpjYUMUTuMMUSUUMMT\IR^SIUJ@q`	36	36	500	500.226	1.5451	12	0	135.21	0.88669	144.96	0.47222	0.70297	0.87805	36	14	14	6	12	1	0	0	19	1
	;EvUzeMvz3zyp8VWpeDd848Vbdm8F01W%V0V8210N14/!4%4!1$V0214!	F08!2F%X0F0Z8FF!2!201081!8FF2!104!V840V!10H09F1#WFF!V#930F022V0F204#	//03%A(3#1$2&1//1/7$21#1////0201)1(2/+2//%3////$2/&2/!4$5,1%2&22//!62//-2*3////(2/!3*2//%1/(1////02//////$20P&1/!2/!3/,2%4////#1/#1-2!1%1//1*1-102/,3)2#	f`~Qb@LV``pOCIHddThhUUUUUSATA@	16	15	227	227.095	0.8954	5	0	24.9	1.6145	58.76	0.75	0.77612	0.44793	16	6	6	3	10	0	0	0	14	0
	;hvxygrYxEzwo8D_c2DV8h0Y79V8V03$2010V22V901F/-2%214!	!8!2F$8X0k0Z8J8!2082#92!80F21#6!V85#V10H03F1#W0F1VV#83#22k0F204050	//(D(11(3///#2$3$1%2/&22//%2/////////+1/*2/+1!3)2!7//+4//+1!3$1$5/)3/&1*1!1/*3(1//-2/!3/03////)1%1///#1/3N&1/)3/.2/3)2/%1///&1,1#1%10101/%1/.103(4/#4!2*	f`~QR@B^`cFg@|DjmWUvZjjjjaZ@`	16	15	235	235.071	-1.5883	7	0	45.6	1.5421	92.28	0.75	0.80241	0.48104	16	8	8	2	9	0	0	0	14	0
	zjbDvUbcLzt3ygoF0XV2BZ84NX78VB!1#k!10V02#F*2#V+2F!2$V14!	!9!2F2$X0F0Z8FF!21F20108J0V80F3$4!V94$10H08F1#W0F!V020830F022V0F204#	//02%E(2)102$3//+4$3////,2+1/////#1+3///&2/2/!2$4,1101!5/12/$2#6,1//,302//!1//+1!2%2///,2)2!3///.1//////01$10O!1/&1/%1//2/(1/)1//$2/02%1//02*2,103/,6!1%2#	f`~qb@LV}AB`^BUJk}juUUUUPe@P	16	15	229	229.091	-0.3561	6	0	15.94	2.7447	62	0.8125	0.82727	0.44158	16	7	7	2	11	0	0	0	16	0
	;CvSzcMnpIzw_82WVV6d@40X69V8!5V1$W0V0F!F1/*44)214!	F08!2F%X#4cFF!210201!1!8FF20F104!V840V!12H09V1#WFF04V#930F022V0F!4#	//(A/!11%2///04$4/+21//(16//&2)2/,1///*1*2#1!2/&2/+1(2&4//&2#4*1/.2#2*3//*11//.2*4/*2/3/!2/+1+1%3//+1////,P&1/!1/!3!1(101//)2////#11%1%2)1/.1+14,102/&1$3*1!	f`~Qb@LV``pOAJeu][ZjijjXZ`H	16	15	227	227.095	0.9909	5	0	40.5	0.99259	58.76	0.875	0.76975	0.39608	16	6	6	2	11	0	0	0	12	0
	;EvUzeMzr3zioNVfp@6h84ukaceRF01W!l$V808!L402&2#V#4%42F!2!V!14!	F09!2F2$X!V48F01020F201!J808FG3!104!V840V!10F08V1#WFF!V#930F062V0F!4#	//(8/!2&1/#3/,801/*1/-2/5/$3+2.1/!1///(1&1/&1///2-1$1/&2/#92&1///03////#1#2%2+3-1/&3/%2,1//)1$1&1&1%1.1///2//0P!1#1/!1*2/#201/$2/#2%2///,13/&1//,4!1)102.3,3-	f`~Qb@LF``POAJe}n]Zjjjih\dKL	16	15	227	227.095	0.6076	5	0	24.9	1.6145	58.76	0.8125	0.7758	0.47083	16	6	6	3	9	0	0	0	14	0
	zjbDvUbcLjt3ygoF0XV2BZ84NX78VB!G#k!10V02#F)22#V+2F!2%14!	!9!2F2$X0F0Z8F#21F20108J!80F3$4!V84#V10F0@F1#W0F!V#830F022k0F204010	!1/01+4%E(1)102$3//+6$3//*1/+1/01//////////#2/(1$2,1101!4//&2#7,1//,302//!1//+2)2//*3(1(2,3///.1)1/////,10P!1/&2/%1.2//)1/)2//$3/01$21//02*2(2#102/,9-	f`~Qb@LN`cPOCIHdddcLeUUUUUATA@	16	15	227	227.095	0.949	5	0	9.3	4.3226	58.76	0.75	0.82964	0.44793	16	6	6	2	11	0	0	0	16	0
	zrzCvSUcMlx1zsl80d0aDc8482788!V5V!110W!82!F0V!F/%4$8$214!	F084F2NF$X0FVZ80H10201$85020F(402840V0V90H0@k!1FGF!4V!3c1F!62F040V401F	/$1+2%@(1)1&1/#3)1,4$3///+2/5/$2/.1//!1/#3//$1*1/02$2#1-201!3/1!2//+8//.2*3/,1#2#1//(2+3-2*1,1//!2/(2//////&1//%10P/*1(1)1//#2/#2/-1/1)1$1#2-1(2//-2,102/,5!1(11	f`~Qb@LZ`bPOAJeW]gZjjjihJdKL	16	15	227	227.095	0.9421	5	0	21.8	1.7018	47.76	0.8125	0.75963	0.42796	16	6	6	2	10	0	0	0	14	0
	;CvSzcMnS3zw_80dVVDc840V79c8!1V!1!V0V02!F1/*4*214!	F08!2F%X0FVZ8FH102!201081!8FG2!104!V840V!10H09k1#WFF!V#930F062V0F204#	//03%C(2)21%1/#3/,3///!1(2.15+1(2///)1////*1!1/&2/!4$5!1(21%4//+6//.2*3//+1,2/$2+3-2*1/,2/!1&1/////#1////*20P&1(1)1/!1!1//4/#2////+1%1!1%1/*1/12,102/,2)21!	f`~Qb@LF`cPOCIHddTeLeUUUUMATaY`	16	15	227	227.095	1.0648	5	0	24.9	1.6145	58.76	0.8125	0.73947	0.40474	16	6	6	2	10	0	0	0	14	0
	zrzCvOUcMlxGzcl80W0XD8@4827@!V05V1!10W#2!F0V!F-1&4$8$214!	!84F2NF$X0m0Z80F!2018#95020F0218!2402840V0V90m02F!101F!4V!381F!22F040V501F	//%20A(1)1&1(1/1/022#1$4!1!201//*1/!4///02//%1//,1+1&2!2/&1/101$1/#7#1//&2/%1/2/!4/////+2*4$2%2//-1#4//.4/#1//!1///.30O)1/1/!3/012/,1.1.2//01)1/&1!2/(1/.102/,2!2(13	f`~PR@LV`aV`^BUJjzzuUMUT`A@	16	15	231	231.083	-0.3453	6	0	53.59	0.93674	67.99	0.8125	0.82704	0.42796	16	7	7	1	12	0	0	0	12	0
	;EvSUeMbzGzypNVf4aTgf48V7980Fo5V10111k0488!F0W!F01#4$401,8$214!	!84F2NF#4X020580F10@018#14020FF24#4402840V!90m08V!1FG0N04V!381#22F0J0V5#	//2&@/*1//,10205.1///#2(5//&2//$1/$2+2/$3///&1*2#105)1//(1,@//&1&1*3////+1&2&2/$1/2%4.2,1/02/!1//#2(1/////%P(2.102/!1/#1!1+4//+1//01*1/1/.3-1$4!101&102/,3-	f`~Qb@LF`bPOAJeu[yZjZjjd\fiBe@	16	15	227	227.095	0.9881	5	0	21.8	1.7018	47.76	0.75	0.73412	0.49057	16	6	6	3	9	0	0	0	14	0
	zrzCvOUcMlxGzcl80d0XD8@4827@8#5VG0110W#@40F0V!F-11%4$N$214!	!84F2NF#4X0H0_80F102058#85020F0248V!402840V0V90m02k!101F804V!381F!22k040V_01F	/$1+2#20@(1/01(1/1/021#1$4!11//.1/!9+3//$2//%1/%1/$11+3&2!2%1*2$1/101$1/#4#1/#2/!3/%1#1+2/!3///)4//02*2///.2//+2!4///////&10R.1*1/!1/01/-1.1.1//01)2/&2!2101(1+1/.102/,4+13	fhaQb@LN`cPOAJeUUwVjijfiAAe@	17	16	239	239.106	1.238	5	0	49.91	0.74334	47.76	0.82353	0.78419	0.45401	17	6	6	1	12	0	0	0	11	0
	;hvxygrYxEzwo8D_c2DV8h0Y79V8V0I$2010V22V901F(2/$2%214!	!8!2F$8X0k0Z8J8!2182#92!80F21#6!V85#V10H03F1#W0F1VV#83#22k0F204050	//&1E(11(202///04$3$1%2/(2//%2/-3///////,1/%1#2/+1!3)5!7/-1,5//.3$1$5/)2/&1*1!3/*2(1//-2/!5/03////)1%1///#1/0P&1/)3/.2/3)2.1/(1//$1,1#1%1#1///%103(2/#4!2*	fhaQR@BA`cAo@|DjmUW]fjjjjjChB	17	16	247	247.082	-1.182	7	0	42.51	1.6542	92.28	0.70588	0.8029	0.4995	17	8	8	2	10	0	0	0	15	0
	;EzUzeMzr3zioNVfp@6h84ukaceRF01WF0l$V80B!L402&2#V#5%42F!2!V!14!	F09082F2#2X!VZ8F01020F201!J808FI3!504!V840V!10F08V1#WFF!V#930F062V0F!4#	//(8/!2&1/#1/,801!1/&1/,2/05/1#3+2.1/!1///(1&1/&1///2%1&1$1//+72%11///04///)2-2%1+3-1/&3(1,2,1$2//#1$1&1#2!1/%1//,2!2//0Q!1#1/!1*2/#201/$2/*2///,13/&1/&2/$4!1)102.3,303+	fhaPR@LF``PP^BUK{\zmUUUTsCdaY`	17	16	243	243.094	-0.5314	6	0	45.74	1.164	75.83	0.82353	0.76457	0.48104	17	7	7	3	10	0	0	0	12	0
	zrzCzOUcMlxGzcl82d0XD9@4827@8#5V10110W!1P!F0V!F-1!V)8$X14!	8084F2NF#4X0H0_B4F102018#84020F0248Z!402840V0V90m02k!101080BZ!3891!22F040V501F	//(A(1/01(1&1$1!2+1$21#1$1#2//1-1)2(9//&2///1/%2/$31+1&4.1*1/121$1/#7#1//&4&1-1/#2.4/////$2%2*2/1//*2!2//!2+3///01//02//!10P.1&2!1/!1/01$1*2/01/*1//01)1/012#1!1/(1/.103/,2+11	fhapR@LNCAFc@|DjUUU}ZjfjZhDFT	17	16	245	245.090	-1.2953	7	0	49.28	1.0895	68.07	0.76471	0.80569	0.45401	17	8	8	1	12	0	0	0	13	0
	zjbDvUbcLzt3ygoF0XV2BZ84NX78VB!G#k!10V02#F)22#V+2F!2$V14!	!9!2F2$X0F0Z8FF!21F20108J0V80F3$4!V94#V10H0@F1#W0F!V020830F022k0F204010	!1/01+4%F(1)102$3//+6$3//*1//02+1/////////(2*2$2/!1$2,1101!5/12/$2#7,1//,302//!1//+1!2%2//*3(1(2)2!3///.1//////&10Q!1/&1/%1///)1/)1//$4/01$21//02*2,103/,9-	fhaqb@LNCAF`^FRQIIIFYIUUUUUTEPD	17	16	241	241.102	0.0502	6	0	12.85	3.4047	62	0.76471	0.83095	0.45984	17	7	7	2	12	0	0	0	17	0
	;CvSzeMnpnzwh92WWV6d@44X69X8!5V5$Y0X0F0VF1!F!8&2&4#44)214!	F08!2F%X#4cFF!210201!1!8FF20F104!V840V!12H09V1#WFF04V#930F022V0F!4#	//(@/!1&2///06$4/+2//)16////////*1*2#1!4/&2/+1/4//&2#5*1/.2#2$2$3+4/-1///2*2/*2%1/,2/+1+1%303$103//01//$2$2//0R&1///!101/*1-2#3#1///+101%11#201%1/.1+12,102/&1$3*1!	fhaQb@LV``pOAJeu][fjjZjiaj@`	17	16	239	239.106	1.2574	5	0	37.41	1.0746	58.76	0.82353	0.73621	0.42796	17	6	6	2	11	0	0	0	13	0
	;EvUzeMvz3zyp8VWpeDd848Xbdm8F01W%W0V8210N14/!4%4!1$V0214!	F08!2F%X0F0Z8FF!2!201081!8FF2!104!V840V0V10H0AF1#WFF!V#930F022k0F204010	/$1+2%B(2#1$2&1//1*2$7$21#1////0201/!2/+2//%3/#3///2/02$2/!2$3,1%2&22//!72//-2*3////(2/!3*2/+1)1/(1////02//////$10R&1/!2(1)3/,2%2////#1/#3-2(21//1*1-102/,6!1*	fhaQb@LN`bpOCIHdeeeEBjjjjjfFhB	17	16	239	239.106	1.3017	5	0	21.81	1.8432	58.76	0.76471	0.78761	0.46544	17	6	6	3	11	0	0	0	15	0
	;CvOzcMnpnzgc92dVV69@44X68c8!50501!10c0F&F*2+44*14!	F08!2F%X!V4cF010210201%8FG20F104!V840V!12F08V1#WFF04V#930F062V0F!4#	/01/%A/*2/)2/&4$2/+2(2/2)1%9//03//////!1$1$1$2#2!1/&2//,5//&2#6*1/.2)2$2//!1&1//%1(12*2/*2//!12/+1+1%302!1//%1////,S&1.1//!101*3/-4!2,1///!11/1%1/.1+12,102/2%1$3-	fhaPb@LF``G`eRznkOUUMUS@`y`	17	16	235	235.118	2.3528	4	0	21.22	1.2771	38.53	0.88235	0.77243	0.39608	17	5	5	1	11	0	0	0	13	0
	zrzCvSUeMlKlzut90d1aLc@4B068@!Z5V10110X0@881VF#FF08+1V04#4$8$214!	F084F2NF#4X02V580H102018$5020F024$402840V!90m08V!1FGF804V!3c1F!62F040V5#	//(5/*1/!1/)1#6.1//+2&2(@/1#1-1!2,1$2/,1)2#1&2/$3,1*1/&2+1$2/&1!2+2/.@/)1/$2$2$3+2////&2&2//%2//#2//$1+2,102//////&R//-2+1*103/-2#2/!1/!1-1%1#1/1/3.2+1%2#1(102/,3+10	fhaQb@LZ`bPOAJeu]f~jfjjf`jHiNX	17	16	239	239.106	1.0552	5	0	34.31	1.0813	47.76	0.82353	0.67942	0.45401	17	6	6	2	9	0	0	0	13	0
	;EvSUeMrzWzesOVY4aTgc4DXb80VFJ5V8!W01#20V02W0FG018!4$4!V%4*X14!	!84F2NF$X0F0ZB4F!201$85020FF%4402840V0V90H02F!101FF04V!389F!22F0J2V401F	/$1&1!22%A(1)1&1//+2$4$2////&2&1,2/2////%3&1/1/&4/02/(2$6)1/#1/,3#7.1(1-1,1$3(1//(3/.2)3///$1&2)2!1////!1//////%Q/(1)11-1/.4!1///,1,1)21-201#52//-2,103/,7-	fhaqb@LFCAD`^BUJnwlmUUUUMCdA@	17	16	241	241.102	0.0818	6	0	25.35	1.6036	51	0.70588	0.77838	0.4995	17	7	7	2	11	0	0	0	15	0
	zjbDvUbeLzv3ygoG0XZ2BZc4NXb8VB0FGV40k!10V02#F)26!2V+2F!2$V14!	!9!2F2$X0F0Z8FF!21F20108J0V80F3$4!V94#V10H0@F1#W0F!V020830F022k0F204010	!1/01&1#4%E(1)102$3//+4$5//*1//-1/)2///03/$1////02/(1$1,1101!1//&2#8//&1,2$302//101///%2//*3(1(2)2!3///.1//////&10S!1//-1/#1+2/(1///.3/02$21//02*6$2%110401,3,@-	fdqqb@LNcAF`^FRQIIIFYJJjjjjjhJ`H	18	17	253	253.113	0.3167	6	0	9.76	4.4826	62	0.72222	0.84539	0.48104	18	7	7	2	12	0	0	0	18	0
	zrzCvOUeMlzlzet90W4XTc@4B2b@0VV45V9!10W#20VF0V0FF-1V%4$8$X14!	!84F2NF$X0m0ZB4F!2018#95020F0218!2402840V0V90m02F!101F!4V!389F!22F040V501F	//(B(1)1&1(1//!22#2$4%201///-4//%2///01//,1+1&1!4/&2/101$4/#6#1$1//03.1//$1$4///03//#1$2*2$2%2%2//&12!4////#1,1$1.1///.30R)1//#3/012/2//+2//01)1.201#51!2/(1/%1(103/,3!2&111	fdqpR@LVcABm@|DjUUuvVjijji`@`	18	17	257	257.101	-0.9776	7	0	54.05	0.99445	71.23	0.72222	0.80015	0.45984	18	8	8	1	13	0	0	0	14	0
	;CvOzcMnx3zgk80WV2D8848X78V8V0G&10V02$V(2/4!V(14!	F08!2F%X0k0Z8F#21120109#8FF210106!V840V0V10F0DF1#WFF!V#d30F022k0F2V4010	//02%H(1)102$3/)1/04$1$2.2/$1//02+1//$2////$1//!3!2/&3/!2$1,1%@//+4//&2/!3////(2(1!2%2*2$1/)2/.4//.4$1//%1$1$1///(1!3!20T&1/!1/////#1(1!1//#22)2/&11/*1,1!1-102/,5!1)2	fdqQb@L^`cPOAJeUWUujjjjjd@H	18	17	251	251.117	1.6986	5	0	15.62	2.3752	47.76	0.83333	0.79334	0.44158	18	6	6	1	14	0	0	0	16	0
	;CvOzcMnxIzgW80dVVD8@40X7@c8!50101!W0V0@!F/#1,8$V14!	!8!HF$4X0H0_8FF102!@0108!V8FF248V04V0V940V0V10m0@k1#W0N!V#830F022k0F205010	/$1+2%G(1/01(1/1/041#1)2//&1/021&7//&2////&2/$3/$6)2$1$2$1/021$1,1%@//+6///*2/////01!2%2////&1!1/%2/-1//%1$3///-1%10T&1&1*3/!1$1+1$1/,1/#1%1//+3/01$2102/(1/1-103/,4-	fdqpb@LNCA@OCIHddddTdeUTuUUPHLh	18	17	249	249.125	1.6315	5	0	9.17	3.3424	41.77	0.83333	0.77092	0.44793	18	6	6	1	13	0	0	0	16	0
	;EvUzeMvz3zyp8VdpeDd848Xbdu8F01W!1!W0V8210N14/!4%4!1$V0214!	F08!2F%X0FVZ8FH10210201081!8FG2!104!V840V!10H09k1#WFF!V#930F062V0F204#	//02%B(3#1$102$3/#3+1*2$7%1#1///2/501)1////+2&1+3///1/&2/!2$3,1%2&22//!92//-2*3////(2%2+2-2*1,1//!3//#2/,2.1/////$10T#1!1/!1/!1//#2/#2//.1/#1-1!1%1#1/+1*1-102/,6!1%2#	fdqQb@LN`bpOCIHddmeEBeUUUUTtMRGf	18	17	251	251.117	1.6894	5	0	18.72	2.1474	58.76	0.77778	0.76462	0.48104	18	6	6	3	11	0	0	0	16	0
	zrzCvOUeMlzlzet90d4XTc@4B2b@8V045V90110W08020VF0V0FF-1V%4$8$X14!	!84F2NF$X0H0ZB4H102018#85020F0208#402840V0V90m02k!101F!4V!3c9F!62F040V501F	/$1+2%A(1/01(1//!22#2$2/,2/(2/7//%2///01//,1+1&1!1/02$2/101$1-1$3#1$1-3/!6$1//.1$3///02//)2*2$2%2%1//(2!2///02/01,1$1////.10S)1//#3*1%1&3)2/#2/&2(1/(1)2/01#32!3/(1/%1(103/,5*111	fdqqb@LFCAB`^BUJj~lkUTuUSPHNX	18	17	253	253.113	0.3368	6	0	37.86	1.0737	51	0.72222	0.76968	0.45984	18	7	7	1	12	0	0	0	14	0
	;EvOUeMpxGzulN0d0XT8A4@27@8!4_VG0110W040@40F@V!F)F#11%4$N$214!	!84F2NF#4X0H0_80F102058#85020F0248V!402840V0V90m02k!101F804V!381F!22k040V_01F	//%208(1/01/)1/!1#4$4!11//.1/!9+3//$2/(1,1/%1/$11+3&2!2/&1/101$1/#4#1-3$2/!5/%1#1+3/!3//,1+4/04.2&1!2//02/,2//+2!4////-3//(10T.1*12/01//#3+1.1.1//01(2/,1*1+1/.102/)1!1+13	fdqQb@L^``pOCIHddeDbleUTuTuHHLh	18	17	251	251.117	1.5973	5	0	46.82	0.7924	47.76	0.77778	0.78881	0.47083	18	6	6	1	12	0	0	0	12	1
	;hvxzgrYxEzwo8D_c2DV8h0Y79V8V0IV#2010V22V901F(2/$2%214!	!8!2F$8X0k0Z8JN!218201092!80F21#6!V85#V10H0AF1#W0F1VV#830F022k0F204050	//&1G(11(202///04!202$1%2/(2/%1.1/-3///01////*1/%1#1/+1!3$3#5!7/-1,5//.2$1$5/)2/&1*1!3/*2(1!1//*2/!5/////+1////,R&1/!2%3.2/%3)2)2.1/(1//$1&1$1#1%1#1//(4,103(2/#1!2*	fdqQR@BA`cAo@|DjmUW]mjjjjjhN`H	18	17	259	259.093	-0.8305	7	0	39.42	1.7839	92.28	0.72222	0.80309	0.50791	18	8	8	2	11	0	0	0	16	0
	zrzCvSUeMlKlzut90d1aLc@4B068@!Z5VG0110X0@885VF#FF08+1W04#4$N$214!	F084F2NF#4X02V580H102058$5020F024$402840V!90m08V!1FGF804V!3c1F!62k040V_#	//(5(1/01/!1/)1#6$2///%2/B+3#1#1-1/1$2/,1)2#1&1/$1,3*1/&2+1/,1!2+2+2/!8/)1/$2$2$3+2//,4/)1&2//%2//#2//$1%2$2,102//////&T//-2+1,4/-2#2/!1/!1-1%1#1/1)1%3#1*2+1%2#1(102/,3+10	fdqQb@LF`bPOAJeuUyojijZjZFhbey`	18	17	251	251.117	1.3241	5	0	46.82	0.7924	47.76	0.83333	0.68492	0.46544	18	6	6	2	10	0	0	0	12	0
	;EvSUeMrzlzetOVY4aTge4DX7@!kJ5V1!W0W#20VF2W0FG018!4$401V%4$8$214!	!84F2NF$X0m0Z80F!2018#95020FF218!6402840V0V90m02F!101FF04V!381F!22F0J2V501F	%1+3)1!2&9(1)1&1(1//!22#5$4%2/-4//04////////%1+3*4//*1$1)1)3)1/!1)2#5/(1-1,2$4(1/////!2*2$2%2//$2(1#3///#1&1%11//!1///.20S%1!1-1/$3#1-2/#1//(2/#1,1)11-201$1!2//%1#2,102/*205!2*	fdqPR@LN`aQ`^FRQIIKQHjJjijjjXB`H	18	17	255	255.105	0.2805	6	0	47.41	1.0588	67.99	0.72222	0.79155	0.51193	18	7	7	2	12	0	0	0	14	0
	;CvOzeMnzYzgc90dZVD8844Xb8cc!GVB01!10c020V$F%2!22+4*V14!	F08!2F%X0FVZ8FH102102010810V8FG2!104!V940V0V10H0@k1#WFF!V#930F062k0F204010	!1/01+4%G(1+2$3/)2/04$2//!2&1/2/5+1/)2/////-1/$2021/02$2/!1$1,1%5/(3/!8$1//.1$2//!1///(2/-1+3/+2!3///02!1//%1////&1!10V&1&1//)1-3)2/#2/1%1//+3/01#321/*1/1$1(103/,8#1)	flipb@LVcA@OCIHdddbdhdjjjjjf`P|p	19	18	261	261.136	1.9528	5	0	6.08	5.0411	41.77	0.73684	0.7845	0.45401	19	6	6	1	13	0	0	0	17	0
	;EzSUeMrzGzelNVf4aTBe4@X7@80FJ5VG01W0W#@40F2W!F01#4$4011%4$8$214!	!84F2NF#6X0H0_80H102018#85020FH248Z04402840V0V90m02k!101FN04V!3c1F!62F0J2V501F	/$1*22#109(1!1-1$1!1*1/&21#3$1#2///2(2(A//&2/%1//#1+2/$41/$101/02/&21$2)1)1//&2#7&1-1011,1/!4(1///2/$1+2///,2,1$2+1/,1#1&2%1////2//$U.1(10101/1!1/#2.1,1/*1//01)21/%2!2/$2(1+2,102/,603+	fliPR@LN`cRP^FRQIIIJGIIUUMUULpEDLoL	19	18	267	267.116	0.5771	6	0	52.06	0.96312	64.83	0.78947	0.74693	0.51193	19	7	7	2	12	0	0	0	12	0
	;EvOUeMpzGzulO0d4XTcA4@2b@8!4_VG0110W040@40F@V!F)F#11+N$X14!	!84F2NF#4X0H0_B4F102058#84020F0248V!402840V0V90m02k!1010804V!389#22k040V_01F	//(9(1/01$101//$1#6$2#1////!7+3/)2//#1,1/%1/$11+3&1/*2/101$1/#3#1$1(3$2/!7*1.1+1,2$3//,1+4/04.2&1//$2/)2!2//+2//*1//%3//(10U.1+2/01+2&1.5//+1//01(2/!2)103(1+1/04,103.3)1!2*111	fliqb@L^SAA`^FRQIIJIEYQUUMUMU@`r`	19	18	265	265.124	0.7384	6	0	34.77	1.1691	51	0.73684	0.77087	0.48104	19	7	7	1	12	0	0	0	15	1
	;CvOzcMnxIzgk82dVXD9@40X78c8V0K0101!10V1H-2/44*14!	F08!2F%X0kVZcF01021020109#8FG21F10620V840V0V12F0@k1#WFF04V#930F062k0F204010	!1//$F(1)1&2/0103$1/02$1$2%2/$2(1/2/9////////$2/$3!1/&11/01$1,2%9/&2/#4//&1!2.3&1////1%201)2*2/.1/*1#4//.4$1/1/$1$1$1///(1!1!30V&1/!1)1/+2.3/$4&1(1!1//.2/&11/*1#1+1-102/,3!2*	fliQb@L^``pOAJeUU_UZjjfji`PBp	19	18	263	263.128	1.9273	5	0	31.23	1.2872	58.76	0.78947	0.77937	0.45401	19	6	6	1	14	0	0	0	15	0
	zrzCzSUcMpxGzsl82f0aDd@4827@8!V5VG0110W!9P40F0V!F-110V)N$X14!	8084F2NF#4X0H0_B4F102058#840X0F0248Z!402840V0V90m0@k!1FG080BZ!3891!22k040V_01F	//(@(1/01(1&1(1/021#3$3#1)1/%1/+1$A+3//(1//201/%1/$1,3//!2/!1$1/1!2/01%2-3#4&1/!1.2#2*4/,1/+4//02*2/1//*2!2/(2)2(2!3/////#2//!10T.1*1/!1/01&2(2//,1%1/1$1#1$1#1/012#1!1101(1/-2,103/,6+11	flipR@L^SAFc@|LdbRRRRRLVjjZiZj`zPYP	19	18	269	269.112	-0.8268	7	0	58.7	0.91465	68.07	0.73684	0.76587	0.49511	19	8	8	2	13	0	0	0	13	0
	zrzCzOUeMlxlzet90d0XTc@4B27@8!45VG0110W080@4VF0V0FF-1W%4$8$214!	!84F2NF#6X0H0_80H102018#85020F2248Z!402840V0V90m02k!101F804V!3c1F!62F040V501F	/$1+2%9(101.1(1//!21#3$1#2//2/(2(@%2/*2$2+2//#1/%2.1$31+3&1!1%1*2$2/121$1/#3#1$1//06&1//,2$4$1///#2/&1(12////)12///01)2/*1//+2//!10U.1.1-1/01$101/*1/*1//01)2/01$2!2/$2!1/.103,1.503(111	fliPR@LV`cRP^FRQIIIHiQYUUMUUL`Pr|p	19	18	267	267.116	0.4843	6	0	52.06	0.96312	64.83	0.78947	0.79504	0.47083	19	7	7	1	12	0	0	0	12	0
	;EvSUeMbzGzypNVf4aTgf4@X7A80Fo_V101W1l048@!F@W!F01#4!F0401,8$214!	!84F2NF#4X0H0_80F10@018#94020FF248V04402840V0V90m0@k!1FG0N04V!381#22F0J2V501F	//2&A(1/01//,10207)2/#1//$2(5//&2//$1//02/$3////!21!106)1/,3*1,B//&1&1*3(1////!5.2&1//$5.2,1/02///&2///#3(1//0V(2%1(1022/01/#1!1+7!1//(1$1/+1(2/!1/.3-1$2!1)102/)1012-	fliQb@L^``pOCIHddeDi]DjjfjjjdBciAe@	19	18	263	263.128	2.1151	5	0	12.53	2.9609	47.76	0.63158	0.76693	0.55002	19	6	6	3	11	0	0	0	17	1
	;hvxzernxnzwh92WWZDd@44X7AX8!5VK$Y0X1H0VF1!F!80F$6#W!4#44#8$214!	F08!2N%X0H0ZcFF!210@01081!8FF20N10420V840V!12m09k1#WFF04V#930F022V0F205#	//(A(21(1&1//.405$6////%16/////////*1!4/&2/!2!303!1)1%4*2//4//.2$2$3)104/$1//01/&2//#2(1&1/$1%1*2/.3$103//01//$2$2/.30V&1/+13//,2$2/!3#1/$22//&1%11#202%1/*1/1-102/,2)21!	fliQb@L^`apOAJeV_unZjifjjXV`H	19	18	263	263.128	2.6477	5	0	46.83	0.85842	58.76	0.73684	0.74466	0.4995	19	6	6	2	12	0	0	0	13	0
	zrzCvOUeMlzlzet90d4XTc@4B2b@8V045V90110W080@0VF0V0FF-1V%4$8$X14!	!84F2NF#4X0H0_B4H102018#85020F0248V!402840V0V90m02k!101F804V!3c9F!62F040V501F	/$1+2%A(1/01(1//!21#2)2/(2/(2&2(@//%22///1/%2/$31+1&1!1%1*2$2/121$1-1$3#1$1-3/!8$1//.1$3///02//)2/-1//(2!2///02/.1$1////.10U.1/-1*1%1$103)2/1!2/&1(1/(1)2/01#32!2/(1/%1(103/,5*111	fliqb@LVcAF`^FRQIIIHiQIUUMUUM@Pr|p	19	18	265	265.124	0.7245	6	0	34.77	1.1691	51	0.73684	0.75921	0.48104	19	7	7	1	12	0	0	0	15	0
	;hvtzgrYxUzgk9D_cXD9@h0Y78V8V0M05!2010VYHV9!F(2#2,4!2&14!	!8!2F$8X0k0ZcJ8!218201092!8FF21FV0620V85#V12F0@k1#W0F1ZV#830F022k0F204050	//%11E(11(1//01/02$3$3%2$3.2!2//&4/,2//////&1!1.102/%1#2&1/&3)3!8//+3///$4$4/1(2(2-1*1!2/*2(102/$2/%2/!4//.3$1(1/,1%1////%U&1/)2/.2/3/#2/1,1//$2,1#2%12!1///%103(2/#4!2*	fliPR@BA`cE`^BUVjjokMUUSUU@A@	19	18	267	267.116	0.4126	6	0	35.74	1.601	72.05	0.68421	0.81736	0.52698	19	7	7	1	12	0	0	0	15	1
	zrzCzSUeM_zGzul92d5aTf@482b@@F0Z5VG0110W029P50F0V!F08+110V)N$21B!	8084F2NFF!4X4H0_80J102058#84020F0248Z!402840V0V90u0@k!1FG080BZ!3811!22kF40V_01F	//(9(1%3*1(1&1(1/!1#5$3#1//1//09+3//(1//!3-1&1/$1&1$3//!2/!1$1/1!2!1/$2/!4&1/!1.2#1$3$4)2//.4,3/#203(2/1%6//&2//!2(2013/////#2//!10V%2(1/-1/01/22//+1/&1)1)1#3,22#1!1101(1//$1%102.1,3+11	fbyPQ@L^`cQ`^FYCIHdddddcEEUTuRuUP]HLh	20	19	286	286.114	0.1129	6	0	65.16	0.76949	64.83	0.65	0.7399	0.51193	20	8	8	2	13	0	0	0	13	1
	;EvSUeMrzGzulNVf4aTgf4@X7@80Fo_VG01W1W048@40F@W!F01#4!F04011%4$N$214!	F084F2NF#4X0H0_80F102058#85020FF248V04402840V0V90m0@k!1FGFN04V!381F!22k0J2V_01F	&3!1/$2&6(1/01//,1#8$4#1/#1/&1/%9+3#2//2/(101//01/$1,2*2#1//%1$1)1/,3$2/!9/*1+1&2*3(1///4/05.2&1!2/-1!2.2,1/(2/!2/////03(1/%1*X01%2%1(1012/04//#3!1//(1$1/+1(21-2,1*1/-4!1)102/)1!2-	fbyQb@LA``pOCIHddeDhTXmUTuUMThEORCJ	20	19	275	275.139	2.1562	5	0	40.64	0.91289	47.76	0.7	0.7575	0.55303	20	6	6	3	12	0	0	0	14	1
	;CvSzeMrznzwh92Y_VDd@44Xb9Xs!KVC$Y0X1H0VF1!F!8!2!22&4#44)X14!	F08!2F%X0F0ZgFF!2102010810V8FF20F10420V940V0V12H0Ak1#WFF04V#930F022k0F204010	/$1+2%E(1)1&2//&1#2$4$4/+2(1//16//%2///////#1!4/02$21/01$1!1)2%4//+501//(2!32$1$3/////+2*2/.2/+2!2//.3&1*3/(1//$2$2/+1!10W&1////)22$1-2$3*1$1//,2*1#201$21/*1#1+15,103/$1&6*1!	fbyqb@L^sAC`^FRQIIIHiSQJjjijjfaZ@`	20	19	277	277.135	1.1263	6	0	34.78	1.2579	62	0.7	0.75823	0.50377	20	7	7	2	14	0	0	0	16	0
	zrzCzOUeMlzlzet90d4XTc@4B2b@8V045VO0110W080@4VF0V0FF-1W%4$8$X14!	!84F2NF#6X0H0_B4H102018#85020F2248Z!402840V0V90m02k!101F804V!7c9F!62F040V501F	/$1+2%A(1/01(1//!21#2$1#2///)2(@%2+1/!22///1/%2/$31+1&1!1%3*2$2/121$1-1$3#1$1-2/!6$101//,1$4///02&2//02/-1//(2!2///01)2/$1$1)1//02//!10V.1(1%1-1/01$101)2/1/*1//01)2/01#32!2/$2!1/%1(103/,503(111	fbypR@LVcAFl`|LdbRRRQRbRuUSUUSRACKs@	20	19	281	281.123	-0.4145	7	0	55.61	0.96547	68.07	0.75	0.80316	0.49511	20	8	8	1	13	0	0	0	13	0
	;CvOzeMnznzgs92WZXD9@44Xb8VcV0KVC$10V1H0V$F%2!22+44)V14!	F08!2F%X0k0ZcFF!2102010910V8FF21F10620V940V0V12H0@k1#WFF04V#930F022k0F204010	!1//$G(1)1&2/)2/02$2$4%2/$2(1//06//%2/////-1/$2034/&21/01$4,2%8//+3/*1.2)1$3//!1///!1$2*2/!2+1/*12!4//.3$1//%1*1///+1!30W&1&1/$1/+2.22/#2/1///!2.201#511/*1#1+1$1(103/,4!2*	fbyqb@L^sAA`^BUJjj~lmUUSUUL@D	20	19	277	277.135	0.9073	6	0	34.78	1.2579	62	0.7	0.81364	0.47603	20	7	7	1	15	0	0	0	16	0
	;EzUUeMrzGzelNVf4aUie4@Xb@80FJ5VG81WFW#e40F2W!F01#4#V4011%4$8$214!	!94F2NH#6X0H0_80H102018#85020FH348Z04402840V0V90m02k!101FN04V!3c1F!62F0J2V501F	/$1+201010A(1!1%1&1$1!1*1/&21#2$1#2//)1%2(2(A!1//#2/%1//#1)202/$41/$101/02/&21$5/#1//+6&1-1//#5(2//$2*2/$1+3//(2/#1,3$2+1%1$1/1+2%1////2//!10V.1(101/!1/&2+2!1,1/*1//01)2/&2!2/$2.1/!102/,603+	fbyQR@L^`cSl`|LdbRRRTJVRUUSUUTs@TPrBp	20	19	283	283.115	-0.3496	7	0	65.16	0.97053	85.06	0.75	0.75643	0.54381	20	8	8	2	13	0	0	0	13	0
	:rCvSreMrvIzyZG2Y_VBd@40Xb9XNF0KV5$10X1H8!1%8!2#2,4)X14!	!8!HF0F#X0F0ZgFF!21020108!V8FF20F!4X0V94#V12H0Ak1#W0F04V#830F022k0F204010	/$1+2%F(1)1&2/*2/4$501!2/+2(1.1/16/////#1////%3/$3$21/01$1!1)2%4//+62//)2#2$2$3/////+2*2/.2/+1!2//.3&1//#1//$2$2/+1!10W!1#1/!2*2//*2%1-2%3)1(2//!1%2*1%2$21/*1#1+1-103/,9*1!	fbyqb@L^SAC`^FRQIIIHiSQZjjijjjaZ@`	20	19	277	277.135	1.2512	6	0	19.18	2.281	62	0.75	0.76097	0.49511	20	7	7	2	14	0	0	0	18	0
	;EvSUeMrxlzyxO0d1aTcA4DX7A@!Z_V10110n068@1VF@V0FF08&F#1V04#4$8$214!	F084F2NF#4X0H0_80F10@018#95020FF248W!402840V0V90m0@k!1FGFN04V!381F!22F040V501F	//&3@(1/01//,1#7$2#2$1///#2(7//$302,1//!1/%201/!3&11!11*4/&2/021$1/1!2/!3/(@//&1&1$2$3+4//1/-4.2&1/*3)2/,2/02///2///*301//%10X%1(1+2/01/&1+5/(3/!1/&1)1(2/201////0102/)1012+11	fbyQb@LN``pOCIHddeDjhheUTuUUTpmHLh	20	19	275	275.139	2.2489	5	0	25.04	1.4816	47.76	0.65	0.74304	0.52337	20	6	6	2	12	0	0	0	16	1
	;hvxzirn;gd9BhgZD8@h4Yb@cc!7XC0120W0c02VdFV!F$4#261!1&4#28$V14!	F08!2F%X0HVZ8JP10218@010830V8FG208104!V950V!10m08k1#WFk1VV#930F062V0F205040	//(D(21/#1/%1/&1$3/,222/%2/5/$3/2///%2//&1!1%4*2021/%11/.1)1!5/(3/!6$1//,3021#3/)3(1-1-1/*2(1/$1/(2.2!1///02!1//%1////*30W&1&1//#2$1-3)2/#2/1%101#3/$4-21/02#301///01(104(4/#1#1)	fbyqb@BNSAF@^FRRYIQUIJIIjjZjjZA@K@	20	19	277	277.135	1.4085	6	0	38.7	1.2318	55.06	0.7	0.78413	0.53731	20	7	7	1	11	0	0	0	14	0
	;EvUzeM:YzgwO0fZXDgc4yXb8cg0FGVB0l!10c020V0H!F1$26022V*42F!2$V14!	F09!2F2$X0FVZ8FH1021F20108K8V8FG3!104!V940V0V10H0@k1#WFF!V020930F062k0F204010	!1/01*14%E(1)102$3//+4$4//!2&1/2/5+101/&2///////%21-1!2/(1$1,1101!1%1/03-2#9//&1,1$302//101//+1)2//*3(1(2)2!3///02,1//////&10W!1//-1/#103)2/#2#1/!1//+3/01#321//02*2,104/,@#1)	fbyqb@LNSAF`^FRQIIIFYJIJjjjjjZ`jPBp	20	19	277	277.135	0.931	6	0	19.18	2.281	62	0.7	0.83502	0.51966	20	7	7	2	13	0	0	0	18	0
	;CfStc5H42Wo_80VVV68%9V8*V&F1/*4*2$	F08*V$80F(1!1!8F02!1$V#V$20801$FF!V#1!F022%4#	//(9/!1///#4$2$2/,2//(12//&2)2//////+2///,2&5//+3//.2*1//+1///*2//+3//////////*1/0F/*1/!3!2.2//////)1&1%2///&2.1/,1-	diFH@DAIeWjijH`P	9	8	114	114.083	0.8863	2	0	10.62	1.5678	23.47	0.88889	0.68087	0.51986	9	2	2	1	5	0	0	0	7	0
	;hlswgnX54Z0V804V02!Z0V2/V#9//02&14!	!8!2&V#4808!208%2!80F%4#85$10F#1#W0F1VV#83#22V$4040	//%108)1///,4*1/-44////////////////(5!4//*14-1//+3///01-2/#2%1(3//-4/!1//////////)C&2/)2///*4////.1/&1///*101//+	diFL`BaLCprRSEIjj`B	9	8	141	141.022	-1.2912	4	0	31.31	1.3948	59.58	0.77778	0.77591	0.54931	9	5	5	1	4	0	0	0	7	0
	z_b4n168FWF1L-2/,F//!14!	!84028F$V0F0Z8$201$84/04#V!F02F!101$V#81$2F#V!1F	01//%9(1)1///#4&1//////////#2////051#1)2$2///!9//+3//%1/#2#2/////4%1////*2//////01////&D//////////22)2/#1/!1//+101//01&10	diFD`Dc`|DiU^jj`B	9	8	137	137.034	0.5266	3	0	8.1	2.9074	21.7	1	0.81251	0.40236	9	4	4	0	6	0	0	0	9	0
	zrzCvSSc5k40bFl80V0a2804#8#V5$10V&F$F/%4$8$2$	F080F!F$V$80F$1%1020F*2#V!80208$F0F!4V%F#2F040V4#	//(5/!1///#5$2$2////&2/2//2//%2/-1//%2////01!3//+3//.2*2//////&2///.3*2,2//////&1//(E)2/1/!3/!2////#2/*1$1#1-2///&2.1/,1-	diFD@LCdievjjXbA@	9	8	118	118.071	-0.5694	3	0	23.71	1.124	32.7	0.88889	0.67861	0.51986	9	3	3	1	5	0	0	0	7	0
	vxU1Y1t81F42140808!28&c(1//&4/	F08*V!V08!1&1%8F12!1$V#V&8V1$FF!V#1!F062%4#	//(@//,103/&4////02/5////////$2/$2!1////$7/&2/#4//&1#1/%1////1%201!2////////02$1/1/////)1(G/*1///%1/$2/#1//.1/////%1//+	diF@@@ReWZZjBDX	9	8	110	110.095	1.9817	1	0	-5.57	-0.63734	3.24	1	0.61221	0.40236	9	1	1	0	5	0	0	0	7	0
	z_b4n078FlF1L-2/,F//0X14!	!80F28F$V$B4F!201%402*402&802,4V#89$2F040V4#	//(9/$2/+1.1$4&1///&1/!2/////(1//,1/#5.2/+1/+9#1//%12/%1//#2/////$4%2////&2!2//////01////&C/&2!1////////%1/+1////0102//)20	diED`FFBCpRUUZjj@H	9	8	139	139.030	-1.3897	4	0	14.74	1.8385	24.94	1	0.80825	0.40236	9	5	5	0	6	0	0	0	9	0
	zjbDtTacLj03RVoF!V24Z!NV#8&k$V/%V/&14!	!8!202$V#48F#2(4!80F1$4!V04&F#1#W0F!V#81#22V$4#	//(@/!1///#2$2///+2///////////02/$2//&101!4//+4//%2/#2/////$2%1+2-2//02,1//////////)D///02/%3)3%1///01//1/&1//03*4,101/,1-	diFD`Da`|DiunjjhjA@	9	8	137	137.034	0.5991	3	0	11.2	2.3795	32.7	0.88889	0.81873	0.48648	9	4	4	1	5	0	0	0	9	0
	zhb4l1a8FYF3J4$V&V!V8,V//-14!	!8!2&V#48F#2!2(80F%4!V04&F#1#W0F!V#81#22V$4#	//(B////&4////02$1//////////%5$2)2///(@//+2//%2$1-1/////$4%1////*1///$2//%1$1%2////D&1///////1/!1/.21/1%1///*102//+	diEH`DF@|DiuVjj`B	9	8	135	135.042	0.2964	3	0	1.65	10.364	15.71	1	0.74604	0.40236	9	4	4	0	6	0	0	0	9	0
	zxz5W1y81Y43540801V02!V0V!V8,V#1//)14!	!8!2&V$8F#2082$2!80F)V01+1#V0F1VV#81#22%4040	//(@)1///,2*1$2////02/////////*3.1//#2/#7//+1//&2#1-2///,2/01$2%1*2///.1//.4$2//%1+2////D&1/////&1.1(1///!2/01%1///*101//*2	diFD`Aa@|DkUUjj`B	9	8	137	137.034	0.0681	3	0	11.14	2.3869	63.68	1	0.74604	0.40236	9	4	4	0	6	0	0	0	8	0
	zh_4l0a8FXF1L%V&X/0V//-14!	!8!2F%X$8$21*80F%4#8%1%1#V0F!V#83#22!F!4#	*1*1/0B/$2///06///////*1////.1//!5.2///(9//+4-1//+2////(1+403#2////*3//////0101////$E&2///////////,1///*1//-	diDD`HPOAJUWjjh@`	9	8	135	135.038	2.0192	2	0	1.46	13.699	18.46	1	0.79508	0.34657	9	3	3	0	6	0	0	0	9	0
	zjbDfUbc4jk34ZoF02V244!FV!V8&k$V/02#V/2%14!	!8!2&V$8F#20F201!J!80F3(V+801#V0F!V#810F022%4#	01//%@/!102///04$2////&1/////////////$1-101!6//&2!13,1//,2//$1//+2)2///%1%2,1////)1/////.F/*2/%2.4//)1/)2//$1/01%2//02*2(2#101/,2-	defD`Ab`|DeVujjj`hD	10	9	149	149.045	-0.0764	3	0	8.11	3.2861	32.7	0.9	0.79755	0.54931	10	4	4	1	6	0	0	0	10	0
	zpz5n0U8GlJ1M!8010V28+4$1.F/%4*214!	!84F28F$V#480F!201%5020F(402040V!80H%101F!4V#81F#2F040V4#	01//#208////&2*2!1///102/2///02//%1//,1/#4!202)1/+1/+7#1/#1/!1/%1.22/!2/////$2%1*2///.2//.4///01////&E/*1////#1.1///01*1/////!102//)12	deeD`DzJCpRgUVjjd@`	10	9	151	151.041	-0.5618	4	0	27.25	0.9945	24.94	1	0.79054	0.44794	10	5	5	0	7	0	0	0	8	0
	zbbBv87@LlI1T@01!40FV8!2X$40V/#F//0X14!	!80F28F$V$B4F!201%402*402&802,4V#89$2F040V4#	//(8/$2*101//#2$201///////02///01//,1/#2/*1/1/+5#1$1//13*1//)2$2/////$2%2////&2!2/////&1*1////%E///*2&1.2////-1/+2+3//&4,102.3,1+20	deeD`FfBCpRUUfjjh@`	10	9	151	151.041	-1.1232	4	0	11.65	2.3262	24.94	0.9	0.72552	0.48648	10	5	5	0	6	0	0	0	10	0
	z_b4n168FWF1L-2%V/%F//!14!	!84028F$V0F0Z8$201$84/040V0V!F02F!1FG$V#81$2F#V!1F	01//%@(1///-4//////////+1////061#1)2$2/*1/&@//+4//%1/#2#2/////4%1////*4////%1/*2////&F//////////21)2+2&1/!1//+101//01&10	defD`Dc`|DiU]jjj@H	10	9	149	149.045	0.9329	3	0	5.01	4.7006	21.7	1	0.78958	0.44794	10	4	4	0	7	0	0	0	10	0
	zjbDtR6eLbm1y2kFVX06F4!8V08#4/!1!F//0214!	!8402NF$X$8$201%402!F%44028%102*F04V!381#22F0F0V4#	*2*1)2&8/!1///#4$2////&1%2(1///////+2//.2//,4/01/$3#4/(1//03////(1+201!23//1/+3,1////!2//////%E/(1//.2///,1/*1)1/01///#2,101/,4-	defL`IaFCpRe^^jjjJ`P	10	9	153	153.033	-0.3342	4	0	18.1	1.8536	30.93	0.9	0.79417	0.54931	10	5	5	1	6	0	0	0	10	0
	zhb4n1b8FYF3J4$V&V!V8,V//-14!	!8!2&V$8F#2!201%80F2$4!V8%1#801#V0F!V#830F022%4#	//(C////&4////////////*1//!6.2///(A//*12///*2////(2(2!402!21////*1///$1//%1$2///-1(F&1/!2///!1//)1///!1/01%1/!1//!2#101//+	defD`Aa@|DiuUjjj@H	10	9	149	149.045	-0.3454	3	0	8.11	3.2861	32.7	1	0.72821	0.44794	10	4	4	0	7	0	0	0	10	0
	z_b4n168FWF1L-2$V/&F//!14!	!84028F$V0k0Z8$201$94&1#2$4#V!F02F!101$V#81$2F#V!1F	01//%@(1)2///#4%11)2/////////)2////061#1)2///(@//+2//%1/#3#1/////4%1////*4//////02////&E//////////22)1/#1/!1//+101/,1!2(10	defL`DcaCpReUVjjh@`	10	9	153	153.033	-0.4001	4	0	21.2	1.7288	41.93	1	0.83498	0.44794	10	5	5	0	7	0	0	0	10	0
	zbbBvN6cLV91yVk!V02B0848038$1+2$V!F//!14!	!8402NF$X0F0Z8$201$84/84$10F!F!101$V!381#22F#V#F	//03%9(2)2&1//+2$101/////&1(2////!2///)1//!2/!5$5/#4//+4///*3/////$2%3////*2//////////&20E/////!4////,22/+1////0101/,1)2011	defL`LaACprRIIEUUU@D	10	9	153	153.033	0.2692	4	0	18.1	1.8536	44.52	0.8	0.80819	0.54931	10	5	5	1	6	0	0	0	10	0
	zjbDvR7eJbm1q2kFVX46F4040V08!F01/01!F//0214!	!84F28F$V$80F!201%402!F%44028%902*F04V!181#22F040V4#	01/-2&8////&4$2////&1.1///////+1/1/%1//1/#6//&2!14/%201/)2&3////(2-2!21///,2,1////!1//////%E/(102/%2.4////#2/*1/+1//&1+2,101/,2-	defL`AaJCpRgYvjjjB`P	10	9	153	153.033	-1.4224	4	0	21.2	1.7288	41.93	0.9	0.77871	0.54931	10	5	5	1	6	0	0	0	10	0
	;hlsygnY57p8V804V02!Z0V6!8!2)V#9//02&14!	!8!2&V#48F8!208%2!80F%4!V85$10F#1#W0F1VV#83#22V$4040	//%10@)1///,4*1+2/044////////////!2////$5!7//*14///*3//-1!1-2/#2%1(2//-4/!1/////+1////,E&1/)2///*4////.1/&1///*101//+	defL`BaLCprRSEIMUU@D	10	9	153	153.033	-0.8368	4	0	28.22	1.5475	59.58	0.8	0.75701	0.57565	10	5	5	1	5	0	0	0	8	0
	;hvtzirnzUzil9DhgXD8@h0Yb@c8k07X50130W0V2@V9FVF&4$31!1+28$V14!	!8!HF$BX0m0_8JN10208@010920V8FF258V06V0V950V0V14m0@k1#W0s1VV#830F022k0F205050	//(G(11(1+2/$12/4$2$1%2/(2!1/*2011$7//&2//(1&2/%2.2$4!1-1!2/%1#1/*1#3)2!8//&3#5*1//#1$3$4/)2(1-1*1!1/*2(1//-2.1!3///$1//%1/,1/*1/#X$201/!2%2/(1///,1%1/#1/&2,1#2%1#1/(1.2,104(2%2&1$4!2)1	fjepR@BAsAFK@|DjmUU_V]jjZjjj`PyP	21	20	293	293.134	-0.1956	7	0	36.2	1.6787	75.29	0.71429	0.80429	0.55597	21	8	8	1	13	0	0	0	17	0
	;EvOzeMbzIzylOVfZXT8A4@Xb@c8k4_0K0111W0Z0@40F@V%V%H#11)V0N%14!	!8!2N$4X0m0_8F010205@0109#8FF258V06!V840V0V10k0Dk1#W0N!V#c30F022k0F2V_010	//2&D#1#1)1&1/)2/021#6$2#1&3///*7+3///1,1//#1/$2,2&2/#1%3$1,1$1,1%5/!2$2/!6(1/01+1,3$3/1/02/%4/01.2&1////!2//+2(1/#1/01%1/!2///10Z&13%1+1/01/!21.3//$1%1//22(11/02%1!1*1+1/12,102/,82,	fjeQb@LI`bpOAJeUYWWvjjZjfjjCEAe@	21	20	287	287.150	2.5747	5	0	21.95	1.6902	47.76	0.66667	0.786	0.52337	21	6	6	2	14	0	0	0	17	1
	;EvOUeMrzlzutOVd4XTcA4D2b@8VV4_VO0111W040@4VF@V0FF!V%F#1W%4$N$X14!	!84F2NF#4X0m0_B4F102058#95020F0258V02402840V0V90m02k!101FN04V!389F!22k040V_01F	//3&A(1)1&1//,1#4$4#1//01//9+3/)2//#1,1/%1/$11+3&1!4/1%2$1*101$4/#3#1$1(2$2/!5,201*1+1,1$4///03&4/01)1$23%1/%2//(2!4//+2/,2&1$1////.10X.1+1/01//#4//+1//01(1/201#5$1*1+1/040101(103/,2*111	fjepR@LAKAAk@|LdbRRTRVQTRjjZjfjZCEAe@	21	20	293	293.134	0.0383	7	0	60.38	0.8902	71.23	0.66667	0.78431	0.51966	21	8	8	2	14	0	0	0	15	0
	;jv:ir<gwODbgXDhehyYb8Vg0FMVC0k2010VWHVd0H04F1$26022V08(46F022$V14!	F09!2F2#8X0F0ZcJN!21N20108M8V8FF30FW0420V950V0V12H0@k1#WFF1ZV020930F022k0F204050	//1$10D(11(1///#2$3$5/!1(2!2//&6-1-3(2///////01#34/021/,3%1&106!1//&2#4/*1+1,1$4/)2&1101%1/2!2.12)2*2/$2/%2$2)2!2/)1/$3-1/.1//&1//!X///01/#1+2)2)2#1///.3)1$201#5012//2*2,105(2/#3-	fjepR@BAKAFK@|LddrRRRLrTRZjjfjjZAhB	21	20	293	293.134	-0.3547	7	0	51.8	1.1732	75.29	0.66667	0.85283	0.57505	21	8	8	2	13	0	0	0	15	0
	;hvxzernznzgd92dZZD9@44Xr@cc!KVS0180W0V1P0VF#F08!F2!26#W#18044#8$V14!	F08!2N$4X0H0_cFF10210@010814V8FF24NW0420V940V0V12m0@k1#WFN04VF!930F022k0F205010	$2.1+2%E(1/01/)2/02$2$4////2%@//%2/////-1+1(2034/02$2/!1$4,1%5(5//!6/*1/)1$2//!1///!101!2/-2//(2!1/03//!1//%101////(20Z&1&1/#1!2//)221#1+3/!1,12//#3.201#521/01(1/1$1(103/,5,3	fjepb@LAKA@OCIHdeDdeTeDjjiijjfACe@	21	20	285	285.158	3.2506	5	0	31.1	0.98553	41.77	0.66667	0.78652	0.54381	21	6	6	1	14	0	0	0	15	0
	;EvSUeMrzlzutOVf4aTgf4DXb@8VkJ_V901W1W0B820VF@W0FG01c!4!F0401V%4$8$X14!	!84F2NF$X0m0ZB4H102018#95020FF218!6402840V0V90m02k!101FF04V!3c9F!62F0J2V501F	/,1!5&@(1)1&1//,2#6$2/,2(1.2/7//%2/////.1/&1/,1,1$1)1#1+1!1(2$3-2#9,2*1-1,1$4(1//(2/)1$1)23%1012$2%2/,1&2)2!3%1//*2/1%2/////.X)1-1!1%1*3#1/$3)4!1/2/&2$1!1*1,1(201/1#3//.601*103/,4-	fjepR@L^sAFk@|LdbRRTtVJbRjjZjjiiCDJPbp	21	20	293	293.134	0.1287	7	0	44.78	1.2003	71.23	0.66667	0.78058	0.56169	21	8	8	3	13	0	0	0	17	0
	;EvSUeMrzlzyxOVf5aTgf4DX7A@0Fo5V101W1n0D8@1VF@W0FG098!4$401V04#4$8$214!	F084F2NF#4X0HV_80H10@018#95020FG248W04402840V0V90m0@k!1FGFN04V!3c1F!62F0J2V501F	/$1*2201#A(1/01(1//!21#6)2/#1/,2&2(A//&2%2/-1//02/$3/(1/02/&21$1)1/%2,3/0B//&1&1$2$3(1!2*1///#1.2#1/-3/)2,1/02/.201-2%1//+1///!Z(2%1(1$1.2/&103)2!1,1!2#2/!1//01)2/01$2!2/)1/2!1)102/,501+	fjeQb@LN`cPOCIHdddeChhdZjfjjjfPJVbFRV	21	20	287	287.150	2.6366	5	0	21.95	1.6902	47.76	0.66667	0.70408	0.59634	21	6	6	3	12	0	0	0	17	0
	;EzSUeMrzGzulOXf5aThf48Xb@@FFo5VG01W1W029P50F0W!F098!4$40110V)N$X14!	8084F2NF#4X0H0_B4F102058#840X0FF248Z04402840V0V90m0@k!1FG0N0BZ!3891!22k0J2V_01F	//2&8(1/01(1&1(1/!1#7$3#1/#1+1//19+3/)2/#2/01//01%1-1,2&3&1//%1$1)1//!2/!74%1/!1+1!2#2$2$4!1$1///43/1.2*2//!1-2)2!1//!2(2!3#1,2%3///*2//$X(2%1#1#1/$1//!22101//(1//01)1/022#1!1101(1/-2!1&10103/,3-	fjepR@LAKAFk@|LdbRRRTRUbfjjZjVji@izPYP	21	20	293	293.134	-0.201	7	0	52.52	1.0223	68.07	0.66667	0.73105	0.57248	21	8	8	3	13	0	0	0	15	0
	:rCvSreMrvIzyoG2Y_XBd@40Xb9XNk0KV5$10X1H8!1%8!2#2,4)X14!	!8!HF0F#X0k0ZgFF!21020109!V8FF21F!6X0V94#V12H0Ak1#W0F04V#830F022k0F204010	!1//$G(1)2&2/*2/4$501!2%2/$2(1.1/16/////#1////%3/$1$21/01$1!1)2%7//+52//)2#2$2$4/////+2*2/.1/*11!4//.3&1//#1*1/)2$2/+1!30X!1#1/!2)12/*2.2%1-2%3/!2//!1%1*1%2$11/*1#1+1-103/,7!2&1!	fjepR@LAsAAo@|DjUUU}n^jjijjjhN`H	21	20	293	293.134	0.3245	7	0	32.28	1.7612	82.23	0.71429	0.77221	0.50791	21	8	8	2	15	0	0	0	19	0
	zrzCvSUeMpzlzut90f5aTc@4B2b@@kVZ5V90110Y0@8@1VF0V0FF08+1V04#4$8$X14!	F084F2NF#4X0mV_B4H102018#950X0F0258V02402840V0V90m0@k!1FGF804V!3c9F!62F040V501F	/03/%A(1)11%1(1/-1#21#4)202//.2&2(@//%22,1$2/)1!1-1&2/$3,1*1/&2(1!1$21$1/1!5//+9//-22$1$4/////+2/01///#12!4///02,10201$2/,1///.30X.1/-1/012#103)2/1!201/$1/&1)1)102.1$1!1//*3,103/,3!3(11	fjepR@LNsAFc@|DjUUU~[VjijjjfhVbFTV	21	20	293	293.134	-0.0026001	7	0	44.78	1.2003	71.23	0.66667	0.73351	0.54381	21	8	8	2	13	0	0	0	17	0
	;EvSUeMrzlzutOVf5aTcA4D2b@@kVZ_VO0111Y068@5VF@V0FF08V%F#1W04#4$N$X14!	F084F2NF#4X0m0_B4F102058#950X0F0258V02402840V0V90m0@k!1FGFN04V!389F!22k040V_01F	//3&@(1)1&1//&1$1#6$4#1//01//9+3/)2-1$2.1,1-1&1/$1,3!3&4-101%2$1%1%1$1/1!2/!2$2/!7,2,1+1%32$1$4///)4/01.23%1)1///$2!4//+2/!102&5/////,11Z.1+1/01//#4//+1/&1)1(1/201)1*1/-901*103/,2+11	ffupR@LAkAAk@|LdbRRTRVQbfUUSUTuTrFKt`r`	22	21	305	305.145	0.2379	7	0	57.29	0.93821	71.23	0.63636	0.75333	0.55303	22	8	8	3	14	0	0	0	16	0
	;EvSUeMrzGzulOVf5aUif48Xb@@FFo5VG81d1W068@C0F0W!F098!4$4011+N$X1B!	!84F2NJF!4X4H0_B4J102058#844X0FF248V04Z02840V!90u08k021NG0N04VF0I8C#22kFJ2V_!F	//2&A(2/01/*2/21#6)1/#1/,4/A+1/(1/,3)1*2/%1-1%1,1&2/$1/(2$3)1.1//%92//02#1&1$2$3(12/)2,1/$21!1.2//!3(1/2)1!1/.1+101/01/&1/////Z(2%1(102101.1//#5!1//(102/.1/+3/$1/(2$2!1!2#10103#2/(506#1!2#	ffuqa@L^KAB`^FYCIHddlheeMDcUTuSUUT`TmDLmL	22	21	308	308.144	1.0453	6	0	41.69	0.97505	51	0.72727	0.70518	0.59413	22	8	8	3	13	0	0	0	17	0
	;EvSUeMrzlzutOVf4aTgf4DXb@8VkJ_V901W1W0B8@0VF@W0FG01c!4!F0401V%4$8$X14!	!84F2NF#4X0m0_B4H102018#95020FF258V06402840V0V90m02k!101FN04V!3c9F!62F0J2V501F	/,1!5&@(1)1&1//,1#6)2/(2(1.2&2(@//%22////&2/$31*1+1/,1+21$1)1#1+1!1(2$3-2#A,2*1-1,1$4(1//(2/)1$1)23%101//*1&2)2!3///02/1%2/////.Z.1(1!1%1*1#1/!103)4!1/2/&1$1!1*1,1(101/1#3//.601*103/+14-	ffupR@LAKAAg@|LdbRRTRbITRUUSUUUSRFHTPrRp	22	21	305	305.145	0.5164	7	0	41.69	1.2893	71.23	0.63636	0.77106	0.57248	22	8	8	3	13	0	0	0	18	0
	;EvSUeMrzGzypNVf4aTgf4@X7A80Fo_VG01W1l048@40F@W!F01#4!F04011%4$N$214!	F084F2NF#4X0HV_80H10@058#95020FG248W04402840V0V90m0@k!1FGFN04V!3c1F!62k0J2V_01F	//2&@(1/01/#3/(1#7$2#1/#1/,2(2&B+3///-101//01/$1,2*1//*1$4)1/,3$2$1,A/*1+1&1*3(1///4/05!2+2&1%2*1/!2.2,1/03/)2/,1///#3#2#1//0a(2%11&1012$1+2//#5!1/201/$1$1/+1%102.1,1*1)2-1$2!1)102/)1!2-	ffuQb@LA``pOCIHddeDhTXdmUTuUMUL`T}DLll	22	21	299	299.161	2.9983	5	0	34.46	1.0766	47.76	0.68182	0.74291	0.58251	22	6	6	3	13	0	0	0	16	1
	;CvOzcMnxnzgs92dVXD9@4BX78c8V0K05018010c1P$V0F%2#2+440V(14!	F08!2F%X0kVZcF510211201090408FG21F10620V840V0V12F0Dk1#WFF04V#d30F062o0F2V4010	/01/%F(1)1&2/#3$2/02$3/$2/$3/6)1%A$1/+3/////$1,1*1)2!1/&4/!2$3,2%9/&2/#7///$2$3//!3//-1!2$12/1/)1/-13//.102!1//%1*1//+1.2!20a&1.1,1//!3(1/$3!2,1//&23)2/01$11#1/%1/1-102/2+4!1*	ffuQb@LQ``pOAJeUUU_Yzjjfjji`HdyX	22	21	299	299.161	3.0094	5	0	18.86	1.9671	47.76	0.72727	0.78628	0.4995	22	6	6	1	15	0	0	0	18	0
	;hvxzerrznzyhO2Y_ZDd@44XbAXsF0KVS$Y0X1H8VH1!F!80F2!26#WV04#44#8$X14!	F08!HN0F#X0H0ZgFF!210@010810V8FF20N104X0V940V0V12m0Ak1#WFF04V#930F022k0F205010	/#11+2$3E(1)1&1/*2+1#4!404$6////%18/////////*1!4/02$2/!1!301!1)1%4*2//5//-22$1$3//02&1/,1/1!2///$1/01!1/02//$1//#1/(1+2$2/.30_&1/!2(13/2/*201#2/#2/(22/&1+2*1#201$21/*1/13,103/$1&8*1!	ffuqb@LAKAG`^FRQIJIKEJZIZjjZZjijChB	22	21	301	301.157	2.5067	6	0	44.2	0.98982	62	0.68182	0.75434	0.56169	22	7	7	2	15	0	0	0	16	0
	;EvQzeMvznzit90doeDdA4BXbec8k05WK0190W0V8@40F04FF*H#15%4$N!V!14!	F08!2N4#4X0m0_8F010204@01090408FF258W06!V840V0V10k0@k12!WFN!VF!930F022k0F20_010	//(B(2)11%1(1//!21#7$2#102/-4/4(2&A+1!1////!3/+1/$1,1*4/&2,2$1$1,1%5//+7/#1$2+1-2$3////(1!1.2////%1#3//+1/#1!1/#1-1///.40a#1!1&1/-1+1$12/!1/$3/#1/&1$1-2.201$1101!1(1/&12#12(1010102#2/(4052*	ffuQb@LI``pOAJeUUUv~ZjfjfjjPHYFX	22	21	299	299.161	2.6201	5	0	37.56	1.0703	58.76	0.72727	0.7793	0.51966	22	6	6	2	14	0	0	0	16	0
	;EvOzeMrznzytOVfZXT8A4DXb@c8k4_0K0111W0Z0@40F@V0F#V%H#11%4!V0N%14!	F08!2N$4X0m0_8F010205@0109#8FF258W06!V840V0V10k0Dk1#WFN!V#d30F022k0F2V_010	/!3,2&D#1#11(1&1/)2/021#5$4#1//4//09+3///1,1//#1/$2,2&2!4/1%2$1,1$1,1%5/!2$2/!5(1/01+1,2$3//!1/%4+1$1$2)2&1////012//+2(1/#1/01/)2///10a&13%1&1#1/01/#1//&3,1%1//22(11.201%1!1*1+1/12,102/,52,	ffuQb@LI`bpOAJeUYWWvZjfjijjXLTFT	22	21	299	299.161	2.8013	5	0	34.46	1.0766	47.76	0.68182	0.78943	0.53051	22	6	6	2	15	0	0	0	16	0
	;EvSUeMrzlzutOVf5aTcA4D2b@@kVZ_V90111Y0D8@1VF@V0FF08V%F#1V04#4$8$X14!	F084F2NF#4X0mV_B4H102018#950X0F0258V02402840V0V90m0@k!1FGFN04V!3c9F!62F040V501F	/03-3&@(1)1&1//&1$1#6)2//01.2&2(@//%22,1$2/)1!1-1&2/$3,1*1/1%2$1!1!1$21$1/1!2/!2/(A,2/)1%22$1$4////+1.23%1)1///$2!4///02,102&4/////,10Z.1+1/01/&103)4/#201/$1/&1)1(1!2.1///#701*103/+12!1(11	ffupR@L^KAAk@|LdbRRTRQtTrUUSUUUSRFItPrRp	22	21	305	305.145	0.3567	7	0	41.69	1.2893	71.23	0.63636	0.74182	0.56169	22	8	8	3	13	0	0	0	18	0
	;CvSzeMrznzwx92Y_XDd@4BXb9XsV0KVC$Y0X1H0VF1V0F!8!2!22&4#440V&X14!	F08!2F%X0k0ZgFF!2112010910V8FF21F10620V940V0V12H0Ek1#WFF04V#d30F022k0F2V4010	//(G(1)2&2//&1#2$4$4.2+2(1//16//%2/////1//!1!4/&41/02$1!1)2%8//+401//(2!32$1$4/////$2%2*2$1/)1/+2!3//.3&1*3/(1*1/)2$2/+2!20Z&1/,1//+22$1-2$3/1//022)1*1#201$11/*1#1+15,103/$1&4!1&1!	ffupR@LQkAA``|DjUUUu{ejjjZjjfaz@`	22	21	305	305.145	0.6275	7	0	41.69	1.2893	71.23	0.68182	0.77305	0.52698	22	8	8	2	16	0	0	0	18	0
<datawarrior properties>
<columnWidth_Table_Structure="250">
<detailView="height[Data]=0.5;height[Structure]=0.5">
<mainView="Table">
<mainViewCount="5">
<mainViewDockInfo0="root">
<mainViewDockInfo1="Table	center">
<mainViewDockInfo2="2D View	center">
<mainViewDockInfo3="3D View	center">
<mainViewDockInfo4="Structures	center">
<mainViewName0="Table">
<mainViewName1="2D View">
<mainViewName2="3D View">
<mainViewName3="Structures">
<mainViewType0="tableView">
<mainViewType1="2Dview">
<mainViewType2="3Dview">
<mainViewType3="structureView">
<structureGridColumn_Structures="Structure">
<structureGridColumns_Structures="6">
<rowHeight_Table="120">
</datawarrior properties>
