# Supplementary material for: Limits of Prediction for Machine Learning in Drug Discovery
Source: Front Pharmacol. 2022 Mar 10;13:832120. doi: 10.3389/fphar.2022.832120 (PMC8960959; doi:10.3389/fphar.2022.832120)
Supplement: Supplementary file 1 [file DataSheet1.ZIP › supportingInformation/publication/molecules_sofosbuvir03.sdf]

eCreator 1.02D

 23 22  0  0  0  0  0  0  0  0999 V2000
    7.7942   -0.0000   -0.0000 P   0  0  0  0  0  0  0  0  0  0  0  0
    8.6603   -0.5000   -0.0000 O   0  0  0  0  0  0  0  0  0  0  0  0
    6.9282   -0.5000   -0.0000 O   0  0  0  0  0  0  0  0  0  0  0  0
    7.7942    1.0000   -0.0000 N   0  0  0  0  0  0  0  0  0  0  0  0
    9.5263   -0.0000   -0.0000 C   0  0  0  0  0  0  0  0  0  0  0  0
    6.0622   -0.0000   -0.0000 C   0  0  0  0  0  0  0  0  0  0  0  0
    6.9282    1.5000   -0.0000 C   0  0  0  0  0  0  0  0  0  0  0  0
   10.3923   -0.5000   -0.0000 C   0  0  0  0  0  0  0  0  0  0  0  0
    5.1962   -0.5000   -0.0000 C   0  0  0  0  0  0  0  0  0  0  0  0
    6.9282    2.5000   -0.0000 C   0  0  0  0  0  0  0  0  0  0  0  0
   11.2583   -0.0000   -0.0000 C   0  0  0  0  0  0  0  0  0  0  0  0
    4.3301   -0.0000   -0.0000 C   0  0  0  0  0  0  0  0  0  0  0  0
    6.0622    3.0000   -0.0000 O   0  0  0  0  0  0  0  0  0  0  0  0
   12.1244   -0.5000   -0.0000 C   0  0  0  0  0  0  0  0  0  0  0  0
    4.3301    1.0000   -0.0000 O   0  0  0  0  0  0  0  0  0  0  0  0
    3.4641   -0.5000   -0.0000 C   0  0  0  0  0  0  0  0  0  0  0  0
   12.1244   -1.5000   -0.0000 C   0  0  0  0  0  0  0  0  0  0  0  0
    2.5981   -0.0000   -0.0000 C   0  0  0  0  0  0  0  0  0  0  0  0
    1.7321   -0.5000   -0.0000 N   0  0  0  0  0  0  0  0  0  0  0  0
    1.7321   -1.5000   -0.0000 C   0  0  0  0  0  0  0  0  0  0  0  0
    0.8660   -0.0000   -0.0000 C   0  0  0  0  0  0  0  0  0  0  0  0
    2.5981   -2.0000   -0.0000 O   0  0  0  0  0  0  0  0  0  0  0  0
    0.0000   -0.5000   -0.0000 C   0  0  0  0  0  0  0  0  0  0  0  0
  1  2  1  0  0  0  0
  1  3  1  0  0  0  0
  1  4  1  0  0  0  0
  2  5  1  0  0  0  0
  3  6  1  0  0  0  0
  4  7  1  0  0  0  0
  5  8  2  0  0  0  0
  6  9  1  0  0  0  0
  7 10  1  0  0  0  0
  8 11  1  0  0  0  0
 12  9  1  0  0  0  0
 10 13  1  0  0  0  0
 11 14  2  0  0  0  0
 12 15  1  6  0  0  0
 12 16  1  0  0  0  0
 14 17  1  0  0  0  0
 16 18  1  0  0  0  0
 18 19  1  0  0  0  0
 19 20  1  0  0  0  0
 19 21  1  0  0  0  0
 20 22  2  0  0  0  0
 21 23  2  0  0  0  0
M  END
>  <idcoordinates2D>


>  <FragFp>
;EzUzcMzxnzgxO1fVXDge4yX7@cBVF52x0l90W0V0@40Fm!F1#40D022V!11!V!42F!P%14!

>  <PathFp>
F09082N6#4X0m0_8F01020J@0109JB08FF358_V6!VN40V0V10k0@l12!WFN04VF!930F0X2k0F20_010

>  <SkelSpheres>
/(1%1(B05%3)21%1(1/!3.21#4$3#102//.4/C+1/03/////1/$1,1*6//)11$1,1101!4//&2#5&1/.1,1$502//101//!1/!2//+2/2(2#3//+1/!11!1/#1-1///.30a!1+1/(1$1!1.2#1/&2,1/!1//+2.2&1101!1(1/!2$2$2*10103#2/(5052*

>  <Structure>
fnmQR@LI``sj`|DjUUUVYZjfjfjjVFhadY`

>  <Atoms>
23

>  <Bonds>
22

>  <Total Molweight>
319

>  <Total Molweight 2>
319.148

>  <cLogP>
1.0659

>  <H-Acceptors>
7

>  <H-Donors>
0

>  <Total Surface Area>
74.59

>  <Relative PSA>
0.8894

>  <Polar Surface Area>
96.06

>  <Shape Index>
0.69565

>  <Molecular Flexibility>
0.80542

>  <Molecular Complexity>
0.55303

>  <Non-H Atoms>
23

>  <Non-C/H Atoms>
8

>  <Electronegative Atoms>
8

>  <Stereo Centers>
2

>  <Rotatable Bonds>
14

>  <Rings Closures>
0

>  <Aromatic Rings>
0

>  <Aromatic Atoms>
0

>  <sp3-Atoms>
14

>  <Symmetric atoms>
0

$$$$

eCreator 1.02D

 23 22  0  0  0  0  0  0  0  0999 V2000
    6.9282   -0.5000   -0.0000 P   0  0  0  0  0  0  0  0  0  0  0  0
    7.7942   -0.0000   -0.0000 O   0  0  0  0  0  0  0  0  0  0  0  0
    6.0622   -0.0000   -0.0000 O   0  0  0  0  0  0  0  0  0  0  0  0
    6.9282   -1.5000   -0.0000 N   0  0  0  0  0  0  0  0  0  0  0  0
    8.6603   -0.5000   -0.0000 C   0  0  0  0  0  0  0  0  0  0  0  0
    5.1962   -0.5000   -0.0000 C   0  0  0  0  0  0  0  0  0  0  0  0
    7.7942   -2.0000   -0.0000 C   0  0  0  0  0  0  0  0  0  0  0  0
    9.5263   -0.0000   -0.0000 C   0  0  0  0  0  0  0  0  0  0  0  0
    4.3301   -0.0000   -0.0000 C   0  0  0  0  0  0  0  0  0  0  0  0
    7.7942   -3.0000   -0.0000 C   0  0  0  0  0  0  0  0  0  0  0  0
   10.3923   -0.5000   -0.0000 C   0  0  0  0  0  0  0  0  0  0  0  0
    3.4641   -0.5000   -0.0000 O   0  0  0  0  0  0  0  0  0  0  0  0
    6.9282   -3.5000   -0.0000 O   0  0  0  0  0  0  0  0  0  0  0  0
    8.6603   -3.5000   -0.0000 O   0  0  0  0  0  0  0  0  0  0  0  0
   11.2583   -0.0000   -0.0000 C   0  0  0  0  0  0  0  0  0  0  0  0
    2.5981   -0.0000   -0.0000 C   0  0  0  0  0  0  0  0  0  0  0  0
   11.2583    1.0000   -0.0000 C   0  0  0  0  0  0  0  0  0  0  0  0
    1.7321   -0.5000   -0.0000 N   0  0  0  0  0  0  0  0  0  0  0  0
    2.5981    1.0000   -0.0000 C   0  0  0  0  0  0  0  0  0  0  0  0
    0.8660   -0.0000   -0.0000 C   0  0  0  0  0  0  0  0  0  0  0  0
    1.7321   -1.5000   -0.0000 C   0  0  0  0  0  0  0  0  0  0  0  0
    1.7321    1.5000   -0.0000 F   0  0  0  0  0  0  0  0  0  0  0  0
    0.0000   -0.5000   -0.0000 N   0  0  0  0  0  0  0  0  0  0  0  0
  1  2  1  0  0  0  0
  1  3  1  0  0  0  0
  1  4  1  0  0  0  0
  2  5  1  0  0  0  0
  3  6  1  0  0  0  0
  4  7  1  0  0  0  0
  5  8  2  0  0  0  0
  6  9  1  0  0  0  0
  7 10  1  0  0  0  0
  8 11  1  0  0  0  0
  9 12  1  0  0  0  0
 10 13  2  0  0  0  0
 10 14  1  0  0  0  0
 11 15  2  0  0  0  0
 16 12  1  1  0  0  0
 15 17  1  0  0  0  0
 16 18  1  0  0  0  0
 16 19  1  0  0  0  0
 18 20  1  0  0  0  0
 18 21  1  0  0  0  0
 19 22  1  0  0  0  0
 20 23  1  0  0  0  0
M  END
>  <idcoordinates2D>


>  <FragFp>
zrzhzxUirpzKzvl92j5aUf@482b@@FVZ7VG8190_029P52F0V!F08#V!4#110V)N$X1B!

>  <PathFp>
8084F2NJF!4X4m0_B4J102058#944X0F0258Z02402840V0V90u0@k021HG080BZF038C1!22kF40V_01F

>  <SkelSpheres>
/(2.A(1)1&1(1//#1#4$1#1+2//$4/9+1/)2-1//!3-1&1/$1&1$2&3*1.2/!1$1.21!2//+74%1//&1!302$5(32///,21!2.2)1&4/3//#2!2//+101/01/&1)1/+3//&10Z%1(1/-1/01$3(1!4/.3+1%3/1)11(1/02$1!1!1(1/(2+101010103#2/(305)11

>  <Structure>
fnmqQ@LQ[AFcVAxUdLdbRRRRbQTtRjjZifjjh^bFUf

>  <Atoms>
23

>  <Bonds>
22

>  <Total Molweight>
328

>  <Total Molweight 2>
328.131

>  <cLogP>
-3.3761

>  <H-Acceptors>
8

>  <H-Donors>
0

>  <Total Surface Area>
78.72

>  <Relative PSA>
0.84845

>  <Polar Surface Area>
88.3

>  <Shape Index>
0.65217

>  <Molecular Flexibility>
0.73301

>  <Molecular Complexity>
0.55886

>  <Non-H Atoms>
23

>  <Non-C/H Atoms>
10

>  <Electronegative Atoms>
10

>  <Stereo Centers>
2

>  <Rotatable Bonds>
14

>  <Rings Closures>
0

>  <Aromatic Rings>
0

>  <Aromatic Atoms>
0

>  <sp3-Atoms>
16

>  <Symmetric atoms>
0

$$$$

eCreator 1.02D

 23 22  0  0  0  0  0  0  0  0999 V2000
   12.9904   -0.7500   -0.0000 P   0  0  0  0  0  0  0  0  0  0  0  0
   14.2894   -0.0000   -0.0000 O   0  0  0  0  0  0  0  0  0  0  0  0
   11.6913   -0.0000   -0.0000 O   0  0  0  0  0  0  0  0  0  0  0  0
   12.9904   -2.2500   -0.0000 N   0  0  0  0  0  0  0  0  0  0  0  0
   15.5885   -0.7500   -0.0000 C   0  0  0  0  0  0  0  0  0  0  0  0
   10.3923   -0.7500   -0.0000 C   0  0  0  0  0  0  0  0  0  0  0  0
   11.6913   -3.0000   -0.0000 C   0  0  0  0  0  0  0  0  0  0  0  0
   16.8875   -0.0000   -0.0000 C   0  0  0  0  0  0  0  0  0  0  0  0
    9.0933   -0.0000   -0.0000 C   0  0  0  0  0  0  0  0  0  0  0  0
   11.6913   -4.5000   -0.0000 C   0  0  0  0  0  0  0  0  0  0  0  0
   18.1865   -0.7500   -0.0000 C   0  0  0  0  0  0  0  0  0  0  0  0
    7.7942   -0.7500   -0.0000 O   0  0  0  0  0  0  0  0  0  0  0  0
    9.0933    1.5000   -0.0000 C   0  0  0  0  0  0  0  0  0  0  0  0
   10.3923   -5.2500   -0.0000 O   0  0  0  0  0  0  0  0  0  0  0  0
   19.4856   -0.0000   -0.0000 C   0  0  0  0  0  0  0  0  0  0  0  0
    6.4952   -0.0000   -0.0000 C   0  0  0  0  0  0  0  0  0  0  0  0
    7.7942    2.2500   -0.0000 O   0  0  0  0  0  0  0  0  0  0  0  0
   10.3923   -6.7500   -0.0000 C   0  0  0  0  0  0  0  0  0  0  0  0
    5.1962   -0.7500   -0.0000 N   0  0  0  0  0  0  0  0  0  0  0  0
    3.8971   -0.0000   -0.0000 C   0  0  0  0  0  0  0  0  0  0  0  0
    2.5981   -0.7500   -0.0000 C   0  0  0  0  0  0  0  0  0  0  0  0
    2.5981   -2.2500   -0.0000 C   0  0  0  0  0  0  0  0  0  0  0  0
    1.2990   -3.0000   -0.0000 O   0  0  0  0  0  0  0  0  0  0  0  0
  1  2  1  0  0  0  0
  1  3  1  0  0  0  0
  1  4  1  0  0  0  0
  2  5  1  0  0  0  0
  3  6  1  0  0  0  0
  4  7  1  0  0  0  0
  5  8  2  0  0  0  0
  9  6  1  0  0  0  0
  7 10  1  0  0  0  0
  8 11  1  0  0  0  0
  9 12  1  1  0  0  0
  9 13  1  0  0  0  0
 10 14  1  0  0  0  0
 11 15  2  0  0  0  0
 12 16  1  0  0  0  0
 13 17  1  0  0  0  0
 14 18  1  0  0  0  0
 16 19  1  0  0  0  0
 19 20  1  0  0  0  0
 20 21  2  0  0  0  0
 21 22  1  0  0  0  0
 22 23  2  0  0  0  0
M  END
>  <idcoordinates2D>


>  <FragFp>
;EzUUeMrzGzelNVf4aUie4@Xb@80kJ5VG81WFW#e40F2W!F01#4#V4011%4!V0N$214!

>  <PathFp>
!94F2NH#6X0m0_80H102058#95020FH358Z06402840V0V90m06k!101FN04V!3c1F!62k0J2V_01F

>  <SkelSpheres>
//#1010C(1!1%2&1$1!1$1$1/&21#2$3#1*2/-1%2/0B!1(3///01//#1)201&1,21+2(101/&2/!2$5/#5/(2/!3&1-1#1/.6(2//$2*6/$1$2%3/1/&2/#1,4$2+1%1$1,2!1+2%1//#1/+2//!20_.1(101/!1/01$1+2!1//(1//23)1/&1!1101(1(2.1/!102/,4031*

>  <Structure>
fnmPr@LI`cU`mAxYIDdddhddlTeUTuUMULpEDLll

>  <Atoms>
23

>  <Bonds>
22

>  <Total Molweight>
323

>  <Total Molweight 2>
323.136

>  <cLogP>
-0.5795

>  <H-Acceptors>
8

>  <H-Donors>
0

>  <Total Surface Area>
84.58

>  <Relative PSA>
0.86593

>  <Polar Surface Area>
94.29

>  <Shape Index>
0.69565

>  <Molecular Flexibility>
0.76627

>  <Molecular Complexity>
0.56985

>  <Non-H Atoms>
23

>  <Non-C/H Atoms>
9

>  <Electronegative Atoms>
9

>  <Stereo Centers>
2

>  <Rotatable Bonds>
16

>  <Rings Closures>
0

>  <Aromatic Rings>
0

>  <Aromatic Atoms>
0

>  <sp3-Atoms>
14

>  <Symmetric atoms>
0

$$$$

eCreator 1.02D

 23 22  0  0  0  0  0  0  0  0999 V2000
    7.7942   -0.0000   -0.0000 P   0  0  0  0  0  0  0  0  0  0  0  0
    8.6603   -0.5000   -0.0000 O   0  0  0  0  0  0  0  0  0  0  0  0
    6.9282   -0.5000   -0.0000 O   0  0  0  0  0  0  0  0  0  0  0  0
    7.7942    1.0000   -0.0000 N   0  0  0  0  0  0  0  0  0  0  0  0
    9.5263   -0.0000   -0.0000 C   0  0  0  0  0  0  0  0  0  0  0  0
    6.0622   -0.0000   -0.0000 C   0  0  0  0  0  0  0  0  0  0  0  0
    8.6603    1.5000   -0.0000 C   0  0  0  0  0  0  0  0  0  0  0  0
   10.3923   -0.5000   -0.0000 C   0  0  0  0  0  0  0  0  0  0  0  0
    5.1962   -0.5000   -0.0000 C   0  0  0  0  0  0  0  0  0  0  0  0
    8.6603    2.5000   -0.0000 C   0  0  0  0  0  0  0  0  0  0  0  0
    9.5263    1.0000   -0.0000 C   0  0  0  0  0  0  0  0  0  0  0  0
   11.2583   -0.0000   -0.0000 C   0  0  0  0  0  0  0  0  0  0  0  0
    4.3301   -0.0000   -0.0000 C   0  0  0  0  0  0  0  0  0  0  0  0
    9.5263    3.0000   -0.0000 O   0  0  0  0  0  0  0  0  0  0  0  0
   12.1244   -0.5000   -0.0000 C   0  0  0  0  0  0  0  0  0  0  0  0
    3.4641   -0.5000   -0.0000 C   0  0  0  0  0  0  0  0  0  0  0  0
    9.5263    4.0000   -0.0000 C   0  0  0  0  0  0  0  0  0  0  0  0
    2.5981   -0.0000   -0.0000 C   0  0  0  0  0  0  0  0  0  0  0  0
    3.4641   -1.5000   -0.0000 C   0  0  0  0  0  0  0  0  0  0  0  0
    1.7321   -0.5000   -0.0000 N   0  0  0  0  0  0  0  0  0  0  0  0
    0.8660   -0.0000   -0.0000 C   0  0  0  0  0  0  0  0  0  0  0  0
    1.7321   -1.5000   -0.0000 C   0  0  0  0  0  0  0  0  0  0  0  0
    0.0000   -0.5000   -0.0000 C   0  0  0  0  0  0  0  0  0  0  0  0
  1  2  1  0  0  0  0
  1  3  1  0  0  0  0
  1  4  1  0  0  0  0
  2  5  1  0  0  0  0
  3  6  1  0  0  0  0
  7  4  1  6  0  0  0
  5  8  2  0  0  0  0
  6  9  1  0  0  0  0
  7 10  1  0  0  0  0
  7 11  1  0  0  0  0
  8 12  1  0  0  0  0
  9 13  1  0  0  0  0
 10 14  1  0  0  0  0
 12 15  2  0  0  0  0
 13 16  1  0  0  0  0
 14 17  1  0  0  0  0
 16 18  1  0  0  0  0
 16 19  1  0  0  0  0
 18 20  1  0  0  0  0
 20 21  1  0  0  0  0
 20 22  1  0  0  0  0
 21 23  2  0  0  0  0
M  END
>  <idcoordinates2D>


>  <FragFp>
;EvQzeM:nzytOVfoeTdA4DXbec8k4_WK0111W0Z8@40F@ZFF#V%H#15%4!V0N!V!14!

>  <PathFp>
F08!2N$4X0m0_8F010205@0109#8FF258W06!V840V0V10k0Dk1#WFN!V#d30F022k0F2V_010

>  <SkelSpheres>
//2&B#1#2)1&1//+21#9$4#1//4/)2&9+3!1//,1,1&3/+1/$1,2*4/1%2$1&2$1$1,1%2/!2$2/!7(1*1$21*11,2$3///)4/02.2&1////!2//+2/,1//+2///20c#1!13%1+1/01+1&1/01/$3/#1/&1$1!22(11.201%1!1*1/&1$14(1#102/,62,

>  <Structure>
fnmQb@LY`bpOAJeUYWWofjijjZji`qPYP

>  <Atoms>
23

>  <Bonds>
22

>  <Total Molweight>
311

>  <Total Molweight 2>
311.172

>  <cLogP>
3.0196

>  <H-Acceptors>
5

>  <H-Donors>
0

>  <Total Surface Area>
31.37

>  <Relative PSA>
1.1827

>  <Polar Surface Area>
47.76

>  <Shape Index>
0.65217

>  <Molecular Flexibility>
0.80345

>  <Molecular Complexity>
0.55002

>  <Non-H Atoms>
23

>  <Non-C/H Atoms>
6

>  <Electronegative Atoms>
6

>  <Stereo Centers>
3

>  <Rotatable Bonds>
15

>  <Rings Closures>
0

>  <Aromatic Rings>
0

>  <Aromatic Atoms>
0

>  <sp3-Atoms>
17

>  <Symmetric atoms>
0

$$$$

eCreator 1.02D

 23 22  0  0  0  0  0  0  0  0999 V2000
    8.6603   -0.5000   -0.0000 P   0  0  0  0  0  0  0  0  0  0  0  0
    8.6603    0.5000   -0.0000 O   0  0  0  0  0  0  0  0  0  0  0  0
    9.5263   -0.0000   -0.0000 O   0  0  0  0  0  0  0  0  0  0  0  0
    7.7942   -0.0000   -0.0000 O   0  0  0  0  0  0  0  0  0  0  0  0
    8.6603   -1.5000   -0.0000 N   0  0  0  0  0  0  0  0  0  0  0  0
   10.3923   -0.5000   -0.0000 C   0  0  0  0  0  0  0  0  0  0  0  0
    6.9282   -0.5000   -0.0000 C   0  0  0  0  0  0  0  0  0  0  0  0
    7.7942   -2.0000   -0.0000 C   0  0  0  0  0  0  0  0  0  0  0  0
   11.2583   -0.0000   -0.0000 C   0  0  0  0  0  0  0  0  0  0  0  0
    6.0622   -0.0000   -0.0000 C   0  0  0  0  0  0  0  0  0  0  0  0
    7.7942   -3.0000   -0.0000 C   0  0  0  0  0  0  0  0  0  0  0  0
    6.9282   -1.5000   -0.0000 C   0  0  0  0  0  0  0  0  0  0  0  0
   12.1244   -0.5000   -0.0000 C   0  0  0  0  0  0  0  0  0  0  0  0
    5.1962   -0.5000   -0.0000 C   0  0  0  0  0  0  0  0  0  0  0  0
   12.9904   -0.0000   -0.0000 C   0  0  0  0  0  0  0  0  0  0  0  0
    4.3301   -0.0000   -0.0000 C   0  0  0  0  0  0  0  0  0  0  0  0
    3.4641   -0.5000   -0.0000 C   0  0  0  0  0  0  0  0  0  0  0  0
    4.3301    1.0000   -0.0000 C   0  0  0  0  0  0  0  0  0  0  0  0
    2.5981   -0.0000   -0.0000 N   0  0  0  0  0  0  0  0  0  0  0  0
    1.7321   -0.5000   -0.0000 C   0  0  0  0  0  0  0  0  0  0  0  0
    2.5981    1.0000   -0.0000 C   0  0  0  0  0  0  0  0  0  0  0  0
    0.8660   -0.0000   -0.0000 N   0  0  0  0  0  0  0  0  0  0  0  0
    0.0000   -0.5000   -0.0000 C   0  0  0  0  0  0  0  0  0  0  0  0
  1  2  2  0  0  0  0
  1  3  1  0  0  0  0
  1  4  1  0  0  0  0
  1  5  1  0  0  0  0
  3  6  1  0  0  0  0
  4  7  1  0  0  0  0
  5  8  1  0  0  0  0
  6  9  2  0  0  0  0
  7 10  1  0  0  0  0
  8 11  1  0  0  0  0
  8 12  1  0  0  0  0
  9 13  1  0  0  0  0
 10 14  1  0  0  0  0
 13 15  2  0  0  0  0
 14 16  1  0  0  0  0
 16 17  1  0  0  0  0
 16 18  1  0  0  0  0
 17 19  1  0  0  0  0
 19 20  1  0  0  0  0
 19 21  1  0  0  0  0
 20 22  1  0  0  0  0
 22 23  1  0  0  0  0
M  END
>  <idcoordinates2D>


>  <FragFp>
;jvvzir:UzylOBhweTcQh@Ybec8F5bYK0121WFZ8@Z9Fe(4$I10V15$F$2N!V0V14!

>  <PathFp>
!8!HN$BX0H0_8JN1020B@010820V8FF248V04V0VO50V0V14m0@k1#W0s1VV#830F022k0F20_050

>  <SkelSpheres>
//(B(21//+2/2$9$3/.2/.2&9+3!1!1)1/.2/!1&2/%1,101$1,2#1/,21-3+1#1)1!2-1#3$2/!8/)5%201/02$3/)2101/#1&4%1*1.2(1//-2.1!1//,1///01-2.3//(10b4!1!1/!2/.1/&3+1/.1!1//(1/02%1!1/)1.4(1#10401$12%2,5-

>  <Structure>
fnmqb@BIkAF@^FRRYIIQHkQZKMUSUSUUPH\h

>  <Atoms>
23

>  <Bonds>
22

>  <Total Molweight>
313

>  <Total Molweight 2>
313.168

>  <cLogP>
1.5776

>  <H-Acceptors>
6

>  <H-Donors>
0

>  <Total Surface Area>
29.43

>  <Relative PSA>
1.6198

>  <Polar Surface Area>
55.06

>  <Shape Index>
0.69565

>  <Molecular Flexibility>
0.79558

>  <Molecular Complexity>
0.58959

>  <Non-H Atoms>
23

>  <Non-C/H Atoms>
7

>  <Electronegative Atoms>
7

>  <Stereo Centers>
2

>  <Rotatable Bonds>
13

>  <Rings Closures>
0

>  <Aromatic Rings>
0

>  <Aromatic Atoms>
0

>  <sp3-Atoms>
17

>  <Symmetric atoms>
1

$$$$

eCreator 1.02D

 23 22  0  0  0  0  0  0  0  0999 V2000
    6.9282   -0.5000   -0.0000 P   0  0  0  0  0  0  0  0  0  0  0  0
    7.7942   -0.0000   -0.0000 O   0  0  0  0  0  0  0  0  0  0  0  0
    6.0622   -0.0000   -0.0000 O   0  0  0  0  0  0  0  0  0  0  0  0
    6.9282   -1.5000   -0.0000 N   0  0  0  0  0  0  0  0  0  0  0  0
    8.6603   -0.5000   -0.0000 C   0  0  0  0  0  0  0  0  0  0  0  0
    5.1962   -0.5000   -0.0000 C   0  0  0  0  0  0  0  0  0  0  0  0
    7.7942   -2.0000   -0.0000 C   0  0  0  0  0  0  0  0  0  0  0  0
    9.5263   -0.0000   -0.0000 C   0  0  0  0  0  0  0  0  0  0  0  0
    4.3301   -0.0000   -0.0000 C   0  0  0  0  0  0  0  0  0  0  0  0
    7.7942   -3.0000   -0.0000 C   0  0  0  0  0  0  0  0  0  0  0  0
   10.3923   -0.5000   -0.0000 C   0  0  0  0  0  0  0  0  0  0  0  0
    3.4641   -0.5000   -0.0000 O   0  0  0  0  0  0  0  0  0  0  0  0
    6.9282   -3.5000   -0.0000 O   0  0  0  0  0  0  0  0  0  0  0  0
    8.6603   -3.5000   -0.0000 O   0  0  0  0  0  0  0  0  0  0  0  0
   11.2583   -0.0000   -0.0000 C   0  0  0  0  0  0  0  0  0  0  0  0
    2.5981   -0.0000   -0.0000 C   0  0  0  0  0  0  0  0  0  0  0  0
    1.7321   -0.5000   -0.0000 N   0  0  0  0  0  0  0  0  0  0  0  0
    2.5981    1.0000   -0.0000 C   0  0  0  0  0  0  0  0  0  0  0  0
    1.7321   -1.5000   -0.0000 C   0  0  0  0  0  0  0  0  0  0  0  0
    0.8660   -0.0000   -0.0000 C   0  0  0  0  0  0  0  0  0  0  0  0
    1.7321    1.5000   -0.0000 F   0  0  0  0  0  0  0  0  0  0  0  0
    2.5981   -2.0000   -0.0000 C   0  0  0  0  0  0  0  0  0  0  0  0
    0.0000   -0.5000   -0.0000 N   0  0  0  0  0  0  0  0  0  0  0  0
  1  2  1  0  0  0  0
  1  3  1  0  0  0  0
  1  4  1  0  0  0  0
  2  5  1  0  0  0  0
  3  6  1  0  0  0  0
  4  7  1  0  0  0  0
  5  8  2  0  0  0  0
  6  9  1  0  0  0  0
  7 10  1  0  0  0  0
  8 11  1  0  0  0  0
  9 12  1  0  0  0  0
 10 13  2  0  0  0  0
 10 14  1  0  0  0  0
 11 15  2  0  0  0  0
 16 12  1  1  0  0  0
 16 17  1  0  0  0  0
 16 18  1  0  0  0  0
 17 19  1  0  0  0  0
 17 20  1  0  0  0  0
 18 21  1  0  0  0  0
 19 22  2  0  0  0  0
 20 23  1  0  0  0  0
M  END
>  <idcoordinates2D>


>  <FragFp>
zrzhzxUirpzpzvt92j5aUf@4B2b@@kVZ7VO8350b029P5XF0V0FF08#V!4#1W0o#4$N$X1B!

>  <PathFp>
N084F2NFF!4X4m0_B4J102058#950X0F0258Z02402840V0V90u0@k!1HGF80DZ!38CG!22kF40V_01F

>  <SkelSpheres>
/(2.A(1)1&1(1,3/%1#3$5#1+1///%9+3/)2-1//!3-1&1/$1&1$3*4/&2/!11#103,21!2/(2/!4&1/!1/!31!301$5(32//.4,2#2.2/04/31//!2!2//+201(1//*1////#10Z%1(1/-1/01$3(1!4//+1%3/1)1)1.201$1!1101(1/-5%101#103/1+3+11

>  <Structure>
fnmqQ@LA[AFcVAxEdLdbRRRRbUbbRjjZifjih^dFT

>  <Atoms>
23

>  <Bonds>
22

>  <Total Molweight>
328

>  <Total Molweight 2>
328.131

>  <cLogP>
-3.5372

>  <H-Acceptors>
8

>  <H-Donors>
0

>  <Total Surface Area>
94.32

>  <Relative PSA>
0.70812

>  <Polar Surface Area>
88.3

>  <Shape Index>
0.6087

>  <Molecular Flexibility>
0.74906

>  <Molecular Complexity>
0.57758

>  <Non-H Atoms>
23

>  <Non-C/H Atoms>
10

>  <Electronegative Atoms>
10

>  <Stereo Centers>
2

>  <Rotatable Bonds>
15

>  <Rings Closures>
0

>  <Aromatic Rings>
0

>  <Aromatic Atoms>
0

>  <sp3-Atoms>
14

>  <Symmetric atoms>
0

$$$$

eCreator 1.02D

 23 22  0  0  0  0  0  0  0  0999 V2000
    8.6603   -0.5000   -0.0000 P   0  0  0  0  0  0  0  0  0  0  0  0
    8.6603    0.5000   -0.0000 O   0  0  0  0  0  0  0  0  0  0  0  0
    8.6603   -1.5000   -0.0000 O   0  0  0  0  0  0  0  0  0  0  0  0
    7.7942   -0.0000   -0.0000 O   0  0  0  0  0  0  0  0  0  0  0  0
    9.5263   -0.0000   -0.0000 N   0  0  0  0  0  0  0  0  0  0  0  0
    7.7942   -2.0000   -0.0000 C   0  0  0  0  0  0  0  0  0  0  0  0
    6.9282   -0.5000   -0.0000 C   0  0  0  0  0  0  0  0  0  0  0  0
   10.3923   -0.5000   -0.0000 C   0  0  0  0  0  0  0  0  0  0  0  0
    7.7942   -3.0000   -0.0000 C   0  0  0  0  0  0  0  0  0  0  0  0
    6.0622   -0.0000   -0.0000 C   0  0  0  0  0  0  0  0  0  0  0  0
   11.2583   -0.0000   -0.0000 C   0  0  0  0  0  0  0  0  0  0  0  0
    6.9282   -3.5000   -0.0000 C   0  0  0  0  0  0  0  0  0  0  0  0
    5.1962   -0.5000   -0.0000 C   0  0  0  0  0  0  0  0  0  0  0  0
   12.1244   -0.5000   -0.0000 O   0  0  0  0  0  0  0  0  0  0  0  0
    4.3301   -0.0000   -0.0000 C   0  0  0  0  0  0  0  0  0  0  0  0
   12.9904   -0.0000   -0.0000 C   0  0  0  0  0  0  0  0  0  0  0  0
    3.4641   -0.5000   -0.0000 C   0  0  0  0  0  0  0  0  0  0  0  0
    3.4641   -1.5000   -0.0000 O   0  0  0  0  0  0  0  0  0  0  0  0
    2.5981   -0.0000   -0.0000 N   0  0  0  0  0  0  0  0  0  0  0  0
    1.7321   -0.5000   -0.0000 C   0  0  0  0  0  0  0  0  0  0  0  0
    2.5981    1.0000   -0.0000 C   0  0  0  0  0  0  0  0  0  0  0  0
    0.8660   -0.0000   -0.0000 C   0  0  0  0  0  0  0  0  0  0  0  0
    0.8660    1.0000   -0.0000 C   0  0  0  0  0  0  0  0  0  0  0  0
  1  2  2  0  0  0  0
  1  3  1  0  0  0  0
  1  4  1  0  0  0  0
  1  5  1  0  0  0  0
  3  6  1  0  0  0  0
  4  7  1  0  0  0  0
  5  8  1  0  0  0  0
  6  9  1  0  0  0  0
  7 10  1  0  0  0  0
  8 11  1  0  0  0  0
  9 12  2  0  0  0  0
 10 13  1  0  0  0  0
 11 14  1  0  0  0  0
 13 15  1  0  0  0  0
 14 16  1  0  0  0  0
 17 15  1  0  0  0  0
 17 18  1  1  0  0  0
 17 19  1  0  0  0  0
 19 20  1  0  0  0  0
 19 21  1  0  0  0  0
 20 22  2  0  0  0  0
 22 23  1  0  0  0  0
M  END
>  <idcoordinates2D>


>  <FragFp>
;hvxzirnx:wx9DhdXDd@hBY79e8V0MV50120b0eYHVdF1k0F!8!2#2&4#440V2%214!

>  <PathFp>
F08!2F$8X0kVZcJP10219201093!8FG21FW0620V850V0V12H0Ek1#WFF1ZV#d30F0L2k0F2V4050

>  <SkelSpheres>
//%10E(11(2///#2$4$3.2+2!2/%2.19/,2///////*101!1/!1#1&1/#1!2)3!8+2/)1$5//.2$6#15+2,2/&1*1!2/#2%2(302$1.2+1)201/3//.304$1%1/,1//$2$2//0a&1/)1+101/&3.1-4#2/)2/)22)1!1&1%1%12!1/%1/.103(2/#1!1*

>  <Structure>
fnmQR@BI`cEh`|DjmUU]^yvjjijjjZ@Y@k@

>  <Atoms>
23

>  <Bonds>
22

>  <Total Molweight>
319

>  <Total Molweight 2>
319.148

>  <cLogP>
0.7471

>  <H-Acceptors>
7

>  <H-Donors>
0

>  <Total Surface Area>
52.07

>  <Relative PSA>
1.291

>  <Polar Surface Area>
81.28

>  <Shape Index>
0.69565

>  <Molecular Flexibility>
0.76301

>  <Molecular Complexity>
0.57505

>  <Non-H Atoms>
23

>  <Non-C/H Atoms>
8

>  <Electronegative Atoms>
8

>  <Stereo Centers>
2

>  <Rotatable Bonds>
14

>  <Rings Closures>
0

>  <Aromatic Rings>
0

>  <Aromatic Atoms>
0

>  <sp3-Atoms>
17

>  <Symmetric atoms>
0

$$$$

eCreator 1.02D

 23 22  0  0  0  0  0  0  0  0999 V2000
    7.7942   -0.0000   -0.0000 P   0  0  0  0  0  0  0  0  0  0  0  0
    7.7942    1.0000   -0.0000 O   0  0  0  0  0  0  0  0  0  0  0  0
    6.9282   -0.5000   -0.0000 O   0  0  0  0  0  0  0  0  0  0  0  0
    8.6603   -0.5000   -0.0000 N   0  0  0  0  0  0  0  0  0  0  0  0
    6.9282    1.5000   -0.0000 C   0  0  0  0  0  0  0  0  0  0  0  0
    6.0622   -0.0000   -0.0000 C   0  0  0  0  0  0  0  0  0  0  0  0
    9.5263   -0.0000   -0.0000 C   0  0  0  0  0  0  0  0  0  0  0  0
    6.9282    2.5000   -0.0000 C   0  0  0  0  0  0  0  0  0  0  0  0
    5.1962   -0.5000   -0.0000 C   0  0  0  0  0  0  0  0  0  0  0  0
   10.3923   -0.5000   -0.0000 C   0  0  0  0  0  0  0  0  0  0  0  0
    9.5263    1.0000   -0.0000 C   0  0  0  0  0  0  0  0  0  0  0  0
    6.0622    3.0000   -0.0000 C   0  0  0  0  0  0  0  0  0  0  0  0
    4.3301   -0.0000   -0.0000 C   0  0  0  0  0  0  0  0  0  0  0  0
   11.2583   -0.0000   -0.0000 O   0  0  0  0  0  0  0  0  0  0  0  0
    3.4641   -0.5000   -0.0000 C   0  0  0  0  0  0  0  0  0  0  0  0
   12.1244   -0.5000   -0.0000 C   0  0  0  0  0  0  0  0  0  0  0  0
    2.5981   -0.0000   -0.0000 C   0  0  0  0  0  0  0  0  0  0  0  0
    3.4641   -1.5000   -0.0000 C   0  0  0  0  0  0  0  0  0  0  0  0
   12.9904   -0.0000   -0.0000 C   0  0  0  0  0  0  0  0  0  0  0  0
    1.7321   -0.5000   -0.0000 N   0  0  0  0  0  0  0  0  0  0  0  0
    0.8660   -0.0000   -0.0000 C   0  0  0  0  0  0  0  0  0  0  0  0
    1.7321   -1.5000   -0.0000 C   0  0  0  0  0  0  0  0  0  0  0  0
    0.0000   -0.5000   -0.0000 O   0  0  0  0  0  0  0  0  0  0  0  0
  1  2  1  0  0  0  0
  1  3  1  0  0  0  0
  1  4  1  0  0  0  0
  2  5  1  0  0  0  0
  3  6  1  0  0  0  0
  7  4  1  1  0  0  0
  5  8  2  0  0  0  0
  6  9  1  0  0  0  0
  7 10  1  0  0  0  0
  7 11  1  0  0  0  0
  8 12  1  0  0  0  0
  9 13  1  0  0  0  0
 10 14  1  0  0  0  0
 13 15  1  0  0  0  0
 14 16  1  0  0  0  0
 15 17  1  0  0  0  0
 15 18  1  0  0  0  0
 16 19  1  0  0  0  0
 17 20  1  0  0  0  0
 20 21  1  0  0  0  0
 20 22  1  0  0  0  0
 21 23  2  0  0  0  0
M  END
>  <idcoordinates2D>


>  <FragFp>
;EzQzeM:nzytOWfoeTdA4DXbec8kZ_W_0111W0Z8@!F@ZFF#V!8!H#14)V08!V!14!

>  <PathFp>
!8!2N$4X0m0_8F010@01@0109#8FF258g06!VN40V0V10k0Dl1!FW0N04V#c30F0X2k0F2V5010

>  <SkelSpheres>
/*3$2&C(4/01/#1/&21#9$1#2$1/*4/(22&7.1/&2/$1/$3/+2/$3/(2/1%2$1&2#21$1,1%5/!2/(@&11*1$2+11,2$4-1///,2.2&1////!4//-1/*1/,1-1///20b#1!12%1+1/01+1%2#1/&2//1%2/1(21(1101)2$1%1//%1$14(1#102/+14-

>  <Structure>
fnmPR@LY`bsP^FRQIIJIHiQHqUUMUUUULFJCJ

>  <Atoms>
23

>  <Bonds>
22

>  <Total Molweight>
315

>  <Total Molweight 2>
315.160

>  <cLogP>
2.6163

>  <H-Acceptors>
6

>  <H-Donors>
0

>  <Total Surface Area>
24.1

>  <Relative PSA>
2.0805

>  <Polar Surface Area>
64.83

>  <Shape Index>
0.69565

>  <Molecular Flexibility>
0.81031

>  <Molecular Complexity>
0.55002

>  <Non-H Atoms>
23

>  <Non-C/H Atoms>
7

>  <Electronegative Atoms>
7

>  <Stereo Centers>
3

>  <Rotatable Bonds>
14

>  <Rings Closures>
0

>  <Aromatic Rings>
0

>  <Aromatic Atoms>
0

>  <sp3-Atoms>
18

>  <Symmetric atoms>
0

$$$$

eCreator 1.02D

 23 22  0  0  0  0  0  0  0  0999 V2000
    7.7942   -0.0000   -0.0000 P   0  0  0  0  0  0  0  0  0  0  0  0
    8.6603   -0.5000   -0.0000 O   0  0  0  0  0  0  0  0  0  0  0  0
    6.9282   -0.5000   -0.0000 O   0  0  0  0  0  0  0  0  0  0  0  0
    7.7942    1.0000   -0.0000 N   0  0  0  0  0  0  0  0  0  0  0  0
    9.5263   -0.0000   -0.0000 C   0  0  0  0  0  0  0  0  0  0  0  0
    6.0622   -0.0000   -0.0000 C   0  0  0  0  0  0  0  0  0  0  0  0
    8.6603    1.5000   -0.0000 C   0  0  0  0  0  0  0  0  0  0  0  0
   10.3923   -0.5000   -0.0000 C   0  0  0  0  0  0  0  0  0  0  0  0
    5.1962   -0.5000   -0.0000 C   0  0  0  0  0  0  0  0  0  0  0  0
    8.6603    2.5000   -0.0000 C   0  0  0  0  0  0  0  0  0  0  0  0
   11.2583   -0.0000   -0.0000 C   0  0  0  0  0  0  0  0  0  0  0  0
    4.3301   -0.0000   -0.0000 O   0  0  0  0  0  0  0  0  0  0  0  0
    9.5263    3.0000   -0.0000 O   0  0  0  0  0  0  0  0  0  0  0  0
   12.1244   -0.5000   -0.0000 C   0  0  0  0  0  0  0  0  0  0  0  0
    3.4641   -0.5000   -0.0000 C   0  0  0  0  0  0  0  0  0  0  0  0
    9.5263    4.0000   -0.0000 C   0  0  0  0  0  0  0  0  0  0  0  0
    2.5981   -0.0000   -0.0000 N   0  0  0  0  0  0  0  0  0  0  0  0
    3.4641   -1.5000   -0.0000 C   0  0  0  0  0  0  0  0  0  0  0  0
    1.7321   -0.5000   -0.0000 C   0  0  0  0  0  0  0  0  0  0  0  0
    2.5981    1.0000   -0.0000 C   0  0  0  0  0  0  0  0  0  0  0  0
    0.8660   -0.0000   -0.0000 C   0  0  0  0  0  0  0  0  0  0  0  0
    1.7321    1.5000   -0.0000 N   0  0  0  0  0  0  0  0  0  0  0  0
    0.8660    1.0000   -0.0000 C   0  0  0  0  0  0  0  0  0  0  0  0
  1  2  1  0  0  0  0
  1  3  1  0  0  0  0
  1  4  1  0  0  0  0
  2  5  1  0  0  0  0
  3  6  1  0  0  0  0
  4  7  1  0  0  0  0
  5  8  2  0  0  0  0
  6  9  1  0  0  0  0
  7 10  1  0  0  0  0
  8 11  1  0  0  0  0
  9 12  1  0  0  0  0
 10 13  1  0  0  0  0
 11 14  2  0  0  0  0
 15 12  1  6  0  0  0
 13 16  1  0  0  0  0
 15 17  1  0  0  0  0
 15 18  1  0  0  0  0
 17 19  1  0  0  0  0
 17 20  1  0  0  0  0
 19 21  2  0  0  0  0
 20 22  1  0  0  0  0
 21 23  1  0  0  0  0
M  END
>  <idcoordinates2D>


>  <FragFp>
zrzCvSUeMpzlzut90f5aTc@4B2b@@kVZ5VO0110Y0@8@5VF0V0FF08+1W04#4!V0N$X14!

>  <PathFp>
F084F2NF#4X0mV_B4H102058#950X0F0258V02402840V0V90m0Dk!1FGF804V!3c9F!62k040V_01F

>  <SkelSpheres>
/03/%B(1)11%1(1/-1#21#4$2#1*2//%2/B+3/)2-1$2/)1!1-1&1&1,1,3*1/&4(1!1%2$1/1!6/(2/!7/*1/!22$1$4///)4/*2%2/11///$2!3//+2$2,102&2/,1///.20a.1/-1/02&3)2/#201/$1/&1(23)102.1$1!1101(1/-3,103/,3!2(11

>  <Structure>
fnmpR@LAkAFc@|DjUUUU{mZjfjfjijChaee`

>  <Atoms>
23

>  <Bonds>
22

>  <Total Molweight>
317

>  <Total Molweight 2>
317.156

>  <cLogP>
0.6942

>  <H-Acceptors>
7

>  <H-Donors>
0

>  <Total Surface Area>
51.1

>  <Relative PSA>
0.99119

>  <Polar Surface Area>
60.23

>  <Shape Index>
0.65217

>  <Molecular Flexibility>
0.73588

>  <Molecular Complexity>
0.56169

>  <Non-H Atoms>
23

>  <Non-C/H Atoms>
8

>  <Electronegative Atoms>
8

>  <Stereo Centers>
2

>  <Rotatable Bonds>
15

>  <Rings Closures>
0

>  <Aromatic Rings>
0

>  <Aromatic Atoms>
0

>  <sp3-Atoms>
17

>  <Symmetric atoms>
0

$$$$

eCreator 1.02D

 23 22  0  0  0  0  0  0  0  0999 V2000
    7.7942   -0.0000   -0.0000 P   0  0  0  0  0  0  0  0  0  0  0  0
    8.6603   -0.5000   -0.0000 O   0  0  0  0  0  0  0  0  0  0  0  0
    6.9282   -0.5000   -0.0000 O   0  0  0  0  0  0  0  0  0  0  0  0
    7.7942    1.0000   -0.0000 N   0  0  0  0  0  0  0  0  0  0  0  0
    9.5263   -0.0000   -0.0000 C   0  0  0  0  0  0  0  0  0  0  0  0
    6.0622   -0.0000   -0.0000 C   0  0  0  0  0  0  0  0  0  0  0  0
    8.6603    1.5000   -0.0000 C   0  0  0  0  0  0  0  0  0  0  0  0
   10.3923   -0.5000   -0.0000 C   0  0  0  0  0  0  0  0  0  0  0  0
    5.1962   -0.5000   -0.0000 C   0  0  0  0  0  0  0  0  0  0  0  0
    8.6603    2.5000   -0.0000 C   0  0  0  0  0  0  0  0  0  0  0  0
   11.2583   -0.0000   -0.0000 C   0  0  0  0  0  0  0  0  0  0  0  0
    4.3301   -0.0000   -0.0000 O   0  0  0  0  0  0  0  0  0  0  0  0
    5.1962   -1.5000   -0.0000 C   0  0  0  0  0  0  0  0  0  0  0  0
   12.1244   -0.5000   -0.0000 C   0  0  0  0  0  0  0  0  0  0  0  0
    3.4641   -0.5000   -0.0000 C   0  0  0  0  0  0  0  0  0  0  0  0
   12.1244   -1.5000   -0.0000 C   0  0  0  0  0  0  0  0  0  0  0  0
    2.5981   -0.0000   -0.0000 N   0  0  0  0  0  0  0  0  0  0  0  0
    3.4641   -1.5000   -0.0000 C   0  0  0  0  0  0  0  0  0  0  0  0
    1.7321   -0.5000   -0.0000 C   0  0  0  0  0  0  0  0  0  0  0  0
    2.5981    1.0000   -0.0000 C   0  0  0  0  0  0  0  0  0  0  0  0
    4.3301   -2.0000   -0.0000 F   0  0  0  0  0  0  0  0  0  0  0  0
    0.8660   -0.0000   -0.0000 N   0  0  0  0  0  0  0  0  0  0  0  0
    0.0000   -0.5000   -0.0000 C   0  0  0  0  0  0  0  0  0  0  0  0
  1  2  1  0  0  0  0
  1  3  1  0  0  0  0
  1  4  1  0  0  0  0
  2  5  1  0  0  0  0
  3  6  1  0  0  0  0
  4  7  1  0  0  0  0
  5  8  2  0  0  0  0
  9  6  1  0  0  0  0
  7 10  1  0  0  0  0
  8 11  1  0  0  0  0
  9 12  1  6  0  0  0
  9 13  1  0  0  0  0
 11 14  2  0  0  0  0
 15 12  1  6  0  0  0
 14 16  1  0  0  0  0
 15 17  1  0  0  0  0
 15 18  1  0  0  0  0
 17 19  1  0  0  0  0
 17 20  1  0  0  0  0
 18 21  1  0  0  0  0
 19 22  1  0  0  0  0
 22 23  1  0  0  0  0
M  END
>  <idcoordinates2D>


>  <FragFp>
;EvSUeMrzGzulOVf5aUif48Xb@@FFo5VG81d1W068@C0F0W!F098!4$4011+N$X1B!

>  <PathFp>
!84F2NJF!4X4H0_B4J102058#844X0FF248V04Z02840V0V90u0@k021NG0N04VF0I8C#22kFJ2V_01F

>  <SkelSpheres>
/$1*22%B(1/01(1/02/41#6)1/#1/,4/B+1/(1/,3)1*2/%1-1%1,1&2/$3/(1$1)1///%@2//02#1&1$2$3(12///,21!1.2//!3(1/2)1!1/.1+101$1+1/&1/////a(2%1(102!1.1//#3!1//(102/.1)2/02$2!2!1(1/(2$2!1!2#10103#2/(806+

>  <Structure>
fnmqa@LAkAF`^AYCIHdddeLlihdZjfjfjji@hzHYFX

>  <Atoms>
23

>  <Bonds>
22

>  <Total Molweight>
320

>  <Total Molweight 2>
320.155

>  <cLogP>
1.4516

>  <H-Acceptors>
6

>  <H-Donors>
0

>  <Total Surface Area>
38.6

>  <Relative PSA>
1.0531

>  <Polar Surface Area>
51

>  <Shape Index>
0.69565

>  <Molecular Flexibility>
0.71581

>  <Molecular Complexity>
0.60693

>  <Non-H Atoms>
23

>  <Non-C/H Atoms>
8

>  <Electronegative Atoms>
8

>  <Stereo Centers>
3

>  <Rotatable Bonds>
14

>  <Rings Closures>
0

>  <Aromatic Rings>
0

>  <Aromatic Atoms>
0

>  <sp3-Atoms>
18

>  <Symmetric atoms>
0

$$$$

eCreator 1.02D

 24 23  0  0  0  0  0  0  0  0999 V2000
    8.6603   -0.5000   -0.0000 P   0  0  0  0  0  0  0  0  0  0  0  0
    8.6603   -1.5000   -0.0000 O   0  0  0  0  0  0  0  0  0  0  0  0
    7.7942   -0.0000   -0.0000 O   0  0  0  0  0  0  0  0  0  0  0  0
    9.5263   -0.0000   -0.0000 N   0  0  0  0  0  0  0  0  0  0  0  0
    9.5263   -2.0000   -0.0000 C   0  0  0  0  0  0  0  0  0  0  0  0
    6.9282   -0.5000   -0.0000 C   0  0  0  0  0  0  0  0  0  0  0  0
   10.3923   -0.5000   -0.0000 C   0  0  0  0  0  0  0  0  0  0  0  0
    9.5263   -3.0000   -0.0000 C   0  0  0  0  0  0  0  0  0  0  0  0
    6.0622   -0.0000   -0.0000 C   0  0  0  0  0  0  0  0  0  0  0  0
   11.2583   -0.0000   -0.0000 C   0  0  0  0  0  0  0  0  0  0  0  0
   10.3923   -3.5000   -0.0000 C   0  0  0  0  0  0  0  0  0  0  0  0
    6.0622    1.0000   -0.0000 O   0  0  0  0  0  0  0  0  0  0  0  0
    5.1962   -0.5000   -0.0000 C   0  0  0  0  0  0  0  0  0  0  0  0
   12.1244   -0.5000   -0.0000 O   0  0  0  0  0  0  0  0  0  0  0  0
    4.3301   -0.0000   -0.0000 C   0  0  0  0  0  0  0  0  0  0  0  0
   12.9904   -0.0000   -0.0000 C   0  0  0  0  0  0  0  0  0  0  0  0
    3.4641   -0.5000   -0.0000 C   0  0  0  0  0  0  0  0  0  0  0  0
   13.8564   -0.5000   -0.0000 C   0  0  0  0  0  0  0  0  0  0  0  0
    2.5981   -0.0000   -0.0000 N   0  0  0  0  0  0  0  0  0  0  0  0
    1.7321   -0.5000   -0.0000 C   0  0  0  0  0  0  0  0  0  0  0  0
    2.5981    1.0000   -0.0000 C   0  0  0  0  0  0  0  0  0  0  0  0
    0.8660   -0.0000   -0.0000 C   0  0  0  0  0  0  0  0  0  0  0  0
    1.7321    1.5000   -0.0000 N   0  0  0  0  0  0  0  0  0  0  0  0
    0.8660    1.0000   -0.0000 C   0  0  0  0  0  0  0  0  0  0  0  0
  1  2  1  0  0  0  0
  1  3  1  0  0  0  0
  1  4  1  0  0  0  0
  2  5  1  0  0  0  0
  3  6  1  0  0  0  0
  4  7  1  0  0  0  0
  5  8  2  0  0  0  0
  9  6  1  0  0  0  0
  7 10  1  0  0  0  0
  8 11  1  0  0  0  0
  9 12  1  6  0  0  0
  9 13  1  0  0  0  0
 10 14  1  0  0  0  0
 13 15  1  0  0  0  0
 14 16  1  0  0  0  0
 15 17  1  0  0  0  0
 16 18  1  0  0  0  0
 17 19  1  0  0  0  0
 19 20  1  0  0  0  0
 19 21  1  0  0  0  0
 20 22  2  0  0  0  0
 21 23  1  0  0  0  0
 22 24  1  0  0  0  0
M  END
>  <idcoordinates2D>


>  <FragFp>
;EvUzeM:nzixOVfZeTge4BXb@sgko5VC0WW0W0c0@0VFFV0FF01#40220401&428V08$V14!

>  <PathFp>
F08!2FF#4X0mV_8FH10201@010950V8FGH58d06!V940V0V10m0Dk101FWFN!V!3d30F062k0F2V501F

>  <SkelSpheres>
/02/%F(1)1&1(1$1/,21#4)2*1,2*1,2&2(@//%22!1////#2&1&1$3#1/2021/&1/021$1/#6/&13-2#9///$1$4(1/)1///02%201/+1/-2)2!4/*11/$2!1%1!1//!1#1/!1//+10c.2(1/$1#1%1%1$103)2!1,1!2!1/#2%1/)21)21$1$2$1#31!1/(1/02,103/,5!11)

>  <Structure>
fa}pR@LI[AFk@|LdbRRRTQRRtRUUSUUUUMPEDLbl

>  <Atoms>
24

>  <Bonds>
23

>  <Total Molweight>
329

>  <Total Molweight 2>
329.167

>  <cLogP>
1.0465

>  <H-Acceptors>
7

>  <H-Donors>
0

>  <Total Surface Area>
35.51

>  <Relative PSA>
1.5137

>  <Polar Surface Area>
71.23

>  <Shape Index>
0.70833

>  <Molecular Flexibility>
0.80481

>  <Molecular Complexity>
0.56718

>  <Non-H Atoms>
24

>  <Non-C/H Atoms>
8

>  <Electronegative Atoms>
8

>  <Stereo Centers>
2

>  <Rotatable Bonds>
16

>  <Rings Closures>
0

>  <Aromatic Rings>
0

>  <Aromatic Atoms>
0

>  <sp3-Atoms>
20

>  <Symmetric atoms>
0

$$$$

eCreator 1.02D

 24 23  0  0  0  0  0  0  0  0999 V2000
    7.7942   -0.0000   -0.0000 P   0  0  0  0  0  0  0  0  0  0  0  0
    8.6603   -0.5000   -0.0000 O   0  0  0  0  0  0  0  0  0  0  0  0
    6.9282   -0.5000   -0.0000 O   0  0  0  0  0  0  0  0  0  0  0  0
    7.7942    1.0000   -0.0000 N   0  0  0  0  0  0  0  0  0  0  0  0
    8.6603   -1.5000   -0.0000 C   0  0  0  0  0  0  0  0  0  0  0  0
    6.0622   -0.0000   -0.0000 C   0  0  0  0  0  0  0  0  0  0  0  0
    8.6603    1.5000   -0.0000 C   0  0  0  0  0  0  0  0  0  0  0  0
    7.7942   -2.0000   -0.0000 C   0  0  0  0  0  0  0  0  0  0  0  0
    9.5263   -2.0000   -0.0000 C   0  0  0  0  0  0  0  0  0  0  0  0
    5.1962   -0.5000   -0.0000 C   0  0  0  0  0  0  0  0  0  0  0  0
    8.6603    2.5000   -0.0000 C   0  0  0  0  0  0  0  0  0  0  0  0
    6.9282   -1.5000   -0.0000 C   0  0  0  0  0  0  0  0  0  0  0  0
    9.5263   -3.0000   -0.0000 C   0  0  0  0  0  0  0  0  0  0  0  0
    4.3301   -0.0000   -0.0000 C   0  0  0  0  0  0  0  0  0  0  0  0
    9.5263    3.0000   -0.0000 O   0  0  0  0  0  0  0  0  0  0  0  0
    4.3301    1.0000   -0.0000 O   0  0  0  0  0  0  0  0  0  0  0  0
    3.4641   -0.5000   -0.0000 C   0  0  0  0  0  0  0  0  0  0  0  0
    9.5263    4.0000   -0.0000 C   0  0  0  0  0  0  0  0  0  0  0  0
    2.5981   -0.0000   -0.0000 C   0  0  0  0  0  0  0  0  0  0  0  0
    1.7321   -0.5000   -0.0000 N   0  0  0  0  0  0  0  0  0  0  0  0
    1.7321   -1.5000   -0.0000 C   0  0  0  0  0  0  0  0  0  0  0  0
    0.8660   -0.0000   -0.0000 C   0  0  0  0  0  0  0  0  0  0  0  0
    2.5981   -2.0000   -0.0000 C   0  0  0  0  0  0  0  0  0  0  0  0
    0.0000   -0.5000   -0.0000 N   0  0  0  0  0  0  0  0  0  0  0  0
  1  2  1  0  0  0  0
  1  3  1  0  0  0  0
  1  4  1  0  0  0  0
  2  5  1  0  0  0  0
  3  6  1  0  0  0  0
  4  7  1  0  0  0  0
  5  8  1  0  0  0  0
  5  9  2  0  0  0  0
  6 10  1  0  0  0  0
  7 11  1  0  0  0  0
  8 12  2  0  0  0  0
  9 13  1  0  0  0  0
 14 10  1  0  0  0  0
 11 15  1  0  0  0  0
 14 16  1  6  0  0  0
 14 17  1  0  0  0  0
 15 18  1  0  0  0  0
 17 19  1  0  0  0  0
 19 20  1  0  0  0  0
 20 21  1  0  0  0  0
 20 22  1  0  0  0  0
 21 23  2  0  0  0  0
 22 24  1  0  0  0  0
M  END
>  <idcoordinates2D>


>  <FragFp>
;jv:er:nzgxO2fZaDhe4yXr@cgVFKVS0l90W0V1P0VFHV0F18!F26026V!W#18046FV0@$V14!

>  <PathFp>
F09!2N2#4X0m0_cFF1021G@0109KBV8FF35NW0620V940V0V12m0Dk1#WFN04VF20d30F022k0F2V5010

>  <SkelSpheres>
$2/*1&E(1)2&1//+2$4$4.2///2%@-1+1*2/////1/)1*34/&2/!2$4,1101!5(5/-2#6/*1+1,1$402//101%1//$2!2!1!2/1/&1/#2)2!2/03//,1//&1///.30c!1//1!2)1/#1*121#1+3%1/)12/(22)2.201#511/01.2*2,104/,5!1)3

>  <Structure>
fa}pR@LY{ACo@|LdbRTRRRLVrbUUTtuUUSPmH\h

>  <Atoms>
24

>  <Bonds>
23

>  <Total Molweight>
329

>  <Total Molweight 2>
329.167

>  <cLogP>
1.73

>  <H-Acceptors>
7

>  <H-Donors>
0

>  <Total Surface Area>
51.11

>  <Relative PSA>
1.0517

>  <Polar Surface Area>
71.23

>  <Shape Index>
0.625

>  <Molecular Flexibility>
0.83175

>  <Molecular Complexity>
0.59634

>  <Non-H Atoms>
24

>  <Non-C/H Atoms>
8

>  <Electronegative Atoms>
8

>  <Stereo Centers>
2

>  <Rotatable Bonds>
16

>  <Rings Closures>
0

>  <Aromatic Rings>
0

>  <Aromatic Atoms>
0

>  <sp3-Atoms>
18

>  <Symmetric atoms>
0

$$$$

eCreator 1.02D

 24 23  0  0  0  0  0  0  0  0999 V2000
    6.9282   -0.5000   -0.0000 P   0  0  0  0  0  0  0  0  0  0  0  0
    7.7942   -0.0000   -0.0000 O   0  0  0  0  0  0  0  0  0  0  0  0
    6.0622   -0.0000   -0.0000 O   0  0  0  0  0  0  0  0  0  0  0  0
    6.9282   -1.5000   -0.0000 N   0  0  0  0  0  0  0  0  0  0  0  0
    8.6603   -0.5000   -0.0000 C   0  0  0  0  0  0  0  0  0  0  0  0
    5.1962   -0.5000   -0.0000 C   0  0  0  0  0  0  0  0  0  0  0  0
    7.7942   -2.0000   -0.0000 C   0  0  0  0  0  0  0  0  0  0  0  0
    9.5263   -0.0000   -0.0000 C   0  0  0  0  0  0  0  0  0  0  0  0
    4.3301   -0.0000   -0.0000 C   0  0  0  0  0  0  0  0  0  0  0  0
    7.7942   -3.0000   -0.0000 C   0  0  0  0  0  0  0  0  0  0  0  0
   10.3923   -0.5000   -0.0000 C   0  0  0  0  0  0  0  0  0  0  0  0
    3.4641   -0.5000   -0.0000 O   0  0  0  0  0  0  0  0  0  0  0  0
    6.9282   -3.5000   -0.0000 O   0  0  0  0  0  0  0  0  0  0  0  0
    8.6603   -3.5000   -0.0000 O   0  0  0  0  0  0  0  0  0  0  0  0
   11.2583   -0.0000   -0.0000 C   0  0  0  0  0  0  0  0  0  0  0  0
    2.5981   -0.0000   -0.0000 C   0  0  0  0  0  0  0  0  0  0  0  0
   11.2583    1.0000   -0.0000 C   0  0  0  0  0  0  0  0  0  0  0  0
    1.7321   -0.5000   -0.0000 N   0  0  0  0  0  0  0  0  0  0  0  0
    2.5981    1.0000   -0.0000 C   0  0  0  0  0  0  0  0  0  0  0  0
    1.7321   -1.5000   -0.0000 C   0  0  0  0  0  0  0  0  0  0  0  0
    0.8660   -0.0000   -0.0000 C   0  0  0  0  0  0  0  0  0  0  0  0
    1.7321    1.5000   -0.0000 F   0  0  0  0  0  0  0  0  0  0  0  0
    2.5981   -2.0000   -0.0000 C   0  0  0  0  0  0  0  0  0  0  0  0
    0.0000   -0.5000   -0.0000 N   0  0  0  0  0  0  0  0  0  0  0  0
  1  2  1  0  0  0  0
  1  3  1  0  0  0  0
  1  4  1  0  0  0  0
  2  5  1  0  0  0  0
  3  6  1  0  0  0  0
  4  7  1  0  0  0  0
  5  8  2  0  0  0  0
  6  9  1  0  0  0  0
  7 10  1  0  0  0  0
  8 11  1  0  0  0  0
  9 12  1  0  0  0  0
 10 13  2  0  0  0  0
 10 14  1  0  0  0  0
 11 15  2  0  0  0  0
 16 12  1  1  0  0  0
 15 17  1  0  0  0  0
 16 18  1  0  0  0  0
 16 19  1  0  0  0  0
 18 20  1  0  0  0  0
 18 21  1  0  0  0  0
 19 22  1  0  0  0  0
 20 23  2  0  0  0  0
 21 24  1  0  0  0  0
M  END
>  <idcoordinates2D>


>  <FragFp>
zrzhzxUirpzpzvt92j5aUf@4B2b@@kVZ7VO83C0b029P5XF0V0FF08#V!4#1W0o#4$N$X1B!

>  <PathFp>
N084F2NJF!4X4m0_B4J102058#954X0F0258Z02402840V0V90u0@k021HGF80DZF038CG!22kF40V_01F

>  <SkelSpheres>
/(2.A(1)1&1(1,3/%1#3$3#1+1//$4/A+1/)2-1//!3-1&1/$1&1$2*4/&2/!11#103,21!2//+6&1//%31!301$5(32///,21!2.2/04/31//!2!2//+101(1(1/&1)1////#10a%1(1/-1/01$3(1!4//+1%3/1)1)1.201$1!1!1(1/(2$5%101010103#2+1+305)11

>  <Structure>
fa}qQ@LQ{AFcVAxUdLdbRRRRbQTtRUUSULuUSP}DLkL

>  <Atoms>
24

>  <Bonds>
23

>  <Total Molweight>
340

>  <Total Molweight 2>
340.142

>  <cLogP>
-3.1495

>  <H-Acceptors>
8

>  <H-Donors>
0

>  <Total Surface Area>
91.23

>  <Relative PSA>
0.73211

>  <Polar Surface Area>
88.3

>  <Shape Index>
0.625

>  <Molecular Flexibility>
0.73425

>  <Molecular Complexity>
0.58251

>  <Non-H Atoms>
24

>  <Non-C/H Atoms>
10

>  <Electronegative Atoms>
10

>  <Stereo Centers>
2

>  <Rotatable Bonds>
15

>  <Rings Closures>
0

>  <Aromatic Rings>
0

>  <Aromatic Atoms>
0

>  <sp3-Atoms>
15

>  <Symmetric atoms>
0

$$$$

eCreator 1.02D

 24 23  0  0  0  0  0  0  0  0999 V2000
   15.5885   -0.7500   -0.0000 P   0  0  0  0  0  0  0  0  0  0  0  0
   14.2894   -1.5000   -0.0000 O   0  0  0  0  0  0  0  0  0  0  0  0
   15.5885   -2.2500   -0.0000 O   0  0  0  0  0  0  0  0  0  0  0  0
   14.2894   -0.0000   -0.0000 O   0  0  0  0  0  0  0  0  0  0  0  0
   16.8875   -0.0000   -0.0000 N   0  0  0  0  0  0  0  0  0  0  0  0
   14.2894   -3.0000   -0.0000 C   0  0  0  0  0  0  0  0  0  0  0  0
   12.9904   -0.7500   -0.0000 C   0  0  0  0  0  0  0  0  0  0  0  0
   18.1865   -0.7500   -0.0000 C   0  0  0  0  0  0  0  0  0  0  0  0
   14.2894   -4.5000   -0.0000 C   0  0  0  0  0  0  0  0  0  0  0  0
   11.6913   -0.0000   -0.0000 C   0  0  0  0  0  0  0  0  0  0  0  0
   19.4856   -0.0000   -0.0000 C   0  0  0  0  0  0  0  0  0  0  0  0
   12.9904   -5.2500   -0.0000 C   0  0  0  0  0  0  0  0  0  0  0  0
   10.3923   -0.7500   -0.0000 C   0  0  0  0  0  0  0  0  0  0  0  0
   20.7846   -0.7500   -0.0000 O   0  0  0  0  0  0  0  0  0  0  0  0
    9.0933   -0.0000   -0.0000 C   0  0  0  0  0  0  0  0  0  0  0  0
   22.0836   -0.0000   -0.0000 C   0  0  0  0  0  0  0  0  0  0  0  0
    7.7942   -0.7500   -0.0000 C   0  0  0  0  0  0  0  0  0  0  0  0
    9.0933    1.5000   -0.0000 C   0  0  0  0  0  0  0  0  0  0  0  0
    6.4952   -0.0000   -0.0000 N   0  0  0  0  0  0  0  0  0  0  0  0
    5.1962   -0.7500   -0.0000 C   0  0  0  0  0  0  0  0  0  0  0  0
    3.8971   -0.0000   -0.0000 N   0  0  0  0  0  0  0  0  0  0  0  0
    2.5981   -0.7500   -0.0000 C   0  0  0  0  0  0  0  0  0  0  0  0
    1.2990   -0.0000   -0.0000 C   0  0  0  0  0  0  0  0  0  0  0  0
    0.0000   -0.7500   -0.0000 C   0  0  0  0  0  0  0  0  0  0  0  0
  1  2  2  0  0  0  0
  1  3  1  0  0  0  0
  1  4  1  0  0  0  0
  1  5  1  0  0  0  0
  3  6  1  0  0  0  0
  4  7  1  0  0  0  0
  5  8  1  0  0  0  0
  6  9  2  0  0  0  0
  7 10  1  0  0  0  0
  8 11  1  0  0  0  0
  9 12  1  0  0  0  0
 10 13  1  0  0  0  0
 11 14  1  0  0  0  0
 13 15  1  0  0  0  0
 14 16  1  0  0  0  0
 15 17  1  0  0  0  0
 15 18  1  0  0  0  0
 17 19  1  0  0  0  0
 19 20  1  0  0  0  0
 20 21  1  0  0  0  0
 21 22  1  0  0  0  0
 22 23  1  0  0  0  0
 23 24  2  0  0  0  0
M  END
>  <idcoordinates2D>


>  <FragFp>
;jvvzirvzUzil8DhweTc@h8Ybec8k47Y10130_0V@@V9FVk&4$11!14)V28!V0V14!

>  <PathFp>
!8!HF$BX0m0_8JN10209@218920V8FF25NV06V0V950V0V14m0Dk1#W0s1VV#c30F0H2k0F2V5050

>  <SkelSpheres>
$1//!G(21(1+2//&2$4$3.2.2!1/*2201$9.1/&2//(1(1/$2,102$3/01!1)2+1#2/(1%2)2!9//&2#5(101/+2&1!1&41&1/2/&1*1!1/#2%2(302$1//%201,1!2/%1/(4//.1/.2/$3/#c$201/!2/$1)4/)1//)1//22)3/(1#1/(1.2,104(2-2$3!1)2

>  <Structure>
fa}pR@BIKAFK@|DjmUU][uUjjZjjjjPPyP

>  <Atoms>
24

>  <Bonds>
23

>  <Total Molweight>
329

>  <Total Molweight 2>
329.167

>  <cLogP>
0.8593

>  <H-Acceptors>
7

>  <H-Donors>
0

>  <Total Surface Area>
39.43

>  <Relative PSA>
1.4626

>  <Polar Surface Area>
64.29

>  <Shape Index>
0.75

>  <Molecular Flexibility>
0.80318

>  <Molecular Complexity>
0.58006

>  <Non-H Atoms>
24

>  <Non-C/H Atoms>
8

>  <Electronegative Atoms>
8

>  <Stereo Centers>
2

>  <Rotatable Bonds>
16

>  <Rings Closures>
0

>  <Aromatic Rings>
0

>  <Aromatic Atoms>
0

>  <sp3-Atoms>
18

>  <Symmetric atoms>
0

$$$$

eCreator 1.02D

 24 23  0  0  0  0  0  0  0  0999 V2000
   14.2894   -0.0000   -0.0000 P   0  0  0  0  0  0  0  0  0  0  0  0
   15.5885    0.7500   -0.0000 O   0  0  0  0  0  0  0  0  0  0  0  0
   12.9904   -0.7500   -0.0000 O   0  0  0  0  0  0  0  0  0  0  0  0
   14.2894    1.5000   -0.0000 O   0  0  0  0  0  0  0  0  0  0  0  0
   15.5885   -0.7500   -0.0000 N   0  0  0  0  0  0  0  0  0  0  0  0
   11.6914   -0.0000   -0.0000 C   0  0  0  0  0  0  0  0  0  0  0  0
   15.5885    2.2500   -0.0000 C   0  0  0  0  0  0  0  0  0  0  0  0
   16.8875   -0.0000   -0.0000 C   0  0  0  0  0  0  0  0  0  0  0  0
   10.3923   -0.7500   -0.0000 C   0  0  0  0  0  0  0  0  0  0  0  0
   18.1866   -0.7500   -0.0000 C   0  0  0  0  0  0  0  0  0  0  0  0
   16.8875    1.5000   -0.0000 C   0  0  0  0  0  0  0  0  0  0  0  0
    9.0933   -0.0000   -0.0000 C   0  0  0  0  0  0  0  0  0  0  0  0
   19.4856   -0.0000   -0.0000 O   0  0  0  0  0  0  0  0  0  0  0  0
    7.7942   -0.7500   -0.0000 C   0  0  0  0  0  0  0  0  0  0  0  0
   20.7846   -0.7500   -0.0000 C   0  0  0  0  0  0  0  0  0  0  0  0
    7.0442   -2.0490   -0.0000 F   0  0  0  0  0  0  0  0  0  0  0  0
    6.4952   -0.0000   -0.0000 C   0  0  0  0  0  0  0  0  0  0  0  0
    8.5442   -2.0490   -0.0000 C   0  0  0  0  0  0  0  0  0  0  0  0
    5.1962   -0.7500   -0.0000 N   0  0  0  0  0  0  0  0  0  0  0  0
    3.8971   -0.0000   -0.0000 C   0  0  0  0  0  0  0  0  0  0  0  0
    5.1962   -2.2500   -0.0000 C   0  0  0  0  0  0  0  0  0  0  0  0
    2.5981   -0.7500   -0.0000 C   0  0  0  0  0  0  0  0  0  0  0  0
    2.5981   -2.2500   -0.0000 C   0  0  0  0  0  0  0  0  0  0  0  0
    1.2990   -3.0000   -0.0000 N   0  0  0  0  0  0  0  0  0  0  0  0
  1  2  2  0  0  0  0
  1  3  1  0  0  0  0
  1  4  1  0  0  0  0
  1  5  1  0  0  0  0
  3  6  1  0  0  0  0
  4  7  1  0  0  0  0
  8  5  1  1  0  0  0
  6  9  1  0  0  0  0
  8 10  1  0  0  0  0
  8 11  1  0  0  0  0
  9 12  1  0  0  0  0
 10 13  1  0  0  0  0
 14 12  1  0  0  0  0
 13 15  1  0  0  0  0
 14 16  1  1  0  0  0
 14 17  1  0  0  0  0
 14 18  1  0  0  0  0
 17 19  1  0  0  0  0
 19 20  1  0  0  0  0
 19 21  1  0  0  0  0
 20 22  2  0  0  0  0
 22 23  1  0  0  0  0
 23 24  1  0  0  0  0
M  END
>  <idcoordinates2D>


>  <FragFp>
;jvvzir<ytOijy@TdOhBYbcc8k5Yl4K371_kg@PV9!wHF2!V%H0FV04V#JJF0V2#V!1B!

>  <PathFp>
F08!3F!808X4kVZ8J810209X01092!8FG21F106!V850V0m10F0Dk1#WFF1XV!Fd30F0L2kFF2V4050

>  <SkelSpheres>
//2&E#1#11(2!3%1%1*3/1%2$4$1-3.22$2,3/#3/*1/*1&3/)1//+1/(1/%1//1)1!5/!2%1/09+1+1+2$1)2$4/)3/&1-103%1/03(1022//*2/!2//-1!1///-1$3+2//%b1!2!1#1/*1/!2,1/#201)22%101#1/%1/22&103/12%1-1$1&1.12%1%104(4!3/32,

>  <Structure>
fa}pQ@BI{AFC@|ORFRRYIZIYJPzKIjjjjjjfd\Ui@k@

>  <Atoms>
24

>  <Bonds>
23

>  <Total Molweight>
336

>  <Total Molweight 2>
336.154

>  <cLogP>
-0.1257

>  <H-Acceptors>
7

>  <H-Donors>
0

>  <Total Surface Area>
40.02

>  <Relative PSA>
1.441

>  <Polar Surface Area>
64.29

>  <Shape Index>
0.70833

>  <Molecular Flexibility>
0.80993

>  <Molecular Complexity>
0.62421

>  <Non-H Atoms>
24

>  <Non-C/H Atoms>
9

>  <Electronegative Atoms>
9

>  <Stereo Centers>
3

>  <Rotatable Bonds>
13

>  <Rings Closures>
0

>  <Aromatic Rings>
0

>  <Aromatic Atoms>
0

>  <sp3-Atoms>
19

>  <Symmetric atoms>
0

$$$$

eCreator 1.02D

 24 23  0  0  0  0  0  0  0  0999 V2000
    7.7942   -0.0000   -0.0000 P   0  0  0  0  0  0  0  0  0  0  0  0
    7.7942    1.0000   -0.0000 O   0  0  0  0  0  0  0  0  0  0  0  0
    6.9282   -0.5000   -0.0000 O   0  0  0  0  0  0  0  0  0  0  0  0
    8.6603   -0.5000   -0.0000 N   0  0  0  0  0  0  0  0  0  0  0  0
    8.6603    1.5000   -0.0000 C   0  0  0  0  0  0  0  0  0  0  0  0
    6.0622   -0.0000   -0.0000 C   0  0  0  0  0  0  0  0  0  0  0  0
    9.5263   -0.0000   -0.0000 C   0  0  0  0  0  0  0  0  0  0  0  0
    8.6603    2.5000   -0.0000 C   0  0  0  0  0  0  0  0  0  0  0  0
    5.1962   -0.5000   -0.0000 C   0  0  0  0  0  0  0  0  0  0  0  0
   10.3923   -0.5000   -0.0000 C   0  0  0  0  0  0  0  0  0  0  0  0
    9.5263    1.0000   -0.0000 C   0  0  0  0  0  0  0  0  0  0  0  0
    9.5263    3.0000   -0.0000 C   0  0  0  0  0  0  0  0  0  0  0  0
    4.3301   -0.0000   -0.0000 C   0  0  0  0  0  0  0  0  0  0  0  0
   11.2583   -0.0000   -0.0000 O   0  0  0  0  0  0  0  0  0  0  0  0
    9.5263    4.0000   -0.0000 C   0  0  0  0  0  0  0  0  0  0  0  0
    3.4641   -0.5000   -0.0000 C   0  0  0  0  0  0  0  0  0  0  0  0
   12.1244   -0.5000   -0.0000 C   0  0  0  0  0  0  0  0  0  0  0  0
    2.5981   -0.0000   -0.0000 C   0  0  0  0  0  0  0  0  0  0  0  0
    3.4641   -1.5000   -0.0000 C   0  0  0  0  0  0  0  0  0  0  0  0
   12.9904   -0.0000   -0.0000 C   0  0  0  0  0  0  0  0  0  0  0  0
    1.7321   -0.5000   -0.0000 N   0  0  0  0  0  0  0  0  0  0  0  0
    0.8660   -0.0000   -0.0000 C   0  0  0  0  0  0  0  0  0  0  0  0
    1.7321   -1.5000   -0.0000 C   0  0  0  0  0  0  0  0  0  0  0  0
    0.0000   -0.5000   -0.0000 C   0  0  0  0  0  0  0  0  0  0  0  0
  1  2  1  0  0  0  0
  1  3  1  0  0  0  0
  1  4  1  0  0  0  0
  2  5  1  0  0  0  0
  3  6  1  0  0  0  0
  7  4  1  1  0  0  0
  5  8  2  0  0  0  0
  6  9  1  0  0  0  0
  7 10  1  0  0  0  0
  7 11  1  0  0  0  0
  8 12  1  0  0  0  0
  9 13  1  0  0  0  0
 10 14  1  0  0  0  0
 12 15  2  0  0  0  0
 13 16  1  0  0  0  0
 14 17  1  0  0  0  0
 16 18  1  0  0  0  0
 16 19  1  0  0  0  0
 17 20  1  0  0  0  0
 18 21  1  0  0  0  0
 21 22  1  0  0  0  0
 21 23  1  0  0  0  0
 22 24  2  0  0  0  0
M  END
>  <idcoordinates2D>


>  <FragFp>
;EvQzeM:nzytOVfoeTdA4DXbec8kZ_WK0111W0Z8@40F@ZFF#V%H#15%4!V0N!V!14!

>  <PathFp>
F08!2N$4X0m0_8F010@05@0109#8FF258d06!V840V0V10k0Dk1!FWFN!V#d30F022k0F2V_010

>  <SkelSpheres>
//2&C(2/01/#1/&21#9$4#1$1/*4/)2&9+3!1//,1,1&3/+1/$1,2*4/1%2$1&2$1$1,1%5/!2$2/!8(1*1$21*11,2$3///)4/02.2&1////!4//+2/,1/,1-1///20e#1!12%1+1/01+1%2/!1/$3/#1%2/1$1!21(1101)2!201%1!1*1/&1$14(1#102/,4-

>  <Structure>
fa}Qb@LE`bpOCIHddeDedmDcEUTuUMUULFJCJ

>  <Atoms>
24

>  <Bonds>
23

>  <Total Molweight>
323

>  <Total Molweight 2>
323.183

>  <cLogP>
3.4259

>  <H-Acceptors>
5

>  <H-Donors>
0

>  <Total Surface Area>
28.28

>  <Relative PSA>
1.3119

>  <Polar Surface Area>
47.76

>  <Shape Index>
0.66667

>  <Molecular Flexibility>
0.80215

>  <Molecular Complexity>
0.55886

>  <Non-H Atoms>
24

>  <Non-C/H Atoms>
6

>  <Electronegative Atoms>
6

>  <Stereo Centers>
3

>  <Rotatable Bonds>
16

>  <Rings Closures>
0

>  <Aromatic Rings>
0

>  <Aromatic Atoms>
0

>  <sp3-Atoms>
18

>  <Symmetric atoms>
0

$$$$

eCreator 1.02D

 24 23  0  0  0  0  0  0  0  0999 V2000
    7.7942   -0.0000   -0.0000 P   0  0  0  0  0  0  0  0  0  0  0  0
    8.6603   -0.5000   -0.0000 O   0  0  0  0  0  0  0  0  0  0  0  0
    6.9282   -0.5000   -0.0000 O   0  0  0  0  0  0  0  0  0  0  0  0
    7.7942    1.0000   -0.0000 N   0  0  0  0  0  0  0  0  0  0  0  0
    9.5263   -0.0000   -0.0000 C   0  0  0  0  0  0  0  0  0  0  0  0
    6.0622   -0.0000   -0.0000 C   0  0  0  0  0  0  0  0  0  0  0  0
    8.6603    1.5000   -0.0000 C   0  0  0  0  0  0  0  0  0  0  0  0
   10.3923   -0.5000   -0.0000 C   0  0  0  0  0  0  0  0  0  0  0  0
    5.1962   -0.5000   -0.0000 C   0  0  0  0  0  0  0  0  0  0  0  0
    9.5263    1.0000   -0.0000 C   0  0  0  0  0  0  0  0  0  0  0  0
    8.6603    2.5000   -0.0000 C   0  0  0  0  0  0  0  0  0  0  0  0
   11.2583   -0.0000   -0.0000 C   0  0  0  0  0  0  0  0  0  0  0  0
    4.3301   -0.0000   -0.0000 O   0  0  0  0  0  0  0  0  0  0  0  0
    5.1962   -1.5000   -0.0000 C   0  0  0  0  0  0  0  0  0  0  0  0
   12.1244   -0.5000   -0.0000 C   0  0  0  0  0  0  0  0  0  0  0  0
    3.4641   -0.5000   -0.0000 C   0  0  0  0  0  0  0  0  0  0  0  0
    2.5981   -0.0000   -0.0000 N   0  0  0  0  0  0  0  0  0  0  0  0
    3.4641   -1.5000   -0.0000 C   0  0  0  0  0  0  0  0  0  0  0  0
    1.7321   -0.5000   -0.0000 C   0  0  0  0  0  0  0  0  0  0  0  0
    2.5981    1.0000   -0.0000 C   0  0  0  0  0  0  0  0  0  0  0  0
    4.3301   -2.0000   -0.0000 F   0  0  0  0  0  0  0  0  0  0  0  0
    0.8660   -0.0000   -0.0000 C   0  0  0  0  0  0  0  0  0  0  0  0
    1.7321    1.5000   -0.0000 N   0  0  0  0  0  0  0  0  0  0  0  0
    0.8660    1.0000   -0.0000 C   0  0  0  0  0  0  0  0  0  0  0  0
  1  2  1  0  0  0  0
  1  3  1  0  0  0  0
  1  4  1  0  0  0  0
  2  5  1  0  0  0  0
  3  6  1  0  0  0  0
  4  7  1  0  0  0  0
  5  8  2  0  0  0  0
  9  6  1  0  0  0  0
  7 10  1  0  0  0  0
  7 11  1  0  0  0  0
  8 12  1  0  0  0  0
  9 13  1  6  0  0  0
  9 14  1  0  0  0  0
 12 15  2  0  0  0  0
 16 13  1  6  0  0  0
 16 17  1  0  0  0  0
 16 18  1  0  0  0  0
 17 19  1  0  0  0  0
 17 20  1  0  0  0  0
 18 21  1  0  0  0  0
 19 22  2  0  0  0  0
 20 23  1  0  0  0  0
 22 24  1  0  0  0  0
M  END
>  <idcoordinates2D>


>  <FragFp>
;EvSUeMrzlzutOXf5aUif4DXb@@kFo_VO83_1Y0D8@5VF@W0FG098!4!F0401W0J#4$N$X1B!

>  <PathFp>
F084F2NFF!4X4HV_B4L102058#850X0FF248V04402840V0k90u0@k!1FGFN06V!3cCF!62kFJ2V_01F

>  <SkelSpheres>
//2&9(1/01//,1#8$2#1/#1(1/#2/B+3/)2//#101(302/%1/$1,2*1//*1$1)1/,3$2/!A/1)1+1%21$1$3(12//.4,2#5.2!1#1/*3&202.2)2!1//+201!2////+3(1//0c(2%1(1!201.1/)3)7!1/201/$1$1/01)1(2!2*1#1)1*1/-5!1!2%103/)1!201+

>  <Structure>
fa}qa@LA[AA`^AYCIHddeDhTXhdmUTuUMUSRAStPrJp

>  <Atoms>
24

>  <Bonds>
23

>  <Total Molweight>
332

>  <Total Molweight 2>
332.166

>  <cLogP>
1.686

>  <H-Acceptors>
6

>  <H-Donors>
0

>  <Total Surface Area>
51.11

>  <Relative PSA>
0.79534

>  <Polar Surface Area>
51

>  <Shape Index>
0.625

>  <Molecular Flexibility>
0.71966

>  <Molecular Complexity>
0.63466

>  <Non-H Atoms>
24

>  <Non-C/H Atoms>
8

>  <Electronegative Atoms>
8

>  <Stereo Centers>
3

>  <Rotatable Bonds>
14

>  <Rings Closures>
0

>  <Aromatic Rings>
0

>  <Aromatic Atoms>
0

>  <sp3-Atoms>
17

>  <Symmetric atoms>
1

$$$$

eCreator 1.02D

 24 23  0  0  0  0  0  0  0  0999 V2000
    7.7942   -0.0000   -0.0000 P   0  0  0  0  0  0  0  0  0  0  0  0
    7.7942   -1.0000   -0.0000 O   0  0  0  0  0  0  0  0  0  0  0  0
    8.6603   -0.5000   -0.0000 O   0  0  0  0  0  0  0  0  0  0  0  0
    6.9282   -0.5000   -0.0000 O   0  0  0  0  0  0  0  0  0  0  0  0
    7.7942    1.0000   -0.0000 N   0  0  0  0  0  0  0  0  0  0  0  0
    9.5263   -0.0000   -0.0000 C   0  0  0  0  0  0  0  0  0  0  0  0
    6.0622   -0.0000   -0.0000 C   0  0  0  0  0  0  0  0  0  0  0  0
    6.9282    1.5000   -0.0000 C   0  0  0  0  0  0  0  0  0  0  0  0
   10.3923   -0.5000   -0.0000 C   0  0  0  0  0  0  0  0  0  0  0  0
    9.5263    1.0000   -0.0000 C   0  0  0  0  0  0  0  0  0  0  0  0
    5.1962   -0.5000   -0.0000 C   0  0  0  0  0  0  0  0  0  0  0  0
    6.9282    2.5000   -0.0000 C   0  0  0  0  0  0  0  0  0  0  0  0
   11.2583   -0.0000   -0.0000 C   0  0  0  0  0  0  0  0  0  0  0  0
    8.6603    1.5000   -0.0000 C   0  0  0  0  0  0  0  0  0  0  0  0
    4.3301   -0.0000   -0.0000 C   0  0  0  0  0  0  0  0  0  0  0  0
    6.0622    3.0000   -0.0000 O   0  0  0  0  0  0  0  0  0  0  0  0
   12.1244   -0.5000   -0.0000 C   0  0  0  0  0  0  0  0  0  0  0  0
    4.3301    1.0000   -0.0000 O   0  0  0  0  0  0  0  0  0  0  0  0
    3.4641   -0.5000   -0.0000 C   0  0  0  0  0  0  0  0  0  0  0  0
    6.0622    4.0000   -0.0000 C   0  0  0  0  0  0  0  0  0  0  0  0
    2.5981   -0.0000   -0.0000 C   0  0  0  0  0  0  0  0  0  0  0  0
    1.7321   -0.5000   -0.0000 N   0  0  0  0  0  0  0  0  0  0  0  0
    0.8660   -0.0000   -0.0000 C   0  0  0  0  0  0  0  0  0  0  0  0
    0.0000   -0.5000   -0.0000 N   0  0  0  0  0  0  0  0  0  0  0  0
  1  2  2  0  0  0  0
  1  3  1  0  0  0  0
  1  4  1  0  0  0  0
  1  5  1  0  0  0  0
  3  6  1  0  0  0  0
  4  7  1  0  0  0  0
  5  8  1  0  0  0  0
  6  9  2  0  0  0  0
  6 10  1  0  0  0  0
  7 11  1  0  0  0  0
  8 12  1  0  0  0  0
  9 13  1  0  0  0  0
 10 14  2  0  0  0  0
 15 11  1  0  0  0  0
 12 16  1  0  0  0  0
 13 17  2  0  0  0  0
 15 18  1  6  0  0  0
 15 19  1  0  0  0  0
 16 20  1  0  0  0  0
 19 21  1  0  0  0  0
 21 22  1  0  0  0  0
 22 23  1  0  0  0  0
 23 24  1  0  0  0  0
M  END
>  <idcoordinates2D>


>  <FragFp>
;jv:grzxUzgpNDjcaDh@huYM@cBV0M2G0lA0_0VYPZ9Fmk4!8!J22!5W08W1!18!6FV2P$V14!

>  <PathFp>
!9!2N2#BX0m0_cJN1021S@0109L4V8FF35NV0620VO50V0V16m0Dk1#W0s1ZVF20c30F0H2k0F2V_050

>  <SkelSpheres>
//(F(11(2///#4$2#35.2.2#1/*1&B//.1/////.1/$2/2/(1%2&103!9(3&12/$2#3,1//,5/1(2&1!1/#4!1!1.11!4!1!2(2&1//01#201102)2302/02&1////#1////(10b$1*2)1/02!1101///&1/(322/(22)3/01%1#1/01*2*2,104(2/#2!1)2

>  <Structure>
fa}qR@BU{AFOQAxYIIdeDddehcdfjijffjj`zPyP

>  <Atoms>
24

>  <Bonds>
23

>  <Total Molweight>
333

>  <Total Molweight 2>
333.155

>  <cLogP>
0.3389

>  <H-Acceptors>
8

>  <H-Donors>
0

>  <Total Surface Area>
71.22

>  <Relative PSA>
0.99368

>  <Polar Surface Area>
84.52

>  <Shape Index>
0.625

>  <Molecular Flexibility>
0.80304

>  <Molecular Complexity>
0.6593

>  <Non-H Atoms>
24

>  <Non-C/H Atoms>
9

>  <Electronegative Atoms>
9

>  <Stereo Centers>
2

>  <Rotatable Bonds>
15

>  <Rings Closures>
0

>  <Aromatic Rings>
0

>  <Aromatic Atoms>
0

>  <sp3-Atoms>
16

>  <Symmetric atoms>
0

$$$$

eCreator 1.02D

 24 23  0  0  0  0  0  0  0  0999 V2000
    6.9282   -0.5000   -0.0000 P   0  0  0  0  0  0  0  0  0  0  0  0
    7.7942   -0.0000   -0.0000 O   0  0  0  0  0  0  0  0  0  0  0  0
    6.0622   -0.0000   -0.0000 O   0  0  0  0  0  0  0  0  0  0  0  0
    6.9282   -1.5000   -0.0000 N   0  0  0  0  0  0  0  0  0  0  0  0
    8.6603   -0.5000   -0.0000 C   0  0  0  0  0  0  0  0  0  0  0  0
    5.1962   -0.5000   -0.0000 C   0  0  0  0  0  0  0  0  0  0  0  0
    7.7942   -2.0000   -0.0000 C   0  0  0  0  0  0  0  0  0  0  0  0
    9.5263   -0.0000   -0.0000 C   0  0  0  0  0  0  0  0  0  0  0  0
    4.3301   -0.0000   -0.0000 C   0  0  0  0  0  0  0  0  0  0  0  0
    7.7942   -3.0000   -0.0000 C   0  0  0  0  0  0  0  0  0  0  0  0
   10.3923   -0.5000   -0.0000 C   0  0  0  0  0  0  0  0  0  0  0  0
    3.4641   -0.5000   -0.0000 O   0  0  0  0  0  0  0  0  0  0  0  0
    4.3301    1.0000   -0.0000 C   0  0  0  0  0  0  0  0  0  0  0  0
    6.9282   -3.5000   -0.0000 O   0  0  0  0  0  0  0  0  0  0  0  0
    8.6603   -3.5000   -0.0000 O   0  0  0  0  0  0  0  0  0  0  0  0
   11.2583   -0.0000   -0.0000 C   0  0  0  0  0  0  0  0  0  0  0  0
    2.5981   -0.0000   -0.0000 C   0  0  0  0  0  0  0  0  0  0  0  0
   11.2583    1.0000   -0.0000 C   0  0  0  0  0  0  0  0  0  0  0  0
    1.7321   -0.5000   -0.0000 N   0  0  0  0  0  0  0  0  0  0  0  0
    2.5981    1.0000   -0.0000 C   0  0  0  0  0  0  0  0  0  0  0  0
    0.8660   -0.0000   -0.0000 C   0  0  0  0  0  0  0  0  0  0  0  0
    1.7321   -1.5000   -0.0000 C   0  0  0  0  0  0  0  0  0  0  0  0
    1.7321    1.5000   -0.0000 F   0  0  0  0  0  0  0  0  0  0  0  0
    0.0000   -0.5000   -0.0000 N   0  0  0  0  0  0  0  0  0  0  0  0
  1  2  1  0  0  0  0
  1  3  1  0  0  0  0
  1  4  1  0  0  0  0
  2  5  1  0  0  0  0
  3  6  1  0  0  0  0
  4  7  1  0  0  0  0
  5  8  2  0  0  0  0
  9  6  1  0  0  0  0
  7 10  1  0  0  0  0
  8 11  1  0  0  0  0
  9 12  1  1  0  0  0
  9 13  1  0  0  0  0
 10 14  2  0  0  0  0
 10 15  1  0  0  0  0
 11 16  2  0  0  0  0
 17 12  1  1  0  0  0
 16 18  1  0  0  0  0
 17 19  1  0  0  0  0
 17 20  1  0  0  0  0
 19 21  1  0  0  0  0
 19 22  1  0  0  0  0
 20 23  1  0  0  0  0
 21 24  1  0  0  0  0
M  END
>  <idcoordinates2D>


>  <FragFp>
;jzxUirrzKzvlOXj5aUjf48Xb@@Fko7VG81d1_069P52F0W!F098!Z!4040110V)N$X1B!

>  <PathFp>
8084F2NJF!4X4m0_B4J102058#944X0FF258Z06402840V0V90u0@k021HG0N0BZF038C1!22kFJ2V_01F

>  <SkelSpheres>
/(2&2&@(1)1&1(1//#1#6$1#1+1%11/,4/9+1/1(2//%1*2/%1/$1,1&3*1//!1$1)1$2///94%1/*3#1&1!302$5(42///,21!3.2/04/3(1/2)2!1/.1+101$1+1/&1)1////%a(2%1(1$1.1/&3+4!1/+3+1%3/*1)1/02$1!1!1(1/(2$2!1!201010103#2/(306+

>  <Structure>
fa}qQ@LI{AFkNAxMdLdbRRRTTRjfbUUSUSMUUHE@qCIs@

>  <Atoms>
24

>  <Bonds>
23

>  <Total Molweight>
340

>  <Total Molweight 2>
340.142

>  <cLogP>
-3.0168

>  <H-Acceptors>
8

>  <H-Donors>
0

>  <Total Surface Area>
75.63

>  <Relative PSA>
0.88312

>  <Polar Surface Area>
88.3

>  <Shape Index>
0.625

>  <Molecular Flexibility>
0.72931

>  <Molecular Complexity>
0.61095

>  <Non-H Atoms>
24

>  <Non-C/H Atoms>
10

>  <Electronegative Atoms>
10

>  <Stereo Centers>
3

>  <Rotatable Bonds>
14

>  <Rings Closures>
0

>  <Aromatic Rings>
0

>  <Aromatic Atoms>
0

>  <sp3-Atoms>
17

>  <Symmetric atoms>
0

$$$$

eCreator 1.02D

 24 23  0  0  0  0  0  0  0  0999 V2000
    7.7942   -0.0000   -0.0000 P   0  0  0  0  0  0  0  0  0  0  0  0
    8.6603   -0.5000   -0.0000 O   0  0  0  0  0  0  0  0  0  0  0  0
    6.9282   -0.5000   -0.0000 O   0  0  0  0  0  0  0  0  0  0  0  0
    7.7942    1.0000   -0.0000 N   0  0  0  0  0  0  0  0  0  0  0  0
    9.5263   -0.0000   -0.0000 C   0  0  0  0  0  0  0  0  0  0  0  0
    6.0622   -0.0000   -0.0000 C   0  0  0  0  0  0  0  0  0  0  0  0
    6.9282    1.5000   -0.0000 C   0  0  0  0  0  0  0  0  0  0  0  0
   10.3923   -0.5000   -0.0000 C   0  0  0  0  0  0  0  0  0  0  0  0
    5.1962   -0.5000   -0.0000 C   0  0  0  0  0  0  0  0  0  0  0  0
    6.9282    2.5000   -0.0000 C   0  0  0  0  0  0  0  0  0  0  0  0
   11.2583   -0.0000   -0.0000 C   0  0  0  0  0  0  0  0  0  0  0  0
    4.3301   -0.0000   -0.0000 O   0  0  0  0  0  0  0  0  0  0  0  0
    5.1962   -1.5000   -0.0000 C   0  0  0  0  0  0  0  0  0  0  0  0
    7.7942    3.0000   -0.0000 O   0  0  0  0  0  0  0  0  0  0  0  0
    6.0622    3.0000   -0.0000 O   0  0  0  0  0  0  0  0  0  0  0  0
   12.1244   -0.5000   -0.0000 C   0  0  0  0  0  0  0  0  0  0  0  0
    3.4641   -0.5000   -0.0000 C   0  0  0  0  0  0  0  0  0  0  0  0
   12.1244   -1.5000   -0.0000 C   0  0  0  0  0  0  0  0  0  0  0  0
    2.5981   -0.0000   -0.0000 N   0  0  0  0  0  0  0  0  0  0  0  0
    3.4641   -1.5000   -0.0000 C   0  0  0  0  0  0  0  0  0  0  0  0
    1.7321   -0.5000   -0.0000 C   0  0  0  0  0  0  0  0  0  0  0  0
    4.3301   -2.0000   -0.0000 F   0  0  0  0  0  0  0  0  0  0  0  0
    0.8660   -0.0000   -0.0000 N   0  0  0  0  0  0  0  0  0  0  0  0
    0.0000   -0.5000   -0.0000 C   0  0  0  0  0  0  0  0  0  0  0  0
  1  2  1  0  0  0  0
  1  3  1  0  0  0  0
  1  4  1  0  0  0  0
  2  5  1  0  0  0  0
  3  6  1  0  0  0  0
  4  7  1  0  0  0  0
  5  8  2  0  0  0  0
  9  6  1  0  0  0  0
  7 10  1  0  0  0  0
  8 11  1  0  0  0  0
  9 12  1  6  0  0  0
  9 13  1  0  0  0  0
 10 14  2  0  0  0  0
 10 15  1  0  0  0  0
 11 16  2  0  0  0  0
 17 12  1  6  0  0  0
 16 18  1  0  0  0  0
 17 19  1  0  0  0  0
 17 20  1  0  0  0  0
 19 21  1  0  0  0  0
 20 22  1  0  0  0  0
 21 23  1  0  0  0  0
 23 24  1  0  0  0  0
M  END
>  <idcoordinates2D>


>  <FragFp>
;jzxUirrzKzvlNXj4aUjf48Xb@80ko7VG81d1_049P42F0W!F01#Z!4040110V)N$X1B!

>  <PathFp>
8084F2NJF!4X4m0_B4J102058#944X0FF258Z06Z02840V0V90u0@k021PG0N0BZF0I8C1!22kFJ2V_01F

>  <SkelSpheres>
/(2&2&B(1)1&1(1//!21#4$1#1+1%11/,4/A+1////1(1021,1&1/#11,1///%1$4)1$22!3//+8&1/.1&1!3&5(42///-1!3.2/04(1//02)1!1/01#2/$101$1+1(1-1)1//!1//20a(2%1(103+2%1/!2#3+2!1/*1,1%3/*1)1/01$1!1!1(1/(3$2!1!101010103#2/(405+

>  <Structure>
fa}qQ@LI[AFkNAxUdLdbRRRTTRjfRuUSUSMUUHE@qCIs@

>  <Atoms>
24

>  <Bonds>
23

>  <Total Molweight>
340

>  <Total Molweight 2>
340.142

>  <cLogP>
-2.8734

>  <H-Acceptors>
8

>  <H-Donors>
0

>  <Total Surface Area>
75.63

>  <Relative PSA>
0.88312

>  <Polar Surface Area>
88.3

>  <Shape Index>
0.66667

>  <Molecular Flexibility>
0.75793

>  <Molecular Complexity>
0.60067

>  <Non-H Atoms>
24

>  <Non-C/H Atoms>
10

>  <Electronegative Atoms>
10

>  <Stereo Centers>
3

>  <Rotatable Bonds>
15

>  <Rings Closures>
0

>  <Aromatic Rings>
0

>  <Aromatic Atoms>
0

>  <sp3-Atoms>
17

>  <Symmetric atoms>
0

$$$$

eCreator 1.02D

 25 24  0  0  0  0  0  0  0  0999 V2000
    9.5263   -0.0000   -0.0000 P   0  0  0  0  0  0  0  0  0  0  0  0
    9.5263    1.0000   -0.0000 O   0  0  0  0  0  0  0  0  0  0  0  0
    8.6603   -0.5000   -0.0000 O   0  0  0  0  0  0  0  0  0  0  0  0
   10.3923   -0.5000   -0.0000 N   0  0  0  0  0  0  0  0  0  0  0  0
   10.3923    1.5000   -0.0000 C   0  0  0  0  0  0  0  0  0  0  0  0
    7.7942   -0.0000   -0.0000 C   0  0  0  0  0  0  0  0  0  0  0  0
   11.2583   -0.0000   -0.0000 C   0  0  0  0  0  0  0  0  0  0  0  0
   10.3923    2.5000   -0.0000 C   0  0  0  0  0  0  0  0  0  0  0  0
   11.2583    1.0000   -0.0000 C   0  0  0  0  0  0  0  0  0  0  0  0
    6.9282   -0.5000   -0.0000 C   0  0  0  0  0  0  0  0  0  0  0  0
   12.1244   -0.5000   -0.0000 C   0  0  0  0  0  0  0  0  0  0  0  0
   11.2583    3.0000   -0.0000 C   0  0  0  0  0  0  0  0  0  0  0  0
    6.0622   -0.0000   -0.0000 C   0  0  0  0  0  0  0  0  0  0  0  0
   12.9904   -0.0000   -0.0000 O   0  0  0  0  0  0  0  0  0  0  0  0
   12.1244    2.5000   -0.0000 C   0  0  0  0  0  0  0  0  0  0  0  0
    5.1962   -0.5000   -0.0000 C   0  0  0  0  0  0  0  0  0  0  0  0
   13.8564   -0.5000   -0.0000 C   0  0  0  0  0  0  0  0  0  0  0  0
    4.3301   -0.0000   -0.0000 C   0  0  0  0  0  0  0  0  0  0  0  0
   14.7224   -0.0000   -0.0000 C   0  0  0  0  0  0  0  0  0  0  0  0
    3.4641   -0.5000   -0.0000 N   0  0  0  0  0  0  0  0  0  0  0  0
    2.5981   -0.0000   -0.0000 C   0  0  0  0  0  0  0  0  0  0  0  0
    3.4641   -1.5000   -0.0000 C   0  0  0  0  0  0  0  0  0  0  0  0
    1.7321   -0.5000   -0.0000 N   0  0  0  0  0  0  0  0  0  0  0  0
    0.8660   -0.0000   -0.0000 C   0  0  0  0  0  0  0  0  0  0  0  0
    0.0000   -0.5000   -0.0000 O   0  0  0  0  0  0  0  0  0  0  0  0
  1  2  1  0  0  0  0
  1  3  1  0  0  0  0
  1  4  1  0  0  0  0
  2  5  1  0  0  0  0
  3  6  1  0  0  0  0
  4  7  1  0  0  0  0
  5  8  1  0  0  0  0
  5  9  2  0  0  0  0
  6 10  1  0  0  0  0
  7 11  1  0  0  0  0
  8 12  2  0  0  0  0
 10 13  1  0  0  0  0
 11 14  1  0  0  0  0
 12 15  1  0  0  0  0
 13 16  1  0  0  0  0
 14 17  1  0  0  0  0
 16 18  1  0  0  0  0
 17 19  1  0  0  0  0
 18 20  1  0  0  0  0
 20 21  1  0  0  0  0
 20 22  1  0  0  0  0
 21 23  1  0  0  0  0
 23 24  1  0  0  0  0
 24 25  2  0  0  0  0
M  END
>  <idcoordinates2D>


>  <FragFp>
;hzxzernzIzil92dZaD9@48Xb@c8kVKVp!90W0V1P!F0Z&F2#6#W(40V08$V14!

>  <PathFp>
!8!HN%X0m0ZcFK!211@010904V8FF21NB06X0V940V0VG2mVDl1!JW0F04VF!c30F022o0F2V5010

>  <SkelSpheres>
//(H(101.1/)21/2!203$3.1//%4/8/!2///$3.2/-1$2&1$1*2#4/*3/!1!201,1%@*1+1.2#6&1!1/.2)2$4//!1///02!2!2)12/-2&3101/01!4//(1%3$1%1/.1%1#102.1//,40e&1/!2(1/%1/%101#1$2/)1,2,1+21)2+2$1$31/*2/12,103/#1!1$4!1*

>  <Structure>
ficpR@LY[AEa`|DjUYWU]^]jjffjjjiAAS@

>  <Atoms>
25

>  <Bonds>
24

>  <Total Molweight>
341

>  <Total Molweight 2>
341.178

>  <cLogP>
2.9689

>  <H-Acceptors>
7

>  <H-Donors>
0

>  <Total Surface Area>
40.16

>  <Relative PSA>
1.3369

>  <Polar Surface Area>
68.07

>  <Shape Index>
0.72

>  <Molecular Flexibility>
0.80503

>  <Molecular Complexity>
0.56169

>  <Non-H Atoms>
25

>  <Non-C/H Atoms>
8

>  <Electronegative Atoms>
8

>  <Stereo Centers>
1

>  <Rotatable Bonds>
17

>  <Rings Closures>
0

>  <Aromatic Rings>
0

>  <Aromatic Atoms>
0

>  <sp3-Atoms>
18

>  <Symmetric atoms>
0

$$$$

eCreator 1.02D

 25 24  0  0  0  0  0  0  0  0999 V2000
    7.7942   -0.0000   -0.0000 P   0  0  0  0  0  0  0  0  0  0  0  0
    8.6603   -0.5000   -0.0000 O   0  0  0  0  0  0  0  0  0  0  0  0
    6.9282   -0.5000   -0.0000 O   0  0  0  0  0  0  0  0  0  0  0  0
    7.7942    1.0000   -0.0000 N   0  0  0  0  0  0  0  0  0  0  0  0
    9.5263   -0.0000   -0.0000 C   0  0  0  0  0  0  0  0  0  0  0  0
    6.0622   -0.0000   -0.0000 C   0  0  0  0  0  0  0  0  0  0  0  0
    6.9282    1.5000   -0.0000 C   0  0  0  0  0  0  0  0  0  0  0  0
   10.3923   -0.5000   -0.0000 C   0  0  0  0  0  0  0  0  0  0  0  0
    5.1962   -0.5000   -0.0000 C   0  0  0  0  0  0  0  0  0  0  0  0
    6.9282    2.5000   -0.0000 C   0  0  0  0  0  0  0  0  0  0  0  0
    6.0622    1.0000   -0.0000 C   0  0  0  0  0  0  0  0  0  0  0  0
   11.2583   -0.0000   -0.0000 C   0  0  0  0  0  0  0  0  0  0  0  0
    4.3301   -0.0000   -0.0000 O   0  0  0  0  0  0  0  0  0  0  0  0
    5.1962   -1.5000   -0.0000 C   0  0  0  0  0  0  0  0  0  0  0  0
    6.0622    3.0000   -0.0000 O   0  0  0  0  0  0  0  0  0  0  0  0
   12.1244   -0.5000   -0.0000 C   0  0  0  0  0  0  0  0  0  0  0  0
    3.4641   -0.5000   -0.0000 C   0  0  0  0  0  0  0  0  0  0  0  0
    2.5981   -0.0000   -0.0000 N   0  0  0  0  0  0  0  0  0  0  0  0
    3.4641   -1.5000   -0.0000 C   0  0  0  0  0  0  0  0  0  0  0  0
    1.7321   -0.5000   -0.0000 C   0  0  0  0  0  0  0  0  0  0  0  0
    2.5981    1.0000   -0.0000 C   0  0  0  0  0  0  0  0  0  0  0  0
    2.5981   -2.0000   -0.0000 F   0  0  0  0  0  0  0  0  0  0  0  0
    4.3301   -2.0000   -0.0000 C   0  0  0  0  0  0  0  0  0  0  0  0
    0.8660   -0.0000   -0.0000 C   0  0  0  0  0  0  0  0  0  0  0  0
    0.8660    1.0000   -0.0000 C   0  0  0  0  0  0  0  0  0  0  0  0
  1  2  1  0  0  0  0
  1  3  1  0  0  0  0
  1  4  1  0  0  0  0
  2  5  1  0  0  0  0
  3  6  1  0  0  0  0
  7  4  1  1  0  0  0
  5  8  2  0  0  0  0
  9  6  1  0  0  0  0
  7 10  1  0  0  0  0
  7 11  1  0  0  0  0
  8 12  1  0  0  0  0
  9 13  1  6  0  0  0
  9 14  1  0  0  0  0
 10 15  1  0  0  0  0
 12 16  2  0  0  0  0
 17 13  1  6  0  0  0
 17 18  1  0  0  0  0
 19 17  1  0  0  0  0
 18 20  1  0  0  0  0
 18 21  1  0  0  0  0
 19 22  1  6  0  0  0
 19 23  1  0  0  0  0
 20 24  2  0  0  0  0
 24 25  1  0  0  0  0
M  END
>  <idcoordinates2D>


>  <FragFp>
;EvSUeMrzlzyxOXf5aTjf4DXbA@Fko_WG03_1n4D8P5VN@_FFG0Oc!4!F0401W0J#4!10N$21B!

>  <PathFp>
F084F2NFF!4X4mV_80L10@058#95020FG258W06402840V0k90u0@k!1FGFN06V!3c1F!62kFJ2V_01F

>  <SkelSpheres>
!1/%1%5&7(1%3!1&1//,1#A$20101/#1,1.2/B+3///-101!2/-1/$1+12*1/,1!2#4$1$1)1/%2%2$2/!B,2*101+1&1$2$4(1!2//,4/02.23%1/&1/$3&2,3//+201!2/&2/////.e(2%1(1!1,3#2/)3#1$2!1/2#2/!1$1/+1(1!3.1#1$1*1/-6011101%102/,2-

>  <Structure>
ficPQ@LQ``s`^EYCIHddeDhlkEEEZjfjjZjibLPhFIbFSV

>  <Atoms>
25

>  <Bonds>
24

>  <Total Molweight>
346

>  <Total Molweight 2>
346.169

>  <cLogP>
2.0174

>  <H-Acceptors>
6

>  <H-Donors>
0

>  <Total Surface Area>
57.57

>  <Relative PSA>
0.87198

>  <Polar Surface Area>
67.99

>  <Shape Index>
0.6

>  <Molecular Flexibility>
0.73599

>  <Molecular Complexity>
0.65353

>  <Non-H Atoms>
25

>  <Non-C/H Atoms>
8

>  <Electronegative Atoms>
8

>  <Stereo Centers>
5

>  <Rotatable Bonds>
14

>  <Rings Closures>
0

>  <Aromatic Rings>
0

>  <Aromatic Atoms>
0

>  <sp3-Atoms>
18

>  <Symmetric atoms>
0

$$$$

eCreator 1.02D

 25 24  0  0  0  0  0  0  0  0999 V2000
    7.7942   -0.0000   -0.0000 P   0  0  0  0  0  0  0  0  0  0  0  0
    8.6603   -0.5000   -0.0000 O   0  0  0  0  0  0  0  0  0  0  0  0
    6.9282   -0.5000   -0.0000 O   0  0  0  0  0  0  0  0  0  0  0  0
    7.7942    1.0000   -0.0000 N   0  0  0  0  0  0  0  0  0  0  0  0
    9.5263   -0.0000   -0.0000 C   0  0  0  0  0  0  0  0  0  0  0  0
    6.0622   -0.0000   -0.0000 C   0  0  0  0  0  0  0  0  0  0  0  0
    6.9282    1.5000   -0.0000 C   0  0  0  0  0  0  0  0  0  0  0  0
   10.3923   -0.5000   -0.0000 C   0  0  0  0  0  0  0  0  0  0  0  0
    5.1962   -0.5000   -0.0000 C   0  0  0  0  0  0  0  0  0  0  0  0
    6.9282    2.5000   -0.0000 C   0  0  0  0  0  0  0  0  0  0  0  0
   11.2583   -0.0000   -0.0000 C   0  0  0  0  0  0  0  0  0  0  0  0
    4.3301   -0.0000   -0.0000 O   0  0  0  0  0  0  0  0  0  0  0  0
    5.1962   -1.5000   -0.0000 C   0  0  0  0  0  0  0  0  0  0  0  0
    6.0622    3.0000   -0.0000 O   0  0  0  0  0  0  0  0  0  0  0  0
   12.1244   -0.5000   -0.0000 C   0  0  0  0  0  0  0  0  0  0  0  0
    3.4641   -0.5000   -0.0000 C   0  0  0  0  0  0  0  0  0  0  0  0
   12.1244   -1.5000   -0.0000 C   0  0  0  0  0  0  0  0  0  0  0  0
    2.5981   -0.0000   -0.0000 N   0  0  0  0  0  0  0  0  0  0  0  0
    3.4641   -1.5000   -0.0000 C   0  0  0  0  0  0  0  0  0  0  0  0
    2.5981    1.0000   -0.0000 C   0  0  0  0  0  0  0  0  0  0  0  0
    1.7321   -0.5000   -0.0000 C   0  0  0  0  0  0  0  0  0  0  0  0
    4.3301   -2.0000   -0.0000 F   0  0  0  0  0  0  0  0  0  0  0  0
    1.7321    1.5000   -0.0000 C   0  0  0  0  0  0  0  0  0  0  0  0
    0.8660   -0.0000   -0.0000 N   0  0  0  0  0  0  0  0  0  0  0  0
    0.0000   -0.5000   -0.0000 C   0  0  0  0  0  0  0  0  0  0  0  0
  1  2  1  0  0  0  0
  1  3  1  0  0  0  0
  1  4  1  0  0  0  0
  2  5  1  0  0  0  0
  3  6  1  0  0  0  0
  4  7  1  0  0  0  0
  5  8  2  0  0  0  0
  9  6  1  0  0  0  0
  7 10  1  0  0  0  0
  8 11  1  0  0  0  0
  9 12  1  6  0  0  0
  9 13  1  0  0  0  0
 10 14  2  0  0  0  0
 11 15  2  0  0  0  0
 16 12  1  6  0  0  0
 15 17  1  0  0  0  0
 16 18  1  0  0  0  0
 16 19  1  0  0  0  0
 18 20  1  0  0  0  0
 18 21  1  0  0  0  0
 19 22  1  0  0  0  0
 20 23  2  0  0  0  0
 21 24  1  0  0  0  0
 24 25  1  0  0  0  0
M  END
>  <idcoordinates2D>


>  <FragFp>
;EzSUeMrzlzutOXf5aUjf4DXb@@kFo5VO83h1Y069PCVH@W0FG098!4$401W0o#4$N$X1B!

>  <PathFp>
N084F2NJF!4X4H0_B4J102058#854X0FF248Z04Z02840V0V90u0@k021NGFN0DZF0I8CG!22kFJ2V_01F

>  <SkelSpheres>
//2&A(1/01(1&1(12/21#5$3#1/#1+1/4/E+1////1*2/%1/1#1,1*4#1//%1$1)1///%7&1/.1!2!21$1$4(12///,31!1.2!1&2/&3&2/02)1!1//!2(1013#1+1/&1//*2!1//0d(2%1(102!1.1&2/*22!1//(1//01)1,102012#1!1!1(1/03%2$5!1!2#10103#2(1.606+

>  <Structure>
ficpQ@LQ{AFk@|JrFRQIIIJIHjZIHuUMUKUUMHEOQCJs@

>  <Atoms>
25

>  <Bonds>
24

>  <Total Molweight>
348

>  <Total Molweight 2>
348.165

>  <cLogP>
0.5392

>  <H-Acceptors>
7

>  <H-Donors>
0

>  <Total Surface Area>
71.95

>  <Relative PSA>
0.74621

>  <Polar Surface Area>
68.07

>  <Shape Index>
0.64

>  <Molecular Flexibility>
0.72066

>  <Molecular Complexity>
0.63799

>  <Non-H Atoms>
25

>  <Non-C/H Atoms>
9

>  <Electronegative Atoms>
9

>  <Stereo Centers>
3

>  <Rotatable Bonds>
16

>  <Rings Closures>
0

>  <Aromatic Rings>
0

>  <Aromatic Atoms>
0

>  <sp3-Atoms>
16

>  <Symmetric atoms>
0

$$$$

eCreator 1.02D

 25 24  0  0  0  0  0  0  0  0999 V2000
    7.7942   -0.0000   -0.0000 P   0  0  0  0  0  0  0  0  0  0  0  0
    7.7942   -1.0000   -0.0000 O   0  0  0  0  0  0  0  0  0  0  0  0
    7.7942    1.0000   -0.0000 O   0  0  0  0  0  0  0  0  0  0  0  0
    6.9282   -0.5000   -0.0000 O   0  0  0  0  0  0  0  0  0  0  0  0
    8.6603   -0.5000   -0.0000 N   0  0  0  0  0  0  0  0  0  0  0  0
    8.6603    1.5000   -0.0000 C   0  0  0  0  0  0  0  0  0  0  0  0
    6.0622   -0.0000   -0.0000 C   0  0  0  0  0  0  0  0  0  0  0  0
    9.5263   -0.0000   -0.0000 C   0  0  0  0  0  0  0  0  0  0  0  0
    9.5263    1.0000   -0.0000 C   0  0  0  0  0  0  0  0  0  0  0  0
    8.6603    2.5000   -0.0000 C   0  0  0  0  0  0  0  0  0  0  0  0
    5.1962   -0.5000   -0.0000 C   0  0  0  0  0  0  0  0  0  0  0  0
   10.3923   -0.5000   -0.0000 C   0  0  0  0  0  0  0  0  0  0  0  0
   10.3923    1.5000   -0.0000 C   0  0  0  0  0  0  0  0  0  0  0  0
    9.5263    3.0000   -0.0000 C   0  0  0  0  0  0  0  0  0  0  0  0
    4.3301   -0.0000   -0.0000 O   0  0  0  0  0  0  0  0  0  0  0  0
   11.2583   -0.0000   -0.0000 O   0  0  0  0  0  0  0  0  0  0  0  0
   10.3923    2.5000   -0.0000 C   0  0  0  0  0  0  0  0  0  0  0  0
    3.4641   -0.5000   -0.0000 C   0  0  0  0  0  0  0  0  0  0  0  0
   12.1244   -0.5000   -0.0000 C   0  0  0  0  0  0  0  0  0  0  0  0
    2.5981   -0.0000   -0.0000 N   0  0  0  0  0  0  0  0  0  0  0  0
   12.9904   -0.0000   -0.0000 C   0  0  0  0  0  0  0  0  0  0  0  0
   12.1244   -1.5000   -0.0000 C   0  0  0  0  0  0  0  0  0  0  0  0
    1.7321   -0.5000   -0.0000 C   0  0  0  0  0  0  0  0  0  0  0  0
    0.8660   -0.0000   -0.0000 N   0  0  0  0  0  0  0  0  0  0  0  0
    0.0000   -0.5000   -0.0000 C   0  0  0  0  0  0  0  0  0  0  0  0
  1  2  2  0  0  0  0
  1  3  1  0  0  0  0
  1  4  1  0  0  0  0
  1  5  1  0  0  0  0
  3  6  1  0  0  0  0
  4  7  1  0  0  0  0
  5  8  1  0  0  0  0
  6  9  1  0  0  0  0
  6 10  2  0  0  0  0
  7 11  1  0  0  0  0
  8 12  1  0  0  0  0
  9 13  2  0  0  0  0
 10 14  1  0  0  0  0
 11 15  1  0  0  0  0
 12 16  1  0  0  0  0
 13 17  1  0  0  0  0
 15 18  1  0  0  0  0
 16 19  1  0  0  0  0
 18 20  1  0  0  0  0
 19 21  1  0  0  0  0
 19 22  1  0  0  0  0
 20 23  1  0  0  0  0
 23 24  1  0  0  0  0
 24 25  1  0  0  0  0
M  END
>  <idcoordinates2D>


>  <FragFp>
;jvxUgrlxSzcl8Dh8aDh@h83M@80VVMXG01A0_!fPV9FVl!F8!J2#51!W#184040V28$X14!

>  <PathFp>
!84F2NFF!BY0m0_g4S10211@#96420F025Nc02a02850V0V96m06k!WN11c1ZVF03c9#H2J040V501F

>  <SkelSpheres>
$2//!D(11/-1/(1$2$3$1-21.2#2.104(12%B/!2///$3.1//#1!1$101%1*51-1*2/1-2)2!@#1#3.1/!9/%1/-1$5/1(2//!1!1/#2!1!2(2//-201!3)1!3/%2////*2//%1/#3)10d1.2%1!301/%1,22.3/,1/$1/#3%2!1%1/01*1/01//#104(3/#4!1(12

>  <Structure>
ficqR@BY{AFG^AxYIIdeDddeeeDTuUSSUUUTA@kS@

>  <Atoms>
25

>  <Bonds>
24

>  <Total Molweight>
345

>  <Total Molweight 2>
345.166

>  <cLogP>
1.1603

>  <H-Acceptors>
8

>  <H-Donors>
0

>  <Total Surface Area>
49.43

>  <Relative PSA>
1.369

>  <Polar Surface Area>
73.52

>  <Shape Index>
0.64

>  <Molecular Flexibility>
0.80716

>  <Molecular Complexity>
0.64751

>  <Non-H Atoms>
25

>  <Non-C/H Atoms>
9

>  <Electronegative Atoms>
9

>  <Stereo Centers>
1

>  <Rotatable Bonds>
15

>  <Rings Closures>
0

>  <Aromatic Rings>
0

>  <Aromatic Atoms>
0

>  <sp3-Atoms>
19

>  <Symmetric atoms>
1

$$$$

eCreator 1.02D

 25 24  0  0  0  0  0  0  0  0999 V2000
    8.6603   -0.5000   -0.0000 P   0  0  0  0  0  0  0  0  0  0  0  0
    9.5263   -0.0000   -0.0000 O   0  0  0  0  0  0  0  0  0  0  0  0
    7.7942   -0.0000   -0.0000 O   0  0  0  0  0  0  0  0  0  0  0  0
    8.6603   -1.5000   -0.0000 N   0  0  0  0  0  0  0  0  0  0  0  0
   10.3923   -0.5000   -0.0000 C   0  0  0  0  0  0  0  0  0  0  0  0
    6.9282   -0.5000   -0.0000 C   0  0  0  0  0  0  0  0  0  0  0  0
    9.5263   -2.0000   -0.0000 C   0  0  0  0  0  0  0  0  0  0  0  0
   11.2583   -0.0000   -0.0000 C   0  0  0  0  0  0  0  0  0  0  0  0
    6.0622   -0.0000   -0.0000 C   0  0  0  0  0  0  0  0  0  0  0  0
    9.5263   -3.0000   -0.0000 C   0  0  0  0  0  0  0  0  0  0  0  0
   10.3923   -1.5000   -0.0000 C   0  0  0  0  0  0  0  0  0  0  0  0
   12.1244   -0.5000   -0.0000 C   0  0  0  0  0  0  0  0  0  0  0  0
    5.1962   -0.5000   -0.0000 O   0  0  0  0  0  0  0  0  0  0  0  0
   10.3923   -3.5000   -0.0000 O   0  0  0  0  0  0  0  0  0  0  0  0
   12.9904   -0.0000   -0.0000 C   0  0  0  0  0  0  0  0  0  0  0  0
    4.3301   -0.0000   -0.0000 C   0  0  0  0  0  0  0  0  0  0  0  0
    3.4641   -0.5000   -0.0000 N   0  0  0  0  0  0  0  0  0  0  0  0
    4.3301    1.0000   -0.0000 C   0  0  0  0  0  0  0  0  0  0  0  0
    2.5981   -0.0000   -0.0000 C   0  0  0  0  0  0  0  0  0  0  0  0
    3.4641   -1.5000   -0.0000 C   0  0  0  0  0  0  0  0  0  0  0  0
    3.4641    1.5000   -0.0000 F   0  0  0  0  0  0  0  0  0  0  0  0
    1.7321   -0.5000   -0.0000 C   0  0  0  0  0  0  0  0  0  0  0  0
    4.3301   -2.0000   -0.0000 N   0  0  0  0  0  0  0  0  0  0  0  0
    1.7321   -1.5000   -0.0000 C   0  0  0  0  0  0  0  0  0  0  0  0
    0.8660   -2.0000   -0.0000 O   0  0  0  0  0  0  0  0  0  0  0  0
  1  2  1  0  0  0  0
  1  3  1  0  0  0  0
  1  4  1  0  0  0  0
  2  5  1  0  0  0  0
  3  6  1  0  0  0  0
  7  4  1  1  0  0  0
  5  8  2  0  0  0  0
  6  9  1  0  0  0  0
  7 10  1  0  0  0  0
  7 11  1  0  0  0  0
  8 12  1  0  0  0  0
  9 13  1  0  0  0  0
 10 14  1  0  0  0  0
 12 15  2  0  0  0  0
 16 13  1  1  0  0  0
 16 17  1  0  0  0  0
 16 18  1  0  0  0  0
 17 19  1  0  0  0  0
 17 20  1  0  0  0  0
 18 21  1  0  0  0  0
 19 22  2  0  0  0  0
 20 23  1  0  0  0  0
 22 24  1  0  0  0  0
 24 25  2  0  0  0  0
M  END
>  <idcoordinates2D>


>  <FragFp>
;EzSUeMrzlzutOXf5aUeA4D2b@@kVZ_VO8351Y0D8@5VF@V0FF08V%F#1W0J#4$N$X1B!

>  <PathFp>
F084N2NFF!6X4mV_B4L102058#950X0F2258Z02402840V0k90u0@k!1FGFN06V!7cCF!62kF40V_01F

>  <SkelSpheres>
//3&B(1)1&1//,1#5$3#1//01//B%2$3/)2-1/$1*203-1&1&1,1&1$3*1/1%2$1,1$102-1!2/!2$2/!6&1$2,1+1%21$1$5)2&1//&6,2#1.23%1/*3//#2!4//+201!1$1#2,2///)2//!10c%1(1+1!2-1/)1)6.1/+1/&2)1(1/!1)1*1(2/$701#3%103/1+203)11

>  <Structure>
ficqQ@LA[AAkCAxEdLdbRRTRVQbbRvjjZjfjiiPq^bFQV

>  <Atoms>
25

>  <Bonds>
24

>  <Total Molweight>
352

>  <Total Molweight 2>
352.153

>  <cLogP>
-0.739

>  <H-Acceptors>
8

>  <H-Donors>
0

>  <Total Surface Area>
88.14

>  <Relative PSA>
0.75777

>  <Polar Surface Area>
88.3

>  <Shape Index>
0.64

>  <Molecular Flexibility>
0.78205

>  <Molecular Complexity>
0.60895

>  <Non-H Atoms>
25

>  <Non-C/H Atoms>
10

>  <Electronegative Atoms>
10

>  <Stereo Centers>
3

>  <Rotatable Bonds>
16

>  <Rings Closures>
0

>  <Aromatic Rings>
0

>  <Aromatic Atoms>
0

>  <sp3-Atoms>
15

>  <Symmetric atoms>
0

$$$$

eCreator 1.02D

 25 24  0  0  0  0  0  0  0  0999 V2000
   14.2894   -0.0000   -0.0000 P   0  0  0  0  0  0  0  0  0  0  0  0
   15.5885   -0.7500   -0.0000 O   0  0  0  0  0  0  0  0  0  0  0  0
   12.9904   -0.7500   -0.0000 O   0  0  0  0  0  0  0  0  0  0  0  0
   14.2894    1.5000   -0.0000 N   0  0  0  0  0  0  0  0  0  0  0  0
   16.8875   -0.0000   -0.0000 C   0  0  0  0  0  0  0  0  0  0  0  0
   11.6914   -0.0000   -0.0000 C   0  0  0  0  0  0  0  0  0  0  0  0
   15.5885    2.2500   -0.0000 C   0  0  0  0  0  0  0  0  0  0  0  0
   18.1866   -0.7500   -0.0000 C   0  0  0  0  0  0  0  0  0  0  0  0
   10.3923   -0.7500   -0.0000 C   0  0  0  0  0  0  0  0  0  0  0  0
   15.5885    3.7500   -0.0000 C   0  0  0  0  0  0  0  0  0  0  0  0
   19.4856   -0.0000   -0.0000 C   0  0  0  0  0  0  0  0  0  0  0  0
    9.0933   -0.0000   -0.0000 C   0  0  0  0  0  0  0  0  0  0  0  0
   19.4856    1.5000   -0.0000 C   0  0  0  0  0  0  0  0  0  0  0  0
    9.0933    1.5000   -0.0000 O   0  0  0  0  0  0  0  0  0  0  0  0
    7.7942   -0.7500   -0.0000 C   0  0  0  0  0  0  0  0  0  0  0  0
   20.7846    2.2500   -0.0000 C   0  0  0  0  0  0  0  0  0  0  0  0
    7.0442   -2.0490   -0.0000 F   0  0  0  0  0  0  0  0  0  0  0  0
    6.4952   -0.0000   -0.0000 C   0  0  0  0  0  0  0  0  0  0  0  0
    8.5442   -2.0490   -0.0000 C   0  0  0  0  0  0  0  0  0  0  0  0
   22.0837    1.5000   -0.0000 C   0  0  0  0  0  0  0  0  0  0  0  0
    5.1962   -0.7500   -0.0000 N   0  0  0  0  0  0  0  0  0  0  0  0
    3.8971   -0.0000   -0.0000 C   0  0  0  0  0  0  0  0  0  0  0  0
    2.5981   -0.7500   -0.0000 C   0  0  0  0  0  0  0  0  0  0  0  0
    2.5981   -2.2500   -0.0000 C   0  0  0  0  0  0  0  0  0  0  0  0
    1.2990   -3.0000   -0.0000 O   0  0  0  0  0  0  0  0  0  0  0  0
  1  2  1  0  0  0  0
  1  3  1  0  0  0  0
  1  4  1  0  0  0  0
  2  5  1  0  0  0  0
  3  6  1  0  0  0  0
  4  7  1  0  0  0  0
  5  8  1  0  0  0  0
  6  9  1  0  0  0  0
  7 10  1  0  0  0  0
  8 11  2  0  0  0  0
 12  9  1  0  0  0  0
 11 13  1  0  0  0  0
 12 14  1  6  0  0  0
 15 12  1  0  0  0  0
 13 16  2  0  0  0  0
 15 17  1  1  0  0  0
 15 18  1  0  0  0  0
 15 19  1  0  0  0  0
 16 20  1  0  0  0  0
 18 21  1  0  0  0  0
 21 22  1  0  0  0  0
 22 23  2  0  0  0  0
 23 24  1  0  0  0  0
 24 25  2  0  0  0  0
M  END
>  <idcoordinates2D>


>  <FragFp>
;EzUzeM:IzioNXfreDh@4umbceRF0KWGKl801VV9PB!LB022$22#V#5V$4LF!H!V!1B!

>  <PathFp>
F09082N2G!2Y4FVZcF51021FX0108JB08FI30F50422V840V0m12F0@k1#WFF06VF!930F062oFF204010

>  <SkelSpheres>
02/!1+2%A(1)1!5!12/#2/&2$3$1//$1.24/E$1*2/$1/&3&3/.2///&1/02+1$1%1!103%1%21$1//+9!3#1/1*1/%4//!2.1%2-1%1+2!3//&2(1(2,2$3/%1/012+2!1!1///-112.1.1!10e!1/&1/01//#1)13#1$1/1/(1/)3/&21/&2%1%1*1!1%102/,61@+

>  <Structure>
ficPQ@LE`bpp^@YCIHdddeeEiEbdjjjfjZjfTZcibRyjp

>  <Atoms>
25

>  <Bonds>
24

>  <Total Molweight>
346

>  <Total Molweight 2>
346.169

>  <cLogP>
1.7974

>  <H-Acceptors>
6

>  <H-Donors>
0

>  <Total Surface Area>
68.41

>  <Relative PSA>
0.77825

>  <Polar Surface Area>
75.83

>  <Shape Index>
0.76

>  <Molecular Flexibility>
0.75916

>  <Molecular Complexity>
0.60895

>  <Non-H Atoms>
25

>  <Non-C/H Atoms>
8

>  <Electronegative Atoms>
8

>  <Stereo Centers>
3

>  <Rotatable Bonds>
15

>  <Rings Closures>
0

>  <Aromatic Rings>
0

>  <Aromatic Atoms>
0

>  <sp3-Atoms>
15

>  <Symmetric atoms>
0

$$$$

eCreator 1.02D

 25 24  0  0  0  0  0  0  0  0999 V2000
   14.2894   -0.0000   -0.0000 P   0  0  0  0  0  0  0  0  0  0  0  0
   15.5885    0.7500   -0.0000 O   0  0  0  0  0  0  0  0  0  0  0  0
   14.2894    1.5000   -0.0000 O   0  0  0  0  0  0  0  0  0  0  0  0
   12.9904   -0.7500   -0.0000 O   0  0  0  0  0  0  0  0  0  0  0  0
   15.5885   -0.7500   -0.0000 N   0  0  0  0  0  0  0  0  0  0  0  0
   15.5885    2.2500   -0.0000 C   0  0  0  0  0  0  0  0  0  0  0  0
   11.6914   -0.0000   -0.0000 C   0  0  0  0  0  0  0  0  0  0  0  0
   16.8875   -0.0000   -0.0000 C   0  0  0  0  0  0  0  0  0  0  0  0
   15.5885    3.7500   -0.0000 C   0  0  0  0  0  0  0  0  0  0  0  0
   10.3923   -0.7500   -0.0000 C   0  0  0  0  0  0  0  0  0  0  0  0
   18.1866   -0.7500   -0.0000 C   0  0  0  0  0  0  0  0  0  0  0  0
   16.8875    1.5000   -0.0000 C   0  0  0  0  0  0  0  0  0  0  0  0
    9.0933   -0.0000   -0.0000 C   0  0  0  0  0  0  0  0  0  0  0  0
   19.4856   -0.0000   -0.0000 O   0  0  0  0  0  0  0  0  0  0  0  0
    7.7942   -0.7500   -0.0000 C   0  0  0  0  0  0  0  0  0  0  0  0
   20.7846   -0.7500   -0.0000 C   0  0  0  0  0  0  0  0  0  0  0  0
    7.0442   -2.0490   -0.0000 F   0  0  0  0  0  0  0  0  0  0  0  0
    6.4952   -0.0000   -0.0000 C   0  0  0  0  0  0  0  0  0  0  0  0
    8.5442   -2.0490   -0.0000 C   0  0  0  0  0  0  0  0  0  0  0  0
    5.1962   -0.7500   -0.0000 N   0  0  0  0  0  0  0  0  0  0  0  0
    3.8971   -0.0000   -0.0000 C   0  0  0  0  0  0  0  0  0  0  0  0
    5.1962   -2.2500   -0.0000 C   0  0  0  0  0  0  0  0  0  0  0  0
    2.5981   -0.7500   -0.0000 C   0  0  0  0  0  0  0  0  0  0  0  0
    2.5981   -2.2500   -0.0000 C   0  0  0  0  0  0  0  0  0  0  0  0
    1.2990   -3.0000   -0.0000 N   0  0  0  0  0  0  0  0  0  0  0  0
  1  2  2  0  0  0  0
  1  3  1  0  0  0  0
  1  4  1  0  0  0  0
  1  5  1  0  0  0  0
  3  6  1  0  0  0  0
  4  7  1  0  0  0  0
  8  5  1  1  0  0  0
  6  9  2  0  0  0  0
  7 10  1  0  0  0  0
  8 11  1  0  0  0  0
  8 12  1  0  0  0  0
 10 13  1  0  0  0  0
 11 14  1  0  0  0  0
 15 13  1  0  0  0  0
 14 16  1  0  0  0  0
 15 17  1  1  0  0  0
 15 18  1  0  0  0  0
 15 19  1  0  0  0  0
 18 20  1  0  0  0  0
 20 21  1  0  0  0  0
 20 22  1  0  0  0  0
 21 23  2  0  0  0  0
 23 24  1  0  0  0  0
 24 25  1  0  0  0  0
M  END
>  <idcoordinates2D>


>  <FragFp>
;jvvzir<ytOijyeTdQhDYbec8k5bn5K371_kg@PV9FewHF2!V4$H1FV14V#JJF0V28!V!1B!

>  <PathFp>
F08!3F!808X4mVZ8J810209e01092!8FG21N106!V850V0m10k0Dk1#WFk1XV!Fd30F0L2kFF2V5050

>  <SkelSpheres>
//2&D#1#11(1!3%1/03/1%2$4$3-3/2$2//05/*1/*1&3/03&1//+1/02%1/%1.3/1(21!5/!2%1&1)8+1+1)102$1)2$4/)2/&1-103%1/02(1042#2//%2/!2//-1!1///-1$3+2//%d1!2!1#1/!1&1/!2,1/%1*2%101#1%2.1/22&103/12%1%1&1$1&1/2%1%10401%2!3/32,

>  <Structure>
ficpQ@BYGAFK@|@rFRRYIISKIRGQYMUSUUUUMHxgREV

>  <Atoms>
25

>  <Bonds>
24

>  <Total Molweight>
348

>  <Total Molweight 2>
348.165

>  <cLogP>
0.1009

>  <H-Acceptors>
7

>  <H-Donors>
0

>  <Total Surface Area>
52.53

>  <Relative PSA>
1.0978

>  <Polar Surface Area>
64.29

>  <Shape Index>
0.68

>  <Molecular Flexibility>
0.80976

>  <Molecular Complexity>
0.64123

>  <Non-H Atoms>
25

>  <Non-C/H Atoms>
9

>  <Electronegative Atoms>
9

>  <Stereo Centers>
3

>  <Rotatable Bonds>
14

>  <Rings Closures>
0

>  <Aromatic Rings>
0

>  <Aromatic Atoms>
0

>  <sp3-Atoms>
18

>  <Symmetric atoms>
0

$$$$

eCreator 1.02D

 25 24  0  0  0  0  0  0  0  0999 V2000
    7.7942   -0.0000   -0.0000 P   0  0  0  0  0  0  0  0  0  0  0  0
    8.6603   -0.5000   -0.0000 O   0  0  0  0  0  0  0  0  0  0  0  0
    6.9282   -0.5000   -0.0000 O   0  0  0  0  0  0  0  0  0  0  0  0
    7.7942    1.0000   -0.0000 N   0  0  0  0  0  0  0  0  0  0  0  0
    9.5263   -0.0000   -0.0000 C   0  0  0  0  0  0  0  0  0  0  0  0
    6.0622   -0.0000   -0.0000 C   0  0  0  0  0  0  0  0  0  0  0  0
    6.9282    1.5000   -0.0000 C   0  0  0  0  0  0  0  0  0  0  0  0
   10.3923   -0.5000   -0.0000 C   0  0  0  0  0  0  0  0  0  0  0  0
    5.1962   -0.5000   -0.0000 C   0  0  0  0  0  0  0  0  0  0  0  0
    6.9282    2.5000   -0.0000 C   0  0  0  0  0  0  0  0  0  0  0  0
    6.0622    1.0000   -0.0000 C   0  0  0  0  0  0  0  0  0  0  0  0
   11.2583   -0.0000   -0.0000 C   0  0  0  0  0  0  0  0  0  0  0  0
    4.3301   -0.0000   -0.0000 C   0  0  0  0  0  0  0  0  0  0  0  0
    6.0622    3.0000   -0.0000 O   0  0  0  0  0  0  0  0  0  0  0  0
   12.1244   -0.5000   -0.0000 C   0  0  0  0  0  0  0  0  0  0  0  0
    3.4641   -0.5000   -0.0000 C   0  0  0  0  0  0  0  0  0  0  0  0
    6.0622    4.0000   -0.0000 C   0  0  0  0  0  0  0  0  0  0  0  0
   12.1244   -1.5000   -0.0000 C   0  0  0  0  0  0  0  0  0  0  0  0
    2.5981   -0.0000   -0.0000 C   0  0  0  0  0  0  0  0  0  0  0  0
    3.4641   -1.5000   -0.0000 C   0  0  0  0  0  0  0  0  0  0  0  0
    5.1962    4.5000   -0.0000 C   0  0  0  0  0  0  0  0  0  0  0  0
    1.7321   -0.5000   -0.0000 N   0  0  0  0  0  0  0  0  0  0  0  0
    0.8660   -0.0000   -0.0000 C   0  0  0  0  0  0  0  0  0  0  0  0
    1.7321   -1.5000   -0.0000 C   0  0  0  0  0  0  0  0  0  0  0  0
    0.0000   -0.5000   -0.0000 O   0  0  0  0  0  0  0  0  0  0  0  0
  1  2  1  0  0  0  0
  1  3  1  0  0  0  0
  1  4  1  0  0  0  0
  2  5  1  0  0  0  0
  3  6  1  0  0  0  0
  7  4  1  1  0  0  0
  5  8  2  0  0  0  0
  6  9  1  0  0  0  0
  7 10  1  0  0  0  0
  7 11  1  0  0  0  0
  8 12  1  0  0  0  0
  9 13  1  0  0  0  0
 10 14  1  0  0  0  0
 12 15  2  0  0  0  0
 13 16  1  0  0  0  0
 14 17  1  0  0  0  0
 15 18  1  0  0  0  0
 16 19  1  0  0  0  0
 16 20  1  0  0  0  0
 17 21  1  0  0  0  0
 19 22  1  0  0  0  0
 22 23  1  0  0  0  0
 22 24  1  0  0  0  0
 23 25  2  0  0  0  0
M  END
>  <idcoordinates2D>


>  <FragFp>
;EzQzeM:nzytOWfoeTdA4DXbec8kZ_Wp0191W0Z8@40F@ZFF#V!8!H#15)V0N!V!14!

>  <PathFp>
!8!2N4#4X0m0_8F010@05@01090408FF258g06!VN40V0V10k0Dl120FW0N04VF!c30F0X2k0F2V_010

>  <SkelSpheres>
/*3$2&C(4/01/#1/&21#9$1#1$1/*4/4(2&A+1!1//,1,1&3/+1/$1,1*2/1%2$1&2$1$1,1%5/!2/(@&11*1$2+11,2$4-1///)1!2.2&1////!4//+101/01(1-1-1-1///20f#1!12%1+1/01+1%2/+2//1%2/1(21(1101)2$1%1-1/&12#14(1010102#2/(405+

>  <Structure>
ficPR@LU`bpp^FRQIIJIKIIQXqUUMUSUUTpXdLkL

>  <Atoms>
25

>  <Bonds>
24

>  <Total Molweight>
339

>  <Total Molweight 2>
339.182

>  <cLogP>
3.2729

>  <H-Acceptors>
6

>  <H-Donors>
0

>  <Total Surface Area>
33.52

>  <Relative PSA>
1.4958

>  <Polar Surface Area>
64.83

>  <Shape Index>
0.64

>  <Molecular Flexibility>
0.78478

>  <Molecular Complexity>
0.56446

>  <Non-H Atoms>
25

>  <Non-C/H Atoms>
7

>  <Electronegative Atoms>
7

>  <Stereo Centers>
3

>  <Rotatable Bonds>
15

>  <Rings Closures>
0

>  <Aromatic Rings>
0

>  <Aromatic Atoms>
0

>  <sp3-Atoms>
18

>  <Symmetric atoms>
0

$$$$

eCreator 1.02D

 25 24  0  0  0  0  0  0  0  0999 V2000
   12.9904   -0.7500   -0.0000 P   0  0  0  0  0  0  0  0  0  0  0  0
   12.9904    0.7500   -0.0000 O   0  0  0  0  0  0  0  0  0  0  0  0
   14.2894   -0.0000   -0.0000 O   0  0  0  0  0  0  0  0  0  0  0  0
   11.6913   -0.0000   -0.0000 O   0  0  0  0  0  0  0  0  0  0  0  0
   12.9904   -2.2500   -0.0000 N   0  0  0  0  0  0  0  0  0  0  0  0
   15.5885   -0.7500   -0.0000 C   0  0  0  0  0  0  0  0  0  0  0  0
   10.3923   -0.7500   -0.0000 C   0  0  0  0  0  0  0  0  0  0  0  0
   11.6913   -3.0000   -0.0000 C   0  0  0  0  0  0  0  0  0  0  0  0
   16.8875   -0.0000   -0.0000 C   0  0  0  0  0  0  0  0  0  0  0  0
   15.5885   -2.2500   -0.0000 C   0  0  0  0  0  0  0  0  0  0  0  0
    9.0933   -0.0000   -0.0000 C   0  0  0  0  0  0  0  0  0  0  0  0
   11.6913   -4.5000   -0.0000 C   0  0  0  0  0  0  0  0  0  0  0  0
   18.1865   -0.7500   -0.0000 C   0  0  0  0  0  0  0  0  0  0  0  0
    7.7942   -0.7500   -0.0000 C   0  0  0  0  0  0  0  0  0  0  0  0
   10.3923   -5.2500   -0.0000 O   0  0  0  0  0  0  0  0  0  0  0  0
   18.1865   -2.2500   -0.0000 C   0  0  0  0  0  0  0  0  0  0  0  0
    6.4952   -0.0000   -0.0000 C   0  0  0  0  0  0  0  0  0  0  0  0
   10.3923   -6.7500   -0.0000 C   0  0  0  0  0  0  0  0  0  0  0  0
    5.1962   -0.7500   -0.0000 C   0  0  0  0  0  0  0  0  0  0  0  0
    3.8971   -0.0000   -0.0000 N   0  0  0  0  0  0  0  0  0  0  0  0
    2.5981   -0.7500   -0.0000 C   0  0  0  0  0  0  0  0  0  0  0  0
    3.8971    1.5000   -0.0000 C   0  0  0  0  0  0  0  0  0  0  0  0
    1.2990   -0.0000   -0.0000 C   0  0  0  0  0  0  0  0  0  0  0  0
    2.5981    2.2500   -0.0000 N   0  0  0  0  0  0  0  0  0  0  0  0
    1.2990    1.5000   -0.0000 C   0  0  0  0  0  0  0  0  0  0  0  0
  1  2  2  0  0  0  0
  1  3  1  0  0  0  0
  1  4  1  0  0  0  0
  1  5  1  0  0  0  0
  3  6  1  0  0  0  0
  4  7  1  0  0  0  0
  5  8  1  0  0  0  0
  6  9  1  0  0  0  0
  6 10  2  0  0  0  0
  7 11  1  0  0  0  0
  8 12  1  0  0  0  0
  9 13  2  0  0  0  0
 11 14  1  0  0  0  0
 12 15  1  0  0  0  0
 13 16  1  0  0  0  0
 14 17  1  0  0  0  0
 15 18  1  0  0  0  0
 17 19  1  0  0  0  0
 19 20  1  0  0  0  0
 20 21  1  0  0  0  0
 20 22  1  0  0  0  0
 21 23  2  0  0  0  0
 22 24  1  0  0  0  0
 23 25  1  0  0  0  0
M  END
>  <idcoordinates2D>


>  <FragFp>
;hvxzirn;gt9DhgaD9@hBYb@ccV0MXS01A0_0cYPVdFVk0F$J2!261!W&440V28$V14!

>  <PathFp>
F08!2N$8X0mVZcJU10219@010934V8FG21NW0620V950V0V12m0Dk1#WGk1ZVF!d30F0L2o0F2V5050

>  <SkelSpheres>
/*1,G(11(1//01/02!201$3.2,202#2/06(1&A/!2/!2//03///(3!1!1%1*2021/&1/%2(2)2!9/(3/!6$1//.2$4/)2(1-1*1!1%1,2%2(3!1#1,1*2,201,2!2///02!1//%1,1///,20e&1&12!1/!1(1!1$1-3)2/#2/1%1%2/)22)2/01#3010101//,1(104(2/#1!11)

>  <Structure>
ficpR@BY{AFG@|DjmVUuWvUZjiijjjZ@cSU`

>  <Atoms>
25

>  <Bonds>
24

>  <Total Molweight>
341

>  <Total Molweight 2>
341.178

>  <cLogP>
1.9726

>  <H-Acceptors>
7

>  <H-Donors>
0

>  <Total Surface Area>
51.94

>  <Relative PSA>
1.1103

>  <Polar Surface Area>
64.29

>  <Shape Index>
0.64

>  <Molecular Flexibility>
0.79811

>  <Molecular Complexity>
0.62778

>  <Non-H Atoms>
25

>  <Non-C/H Atoms>
8

>  <Electronegative Atoms>
8

>  <Stereo Centers>
1

>  <Rotatable Bonds>
15

>  <Rings Closures>
0

>  <Aromatic Rings>
0

>  <Aromatic Atoms>
0

>  <sp3-Atoms>
17

>  <Symmetric atoms>
0

$$$$

eCreator 1.02D

 25 24  0  0  0  0  0  0  0  0999 V2000
    8.6603   -0.5000   -0.0000 P   0  0  0  0  0  0  0  0  0  0  0  0
    9.5263   -0.0000   -0.0000 O   0  0  0  0  0  0  0  0  0  0  0  0
    7.7942   -0.0000   -0.0000 O   0  0  0  0  0  0  0  0  0  0  0  0
    8.6603   -1.5000   -0.0000 N   0  0  0  0  0  0  0  0  0  0  0  0
   10.3923   -0.5000   -0.0000 C   0  0  0  0  0  0  0  0  0  0  0  0
    6.9282   -0.5000   -0.0000 C   0  0  0  0  0  0  0  0  0  0  0  0
    9.5263   -2.0000   -0.0000 C   0  0  0  0  0  0  0  0  0  0  0  0
   11.2583   -0.0000   -0.0000 C   0  0  0  0  0  0  0  0  0  0  0  0
    6.0622   -0.0000   -0.0000 C   0  0  0  0  0  0  0  0  0  0  0  0
    9.5263   -3.0000   -0.0000 C   0  0  0  0  0  0  0  0  0  0  0  0
   12.1244   -0.5000   -0.0000 C   0  0  0  0  0  0  0  0  0  0  0  0
    5.1962   -0.5000   -0.0000 C   0  0  0  0  0  0  0  0  0  0  0  0
   10.3923   -3.5000   -0.0000 O   0  0  0  0  0  0  0  0  0  0  0  0
   12.9904   -0.0000   -0.0000 C   0  0  0  0  0  0  0  0  0  0  0  0
    5.1962   -1.5000   -0.0000 O   0  0  0  0  0  0  0  0  0  0  0  0
    4.3301   -0.0000   -0.0000 C   0  0  0  0  0  0  0  0  0  0  0  0
   12.9904    1.0000   -0.0000 C   0  0  0  0  0  0  0  0  0  0  0  0
    3.4641   -0.5000   -0.0000 C   0  0  0  0  0  0  0  0  0  0  0  0
    4.3301    1.0000   -0.0000 C   0  0  0  0  0  0  0  0  0  0  0  0
    2.5981   -0.0000   -0.0000 N   0  0  0  0  0  0  0  0  0  0  0  0
    2.5981    1.0000   -0.0000 C   0  0  0  0  0  0  0  0  0  0  0  0
    1.7321   -0.5000   -0.0000 C   0  0  0  0  0  0  0  0  0  0  0  0
    1.7321    1.5000   -0.0000 O   0  0  0  0  0  0  0  0  0  0  0  0
    0.8660   -0.0000   -0.0000 C   0  0  0  0  0  0  0  0  0  0  0  0
    0.8660    1.0000   -0.0000 C   0  0  0  0  0  0  0  0  0  0  0  0
  1  2  1  0  0  0  0
  1  3  1  0  0  0  0
  1  4  1  0  0  0  0
  2  5  1  0  0  0  0
  3  6  1  0  0  0  0
  4  7  1  0  0  0  0
  5  8  2  0  0  0  0
  6  9  1  0  0  0  0
  7 10  1  0  0  0  0
  8 11  1  0  0  0  0
 12  9  1  0  0  0  0
 10 13  1  0  0  0  0
 11 14  2  0  0  0  0
 12 15  1  1  0  0  0
 12 16  1  0  0  0  0
 14 17  1  0  0  0  0
 16 18  1  0  0  0  0
 16 19  1  0  0  0  0
 18 20  1  0  0  0  0
 20 21  1  0  0  0  0
 20 22  1  0  0  0  0
 21 23  2  0  0  0  0
 22 24  2  0  0  0  0
 24 25  1  0  0  0  0
M  END
>  <idcoordinates2D>


>  <FragFp>
;EzUzeM:nzixOWfpeDhf4ymbeeRkF5Yx0l91W0c8@B0Fq4FH1#40D02IV!15!V!42F!P!V!14!

>  <PathFp>
F09082N6#4X0mV_8F01020J@0109JB08FG358_V7!VN40V0V10k0@l12!WFN04VF!930F0a2k0F20_010

>  <SkelSpheres>
/(1.@03%3)21%1(1//!21#801!1#102/-2$31)6$1*F+1(1(2!2////,3/$1,1*3//*1$1,11$4//+92%1!1//)1$5//(1/.1!1.2///,2(1#3//$1%1$2$1&11101/0101-1/.2/.30e!1+1/%2&1/!2%3/$2(2/&1//*122/%1101!1(1/(2(1$1010102#2+1+3152*

>  <Structure>
ficQR@LY``sf`|DjUUUV~~WjjZjZjjVajXYFVl

>  <Atoms>
25

>  <Bonds>
24

>  <Total Molweight>
343

>  <Total Molweight 2>
343.170

>  <cLogP>
1.6719

>  <H-Acceptors>
7

>  <H-Donors>
0

>  <Total Surface Area>
68.41

>  <Relative PSA>
0.96974

>  <Polar Surface Area>
96.06

>  <Shape Index>
0.68

>  <Molecular Flexibility>
0.80308

>  <Molecular Complexity>
0.60487

>  <Non-H Atoms>
25

>  <Non-C/H Atoms>
8

>  <Electronegative Atoms>
8

>  <Stereo Centers>
3

>  <Rotatable Bonds>
14

>  <Rings Closures>
0

>  <Aromatic Rings>
0

>  <Aromatic Atoms>
0

>  <sp3-Atoms>
16

>  <Symmetric atoms>
0

$$$$

eCreator 1.02D

 26 25  0  0  0  0  0  0  0  0999 V2000
    8.6603   -0.5000   -0.0000 P   0  0  0  0  0  0  0  0  0  0  0  0
    8.6603    0.5000   -0.0000 O   0  0  0  0  0  0  0  0  0  0  0  0
    8.6603   -1.5000   -0.0000 O   0  0  0  0  0  0  0  0  0  0  0  0
    7.7942   -0.0000   -0.0000 O   0  0  0  0  0  0  0  0  0  0  0  0
    9.5263   -0.0000   -0.0000 N   0  0  0  0  0  0  0  0  0  0  0  0
    7.7942   -2.0000   -0.0000 C   0  0  0  0  0  0  0  0  0  0  0  0
    6.9282   -0.5000   -0.0000 C   0  0  0  0  0  0  0  0  0  0  0  0
   10.3923   -0.5000   -0.0000 C   0  0  0  0  0  0  0  0  0  0  0  0
    6.9282   -1.5000   -0.0000 C   0  0  0  0  0  0  0  0  0  0  0  0
    7.7942   -3.0000   -0.0000 C   0  0  0  0  0  0  0  0  0  0  0  0
    6.0622   -0.0000   -0.0000 C   0  0  0  0  0  0  0  0  0  0  0  0
   11.2583   -0.0000   -0.0000 C   0  0  0  0  0  0  0  0  0  0  0  0
    6.0622   -2.0000   -0.0000 C   0  0  0  0  0  0  0  0  0  0  0  0
    6.9282   -3.5000   -0.0000 C   0  0  0  0  0  0  0  0  0  0  0  0
    5.1962   -0.5000   -0.0000 O   0  0  0  0  0  0  0  0  0  0  0  0
   12.1244   -0.5000   -0.0000 O   0  0  0  0  0  0  0  0  0  0  0  0
    6.0622   -3.0000   -0.0000 C   0  0  0  0  0  0  0  0  0  0  0  0
    4.3301   -0.0000   -0.0000 C   0  0  0  0  0  0  0  0  0  0  0  0
   12.9904   -0.0000   -0.0000 C   0  0  0  0  0  0  0  0  0  0  0  0
    3.4641   -0.5000   -0.0000 N   0  0  0  0  0  0  0  0  0  0  0  0
   13.8564   -0.5000   -0.0000 C   0  0  0  0  0  0  0  0  0  0  0  0
   12.9904    1.0000   -0.0000 C   0  0  0  0  0  0  0  0  0  0  0  0
    2.5981   -0.0000   -0.0000 C   0  0  0  0  0  0  0  0  0  0  0  0
    1.7321   -0.5000   -0.0000 N   0  0  0  0  0  0  0  0  0  0  0  0
    0.8660   -0.0000   -0.0000 C   0  0  0  0  0  0  0  0  0  0  0  0
    0.0000   -0.5000   -0.0000 C   0  0  0  0  0  0  0  0  0  0  0  0
  1  2  2  0  0  0  0
  1  3  1  0  0  0  0
  1  4  1  0  0  0  0
  1  5  1  0  0  0  0
  3  6  1  0  0  0  0
  4  7  1  0  0  0  0
  5  8  1  0  0  0  0
  6  9  1  0  0  0  0
  6 10  2  0  0  0  0
  7 11  1  0  0  0  0
  8 12  1  0  0  0  0
  9 13  2  0  0  0  0
 10 14  1  0  0  0  0
 11 15  1  0  0  0  0
 12 16  1  0  0  0  0
 13 17  1  0  0  0  0
 15 18  1  0  0  0  0
 16 19  1  0  0  0  0
 18 20  1  0  0  0  0
 19 21  1  0  0  0  0
 19 22  1  0  0  0  0
 20 23  1  0  0  0  0
 23 24  1  0  0  0  0
 24 25  1  0  0  0  0
 25 26  1  0  0  0  0
M  END
>  <idcoordinates2D>


>  <FragFp>
;jvxUgrlxSzcl8Dh8aDh@h83M@80VVMXG01A0_!fPV9FVl!F8!J2#51!W#184040V28$X14!

>  <PathFp>
!84F2NFF!BY0m0_g4S10211@#964X0F025Nc02a02850V0V96m0Dk!WN11c1ZVF03c9#H2J044V501F

>  <SkelSpheres>
$2//!E(11/-1/(1$2$3$1-21.2#2.104(22%@/!2///$3.1//#1(101%1*61(2$1*2/1-2)2!A#1#3.1/!@/%1/-1$5/1(2//!1!1/#2!1!2(2//-201!3)1!3/%1////*3//%1/#3)10f1.2%1!201/%1,22.3/,1/$1/#3%2!1%3/,1/01!1/+2#104(3/#4!1(12

>  <Structure>
fesqR@BY{AFG^AxYIIdeDddeeeDTfjjZZjjjhBAVf

>  <Atoms>
26

>  <Bonds>
25

>  <Total Molweight>
357

>  <Total Molweight 2>
357.177

>  <cLogP>
1.5666

>  <H-Acceptors>
8

>  <H-Donors>
0

>  <Total Surface Area>
46.34

>  <Relative PSA>
1.4603

>  <Polar Surface Area>
73.52

>  <Shape Index>
0.65385

>  <Molecular Flexibility>
0.80755

>  <Molecular Complexity>
0.64904

>  <Non-H Atoms>
26

>  <Non-C/H Atoms>
9

>  <Electronegative Atoms>
9

>  <Stereo Centers>
1

>  <Rotatable Bonds>
16

>  <Rings Closures>
0

>  <Aromatic Rings>
0

>  <Aromatic Atoms>
0

>  <sp3-Atoms>
20

>  <Symmetric atoms>
1

$$$$

eCreator 1.02D

 26 25  0  0  0  0  0  0  0  0999 V2000
    7.7942   -0.0000   -0.0000 P   0  0  0  0  0  0  0  0  0  0  0  0
    7.7942   -1.0000   -0.0000 O   0  0  0  0  0  0  0  0  0  0  0  0
    8.6603   -0.5000   -0.0000 O   0  0  0  0  0  0  0  0  0  0  0  0
    6.9282   -0.5000   -0.0000 O   0  0  0  0  0  0  0  0  0  0  0  0
    7.7942    1.0000   -0.0000 N   0  0  0  0  0  0  0  0  0  0  0  0
    9.5263   -0.0000   -0.0000 C   0  0  0  0  0  0  0  0  0  0  0  0
    6.0622   -0.0000   -0.0000 C   0  0  0  0  0  0  0  0  0  0  0  0
    6.9282    1.5000   -0.0000 C   0  0  0  0  0  0  0  0  0  0  0  0
   10.3923   -0.5000   -0.0000 C   0  0  0  0  0  0  0  0  0  0  0  0
    9.5263    1.0000   -0.0000 C   0  0  0  0  0  0  0  0  0  0  0  0
    5.1962   -0.5000   -0.0000 C   0  0  0  0  0  0  0  0  0  0  0  0
    6.9282    2.5000   -0.0000 C   0  0  0  0  0  0  0  0  0  0  0  0
   11.2583   -0.0000   -0.0000 C   0  0  0  0  0  0  0  0  0  0  0  0
    8.6603    1.5000   -0.0000 C   0  0  0  0  0  0  0  0  0  0  0  0
    4.3301   -0.0000   -0.0000 C   0  0  0  0  0  0  0  0  0  0  0  0
    6.0622    3.0000   -0.0000 O   0  0  0  0  0  0  0  0  0  0  0  0
   12.1244   -0.5000   -0.0000 C   0  0  0  0  0  0  0  0  0  0  0  0
    4.3301    1.0000   -0.0000 O   0  0  0  0  0  0  0  0  0  0  0  0
    3.4641   -0.5000   -0.0000 C   0  0  0  0  0  0  0  0  0  0  0  0
    6.0622    4.0000   -0.0000 C   0  0  0  0  0  0  0  0  0  0  0  0
    2.5981   -0.0000   -0.0000 C   0  0  0  0  0  0  0  0  0  0  0  0
    1.7321   -0.5000   -0.0000 N   0  0  0  0  0  0  0  0  0  0  0  0
    1.7321   -1.5000   -0.0000 C   0  0  0  0  0  0  0  0  0  0  0  0
    0.8660   -0.0000   -0.0000 C   0  0  0  0  0  0  0  0  0  0  0  0
    2.5981   -2.0000   -0.0000 C   0  0  0  0  0  0  0  0  0  0  0  0
    0.0000   -0.5000   -0.0000 N   0  0  0  0  0  0  0  0  0  0  0  0
  1  2  2  0  0  0  0
  1  3  1  0  0  0  0
  1  4  1  0  0  0  0
  1  5  1  0  0  0  0
  3  6  1  0  0  0  0
  4  7  1  0  0  0  0
  5  8  1  0  0  0  0
  6  9  2  0  0  0  0
  6 10  1  0  0  0  0
  7 11  1  0  0  0  0
  8 12  1  0  0  0  0
  9 13  1  0  0  0  0
 10 14  2  0  0  0  0
 15 11  1  0  0  0  0
 12 16  1  0  0  0  0
 13 17  2  0  0  0  0
 15 18  1  6  0  0  0
 15 19  1  0  0  0  0
 16 20  1  0  0  0  0
 19 21  1  0  0  0  0
 21 22  1  0  0  0  0
 22 23  1  0  0  0  0
 22 24  1  0  0  0  0
 23 25  2  0  0  0  0
 24 26  1  0  0  0  0
M  END
>  <idcoordinates2D>


>  <FragFp>
;jv:ir<gxODjgaDhehyYr@cgVFMXS0lA0_0VYPZdFmk4F18!J26027W08W1!18046FV2P$V14!

>  <PathFp>
F09!2N2#BX0m0_cJN1021S@0109MBV8FF35NW0620VO50V0V16m0Dk1#WFs1ZVF20d30F0H2k0F2V_050

>  <SkelSpheres>
//1&E(11(2///#2$3#37.2.2#1/*1&B-1/&2(1/////.1,34///3%2&103!5(3/-2#3/*1+1,1$5/1(2&1101%1,4!1!1.12!2!1!2(2&1//01#201102)2302/02&1////#1////(10f$1*2/+2!1101/01+2/(1/(312/(22)2.201#501#1/01*2*2,105(2/#3!1)2

>  <Structure>
fesqR@BUgAFOQAxYIIdeDddehceDfjijffjjZCiCe@

>  <Atoms>
26

>  <Bonds>
25

>  <Total Molweight>
357

>  <Total Molweight 2>
357.177

>  <cLogP>
0.832

>  <H-Acceptors>
8

>  <H-Donors>
0

>  <Total Surface Area>
80.64

>  <Relative PSA>
0.8776

>  <Polar Surface Area>
84.52

>  <Shape Index>
0.57692

>  <Molecular Flexibility>
0.82135

>  <Molecular Complexity>
0.6715

>  <Non-H Atoms>
26

>  <Non-C/H Atoms>
9

>  <Electronegative Atoms>
9

>  <Stereo Centers>
2

>  <Rotatable Bonds>
16

>  <Rings Closures>
0

>  <Aromatic Rings>
0

>  <Aromatic Atoms>
0

>  <sp3-Atoms>
16

>  <Symmetric atoms>
0

$$$$

eCreator 1.02D

 26 25  0  0  0  0  0  0  0  0999 V2000
   12.9904   -0.7500   -0.0000 P   0  0  0  0  0  0  0  0  0  0  0  0
   14.2894   -0.0000   -0.0000 O   0  0  0  0  0  0  0  0  0  0  0  0
   11.6913   -0.0000   -0.0000 O   0  0  0  0  0  0  0  0  0  0  0  0
   12.9904   -2.2500   -0.0000 N   0  0  0  0  0  0  0  0  0  0  0  0
   15.5885   -0.7500   -0.0000 C   0  0  0  0  0  0  0  0  0  0  0  0
   10.3923   -0.7500   -0.0000 C   0  0  0  0  0  0  0  0  0  0  0  0
   11.6913   -3.0000   -0.0000 C   0  0  0  0  0  0  0  0  0  0  0  0
   15.5885   -2.2500   -0.0000 C   0  0  0  0  0  0  0  0  0  0  0  0
   16.8875   -0.0000   -0.0000 C   0  0  0  0  0  0  0  0  0  0  0  0
    9.0933   -0.0000   -0.0000 C   0  0  0  0  0  0  0  0  0  0  0  0
   11.6913   -4.5000   -0.0000 C   0  0  0  0  0  0  0  0  0  0  0  0
   10.3923   -2.2500   -0.0000 C   0  0  0  0  0  0  0  0  0  0  0  0
   16.8875   -3.0000   -0.0000 C   0  0  0  0  0  0  0  0  0  0  0  0
   18.1865   -0.7500   -0.0000 C   0  0  0  0  0  0  0  0  0  0  0  0
    7.7942   -0.7500   -0.0000 C   0  0  0  0  0  0  0  0  0  0  0  0
   10.3923   -5.2500   -0.0000 O   0  0  0  0  0  0  0  0  0  0  0  0
   16.8875   -4.5000   -0.0000 C   0  0  0  0  0  0  0  0  0  0  0  0
    7.7942   -2.2500   -0.0000 O   0  0  0  0  0  0  0  0  0  0  0  0
    6.4952   -0.0000   -0.0000 C   0  0  0  0  0  0  0  0  0  0  0  0
    6.4952    1.5000   -0.0000 F   0  0  0  0  0  0  0  0  0  0  0  0
    5.1962   -0.7500   -0.0000 C   0  0  0  0  0  0  0  0  0  0  0  0
    3.8971   -0.0000   -0.0000 N   0  0  0  0  0  0  0  0  0  0  0  0
    2.5981   -0.7500   -0.0000 C   0  0  0  0  0  0  0  0  0  0  0  0
    3.8971    1.5000   -0.0000 C   0  0  0  0  0  0  0  0  0  0  0  0
    1.2990   -0.0000   -0.0000 C   0  0  0  0  0  0  0  0  0  0  0  0
    1.2990    1.5000   -0.0000 C   0  0  0  0  0  0  0  0  0  0  0  0
  1  2  1  0  0  0  0
  1  3  1  0  0  0  0
  1  4  1  0  0  0  0
  2  5  1  0  0  0  0
  3  6  1  0  0  0  0
  7  4  1  6  0  0  0
  5  8  2  0  0  0  0
  5  9  1  0  0  0  0
  6 10  1  0  0  0  0
  7 11  1  0  0  0  0
  7 12  1  0  0  0  0
  8 13  1  0  0  0  0
  9 14  2  0  0  0  0
 15 10  1  0  0  0  0
 11 16  1  0  0  0  0
 13 17  2  0  0  0  0
 15 18  1  1  0  0  0
 19 15  1  0  0  0  0
 19 20  1  6  0  0  0
 19 21  1  0  0  0  0
 21 22  1  0  0  0  0
 22 23  1  0  0  0  0
 22 24  1  0  0  0  0
 23 25  2  0  0  0  0
 25 26  1  0  0  0  0
M  END
>  <idcoordinates2D>


>  <FragFp>
;jv:er:nzyxOXf_iThf4ymr@eRkJpWK0n91W0g9PB0FP4FH180VF26!LV!W5!18046F!P%1B!

>  <PathFp>
F09!2N2F!4X4mV_cF01021Je0109JB08FG35NW0620V840V0m12k0@k1#WFN06VF!930F062kFF20_010

>  <SkelSpheres>
$1/*3&9#1#1)2&1/01/.9$4/(2+2#1+2)1%H//!1+1////-1/01,1/,1,1$1,11$1(3)2/(9,2(2/-2!204#1///$4/021-23///+2*203/02%2/$1!2$1&103&2//.3(1#21/01+20g!1/$1!1%11!102012/01(3)2$1&1%2102/)312//!11/01%1/01)1/401#1%102/2+2,2

>  <Structure>
fesPQ@LU`ctP^FYCIHdeDhdemKLhmUTuTtuUSXXgQLPrzp

>  <Atoms>
26

>  <Bonds>
25

>  <Total Molweight>
358

>  <Total Molweight 2>
358.180

>  <cLogP>
2.8961

>  <H-Acceptors>
6

>  <H-Donors>
0

>  <Total Surface Area>
73.18

>  <Relative PSA>
0.72834

>  <Polar Surface Area>
78.99

>  <Shape Index>
0.61538

>  <Molecular Flexibility>
0.82819

>  <Molecular Complexity>
0.64123

>  <Non-H Atoms>
26

>  <Non-C/H Atoms>
8

>  <Electronegative Atoms>
8

>  <Stereo Centers>
4

>  <Rotatable Bonds>
15

>  <Rings Closures>
0

>  <Aromatic Rings>
0

>  <Aromatic Atoms>
0

>  <sp3-Atoms>
17

>  <Symmetric atoms>
0

$$$$

eCreator 1.02D

 26 25  0  0  0  0  0  0  0  0999 V2000
   12.9904   -0.7500   -0.0000 P   0  0  0  0  0  0  0  0  0  0  0  0
   14.2894   -0.0000   -0.0000 O   0  0  0  0  0  0  0  0  0  0  0  0
   11.6913   -0.0000   -0.0000 O   0  0  0  0  0  0  0  0  0  0  0  0
   12.9904   -2.2500   -0.0000 N   0  0  0  0  0  0  0  0  0  0  0  0
   15.5885   -0.7500   -0.0000 C   0  0  0  0  0  0  0  0  0  0  0  0
   10.3923   -0.7500   -0.0000 C   0  0  0  0  0  0  0  0  0  0  0  0
   11.6913   -3.0000   -0.0000 C   0  0  0  0  0  0  0  0  0  0  0  0
   16.8875   -0.0000   -0.0000 C   0  0  0  0  0  0  0  0  0  0  0  0
    9.0933   -0.0000   -0.0000 C   0  0  0  0  0  0  0  0  0  0  0  0
   11.6913   -4.5000   -0.0000 C   0  0  0  0  0  0  0  0  0  0  0  0
   10.3923   -2.2500   -0.0000 C   0  0  0  0  0  0  0  0  0  0  0  0
   18.1865   -0.7500   -0.0000 C   0  0  0  0  0  0  0  0  0  0  0  0
    7.7942   -0.7500   -0.0000 O   0  0  0  0  0  0  0  0  0  0  0  0
   10.3923   -5.2500   -0.0000 O   0  0  0  0  0  0  0  0  0  0  0  0
   19.4856   -0.0000   -0.0000 C   0  0  0  0  0  0  0  0  0  0  0  0
    6.4952   -0.0000   -0.0000 C   0  0  0  0  0  0  0  0  0  0  0  0
   10.3923   -6.7500   -0.0000 C   0  0  0  0  0  0  0  0  0  0  0  0
    5.1962   -0.7500   -0.0000 N   0  0  0  0  0  0  0  0  0  0  0  0
    6.4952    1.5000   -0.0000 C   0  0  0  0  0  0  0  0  0  0  0  0
    3.8971   -0.0000   -0.0000 C   0  0  0  0  0  0  0  0  0  0  0  0
    5.1962   -2.2500   -0.0000 C   0  0  0  0  0  0  0  0  0  0  0  0
    5.1962    2.2500   -0.0000 F   0  0  0  0  0  0  0  0  0  0  0  0
    2.5981   -0.7500   -0.0000 C   0  0  0  0  0  0  0  0  0  0  0  0
    6.4952   -3.0000   -0.0000 N   0  0  0  0  0  0  0  0  0  0  0  0
    2.5981   -2.2500   -0.0000 C   0  0  0  0  0  0  0  0  0  0  0  0
    1.2990   -3.0000   -0.0000 O   0  0  0  0  0  0  0  0  0  0  0  0
  1  2  1  0  0  0  0
  1  3  1  0  0  0  0
  1  4  1  0  0  0  0
  2  5  1  0  0  0  0
  3  6  1  0  0  0  0
  7  4  1  6  0  0  0
  5  8  2  0  0  0  0
  6  9  1  0  0  0  0
  7 10  1  0  0  0  0
  7 11  1  0  0  0  0
  8 12  1  0  0  0  0
  9 13  1  0  0  0  0
 10 14  1  0  0  0  0
 12 15  2  0  0  0  0
 16 13  1  1  0  0  0
 14 17  1  0  0  0  0
 16 18  1  0  0  0  0
 16 19  1  0  0  0  0
 18 20  1  0  0  0  0
 18 21  1  0  0  0  0
 19 22  1  0  0  0  0
 20 23  2  0  0  0  0
 21 24  1  0  0  0  0
 23 25  1  0  0  0  0
 25 26  2  0  0  0  0
M  END
>  <idcoordinates2D>


>  <FragFp>
;EzSUeMrzlzutOXf5aUeA4DXb@@kkZ_VO8351Y0D8@5VF@V0FF08V%F#1W0J#4!V0N$X1B!

>  <PathFp>
F084N2NFF!6X4mV_B4L102058#950X0FH258Z02402840V0k90u0Dk!1FGFN06V!7cCF!62kF40V_01F

>  <SkelSpheres>
//2&C#1#1)1&1//+21#5$3#1////!B%2$3/)2-1&1,1*203-1&1&1,1&1$3*1/1%2$1,1$102-1!2/!2$2/!6&11/01+1%21$1$5)2&1//&6,2#1.2&1/*3//#2!3//+201!1$1#2,1//+2,2//!10e%103%1+1!2-1/#1$1)4.1/+1/&2(23(1/!1)1*1(2/$5%3%103/1+523)11

>  <Structure>
fesqQ@LQ{AAkSAxUdDjUUe]^yWzjfjijjfeCEzHYUX

>  <Atoms>
26

>  <Bonds>
25

>  <Total Molweight>
364

>  <Total Molweight 2>
364.164

>  <cLogP>
-0.3111

>  <H-Acceptors>
8

>  <H-Donors>
0

>  <Total Surface Area>
81.95

>  <Relative PSA>
0.77718

>  <Polar Surface Area>
77.3

>  <Shape Index>
0.61538

>  <Molecular Flexibility>
0.78445

>  <Molecular Complexity>
0.61868

>  <Non-H Atoms>
26

>  <Non-C/H Atoms>
10

>  <Electronegative Atoms>
10

>  <Stereo Centers>
3

>  <Rotatable Bonds>
17

>  <Rings Closures>
0

>  <Aromatic Rings>
0

>  <Aromatic Atoms>
0

>  <sp3-Atoms>
16

>  <Symmetric atoms>
0

$$$$

eCreator 1.02D

 26 25  0  0  0  0  0  0  0  0999 V2000
    8.6603   -0.5000   -0.0000 P   0  0  0  0  0  0  0  0  0  0  0  0
    8.6603    0.5000   -0.0000 O   0  0  0  0  0  0  0  0  0  0  0  0
    8.6603   -1.5000   -0.0000 O   0  0  0  0  0  0  0  0  0  0  0  0
    7.7942   -0.0000   -0.0000 O   0  0  0  0  0  0  0  0  0  0  0  0
    9.5263   -0.0000   -0.0000 N   0  0  0  0  0  0  0  0  0  0  0  0
    7.7942   -2.0000   -0.0000 C   0  0  0  0  0  0  0  0  0  0  0  0
    6.9282   -0.5000   -0.0000 C   0  0  0  0  0  0  0  0  0  0  0  0
   10.3923   -0.5000   -0.0000 C   0  0  0  0  0  0  0  0  0  0  0  0
    7.7942   -3.0000   -0.0000 C   0  0  0  0  0  0  0  0  0  0  0  0
    6.0622   -0.0000   -0.0000 C   0  0  0  0  0  0  0  0  0  0  0  0
   11.2583   -0.0000   -0.0000 C   0  0  0  0  0  0  0  0  0  0  0  0
   10.3923   -1.5000   -0.0000 C   0  0  0  0  0  0  0  0  0  0  0  0
    6.9282   -3.5000   -0.0000 C   0  0  0  0  0  0  0  0  0  0  0  0
    6.0622    1.0000   -0.0000 O   0  0  0  0  0  0  0  0  0  0  0  0
    5.1962   -0.5000   -0.0000 C   0  0  0  0  0  0  0  0  0  0  0  0
   12.1244   -0.5000   -0.0000 O   0  0  0  0  0  0  0  0  0  0  0  0
    4.3301   -0.0000   -0.0000 C   0  0  0  0  0  0  0  0  0  0  0  0
   12.9904   -0.0000   -0.0000 C   0  0  0  0  0  0  0  0  0  0  0  0
    3.4641   -0.5000   -0.0000 C   0  0  0  0  0  0  0  0  0  0  0  0
   13.8564   -0.5000   -0.0000 C   0  0  0  0  0  0  0  0  0  0  0  0
    2.5981   -0.0000   -0.0000 N   0  0  0  0  0  0  0  0  0  0  0  0
    1.7321   -0.5000   -0.0000 C   0  0  0  0  0  0  0  0  0  0  0  0
    2.5981    1.0000   -0.0000 C   0  0  0  0  0  0  0  0  0  0  0  0
    0.8660   -0.0000   -0.0000 C   0  0  0  0  0  0  0  0  0  0  0  0
    1.7321    1.5000   -0.0000 N   0  0  0  0  0  0  0  0  0  0  0  0
    0.8660    1.0000   -0.0000 C   0  0  0  0  0  0  0  0  0  0  0  0
  1  2  2  0  0  0  0
  1  3  1  0  0  0  0
  1  4  1  0  0  0  0
  1  5  1  0  0  0  0
  3  6  1  0  0  0  0
  4  7  1  0  0  0  0
  8  5  1  6  0  0  0
  6  9  2  0  0  0  0
 10  7  1  0  0  0  0
  8 11  1  0  0  0  0
  8 12  1  0  0  0  0
  9 13  1  0  0  0  0
 10 14  1  6  0  0  0
 10 15  1  0  0  0  0
 11 16  1  0  0  0  0
 15 17  1  0  0  0  0
 16 18  1  0  0  0  0
 17 19  1  0  0  0  0
 18 20  1  0  0  0  0
 19 21  1  0  0  0  0
 21 22  1  0  0  0  0
 21 23  1  0  0  0  0
 22 24  2  0  0  0  0
 23 25  1  0  0  0  0
 24 26  1  0  0  0  0
M  END
>  <idcoordinates2D>


>  <FragFp>
;jv:ir<yxOijgeThvhDYb@sgkpbXC0Wb1_Fg@TVdFuo0FF01V40Z02I14V1%F428V28$V14!

>  <PathFp>
F08!2FF#BX0mV_8JP10@09@010970V8FGH58d06!V950V0V14m0Dk10WFWFs1VV!3d30F0L2k0F2V505F

>  <SkelSpheres>
/02-2&E(11(1+2.1!1/#2$5$1/1+202(1,2&2!1$@//%22-1/)1.1-2&1&3$3#1,1$21/%1#1*2/*1!6/!2$3-2#@///$1$5$1/#2(1/,1&1/!201/+1/(2$2)2!4%1/$1/$2!1)1///%2#1//-f1-1(1&1/(1&2%3)2/#2!1%1,2%3/)21#1$101)2!101#3(1/%1.4,10301%2/#4#1)

>  <Structure>
fesqR@BEGAFK^AxYIIddeDhjdehdfjijjjjiiGEJHyMX

>  <Atoms>
26

>  <Bonds>
25

>  <Total Molweight>
357

>  <Total Molweight 2>
357.177

>  <cLogP>
0.2389

>  <H-Acceptors>
8

>  <H-Donors>
0

>  <Total Surface Area>
49.44

>  <Relative PSA>
1.4314

>  <Polar Surface Area>
84.52

>  <Shape Index>
0.65385

>  <Molecular Flexibility>
0.79108

>  <Molecular Complexity>
0.64904

>  <Non-H Atoms>
26

>  <Non-C/H Atoms>
9

>  <Electronegative Atoms>
9

>  <Stereo Centers>
3

>  <Rotatable Bonds>
15

>  <Rings Closures>
0

>  <Aromatic Rings>
0

>  <Aromatic Atoms>
0

>  <sp3-Atoms>
20

>  <Symmetric atoms>
0

$$$$

eCreator 1.02D

 26 25  0  0  0  0  0  0  0  0999 V2000
   12.9904   -0.7500   -0.0000 P   0  0  0  0  0  0  0  0  0  0  0  0
   12.9904    0.7500   -0.0000 O   0  0  0  0  0  0  0  0  0  0  0  0
   14.2894   -0.0000   -0.0000 O   0  0  0  0  0  0  0  0  0  0  0  0
   11.6914   -0.0000   -0.0000 O   0  0  0  0  0  0  0  0  0  0  0  0
   12.9904   -2.2500   -0.0000 N   0  0  0  0  0  0  0  0  0  0  0  0
   15.5885   -0.7500   -0.0000 C   0  0  0  0  0  0  0  0  0  0  0  0
   10.3923   -0.7500   -0.0000 C   0  0  0  0  0  0  0  0  0  0  0  0
   11.6914   -3.0000   -0.0000 C   0  0  0  0  0  0  0  0  0  0  0  0
   16.8875   -0.0000   -0.0000 C   0  0  0  0  0  0  0  0  0  0  0  0
    9.0933   -0.0000   -0.0000 C   0  0  0  0  0  0  0  0  0  0  0  0
   11.6914   -4.5000   -0.0000 C   0  0  0  0  0  0  0  0  0  0  0  0
   10.3923   -2.2500   -0.0000 C   0  0  0  0  0  0  0  0  0  0  0  0
   18.1866   -0.7500   -0.0000 C   0  0  0  0  0  0  0  0  0  0  0  0
    7.7942   -0.7500   -0.0000 C   0  0  0  0  0  0  0  0  0  0  0  0
   10.3923   -5.2500   -0.0000 O   0  0  0  0  0  0  0  0  0  0  0  0
   19.4856   -0.0000   -0.0000 C   0  0  0  0  0  0  0  0  0  0  0  0
    6.4952   -0.0000   -0.0000 C   0  0  0  0  0  0  0  0  0  0  0  0
    7.2452    1.2990   -0.0000 F   0  0  0  0  0  0  0  0  0  0  0  0
    5.1962   -0.7500   -0.0000 C   0  0  0  0  0  0  0  0  0  0  0  0
    5.7452    1.2990   -0.0000 C   0  0  0  0  0  0  0  0  0  0  0  0
    3.8971   -0.0000   -0.0000 N   0  0  0  0  0  0  0  0  0  0  0  0
    2.5981   -0.7500   -0.0000 C   0  0  0  0  0  0  0  0  0  0  0  0
    3.8971    1.5000   -0.0000 C   0  0  0  0  0  0  0  0  0  0  0  0
    1.2990   -0.0000   -0.0000 C   0  0  0  0  0  0  0  0  0  0  0  0
    2.5981    2.2500   -0.0000 N   0  0  0  0  0  0  0  0  0  0  0  0
    1.2990    1.5000   -0.0000 C   0  0  0  0  0  0  0  0  0  0  0  0
  1  2  2  0  0  0  0
  1  3  1  0  0  0  0
  1  4  1  0  0  0  0
  1  5  1  0  0  0  0
  3  6  1  0  0  0  0
  4  7  1  0  0  0  0
  8  5  1  6  0  0  0
  6  9  2  0  0  0  0
  7 10  1  0  0  0  0
  8 11  1  0  0  0  0
  8 12  1  0  0  0  0
  9 13  1  0  0  0  0
 10 14  1  0  0  0  0
 11 15  1  0  0  0  0
 13 16  2  0  0  0  0
 17 14  1  0  0  0  0
 17 18  1  6  0  0  0
 17 19  1  0  0  0  0
 17 20  1  0  0  0  0
 19 21  1  0  0  0  0
 21 22  1  0  0  0  0
 21 23  1  0  0  0  0
 22 24  2  0  0  0  0
 23 25  1  0  0  0  0
 24 26  1  0  0  0  0
M  END
>  <idcoordinates2D>


>  <FragFp>
;jvvzir<ytOihyeTdQhDYbecck5bYSK371Wkg@PZdFeRFF2!V4#2I10V15V#J4F!2N!V0V1B!

>  <PathFp>
F08!2N$BX4mV_8JP1020Be010930V8FG258W06!VO50V0m14m0@k1#WFs1XV#970F062kFF20_050

>  <SkelSpheres>
//3#1!C(11(1!3//)1+3$3-3-202/#102/B+3-1*2.2%23/01&1/%1.1$1,2#1$21/%1.2/1)1!2/!2$21,1#9+12*1)1&1)1$4/&102101*3(1&4%103/(2(1//-2.2!3,1/.11!2+1(1//-1///!f1%1/.1//3)4$1-2/&2//01&101/11#301!1%3#1,11.4%1%10401%2!3/.

>  <Structure>
fespQ@BEGAFG@|HrFRRYIIQIYFSZIIjjZjfjjZQqAbNSV

>  <Atoms>
26

>  <Bonds>
25

>  <Total Molweight>
360

>  <Total Molweight 2>
360.176

>  <cLogP>
0.7553

>  <H-Acceptors>
7

>  <H-Donors>
0

>  <Total Surface Area>
68.14

>  <Relative PSA>
0.89184

>  <Polar Surface Area>
75.29

>  <Shape Index>
0.61538

>  <Molecular Flexibility>
0.80605

>  <Molecular Complexity>
0.66071

>  <Non-H Atoms>
26

>  <Non-C/H Atoms>
9

>  <Electronegative Atoms>
9

>  <Stereo Centers>
3

>  <Rotatable Bonds>
14

>  <Rings Closures>
0

>  <Aromatic Rings>
0

>  <Aromatic Atoms>
0

>  <sp3-Atoms>
17

>  <Symmetric atoms>
0

$$$$

eCreator 1.02D

 26 25  0  0  0  0  0  0  0  0999 V2000
   12.9904   -0.7500   -0.0000 P   0  0  0  0  0  0  0  0  0  0  0  0
   14.2894   -0.0000   -0.0000 O   0  0  0  0  0  0  0  0  0  0  0  0
   11.6913   -0.0000   -0.0000 O   0  0  0  0  0  0  0  0  0  0  0  0
   12.9904   -2.2500   -0.0000 N   0  0  0  0  0  0  0  0  0  0  0  0
   15.5885   -0.7500   -0.0000 C   0  0  0  0  0  0  0  0  0  0  0  0
   10.3923   -0.7500   -0.0000 C   0  0  0  0  0  0  0  0  0  0  0  0
   14.2894   -3.0000   -0.0000 C   0  0  0  0  0  0  0  0  0  0  0  0
   16.8875   -0.0000   -0.0000 C   0  0  0  0  0  0  0  0  0  0  0  0
    9.0933   -0.0000   -0.0000 C   0  0  0  0  0  0  0  0  0  0  0  0
   14.2894   -4.5000   -0.0000 C   0  0  0  0  0  0  0  0  0  0  0  0
   15.5885   -2.2500   -0.0000 C   0  0  0  0  0  0  0  0  0  0  0  0
   18.1865   -0.7500   -0.0000 C   0  0  0  0  0  0  0  0  0  0  0  0
    7.7942   -0.7500   -0.0000 O   0  0  0  0  0  0  0  0  0  0  0  0
    9.0933    1.5000   -0.0000 C   0  0  0  0  0  0  0  0  0  0  0  0
   15.5885   -5.2500   -0.0000 O   0  0  0  0  0  0  0  0  0  0  0  0
   18.1865   -2.2500   -0.0000 C   0  0  0  0  0  0  0  0  0  0  0  0
    6.4952   -0.0000   -0.0000 C   0  0  0  0  0  0  0  0  0  0  0  0
    7.7942    2.2500   -0.0000 O   0  0  0  0  0  0  0  0  0  0  0  0
   19.4856   -3.0000   -0.0000 C   0  0  0  0  0  0  0  0  0  0  0  0
    5.1962   -0.7500   -0.0000 N   0  0  0  0  0  0  0  0  0  0  0  0
   20.7846   -2.2500   -0.0000 C   0  0  0  0  0  0  0  0  0  0  0  0
    3.8971   -0.0000   -0.0000 C   0  0  0  0  0  0  0  0  0  0  0  0
    2.5981   -0.7500   -0.0000 N   0  0  0  0  0  0  0  0  0  0  0  0
    1.2990   -0.0000   -0.0000 C   0  0  0  0  0  0  0  0  0  0  0  0
    1.2990    1.5000   -0.0000 O   0  0  0  0  0  0  0  0  0  0  0  0
    0.0000   -0.7500   -0.0000 C   0  0  0  0  0  0  0  0  0  0  0  0
  1  2  1  0  0  0  0
  1  3  1  0  0  0  0
  1  4  1  0  0  0  0
  2  5  1  0  0  0  0
  3  6  1  0  0  0  0
  7  4  1  1  0  0  0
  5  8  1  0  0  0  0
  9  6  1  0  0  0  0
  7 10  1  0  0  0  0
  7 11  1  0  0  0  0
  8 12  2  0  0  0  0
  9 13  1  1  0  0  0
  9 14  1  0  0  0  0
 10 15  1  0  0  0  0
 12 16  1  0  0  0  0
 13 17  1  0  0  0  0
 14 18  1  0  0  0  0
 16 19  2  0  0  0  0
 17 20  1  0  0  0  0
 19 21  1  0  0  0  0
 20 22  1  0  0  0  0
 22 23  1  0  0  0  0
 23 24  1  0  0  0  0
 24 25  2  0  0  0  0
 24 26  1  0  0  0  0
M  END
>  <idcoordinates2D>


>  <FragFp>
;j:UerrzGzukNXf4aUjf4cXb880kJpVl80cG1049P4#W!F21V024!JV4*4#F$X14!

>  <PathFp>
!94F2NHG#Y0k0Zg4K!211$944X0FF11F406a2284#VO2H0Pl!1B10F04VF0389#22J0J6V401F

>  <SkelSpheres>
!1/,3!1#D01%1)2&2/#1/,4$1///%4/@!101/-101/.3/.2%2/(1!1/1/#1%1$1%1%1$5,1%3/!2$1-1#9&1$2(1/+3&6(2/#3$1*2#1/!3$1)2$33/4/%2/#1)1!6$1/1&1/1$2*201%2/////,10e/&11021/!1//014!110201*1/-3/*1/(1//$101&101$401*103/,407+

>  <Structure>
fespr@LY[AAgQFCpRiUVV]]wVjjjfjijidLPhaSE`

>  <Atoms>
26

>  <Bonds>
25

>  <Total Molweight>
361

>  <Total Molweight 2>
361.165

>  <cLogP>
0.2223

>  <H-Acceptors>
9

>  <H-Donors>
0

>  <Total Surface Area>
69.45

>  <Relative PSA>
1.1503

>  <Polar Surface Area>
108.53

>  <Shape Index>
0.69231

>  <Molecular Flexibility>
0.78787

>  <Molecular Complexity>
0.58491

>  <Non-H Atoms>
26

>  <Non-C/H Atoms>
10

>  <Electronegative Atoms>
10

>  <Stereo Centers>
3

>  <Rotatable Bonds>
16

>  <Rings Closures>
0

>  <Aromatic Rings>
0

>  <Aromatic Atoms>
0

>  <sp3-Atoms>
19

>  <Symmetric atoms>
0

$$$$

eCreator 1.02D

 26 25  0  0  0  0  0  0  0  0999 V2000
   15.5885   -0.7500   -0.0000 P   0  0  0  0  0  0  0  0  0  0  0  0
   14.2894   -1.5000   -0.0000 O   0  0  0  0  0  0  0  0  0  0  0  0
   16.8875   -0.0000   -0.0000 O   0  0  0  0  0  0  0  0  0  0  0  0
   14.2894   -0.0000   -0.0000 O   0  0  0  0  0  0  0  0  0  0  0  0
   15.5885   -2.2500   -0.0000 N   0  0  0  0  0  0  0  0  0  0  0  0
   18.1866   -0.7500   -0.0000 C   0  0  0  0  0  0  0  0  0  0  0  0
   12.9904   -0.7500   -0.0000 C   0  0  0  0  0  0  0  0  0  0  0  0
   14.2894   -3.0000   -0.0000 C   0  0  0  0  0  0  0  0  0  0  0  0
   19.4856   -0.0000   -0.0000 C   0  0  0  0  0  0  0  0  0  0  0  0
   11.6914   -0.0000   -0.0000 C   0  0  0  0  0  0  0  0  0  0  0  0
   14.2894   -4.5000   -0.0000 C   0  0  0  0  0  0  0  0  0  0  0  0
   12.9904   -2.2500   -0.0000 C   0  0  0  0  0  0  0  0  0  0  0  0
   20.7846   -0.7500   -0.0000 C   0  0  0  0  0  0  0  0  0  0  0  0
   10.3923   -0.7500   -0.0000 C   0  0  0  0  0  0  0  0  0  0  0  0
   12.9904   -5.2500   -0.0000 O   0  0  0  0  0  0  0  0  0  0  0  0
   22.0837   -0.0000   -0.0000 C   0  0  0  0  0  0  0  0  0  0  0  0
    9.0933   -0.0000   -0.0000 C   0  0  0  0  0  0  0  0  0  0  0  0
    9.8433    1.2990   -0.0000 F   0  0  0  0  0  0  0  0  0  0  0  0
    7.7942   -0.7500   -0.0000 C   0  0  0  0  0  0  0  0  0  0  0  0
    8.3433    1.2990   -0.0000 C   0  0  0  0  0  0  0  0  0  0  0  0
    6.4952   -0.0000   -0.0000 N   0  0  0  0  0  0  0  0  0  0  0  0
    5.1962   -0.7500   -0.0000 C   0  0  0  0  0  0  0  0  0  0  0  0
    3.8971   -0.0000   -0.0000 N   0  0  0  0  0  0  0  0  0  0  0  0
    2.5981   -0.7500   -0.0000 C   0  0  0  0  0  0  0  0  0  0  0  0
    1.2990   -0.0000   -0.0000 C   0  0  0  0  0  0  0  0  0  0  0  0
    0.0000   -0.7500   -0.0000 C   0  0  0  0  0  0  0  0  0  0  0  0
  1  2  2  0  0  0  0
  1  3  1  0  0  0  0
  1  4  1  0  0  0  0
  1  5  1  0  0  0  0
  3  6  1  0  0  0  0
  4  7  1  0  0  0  0
  8  5  1  6  0  0  0
  6  9  2  0  0  0  0
  7 10  1  0  0  0  0
  8 11  1  0  0  0  0
  8 12  1  0  0  0  0
  9 13  1  0  0  0  0
 10 14  1  0  0  0  0
 11 15  1  0  0  0  0
 13 16  2  0  0  0  0
 17 14  1  0  0  0  0
 17 18  1  6  0  0  0
 17 19  1  0  0  0  0
 17 20  1  0  0  0  0
 19 21  1  0  0  0  0
 21 22  1  0  0  0  0
 22 23  1  0  0  0  0
 23 24  1  0  0  0  0
 24 25  1  0  0  0  0
 25 26  2  0  0  0  0
M  END
>  <idcoordinates2D>


>  <FragFp>
;jvvzir:UzylNihyeTcQh@Ybec8k5bYGK171WkZ@@Z9FeN!2!V4$G10V15V#J0F!2N!V0V1B!

>  <PathFp>
!8!HN$BX4m0_8JN1020Be218920V8FF25NV06V0VO50V0X14m0@k1#W0s1VV!F870F022kFF20_050

>  <SkelSpheres>
//3&E(11(1!3///%2$5&2%3/2/#1/!A(1!3-1/*2%23/01(1/$1.1$1,2#1!1)2.1.2/1)1!5/!2$21/06+22*2)1#2!1&1&41!3/$2101-1$1&4%103/(2#1#102//(1!2.1!3,1(1/%114////%1!1$2//)f1%1/!2+1/!2/&2//+1/01.1)2/(1!1%3#2,11-14%1%10401%2//02

>  <Structure>
fespQ@BE[AFG@|HrFRRYIIQIYFSYIIjjZjfjjiQqAdNT

>  <Atoms>
26

>  <Bonds>
25

>  <Total Molweight>
360

>  <Total Molweight 2>
360.176

>  <cLogP>
0.9012

>  <H-Acceptors>
7

>  <H-Donors>
0

>  <Total Surface Area>
68.14

>  <Relative PSA>
0.89184

>  <Polar Surface Area>
75.29

>  <Shape Index>
0.69231

>  <Molecular Flexibility>
0.81806

>  <Molecular Complexity>
0.63126

>  <Non-H Atoms>
26

>  <Non-C/H Atoms>
9

>  <Electronegative Atoms>
9

>  <Stereo Centers>
3

>  <Rotatable Bonds>
16

>  <Rings Closures>
0

>  <Aromatic Rings>
0

>  <Aromatic Atoms>
0

>  <sp3-Atoms>
17

>  <Symmetric atoms>
0

$$$$

eCreator 1.02D

 26 25  0  0  0  0  0  0  0  0999 V2000
   12.9904   -0.7500   -0.0000 P   0  0  0  0  0  0  0  0  0  0  0  0
   14.2894   -0.0000   -0.0000 O   0  0  0  0  0  0  0  0  0  0  0  0
   11.6913   -0.0000   -0.0000 O   0  0  0  0  0  0  0  0  0  0  0  0
   12.9904   -2.2500   -0.0000 N   0  0  0  0  0  0  0  0  0  0  0  0
   15.5885   -0.7500   -0.0000 C   0  0  0  0  0  0  0  0  0  0  0  0
   10.3923   -0.7500   -0.0000 C   0  0  0  0  0  0  0  0  0  0  0  0
   11.6913   -3.0000   -0.0000 C   0  0  0  0  0  0  0  0  0  0  0  0
   16.8875   -0.0000   -0.0000 C   0  0  0  0  0  0  0  0  0  0  0  0
    9.0933   -0.0000   -0.0000 C   0  0  0  0  0  0  0  0  0  0  0  0
   11.6913   -4.5000   -0.0000 C   0  0  0  0  0  0  0  0  0  0  0  0
   18.1865   -0.7500   -0.0000 C   0  0  0  0  0  0  0  0  0  0  0  0
    7.7942   -0.7500   -0.0000 O   0  0  0  0  0  0  0  0  0  0  0  0
    9.0933    1.5000   -0.0000 C   0  0  0  0  0  0  0  0  0  0  0  0
   10.3923   -5.2500   -0.0000 O   0  0  0  0  0  0  0  0  0  0  0  0
   19.4856   -0.0000   -0.0000 C   0  0  0  0  0  0  0  0  0  0  0  0
    6.4952   -0.0000   -0.0000 C   0  0  0  0  0  0  0  0  0  0  0  0
   10.3923   -6.7500   -0.0000 C   0  0  0  0  0  0  0  0  0  0  0  0
    5.1962   -0.7500   -0.0000 N   0  0  0  0  0  0  0  0  0  0  0  0
    6.4952    1.5000   -0.0000 C   0  0  0  0  0  0  0  0  0  0  0  0
    3.8971   -0.0000   -0.0000 C   0  0  0  0  0  0  0  0  0  0  0  0
    5.1962   -2.2500   -0.0000 C   0  0  0  0  0  0  0  0  0  0  0  0
    5.1962    2.2500   -0.0000 F   0  0  0  0  0  0  0  0  0  0  0  0
    2.5981   -0.7500   -0.0000 C   0  0  0  0  0  0  0  0  0  0  0  0
    6.4952   -3.0000   -0.0000 N   0  0  0  0  0  0  0  0  0  0  0  0
    2.5981   -2.2500   -0.0000 C   0  0  0  0  0  0  0  0  0  0  0  0
    1.2990   -3.0000   -0.0000 O   0  0  0  0  0  0  0  0  0  0  0  0
  1  2  1  0  0  0  0
  1  3  1  0  0  0  0
  1  4  1  0  0  0  0
  2  5  1  0  0  0  0
  3  6  1  0  0  0  0
  4  7  1  0  0  0  0
  5  8  2  0  0  0  0
  9  6  1  0  0  0  0
  7 10  1  0  0  0  0
  8 11  1  0  0  0  0
  9 12  1  1  0  0  0
  9 13  1  0  0  0  0
 10 14  1  0  0  0  0
 11 15  2  0  0  0  0
 16 12  1  1  0  0  0
 14 17  1  0  0  0  0
 16 18  1  0  0  0  0
 16 19  1  0  0  0  0
 18 20  1  0  0  0  0
 18 21  1  0  0  0  0
 19 22  1  0  0  0  0
 20 23  2  0  0  0  0
 21 24  1  0  0  0  0
 23 25  1  0  0  0  0
 25 26  2  0  0  0  0
M  END
>  <idcoordinates2D>


>  <FragFp>
;EzSUeMrzlzutOXf5aUif4DXb@@kko5VO83_1Y0D8@5VF@W0FG098!4$401W0J#4!V0N$X1B!

>  <PathFp>
F084N2NFF!6X4mV_B4L102058#950X0FH258Z06402840V0k90u0Dk!1FGFN06V!7cCF!62kFJ2V_01F

>  <SkelSpheres>
//2&C(1)1&1(1$1/,21#5$3#1*2(1(1//$B%2$3/)2//%1(202/%1&1,1,2*1/&2/!2$1)1)4/(2/!6&1/!1+1%21$1$5(12//.6,2#1(2%2!1,1/03&2/02)2!2//+201!101&2//*1/+2//!10e(2%1(1$12-1/01&1)4!1+1/%1$1/&1(23)1,1#1$1!1101(1(2/$5!1!4%103/,3041*

>  <Structure>
fesqQ@LQ{AFkSAxUdDjUUVU~yWzjfjijjfe@izHYUX

>  <Atoms>
26

>  <Bonds>
25

>  <Total Molweight>
364

>  <Total Molweight 2>
364.164

>  <cLogP>
-0.3111

>  <H-Acceptors>
8

>  <H-Donors>
0

>  <Total Surface Area>
81.95

>  <Relative PSA>
0.77718

>  <Polar Surface Area>
77.3

>  <Shape Index>
0.61538

>  <Molecular Flexibility>
0.773

>  <Molecular Complexity>
0.64904

>  <Non-H Atoms>
26

>  <Non-C/H Atoms>
10

>  <Electronegative Atoms>
10

>  <Stereo Centers>
3

>  <Rotatable Bonds>
17

>  <Rings Closures>
0

>  <Aromatic Rings>
0

>  <Aromatic Atoms>
0

>  <sp3-Atoms>
16

>  <Symmetric atoms>
0

$$$$

eCreator 1.02D

 26 25  0  0  0  0  0  0  0  0999 V2000
    8.6603   -0.5000   -0.0000 P   0  0  0  0  0  0  0  0  0  0  0  0
    8.6603    0.5000   -0.0000 O   0  0  0  0  0  0  0  0  0  0  0  0
    8.6603   -1.5000   -0.0000 O   0  0  0  0  0  0  0  0  0  0  0  0
    7.7942   -0.0000   -0.0000 O   0  0  0  0  0  0  0  0  0  0  0  0
    9.5263   -0.0000   -0.0000 N   0  0  0  0  0  0  0  0  0  0  0  0
    7.7942   -2.0000   -0.0000 C   0  0  0  0  0  0  0  0  0  0  0  0
    6.9282   -0.5000   -0.0000 C   0  0  0  0  0  0  0  0  0  0  0  0
   10.3923   -0.5000   -0.0000 C   0  0  0  0  0  0  0  0  0  0  0  0
    7.7942   -3.0000   -0.0000 C   0  0  0  0  0  0  0  0  0  0  0  0
    6.0622   -0.0000   -0.0000 C   0  0  0  0  0  0  0  0  0  0  0  0
   11.2583   -0.0000   -0.0000 C   0  0  0  0  0  0  0  0  0  0  0  0
    6.9282   -3.5000   -0.0000 C   0  0  0  0  0  0  0  0  0  0  0  0
    5.1962   -0.5000   -0.0000 O   0  0  0  0  0  0  0  0  0  0  0  0
    6.0622    1.0000   -0.0000 C   0  0  0  0  0  0  0  0  0  0  0  0
   11.2583    1.0000   -0.0000 O   0  0  0  0  0  0  0  0  0  0  0  0
   12.1244   -0.5000   -0.0000 O   0  0  0  0  0  0  0  0  0  0  0  0
    4.3301   -0.0000   -0.0000 C   0  0  0  0  0  0  0  0  0  0  0  0
   12.9904   -0.0000   -0.0000 C   0  0  0  0  0  0  0  0  0  0  0  0
    3.4641   -0.5000   -0.0000 N   0  0  0  0  0  0  0  0  0  0  0  0
    4.3301    1.0000   -0.0000 C   0  0  0  0  0  0  0  0  0  0  0  0
   13.8564   -0.5000   -0.0000 C   0  0  0  0  0  0  0  0  0  0  0  0
    2.5981   -0.0000   -0.0000 C   0  0  0  0  0  0  0  0  0  0  0  0
    3.4641   -1.5000   -0.0000 C   0  0  0  0  0  0  0  0  0  0  0  0
    1.7321   -0.5000   -0.0000 N   0  0  0  0  0  0  0  0  0  0  0  0
    0.8660   -0.0000   -0.0000 C   0  0  0  0  0  0  0  0  0  0  0  0
    0.0000   -0.5000   -0.0000 C   0  0  0  0  0  0  0  0  0  0  0  0
  1  2  2  0  0  0  0
  1  3  1  0  0  0  0
  1  4  1  0  0  0  0
  1  5  1  0  0  0  0
  3  6  1  0  0  0  0
  4  7  1  0  0  0  0
  5  8  1  0  0  0  0
  6  9  2  0  0  0  0
 10  7  1  0  0  0  0
  8 11  1  0  0  0  0
  9 12  1  0  0  0  0
 10 13  1  1  0  0  0
 10 14  1  0  0  0  0
 11 15  2  0  0  0  0
 11 16  1  0  0  0  0
 17 13  1  1  0  0  0
 16 18  1  0  0  0  0
 17 19  1  0  0  0  0
 17 20  1  0  0  0  0
 18 21  1  0  0  0  0
 19 22  1  0  0  0  0
 19 23  1  0  0  0  0
 22 24  1  0  0  0  0
 24 25  1  0  0  0  0
 25 26  1  0  0  0  0
M  END
>  <idcoordinates2D>


>  <FragFp>
;jzxUirrzSzvlOijCaThfh8Yb@@Foo7X101Y9_02jTdAFVp0VFV9840Z!51401!V!4#V28$X14!

>  <PathFp>
8084F2NFF!BX0m0_B4N102V1@#960X0FN258g06Z02850V0V94m0Dk!WPG0s1gZ!3c91!H2F0J6VC05F

>  <SkelSpheres>
!101/!1&2101#C(11/$203+3#1!1/4$6$22/-2!1/*2!1#15//!1#2/!2/01!1/-2,202$3/01!2)2+1//-2!3(1/.1!A2%1//!1#2$2$6(2/2//!1!1&2!1&1&2/04%1/$1(2$2)1!3//01/01&1$2%2(2/////&e$2!2*1#101%1/!1+2-1//3,1%2/)22#1$301.1//#1.2!1$2010103(2/#211+

>  <Structure>
fespr@BI{AFCN|CprRSIIIJJXjIPyMUSUSUUURIPLar`

>  <Atoms>
26

>  <Bonds>
25

>  <Total Molweight>
361

>  <Total Molweight 2>
361.165

>  <cLogP>
-0.1821

>  <H-Acceptors>
9

>  <H-Donors>
0

>  <Total Surface Area>
54.67

>  <Relative PSA>
1.4763

>  <Polar Surface Area>
90.59

>  <Shape Index>
0.65385

>  <Molecular Flexibility>
0.74587

>  <Molecular Complexity>
0.66888

>  <Non-H Atoms>
26

>  <Non-C/H Atoms>
10

>  <Electronegative Atoms>
10

>  <Stereo Centers>
3

>  <Rotatable Bonds>
15

>  <Rings Closures>
0

>  <Aromatic Rings>
0

>  <Aromatic Atoms>
0

>  <sp3-Atoms>
20

>  <Symmetric atoms>
0

$$$$

eCreator 1.02D

 27 26  0  0  0  0  0  0  0  0999 V2000
   12.9904   -0.7500   -0.0000 P   0  0  0  0  0  0  0  0  0  0  0  0
   12.9904    0.7500   -0.0000 O   0  0  0  0  0  0  0  0  0  0  0  0
   14.2894   -0.0000   -0.0000 O   0  0  0  0  0  0  0  0  0  0  0  0
   11.6913   -0.0000   -0.0000 O   0  0  0  0  0  0  0  0  0  0  0  0
   12.9904   -2.2500   -0.0000 N   0  0  0  0  0  0  0  0  0  0  0  0
   15.5885   -0.7500   -0.0000 C   0  0  0  0  0  0  0  0  0  0  0  0
   10.3923   -0.7500   -0.0000 C   0  0  0  0  0  0  0  0  0  0  0  0
   11.6913   -3.0000   -0.0000 C   0  0  0  0  0  0  0  0  0  0  0  0
   16.8875   -0.0000   -0.0000 C   0  0  0  0  0  0  0  0  0  0  0  0
   15.5885   -2.2500   -0.0000 C   0  0  0  0  0  0  0  0  0  0  0  0
    9.0933   -0.0000   -0.0000 C   0  0  0  0  0  0  0  0  0  0  0  0
   11.6913   -4.5000   -0.0000 C   0  0  0  0  0  0  0  0  0  0  0  0
   18.1865   -0.7500   -0.0000 C   0  0  0  0  0  0  0  0  0  0  0  0
    7.7942   -0.7500   -0.0000 C   0  0  0  0  0  0  0  0  0  0  0  0
   10.3923   -5.2500   -0.0000 O   0  0  0  0  0  0  0  0  0  0  0  0
   18.1865   -2.2500   -0.0000 C   0  0  0  0  0  0  0  0  0  0  0  0
    7.7942   -2.2500   -0.0000 O   0  0  0  0  0  0  0  0  0  0  0  0
    6.4952   -0.0000   -0.0000 C   0  0  0  0  0  0  0  0  0  0  0  0
   10.3923   -6.7500   -0.0000 C   0  0  0  0  0  0  0  0  0  0  0  0
    5.1962   -0.7500   -0.0000 C   0  0  0  0  0  0  0  0  0  0  0  0
    5.1962   -2.2500   -0.0000 O   0  0  0  0  0  0  0  0  0  0  0  0
    3.8971   -0.0000   -0.0000 N   0  0  0  0  0  0  0  0  0  0  0  0
    2.5981   -0.7500   -0.0000 C   0  0  0  0  0  0  0  0  0  0  0  0
    3.8971    1.5000   -0.0000 C   0  0  0  0  0  0  0  0  0  0  0  0
    1.2990   -0.0000   -0.0000 C   0  0  0  0  0  0  0  0  0  0  0  0
    2.5981    2.2500   -0.0000 N   0  0  0  0  0  0  0  0  0  0  0  0
    1.2990    1.5000   -0.0000 C   0  0  0  0  0  0  0  0  0  0  0  0
  1  2  2  0  0  0  0
  1  3  1  0  0  0  0
  1  4  1  0  0  0  0
  1  5  1  0  0  0  0
  3  6  1  0  0  0  0
  4  7  1  0  0  0  0
  5  8  1  0  0  0  0
  6  9  1  0  0  0  0
  6 10  2  0  0  0  0
  7 11  1  0  0  0  0
  8 12  1  0  0  0  0
  9 13  2  0  0  0  0
 14 11  1  0  0  0  0
 12 15  1  0  0  0  0
 13 16  1  0  0  0  0
 14 17  1  1  0  0  0
 14 18  1  0  0  0  0
 15 19  1  0  0  0  0
 20 18  1  0  0  0  0
 20 21  1  1  0  0  0
 20 22  1  0  0  0  0
 22 23  1  0  0  0  0
 22 24  1  0  0  0  0
 23 25  2  0  0  0  0
 24 26  1  0  0  0  0
 25 27  1  0  0  0  0
M  END
>  <idcoordinates2D>


>  <FragFp>
;jv:ir<wxODjhaDhfhyYbAewVFMXS0lA0b0iYPVdFvk4F1080J26026W08W!4#46FV2@$X14!

>  <PathFp>
F09!2N2#8X0mVZgJU1021O@0109MBV8FG31NW0620V950V0V12m0Ek1#WGk1ZVF20d30F0L2o0F2V5050

>  <SkelSpheres>
/*1,D(11(3//(2(102!205$3.2.2#1,2#6(1&A/!2/!2/(1(3//-1)3,1-1//-2(2&104!5//+8//-22$1$6-1*2&1-1+1!1%1#1#1#2%2(2!1#1/&12(1#201!2)2032///12//&1#1*1/&2$2.1!1+20g/2!1/!1(1101/#3)2/#201/+2/)22)102.1%10101/,2*5,104(2/#1!1*

>  <Structure>
fmkpr@BUgAFGAJCprRSIJIKIJHzZIIjjffjjjfdVfXcSu`

>  <Atoms>
27

>  <Bonds>
26

>  <Total Molweight>
373

>  <Total Molweight 2>
373.176

>  <cLogP>
0.2431

>  <H-Acceptors>
9

>  <H-Donors>
0

>  <Total Surface Area>
78.14

>  <Relative PSA>
1.0733

>  <Polar Surface Area>
104.75

>  <Shape Index>
0.59259

>  <Molecular Flexibility>
0.80146

>  <Molecular Complexity>
0.67908

>  <Non-H Atoms>
27

>  <Non-C/H Atoms>
10

>  <Electronegative Atoms>
10

>  <Stereo Centers>
3

>  <Rotatable Bonds>
15

>  <Rings Closures>
0

>  <Aromatic Rings>
0

>  <Aromatic Atoms>
0

>  <sp3-Atoms>
19

>  <Symmetric atoms>
0

$$$$

eCreator 1.02D

 27 26  0  0  0  0  0  0  0  0999 V2000
   14.2894   -0.0000   -0.0000 P   0  0  0  0  0  0  0  0  0  0  0  0
   15.5885    0.7500   -0.0000 O   0  0  0  0  0  0  0  0  0  0  0  0
   14.2894    1.5000   -0.0000 O   0  0  0  0  0  0  0  0  0  0  0  0
   12.9904   -0.7500   -0.0000 O   0  0  0  0  0  0  0  0  0  0  0  0
   15.5885   -0.7500   -0.0000 N   0  0  0  0  0  0  0  0  0  0  0  0
   15.5885    2.2500   -0.0000 C   0  0  0  0  0  0  0  0  0  0  0  0
   11.6913   -0.0000   -0.0000 C   0  0  0  0  0  0  0  0  0  0  0  0
   16.8875   -0.0000   -0.0000 C   0  0  0  0  0  0  0  0  0  0  0  0
   15.5885    3.7500   -0.0000 C   0  0  0  0  0  0  0  0  0  0  0  0
   10.3923   -0.7500   -0.0000 C   0  0  0  0  0  0  0  0  0  0  0  0
   18.1865   -0.7500   -0.0000 C   0  0  0  0  0  0  0  0  0  0  0  0
   16.8875    1.5000   -0.0000 C   0  0  0  0  0  0  0  0  0  0  0  0
   10.3923   -2.2500   -0.0000 O   0  0  0  0  0  0  0  0  0  0  0  0
    9.0933   -0.0000   -0.0000 C   0  0  0  0  0  0  0  0  0  0  0  0
   18.1865   -2.2500   -0.0000 O   0  0  0  0  0  0  0  0  0  0  0  0
   19.4856   -0.0000   -0.0000 O   0  0  0  0  0  0  0  0  0  0  0  0
    7.7942   -0.7500   -0.0000 C   0  0  0  0  0  0  0  0  0  0  0  0
   20.7846   -0.7500   -0.0000 C   0  0  0  0  0  0  0  0  0  0  0  0
    6.4952   -0.0000   -0.0000 C   0  0  0  0  0  0  0  0  0  0  0  0
   22.0836   -0.0000   -0.0000 C   0  0  0  0  0  0  0  0  0  0  0  0
    5.1962   -0.7500   -0.0000 N   0  0  0  0  0  0  0  0  0  0  0  0
    3.8971   -0.0000   -0.0000 C   0  0  0  0  0  0  0  0  0  0  0  0
    5.1962   -2.2500   -0.0000 C   0  0  0  0  0  0  0  0  0  0  0  0
    2.5981   -0.7500   -0.0000 C   0  0  0  0  0  0  0  0  0  0  0  0
    6.4952   -3.0000   -0.0000 N   0  0  0  0  0  0  0  0  0  0  0  0
    2.5981   -2.2500   -0.0000 C   0  0  0  0  0  0  0  0  0  0  0  0
    1.2990   -3.0000   -0.0000 O   0  0  0  0  0  0  0  0  0  0  0  0
  1  2  2  0  0  0  0
  1  3  1  0  0  0  0
  1  4  1  0  0  0  0
  1  5  1  0  0  0  0
  3  6  1  0  0  0  0
  4  7  1  0  0  0  0
  8  5  1  1  0  0  0
  6  9  2  0  0  0  0
 10  7  1  0  0  0  0
  8 11  1  0  0  0  0
  8 12  1  0  0  0  0
 10 13  1  1  0  0  0
 10 14  1  0  0  0  0
 11 15  2  0  0  0  0
 11 16  1  0  0  0  0
 14 17  1  0  0  0  0
 16 18  1  0  0  0  0
 17 19  1  0  0  0  0
 18 20  1  0  0  0  0
 19 21  1  0  0  0  0
 21 22  1  0  0  0  0
 21 23  1  0  0  0  0
 22 24  2  0  0  0  0
 23 25  1  0  0  0  0
 24 26  1  0  0  0  0
 26 27  2  0  0  0  0
M  END
>  <idcoordinates2D>


>  <FragFp>
;j;ir=xtjjgiThvhDfjTsgopbXS0fbCpNgjLZfFuqFkFk1V54Z0aL14X1W0V!F428k2c$V14!

>  <PathFp>
N08082FF#@X0mVZ8JP30@V9@010970V8FQH18C06!V950V0V10m0Dk10WHWFk1cZ!7d31F0L2k0F2VC05F

>  <SkelSpheres>
/02/%D(11(1/%2(1/2!2$5$5/.2!1$1/!1*7%2/.2/!1/%3//%1&1)1,2$21%2.1.3/)21!1/!2$2-2#6&2(1//#1$7$1!2/2(1/%2%1/&2!201#3#2$23+1/(2$2)2!3%1/$1/$1!1%2!1#2,2.1+1+1(2//$f3&1%1(2%21//&1)2/&1/#3%3/)21#1$1.101#3/)2/$2,10301#122#1,1030301)

>  <Structure>
fmkqr@BEGAFCN|lGaddfRRTtTNRVbRsUTuTuUTthxiRCV

>  <Atoms>
27

>  <Bonds>
26

>  <Total Molweight>
377

>  <Total Molweight 2>
377.164

>  <cLogP>
-1.6374

>  <H-Acceptors>
10

>  <H-Donors>
0

>  <Total Surface Area>
94.21

>  <Relative PSA>
1.028

>  <Polar Surface Area>
118.66

>  <Shape Index>
0.66667

>  <Molecular Flexibility>
0.78678

>  <Molecular Complexity>
0.67407

>  <Non-H Atoms>
27

>  <Non-C/H Atoms>
11

>  <Electronegative Atoms>
11

>  <Stereo Centers>
3

>  <Rotatable Bonds>
16

>  <Rings Closures>
0

>  <Aromatic Rings>
0

>  <Aromatic Atoms>
0

>  <sp3-Atoms>
16

>  <Symmetric atoms>
0

$$$$

eCreator 1.02D

 27 26  0  0  0  0  0  0  0  0999 V2000
    9.5263   -0.0000   -0.0000 P   0  0  0  0  0  0  0  0  0  0  0  0
   10.3923    0.5000   -0.0000 O   0  0  0  0  0  0  0  0  0  0  0  0
   10.3923   -0.5000   -0.0000 O   0  0  0  0  0  0  0  0  0  0  0  0
    8.6603   -0.5000   -0.0000 O   0  0  0  0  0  0  0  0  0  0  0  0
    9.5263    1.0000   -0.0000 N   0  0  0  0  0  0  0  0  0  0  0  0
   11.2583   -0.0000   -0.0000 C   0  0  0  0  0  0  0  0  0  0  0  0
    7.7942   -0.0000   -0.0000 C   0  0  0  0  0  0  0  0  0  0  0  0
   10.3923    1.5000   -0.0000 C   0  0  0  0  0  0  0  0  0  0  0  0
   12.1244   -0.5000   -0.0000 C   0  0  0  0  0  0  0  0  0  0  0  0
    6.9282   -0.5000   -0.0000 C   0  0  0  0  0  0  0  0  0  0  0  0
   10.3923    2.5000   -0.0000 C   0  0  0  0  0  0  0  0  0  0  0  0
   11.2583    1.0000   -0.0000 C   0  0  0  0  0  0  0  0  0  0  0  0
   12.9904   -0.0000   -0.0000 C   0  0  0  0  0  0  0  0  0  0  0  0
    6.0622   -0.0000   -0.0000 C   0  0  0  0  0  0  0  0  0  0  0  0
   11.2583    3.0000   -0.0000 O   0  0  0  0  0  0  0  0  0  0  0  0
   12.9904    1.0000   -0.0000 C   0  0  0  0  0  0  0  0  0  0  0  0
    5.1962   -0.5000   -0.0000 C   0  0  0  0  0  0  0  0  0  0  0  0
   11.2583    4.0000   -0.0000 C   0  0  0  0  0  0  0  0  0  0  0  0
    5.1962   -1.5000   -0.0000 F   0  0  0  0  0  0  0  0  0  0  0  0
    4.3301   -0.0000   -0.0000 C   0  0  0  0  0  0  0  0  0  0  0  0
    4.3301    1.0000   -0.0000 O   0  0  0  0  0  0  0  0  0  0  0  0
    3.4641   -0.5000   -0.0000 N   0  0  0  0  0  0  0  0  0  0  0  0
    2.5981   -0.0000   -0.0000 C   0  0  0  0  0  0  0  0  0  0  0  0
    3.4641   -1.5000   -0.0000 C   0  0  0  0  0  0  0  0  0  0  0  0
    1.7321   -0.5000   -0.0000 C   0  0  0  0  0  0  0  0  0  0  0  0
    1.7321   -1.5000   -0.0000 C   0  0  0  0  0  0  0  0  0  0  0  0
    0.8660   -2.0000   -0.0000 N   0  0  0  0  0  0  0  0  0  0  0  0
  1  2  2  0  0  0  0
  1  3  1  0  0  0  0
  1  4  1  0  0  0  0
  1  5  1  0  0  0  0
  3  6  1  0  0  0  0
  4  7  1  0  0  0  0
  8  5  1  6  0  0  0
  6  9  1  0  0  0  0
  7 10  1  0  0  0  0
  8 11  1  0  0  0  0
  8 12  1  0  0  0  0
  9 13  2  0  0  0  0
 10 14  1  0  0  0  0
 11 15  1  0  0  0  0
 13 16  1  0  0  0  0
 17 14  1  0  0  0  0
 15 18  1  0  0  0  0
 17 19  1  1  0  0  0
 20 17  1  0  0  0  0
 20 21  1  6  0  0  0
 20 22  1  0  0  0  0
 22 23  1  0  0  0  0
 22 24  1  0  0  0  0
 23 25  2  0  0  0  0
 25 26  1  0  0  0  0
 26 27  1  0  0  0  0
M  END
>  <idcoordinates2D>


>  <FragFp>
;jv:ir<yxOijheTdQhBYb9uNk5rl503E1bJifPWdN1oHF!8V02#H0FW040J!JJ40W2%21B!

>  <PathFp>
F08!3F0F808X4kVZcJU10219X01093408FG21FW0620V85FV0m12H0Ek1#WGF1aV!Fd30F0L2oFF2V4050

>  <SkelSpheres>
/)2%2&D#1#11(2)2#1,6/#1!2$8$1/!1+2/$24/9/*1$1%1(2$1////%1/$1$1$1(1,11-2$1*1)2!5/!2#2/#9//$2)2$2$51*2,2(2-12!2)2/*2(102//+3/!3%1//&1101$1///-3/2//0g1!2!1#1/(1#2/2,1*2/!1#2$1%1/-2(231(2/02%11-1/,2%1%10402%2.1#62,

>  <Structure>
fmkqQ@BUWAFGEAxIdLddrRRbRrVafbrZjjijjjikGDFYbMOV

>  <Atoms>
27

>  <Bonds>
26

>  <Total Molweight>
376

>  <Total Molweight 2>
376.175

>  <cLogP>
-0.1511

>  <H-Acceptors>
8

>  <H-Donors>
0

>  <Total Surface Area>
62.54

>  <Relative PSA>
1.1316

>  <Polar Surface Area>
84.52

>  <Shape Index>
0.62963

>  <Molecular Flexibility>
0.73916

>  <Molecular Complexity>
0.65205

>  <Non-H Atoms>
27

>  <Non-C/H Atoms>
10

>  <Electronegative Atoms>
10

>  <Stereo Centers>
4

>  <Rotatable Bonds>
15

>  <Rings Closures>
0

>  <Aromatic Rings>
0

>  <Aromatic Atoms>
0

>  <sp3-Atoms>
20

>  <Symmetric atoms>
0

$$$$

eCreator 1.02D

 27 26  0  0  0  0  0  0  0  0999 V2000
    9.5263   -0.0000   -0.0000 P   0  0  0  0  0  0  0  0  0  0  0  0
    9.5263    1.0000   -0.0000 O   0  0  0  0  0  0  0  0  0  0  0  0
    8.6603   -0.5000   -0.0000 O   0  0  0  0  0  0  0  0  0  0  0  0
   10.3923   -0.5000   -0.0000 N   0  0  0  0  0  0  0  0  0  0  0  0
   10.3923    1.5000   -0.0000 C   0  0  0  0  0  0  0  0  0  0  0  0
    7.7942   -0.0000   -0.0000 C   0  0  0  0  0  0  0  0  0  0  0  0
   11.2583   -0.0000   -0.0000 C   0  0  0  0  0  0  0  0  0  0  0  0
   10.3923    2.5000   -0.0000 C   0  0  0  0  0  0  0  0  0  0  0  0
    6.9282   -0.5000   -0.0000 C   0  0  0  0  0  0  0  0  0  0  0  0
   12.1244   -0.5000   -0.0000 C   0  0  0  0  0  0  0  0  0  0  0  0
   11.2583    3.0000   -0.0000 C   0  0  0  0  0  0  0  0  0  0  0  0
    6.0622   -0.0000   -0.0000 O   0  0  0  0  0  0  0  0  0  0  0  0
    6.9282   -1.5000   -0.0000 C   0  0  0  0  0  0  0  0  0  0  0  0
   12.9904   -0.0000   -0.0000 O   0  0  0  0  0  0  0  0  0  0  0  0
   11.2583    4.0000   -0.0000 C   0  0  0  0  0  0  0  0  0  0  0  0
    5.1962   -0.5000   -0.0000 C   0  0  0  0  0  0  0  0  0  0  0  0
    7.7942   -2.0000   -0.0000 O   0  0  0  0  0  0  0  0  0  0  0  0
   13.8564   -0.5000   -0.0000 C   0  0  0  0  0  0  0  0  0  0  0  0
    4.3301   -0.0000   -0.0000 N   0  0  0  0  0  0  0  0  0  0  0  0
    5.1962   -1.5000   -0.0000 C   0  0  0  0  0  0  0  0  0  0  0  0
   14.7224   -0.0000   -0.0000 C   0  0  0  0  0  0  0  0  0  0  0  0
    3.4641   -0.5000   -0.0000 C   0  0  0  0  0  0  0  0  0  0  0  0
    6.0622   -2.0000   -0.0000 F   0  0  0  0  0  0  0  0  0  0  0  0
    2.5981   -0.0000   -0.0000 N   0  0  0  0  0  0  0  0  0  0  0  0
    1.7321   -0.5000   -0.0000 C   0  0  0  0  0  0  0  0  0  0  0  0
    0.8660   -0.0000   -0.0000 C   0  0  0  0  0  0  0  0  0  0  0  0
    0.0000   -0.5000   -0.0000 C   0  0  0  0  0  0  0  0  0  0  0  0
  1  2  1  0  0  0  0
  1  3  1  0  0  0  0
  1  4  1  0  0  0  0
  2  5  1  0  0  0  0
  3  6  1  0  0  0  0
  4  7  1  0  0  0  0
  5  8  2  0  0  0  0
  9  6  1  0  0  0  0
  7 10  1  0  0  0  0
  8 11  1  0  0  0  0
  9 12  1  6  0  0  0
  9 13  1  0  0  0  0
 10 14  1  0  0  0  0
 11 15  2  0  0  0  0
 16 12  1  6  0  0  0
 13 17  1  0  0  0  0
 14 18  1  0  0  0  0
 16 19  1  0  0  0  0
 16 20  1  0  0  0  0
 18 21  1  0  0  0  0
 19 22  1  0  0  0  0
 20 23  1  0  0  0  0
 22 24  1  0  0  0  0
 24 25  1  0  0  0  0
 25 26  1  0  0  0  0
 26 27  2  0  0  0  0
M  END
>  <idcoordinates2D>


>  <FragFp>
;EvUUeMrzGzulNXf4aUif48Xb@80ko5VG81WGW048@40F0W!F01#4#V4011)V0N$X1B!

>  <PathFp>
!94F2NHF!4X4m0_B4J102058208940X0FF35Nc06Z02840V0V90u0Dk!1NG0N04V!IcC#22kFJ6V_01F

>  <SkelSpheres>
//(H01%1)1&1!1$1$1/,21#3$4#1*1///&A!1(3/*1//-1022/$1&1,1,21%2)1/2/!1$7!1,2!7/&12/!5/*1+2&1!1&5(22//#2*4#1,1(2%2*2/,2$1-1)1!6/%101/!2013+1//%1#1/&2/#1/!20g.1#1#102+2%1+2$1/04!1#1/01#1,1//22)2+2*1!1101(1+1/$1!1%103/,4!1!2%2

>  <Structure>
fmkqQ@LI{AFkAAxMdDjUUVUWm_VjijjZjjjTBgiAe@

>  <Atoms>
27

>  <Bonds>
26

>  <Total Molweight>
376

>  <Total Molweight 2>
376.175

>  <cLogP>
0.4534

>  <H-Acceptors>
8

>  <H-Donors>
0

>  <Total Surface Area>
71.12

>  <Relative PSA>
0.89637

>  <Polar Surface Area>
80.46

>  <Shape Index>
0.66667

>  <Molecular Flexibility>
0.78446

>  <Molecular Complexity>
0.63126

>  <Non-H Atoms>
27

>  <Non-C/H Atoms>
10

>  <Electronegative Atoms>
10

>  <Stereo Centers>
3

>  <Rotatable Bonds>
20

>  <Rings Closures>
0

>  <Aromatic Rings>
0

>  <Aromatic Atoms>
0

>  <sp3-Atoms>
20

>  <Symmetric atoms>
0

$$$$

eCreator 1.02D

 27 26  0  0  0  0  0  0  0  0999 V2000
   12.9904   -0.7500   -0.0000 P   0  0  0  0  0  0  0  0  0  0  0  0
   14.2894   -0.0000   -0.0000 O   0  0  0  0  0  0  0  0  0  0  0  0
   11.6913   -0.0000   -0.0000 O   0  0  0  0  0  0  0  0  0  0  0  0
   12.9904   -2.2500   -0.0000 N   0  0  0  0  0  0  0  0  0  0  0  0
   15.5885   -0.7500   -0.0000 C   0  0  0  0  0  0  0  0  0  0  0  0
   10.3923   -0.7500   -0.0000 C   0  0  0  0  0  0  0  0  0  0  0  0
   11.6913   -3.0000   -0.0000 C   0  0  0  0  0  0  0  0  0  0  0  0
   16.8875   -0.0000   -0.0000 C   0  0  0  0  0  0  0  0  0  0  0  0
   15.5885   -2.2500   -0.0000 C   0  0  0  0  0  0  0  0  0  0  0  0
    9.0933   -0.0000   -0.0000 C   0  0  0  0  0  0  0  0  0  0  0  0
   11.6913   -4.5000   -0.0000 C   0  0  0  0  0  0  0  0  0  0  0  0
   10.3923   -2.2500   -0.0000 C   0  0  0  0  0  0  0  0  0  0  0  0
   18.1865   -0.7500   -0.0000 C   0  0  0  0  0  0  0  0  0  0  0  0
   16.8875   -3.0000   -0.0000 C   0  0  0  0  0  0  0  0  0  0  0  0
    7.7942   -0.7500   -0.0000 C   0  0  0  0  0  0  0  0  0  0  0  0
   10.3923   -5.2500   -0.0000 O   0  0  0  0  0  0  0  0  0  0  0  0
   19.4856   -0.0000   -0.0000 C   0  0  0  0  0  0  0  0  0  0  0  0
    7.7942   -2.2500   -0.0000 O   0  0  0  0  0  0  0  0  0  0  0  0
    6.4952   -0.0000   -0.0000 C   0  0  0  0  0  0  0  0  0  0  0  0
   10.3923   -6.7500   -0.0000 C   0  0  0  0  0  0  0  0  0  0  0  0
    6.4952    1.5000   -0.0000 F   0  0  0  0  0  0  0  0  0  0  0  0
    5.1962   -0.7500   -0.0000 C   0  0  0  0  0  0  0  0  0  0  0  0
    3.8971   -0.0000   -0.0000 N   0  0  0  0  0  0  0  0  0  0  0  0
    2.5981   -0.7500   -0.0000 C   0  0  0  0  0  0  0  0  0  0  0  0
    3.8971    1.5000   -0.0000 C   0  0  0  0  0  0  0  0  0  0  0  0
    1.2990   -0.0000   -0.0000 C   0  0  0  0  0  0  0  0  0  0  0  0
    1.2990    1.5000   -0.0000 C   0  0  0  0  0  0  0  0  0  0  0  0
  1  2  1  0  0  0  0
  1  3  1  0  0  0  0
  1  4  1  0  0  0  0
  2  5  1  0  0  0  0
  3  6  1  0  0  0  0
  7  4  1  6  0  0  0
  5  8  2  0  0  0  0
  5  9  1  0  0  0  0
  6 10  1  0  0  0  0
  7 11  1  0  0  0  0
  7 12  1  0  0  0  0
  8 13  1  0  0  0  0
  9 14  2  0  0  0  0
 15 10  1  0  0  0  0
 11 16  1  0  0  0  0
 13 17  2  0  0  0  0
 15 18  1  1  0  0  0
 19 15  1  0  0  0  0
 16 20  1  0  0  0  0
 19 21  1  6  0  0  0
 19 22  1  0  0  0  0
 22 23  1  0  0  0  0
 23 24  1  0  0  0  0
 23 25  1  0  0  0  0
 24 26  2  0  0  0  0
 26 27  1  0  0  0  0
M  END
>  <idcoordinates2D>


>  <FragFp>
;jv:er:nzyxOXf_iThf4ymr@eRkJpWK0n91W0g9PB0FPZFH180VF26!LV!W5!18046FV0P%1B!

>  <PathFp>
F09!2N2F!4X4mV_cF01021Ke0109JB08FG35NW0620V840V0m12k0Dk1#WFN06VF!d30F062kFF2V_010

>  <SkelSpheres>
//2&@#2#1)2&1/01/)2$9$4/(2+2#1+2)1%H//!1+1////-1/01,1/,1,1$1,11$1(3)2/(9(1,2/-2!204#1///$4/021-2///,2*202/02%2/$1!2$1&103&1//!1(2!3(1#21/01+20i!1$3.1!1%11!102012/01!1$3.1&1%2102/)312/(22(11/01%1/01)1/2%1%102/2+52+2

>  <Structure>
fmkPQ@LM`ctP^AYCIHdeDhdemDXUEjjfjffjjfpqNbXadM`

>  <Atoms>
27

>  <Bonds>
26

>  <Total Molweight>
370

>  <Total Molweight 2>
370.191

>  <cLogP>
3.324

>  <H-Acceptors>
6

>  <H-Donors>
0

>  <Total Surface Area>
66.99

>  <Relative PSA>
0.74937

>  <Polar Surface Area>
67.99

>  <Shape Index>
0.59259

>  <Molecular Flexibility>
0.82776

>  <Molecular Complexity>
0.64904

>  <Non-H Atoms>
27

>  <Non-C/H Atoms>
8

>  <Electronegative Atoms>
8

>  <Stereo Centers>
4

>  <Rotatable Bonds>
16

>  <Rings Closures>
0

>  <Aromatic Rings>
0

>  <Aromatic Atoms>
0

>  <sp3-Atoms>
18

>  <Symmetric atoms>
0

$$$$

eCreator 1.02D

 27 26  0  0  0  0  0  0  0  0999 V2000
   11.6914   -0.0000   -0.0000 P   0  0  0  0  0  0  0  0  0  0  0  0
   12.9904   -0.7500   -0.0000 O   0  0  0  0  0  0  0  0  0  0  0  0
   10.3923   -0.7500   -0.0000 O   0  0  0  0  0  0  0  0  0  0  0  0
   11.6914    1.5000   -0.0000 N   0  0  0  0  0  0  0  0  0  0  0  0
   14.2894   -0.0000   -0.0000 C   0  0  0  0  0  0  0  0  0  0  0  0
    9.0933   -0.0000   -0.0000 C   0  0  0  0  0  0  0  0  0  0  0  0
   12.9904    2.2500   -0.0000 C   0  0  0  0  0  0  0  0  0  0  0  0
   15.5885   -0.7500   -0.0000 C   0  0  0  0  0  0  0  0  0  0  0  0
   14.2894    1.5000   -0.0000 C   0  0  0  0  0  0  0  0  0  0  0  0
    7.7942   -0.7500   -0.0000 C   0  0  0  0  0  0  0  0  0  0  0  0
   12.9904    3.7500   -0.0000 C   0  0  0  0  0  0  0  0  0  0  0  0
   16.8875   -0.0000   -0.0000 C   0  0  0  0  0  0  0  0  0  0  0  0
    6.4952   -0.0000   -0.0000 C   0  0  0  0  0  0  0  0  0  0  0  0
   14.2894    4.5000   -0.0000 O   0  0  0  0  0  0  0  0  0  0  0  0
   16.8875    1.5000   -0.0000 C   0  0  0  0  0  0  0  0  0  0  0  0
    6.4952    1.5000   -0.0000 O   0  0  0  0  0  0  0  0  0  0  0  0
    5.1962   -0.7500   -0.0000 C   0  0  0  0  0  0  0  0  0  0  0  0
   14.2894    6.0000   -0.0000 C   0  0  0  0  0  0  0  0  0  0  0  0
   18.1866    2.2500   -0.0000 C   0  0  0  0  0  0  0  0  0  0  0  0
    4.4462   -2.0490   -0.0000 F   0  0  0  0  0  0  0  0  0  0  0  0
    3.8971   -0.0000   -0.0000 C   0  0  0  0  0  0  0  0  0  0  0  0
    5.9462   -2.0490   -0.0000 C   0  0  0  0  0  0  0  0  0  0  0  0
    2.5981   -0.7500   -0.0000 N   0  0  0  0  0  0  0  0  0  0  0  0
    2.5981   -2.2500   -0.0000 C   0  0  0  0  0  0  0  0  0  0  0  0
    1.2990   -0.0000   -0.0000 C   0  0  0  0  0  0  0  0  0  0  0  0
    1.2990   -3.0000   -0.0000 C   0  0  0  0  0  0  0  0  0  0  0  0
    0.0000   -0.7500   -0.0000 N   0  0  0  0  0  0  0  0  0  0  0  0
  1  2  1  0  0  0  0
  1  3  1  0  0  0  0
  1  4  1  0  0  0  0
  2  5  1  0  0  0  0
  3  6  1  0  0  0  0
  4  7  1  0  0  0  0
  5  8  1  0  0  0  0
  5  9  2  0  0  0  0
  6 10  1  0  0  0  0
  7 11  1  0  0  0  0
  8 12  2  0  0  0  0
 13 10  1  0  0  0  0
 11 14  1  0  0  0  0
 12 15  1  0  0  0  0
 13 16  1  6  0  0  0
 17 13  1  0  0  0  0
 14 18  1  0  0  0  0
 15 19  2  0  0  0  0
 17 20  1  1  0  0  0
 17 21  1  0  0  0  0
 17 22  1  0  0  0  0
 21 23  1  0  0  0  0
 23 24  1  0  0  0  0
 23 25  1  0  0  0  0
 24 26  2  0  0  0  0
 25 27  1  0  0  0  0
M  END
>  <idcoordinates2D>


>  <FragFp>
;jv:er:nzixOXfriThf4ymbeewkFKWSKm91WVZ9PBVFLgFH3#F2602LV!W4V$4LFV0P!V0V1B!

>  <PathFp>
F09!2N2G#X4m0ZcFK!21Ge0109KBV8FF31N10622V940V0X12m0Dk1#WFF06VF20d70F022oFF2V5010

>  <SkelSpheres>
02-1/#2!C(101&2!5!11//$1%2!204$6.2///&@/201/!4/&3)1.1/-1//$34/%12/!2!301,11$52)1//7/01/,1$1$4///)4/#1%2!1!2!3,2/&1%302!1&2)2!2//-1/1//&101/$302/,1#1!40h!1//1(1//#121#1#3//(2/)22)2*1#201#5111///!1%103/#1(3051*

>  <Structure>
fmkpQ@LMWAEo@|LrFRQIJIKIJIZRzIUUSSUTuUL`tCHJX

>  <Atoms>
27

>  <Bonds>
26

>  <Total Molweight>
372

>  <Total Molweight 2>
372.187

>  <cLogP>
2.0588

>  <H-Acceptors>
7

>  <H-Donors>
0

>  <Total Surface Area>
73.63

>  <Relative PSA>
0.73

>  <Polar Surface Area>
71.23

>  <Shape Index>
0.59259

>  <Molecular Flexibility>
0.81611

>  <Molecular Complexity>
0.6715

>  <Non-H Atoms>
27

>  <Non-C/H Atoms>
9

>  <Electronegative Atoms>
9

>  <Stereo Centers>
3

>  <Rotatable Bonds>
17

>  <Rings Closures>
0

>  <Aromatic Rings>
0

>  <Aromatic Atoms>
0

>  <sp3-Atoms>
18

>  <Symmetric atoms>
0

$$$$

eCreator 1.02D

 27 26  0  0  0  0  0  0  0  0999 V2000
    8.6603   -0.5000   -0.0000 P   0  0  0  0  0  0  0  0  0  0  0  0
    8.6603    0.5000   -0.0000 O   0  0  0  0  0  0  0  0  0  0  0  0
    8.6603   -1.5000   -0.0000 O   0  0  0  0  0  0  0  0  0  0  0  0
    7.7942   -0.0000   -0.0000 O   0  0  0  0  0  0  0  0  0  0  0  0
    9.5263   -0.0000   -0.0000 N   0  0  0  0  0  0  0  0  0  0  0  0
    7.7942   -2.0000   -0.0000 C   0  0  0  0  0  0  0  0  0  0  0  0
    6.9282   -0.5000   -0.0000 C   0  0  0  0  0  0  0  0  0  0  0  0
   10.3923   -0.5000   -0.0000 C   0  0  0  0  0  0  0  0  0  0  0  0
    7.7942   -3.0000   -0.0000 C   0  0  0  0  0  0  0  0  0  0  0  0
    6.9282   -1.5000   -0.0000 C   0  0  0  0  0  0  0  0  0  0  0  0
    6.0622   -0.0000   -0.0000 C   0  0  0  0  0  0  0  0  0  0  0  0
   11.2583   -0.0000   -0.0000 C   0  0  0  0  0  0  0  0  0  0  0  0
    6.9282   -3.5000   -0.0000 C   0  0  0  0  0  0  0  0  0  0  0  0
    5.1962   -0.5000   -0.0000 O   0  0  0  0  0  0  0  0  0  0  0  0
   12.1244   -0.5000   -0.0000 O   0  0  0  0  0  0  0  0  0  0  0  0
    6.0622   -3.0000   -0.0000 C   0  0  0  0  0  0  0  0  0  0  0  0
    4.3301   -0.0000   -0.0000 C   0  0  0  0  0  0  0  0  0  0  0  0
   12.9904   -0.0000   -0.0000 C   0  0  0  0  0  0  0  0  0  0  0  0
    3.4641   -0.5000   -0.0000 N   0  0  0  0  0  0  0  0  0  0  0  0
    4.3301    1.0000   -0.0000 C   0  0  0  0  0  0  0  0  0  0  0  0
   13.8564   -0.5000   -0.0000 C   0  0  0  0  0  0  0  0  0  0  0  0
   12.9904    1.0000   -0.0000 C   0  0  0  0  0  0  0  0  0  0  0  0
    2.5981   -0.0000   -0.0000 C   0  0  0  0  0  0  0  0  0  0  0  0
    3.4641   -1.5000   -0.0000 C   0  0  0  0  0  0  0  0  0  0  0  0
    1.7321   -0.5000   -0.0000 N   0  0  0  0  0  0  0  0  0  0  0  0
    0.8660   -0.0000   -0.0000 C   0  0  0  0  0  0  0  0  0  0  0  0
    0.0000   -0.5000   -0.0000 C   0  0  0  0  0  0  0  0  0  0  0  0
  1  2  2  0  0  0  0
  1  3  1  0  0  0  0
  1  4  1  0  0  0  0
  1  5  1  0  0  0  0
  3  6  1  0  0  0  0
  4  7  1  0  0  0  0
  5  8  1  0  0  0  0
  6  9  1  0  0  0  0
  6 10  2  0  0  0  0
  7 11  1  0  0  0  0
  8 12  1  0  0  0  0
  9 13  2  0  0  0  0
 11 14  1  0  0  0  0
 12 15  1  0  0  0  0
 13 16  1  0  0  0  0
 17 14  1  1  0  0  0
 15 18  1  0  0  0  0
 17 19  1  0  0  0  0
 17 20  1  0  0  0  0
 18 21  1  0  0  0  0
 18 22  1  0  0  0  0
 19 23  1  0  0  0  0
 19 24  1  0  0  0  0
 23 25  1  0  0  0  0
 25 26  1  0  0  0  0
 26 27  1  0  0  0  0
M  END
>  <idcoordinates2D>


>  <FragFp>
;jvxUirpzSzulODjCaTh@h83b@@FkZMXG!A0_02fPd9FVl!F080J2#41!W%4040V28$X14!

>  <PathFp>
!84F2NFF!8X0m0Zg4S!211@#964X0F021Nc02a02850V0V92m0Dk!WNG1V1ZVF03c9#H2J044V501F

>  <SkelSpheres>
/*1,C(11/-1,1/2!207$32-1.2#2/04(1&6/!2#1*1/01$2,3.1//#2#3,1*2)2/3+1)2(2)3!7//+A2//-2$2$5$1/#2//!1!1%12/!2(2!1/,2,201!3)1!3///,10102//&1.1-1/#3#2$20h/2!1%101)1+11+42,103/,11/#2/*2)3/01(101///02#103(3/#7!1(10

>  <Structure>
fmkqR@BIGAFKNAxYIIdeDeddmEEKduUSSUUUUT@rFf

>  <Atoms>
27

>  <Bonds>
26

>  <Total Molweight>
369

>  <Total Molweight 2>
369.188

>  <cLogP>
1.645

>  <H-Acceptors>
8

>  <H-Donors>
0

>  <Total Surface Area>
43.25

>  <Relative PSA>
1.5646

>  <Polar Surface Area>
73.52

>  <Shape Index>
0.62963

>  <Molecular Flexibility>
0.76703

>  <Molecular Complexity>
0.64904

>  <Non-H Atoms>
27

>  <Non-C/H Atoms>
9

>  <Electronegative Atoms>
9

>  <Stereo Centers>
2

>  <Rotatable Bonds>
16

>  <Rings Closures>
0

>  <Aromatic Rings>
0

>  <Aromatic Atoms>
0

>  <sp3-Atoms>
21

>  <Symmetric atoms>
1

$$$$

eCreator 1.02D

 27 26  0  0  0  0  0  0  0  0999 V2000
   14.2894   -0.0000   -0.0000 P   0  0  0  0  0  0  0  0  0  0  0  0
   15.5885    0.7500   -0.0000 O   0  0  0  0  0  0  0  0  0  0  0  0
   15.5885   -0.7500   -0.0000 O   0  0  0  0  0  0  0  0  0  0  0  0
   12.9904   -0.7500   -0.0000 O   0  0  0  0  0  0  0  0  0  0  0  0
   14.2894    1.5000   -0.0000 N   0  0  0  0  0  0  0  0  0  0  0  0
   16.8875   -0.0000   -0.0000 C   0  0  0  0  0  0  0  0  0  0  0  0
   11.6914   -0.0000   -0.0000 C   0  0  0  0  0  0  0  0  0  0  0  0
   15.5885    2.2500   -0.0000 C   0  0  0  0  0  0  0  0  0  0  0  0
   18.1866   -0.7500   -0.0000 C   0  0  0  0  0  0  0  0  0  0  0  0
   10.3923   -0.7500   -0.0000 C   0  0  0  0  0  0  0  0  0  0  0  0
   15.5885    3.7500   -0.0000 C   0  0  0  0  0  0  0  0  0  0  0  0
   16.8875    1.5000   -0.0000 C   0  0  0  0  0  0  0  0  0  0  0  0
   19.4856   -0.0000   -0.0000 C   0  0  0  0  0  0  0  0  0  0  0  0
    9.0933   -0.0000   -0.0000 C   0  0  0  0  0  0  0  0  0  0  0  0
   16.8875    4.5000   -0.0000 O   0  0  0  0  0  0  0  0  0  0  0  0
   20.7846   -0.7500   -0.0000 C   0  0  0  0  0  0  0  0  0  0  0  0
    7.7942   -0.7500   -0.0000 C   0  0  0  0  0  0  0  0  0  0  0  0
   16.8875    6.0000   -0.0000 C   0  0  0  0  0  0  0  0  0  0  0  0
    7.0442   -2.0490   -0.0000 F   0  0  0  0  0  0  0  0  0  0  0  0
    6.4952   -0.0000   -0.0000 C   0  0  0  0  0  0  0  0  0  0  0  0
    8.5442   -2.0490   -0.0000 C   0  0  0  0  0  0  0  0  0  0  0  0
    5.1962   -0.7500   -0.0000 N   0  0  0  0  0  0  0  0  0  0  0  0
    3.8971   -0.0000   -0.0000 C   0  0  0  0  0  0  0  0  0  0  0  0
    5.1962   -2.2500   -0.0000 C   0  0  0  0  0  0  0  0  0  0  0  0
    2.5981   -0.7500   -0.0000 N   0  0  0  0  0  0  0  0  0  0  0  0
    1.2990   -0.0000   -0.0000 C   0  0  0  0  0  0  0  0  0  0  0  0
    0.0000   -0.7500   -0.0000 C   0  0  0  0  0  0  0  0  0  0  0  0
  1  2  2  0  0  0  0
  1  3  1  0  0  0  0
  1  4  1  0  0  0  0
  1  5  1  0  0  0  0
  3  6  1  0  0  0  0
  4  7  1  0  0  0  0
  8  5  1  6  0  0  0
  6  9  2  0  0  0  0
  7 10  1  0  0  0  0
  8 11  1  0  0  0  0
  8 12  1  0  0  0  0
  9 13  1  0  0  0  0
 10 14  1  0  0  0  0
 11 15  1  0  0  0  0
 13 16  2  0  0  0  0
 17 14  1  0  0  0  0
 15 18  1  0  0  0  0
 17 19  1  1  0  0  0
 17 20  1  0  0  0  0
 17 21  1  0  0  0  0
 20 22  1  0  0  0  0
 22 23  1  0  0  0  0
 22 24  1  0  0  0  0
 23 25  1  0  0  0  0
 25 26  1  0  0  0  0
 26 27  1  0  0  0  0
M  END
>  <idcoordinates2D>


>  <FragFp>
;jvvzir:UzylOijyeTcQh@Ybec8k5bYKK171_kZ@@Z9Fes!2!V4$I10V15V#J0F0V2N!V0V1B!

>  <PathFp>
!8!HN$BX4m0_8JN1020Ce010920V8FF258V06V0VO50V0X14m0Dk1#W0s1VV!Fc70F0H2kFF2V_050

>  <SkelSpheres>
//2&F#1#11(1!3/.1)1%4$4$3-3/2//&7+3-1/*1%23/01&3/%1.1$1,2#1,2!1+1.2+1#1)1!8&1*2$21/09+1+1)1&1)2$4/)2101/#1&4%103/(2(1//-2.1!2,1/.11///)1,3/01(1/&h2%1/!1(1!1/!2!2!2-1//1%1%1//22&103/11%1!1!1&1,11.4%102#10401%2!3/42,

>  <Structure>
fmkpQ@BUGAFG@|DrFRRYIIQIYKRGQYMUSUTuUUTcbCH\h

>  <Atoms>
27

>  <Bonds>
26

>  <Total Molweight>
372

>  <Total Molweight 2>
372.187

>  <cLogP>
1.3267

>  <H-Acceptors>
7

>  <H-Donors>
0

>  <Total Surface Area>
46.35

>  <Relative PSA>
1.2442

>  <Polar Surface Area>
64.29

>  <Shape Index>
0.62963

>  <Molecular Flexibility>
0.81222

>  <Molecular Complexity>
0.6593

>  <Non-H Atoms>
27

>  <Non-C/H Atoms>
9

>  <Electronegative Atoms>
9

>  <Stereo Centers>
3

>  <Rotatable Bonds>
16

>  <Rings Closures>
0

>  <Aromatic Rings>
0

>  <Aromatic Atoms>
0

>  <sp3-Atoms>
20

>  <Symmetric atoms>
0

$$$$

eCreator 1.02D

 27 26  0  0  0  0  0  0  0  0999 V2000
   12.9904   -0.7500   -0.0000 P   0  0  0  0  0  0  0  0  0  0  0  0
   12.9904   -2.2500   -0.0000 O   0  0  0  0  0  0  0  0  0  0  0  0
   11.6914   -0.0000   -0.0000 O   0  0  0  0  0  0  0  0  0  0  0  0
   14.2894   -0.0000   -0.0000 N   0  0  0  0  0  0  0  0  0  0  0  0
   14.2894   -3.0000   -0.0000 C   0  0  0  0  0  0  0  0  0  0  0  0
   10.3923   -0.7500   -0.0000 C   0  0  0  0  0  0  0  0  0  0  0  0
   15.5885   -0.7500   -0.0000 C   0  0  0  0  0  0  0  0  0  0  0  0
   14.2894   -4.5000   -0.0000 C   0  0  0  0  0  0  0  0  0  0  0  0
   15.5885   -2.2500   -0.0000 C   0  0  0  0  0  0  0  0  0  0  0  0
    9.0933   -0.0000   -0.0000 C   0  0  0  0  0  0  0  0  0  0  0  0
   16.8875   -0.0000   -0.0000 C   0  0  0  0  0  0  0  0  0  0  0  0
   15.5885   -5.2500   -0.0000 C   0  0  0  0  0  0  0  0  0  0  0  0
    7.7942   -0.7500   -0.0000 C   0  0  0  0  0  0  0  0  0  0  0  0
   18.1866   -0.7500   -0.0000 O   0  0  0  0  0  0  0  0  0  0  0  0
    7.7942   -2.2500   -0.0000 O   0  0  0  0  0  0  0  0  0  0  0  0
    6.4952   -0.0000   -0.0000 C   0  0  0  0  0  0  0  0  0  0  0  0
   19.4856   -0.0000   -0.0000 C   0  0  0  0  0  0  0  0  0  0  0  0
    7.2452    1.2990   -0.0000 F   0  0  0  0  0  0  0  0  0  0  0  0
    5.1962   -0.7500   -0.0000 C   0  0  0  0  0  0  0  0  0  0  0  0
    5.7452    1.2990   -0.0000 C   0  0  0  0  0  0  0  0  0  0  0  0
    5.1962   -2.2500   -0.0000 O   0  0  0  0  0  0  0  0  0  0  0  0
    3.8971   -0.0000   -0.0000 N   0  0  0  0  0  0  0  0  0  0  0  0
    2.5981   -0.7500   -0.0000 C   0  0  0  0  0  0  0  0  0  0  0  0
    3.8971    1.5000   -0.0000 C   0  0  0  0  0  0  0  0  0  0  0  0
    1.2990   -0.0000   -0.0000 C   0  0  0  0  0  0  0  0  0  0  0  0
    2.5981    2.2500   -0.0000 N   0  0  0  0  0  0  0  0  0  0  0  0
    1.2990    1.5000   -0.0000 C   0  0  0  0  0  0  0  0  0  0  0  0
  1  2  1  0  0  0  0
  1  3  1  0  0  0  0
  1  4  1  0  0  0  0
  2  5  1  0  0  0  0
  3  6  1  0  0  0  0
  4  7  1  0  0  0  0
  5  8  1  0  0  0  0
  5  9  2  0  0  0  0
  6 10  1  0  0  0  0
  7 11  1  0  0  0  0
  8 12  2  0  0  0  0
 13 10  1  0  0  0  0
 11 14  1  0  0  0  0
 13 15  1  1  0  0  0
 16 13  1  0  0  0  0
 14 17  1  0  0  0  0
 16 18  1  6  0  0  0
 19 16  1  0  0  0  0
 16 20  1  0  0  0  0
 19 21  1  1  0  0  0
 19 22  1  0  0  0  0
 22 23  1  0  0  0  0
 22 24  1  0  0  0  0
 23 25  2  0  0  0  0
 24 26  1  0  0  0  0
 25 27  1  0  0  0  0
M  END
>  <idcoordinates2D>


>  <FragFp>
;jv:er:nzyxOXfriThf4ymbfuwkFKWSKn51YZi9H9VNUgFH3080F2602LV!W4VJ#4LFW0@!V0X1B!

>  <PathFp>
F09!2N2F#X4mVZgFH1021Ge0109K8V8FG31N10620V940V0m12m0Ek1#WFF06V020d70F062kFF2V5010

>  <SkelSpheres>
02/#1/0B(1)3!5!11//+202406$4.2//%2/9/.1%2/&3///(1/*1*1*3+2&2*2!301,11$5*2(3/&@//-22$1$5/02.1+1//%2!1!2/1/&1+1&2)2!2/02/+1!2,1//&1//.2+1!40g!1/%1)13&1-3+3(121#1-201/+22/&122)1031-1$12!3//)3%1%103/#1&13!1*

>  <Structure>
fmkqQ@LUgAEgEAxQdLdbRTRVVbtaabRjjffjjjikAizIdNl

>  <Atoms>
27

>  <Bonds>
26

>  <Total Molweight>
376

>  <Total Molweight 2>
376.175

>  <cLogP>
1.0822

>  <H-Acceptors>
8

>  <H-Donors>
0

>  <Total Surface Area>
74.22

>  <Relative PSA>
0.9007

>  <Polar Surface Area>
91.46

>  <Shape Index>
0.59259

>  <Molecular Flexibility>
0.83469

>  <Molecular Complexity>
0.72591

>  <Non-H Atoms>
27

>  <Non-C/H Atoms>
10

>  <Electronegative Atoms>
10

>  <Stereo Centers>
4

>  <Rotatable Bonds>
16

>  <Rings Closures>
0

>  <Aromatic Rings>
0

>  <Aromatic Atoms>
0

>  <sp3-Atoms>
20

>  <Symmetric atoms>
0

$$$$

eCreator 1.02D

 27 26  0  0  0  0  0  0  0  0999 V2000
    7.7942   -0.0000   -0.0000 P   0  0  0  0  0  0  0  0  0  0  0  0
    8.6603   -0.5000   -0.0000 O   0  0  0  0  0  0  0  0  0  0  0  0
    6.9282   -0.5000   -0.0000 O   0  0  0  0  0  0  0  0  0  0  0  0
    7.7942    1.0000   -0.0000 N   0  0  0  0  0  0  0  0  0  0  0  0
    9.5263   -0.0000   -0.0000 C   0  0  0  0  0  0  0  0  0  0  0  0
    6.0622   -0.0000   -0.0000 C   0  0  0  0  0  0  0  0  0  0  0  0
    6.9282    1.5000   -0.0000 C   0  0  0  0  0  0  0  0  0  0  0  0
   10.3923   -0.5000   -0.0000 C   0  0  0  0  0  0  0  0  0  0  0  0
    5.1962   -0.5000   -0.0000 C   0  0  0  0  0  0  0  0  0  0  0  0
    6.9282    2.5000   -0.0000 C   0  0  0  0  0  0  0  0  0  0  0  0
   11.2583   -0.0000   -0.0000 C   0  0  0  0  0  0  0  0  0  0  0  0
    4.3301   -0.0000   -0.0000 O   0  0  0  0  0  0  0  0  0  0  0  0
    5.1962   -1.5000   -0.0000 C   0  0  0  0  0  0  0  0  0  0  0  0
    7.7942    3.0000   -0.0000 O   0  0  0  0  0  0  0  0  0  0  0  0
    6.0622    3.0000   -0.0000 O   0  0  0  0  0  0  0  0  0  0  0  0
   12.1244   -0.5000   -0.0000 C   0  0  0  0  0  0  0  0  0  0  0  0
    3.4641   -0.5000   -0.0000 C   0  0  0  0  0  0  0  0  0  0  0  0
    6.0622    4.0000   -0.0000 C   0  0  0  0  0  0  0  0  0  0  0  0
   12.1244   -1.5000   -0.0000 C   0  0  0  0  0  0  0  0  0  0  0  0
    2.5981   -0.0000   -0.0000 N   0  0  0  0  0  0  0  0  0  0  0  0
    3.4641   -1.5000   -0.0000 C   0  0  0  0  0  0  0  0  0  0  0  0
    5.1962    4.5000   -0.0000 C   0  0  0  0  0  0  0  0  0  0  0  0
    2.5981    1.0000   -0.0000 C   0  0  0  0  0  0  0  0  0  0  0  0
    1.7321   -0.5000   -0.0000 C   0  0  0  0  0  0  0  0  0  0  0  0
    1.7321    1.5000   -0.0000 C   0  0  0  0  0  0  0  0  0  0  0  0
    0.8660   -0.0000   -0.0000 N   0  0  0  0  0  0  0  0  0  0  0  0
    0.0000   -0.5000   -0.0000 C   0  0  0  0  0  0  0  0  0  0  0  0
  1  2  1  0  0  0  0
  1  3  1  0  0  0  0
  1  4  1  0  0  0  0
  2  5  1  0  0  0  0
  3  6  1  0  0  0  0
  4  7  1  0  0  0  0
  5  8  2  0  0  0  0
  9  6  1  0  0  0  0
  7 10  1  0  0  0  0
  8 11  1  0  0  0  0
  9 12  1  6  0  0  0
  9 13  1  0  0  0  0
 10 14  2  0  0  0  0
 10 15  1  0  0  0  0
 11 16  2  0  0  0  0
 17 12  1  6  0  0  0
 15 18  1  0  0  0  0
 16 19  1  0  0  0  0
 17 20  1  0  0  0  0
 17 21  1  0  0  0  0
 18 22  1  0  0  0  0
 20 23  1  0  0  0  0
 20 24  1  0  0  0  0
 23 25  2  0  0  0  0
 24 26  1  0  0  0  0
 26 27  1  0  0  0  0
M  END
>  <idcoordinates2D>


>  <FragFp>
;jzxUirrzxzvtOijCaThfCDYb@@koo7VO01d9b02EThXH@W0kGV98!Z!40401W0Z#4!V0N$X14!

>  <PathFp>
N084F2NJF!4X0m0_B4F102V58#954X0FF258g06Z02840V0V90m0Dk021PGFN0BZF03c9G!22k0J2Vh01F

>  <SkelSpheres>
,1*1&2&B(1/01%201#1$3&2/41#6$3#1/!1101/*4/C+1/-1,30201.1//01%1%2&1,1*4//*1$1)1///%@&1/.1%22$1$5(3//!1/*11!2.2/04/+1-2)1!3//+1&1+12.2%1)1///+1)h(2%1(102%1+1&2/.1/!1&2,1%2/!2!1!22)1.201$1!1!1(1/(2$5!1&20103#2/(615%1$

>  <Structure>
fmkqR@LYgAFkNAxYIDdddhhdThmBmUTuTsUUSRAPLPr\p

>  <Atoms>
27

>  <Bonds>
26

>  <Total Molweight>
369

>  <Total Molweight 2>
369.188

>  <cLogP>
1.4617

>  <H-Acceptors>
8

>  <H-Donors>
0

>  <Total Surface Area>
62.67

>  <Relative PSA>
1.0163

>  <Polar Surface Area>
77.3

>  <Shape Index>
0.59259

>  <Molecular Flexibility>
0.72524

>  <Molecular Complexity>
0.63799

>  <Non-H Atoms>
27

>  <Non-C/H Atoms>
9

>  <Electronegative Atoms>
9

>  <Stereo Centers>
3

>  <Rotatable Bonds>
17

>  <Rings Closures>
0

>  <Aromatic Rings>
0

>  <Aromatic Atoms>
0

>  <sp3-Atoms>
19

>  <Symmetric atoms>
0

$$$$

eCreator 1.02D

 28 27  0  0  0  0  0  0  0  0999 V2000
    9.5263   -0.0000   -0.0000 P   0  0  0  0  0  0  0  0  0  0  0  0
    9.5263    1.0000   -0.0000 O   0  0  0  0  0  0  0  0  0  0  0  0
    8.6603   -0.5000   -0.0000 O   0  0  0  0  0  0  0  0  0  0  0  0
   10.3923   -0.5000   -0.0000 N   0  0  0  0  0  0  0  0  0  0  0  0
   10.3923    1.5000   -0.0000 C   0  0  0  0  0  0  0  0  0  0  0  0
    7.7942   -0.0000   -0.0000 C   0  0  0  0  0  0  0  0  0  0  0  0
   11.2583   -0.0000   -0.0000 C   0  0  0  0  0  0  0  0  0  0  0  0
   10.3923    2.5000   -0.0000 C   0  0  0  0  0  0  0  0  0  0  0  0
    6.9282   -0.5000   -0.0000 C   0  0  0  0  0  0  0  0  0  0  0  0
   12.1244   -0.5000   -0.0000 C   0  0  0  0  0  0  0  0  0  0  0  0
   11.2583    1.0000   -0.0000 C   0  0  0  0  0  0  0  0  0  0  0  0
   11.2583    3.0000   -0.0000 C   0  0  0  0  0  0  0  0  0  0  0  0
    6.0622   -0.0000   -0.0000 O   0  0  0  0  0  0  0  0  0  0  0  0
    6.9282   -1.5000   -0.0000 C   0  0  0  0  0  0  0  0  0  0  0  0
   12.9904   -0.0000   -0.0000 O   0  0  0  0  0  0  0  0  0  0  0  0
   11.2583    4.0000   -0.0000 C   0  0  0  0  0  0  0  0  0  0  0  0
    5.1962   -0.5000   -0.0000 C   0  0  0  0  0  0  0  0  0  0  0  0
    7.7942   -2.0000   -0.0000 O   0  0  0  0  0  0  0  0  0  0  0  0
   13.8564   -0.5000   -0.0000 C   0  0  0  0  0  0  0  0  0  0  0  0
    4.3301   -0.0000   -0.0000 N   0  0  0  0  0  0  0  0  0  0  0  0
    5.1962   -1.5000   -0.0000 C   0  0  0  0  0  0  0  0  0  0  0  0
   14.7224   -0.0000   -0.0000 C   0  0  0  0  0  0  0  0  0  0  0  0
    3.4641   -0.5000   -0.0000 C   0  0  0  0  0  0  0  0  0  0  0  0
    6.0622   -2.0000   -0.0000 F   0  0  0  0  0  0  0  0  0  0  0  0
    2.5981   -0.0000   -0.0000 N   0  0  0  0  0  0  0  0  0  0  0  0
    1.7321   -0.5000   -0.0000 C   0  0  0  0  0  0  0  0  0  0  0  0
    0.8660   -0.0000   -0.0000 C   0  0  0  0  0  0  0  0  0  0  0  0
    0.0000   -0.5000   -0.0000 C   0  0  0  0  0  0  0  0  0  0  0  0
  1  2  1  0  0  0  0
  1  3  1  0  0  0  0
  1  4  1  0  0  0  0
  2  5  1  0  0  0  0
  3  6  1  0  0  0  0
  7  4  1  1  0  0  0
  5  8  2  0  0  0  0
  9  6  1  0  0  0  0
  7 10  1  0  0  0  0
  7 11  1  0  0  0  0
  8 12  1  0  0  0  0
  9 13  1  6  0  0  0
  9 14  1  0  0  0  0
 10 15  1  0  0  0  0
 12 16  2  0  0  0  0
 17 13  1  6  0  0  0
 14 18  1  0  0  0  0
 15 19  1  0  0  0  0
 17 20  1  0  0  0  0
 17 21  1  0  0  0  0
 19 22  1  0  0  0  0
 20 23  1  0  0  0  0
 21 24  1  0  0  0  0
 23 25  1  0  0  0  0
 25 26  1  0  0  0  0
 26 27  1  0  0  0  0
 27 28  2  0  0  0  0
M  END
>  <idcoordinates2D>


>  <FragFp>
;EvUUeMrzGzulNXf4aUif4@Xb@80ko_VG81WGW048@40F@W!F01V!4!FV4011)V0N$X1B!

>  <PathFp>
!94F2NHF!4X4m0_B4J10@058208940X0FF35Nc06Z02840V0V90u0Dk!1NG0N04V!IcC#22kFJ6V_01F

>  <SkelSpheres>
//2&G01%1)1&1!1/1/&21#5$4#1$101///*A!1(3/*1/$1,1*1022/$1/$1+121/1/1$1,1$7!1,2!5/!2$2/!7(1/01+2&1!1&5(22//#2*4#1,2.2&1!2/,2$1-1)1!6/%1/$2013/)1/,1-1(2/#1/!10i(2%1#1#1021*2%1+2%2/4!1#1/01#1,1%2/)22(1101)2.1*1/-2!1!1%103/,4%2%2

>  <Structure>
fc{qQ@LYGAAgQAx]dDjUUegU{WujjZjijjjipqB`YAe@

>  <Atoms>
28

>  <Bonds>
27

>  <Total Molweight>
388

>  <Total Molweight 2>
388.186

>  <cLogP>
0.8127

>  <H-Acceptors>
8

>  <H-Donors>
0

>  <Total Surface Area>
68.03

>  <Relative PSA>
0.93709

>  <Polar Surface Area>
80.46

>  <Shape Index>
0.64286

>  <Molecular Flexibility>
0.78906

>  <Molecular Complexity>
0.64597

>  <Non-H Atoms>
28

>  <Non-C/H Atoms>
10

>  <Electronegative Atoms>
10

>  <Stereo Centers>
4

>  <Rotatable Bonds>
20

>  <Rings Closures>
0

>  <Aromatic Rings>
0

>  <Aromatic Atoms>
0

>  <sp3-Atoms>
21

>  <Symmetric atoms>
0

$$$$

eCreator 1.02D

 28 27  0  0  0  0  0  0  0  0999 V2000
   14.2894   -0.0000   -0.0000 P   0  0  0  0  0  0  0  0  0  0  0  0
   15.5885   -0.7500   -0.0000 O   0  0  0  0  0  0  0  0  0  0  0  0
   12.9904   -0.7500   -0.0000 O   0  0  0  0  0  0  0  0  0  0  0  0
   14.2894    1.5000   -0.0000 N   0  0  0  0  0  0  0  0  0  0  0  0
   16.8875   -0.0000   -0.0000 C   0  0  0  0  0  0  0  0  0  0  0  0
   11.6914   -0.0000   -0.0000 C   0  0  0  0  0  0  0  0  0  0  0  0
   12.9904    2.2500   -0.0000 C   0  0  0  0  0  0  0  0  0  0  0  0
   18.1866   -0.7500   -0.0000 C   0  0  0  0  0  0  0  0  0  0  0  0
   10.3923   -0.7500   -0.0000 C   0  0  0  0  0  0  0  0  0  0  0  0
   12.9904    3.7500   -0.0000 C   0  0  0  0  0  0  0  0  0  0  0  0
   19.4856   -0.0000   -0.0000 C   0  0  0  0  0  0  0  0  0  0  0  0
    9.0933   -0.0000   -0.0000 C   0  0  0  0  0  0  0  0  0  0  0  0
   11.6914    4.5000   -0.0000 O   0  0  0  0  0  0  0  0  0  0  0  0
   19.4856    1.5000   -0.0000 C   0  0  0  0  0  0  0  0  0  0  0  0
    9.0933    1.5000   -0.0000 O   0  0  0  0  0  0  0  0  0  0  0  0
    7.7942   -0.7500   -0.0000 C   0  0  0  0  0  0  0  0  0  0  0  0
   11.6914    6.0000   -0.0000 C   0  0  0  0  0  0  0  0  0  0  0  0
   20.7846    2.2500   -0.0000 C   0  0  0  0  0  0  0  0  0  0  0  0
    7.0442   -2.0490   -0.0000 F   0  0  0  0  0  0  0  0  0  0  0  0
    6.4952   -0.0000   -0.0000 C   0  0  0  0  0  0  0  0  0  0  0  0
    8.5442   -2.0490   -0.0000 C   0  0  0  0  0  0  0  0  0  0  0  0
   10.3923    6.7500   -0.0000 C   0  0  0  0  0  0  0  0  0  0  0  0
    5.1962   -0.7500   -0.0000 N   0  0  0  0  0  0  0  0  0  0  0  0
    3.8971   -0.0000   -0.0000 C   0  0  0  0  0  0  0  0  0  0  0  0
    2.5981   -0.7500   -0.0000 C   0  0  0  0  0  0  0  0  0  0  0  0
    2.5981   -2.2500   -0.0000 C   0  0  0  0  0  0  0  0  0  0  0  0
    3.8971   -3.0000   -0.0000 O   0  0  0  0  0  0  0  0  0  0  0  0
    1.2990   -3.0000   -0.0000 N   0  0  0  0  0  0  0  0  0  0  0  0
  1  2  1  0  0  0  0
  1  3  1  0  0  0  0
  1  4  1  0  0  0  0
  2  5  1  0  0  0  0
  3  6  1  0  0  0  0
  4  7  1  0  0  0  0
  5  8  1  0  0  0  0
  6  9  1  0  0  0  0
  7 10  1  0  0  0  0
  8 11  2  0  0  0  0
 12  9  1  0  0  0  0
 10 13  1  0  0  0  0
 11 14  1  0  0  0  0
 12 15  1  6  0  0  0
 16 12  1  0  0  0  0
 13 17  1  0  0  0  0
 14 18  2  0  0  0  0
 16 19  1  1  0  0  0
 16 20  1  0  0  0  0
 16 21  1  0  0  0  0
 17 22  1  0  0  0  0
 20 23  1  0  0  0  0
 23 24  1  0  0  0  0
 24 25  2  0  0  0  0
 25 26  1  0  0  0  0
 26 27  2  0  0  0  0
 26 28  1  0  0  0  0
M  END
>  <idcoordinates2D>


>  <FragFp>
;EzUzeM:IzyoNXfreDh@4umbceRkVKllKl801VV9PB!Lg222$22080VF0V5V$JLFV0H!V!1B!

>  <PathFp>
F09083N2G802X4kVZcF51021GX0109JB08FI31FC0622V840V0m12F0Dk1!FWFF06VF0Fd30F062oFF2V4010

>  <SkelSpheres>
02//%D(1)1!5!12/#2/&2$3$3.102/!11-2/0A$1*2/$1/&3)4//-1//!2!1$3/01%1+1!102,21$6/&1/#8!3#1/1.1/05//!2.1%4+301%1$2#202!3//&1#1#1(2,5$2/%12/12+1!1!1/.1#1/)11/1.2!20i!1/&1%1011&1//0101*3#1$1/-33)1-21)2+2$1$11/*1!1/$1%103/,4151*

>  <Structure>
fc{qQ@LMwAAgKAxIdLdbRRRRRbVdQJReUUSUTuULrMStQIzp

>  <Atoms>
28

>  <Bonds>
27

>  <Total Molweight>
388

>  <Total Molweight 2>
388.186

>  <cLogP>
0.7821

>  <H-Acceptors>
8

>  <H-Donors>
0

>  <Total Surface Area>
78.87

>  <Relative PSA>
0.84684

>  <Polar Surface Area>
88.3

>  <Shape Index>
0.64286

>  <Molecular Flexibility>
0.7751

>  <Molecular Complexity>
0.62953

>  <Non-H Atoms>
28

>  <Non-C/H Atoms>
10

>  <Electronegative Atoms>
10

>  <Stereo Centers>
3

>  <Rotatable Bonds>
18

>  <Rings Closures>
0

>  <Aromatic Rings>
0

>  <Aromatic Atoms>
0

>  <sp3-Atoms>
17

>  <Symmetric atoms>
0

$$$$

eCreator 1.02D

 28 27  0  0  0  0  0  0  0  0999 V2000
   12.9904   -0.7500   -0.0000 P   0  0  0  0  0  0  0  0  0  0  0  0
   14.2894   -0.0000   -0.0000 O   0  0  0  0  0  0  0  0  0  0  0  0
   11.6913   -0.0000   -0.0000 O   0  0  0  0  0  0  0  0  0  0  0  0
   12.9904   -2.2500   -0.0000 N   0  0  0  0  0  0  0  0  0  0  0  0
   15.5885   -0.7500   -0.0000 C   0  0  0  0  0  0  0  0  0  0  0  0
   10.3923   -0.7500   -0.0000 C   0  0  0  0  0  0  0  0  0  0  0  0
   14.2894   -3.0000   -0.0000 C   0  0  0  0  0  0  0  0  0  0  0  0
   16.8875   -0.0000   -0.0000 C   0  0  0  0  0  0  0  0  0  0  0  0
    9.0933   -0.0000   -0.0000 C   0  0  0  0  0  0  0  0  0  0  0  0
   14.2894   -4.5000   -0.0000 C   0  0  0  0  0  0  0  0  0  0  0  0
   15.5885   -2.2500   -0.0000 C   0  0  0  0  0  0  0  0  0  0  0  0
   18.1865   -0.7500   -0.0000 C   0  0  0  0  0  0  0  0  0  0  0  0
    7.7942   -0.7500   -0.0000 O   0  0  0  0  0  0  0  0  0  0  0  0
    9.0933    1.5000   -0.0000 C   0  0  0  0  0  0  0  0  0  0  0  0
   15.5885   -5.2500   -0.0000 O   0  0  0  0  0  0  0  0  0  0  0  0
   18.1865   -2.2500   -0.0000 C   0  0  0  0  0  0  0  0  0  0  0  0
    6.4952   -0.0000   -0.0000 C   0  0  0  0  0  0  0  0  0  0  0  0
    7.7942    2.2500   -0.0000 O   0  0  0  0  0  0  0  0  0  0  0  0
   15.5885   -6.7500   -0.0000 C   0  0  0  0  0  0  0  0  0  0  0  0
   19.4856   -3.0000   -0.0000 C   0  0  0  0  0  0  0  0  0  0  0  0
    5.1962   -0.7500   -0.0000 N   0  0  0  0  0  0  0  0  0  0  0  0
   16.8875   -7.5000   -0.0000 C   0  0  0  0  0  0  0  0  0  0  0  0
   20.7846   -2.2500   -0.0000 C   0  0  0  0  0  0  0  0  0  0  0  0
    3.8971   -0.0000   -0.0000 C   0  0  0  0  0  0  0  0  0  0  0  0
    3.8971    1.5000   -0.0000 O   0  0  0  0  0  0  0  0  0  0  0  0
    2.5981   -0.7500   -0.0000 N   0  0  0  0  0  0  0  0  0  0  0  0
    1.2990   -0.0000   -0.0000 C   0  0  0  0  0  0  0  0  0  0  0  0
    0.0000   -0.7500   -0.0000 O   0  0  0  0  0  0  0  0  0  0  0  0
  1  2  1  0  0  0  0
  1  3  1  0  0  0  0
  1  4  1  0  0  0  0
  2  5  1  0  0  0  0
  3  6  1  0  0  0  0
  7  4  1  1  0  0  0
  5  8  1  0  0  0  0
  9  6  1  0  0  0  0
  7 10  1  0  0  0  0
  7 11  1  0  0  0  0
  8 12  2  0  0  0  0
  9 13  1  1  0  0  0
  9 14  1  0  0  0  0
 10 15  1  0  0  0  0
 12 16  1  0  0  0  0
 13 17  1  0  0  0  0
 14 18  1  0  0  0  0
 15 19  1  0  0  0  0
 16 20  2  0  0  0  0
 17 21  1  0  0  0  0
 19 22  1  0  0  0  0
 20 23  1  0  0  0  0
 21 24  1  0  0  0  0
 24 25  2  0  0  0  0
 24 26  1  0  0  0  0
 26 27  1  0  0  0  0
 27 28  2  0  0  0  0
M  END
>  <idcoordinates2D>


>  <FragFp>
;j:UirrzSzukNijBaUjfCeXb880korXl80fG1049uZ!XW4VF01V424!JW48&4040V0F$X14!

>  <PathFp>
!94F2NHG#Y0k0Zg4K!@51$94420FF11FB16a22840V0VO2L0Ll!1R10F04VF03c9#22J0J2V401F

>  <SkelSpheres>
//2!13!E(1)1&2%2,2/&2!104$2)1/*1/4/B!101//1/.3/(1%2%2.2(1!1//$102&101#201%1$5,1%4/!2/(8&21,1)1/)7(2$101#1,1*2#1/01%1.3*2%1/%2/#1,7$1/(1/1$2+11%1#2/(1(3$1//$1*10h(2.1021//$2.12!1$102(1/-4/)22+1)201//.101$2,10302/*50701)

>  <Structure>
fc{qr@LEgAAgQGlGaddRRRbTVRRVRLrjjjfjjZiiPqBbEJV

>  <Atoms>
28

>  <Bonds>
27

>  <Total Molweight>
389

>  <Total Molweight 2>
389.175

>  <cLogP>
1.0187

>  <H-Acceptors>
10

>  <H-Donors>
0

>  <Total Surface Area>
84.1

>  <Relative PSA>
1.0681

>  <Polar Surface Area>
114.6

>  <Shape Index>
0.64286

>  <Molecular Flexibility>
0.77643

>  <Molecular Complexity>
0.61292

>  <Non-H Atoms>
28

>  <Non-C/H Atoms>
11

>  <Electronegative Atoms>
11

>  <Stereo Centers>
3

>  <Rotatable Bonds>
16

>  <Rings Closures>
0

>  <Aromatic Rings>
0

>  <Aromatic Atoms>
0

>  <sp3-Atoms>
18

>  <Symmetric atoms>
0

$$$$

eCreator 1.02D

 28 27  0  0  0  0  0  0  0  0999 V2000
    6.9282   -0.5000   -0.0000 P   0  0  0  0  0  0  0  0  0  0  0  0
    6.0622   -1.0000   -0.0000 O   0  0  0  0  0  0  0  0  0  0  0  0
    7.7942   -0.0000   -0.0000 O   0  0  0  0  0  0  0  0  0  0  0  0
    6.0622   -0.0000   -0.0000 O   0  0  0  0  0  0  0  0  0  0  0  0
    6.9282   -1.5000   -0.0000 N   0  0  0  0  0  0  0  0  0  0  0  0
    8.6603   -0.5000   -0.0000 C   0  0  0  0  0  0  0  0  0  0  0  0
    5.1962   -0.5000   -0.0000 C   0  0  0  0  0  0  0  0  0  0  0  0
    6.0622   -2.0000   -0.0000 C   0  0  0  0  0  0  0  0  0  0  0  0
    9.5263   -0.0000   -0.0000 C   0  0  0  0  0  0  0  0  0  0  0  0
    4.3301   -0.0000   -0.0000 C   0  0  0  0  0  0  0  0  0  0  0  0
    6.0622   -3.0000   -0.0000 C   0  0  0  0  0  0  0  0  0  0  0  0
   10.3923   -0.5000   -0.0000 C   0  0  0  0  0  0  0  0  0  0  0  0
    3.4641   -0.5000   -0.0000 O   0  0  0  0  0  0  0  0  0  0  0  0
    4.3301    1.0000   -0.0000 C   0  0  0  0  0  0  0  0  0  0  0  0
    5.1962   -3.5000   -0.0000 O   0  0  0  0  0  0  0  0  0  0  0  0
   11.2583   -0.0000   -0.0000 C   0  0  0  0  0  0  0  0  0  0  0  0
    2.5981   -0.0000   -0.0000 C   0  0  0  0  0  0  0  0  0  0  0  0
    5.1962   -4.5000   -0.0000 C   0  0  0  0  0  0  0  0  0  0  0  0
   11.2583    1.0000   -0.0000 C   0  0  0  0  0  0  0  0  0  0  0  0
    1.7321   -0.5000   -0.0000 N   0  0  0  0  0  0  0  0  0  0  0  0
    2.5981    1.0000   -0.0000 C   0  0  0  0  0  0  0  0  0  0  0  0
    4.3301   -5.0000   -0.0000 C   0  0  0  0  0  0  0  0  0  0  0  0
    6.0622   -5.0000   -0.0000 C   0  0  0  0  0  0  0  0  0  0  0  0
    1.7321   -1.5000   -0.0000 C   0  0  0  0  0  0  0  0  0  0  0  0
    0.8660   -0.0000   -0.0000 C   0  0  0  0  0  0  0  0  0  0  0  0
    1.7321    1.5000   -0.0000 F   0  0  0  0  0  0  0  0  0  0  0  0
    2.5981   -2.0000   -0.0000 C   0  0  0  0  0  0  0  0  0  0  0  0
    0.0000   -0.5000   -0.0000 N   0  0  0  0  0  0  0  0  0  0  0  0
  1  2  2  0  0  0  0
  1  3  1  0  0  0  0
  1  4  1  0  0  0  0
  1  5  1  0  0  0  0
  3  6  1  0  0  0  0
  4  7  1  0  0  0  0
  5  8  1  0  0  0  0
  6  9  2  0  0  0  0
 10  7  1  0  0  0  0
  8 11  1  0  0  0  0
  9 12  1  0  0  0  0
 10 13  1  1  0  0  0
 10 14  1  0  0  0  0
 11 15  1  0  0  0  0
 12 16  2  0  0  0  0
 17 13  1  1  0  0  0
 15 18  1  0  0  0  0
 16 19  1  0  0  0  0
 17 20  1  0  0  0  0
 17 21  1  0  0  0  0
 18 22  1  0  0  0  0
 18 23  1  0  0  0  0
 20 24  1  0  0  0  0
 20 25  1  0  0  0  0
 21 26  1  0  0  0  0
 24 27  2  0  0  0  0
 25 28  1  0  0  0  0
M  END
>  <idcoordinates2D>


>  <FragFp>
;jvxUirrzxzutOijCaUjfhDYb@@kko7XO83j1b06@T_dFep0FG09840Z!11401W0J!44!V2N$X1B!

>  <PathFp>
F084F2NJF!BX4m0_B4R10205@#974X0FF258c06402N50V0V94u0Dk02WFGFs1aVF03cCF!H2kFJ2V_05F

>  <SkelSpheres>
//2&B(11(1/$1(31/)7$3.1.2/%4/A+1)1.2/%1.1!1&2/%1,101$1,1#1%4/!1#2/.1)2!2//(1!@/(1/01!31$201!5)2.2//!1!1%21!1.2!1$1/)31%3+201!5)2!2//01*11//)1///+1&3+i$2102.1#11//!22.7//+1//02#1$1,10201*1/(1)2$7!1!2%103#2#3/#5061*

>  <Structure>
fc{qQ@BYwAFCNAxSdLddrRRRbRrTTtQSUTuUMUUTrIPLQr\p

>  <Atoms>
28

>  <Bonds>
27

>  <Total Molweight>
388

>  <Total Molweight 2>
388.186

>  <cLogP>
0.4266

>  <H-Acceptors>
8

>  <H-Donors>
0

>  <Total Surface Area>
71.95

>  <Relative PSA>
0.94051

>  <Polar Surface Area>
73.52

>  <Shape Index>
0.53571

>  <Molecular Flexibility>
0.74242

>  <Molecular Complexity>
0.67908

>  <Non-H Atoms>
28

>  <Non-C/H Atoms>
10

>  <Electronegative Atoms>
10

>  <Stereo Centers>
3

>  <Rotatable Bonds>
16

>  <Rings Closures>
0

>  <Aromatic Rings>
0

>  <Aromatic Atoms>
0

>  <sp3-Atoms>
19

>  <Symmetric atoms>
1

$$$$

eCreator 1.02D

 28 27  0  0  0  0  0  0  0  0999 V2000
   12.9904   -0.7500   -0.0000 P   0  0  0  0  0  0  0  0  0  0  0  0
   12.9904    0.7500   -0.0000 O   0  0  0  0  0  0  0  0  0  0  0  0
   12.9904   -2.2500   -0.0000 O   0  0  0  0  0  0  0  0  0  0  0  0
   11.6914   -0.0000   -0.0000 O   0  0  0  0  0  0  0  0  0  0  0  0
   14.2894   -0.0000   -0.0000 N   0  0  0  0  0  0  0  0  0  0  0  0
   11.6914   -3.0000   -0.0000 C   0  0  0  0  0  0  0  0  0  0  0  0
   10.3923   -0.7500   -0.0000 C   0  0  0  0  0  0  0  0  0  0  0  0
   15.5885   -0.7500   -0.0000 C   0  0  0  0  0  0  0  0  0  0  0  0
   11.6914   -4.5000   -0.0000 C   0  0  0  0  0  0  0  0  0  0  0  0
   10.3923   -2.2500   -0.0000 C   0  0  0  0  0  0  0  0  0  0  0  0
    9.0933   -0.0000   -0.0000 C   0  0  0  0  0  0  0  0  0  0  0  0
   16.8875   -0.0000   -0.0000 C   0  0  0  0  0  0  0  0  0  0  0  0
   10.3923   -5.2500   -0.0000 C   0  0  0  0  0  0  0  0  0  0  0  0
    7.7942   -0.7500   -0.0000 C   0  0  0  0  0  0  0  0  0  0  0  0
   18.1866   -0.7500   -0.0000 O   0  0  0  0  0  0  0  0  0  0  0  0
    7.7942   -2.2500   -0.0000 O   0  0  0  0  0  0  0  0  0  0  0  0
    6.4952   -0.0000   -0.0000 C   0  0  0  0  0  0  0  0  0  0  0  0
   19.4856   -0.0000   -0.0000 C   0  0  0  0  0  0  0  0  0  0  0  0
    7.2452    1.2990   -0.0000 F   0  0  0  0  0  0  0  0  0  0  0  0
    5.1962   -0.7500   -0.0000 C   0  0  0  0  0  0  0  0  0  0  0  0
    5.7452    1.2990   -0.0000 C   0  0  0  0  0  0  0  0  0  0  0  0
    5.1962   -2.2500   -0.0000 O   0  0  0  0  0  0  0  0  0  0  0  0
    3.8971   -0.0000   -0.0000 N   0  0  0  0  0  0  0  0  0  0  0  0
    2.5981   -0.7500   -0.0000 C   0  0  0  0  0  0  0  0  0  0  0  0
    3.8971    1.5000   -0.0000 C   0  0  0  0  0  0  0  0  0  0  0  0
    1.2990   -0.0000   -0.0000 C   0  0  0  0  0  0  0  0  0  0  0  0
    2.5981    2.2500   -0.0000 N   0  0  0  0  0  0  0  0  0  0  0  0
    1.2990    1.5000   -0.0000 C   0  0  0  0  0  0  0  0  0  0  0  0
  1  2  2  0  0  0  0
  1  3  1  0  0  0  0
  1  4  1  0  0  0  0
  1  5  1  0  0  0  0
  3  6  1  0  0  0  0
  4  7  1  0  0  0  0
  5  8  1  0  0  0  0
  6  9  1  0  0  0  0
  6 10  2  0  0  0  0
  7 11  1  0  0  0  0
  8 12  1  0  0  0  0
  9 13  2  0  0  0  0
 14 11  1  0  0  0  0
 12 15  1  0  0  0  0
 14 16  1  1  0  0  0
 17 14  1  0  0  0  0
 15 18  1  0  0  0  0
 17 19  1  6  0  0  0
 20 17  1  0  0  0  0
 17 21  1  0  0  0  0
 20 22  1  1  0  0  0
 20 23  1  0  0  0  0
 23 24  1  0  0  0  0
 23 25  1  0  0  0  0
 24 26  2  0  0  0  0
 25 27  1  0  0  0  0
 26 28  1  0  0  0  0
M  END
>  <idcoordinates2D>


>  <FragFp>
;jv:ir<yxOijziThfhynbfuwkFMYSKn71bZifHddNzwJH3080J2602LW08W4VJ!44LFW2@!V0X1B!

>  <PathFp>
F09!2N2F!8X4mVZgJP1021Oe0109M8V8FG31NW0620V950V0m12m0Ek1#WFk1aV020d70F0L2kFF2V5050

>  <SkelSpheres>
02/#1/0B(11(3!5!1-3/-202405$5.2.2#1/02(1&9/.1%2+1*3/////1!1*1*3/#2-3(2&102!5/#3/&9)1//#22$1$6/02&2//!1!1.1#2%2(2&1//01#201!2)2!2/02/+1!2&1//#1///(2.20h/2!1$1,1$1!1!1&3+3)2/#201/*122/(22)1031-1%20231//(3%1%104(2/!11!1*

>  <Structure>
fc{pq@BMWAFG^jCpSHYIIdeDeehmHXXdfjjZZjjjflV`YfPFp

>  <Atoms>
28

>  <Bonds>
27

>  <Total Molweight>
392

>  <Total Molweight 2>
392.174

>  <cLogP>
-0.0847

>  <H-Acceptors>
9

>  <H-Donors>
0

>  <Total Surface Area>
91.24

>  <Relative PSA>
0.91922

>  <Polar Surface Area>
104.75

>  <Shape Index>
0.57143

>  <Molecular Flexibility>
0.83356

>  <Molecular Complexity>
0.75107

>  <Non-H Atoms>
28

>  <Non-C/H Atoms>
11

>  <Electronegative Atoms>
11

>  <Stereo Centers>
4

>  <Rotatable Bonds>
15

>  <Rings Closures>
0

>  <Aromatic Rings>
0

>  <Aromatic Atoms>
0

>  <sp3-Atoms>
19

>  <Symmetric atoms>
0

$$$$

eCreator 1.02D

 28 27  0  0  0  0  0  0  0  0999 V2000
    7.7942   -0.0000   -0.0000 P   0  0  0  0  0  0  0  0  0  0  0  0
    8.6603   -0.5000   -0.0000 O   0  0  0  0  0  0  0  0  0  0  0  0
    6.9282   -0.5000   -0.0000 O   0  0  0  0  0  0  0  0  0  0  0  0
    7.7942    1.0000   -0.0000 N   0  0  0  0  0  0  0  0  0  0  0  0
    9.5263   -0.0000   -0.0000 C   0  0  0  0  0  0  0  0  0  0  0  0
    6.0622   -0.0000   -0.0000 C   0  0  0  0  0  0  0  0  0  0  0  0
    6.9282    1.5000   -0.0000 C   0  0  0  0  0  0  0  0  0  0  0  0
   10.3923   -0.5000   -0.0000 C   0  0  0  0  0  0  0  0  0  0  0  0
    5.1962   -0.5000   -0.0000 C   0  0  0  0  0  0  0  0  0  0  0  0
    6.9282    2.5000   -0.0000 C   0  0  0  0  0  0  0  0  0  0  0  0
   11.2583   -0.0000   -0.0000 C   0  0  0  0  0  0  0  0  0  0  0  0
    4.3301   -0.0000   -0.0000 O   0  0  0  0  0  0  0  0  0  0  0  0
    5.1962   -1.5000   -0.0000 C   0  0  0  0  0  0  0  0  0  0  0  0
    7.7942    3.0000   -0.0000 O   0  0  0  0  0  0  0  0  0  0  0  0
    6.0622    3.0000   -0.0000 O   0  0  0  0  0  0  0  0  0  0  0  0
   12.1244   -0.5000   -0.0000 C   0  0  0  0  0  0  0  0  0  0  0  0
    3.4641   -0.5000   -0.0000 C   0  0  0  0  0  0  0  0  0  0  0  0
    6.0622    4.0000   -0.0000 C   0  0  0  0  0  0  0  0  0  0  0  0
   12.1244   -1.5000   -0.0000 C   0  0  0  0  0  0  0  0  0  0  0  0
    2.5981   -0.0000   -0.0000 N   0  0  0  0  0  0  0  0  0  0  0  0
    3.4641   -1.5000   -0.0000 C   0  0  0  0  0  0  0  0  0  0  0  0
    5.1962    4.5000   -0.0000 C   0  0  0  0  0  0  0  0  0  0  0  0
    2.5981    1.0000   -0.0000 C   0  0  0  0  0  0  0  0  0  0  0  0
    1.7321   -0.5000   -0.0000 C   0  0  0  0  0  0  0  0  0  0  0  0
    4.3301   -2.0000   -0.0000 F   0  0  0  0  0  0  0  0  0  0  0  0
    1.7321    1.5000   -0.0000 C   0  0  0  0  0  0  0  0  0  0  0  0
    0.8660   -0.0000   -0.0000 N   0  0  0  0  0  0  0  0  0  0  0  0
    0.0000   -0.5000   -0.0000 C   0  0  0  0  0  0  0  0  0  0  0  0
  1  2  1  0  0  0  0
  1  3  1  0  0  0  0
  1  4  1  0  0  0  0
  2  5  1  0  0  0  0
  3  6  1  0  0  0  0
  4  7  1  0  0  0  0
  5  8  2  0  0  0  0
  9  6  1  0  0  0  0
  7 10  1  0  0  0  0
  8 11  1  0  0  0  0
  9 12  1  6  0  0  0
  9 13  1  0  0  0  0
 10 14  2  0  0  0  0
 10 15  1  0  0  0  0
 11 16  2  0  0  0  0
 17 12  1  6  0  0  0
 15 18  1  0  0  0  0
 16 19  1  0  0  0  0
 17 20  1  0  0  0  0
 17 21  1  0  0  0  0
 18 22  1  0  0  0  0
 20 23  1  0  0  0  0
 20 24  1  0  0  0  0
 21 25  1  0  0  0  0
 23 26  2  0  0  0  0
 24 27  1  0  0  0  0
 27 28  1  0  0  0  0
M  END
>  <idcoordinates2D>


>  <FragFp>
;jzxUirrzxzvtOijCaUjfCDYb@@koo7VO83h9b06EThXH@W0kGV98!Z!40401W0o#4!V0N$X1B!

>  <PathFp>
N084F2NJF!4X4m0_B4J102V58#954X0FF258g06Z02840V0V90u0Dk021PGFN0DZF0IcCG!22kFJ2Vh01F

>  <SkelSpheres>
,1*1&2&D(1/01%201#1$3&2/41#5$3#1/!11/,4/C+1/-1/01.1*2/%1,2!1#1,1*4//*1$1)1///%9&1/.1%21$1$5(32//01/*31!2.2!1-4/3&2/02)1!3//+101$1+1/2%1)1//#1//0i(2%1(102!1!1+1&2/+2!1/*2,1%2/)22)1,10201$1!1!1(1/03%2$5!1!2#10103#2(1.616+

>  <Structure>
fc{qQ@LYWAFkNAxCdLdbRRRTTRJTVbrMUSUSMUUSRAPLPr\p

>  <Atoms>
28

>  <Bonds>
27

>  <Total Molweight>
388

>  <Total Molweight 2>
388.186

>  <cLogP>
1.2361

>  <H-Acceptors>
8

>  <H-Donors>
0

>  <Total Surface Area>
75.77

>  <Relative PSA>
0.84057

>  <Polar Surface Area>
77.3

>  <Shape Index>
0.57143

>  <Molecular Flexibility>
0.72923

>  <Molecular Complexity>
0.6593

>  <Non-H Atoms>
28

>  <Non-C/H Atoms>
10

>  <Electronegative Atoms>
10

>  <Stereo Centers>
3

>  <Rotatable Bonds>
18

>  <Rings Closures>
0

>  <Aromatic Rings>
0

>  <Aromatic Atoms>
0

>  <sp3-Atoms>
19

>  <Symmetric atoms>
0

$$$$

eCreator 1.02D

 28 27  0  0  0  0  0  0  0  0999 V2000
   12.9904   -0.7500   -0.0000 P   0  0  0  0  0  0  0  0  0  0  0  0
   14.2894   -0.0000   -0.0000 O   0  0  0  0  0  0  0  0  0  0  0  0
   11.6913   -0.0000   -0.0000 O   0  0  0  0  0  0  0  0  0  0  0  0
   12.9904   -2.2500   -0.0000 N   0  0  0  0  0  0  0  0  0  0  0  0
   15.5885   -0.7500   -0.0000 C   0  0  0  0  0  0  0  0  0  0  0  0
   10.3923   -0.7500   -0.0000 C   0  0  0  0  0  0  0  0  0  0  0  0
   11.6913   -3.0000   -0.0000 C   0  0  0  0  0  0  0  0  0  0  0  0
   16.8875   -0.0000   -0.0000 C   0  0  0  0  0  0  0  0  0  0  0  0
    9.0933   -0.0000   -0.0000 C   0  0  0  0  0  0  0  0  0  0  0  0
   11.6913   -4.5000   -0.0000 C   0  0  0  0  0  0  0  0  0  0  0  0
   10.3923   -2.2500   -0.0000 C   0  0  0  0  0  0  0  0  0  0  0  0
   18.1865   -0.7500   -0.0000 C   0  0  0  0  0  0  0  0  0  0  0  0
    7.7942   -0.7500   -0.0000 O   0  0  0  0  0  0  0  0  0  0  0  0
    9.0933    1.5000   -0.0000 C   0  0  0  0  0  0  0  0  0  0  0  0
   12.9904   -5.2500   -0.0000 O   0  0  0  0  0  0  0  0  0  0  0  0
   10.3923   -5.2500   -0.0000 O   0  0  0  0  0  0  0  0  0  0  0  0
   18.1865   -2.2500   -0.0000 C   0  0  0  0  0  0  0  0  0  0  0  0
    6.4952   -0.0000   -0.0000 C   0  0  0  0  0  0  0  0  0  0  0  0
    7.7942    2.2500   -0.0000 O   0  0  0  0  0  0  0  0  0  0  0  0
   10.3923   -6.7500   -0.0000 C   0  0  0  0  0  0  0  0  0  0  0  0
   19.4856   -3.0000   -0.0000 C   0  0  0  0  0  0  0  0  0  0  0  0
    5.1962   -0.7500   -0.0000 N   0  0  0  0  0  0  0  0  0  0  0  0
   20.7846   -2.2500   -0.0000 C   0  0  0  0  0  0  0  0  0  0  0  0
    3.8971   -0.0000   -0.0000 C   0  0  0  0  0  0  0  0  0  0  0  0
    5.1962   -2.2500   -0.0000 C   0  0  0  0  0  0  0  0  0  0  0  0
    2.5981   -0.7500   -0.0000 N   0  0  0  0  0  0  0  0  0  0  0  0
    1.2990   -0.0000   -0.0000 C   0  0  0  0  0  0  0  0  0  0  0  0
    0.0000   -0.7500   -0.0000 C   0  0  0  0  0  0  0  0  0  0  0  0
  1  2  1  0  0  0  0
  1  3  1  0  0  0  0
  1  4  1  0  0  0  0
  2  5  1  0  0  0  0
  3  6  1  0  0  0  0
  7  4  1  6  0  0  0
  5  8  1  0  0  0  0
  9  6  1  0  0  0  0
  7 10  1  0  0  0  0
  7 11  1  0  0  0  0
  8 12  2  0  0  0  0
  9 13  1  1  0  0  0
  9 14  1  0  0  0  0
 10 15  2  0  0  0  0
 10 16  1  0  0  0  0
 12 17  1  0  0  0  0
 13 18  1  0  0  0  0
 14 19  1  0  0  0  0
 16 20  1  0  0  0  0
 17 21  2  0  0  0  0
 18 22  1  0  0  0  0
 21 23  1  0  0  0  0
 22 24  1  0  0  0  0
 22 25  1  0  0  0  0
 24 26  1  0  0  0  0
 26 27  1  0  0  0  0
 27 28  1  0  0  0  0
M  END
>  <idcoordinates2D>


>  <FragFp>
;j:UirrvxzvwljjBaSjfCBejR80oJrVG82cSK84ATZX!YFVFV1c16Z04JV420V0V$40k0k$X14!

>  <PathFp>
8094F2NHG#Y0k0Zg4K20211$944X0FF11F406a2284#V92H0Dk!1@10F0BZF03c91!22J0J6VB01F

>  <SkelSpheres>
//#1#E(1)2&2/!11%1,2!2$6$1///%4+1#@!101//1/.3/&1&2%2$3/!1!1/*2!1/&101%1$5,1%3)1(2$1(11#2#@&1//&1!202$6(5/)1*2#1/(1+2!2!1//$2/#1)1!4$1/(1/1$2,14*1+1////,i/(1011/-2%2-112!1$1*1/-2/!1&3)201+1!1+2/.101$4$1!2#103&3.3$607*1

>  <Structure>
fc{pr@LUgAAg^RCprRIIIQJJYKIESYUUUSSUSUUHXaQBgK@

>  <Atoms>
28

>  <Bonds>
27

>  <Total Molweight>
385

>  <Total Molweight 2>
385.187

>  <cLogP>
0.9167

>  <H-Acceptors>
9

>  <H-Donors>
0

>  <Total Surface Area>
60.17

>  <Relative PSA>
1.2762

>  <Polar Surface Area>
97.53

>  <Shape Index>
0.64286

>  <Molecular Flexibility>
0.77036

>  <Molecular Complexity>
0.63297

>  <Non-H Atoms>
28

>  <Non-C/H Atoms>
10

>  <Electronegative Atoms>
10

>  <Stereo Centers>
3

>  <Rotatable Bonds>
18

>  <Rings Closures>
0

>  <Aromatic Rings>
0

>  <Aromatic Atoms>
0

>  <sp3-Atoms>
22

>  <Symmetric atoms>
0

$$$$

eCreator 1.02D

 28 27  0  0  0  0  0  0  0  0999 V2000
    9.5263   -0.0000   -0.0000 P   0  0  0  0  0  0  0  0  0  0  0  0
    9.5263    1.0000   -0.0000 O   0  0  0  0  0  0  0  0  0  0  0  0
    8.6603   -0.5000   -0.0000 O   0  0  0  0  0  0  0  0  0  0  0  0
   10.3923   -0.5000   -0.0000 N   0  0  0  0  0  0  0  0  0  0  0  0
   10.3923    1.5000   -0.0000 C   0  0  0  0  0  0  0  0  0  0  0  0
    7.7942   -0.0000   -0.0000 C   0  0  0  0  0  0  0  0  0  0  0  0
   11.2583   -0.0000   -0.0000 C   0  0  0  0  0  0  0  0  0  0  0  0
   10.3923    2.5000   -0.0000 C   0  0  0  0  0  0  0  0  0  0  0  0
    6.9282   -0.5000   -0.0000 C   0  0  0  0  0  0  0  0  0  0  0  0
   12.1244   -0.5000   -0.0000 C   0  0  0  0  0  0  0  0  0  0  0  0
   11.2583    1.0000   -0.0000 C   0  0  0  0  0  0  0  0  0  0  0  0
   11.2583    3.0000   -0.0000 C   0  0  0  0  0  0  0  0  0  0  0  0
    6.0622   -0.0000   -0.0000 O   0  0  0  0  0  0  0  0  0  0  0  0
   12.1244   -1.5000   -0.0000 O   0  0  0  0  0  0  0  0  0  0  0  0
   12.9904   -0.0000   -0.0000 O   0  0  0  0  0  0  0  0  0  0  0  0
   11.2583    4.0000   -0.0000 C   0  0  0  0  0  0  0  0  0  0  0  0
    5.1962   -0.5000   -0.0000 C   0  0  0  0  0  0  0  0  0  0  0  0
   13.8564   -0.5000   -0.0000 C   0  0  0  0  0  0  0  0  0  0  0  0
    4.3301   -0.0000   -0.0000 N   0  0  0  0  0  0  0  0  0  0  0  0
    5.1962   -1.5000   -0.0000 C   0  0  0  0  0  0  0  0  0  0  0  0
   14.7224   -0.0000   -0.0000 C   0  0  0  0  0  0  0  0  0  0  0  0
   13.8564   -1.5000   -0.0000 C   0  0  0  0  0  0  0  0  0  0  0  0
    3.4641   -0.5000   -0.0000 C   0  0  0  0  0  0  0  0  0  0  0  0
    6.0622   -2.0000   -0.0000 F   0  0  0  0  0  0  0  0  0  0  0  0
    2.5981   -0.0000   -0.0000 N   0  0  0  0  0  0  0  0  0  0  0  0
    1.7321   -0.5000   -0.0000 C   0  0  0  0  0  0  0  0  0  0  0  0
    0.8660   -0.0000   -0.0000 C   0  0  0  0  0  0  0  0  0  0  0  0
    0.0000   -0.5000   -0.0000 C   0  0  0  0  0  0  0  0  0  0  0  0
  1  2  1  0  0  0  0
  1  3  1  0  0  0  0
  1  4  1  0  0  0  0
  2  5  1  0  0  0  0
  3  6  1  0  0  0  0
  7  4  1  1  0  0  0
  5  8  2  0  0  0  0
  6  9  1  0  0  0  0
  7 10  1  0  0  0  0
  7 11  1  0  0  0  0
  8 12  1  0  0  0  0
  9 13  1  0  0  0  0
 10 14  2  0  0  0  0
 10 15  1  0  0  0  0
 12 16  2  0  0  0  0
 17 13  1  6  0  0  0
 15 18  1  0  0  0  0
 17 19  1  0  0  0  0
 17 20  1  0  0  0  0
 18 21  1  0  0  0  0
 18 22  1  0  0  0  0
 19 23  1  0  0  0  0
 20 24  1  0  0  0  0
 23 25  1  0  0  0  0
 25 26  1  0  0  0  0
 26 27  1  0  0  0  0
 27 28  2  0  0  0  0
M  END
>  <idcoordinates2D>


>  <FragFp>
;jzxUirrzxzvxsjjBaUjvCDfjT80opbVG8A1Cp84ETZXF@YFVFk1c14V04J!X1W0V&k0s$X1B!

>  <PathFp>
8084F2NFF!4X4m0_B4J30@V58208940X0FF25Ng02Z02840V0V90u0Dk!1PG0N0BZ!IcC1!22kF44Vh01F

>  <SkelSpheres>
//#1#C#1#1/01//(2!21#7$5#1////!A+3//(1/$1*1031#1-201/$1,3/01/3/!101!4!1,3!4/!2$2)1(8&1(1)1+3&1!1&5(22//02,4#1,1+2!2&1!2//!1-3)1!2/%1/$3013.1#2/&3#1*1/!2/,3)30i.1*21&4)1+2/&5/-1,1%2/201&2(11/!1(1(101-1/%1%103&2.2$3+13

>  <Structure>
fc{qQ@LIGAAkNAx]dLdbRRTRTrvbbQrUUSUSMUUUJFHL`r`

>  <Atoms>
28

>  <Bonds>
27

>  <Total Molweight>
388

>  <Total Molweight 2>
388.186

>  <cLogP>
1.3898

>  <H-Acceptors>
8

>  <H-Donors>
0

>  <Total Surface Area>
75.77

>  <Relative PSA>
0.84057

>  <Polar Surface Area>
77.3

>  <Shape Index>
0.64286

>  <Molecular Flexibility>
0.77918

>  <Molecular Complexity>
0.62239

>  <Non-H Atoms>
28

>  <Non-C/H Atoms>
10

>  <Electronegative Atoms>
10

>  <Stereo Centers>
3

>  <Rotatable Bonds>
19

>  <Rings Closures>
0

>  <Aromatic Rings>
0

>  <Aromatic Atoms>
0

>  <sp3-Atoms>
19

>  <Symmetric atoms>
1

$$$$

eCreator 1.02D

 28 27  0  0  0  0  0  0  0  0999 V2000
    9.5263   -0.0000   -0.0000 P   0  0  0  0  0  0  0  0  0  0  0  0
   10.3923    0.5000   -0.0000 O   0  0  0  0  0  0  0  0  0  0  0  0
    9.5263    1.0000   -0.0000 O   0  0  0  0  0  0  0  0  0  0  0  0
    8.6603   -0.5000   -0.0000 O   0  0  0  0  0  0  0  0  0  0  0  0
   10.3923   -0.5000   -0.0000 N   0  0  0  0  0  0  0  0  0  0  0  0
   10.3923    1.5000   -0.0000 C   0  0  0  0  0  0  0  0  0  0  0  0
    7.7942   -0.0000   -0.0000 C   0  0  0  0  0  0  0  0  0  0  0  0
   11.2583   -0.0000   -0.0000 C   0  0  0  0  0  0  0  0  0  0  0  0
   11.2583    1.0000   -0.0000 C   0  0  0  0  0  0  0  0  0  0  0  0
   10.3923    2.5000   -0.0000 C   0  0  0  0  0  0  0  0  0  0  0  0
    6.9282   -0.5000   -0.0000 C   0  0  0  0  0  0  0  0  0  0  0  0
   12.1244   -0.5000   -0.0000 C   0  0  0  0  0  0  0  0  0  0  0  0
   12.1244    1.5000   -0.0000 C   0  0  0  0  0  0  0  0  0  0  0  0
   11.2583    3.0000   -0.0000 C   0  0  0  0  0  0  0  0  0  0  0  0
    6.0622   -0.0000   -0.0000 C   0  0  0  0  0  0  0  0  0  0  0  0
   12.9904   -0.0000   -0.0000 O   0  0  0  0  0  0  0  0  0  0  0  0
   12.1244    2.5000   -0.0000 C   0  0  0  0  0  0  0  0  0  0  0  0
    5.1962   -0.5000   -0.0000 C   0  0  0  0  0  0  0  0  0  0  0  0
   13.8564   -0.5000   -0.0000 C   0  0  0  0  0  0  0  0  0  0  0  0
    5.1962   -1.5000   -0.0000 F   0  0  0  0  0  0  0  0  0  0  0  0
    4.3301   -0.0000   -0.0000 C   0  0  0  0  0  0  0  0  0  0  0  0
   14.7224   -0.0000   -0.0000 C   0  0  0  0  0  0  0  0  0  0  0  0
    3.4641   -0.5000   -0.0000 N   0  0  0  0  0  0  0  0  0  0  0  0
    2.5981   -0.0000   -0.0000 C   0  0  0  0  0  0  0  0  0  0  0  0
    3.4641   -1.5000   -0.0000 C   0  0  0  0  0  0  0  0  0  0  0  0
    1.7321   -0.5000   -0.0000 N   0  0  0  0  0  0  0  0  0  0  0  0
    0.8660   -0.0000   -0.0000 C   0  0  0  0  0  0  0  0  0  0  0  0
    0.0000   -0.5000   -0.0000 O   0  0  0  0  0  0  0  0  0  0  0  0
  1  2  2  0  0  0  0
  1  3  1  0  0  0  0
  1  4  1  0  0  0  0
  1  5  1  0  0  0  0
  3  6  1  0  0  0  0
  4  7  1  0  0  0  0
  5  8  1  0  0  0  0
  6  9  1  0  0  0  0
  6 10  2  0  0  0  0
  7 11  1  0  0  0  0
  8 12  1  0  0  0  0
  9 13  2  0  0  0  0
 10 14  1  0  0  0  0
 11 15  1  0  0  0  0
 12 16  1  0  0  0  0
 13 17  1  0  0  0  0
 18 15  1  0  0  0  0
 16 19  1  0  0  0  0
 18 20  1  1  0  0  0
 18 21  1  0  0  0  0
 19 22  1  0  0  0  0
 21 23  1  0  0  0  0
 23 24  1  0  0  0  0
 23 25  1  0  0  0  0
 24 26  1  0  0  0  0
 26 27  1  0  0  0  0
 27 28  2  0  0  0  0
M  END
>  <idcoordinates2D>


>  <FragFp>
;j;ir:Uzil9DjgiTdAh8Yr@c8kZMYp01A1_0ZfPV9FVo#8!J2#M1!W4!184040V28$V1B!

>  <PathFp>
!8!HN$BY4m0_cJS10219e010924V8FF25Ng06X0V950V0XG6mVDl1!JW1s1ZVF0Fc70F0H2oFF2V5050

>  <SkelSpheres>
$2//!F1&11//+1/2$4$2+1021.2#2,2#4(12%B/!2///$3.2//#3/01%2#21#1/$1/.2)2!7!1$3-1/#8&1/02/2)3$5#1+1(2/&1*1!1*1(2!1!2(202//&1#301,1!4//-13+1)1/-1/,2//#10i1%1(2)2)1#2&101//)2//&1/#3$21!1%2#1&2$1$211!1/01*1*4%1!1!105!1$2*1(2!1)2

>  <Structure>
fc{qQ@BMgAFO[AxYdDjmVUU]y~]ZjiijjjjiaFHEZX

>  <Atoms>
28

>  <Bonds>
27

>  <Total Molweight>
388

>  <Total Molweight 2>
388.186

>  <cLogP>
1.869

>  <H-Acceptors>
8

>  <H-Donors>
0

>  <Total Surface Area>
67.19

>  <Relative PSA>
1.0524

>  <Polar Surface Area>
81.36

>  <Shape Index>
0.64286

>  <Molecular Flexibility>
0.7836

>  <Molecular Complexity>
0.6715

>  <Non-H Atoms>
28

>  <Non-C/H Atoms>
10

>  <Electronegative Atoms>
10

>  <Stereo Centers>
2

>  <Rotatable Bonds>
16

>  <Rings Closures>
0

>  <Aromatic Rings>
0

>  <Aromatic Atoms>
0

>  <sp3-Atoms>
18

>  <Symmetric atoms>
0

$$$$

eCreator 1.02D

 27 27  0  0  0  0  0  0  0  0999 V2000
    9.0933   -0.0000   -0.0000 P   0  0  0  0  0  0  0  0  0  0  0  0
    9.0933   -1.5000   -0.0000 O   0  0  0  0  0  0  0  0  0  0  0  0
   10.3923   -0.7500   -0.0000 O   0  0  0  0  0  0  0  0  0  0  0  0
    7.7942   -0.7500   -0.0000 O   0  0  0  0  0  0  0  0  0  0  0  0
    9.0933    1.5000   -0.0000 N   0  0  0  0  0  0  0  0  0  0  0  0
   11.6914   -0.0000   -0.0000 C   0  0  0  0  0  0  0  0  0  0  0  0
    6.4952   -0.0000   -0.0000 C   0  0  0  0  0  0  0  0  0  0  0  0
   10.3923    2.2500   -0.0000 C   0  0  0  0  0  0  0  0  0  0  0  0
   12.9904   -0.7500   -0.0000 C   0  0  0  0  0  0  0  0  0  0  0  0
    5.1962   -0.7500   -0.0000 C   0  0  0  0  0  0  0  0  0  0  0  0
   10.3923    3.7500   -0.0000 C   0  0  0  0  0  0  0  0  0  0  0  0
   11.6914    1.5000   -0.0000 C   0  0  0  0  0  0  0  0  0  0  0  0
   14.2894   -0.0000   -0.0000 C   0  0  0  0  0  0  0  0  0  0  0  0
    3.8971   -0.0000   -0.0000 C   0  0  0  0  0  0  0  0  0  0  0  0
   11.6914    4.5000   -0.0000 O   0  0  0  0  0  0  0  0  0  0  0  0
   15.5885   -0.7500   -0.0000 C   0  0  0  0  0  0  0  0  0  0  0  0
    2.5981   -0.7500   -0.0000 C   0  0  0  0  0  0  0  0  0  0  0  0
   11.6914    6.0000   -0.0000 C   0  0  0  0  0  0  0  0  0  0  0  0
    1.8481   -2.0490   -0.0000 F   0  0  0  0  0  0  0  0  0  0  0  0
    1.2990   -0.0000   -0.0000 C   0  0  0  0  0  0  0  0  0  0  0  0
    3.3481   -2.0490   -0.0000 C   0  0  0  0  0  0  0  0  0  0  0  0
    0.0000   -0.7500   -0.0000 N   0  0  0  0  0  0  0  0  0  0  0  0
   -1.2990    0.0000   -0.0000 C   0  0  0  0  0  0  0  0  0  0  0  0
   -0.0000   -2.2500   -0.0000 C   0  0  0  0  0  0  0  0  0  0  0  0
   -2.5981   -0.7500   -0.0000 C   0  0  0  0  0  0  0  0  0  0  0  0
   -1.2990   -3.0000   -0.0000 N   0  0  0  0  0  0  0  0  0  0  0  0
   -2.5981   -2.2500   -0.0000 C   0  0  0  0  0  0  0  0  0  0  0  0
  1  2  2  0  0  0  0
  1  3  1  0  0  0  0
  1  4  1  0  0  0  0
  1  5  1  0  0  0  0
  3  6  1  0  0  0  0
  4  7  1  0  0  0  0
  8  5  1  6  0  0  0
  6  9  2  0  0  0  0
  7 10  1  0  0  0  0
  8 11  1  0  0  0  0
  8 12  1  0  0  0  0
  9 13  1  0  0  0  0
 10 14  1  0  0  0  0
 11 15  1  0  0  0  0
 13 16  2  0  0  0  0
 17 14  1  0  0  0  0
 15 18  1  0  0  0  0
 17 19  1  1  0  0  0
 17 20  1  0  0  0  0
 17 21  1  0  0  0  0
 20 22  1  0  0  0  0
 22 23  1  0  0  0  0
 22 24  1  0  0  0  0
 23 25  2  0  0  0  0
 24 26  1  0  0  0  0
 25 27  1  0  0  0  0
 26 27  1  0  0  0  0
M  END
>  <idcoordinates2D>


>  <FragFp>
;jvvzir<ytOijyeTdQhDYbecck5bnSK371_kg@PZdHewHF2!V4#2IGFV1_V#JJF0V2N!V0V1B!

>  <PathFp>
F0910IN!80BX4mV_8JP1020Ce218930V8FG25NW06V0VO50V0m14m0Dk1#WFs1XV!Fd70F0L2kFF2V_050

>  <SkelSpheres>
//2#1!E#1#11(1!3/(1%1)1%2$3$3%3&3/2//&@+3-1/*1%23/01&1/%1.1$1,2#1$11%1.1&1&2/1)1!6/!2$21/06+1+1)1&1)1#14/&102101/#1&4%103/(2%201//-21-1!2,1)3/$11101///-1$3(1,1/+h1!1!1/!1+1//1.1/(1%1%1/&2&422&102/1$101!1!1&1,11.2%1%10401%2!3/42,

>  <Structure>
fm{pQ@BUgAFG@|DrFRRYIIQIYKRGQISVuUMUSUUSTcbCH\h

>  <Atoms>
27

>  <Bonds>
27

>  <Total Molweight>
372

>  <Total Molweight 2>
372.187

>  <cLogP>
1.5003

>  <H-Acceptors>
7

>  <H-Donors>
0

>  <Total Surface Area>
61.95

>  <Relative PSA>
0.93091

>  <Polar Surface Area>
64.29

>  <Shape Index>
0.59259

>  <Molecular Flexibility>
0.73005

>  <Molecular Complexity>
0.69315

>  <Non-H Atoms>
27

>  <Non-C/H Atoms>
9

>  <Electronegative Atoms>
9

>  <Stereo Centers>
3

>  <Rotatable Bonds>
13

>  <Rings Closures>
1

>  <Aromatic Rings>
0

>  <Aromatic Atoms>
0

>  <sp3-Atoms>
18

>  <Symmetric atoms>
0

$$$$

eCreator 1.02D

 29 28  0  0  0  0  0  0  0  0999 V2000
   12.9904   -0.7500   -0.0000 P   0  0  0  0  0  0  0  0  0  0  0  0
   14.2894   -0.0000   -0.0000 O   0  0  0  0  0  0  0  0  0  0  0  0
   11.6913   -0.0000   -0.0000 O   0  0  0  0  0  0  0  0  0  0  0  0
   12.9904   -2.2500   -0.0000 N   0  0  0  0  0  0  0  0  0  0  0  0
   15.5885   -0.7500   -0.0000 C   0  0  0  0  0  0  0  0  0  0  0  0
   10.3923   -0.7500   -0.0000 C   0  0  0  0  0  0  0  0  0  0  0  0
   14.2894   -3.0000   -0.0000 C   0  0  0  0  0  0  0  0  0  0  0  0
   16.8875   -0.0000   -0.0000 C   0  0  0  0  0  0  0  0  0  0  0  0
    9.0933   -0.0000   -0.0000 C   0  0  0  0  0  0  0  0  0  0  0  0
   14.2894   -4.5000   -0.0000 C   0  0  0  0  0  0  0  0  0  0  0  0
   15.5885   -2.2500   -0.0000 C   0  0  0  0  0  0  0  0  0  0  0  0
   18.1865   -0.7500   -0.0000 C   0  0  0  0  0  0  0  0  0  0  0  0
    7.7942   -0.7500   -0.0000 O   0  0  0  0  0  0  0  0  0  0  0  0
    9.0933    1.5000   -0.0000 C   0  0  0  0  0  0  0  0  0  0  0  0
   12.9904   -5.2500   -0.0000 O   0  0  0  0  0  0  0  0  0  0  0  0
   15.5885   -5.2500   -0.0000 O   0  0  0  0  0  0  0  0  0  0  0  0
   18.1865   -2.2500   -0.0000 C   0  0  0  0  0  0  0  0  0  0  0  0
    6.4952   -0.0000   -0.0000 C   0  0  0  0  0  0  0  0  0  0  0  0
    7.7942    2.2500   -0.0000 O   0  0  0  0  0  0  0  0  0  0  0  0
   15.5885   -6.7500   -0.0000 C   0  0  0  0  0  0  0  0  0  0  0  0
   19.4856   -3.0000   -0.0000 C   0  0  0  0  0  0  0  0  0  0  0  0
    5.1962   -0.7500   -0.0000 N   0  0  0  0  0  0  0  0  0  0  0  0
   16.8875   -7.5000   -0.0000 C   0  0  0  0  0  0  0  0  0  0  0  0
   20.7846   -2.2500   -0.0000 C   0  0  0  0  0  0  0  0  0  0  0  0
    3.8971   -0.0000   -0.0000 C   0  0  0  0  0  0  0  0  0  0  0  0
    3.8971    1.5000   -0.0000 O   0  0  0  0  0  0  0  0  0  0  0  0
    2.5981   -0.7500   -0.0000 N   0  0  0  0  0  0  0  0  0  0  0  0
    1.2990   -0.0000   -0.0000 C   0  0  0  0  0  0  0  0  0  0  0  0
    0.0000   -0.7500   -0.0000 O   0  0  0  0  0  0  0  0  0  0  0  0
  1  2  1  0  0  0  0
  1  3  1  0  0  0  0
  1  4  1  0  0  0  0
  2  5  1  0  0  0  0
  3  6  1  0  0  0  0
  7  4  1  1  0  0  0
  5  8  1  0  0  0  0
  9  6  1  0  0  0  0
  7 10  1  0  0  0  0
  7 11  1  0  0  0  0
  8 12  2  0  0  0  0
  9 13  1  1  0  0  0
  9 14  1  0  0  0  0
 10 15  2  0  0  0  0
 10 16  1  0  0  0  0
 12 17  1  0  0  0  0
 13 18  1  0  0  0  0
 14 19  1  0  0  0  0
 16 20  1  0  0  0  0
 17 21  2  0  0  0  0
 18 22  1  0  0  0  0
 20 23  1  0  0  0  0
 21 24  1  0  0  0  0
 22 25  1  0  0  0  0
 25 26  2  0  0  0  0
 25 27  1  0  0  0  0
 27 28  1  0  0  0  0
 28 29  2  0  0  0  0
M  END
>  <idcoordinates2D>


>  <FragFp>
;j:UirrzxzvwsjjBaUjfCifjR80oorXl8@fSK84EyZX0XYJVFk1V56Z04JW4@0V0V!4040k0k$X14!

>  <PathFp>
8094F2NHG#Y0k0Zg4K20@_1$94420FF11FB16a22840V0VO2L0Ll!1T10F0BZF03c91!22J0J2VB01F

>  <SkelSpheres>
//#23!D(1)1&2%2,1/#2!2!104$3//$1/4$1*B!101//1/.3/&11%2%2.2(1!1//&2&1%201%1$5,1%1/!2.1(8&3,11)1/)8(4$101#1,1*2#1/01%1+2!3%3#2%4/%2/#1,6$1/(1/1$2+112)2!2)1/#3//*1*10i2/&1021///$12!1$102(1/-4/!1%22/(1*1//#101/!10302#12.2$407+

>  <Structure>
fkgpJ@LUWAAg^SLxOCIHddeDhidledcLjjjiijijfeCDJHTyX

>  <Atoms>
29

>  <Bonds>
28

>  <Total Molweight>
405

>  <Total Molweight 2>
405.174

>  <cLogP>
0.6691

>  <H-Acceptors>
11

>  <H-Donors>
0

>  <Total Surface Area>
104.94

>  <Relative PSA>
0.98027

>  <Polar Surface Area>
131.67

>  <Shape Index>
0.62069

>  <Molecular Flexibility>
0.76916

>  <Molecular Complexity>
0.64123

>  <Non-H Atoms>
29

>  <Non-C/H Atoms>
12

>  <Electronegative Atoms>
12

>  <Stereo Centers>
3

>  <Rotatable Bonds>
16

>  <Rings Closures>
0

>  <Aromatic Rings>
0

>  <Aromatic Atoms>
0

>  <sp3-Atoms>
17

>  <Symmetric atoms>
0

$$$$

eCreator 1.02D

 29 28  0  0  0  0  0  0  0  0999 V2000
    9.5263   -0.0000   -0.0000 P   0  0  0  0  0  0  0  0  0  0  0  0
   10.3923   -0.5000   -0.0000 O   0  0  0  0  0  0  0  0  0  0  0  0
    8.6603   -0.5000   -0.0000 O   0  0  0  0  0  0  0  0  0  0  0  0
    9.5263    1.0000   -0.0000 N   0  0  0  0  0  0  0  0  0  0  0  0
   11.2583   -0.0000   -0.0000 C   0  0  0  0  0  0  0  0  0  0  0  0
    7.7942   -0.0000   -0.0000 C   0  0  0  0  0  0  0  0  0  0  0  0
    8.6603    1.5000   -0.0000 C   0  0  0  0  0  0  0  0  0  0  0  0
   12.1244   -0.5000   -0.0000 C   0  0  0  0  0  0  0  0  0  0  0  0
    6.9282   -0.5000   -0.0000 C   0  0  0  0  0  0  0  0  0  0  0  0
    8.6603    2.5000   -0.0000 C   0  0  0  0  0  0  0  0  0  0  0  0
    7.7942    1.0000   -0.0000 C   0  0  0  0  0  0  0  0  0  0  0  0
   12.9904   -0.0000   -0.0000 C   0  0  0  0  0  0  0  0  0  0  0  0
    6.0622   -0.0000   -0.0000 O   0  0  0  0  0  0  0  0  0  0  0  0
    9.5263    3.0000   -0.0000 O   0  0  0  0  0  0  0  0  0  0  0  0
    7.7942    3.0000   -0.0000 O   0  0  0  0  0  0  0  0  0  0  0  0
   13.8564   -0.5000   -0.0000 C   0  0  0  0  0  0  0  0  0  0  0  0
    5.1962   -0.5000   -0.0000 C   0  0  0  0  0  0  0  0  0  0  0  0
    7.7942    4.0000   -0.0000 C   0  0  0  0  0  0  0  0  0  0  0  0
   13.8564   -1.5000   -0.0000 C   0  0  0  0  0  0  0  0  0  0  0  0
    4.3301   -0.0000   -0.0000 N   0  0  0  0  0  0  0  0  0  0  0  0
    5.1962   -1.5000   -0.0000 C   0  0  0  0  0  0  0  0  0  0  0  0
    8.6603    4.5000   -0.0000 C   0  0  0  0  0  0  0  0  0  0  0  0
    6.9282    4.5000   -0.0000 C   0  0  0  0  0  0  0  0  0  0  0  0
    3.4641   -0.5000   -0.0000 C   0  0  0  0  0  0  0  0  0  0  0  0
    6.0622   -2.0000   -0.0000 F   0  0  0  0  0  0  0  0  0  0  0  0
    2.5981   -0.0000   -0.0000 N   0  0  0  0  0  0  0  0  0  0  0  0
    1.7321   -0.5000   -0.0000 C   0  0  0  0  0  0  0  0  0  0  0  0
    0.8660   -0.0000   -0.0000 C   0  0  0  0  0  0  0  0  0  0  0  0
    0.0000   -0.5000   -0.0000 C   0  0  0  0  0  0  0  0  0  0  0  0
  1  2  1  0  0  0  0
  1  3  1  0  0  0  0
  1  4  1  0  0  0  0
  2  5  1  0  0  0  0
  3  6  1  0  0  0  0
  7  4  1  1  0  0  0
  5  8  2  0  0  0  0
  6  9  1  0  0  0  0
  7 10  1  0  0  0  0
  7 11  1  0  0  0  0
  8 12  1  0  0  0  0
  9 13  1  0  0  0  0
 10 14  2  0  0  0  0
 10 15  1  0  0  0  0
 12 16  2  0  0  0  0
 17 13  1  6  0  0  0
 15 18  1  0  0  0  0
 16 19  1  0  0  0  0
 17 20  1  0  0  0  0
 17 21  1  0  0  0  0
 18 22  1  0  0  0  0
 18 23  1  0  0  0  0
 20 24  1  0  0  0  0
 21 25  1  0  0  0  0
 24 26  1  0  0  0  0
 26 27  1  0  0  0  0
 27 28  1  0  0  0  0
 28 29  2  0  0  0  0
M  END
>  <idcoordinates2D>


>  <FragFp>
;jzxUirrzxzvxsjjBaUjvCDfjT80opbVG8A9Cp84ETZXF@YFVFk1c14V04J!X1W0V&k0s$X1B!

>  <PathFp>
8084F2NJF!4X4m0_B4J30@V58208944X0FF25Ng02Z02840V0V90u0Dk021PG0N0BZF0IcC1!22kF44Vh01F

>  <SkelSpheres>
//#1#C#1#1/01//(2!21#7$3#1///04/C+1//(1/$1*1031#1-201/$1,2/01/3/!101!4!1,3!4/!2.1(@&1(1/%3&1!1&5(22//02/01)1!1+2!2&1!2//!1-3)1!2/%1/$2013.11!2/#1!3#1*1/!2/,3)30k.1*21&4)1+2/&5/-1,1%2/201&2(11/!1/0101-1)2+1#10103#2!2.2$305)13

>  <Structure>
fkgqQ@LYgAAkNAxCdLdbRRTRTrrTTrNRjjZjYjjjjTLPXady`

>  <Atoms>
29

>  <Bonds>
28

>  <Total Molweight>
400

>  <Total Molweight 2>
400.197

>  <cLogP>
1.7775

>  <H-Acceptors>
8

>  <H-Donors>
0

>  <Total Surface Area>
72.68

>  <Relative PSA>
0.87631

>  <Polar Surface Area>
77.3

>  <Shape Index>
0.62069

>  <Molecular Flexibility>
0.76648

>  <Molecular Complexity>
0.626

>  <Non-H Atoms>
29

>  <Non-C/H Atoms>
10

>  <Electronegative Atoms>
10

>  <Stereo Centers>
3

>  <Rotatable Bonds>
19

>  <Rings Closures>
0

>  <Aromatic Rings>
0

>  <Aromatic Atoms>
0

>  <sp3-Atoms>
20

>  <Symmetric atoms>
1

$$$$

eCreator 1.02D

 29 28  0  0  0  0  0  0  0  0999 V2000
    9.5263   -0.0000   -0.0000 P   0  0  0  0  0  0  0  0  0  0  0  0
   10.3923   -0.5000   -0.0000 O   0  0  0  0  0  0  0  0  0  0  0  0
    8.6603   -0.5000   -0.0000 O   0  0  0  0  0  0  0  0  0  0  0  0
    9.5263    1.0000   -0.0000 N   0  0  0  0  0  0  0  0  0  0  0  0
   11.2583   -0.0000   -0.0000 C   0  0  0  0  0  0  0  0  0  0  0  0
    7.7942   -0.0000   -0.0000 C   0  0  0  0  0  0  0  0  0  0  0  0
    8.6603    1.5000   -0.0000 C   0  0  0  0  0  0  0  0  0  0  0  0
   12.1244   -0.5000   -0.0000 C   0  0  0  0  0  0  0  0  0  0  0  0
    6.9282   -0.5000   -0.0000 C   0  0  0  0  0  0  0  0  0  0  0  0
    8.6603    2.5000   -0.0000 C   0  0  0  0  0  0  0  0  0  0  0  0
    7.7942    1.0000   -0.0000 C   0  0  0  0  0  0  0  0  0  0  0  0
   12.9904   -0.0000   -0.0000 C   0  0  0  0  0  0  0  0  0  0  0  0
    6.0622   -0.0000   -0.0000 O   0  0  0  0  0  0  0  0  0  0  0  0
    6.9282   -1.5000   -0.0000 C   0  0  0  0  0  0  0  0  0  0  0  0
    7.7942    3.0000   -0.0000 O   0  0  0  0  0  0  0  0  0  0  0  0
   12.9904    1.0000   -0.0000 C   0  0  0  0  0  0  0  0  0  0  0  0
    5.1962   -0.5000   -0.0000 C   0  0  0  0  0  0  0  0  0  0  0  0
    7.7942   -2.0000   -0.0000 O   0  0  0  0  0  0  0  0  0  0  0  0
    7.7942    4.0000   -0.0000 C   0  0  0  0  0  0  0  0  0  0  0  0
   13.8564    1.5000   -0.0000 C   0  0  0  0  0  0  0  0  0  0  0  0
    4.3301   -0.0000   -0.0000 N   0  0  0  0  0  0  0  0  0  0  0  0
    5.1962   -1.5000   -0.0000 C   0  0  0  0  0  0  0  0  0  0  0  0
    6.9282    4.5000   -0.0000 C   0  0  0  0  0  0  0  0  0  0  0  0
   14.7224    1.0000   -0.0000 C   0  0  0  0  0  0  0  0  0  0  0  0
    3.4641   -0.5000   -0.0000 C   0  0  0  0  0  0  0  0  0  0  0  0
    2.5981   -0.0000   -0.0000 C   0  0  0  0  0  0  0  0  0  0  0  0
    2.5981    1.0000   -0.0000 C   0  0  0  0  0  0  0  0  0  0  0  0
    1.7321    1.5000   -0.0000 N   0  0  0  0  0  0  0  0  0  0  0  0
    1.7321    2.5000   -0.0000 C   0  0  0  0  0  0  0  0  0  0  0  0
  1  2  1  0  0  0  0
  1  3  1  0  0  0  0
  1  4  1  0  0  0  0
  2  5  1  0  0  0  0
  3  6  1  0  0  0  0
  7  4  1  1  0  0  0
  5  8  1  0  0  0  0
  9  6  1  0  0  0  0
  7 10  1  0  0  0  0
  7 11  1  0  0  0  0
  8 12  2  0  0  0  0
  9 13  1  6  0  0  0
  9 14  1  0  0  0  0
 10 15  1  0  0  0  0
 12 16  1  0  0  0  0
 17 13  1  6  0  0  0
 14 18  1  0  0  0  0
 15 19  1  0  0  0  0
 16 20  2  0  0  0  0
 17 21  1  0  0  0  0
 17 22  1  0  0  0  0
 19 23  1  0  0  0  0
 20 24  1  0  0  0  0
 21 25  1  0  0  0  0
 25 26  2  0  0  0  0
 26 27  1  0  0  0  0
 27 28  1  0  0  0  0
 28 29  1  0  0  0  0
M  END
>  <idcoordinates2D>


>  <FragFp>
;EvUUeMrzGzulNXf4aUjf4@Xb880kopkG81dGW049u40F@W20F01V024!FkJ1(440V0N$214!

>  <PathFp>
F095F3NH18!Y0kVZc0M10@11#895420FF11F80662284FV0V92H0Dk!1FGFF04VF0Ic1F!62J0J2V401F

>  <SkelSpheres>
&2!1/$2&F(1&101&2/#4!1.1#4$6.1//+4/C!101//1/.3/.2//!1/#1/1*11%1%1$5,1%3/!2#2/#A(1//%2*5(2/$1!11#1%2#3(1.2!1+2//(2/#1,7$1/!2/%4$2!1/1/$1&1-1(2/#1)1*l#1#2.1031/01/!2#1*12!1$1*1$1/(2/)22)101)212!1/-1,1&4!1$2#103/,4070102&

>  <Structure>
fkgqR@LEwAAgQAxYIDddheEddeLeTeUUUMUTuTuXXaPLpiRcX

>  <Atoms>
29

>  <Bonds>
28

>  <Total Molweight>
393

>  <Total Molweight 2>
393.210

>  <cLogP>
1.388

>  <H-Acceptors>
8

>  <H-Donors>
0

>  <Total Surface Area>
48.75

>  <Relative PSA>
1.3077

>  <Polar Surface Area>
80.46

>  <Shape Index>
0.65517

>  <Molecular Flexibility>
0.75478

>  <Molecular Complexity>
0.62953

>  <Non-H Atoms>
29

>  <Non-C/H Atoms>
9

>  <Electronegative Atoms>
9

>  <Stereo Centers>
4

>  <Rotatable Bonds>
19

>  <Rings Closures>
0

>  <Aromatic Rings>
0

>  <Aromatic Atoms>
0

>  <sp3-Atoms>
23

>  <Symmetric atoms>
0

$$$$

eCreator 1.02D

 28 28  0  0  0  0  0  0  0  0999 V2000
   12.9904   -0.7500   -0.0000 P   0  0  0  0  0  0  0  0  0  0  0  0
   12.9904    0.7500   -0.0000 O   0  0  0  0  0  0  0  0  0  0  0  0
   12.9904   -2.2500   -0.0000 O   0  0  0  0  0  0  0  0  0  0  0  0
   11.6914   -0.0000   -0.0000 O   0  0  0  0  0  0  0  0  0  0  0  0
   14.2894   -0.0000   -0.0000 N   0  0  0  0  0  0  0  0  0  0  0  0
   11.6914   -3.0000   -0.0000 C   0  0  0  0  0  0  0  0  0  0  0  0
   10.3923   -0.7500   -0.0000 C   0  0  0  0  0  0  0  0  0  0  0  0
   15.5885   -0.7500   -0.0000 C   0  0  0  0  0  0  0  0  0  0  0  0
   10.3923   -2.2500   -0.0000 C   0  0  0  0  0  0  0  0  0  0  0  0
   11.6914   -4.5000   -0.0000 C   0  0  0  0  0  0  0  0  0  0  0  0
    9.0933   -0.0000   -0.0000 C   0  0  0  0  0  0  0  0  0  0  0  0
   16.8875   -0.0000   -0.0000 C   0  0  0  0  0  0  0  0  0  0  0  0
    9.0933   -3.0000   -0.0000 C   0  0  0  0  0  0  0  0  0  0  0  0
   10.3923   -5.2500   -0.0000 C   0  0  0  0  0  0  0  0  0  0  0  0
    7.7942   -0.7500   -0.0000 C   0  0  0  0  0  0  0  0  0  0  0  0
   18.1866   -0.7500   -0.0000 O   0  0  0  0  0  0  0  0  0  0  0  0
    9.0933   -4.5000   -0.0000 C   0  0  0  0  0  0  0  0  0  0  0  0
    7.7942   -2.2500   -0.0000 O   0  0  0  0  0  0  0  0  0  0  0  0
    6.4952   -0.0000   -0.0000 C   0  0  0  0  0  0  0  0  0  0  0  0
   19.4856   -0.0000   -0.0000 C   0  0  0  0  0  0  0  0  0  0  0  0
    7.2452    1.2990   -0.0000 F   0  0  0  0  0  0  0  0  0  0  0  0
    5.1962   -0.7500   -0.0000 C   0  0  0  0  0  0  0  0  0  0  0  0
    5.7452    1.2990   -0.0000 C   0  0  0  0  0  0  0  0  0  0  0  0
    3.8971   -0.0000   -0.0000 N   0  0  0  0  0  0  0  0  0  0  0  0
    2.5981   -0.7500   -0.0000 C   0  0  0  0  0  0  0  0  0  0  0  0
    3.8971    1.5000   -0.0000 C   0  0  0  0  0  0  0  0  0  0  0  0
    1.2990   -0.0000   -0.0000 C   0  0  0  0  0  0  0  0  0  0  0  0
    1.2990    1.5000   -0.0000 C   0  0  0  0  0  0  0  0  0  0  0  0
  1  2  2  0  0  0  0
  1  3  1  0  0  0  0
  1  4  1  0  0  0  0
  1  5  1  0  0  0  0
  3  6  1  0  0  0  0
  4  7  1  0  0  0  0
  5  8  1  0  0  0  0
  6  9  2  0  0  0  0
  6 10  1  0  0  0  0
  7 11  1  0  0  0  0
  8 12  1  0  0  0  0
  9 13  1  0  0  0  0
 10 14  2  0  0  0  0
 15 11  1  0  0  0  0
 12 16  1  0  0  0  0
 13 17  2  0  0  0  0
 15 18  1  1  0  0  0
 19 15  1  0  0  0  0
 16 20  1  0  0  0  0
 19 21  1  6  0  0  0
 19 22  1  0  0  0  0
 19 23  1  0  0  0  0
 22 24  1  0  0  0  0
 24 25  1  0  0  0  0
 24 26  1  0  0  0  0
 25 27  2  0  0  0  0
 27 28  1  0  0  0  0
 14 17  1  0  0  0  0
M  END
>  <idcoordinates2D>


>  <FragFp>
<v;r<izQi:eDhfhynbejRkH7b5Kr31_Vw@HcOFqwJL3!F486!HWV814W04044HFV@@!V!1B!

>  <PathFp>
F090N2F2F!BXZkXZ8J81820OX0149L8V8HG31010L!VC50V0m10F0Dk5#WFF1XV2!d30K9L2kHF2VRF50

>  <SkelSpheres>
03//%A(11(2!5!1//%1%8$4$1.2.2$2/2&301%5/2//01*3%1/!1#1,1/(11/(1-2&1/&1(2&102!5(1/)1(8///$2$5/)2/&2#1%1!1,101#2%2!3$2!3#1/-3&211!2,2!2/.2$2$1!4/!1/(1////1(1j%3/#1/@1!1!1/0103/#7%1!2!2.1//$22)2/01#201#1/!1/+1%203(2&2+1!1*

>  <Structure>
fcgQQ@B]`cGh`|BrFRRYIQIIIZHrGQZpVjhJBbjjiaChfPfp

>  <Atoms>
28

>  <Bonds>
28

>  <Total Molweight>
386

>  <Total Molweight 2>
386.190

>  <cLogP>
1.4862

>  <H-Acceptors>
7

>  <H-Donors>
0

>  <Total Surface Area>
86.66

>  <Relative PSA>
0.77568

>  <Polar Surface Area>
81.28

>  <Shape Index>
0.57143

>  <Molecular Flexibility>
0.74451

>  <Molecular Complexity>
0.70595

>  <Non-H Atoms>
28

>  <Non-C/H Atoms>
9

>  <Electronegative Atoms>
9

>  <Stereo Centers>
3

>  <Rotatable Bonds>
13

>  <Rings Closures>
1

>  <Aromatic Rings>
1

>  <Aromatic Atoms>
6

>  <sp3-Atoms>
17

>  <Symmetric atoms>
2

$$$$

eCreator 1.02D

 28 28  0  0  0  0  0  0  0  0999 V2000
    9.0933   -0.0000   -0.0000 P   0  0  0  0  0  0  0  0  0  0  0  0
    9.0933    1.5000   -0.0000 O   0  0  0  0  0  0  0  0  0  0  0  0
    7.7942   -0.7500   -0.0000 O   0  0  0  0  0  0  0  0  0  0  0  0
   10.3923   -0.7500   -0.0000 N   0  0  0  0  0  0  0  0  0  0  0  0
   10.3923    2.2500   -0.0000 C   0  0  0  0  0  0  0  0  0  0  0  0
    6.4952   -0.0000   -0.0000 C   0  0  0  0  0  0  0  0  0  0  0  0
   11.6913   -0.0000   -0.0000 C   0  0  0  0  0  0  0  0  0  0  0  0
   10.3923    3.7500   -0.0000 C   0  0  0  0  0  0  0  0  0  0  0  0
   11.6913    1.5000   -0.0000 C   0  0  0  0  0  0  0  0  0  0  0  0
    5.1962   -0.7500   -0.0000 C   0  0  0  0  0  0  0  0  0  0  0  0
   12.9904   -0.7500   -0.0000 C   0  0  0  0  0  0  0  0  0  0  0  0
   11.6913    4.5000   -0.0000 C   0  0  0  0  0  0  0  0  0  0  0  0
   12.9904    2.2500   -0.0000 C   0  0  0  0  0  0  0  0  0  0  0  0
    3.8971   -0.0000   -0.0000 C   0  0  0  0  0  0  0  0  0  0  0  0
   14.2894   -0.0000   -0.0000 O   0  0  0  0  0  0  0  0  0  0  0  0
   12.9904    3.7500   -0.0000 C   0  0  0  0  0  0  0  0  0  0  0  0
    2.5981   -0.7500   -0.0000 C   0  0  0  0  0  0  0  0  0  0  0  0
   15.5885   -0.7500   -0.0000 C   0  0  0  0  0  0  0  0  0  0  0  0
    2.5981   -2.2500   -0.0000 F   0  0  0  0  0  0  0  0  0  0  0  0
    1.2990   -0.0000   -0.0000 C   0  0  0  0  0  0  0  0  0  0  0  0
   16.8875   -0.0000   -0.0000 C   0  0  0  0  0  0  0  0  0  0  0  0
    1.2990    1.5000   -0.0000 O   0  0  0  0  0  0  0  0  0  0  0  0
    0.0000   -0.7500   -0.0000 N   0  0  0  0  0  0  0  0  0  0  0  0
   -1.2990    0.0000   -0.0000 C   0  0  0  0  0  0  0  0  0  0  0  0
   -0.0000   -2.2500   -0.0000 C   0  0  0  0  0  0  0  0  0  0  0  0
   -2.5981   -0.7500   -0.0000 C   0  0  0  0  0  0  0  0  0  0  0  0
   -1.2990   -3.0000   -0.0000 N   0  0  0  0  0  0  0  0  0  0  0  0
   -2.5981   -2.2500   -0.0000 C   0  0  0  0  0  0  0  0  0  0  0  0
  1  2  1  0  0  0  0
  1  3  1  0  0  0  0
  1  4  1  0  0  0  0
  2  5  1  0  0  0  0
  3  6  1  0  0  0  0
  4  7  1  0  0  0  0
  5  8  1  0  0  0  0
  5  9  2  0  0  0  0
  6 10  1  0  0  0  0
  7 11  1  0  0  0  0
  8 12  2  0  0  0  0
  9 13  1  0  0  0  0
 10 14  1  0  0  0  0
 11 15  1  0  0  0  0
 12 16  1  0  0  0  0
 17 14  1  0  0  0  0
 15 18  1  0  0  0  0
 17 19  1  1  0  0  0
 20 17  1  0  0  0  0
 18 21  1  0  0  0  0
 20 22  1  6  0  0  0
 20 23  1  0  0  0  0
 23 24  1  0  0  0  0
 23 25  1  0  0  0  0
 24 26  2  0  0  0  0
 25 27  1  0  0  0  0
 26 28  1  0  0  0  0
 27 28  1  0  0  0  0
M  END
>  <idcoordinates2D>


>  <FragFp>
;jv:er:nzyxOXf_iTdA4BXrAuskZKlS03C1Y4i9P9VP1ZHF0880F2!2LFF1WZ0J180J40W08$X1B!

>  <PathFp>
F0910IN0F804Y4mV_gFM10211e218914V8FG25Nd06X0V94FV0m12m0Ek1!FWFN06VF0Fd70F062oFF6V5010

>  <SkelSpheres>
$2/*1&F(1)1&1%1,1%1/2$6/#21//$14)2%C/!2&2/.1,3/-1.1//!2101%1$1*3-2#1$1#1(1%8(3-1%2,9//-12$1#14)4//(2!2/-2!2!203#2///1.1!4/&3!1/!1101$1#1/+1)1#1/&1&2$1*3-30j#1!1/!1%10110102/-1(101#1)2//!101-3(21)2+2*11/01(1/11%1%103/,4!1)2

>  <Structure>
fcgpQ@LMWACj`|DrFRQIJIIIKKQZFII^zjiijjjjfi@YfHyJX

>  <Atoms>
28

>  <Bonds>
28

>  <Total Molweight>
384

>  <Total Molweight 2>
384.198

>  <cLogP>
3.2222

>  <H-Acceptors>
7

>  <H-Donors>
0

>  <Total Surface Area>
54.94

>  <Relative PSA>
0.97834

>  <Polar Surface Area>
71.23

>  <Shape Index>
0.60714

>  <Molecular Flexibility>
0.69044

>  <Molecular Complexity>
0.68511

>  <Non-H Atoms>
28

>  <Non-C/H Atoms>
9

>  <Electronegative Atoms>
9

>  <Stereo Centers>
3

>  <Rotatable Bonds>
15

>  <Rings Closures>
1

>  <Aromatic Rings>
0

>  <Aromatic Atoms>
0

>  <sp3-Atoms>
21

>  <Symmetric atoms>
0

$$$$

eCreator 1.02D

 29 28  0  0  0  0  0  0  0  0999 V2000
    9.5263   -0.0000   -0.0000 P   0  0  0  0  0  0  0  0  0  0  0  0
   10.3923    0.5000   -0.0000 O   0  0  0  0  0  0  0  0  0  0  0  0
   10.3923   -0.5000   -0.0000 O   0  0  0  0  0  0  0  0  0  0  0  0
    8.6603   -0.5000   -0.0000 O   0  0  0  0  0  0  0  0  0  0  0  0
    9.5263    1.0000   -0.0000 N   0  0  0  0  0  0  0  0  0  0  0  0
   11.2583   -0.0000   -0.0000 C   0  0  0  0  0  0  0  0  0  0  0  0
    7.7942   -0.0000   -0.0000 C   0  0  0  0  0  0  0  0  0  0  0  0
   10.3923    1.5000   -0.0000 C   0  0  0  0  0  0  0  0  0  0  0  0
   12.1244   -0.5000   -0.0000 C   0  0  0  0  0  0  0  0  0  0  0  0
    6.9282   -0.5000   -0.0000 C   0  0  0  0  0  0  0  0  0  0  0  0
   10.3923    2.5000   -0.0000 C   0  0  0  0  0  0  0  0  0  0  0  0
   11.2583    1.0000   -0.0000 C   0  0  0  0  0  0  0  0  0  0  0  0
   12.9904   -0.0000   -0.0000 C   0  0  0  0  0  0  0  0  0  0  0  0
    6.0622   -0.0000   -0.0000 C   0  0  0  0  0  0  0  0  0  0  0  0
   11.2583    3.0000   -0.0000 O   0  0  0  0  0  0  0  0  0  0  0  0
   12.9904    1.0000   -0.0000 C   0  0  0  0  0  0  0  0  0  0  0  0
    5.1962   -0.5000   -0.0000 C   0  0  0  0  0  0  0  0  0  0  0  0
   11.2583    4.0000   -0.0000 C   0  0  0  0  0  0  0  0  0  0  0  0
   13.8564    1.5000   -0.0000 C   0  0  0  0  0  0  0  0  0  0  0  0
    5.1962   -1.5000   -0.0000 F   0  0  0  0  0  0  0  0  0  0  0  0
    4.3301   -0.0000   -0.0000 C   0  0  0  0  0  0  0  0  0  0  0  0
   14.7224    1.0000   -0.0000 C   0  0  0  0  0  0  0  0  0  0  0  0
    3.4641   -0.5000   -0.0000 N   0  0  0  0  0  0  0  0  0  0  0  0
    2.5981   -0.0000   -0.0000 C   0  0  0  0  0  0  0  0  0  0  0  0
    3.4641   -1.5000   -0.0000 C   0  0  0  0  0  0  0  0  0  0  0  0
    1.7321   -0.5000   -0.0000 C   0  0  0  0  0  0  0  0  0  0  0  0
    1.7321   -1.5000   -0.0000 C   0  0  0  0  0  0  0  0  0  0  0  0
    2.5981   -2.0000   -0.0000 O   0  0  0  0  0  0  0  0  0  0  0  0
    0.8660   -2.0000   -0.0000 N   0  0  0  0  0  0  0  0  0  0  0  0
  1  2  2  0  0  0  0
  1  3  1  0  0  0  0
  1  4  1  0  0  0  0
  1  5  1  0  0  0  0
  3  6  1  0  0  0  0
  4  7  1  0  0  0  0
  8  5  1  6  0  0  0
  6  9  1  0  0  0  0
  7 10  1  0  0  0  0
  8 11  1  0  0  0  0
  8 12  1  0  0  0  0
  9 13  2  0  0  0  0
 10 14  1  0  0  0  0
 11 15  1  0  0  0  0
 13 16  1  0  0  0  0
 17 14  1  0  0  0  0
 15 18  1  0  0  0  0
 16 19  2  0  0  0  0
 17 20  1  1  0  0  0
 17 21  1  0  0  0  0
 19 22  1  0  0  0  0
 21 23  1  0  0  0  0
 23 24  1  0  0  0  0
 23 25  1  0  0  0  0
 24 26  2  0  0  0  0
 26 27  1  0  0  0  0
 27 28  2  0  0  0  0
 27 29  1  0  0  0  0
M  END
>  <idcoordinates2D>


>  <FragFp>
;jzvzir<ytOijgeTdQhBYb8c8k5rlp03E1_FgfPZ9!oHF#V02!8H0FVV5$JJ40V2F%1B!

>  <PathFp>
F08083N0180@Y4kVZcJC10219X01092408FI21F_0622V850V0m12F0Dk1#WGF1aVF0Fd30F0L2oFF2V4050

>  <SkelSpheres>
#2/+2&C1!1#11(1)2/01/&2$6$2/)1$2$2+2#4/E//1$11(1$1.304/,2/%1(1)1&1$101!3/11+1/!1$1#2!5/!2!1/$801$1//,22#51!1/$2$1!1-1&1%2$3$1,202(1//#1)3/!3$11//&1101////#301)2//%k1%1/,1#2&1/%1/-1!2%1%1,33/$1!22)1/02%12//#1&4%1%104011$2.1#427+

>  <Structure>
fkgqQ@BMOAFG[AxYdDjmUYWU[~]fjjjZjZjfYGDFXtqQl

>  <Atoms>
29

>  <Bonds>
28

>  <Total Molweight>
400

>  <Total Molweight 2>
400.197

>  <cLogP>
0.8636

>  <H-Acceptors>
8

>  <H-Donors>
0

>  <Total Surface Area>
79.7

>  <Relative PSA>
0.8872

>  <Polar Surface Area>
81.36

>  <Shape Index>
0.65517

>  <Molecular Flexibility>
0.74348

>  <Molecular Complexity>
0.63962

>  <Non-H Atoms>
29

>  <Non-C/H Atoms>
10

>  <Electronegative Atoms>
10

>  <Stereo Centers>
3

>  <Rotatable Bonds>
16

>  <Rings Closures>
0

>  <Aromatic Rings>
0

>  <Aromatic Atoms>
0

>  <sp3-Atoms>
16

>  <Symmetric atoms>
0

$$$$

eCreator 1.02D

 29 28  0  0  0  0  0  0  0  0999 V2000
   12.9904   -0.7500   -0.0000 P   0  0  0  0  0  0  0  0  0  0  0  0
   12.9904    0.7500   -0.0000 O   0  0  0  0  0  0  0  0  0  0  0  0
   14.2894   -0.0000   -0.0000 O   0  0  0  0  0  0  0  0  0  0  0  0
   11.6913   -0.0000   -0.0000 O   0  0  0  0  0  0  0  0  0  0  0  0
   12.9904   -2.2500   -0.0000 N   0  0  0  0  0  0  0  0  0  0  0  0
   15.5885   -0.7500   -0.0000 C   0  0  0  0  0  0  0  0  0  0  0  0
   10.3923   -0.7500   -0.0000 C   0  0  0  0  0  0  0  0  0  0  0  0
   11.6913   -3.0000   -0.0000 C   0  0  0  0  0  0  0  0  0  0  0  0
   16.8875   -0.0000   -0.0000 C   0  0  0  0  0  0  0  0  0  0  0  0
    9.0933   -0.0000   -0.0000 C   0  0  0  0  0  0  0  0  0  0  0  0
   11.6913   -4.5000   -0.0000 C   0  0  0  0  0  0  0  0  0  0  0  0
   10.3923   -2.2500   -0.0000 C   0  0  0  0  0  0  0  0  0  0  0  0
   18.1865   -0.7500   -0.0000 C   0  0  0  0  0  0  0  0  0  0  0  0
    7.7942   -0.7500   -0.0000 O   0  0  0  0  0  0  0  0  0  0  0  0
    9.0933    1.5000   -0.0000 C   0  0  0  0  0  0  0  0  0  0  0  0
   10.3923   -5.2500   -0.0000 O   0  0  0  0  0  0  0  0  0  0  0  0
   19.4856   -0.0000   -0.0000 C   0  0  0  0  0  0  0  0  0  0  0  0
    6.4952   -0.0000   -0.0000 C   0  0  0  0  0  0  0  0  0  0  0  0
   10.3923   -6.7500   -0.0000 C   0  0  0  0  0  0  0  0  0  0  0  0
    5.1962   -0.7500   -0.0000 N   0  0  0  0  0  0  0  0  0  0  0  0
    6.4952    1.5000   -0.0000 C   0  0  0  0  0  0  0  0  0  0  0  0
    3.8971   -0.0000   -0.0000 C   0  0  0  0  0  0  0  0  0  0  0  0
    5.1962   -2.2500   -0.0000 C   0  0  0  0  0  0  0  0  0  0  0  0
    7.7942    2.2500   -0.0000 F   0  0  0  0  0  0  0  0  0  0  0  0
    5.1962    2.2500   -0.0000 C   0  0  0  0  0  0  0  0  0  0  0  0
    2.5981   -0.7500   -0.0000 C   0  0  0  0  0  0  0  0  0  0  0  0
    6.4952   -3.0000   -0.0000 N   0  0  0  0  0  0  0  0  0  0  0  0
    2.5981   -2.2500   -0.0000 C   0  0  0  0  0  0  0  0  0  0  0  0
    1.2990   -3.0000   -0.0000 O   0  0  0  0  0  0  0  0  0  0  0  0
  1  2  2  0  0  0  0
  1  3  1  0  0  0  0
  1  4  1  0  0  0  0
  1  5  1  0  0  0  0
  3  6  1  0  0  0  0
  4  7  1  0  0  0  0
  8  5  1  6  0  0  0
  6  9  2  0  0  0  0
 10  7  1  0  0  0  0
  8 11  1  0  0  0  0
  8 12  1  0  0  0  0
  9 13  1  0  0  0  0
 10 14  1  1  0  0  0
 10 15  1  0  0  0  0
 11 16  1  0  0  0  0
 13 17  2  0  0  0  0
 18 14  1  1  0  0  0
 16 19  1  0  0  0  0
 18 20  1  0  0  0  0
 21 18  1  0  0  0  0
 20 22  1  0  0  0  0
 20 23  1  0  0  0  0
 21 24  1  6  0  0  0
 21 25  1  0  0  0  0
 22 26  2  0  0  0  0
 23 27  1  0  0  0  0
 26 28  1  0  0  0  0
 28 29  2  0  0  0  0
M  END
>  <idcoordinates2D>


>  <FragFp>
;jzxUirrzxzyxOijCaUjvhDYbA@kkpbYO83b1rJD@T_dNepFFG0Oc40Z02G14V1W0J!J4!W2N$X1B!

>  <PathFp>
F084N2NFF!DX4mV_B4T10@05@#970X0FI258_06402N50V0k94u0Dk!WFGFs1aV!7cEF!L2kFJ2V_05F

>  <SkelSpheres>
!1!1/!1%41%@#1#11$3!1/+1!1/#2$9$4/.2//2%B%2$3/)2.1%2$1)1!1.1-1.1$1,2#1%1/%1)2!142/*1!3/!2$2.1!9&1//%21$1$6!1/%2101/+6%1*1.2//$1)1$302$2)2!2//01*11!1)2///)3,2//$j1&2.1%1)3(2/$1)2.1-1%1%1//23#1/&1)1!1/2$1.7!1!3%10301%2/#424+

>  <Structure>
fkgpq@BYWAFK^NCp{HYIIddeDhlmihhd\uUMUTuUTtdxiRLKD\al

>  <Atoms>
29

>  <Bonds>
28

>  <Total Molweight>
404

>  <Total Molweight 2>
404.185

>  <cLogP>
-0.7594

>  <H-Acceptors>
9

>  <H-Donors>
0

>  <Total Surface Area>
92.79

>  <Relative PSA>
0.86981

>  <Polar Surface Area>
90.59

>  <Shape Index>
0.55172

>  <Molecular Flexibility>
0.76609

>  <Molecular Complexity>
0.7268

>  <Non-H Atoms>
29

>  <Non-C/H Atoms>
11

>  <Electronegative Atoms>
11

>  <Stereo Centers>
5

>  <Rotatable Bonds>
16

>  <Rings Closures>
0

>  <Aromatic Rings>
0

>  <Aromatic Atoms>
0

>  <sp3-Atoms>
17

>  <Symmetric atoms>
0

$$$$

eCreator 1.02D

 29 28  0  0  0  0  0  0  0  0999 V2000
   10.3923   -0.5000   -0.0000 P   0  0  0  0  0  0  0  0  0  0  0  0
   11.2583   -0.0000   -0.0000 O   0  0  0  0  0  0  0  0  0  0  0  0
    9.5263   -0.0000   -0.0000 O   0  0  0  0  0  0  0  0  0  0  0  0
   10.3923   -1.5000   -0.0000 N   0  0  0  0  0  0  0  0  0  0  0  0
   12.1244   -0.5000   -0.0000 C   0  0  0  0  0  0  0  0  0  0  0  0
    8.6603   -0.5000   -0.0000 C   0  0  0  0  0  0  0  0  0  0  0  0
   11.2583   -2.0000   -0.0000 C   0  0  0  0  0  0  0  0  0  0  0  0
   12.9904   -0.0000   -0.0000 C   0  0  0  0  0  0  0  0  0  0  0  0
    7.7942   -0.0000   -0.0000 C   0  0  0  0  0  0  0  0  0  0  0  0
   11.2583   -3.0000   -0.0000 C   0  0  0  0  0  0  0  0  0  0  0  0
   13.8564   -0.5000   -0.0000 C   0  0  0  0  0  0  0  0  0  0  0  0
    6.9282   -0.5000   -0.0000 C   0  0  0  0  0  0  0  0  0  0  0  0
   12.1244   -3.5000   -0.0000 O   0  0  0  0  0  0  0  0  0  0  0  0
   13.8564   -1.5000   -0.0000 C   0  0  0  0  0  0  0  0  0  0  0  0
    6.9282   -1.5000   -0.0000 O   0  0  0  0  0  0  0  0  0  0  0  0
    6.0622   -0.0000   -0.0000 C   0  0  0  0  0  0  0  0  0  0  0  0
   12.1244   -4.5000   -0.0000 C   0  0  0  0  0  0  0  0  0  0  0  0
   14.7224   -2.0000   -0.0000 C   0  0  0  0  0  0  0  0  0  0  0  0
    5.1962   -0.5000   -0.0000 C   0  0  0  0  0  0  0  0  0  0  0  0
    6.0622    1.0000   -0.0000 C   0  0  0  0  0  0  0  0  0  0  0  0
   12.9904   -5.0000   -0.0000 C   0  0  0  0  0  0  0  0  0  0  0  0
   15.5885   -1.5000   -0.0000 C   0  0  0  0  0  0  0  0  0  0  0  0
    4.3301   -0.0000   -0.0000 N   0  0  0  0  0  0  0  0  0  0  0  0
    3.4641   -0.5000   -0.0000 C   0  0  0  0  0  0  0  0  0  0  0  0
    2.5981   -0.0000   -0.0000 C   0  0  0  0  0  0  0  0  0  0  0  0
    2.5981    1.0000   -0.0000 C   0  0  0  0  0  0  0  0  0  0  0  0
    3.4641    1.5000   -0.0000 O   0  0  0  0  0  0  0  0  0  0  0  0
    1.7321    1.5000   -0.0000 N   0  0  0  0  0  0  0  0  0  0  0  0
    1.7321    2.5000   -0.0000 C   0  0  0  0  0  0  0  0  0  0  0  0
  1  2  1  0  0  0  0
  1  3  1  0  0  0  0
  1  4  1  0  0  0  0
  2  5  1  0  0  0  0
  3  6  1  0  0  0  0
  4  7  1  0  0  0  0
  5  8  1  0  0  0  0
  6  9  1  0  0  0  0
  7 10  1  0  0  0  0
  8 11  2  0  0  0  0
 12  9  1  0  0  0  0
 10 13  1  0  0  0  0
 11 14  1  0  0  0  0
 12 15  1  1  0  0  0
 12 16  1  0  0  0  0
 13 17  1  0  0  0  0
 14 18  2  0  0  0  0
 16 19  1  0  0  0  0
 16 20  1  0  0  0  0
 17 21  1  0  0  0  0
 18 22  1  0  0  0  0
 19 23  1  0  0  0  0
 23 24  1  0  0  0  0
 24 25  2  0  0  0  0
 25 26  1  0  0  0  0
 26 27  2  0  0  0  0
 26 28  1  0  0  0  0
 28 29  1  0  0  0  0
M  END
>  <idcoordinates2D>


>  <FragFp>
;jzUzeM:IzyoNXfpeDh@4umbceRkVKll0l8010V9PB!LZ22$F22080kF0V5%46FV0H!V!14!

>  <PathFp>
F09183N21802Y0kVZcF51021G20189JB08FI31FC0622V840V0V12F0Dl1!FWFF04VF0Fd30F062o0F2V4010

>  <SkelSpheres>
,1/*F(1)1&2/#2/&2!40701!1.101/!1/4!1,C$101,1+2#1*1/!1301/,2)1%1-1/#2!1/&1+1%1$3,21$6/&1/#92%11//)2&5/,2$1.1/!202%1$2#102!2*1/*31(1(2,5$1//)2&1#1!1&3-1+1#1/.201)1.1!20l!1#1/!3)12//(101)1*1%2/&2/)21(122*2$1$11/*1)1*1)103/,5071*

>  <Structure>
fkgqR@LMwAAgKAxYIDddddeDmDeTeMUUTuUMUSMPuLRPoV

>  <Atoms>
29

>  <Bonds>
28

>  <Total Molweight>
393

>  <Total Molweight 2>
393.210

>  <cLogP>
1.6797

>  <H-Acceptors>
8

>  <H-Donors>
0

>  <Total Surface Area>
59.59

>  <Relative PSA>
1.1208

>  <Polar Surface Area>
88.3

>  <Shape Index>
0.68966

>  <Molecular Flexibility>
0.76136

>  <Molecular Complexity>
0.58727

>  <Non-H Atoms>
29

>  <Non-C/H Atoms>
9

>  <Electronegative Atoms>
9

>  <Stereo Centers>
3

>  <Rotatable Bonds>
18

>  <Rings Closures>
0

>  <Aromatic Rings>
0

>  <Aromatic Atoms>
0

>  <sp3-Atoms>
19

>  <Symmetric atoms>
0

$$$$

eCreator 1.02D

 29 28  0  0  0  0  0  0  0  0999 V2000
    9.5263   -0.0000   -0.0000 P   0  0  0  0  0  0  0  0  0  0  0  0
   10.3923    0.5000   -0.0000 O   0  0  0  0  0  0  0  0  0  0  0  0
   10.3923   -0.5000   -0.0000 O   0  0  0  0  0  0  0  0  0  0  0  0
    8.6603   -0.5000   -0.0000 O   0  0  0  0  0  0  0  0  0  0  0  0
    9.5263    1.0000   -0.0000 N   0  0  0  0  0  0  0  0  0  0  0  0
   11.2583   -0.0000   -0.0000 C   0  0  0  0  0  0  0  0  0  0  0  0
    7.7942   -0.0000   -0.0000 C   0  0  0  0  0  0  0  0  0  0  0  0
    8.6603    1.5000   -0.0000 C   0  0  0  0  0  0  0  0  0  0  0  0
   11.2583    1.0000   -0.0000 C   0  0  0  0  0  0  0  0  0  0  0  0
   12.1244   -0.5000   -0.0000 C   0  0  0  0  0  0  0  0  0  0  0  0
    6.9282   -0.5000   -0.0000 C   0  0  0  0  0  0  0  0  0  0  0  0
    8.6603    2.5000   -0.0000 C   0  0  0  0  0  0  0  0  0  0  0  0
    7.7942    1.0000   -0.0000 C   0  0  0  0  0  0  0  0  0  0  0  0
   12.1244    1.5000   -0.0000 C   0  0  0  0  0  0  0  0  0  0  0  0
    6.0622   -0.0000   -0.0000 C   0  0  0  0  0  0  0  0  0  0  0  0
    7.7942    3.0000   -0.0000 O   0  0  0  0  0  0  0  0  0  0  0  0
   12.9904    1.0000   -0.0000 C   0  0  0  0  0  0  0  0  0  0  0  0
    5.1962   -0.5000   -0.0000 C   0  0  0  0  0  0  0  0  0  0  0  0
    7.7942    4.0000   -0.0000 C   0  0  0  0  0  0  0  0  0  0  0  0
   13.8564    1.5000   -0.0000 C   0  0  0  0  0  0  0  0  0  0  0  0
    5.1962   -1.5000   -0.0000 F   0  0  0  0  0  0  0  0  0  0  0  0
    4.3301   -0.0000   -0.0000 C   0  0  0  0  0  0  0  0  0  0  0  0
    6.9282    4.5000   -0.0000 C   0  0  0  0  0  0  0  0  0  0  0  0
    3.4641   -0.5000   -0.0000 N   0  0  0  0  0  0  0  0  0  0  0  0
    2.5981   -0.0000   -0.0000 C   0  0  0  0  0  0  0  0  0  0  0  0
    3.4641   -1.5000   -0.0000 C   0  0  0  0  0  0  0  0  0  0  0  0
    1.7321   -0.5000   -0.0000 C   0  0  0  0  0  0  0  0  0  0  0  0
    1.7321   -1.5000   -0.0000 C   0  0  0  0  0  0  0  0  0  0  0  0
    0.8660   -2.0000   -0.0000 N   0  0  0  0  0  0  0  0  0  0  0  0
  1  2  2  0  0  0  0
  1  3  1  0  0  0  0
  1  4  1  0  0  0  0
  1  5  1  0  0  0  0
  3  6  1  0  0  0  0
  4  7  1  0  0  0  0
  8  5  1  1  0  0  0
  6  9  1  0  0  0  0
  6 10  2  0  0  0  0
  7 11  1  0  0  0  0
  8 12  1  0  0  0  0
  8 13  1  0  0  0  0
  9 14  2  0  0  0  0
 11 15  1  0  0  0  0
 12 16  1  0  0  0  0
 14 17  1  0  0  0  0
 18 15  1  0  0  0  0
 16 19  1  0  0  0  0
 17 20  2  0  0  0  0
 18 21  1  1  0  0  0
 18 22  1  0  0  0  0
 19 23  1  0  0  0  0
 22 24  1  0  0  0  0
 24 25  1  0  0  0  0
 24 26  1  0  0  0  0
 25 27  2  0  0  0  0
 27 28  1  0  0  0  0
 28 29  1  0  0  0  0
M  END
>  <idcoordinates2D>


>  <FragFp>
;jv:ir<ytOijgiTdQhDYb@c8k_rnK03E1_FgfPZ9FeoHF#VJ2#L1FVW4$JJ40V2N%1B!

>  <PathFp>
F08!3N01808X4mVZcJC10@19e01092408FG21Nd0622V850V0m12k0Dk1!FWGk1aVF0Fd30F0L2oFF2V5050

>  <SkelSpheres>
//2&E1&11//$4/&2!206$5/1(1$2$2+2/$C/!101/2.1/11///#1#2#1(11,101/#11!1$1,2(1)1!72!1-2/(71//#2)11#2$4#1/$2$1/01&4%1%1#1.2(102//+3/!4//-1!1////!22+4/+1&20l1!2!1#1/(10102&101%2%2%1/%1*201#1#1.4$1/1!21)301)2$2%111//*4%1%104!1$2/#205+

>  <Structure>
fkgpQ@B]OAFO@|BrFRRYIQJKKIIQGQYMUTuMUMUSRNJLPYfp

>  <Atoms>
29

>  <Bonds>
28

>  <Total Molweight>
396

>  <Total Molweight 2>
396.209

>  <cLogP>
2.2607

>  <H-Acceptors>
7

>  <H-Donors>
0

>  <Total Surface Area>
71.37

>  <Relative PSA>
0.80804

>  <Polar Surface Area>
64.29

>  <Shape Index>
0.62069

>  <Molecular Flexibility>
0.75691

>  <Molecular Complexity>
0.67407

>  <Non-H Atoms>
29

>  <Non-C/H Atoms>
9

>  <Electronegative Atoms>
9

>  <Stereo Centers>
3

>  <Rotatable Bonds>
17

>  <Rings Closures>
0

>  <Aromatic Rings>
0

>  <Aromatic Atoms>
0

>  <sp3-Atoms>
18

>  <Symmetric atoms>
0

$$$$

eCreator 1.02D

 29 28  0  0  0  0  0  0  0  0999 V2000
    7.7942   -0.0000   -0.0000 P   0  0  0  0  0  0  0  0  0  0  0  0
    8.6603   -0.5000   -0.0000 O   0  0  0  0  0  0  0  0  0  0  0  0
    6.9282   -0.5000   -0.0000 O   0  0  0  0  0  0  0  0  0  0  0  0
    7.7942    1.0000   -0.0000 N   0  0  0  0  0  0  0  0  0  0  0  0
    9.5263   -0.0000   -0.0000 C   0  0  0  0  0  0  0  0  0  0  0  0
    6.0622   -0.0000   -0.0000 C   0  0  0  0  0  0  0  0  0  0  0  0
    6.9282    1.5000   -0.0000 C   0  0  0  0  0  0  0  0  0  0  0  0
   10.3923   -0.5000   -0.0000 C   0  0  0  0  0  0  0  0  0  0  0  0
    5.1962   -0.5000   -0.0000 C   0  0  0  0  0  0  0  0  0  0  0  0
    6.9282    2.5000   -0.0000 C   0  0  0  0  0  0  0  0  0  0  0  0
   11.2583   -0.0000   -0.0000 C   0  0  0  0  0  0  0  0  0  0  0  0
    4.3301   -0.0000   -0.0000 O   0  0  0  0  0  0  0  0  0  0  0  0
    5.1962   -1.5000   -0.0000 C   0  0  0  0  0  0  0  0  0  0  0  0
    6.0622    3.0000   -0.0000 O   0  0  0  0  0  0  0  0  0  0  0  0
   12.1244   -0.5000   -0.0000 C   0  0  0  0  0  0  0  0  0  0  0  0
    3.4641   -0.5000   -0.0000 C   0  0  0  0  0  0  0  0  0  0  0  0
    6.0622   -2.0000   -0.0000 O   0  0  0  0  0  0  0  0  0  0  0  0
    4.3301   -2.0000   -0.0000 C   0  0  0  0  0  0  0  0  0  0  0  0
    6.0622    4.0000   -0.0000 C   0  0  0  0  0  0  0  0  0  0  0  0
   12.1244   -1.5000   -0.0000 C   0  0  0  0  0  0  0  0  0  0  0  0
    2.5981   -0.0000   -0.0000 N   0  0  0  0  0  0  0  0  0  0  0  0
    4.3301   -3.0000   -0.0000 C   0  0  0  0  0  0  0  0  0  0  0  0
    6.9282    4.5000   -0.0000 C   0  0  0  0  0  0  0  0  0  0  0  0
    5.1962    4.5000   -0.0000 C   0  0  0  0  0  0  0  0  0  0  0  0
   12.9904   -2.0000   -0.0000 C   0  0  0  0  0  0  0  0  0  0  0  0
    1.7321   -0.5000   -0.0000 C   0  0  0  0  0  0  0  0  0  0  0  0
    2.5981    1.0000   -0.0000 C   0  0  0  0  0  0  0  0  0  0  0  0
    0.8660   -0.0000   -0.0000 C   0  0  0  0  0  0  0  0  0  0  0  0
    0.8660    1.0000   -0.0000 C   0  0  0  0  0  0  0  0  0  0  0  0
  1  2  1  0  0  0  0
  1  3  1  0  0  0  0
  1  4  1  0  0  0  0
  2  5  1  0  0  0  0
  3  6  1  0  0  0  0
  4  7  1  0  0  0  0
  5  8  2  0  0  0  0
  9  6  1  0  0  0  0
  7 10  1  0  0  0  0
  8 11  1  0  0  0  0
  9 12  1  6  0  0  0
 13  9  1  0  0  0  0
 10 14  1  0  0  0  0
 11 15  2  0  0  0  0
 12 16  1  0  0  0  0
 13 17  1  1  0  0  0
 13 18  1  0  0  0  0
 14 19  1  0  0  0  0
 15 20  1  0  0  0  0
 16 21  1  0  0  0  0
 18 22  1  0  0  0  0
 19 23  1  0  0  0  0
 19 24  1  0  0  0  0
 20 25  2  0  0  0  0
 21 26  1  0  0  0  0
 21 27  1  0  0  0  0
 26 28  2  0  0  0  0
 28 29  1  0  0  0  0
M  END
>  <idcoordinates2D>


>  <FragFp>
;EvUzeM:nzexOVf_iUie4Tmb@PRkoKVG8ldFl0c8eCVFHW0FG018024#V401W%42FV0N$214!

>  <PathFp>
!94F2NL#6X0m0_8FH102058#95428HF358c0640X841V0V90m06k121FWFN04VF03c3F!62k0J2V_01F

>  <SkelSpheres>
/$1#1-C(11(1&1(1#11$1/(1#9$2#1*1/$2/2.3F+1/$301/&1#1/01/!1(1&1,11+3*1/&3!1.1$1/#2)1/!1-A///$2$5$1!1///4/!1+102/03(2&1$2$11,6#2(2//+1$2*1#41/$1-1///!103)10m(1%1(1#1/1*1%122$3)5!1/2/&1/&1)2)1/01$1!1!1(1/(1/10102/2)139071*

>  <Structure>
fkgQR@LE`cU``|LdbRRRTRRbRrbT^jjZjfjjiidBaiaeYVp

>  <Atoms>
29

>  <Bonds>
28

>  <Total Molweight>
391

>  <Total Molweight 2>
391.214

>  <cLogP>
3.0619

>  <H-Acceptors>
7

>  <H-Donors>
0

>  <Total Surface Area>
57.71

>  <Relative PSA>
1.0431

>  <Polar Surface Area>
77.22

>  <Shape Index>
0.58621

>  <Molecular Flexibility>
0.73896

>  <Molecular Complexity>
0.64441

>  <Non-H Atoms>
29

>  <Non-C/H Atoms>
8

>  <Electronegative Atoms>
8

>  <Stereo Centers>
3

>  <Rotatable Bonds>
18

>  <Rings Closures>
0

>  <Aromatic Rings>
0

>  <Aromatic Atoms>
0

>  <sp3-Atoms>
21

>  <Symmetric atoms>
1

$$$$

eCreator 1.02D

 30 29  0  0  0  0  0  0  0  0999 V2000
   15.5885   -0.7500   -0.0000 P   0  0  0  0  0  0  0  0  0  0  0  0
   14.2894   -1.5000   -0.0000 O   0  0  0  0  0  0  0  0  0  0  0  0
   16.8875   -0.0000   -0.0000 O   0  0  0  0  0  0  0  0  0  0  0  0
   14.2894   -0.0000   -0.0000 O   0  0  0  0  0  0  0  0  0  0  0  0
   15.5885   -2.2500   -0.0000 N   0  0  0  0  0  0  0  0  0  0  0  0
   18.1866   -0.7500   -0.0000 C   0  0  0  0  0  0  0  0  0  0  0  0
   12.9904   -0.7500   -0.0000 C   0  0  0  0  0  0  0  0  0  0  0  0
   14.2894   -3.0000   -0.0000 C   0  0  0  0  0  0  0  0  0  0  0  0
   19.4856   -0.0000   -0.0000 C   0  0  0  0  0  0  0  0  0  0  0  0
   18.1866   -2.2500   -0.0000 C   0  0  0  0  0  0  0  0  0  0  0  0
   11.6914   -0.0000   -0.0000 C   0  0  0  0  0  0  0  0  0  0  0  0
   14.2894   -4.5000   -0.0000 C   0  0  0  0  0  0  0  0  0  0  0  0
   12.9904   -2.2500   -0.0000 C   0  0  0  0  0  0  0  0  0  0  0  0
   20.7846   -0.7500   -0.0000 C   0  0  0  0  0  0  0  0  0  0  0  0
   10.3923   -0.7500   -0.0000 C   0  0  0  0  0  0  0  0  0  0  0  0
   12.9904   -5.2500   -0.0000 O   0  0  0  0  0  0  0  0  0  0  0  0
   22.0837   -0.0000   -0.0000 C   0  0  0  0  0  0  0  0  0  0  0  0
   10.3923   -2.2500   -0.0000 O   0  0  0  0  0  0  0  0  0  0  0  0
    9.0933   -0.0000   -0.0000 C   0  0  0  0  0  0  0  0  0  0  0  0
   12.9904   -6.7500   -0.0000 C   0  0  0  0  0  0  0  0  0  0  0  0
    9.8433    1.2990   -0.0000 F   0  0  0  0  0  0  0  0  0  0  0  0
    7.7942   -0.7500   -0.0000 C   0  0  0  0  0  0  0  0  0  0  0  0
    8.3433    1.2990   -0.0000 C   0  0  0  0  0  0  0  0  0  0  0  0
    6.4952   -0.0000   -0.0000 N   0  0  0  0  0  0  0  0  0  0  0  0
    5.1962   -0.7500   -0.0000 C   0  0  0  0  0  0  0  0  0  0  0  0
    3.8971   -0.0000   -0.0000 C   0  0  0  0  0  0  0  0  0  0  0  0
    3.8971    1.5000   -0.0000 C   0  0  0  0  0  0  0  0  0  0  0  0
    5.1962    2.2500   -0.0000 O   0  0  0  0  0  0  0  0  0  0  0  0
    2.5981    2.2500   -0.0000 N   0  0  0  0  0  0  0  0  0  0  0  0
    2.5981    3.7500   -0.0000 C   0  0  0  0  0  0  0  0  0  0  0  0
  1  2  2  0  0  0  0
  1  3  1  0  0  0  0
  1  4  1  0  0  0  0
  1  5  1  0  0  0  0
  3  6  1  0  0  0  0
  4  7  1  0  0  0  0
  8  5  1  6  0  0  0
  6  9  2  0  0  0  0
  6 10  1  0  0  0  0
  7 11  1  0  0  0  0
  8 12  1  0  0  0  0
  8 13  1  0  0  0  0
  9 14  1  0  0  0  0
 15 11  1  0  0  0  0
 12 16  1  0  0  0  0
 14 17  2  0  0  0  0
 15 18  1  1  0  0  0
 19 15  1  0  0  0  0
 16 20  1  0  0  0  0
 19 21  1  6  0  0  0
 19 22  1  0  0  0  0
 19 23  1  0  0  0  0
 22 24  1  0  0  0  0
 24 25  1  0  0  0  0
 25 26  2  0  0  0  0
 26 27  1  0  0  0  0
 27 28  2  0  0  0  0
 27 29  1  0  0  0  0
 29 30  1  0  0  0  0
M  END
>  <idcoordinates2D>


>  <FragFp>
;j;ir:UzypNijziThQhunreeRk5rnlKlE1_kZ@Pg9Fyw62280VJ2208KlFcW5V018JJHFV2P!V!1B!

>  <PathFp>
F09183N2F80DX4mV_8J81021Se0189LB08FI35N_06!VO50V0m14k0Dl1#WFs1XVF0Fd30F0L2kFF2V_050

>  <SkelSpheres>
02*1/!2&C#1#11(2!5!1/$1/&2!404$4/01,2//&9&1(2//01!1&3$1#1////%1-1/%1&1.1(1&101!4/!2/&1@!3#1/1.1&102&6/)2!2$1)2(1!4%2#1201%11(102!5//%3+12$2*202+1.1/011/011#3/!3!1,2(23+1%1/,20l1/)3/01%1/*1,3#1*1#1%1+34)11$1(22)1/01%1/-1(2$2%1%104(2/#43,

>  <Structure>
fgwpq@B]OAFOQvCpKHYIIdeDhllhcH\difjijjfjjfZqqNbXcdM`

>  <Atoms>
30

>  <Bonds>
29

>  <Total Molweight>
416

>  <Total Molweight 2>
416.196

>  <cLogP>
0.6797

>  <H-Acceptors>
9

>  <H-Donors>
0

>  <Total Surface Area>
92.8

>  <Relative PSA>
0.90312

>  <Polar Surface Area>
101.59

>  <Shape Index>
0.6

>  <Molecular Flexibility>
0.75361

>  <Molecular Complexity>
0.70697

>  <Non-H Atoms>
30

>  <Non-C/H Atoms>
11

>  <Electronegative Atoms>
11

>  <Stereo Centers>
4

>  <Rotatable Bonds>
15

>  <Rings Closures>
0

>  <Aromatic Rings>
0

>  <Aromatic Atoms>
0

>  <sp3-Atoms>
17

>  <Symmetric atoms>
0

$$$$

eCreator 1.02D

 29 29  0  0  0  0  0  0  0  0999 V2000
    8.6603   -0.5000   -0.0000 P   0  0  0  0  0  0  0  0  0  0  0  0
    8.6603   -1.5000   -0.0000 O   0  0  0  0  0  0  0  0  0  0  0  0
    7.7942   -0.0000   -0.0000 O   0  0  0  0  0  0  0  0  0  0  0  0
    9.5263   -0.0000   -0.0000 N   0  0  0  0  0  0  0  0  0  0  0  0
    7.7942   -2.0000   -0.0000 C   0  0  0  0  0  0  0  0  0  0  0  0
    6.9282   -0.5000   -0.0000 C   0  0  0  0  0  0  0  0  0  0  0  0
   10.3923   -0.5000   -0.0000 C   0  0  0  0  0  0  0  0  0  0  0  0
    7.7942   -3.0000   -0.0000 C   0  0  0  0  0  0  0  0  0  0  0  0
    6.9282   -1.5000   -0.0000 C   0  0  0  0  0  0  0  0  0  0  0  0
    6.0622   -0.0000   -0.0000 C   0  0  0  0  0  0  0  0  0  0  0  0
   11.2583   -0.0000   -0.0000 C   0  0  0  0  0  0  0  0  0  0  0  0
   10.3923   -1.5000   -0.0000 C   0  0  0  0  0  0  0  0  0  0  0  0
    6.9282   -3.5000   -0.0000 C   0  0  0  0  0  0  0  0  0  0  0  0
    6.0622   -2.0000   -0.0000 C   0  0  0  0  0  0  0  0  0  0  0  0
    5.1962   -0.5000   -0.0000 C   0  0  0  0  0  0  0  0  0  0  0  0
   12.1244   -0.5000   -0.0000 O   0  0  0  0  0  0  0  0  0  0  0  0
    6.0622   -3.0000   -0.0000 C   0  0  0  0  0  0  0  0  0  0  0  0
    5.1962   -1.5000   -0.0000 O   0  0  0  0  0  0  0  0  0  0  0  0
    4.3301   -0.0000   -0.0000 C   0  0  0  0  0  0  0  0  0  0  0  0
   12.9904   -0.0000   -0.0000 C   0  0  0  0  0  0  0  0  0  0  0  0
    3.4641   -0.5000   -0.0000 C   0  0  0  0  0  0  0  0  0  0  0  0
    4.3301    1.0000   -0.0000 C   0  0  0  0  0  0  0  0  0  0  0  0
   13.8564   -0.5000   -0.0000 C   0  0  0  0  0  0  0  0  0  0  0  0
    2.5981   -0.0000   -0.0000 N   0  0  0  0  0  0  0  0  0  0  0  0
    2.5981    1.0000   -0.0000 C   0  0  0  0  0  0  0  0  0  0  0  0
    1.7321   -0.5000   -0.0000 C   0  0  0  0  0  0  0  0  0  0  0  0
    1.7321    1.5000   -0.0000 O   0  0  0  0  0  0  0  0  0  0  0  0
    0.8660   -0.0000   -0.0000 C   0  0  0  0  0  0  0  0  0  0  0  0
    0.8660    1.0000   -0.0000 C   0  0  0  0  0  0  0  0  0  0  0  0
  1  2  1  0  0  0  0
  1  3  1  0  0  0  0
  1  4  1  0  0  0  0
  2  5  1  0  0  0  0
  3  6  1  0  0  0  0
  7  4  1  6  0  0  0
  5  8  2  0  0  0  0
  5  9  1  0  0  0  0
  6 10  1  0  0  0  0
  7 11  1  0  0  0  0
  7 12  1  0  0  0  0
  8 13  1  0  0  0  0
  9 14  2  0  0  0  0
 15 10  1  0  0  0  0
 11 16  1  0  0  0  0
 13 17  2  0  0  0  0
 15 18  1  1  0  0  0
 15 19  1  0  0  0  0
 16 20  1  0  0  0  0
 19 21  1  0  0  0  0
 19 22  1  0  0  0  0
 20 23  1  0  0  0  0
 21 24  1  0  0  0  0
 24 25  1  0  0  0  0
 24 26  1  0  0  0  0
 25 27  2  0  0  0  0
 26 28  2  0  0  0  0
 28 29  1  0  0  0  0
 14 17  1  0  0  0  0
M  END
>  <idcoordinates2D>


>  <FragFp>
;UzUzvM:nzyzQWvpeThf4ymbejRkq_bh0l11W0w828FFyZFL1!kB8D02IV!14!Z!42FV8@!V!14!

>  <PathFp>
F090N2N2$XVkXZ8F018@0G20149J8V8HG310CVM!VR40V0X10F0Dl5!FWFF0ZV2!d30K9a2k2F2VBF10

>  <SkelSpheres>
//2&A04%3)1&1/#1/&8$@01!1)1/*2$31(12$1*7/$1(2!2//.1*1,1#2/01/+3/,1,1$1,11$4/!2/!1$@2%1101//%1!1$5//(1(2/)2*1#2///,2,4!2/.201+4$1&101!1#1+1/1-1%1)2)1/$10m!1!305/!1)2$@/$2%4/#42$1!2/-2/)21(1121)2)201/)1/!2!1$1#102*1$1+31,

>  <Structure>
fkwQR@L]`ctU`|LdbRTRbRVtQbQbVlFjhJ`hjjjVDLSiA[@

>  <Atoms>
29

>  <Bonds>
29

>  <Total Molweight>
391

>  <Total Molweight 2>
391.214

>  <cLogP>
3.263

>  <H-Acceptors>
7

>  <H-Donors>
0

>  <Total Surface Area>
71.2

>  <Relative PSA>
0.8882

>  <Polar Surface Area>
85.06

>  <Shape Index>
0.58621

>  <Molecular Flexibility>
0.76308

>  <Molecular Complexity>
0.655

>  <Non-H Atoms>
29

>  <Non-C/H Atoms>
8

>  <Electronegative Atoms>
8

>  <Stereo Centers>
4

>  <Rotatable Bonds>
15

>  <Rings Closures>
1

>  <Aromatic Rings>
1

>  <Aromatic Atoms>
6

>  <sp3-Atoms>
18

>  <Symmetric atoms>
2

$$$$

eCreator 1.02D

 30 29  0  0  0  0  0  0  0  0999 V2000
   11.6913   -0.0000   -0.0000 P   0  0  0  0  0  0  0  0  0  0  0  0
   11.6913   -1.5000   -0.0000 O   0  0  0  0  0  0  0  0  0  0  0  0
   12.9904   -0.7500   -0.0000 O   0  0  0  0  0  0  0  0  0  0  0  0
   10.3923   -0.7500   -0.0000 O   0  0  0  0  0  0  0  0  0  0  0  0
   11.6913    1.5000   -0.0000 N   0  0  0  0  0  0  0  0  0  0  0  0
   14.2894   -0.0000   -0.0000 C   0  0  0  0  0  0  0  0  0  0  0  0
    9.0933   -0.0000   -0.0000 C   0  0  0  0  0  0  0  0  0  0  0  0
   12.9904    2.2500   -0.0000 C   0  0  0  0  0  0  0  0  0  0  0  0
   15.5885   -0.7500   -0.0000 C   0  0  0  0  0  0  0  0  0  0  0  0
    7.7942   -0.7500   -0.0000 C   0  0  0  0  0  0  0  0  0  0  0  0
   12.9904    3.7500   -0.0000 C   0  0  0  0  0  0  0  0  0  0  0  0
   14.2894    1.5000   -0.0000 C   0  0  0  0  0  0  0  0  0  0  0  0
   16.8875   -0.0000   -0.0000 C   0  0  0  0  0  0  0  0  0  0  0  0
    6.4952   -0.0000   -0.0000 O   0  0  0  0  0  0  0  0  0  0  0  0
    7.7942   -2.2500   -0.0000 C   0  0  0  0  0  0  0  0  0  0  0  0
   14.2894    4.5000   -0.0000 O   0  0  0  0  0  0  0  0  0  0  0  0
   18.1865   -0.7500   -0.0000 C   0  0  0  0  0  0  0  0  0  0  0  0
    5.1962   -0.7500   -0.0000 C   0  0  0  0  0  0  0  0  0  0  0  0
   14.2894    6.0000   -0.0000 C   0  0  0  0  0  0  0  0  0  0  0  0
   18.1865   -2.2500   -0.0000 C   0  0  0  0  0  0  0  0  0  0  0  0
    3.8971   -0.0000   -0.0000 N   0  0  0  0  0  0  0  0  0  0  0  0
    5.1962   -2.2500   -0.0000 C   0  0  0  0  0  0  0  0  0  0  0  0
   15.5885    6.7500   -0.0000 C   0  0  0  0  0  0  0  0  0  0  0  0
   12.9904    6.7500   -0.0000 C   0  0  0  0  0  0  0  0  0  0  0  0
    2.5981   -0.7500   -0.0000 C   0  0  0  0  0  0  0  0  0  0  0  0
    3.8971    1.5000   -0.0000 C   0  0  0  0  0  0  0  0  0  0  0  0
    6.4952   -3.0000   -0.0000 F   0  0  0  0  0  0  0  0  0  0  0  0
    1.2990   -0.0000   -0.0000 C   0  0  0  0  0  0  0  0  0  0  0  0
    2.5981    2.2500   -0.0000 N   0  0  0  0  0  0  0  0  0  0  0  0
    1.2990    1.5000   -0.0000 C   0  0  0  0  0  0  0  0  0  0  0  0
  1  2  2  0  0  0  0
  1  3  1  0  0  0  0
  1  4  1  0  0  0  0
  1  5  1  0  0  0  0
  3  6  1  0  0  0  0
  4  7  1  0  0  0  0
  8  5  1  6  0  0  0
  6  9  2  0  0  0  0
 10  7  1  0  0  0  0
  8 11  1  0  0  0  0
  8 12  1  0  0  0  0
  9 13  1  0  0  0  0
 10 14  1  6  0  0  0
 10 15  1  0  0  0  0
 11 16  1  0  0  0  0
 13 17  2  0  0  0  0
 18 14  1  6  0  0  0
 16 19  1  0  0  0  0
 17 20  1  0  0  0  0
 18 21  1  0  0  0  0
 18 22  1  0  0  0  0
 19 23  1  0  0  0  0
 19 24  1  0  0  0  0
 21 25  1  0  0  0  0
 21 26  1  0  0  0  0
 22 27  1  0  0  0  0
 25 28  2  0  0  0  0
 26 29  1  0  0  0  0
 28 30  1  0  0  0  0
M  END
>  <idcoordinates2D>


>  <FragFp>
;jvxUirrzxzutOijCaUjvhDYb@@kkpbXO83j1bFD@T_dFep0FG09c40Z!G14V1W0J!J4!V2N$X1B!

>  <PathFp>
F084F2NJF!BX4mV_B4T10@05@#974X0FF258c06402N50V0k94u0Dk02WFGFs1aVF03cCF!L2kFJ2V_05F

>  <SkelSpheres>
//41#10A(11//(1/)9$1/.201/#6/D+1)1.2.1%1.1!1$302&1-1.1$1,1#1%1/%1.2/*1!2/!2/$1!D2.1&1-2%21$101!5)2.2!1//!1%21!1.2!1/.3&2+2$5)2!2//01*11!2//%1/,2//%3+m1&2.1$1#1/.2$3)7%1,201&1,1/&1)2#1&2*1#1!1)1/%1)2$7!1!2%1030102#2/#606+

>  <Structure>
fgwqQ@BEOAFK^AxKdLddrRRbTVVRbfbJsUTuUSUUUMXxiRLqr|kX

>  <Atoms>
30

>  <Bonds>
29

>  <Total Molweight>
412

>  <Total Molweight 2>
412.208

>  <cLogP>
1.1736

>  <H-Acceptors>
8

>  <H-Donors>
0

>  <Total Surface Area>
65.77

>  <Relative PSA>
1.0289

>  <Polar Surface Area>
73.52

>  <Shape Index>
0.53333

>  <Molecular Flexibility>
0.71166

>  <Molecular Complexity>
0.70492

>  <Non-H Atoms>
30

>  <Non-C/H Atoms>
10

>  <Electronegative Atoms>
10

>  <Stereo Centers>
4

>  <Rotatable Bonds>
16

>  <Rings Closures>
0

>  <Aromatic Rings>
0

>  <Aromatic Atoms>
0

>  <sp3-Atoms>
21

>  <Symmetric atoms>
1

$$$$

eCreator 1.02D

 30 29  0  0  0  0  0  0  0  0999 V2000
   14.2894   -0.0000   -0.0000 P   0  0  0  0  0  0  0  0  0  0  0  0
   15.5885    0.7500   -0.0000 O   0  0  0  0  0  0  0  0  0  0  0  0
   15.5885   -0.7500   -0.0000 O   0  0  0  0  0  0  0  0  0  0  0  0
   12.9904   -0.7500   -0.0000 O   0  0  0  0  0  0  0  0  0  0  0  0
   14.2894    1.5000   -0.0000 N   0  0  0  0  0  0  0  0  0  0  0  0
   16.8875   -0.0000   -0.0000 C   0  0  0  0  0  0  0  0  0  0  0  0
   11.6914   -0.0000   -0.0000 C   0  0  0  0  0  0  0  0  0  0  0  0
   15.5885    2.2500   -0.0000 C   0  0  0  0  0  0  0  0  0  0  0  0
   18.1866   -0.7500   -0.0000 C   0  0  0  0  0  0  0  0  0  0  0  0
   16.8875    1.5000   -0.0000 C   0  0  0  0  0  0  0  0  0  0  0  0
   10.3923   -0.7500   -0.0000 C   0  0  0  0  0  0  0  0  0  0  0  0
   15.5885    3.7500   -0.0000 C   0  0  0  0  0  0  0  0  0  0  0  0
   19.4856   -0.0000   -0.0000 C   0  0  0  0  0  0  0  0  0  0  0  0
    9.0933   -0.0000   -0.0000 C   0  0  0  0  0  0  0  0  0  0  0  0
   16.8875    4.5000   -0.0000 O   0  0  0  0  0  0  0  0  0  0  0  0
   19.4856    1.5000   -0.0000 C   0  0  0  0  0  0  0  0  0  0  0  0
    9.0933    1.5000   -0.0000 O   0  0  0  0  0  0  0  0  0  0  0  0
    7.7942   -0.7500   -0.0000 C   0  0  0  0  0  0  0  0  0  0  0  0
   16.8875    6.0000   -0.0000 C   0  0  0  0  0  0  0  0  0  0  0  0
    6.2943   -0.7500   -0.0000 F   0  0  0  0  0  0  0  0  0  0  0  0
    7.7942   -2.2500   -0.0000 C   0  0  0  0  0  0  0  0  0  0  0  0
    7.0443    0.5490   -0.0000 C   0  0  0  0  0  0  0  0  0  0  0  0
    9.0933   -3.0000   -0.0000 O   0  0  0  0  0  0  0  0  0  0  0  0
    6.4952   -3.0000   -0.0000 N   0  0  0  0  0  0  0  0  0  0  0  0
    5.1962   -2.2500   -0.0000 C   0  0  0  0  0  0  0  0  0  0  0  0
    6.4952   -4.5000   -0.0000 C   0  0  0  0  0  0  0  0  0  0  0  0
    3.8971   -3.0000   -0.0000 C   0  0  0  0  0  0  0  0  0  0  0  0
    7.7942   -5.2500   -0.0000 N   0  0  0  0  0  0  0  0  0  0  0  0
    3.8971   -4.5000   -0.0000 C   0  0  0  0  0  0  0  0  0  0  0  0
    2.5981   -5.2500   -0.0000 O   0  0  0  0  0  0  0  0  0  0  0  0
  1  2  2  0  0  0  0
  1  3  1  0  0  0  0
  1  4  1  0  0  0  0
  1  5  1  0  0  0  0
  3  6  1  0  0  0  0
  4  7  1  0  0  0  0
  5  8  1  0  0  0  0
  6  9  1  0  0  0  0
  6 10  2  0  0  0  0
  7 11  1  0  0  0  0
  8 12  1  0  0  0  0
  9 13  2  0  0  0  0
 14 11  1  0  0  0  0
 12 15  1  0  0  0  0
 13 16  1  0  0  0  0
 14 17  1  6  0  0  0
 18 14  1  0  0  0  0
 15 19  1  0  0  0  0
 18 20  1  6  0  0  0
 21 18  1  0  0  0  0
 18 22  1  0  0  0  0
 21 23  1  1  0  0  0
 21 24  1  0  0  0  0
 24 25  1  0  0  0  0
 24 26  1  0  0  0  0
 25 27  2  0  0  0  0
 26 28  1  0  0  0  0
 27 29  1  0  0  0  0
 29 30  2  0  0  0  0
M  END
>  <idcoordinates2D>


>  <FragFp>
;j;ir<yxOijziThfhynbfuwkFMYSKnE1bZifPhdNzwJH3080J2602LW08W5VJ!44LFW2@!V0X1B!

>  <PathFp>
F09082N2F!@X4mV_gJU1021Oe0109MBV8FI31N_0620V950V0m12m0Ek1#WGk1aVF24d70F0L2oFF2V5050

>  <SkelSpheres>
02/#1#1,B(11(3!5!1//,202205$4.2.2#1/04(1&A%2+2+1%2+1*3)3///(3,1-1*2/#2-2(2&102!5/#3/&9&1//%22$1$7/02&2!1/+2!1!1%1(1#2%2(2!1#1/(2(1#201!2)2!2//-1!1)2//01*1/)2/!2.20k/2!1$1$1&1$1!1!1&3+1)2.1//012/)22)1011-1%20131/!2/$3%3%104(2&1*11031*

>  <Structure>
fgwqq@B]wAFGA[\GafPrRSIJIKIJHrFFIKMUTtuUUUSSbtcBqFf[@

>  <Atoms>
30

>  <Bonds>
29

>  <Total Molweight>
420

>  <Total Molweight 2>
420.184

>  <cLogP>
-0.836

>  <H-Acceptors>
10

>  <H-Donors>
0

>  <Total Surface Area>
108.99

>  <Relative PSA>
0.88916

>  <Polar Surface Area>
121.82

>  <Shape Index>
0.56667

>  <Molecular Flexibility>
0.83432

>  <Molecular Complexity>
0.76182

>  <Non-H Atoms>
30

>  <Non-C/H Atoms>
12

>  <Electronegative Atoms>
12

>  <Stereo Centers>
4

>  <Rotatable Bonds>
16

>  <Rings Closures>
0

>  <Aromatic Rings>
0

>  <Aromatic Atoms>
0

>  <sp3-Atoms>
18

>  <Symmetric atoms>
0

$$$$

eCreator 1.02D

 30 29  0  0  0  0  0  0  0  0999 V2000
    7.7942   -0.0000   -0.0000 P   0  0  0  0  0  0  0  0  0  0  0  0
    8.6603   -0.5000   -0.0000 O   0  0  0  0  0  0  0  0  0  0  0  0
    6.9282   -0.5000   -0.0000 O   0  0  0  0  0  0  0  0  0  0  0  0
    7.7942    1.0000   -0.0000 N   0  0  0  0  0  0  0  0  0  0  0  0
    9.5263   -0.0000   -0.0000 C   0  0  0  0  0  0  0  0  0  0  0  0
    6.0622   -0.0000   -0.0000 C   0  0  0  0  0  0  0  0  0  0  0  0
    6.9282    1.5000   -0.0000 C   0  0  0  0  0  0  0  0  0  0  0  0
   10.3923   -0.5000   -0.0000 C   0  0  0  0  0  0  0  0  0  0  0  0
    5.1962   -0.5000   -0.0000 C   0  0  0  0  0  0  0  0  0  0  0  0
    6.9282    2.5000   -0.0000 C   0  0  0  0  0  0  0  0  0  0  0  0
    6.0622    1.0000   -0.0000 C   0  0  0  0  0  0  0  0  0  0  0  0
   11.2583   -0.0000   -0.0000 C   0  0  0  0  0  0  0  0  0  0  0  0
    4.3301   -0.0000   -0.0000 O   0  0  0  0  0  0  0  0  0  0  0  0
    5.1962   -1.5000   -0.0000 C   0  0  0  0  0  0  0  0  0  0  0  0
    6.0622    3.0000   -0.0000 O   0  0  0  0  0  0  0  0  0  0  0  0
   11.2583    1.0000   -0.0000 C   0  0  0  0  0  0  0  0  0  0  0  0
    3.4641   -0.5000   -0.0000 C   0  0  0  0  0  0  0  0  0  0  0  0
    6.0622   -2.0000   -0.0000 O   0  0  0  0  0  0  0  0  0  0  0  0
    4.3301   -2.0000   -0.0000 C   0  0  0  0  0  0  0  0  0  0  0  0
    6.0622    4.0000   -0.0000 C   0  0  0  0  0  0  0  0  0  0  0  0
   12.1244    1.5000   -0.0000 C   0  0  0  0  0  0  0  0  0  0  0  0
    2.5981   -0.0000   -0.0000 N   0  0  0  0  0  0  0  0  0  0  0  0
    4.3301   -3.0000   -0.0000 F   0  0  0  0  0  0  0  0  0  0  0  0
    6.9282    4.5000   -0.0000 C   0  0  0  0  0  0  0  0  0  0  0  0
    5.1962    4.5000   -0.0000 C   0  0  0  0  0  0  0  0  0  0  0  0
    1.7321   -0.5000   -0.0000 C   0  0  0  0  0  0  0  0  0  0  0  0
    2.5981    1.0000   -0.0000 C   0  0  0  0  0  0  0  0  0  0  0  0
    1.7321   -1.5000   -0.0000 O   0  0  0  0  0  0  0  0  0  0  0  0
    0.8660   -0.0000   -0.0000 N   0  0  0  0  0  0  0  0  0  0  0  0
    0.0000   -0.5000   -0.0000 C   0  0  0  0  0  0  0  0  0  0  0  0
  1  2  1  0  0  0  0
  1  3  1  0  0  0  0
  1  4  1  0  0  0  0
  2  5  1  0  0  0  0
  3  6  1  0  0  0  0
  7  4  1  1  0  0  0
  5  8  1  0  0  0  0
  9  6  1  0  0  0  0
  7 10  1  0  0  0  0
  7 11  1  0  0  0  0
  8 12  2  0  0  0  0
  9 13  1  6  0  0  0
 14  9  1  0  0  0  0
 10 15  1  0  0  0  0
 12 16  1  0  0  0  0
 13 17  1  0  0  0  0
 14 18  1  1  0  0  0
 14 19  1  0  0  0  0
 15 20  1  0  0  0  0
 16 21  2  0  0  0  0
 17 22  1  0  0  0  0
 19 23  1  0  0  0  0
 20 24  1  0  0  0  0
 20 25  1  0  0  0  0
 22 26  1  0  0  0  0
 22 27  1  0  0  0  0
 26 28  2  0  0  0  0
 26 29  1  0  0  0  0
 29 30  1  0  0  0  0
M  END
>  <idcoordinates2D>


>  <FragFp>
;j;ir:xzuwOjjhaUjfCDubBPJkorVl8kfGG8Z9uhV0HY4kG01c024!JV480V$406Fk0F08!X1B!

>  <PathFp>
!94F2NHG!2X0k0Zg4K!@51V#94428FF11FB16a2X840V0X92H06l101NW0H04VF03cA4!22o0J2V401F

>  <SkelSpheres>
//2$30C(11(1&2/2!2(3/#A$3&1/-1%1&2/38$1*3/!101//#1,2,1/.1!1//$102)1,1$2,1/1(2/(A2%11/$1(2*202$6(1/103%2.1%4/01*10102/-3#1*12,6#2(3$2//(11$1+414$1.1/)101%2/.3+l(2.1021//%2+2015!1/1.1-2/*2/(1102!1//*1$2%1%103/,@0501)

>  <Structure>
fgwpq@LUOAAgQvCp[HYIDddheEdhdliiXZjjijjijjZpqBeiAS@

>  <Atoms>
30

>  <Bonds>
29

>  <Total Molweight>
416

>  <Total Molweight 2>
416.196

>  <cLogP>
1.7046

>  <H-Acceptors>
9

>  <H-Donors>
0

>  <Total Surface Area>
70.18

>  <Relative PSA>
1.0942

>  <Polar Surface Area>
97.53

>  <Shape Index>
0.53333

>  <Molecular Flexibility>
0.80489

>  <Molecular Complexity>
0.67019

>  <Non-H Atoms>
30

>  <Non-C/H Atoms>
11

>  <Electronegative Atoms>
11

>  <Stereo Centers>
4

>  <Rotatable Bonds>
17

>  <Rings Closures>
0

>  <Aromatic Rings>
0

>  <Aromatic Atoms>
0

>  <sp3-Atoms>
21

>  <Symmetric atoms>
1

$$$$

eCreator 1.02D

 30 29  0  0  0  0  0  0  0  0999 V2000
    9.5263   -0.0000   -0.0000 P   0  0  0  0  0  0  0  0  0  0  0  0
   10.3923   -0.5000   -0.0000 O   0  0  0  0  0  0  0  0  0  0  0  0
    8.6603   -0.5000   -0.0000 O   0  0  0  0  0  0  0  0  0  0  0  0
    9.5263    1.0000   -0.0000 N   0  0  0  0  0  0  0  0  0  0  0  0
   11.2583   -0.0000   -0.0000 C   0  0  0  0  0  0  0  0  0  0  0  0
    7.7942   -0.0000   -0.0000 C   0  0  0  0  0  0  0  0  0  0  0  0
    8.6603    1.5000   -0.0000 C   0  0  0  0  0  0  0  0  0  0  0  0
   12.1244   -0.5000   -0.0000 C   0  0  0  0  0  0  0  0  0  0  0  0
    6.9282   -0.5000   -0.0000 C   0  0  0  0  0  0  0  0  0  0  0  0
    8.6603    2.5000   -0.0000 C   0  0  0  0  0  0  0  0  0  0  0  0
    7.7942    1.0000   -0.0000 C   0  0  0  0  0  0  0  0  0  0  0  0
   12.9904   -0.0000   -0.0000 C   0  0  0  0  0  0  0  0  0  0  0  0
    6.0622   -0.0000   -0.0000 O   0  0  0  0  0  0  0  0  0  0  0  0
    6.9282   -1.5000   -0.0000 C   0  0  0  0  0  0  0  0  0  0  0  0
    7.7942    3.0000   -0.0000 O   0  0  0  0  0  0  0  0  0  0  0  0
   12.9904    1.0000   -0.0000 C   0  0  0  0  0  0  0  0  0  0  0  0
    5.1962   -0.5000   -0.0000 C   0  0  0  0  0  0  0  0  0  0  0  0
    7.7942   -2.0000   -0.0000 O   0  0  0  0  0  0  0  0  0  0  0  0
    7.7942    4.0000   -0.0000 C   0  0  0  0  0  0  0  0  0  0  0  0
   13.8564    1.5000   -0.0000 C   0  0  0  0  0  0  0  0  0  0  0  0
    4.3301   -0.0000   -0.0000 N   0  0  0  0  0  0  0  0  0  0  0  0
    5.1962   -1.5000   -0.0000 C   0  0  0  0  0  0  0  0  0  0  0  0
    6.9282    4.5000   -0.0000 C   0  0  0  0  0  0  0  0  0  0  0  0
   14.7224    1.0000   -0.0000 C   0  0  0  0  0  0  0  0  0  0  0  0
    3.4641   -0.5000   -0.0000 C   0  0  0  0  0  0  0  0  0  0  0  0
    6.0622   -2.0000   -0.0000 C   0  0  0  0  0  0  0  0  0  0  0  0
    2.5981   -0.0000   -0.0000 C   0  0  0  0  0  0  0  0  0  0  0  0
    2.5981    1.0000   -0.0000 C   0  0  0  0  0  0  0  0  0  0  0  0
    1.7321    1.5000   -0.0000 N   0  0  0  0  0  0  0  0  0  0  0  0
    1.7321    2.5000   -0.0000 C   0  0  0  0  0  0  0  0  0  0  0  0
  1  2  1  0  0  0  0
  1  3  1  0  0  0  0
  1  4  1  0  0  0  0
  2  5  1  0  0  0  0
  3  6  1  0  0  0  0
  7  4  1  1  0  0  0
  5  8  1  0  0  0  0
  9  6  1  0  0  0  0
  7 10  1  0  0  0  0
  7 11  1  0  0  0  0
  8 12  2  0  0  0  0
  9 13  1  6  0  0  0
  9 14  1  0  0  0  0
 10 15  1  0  0  0  0
 12 16  1  0  0  0  0
 17 13  1  6  0  0  0
 14 18  1  0  0  0  0
 15 19  1  0  0  0  0
 16 20  2  0  0  0  0
 17 21  1  0  0  0  0
 17 22  1  0  0  0  0
 19 23  1  0  0  0  0
 20 24  1  0  0  0  0
 21 25  1  0  0  0  0
 22 26  1  0  0  0  0
 25 27  2  0  0  0  0
 27 28  1  0  0  0  0
 28 29  1  0  0  0  0
 29 30  1  0  0  0  0
M  END
>  <idcoordinates2D>


>  <FragFp>
;EvUUeMrzGzypNXf4aUjf4@XbA80kopkG81dGl049u40F@W20F01V024!FkJ1(440V0N$214!

>  <PathFp>
F095F3NH18!Y0kVZc0M10@11#895420FG31F90662284FV0V92H0Dk!1FGFF04VF0Ic1F!62J0J2V401F

>  <SkelSpheres>
//2&J(1)1&2/#4/!1#4$5.1//+4(2&C!101//11/-3/.2//!1)1)1/1+1%1%1$8,1%3/!20102/#A(1//%1*5(2/$1#1*2#3/(2!1+2//(2(1*1,7$1+2/,4$2!1$1*1/,1-1(2!1/1)1*n#1#2.1031/01/!2.14!1$1*101!11/&2/)22%1!101)202!1/-12+1&2!1$2#103/,4070102%1

>  <Structure>
fgwqR@LEOAAgQAxYIDddheEddeLdcdjjjijjfjijpqB`YaRefp

>  <Atoms>
30

>  <Bonds>
29

>  <Total Molweight>
405

>  <Total Molweight 2>
405.221

>  <cLogP>
1.8424

>  <H-Acceptors>
8

>  <H-Donors>
0

>  <Total Surface Area>
45.66

>  <Relative PSA>
1.3962

>  <Polar Surface Area>
80.46

>  <Shape Index>
0.63333

>  <Molecular Flexibility>
0.7546

>  <Molecular Complexity>
0.64751

>  <Non-H Atoms>
30

>  <Non-C/H Atoms>
9

>  <Electronegative Atoms>
9

>  <Stereo Centers>
4

>  <Rotatable Bonds>
20

>  <Rings Closures>
0

>  <Aromatic Rings>
0

>  <Aromatic Atoms>
0

>  <sp3-Atoms>
24

>  <Symmetric atoms>
0

$$$$

eCreator 1.02D

 30 29  0  0  0  0  0  0  0  0999 V2000
   12.9904   -0.7500   -0.0000 P   0  0  0  0  0  0  0  0  0  0  0  0
   14.2894   -0.0000   -0.0000 O   0  0  0  0  0  0  0  0  0  0  0  0
   11.6913   -0.0000   -0.0000 O   0  0  0  0  0  0  0  0  0  0  0  0
   12.9904   -2.2500   -0.0000 N   0  0  0  0  0  0  0  0  0  0  0  0
   15.5885   -0.7500   -0.0000 C   0  0  0  0  0  0  0  0  0  0  0  0
   10.3923   -0.7500   -0.0000 C   0  0  0  0  0  0  0  0  0  0  0  0
   14.2894   -3.0000   -0.0000 C   0  0  0  0  0  0  0  0  0  0  0  0
   16.8875   -0.0000   -0.0000 C   0  0  0  0  0  0  0  0  0  0  0  0
    9.0933   -0.0000   -0.0000 C   0  0  0  0  0  0  0  0  0  0  0  0
   14.2894   -4.5000   -0.0000 C   0  0  0  0  0  0  0  0  0  0  0  0
   15.5885   -2.2500   -0.0000 C   0  0  0  0  0  0  0  0  0  0  0  0
   18.1865   -0.7500   -0.0000 C   0  0  0  0  0  0  0  0  0  0  0  0
    7.7942   -0.7500   -0.0000 C   0  0  0  0  0  0  0  0  0  0  0  0
   12.9904   -5.2500   -0.0000 O   0  0  0  0  0  0  0  0  0  0  0  0
   15.5885   -5.2500   -0.0000 O   0  0  0  0  0  0  0  0  0  0  0  0
   18.1865   -2.2500   -0.0000 C   0  0  0  0  0  0  0  0  0  0  0  0
    7.7942   -2.2500   -0.0000 O   0  0  0  0  0  0  0  0  0  0  0  0
    6.4952   -0.0000   -0.0000 C   0  0  0  0  0  0  0  0  0  0  0  0
   15.5885   -6.7500   -0.0000 C   0  0  0  0  0  0  0  0  0  0  0  0
   19.4856   -3.0000   -0.0000 C   0  0  0  0  0  0  0  0  0  0  0  0
    5.1962   -0.7500   -0.0000 C   0  0  0  0  0  0  0  0  0  0  0  0
    6.4952    1.5000   -0.0000 C   0  0  0  0  0  0  0  0  0  0  0  0
   16.8875   -7.5000   -0.0000 C   0  0  0  0  0  0  0  0  0  0  0  0
   20.7846   -2.2500   -0.0000 C   0  0  0  0  0  0  0  0  0  0  0  0
    3.8971   -0.0000   -0.0000 N   0  0  0  0  0  0  0  0  0  0  0  0
    3.8971    1.5000   -0.0000 C   0  0  0  0  0  0  0  0  0  0  0  0
    2.5981   -0.7500   -0.0000 C   0  0  0  0  0  0  0  0  0  0  0  0
    2.5981    2.2500   -0.0000 O   0  0  0  0  0  0  0  0  0  0  0  0
    1.2990   -0.0000   -0.0000 C   0  0  0  0  0  0  0  0  0  0  0  0
    1.2990    1.5000   -0.0000 C   0  0  0  0  0  0  0  0  0  0  0  0
  1  2  1  0  0  0  0
  1  3  1  0  0  0  0
  1  4  1  0  0  0  0
  2  5  1  0  0  0  0
  3  6  1  0  0  0  0
  7  4  1  1  0  0  0
  5  8  1  0  0  0  0
  6  9  1  0  0  0  0
  7 10  1  0  0  0  0
  7 11  1  0  0  0  0
  8 12  2  0  0  0  0
 13  9  1  0  0  0  0
 10 14  2  0  0  0  0
 10 15  1  0  0  0  0
 12 16  1  0  0  0  0
 13 17  1  1  0  0  0
 13 18  1  0  0  0  0
 15 19  1  0  0  0  0
 16 20  2  0  0  0  0
 18 21  1  0  0  0  0
 18 22  1  0  0  0  0
 19 23  1  0  0  0  0
 20 24  1  0  0  0  0
 21 25  1  0  0  0  0
 25 26  1  0  0  0  0
 25 27  1  0  0  0  0
 26 28  2  0  0  0  0
 27 29  2  0  0  0  0
 29 30  1  0  0  0  0
M  END
>  <idcoordinates2D>


>  <FragFp>
;j;ir=wtjjxiThfCyvjweRoorYx0v8CK8gETgX0qaFm1k0V56i06MV020Z0VV!46FV0m!V!14!

>  <PathFp>
N09082N21#Y0kVZcF530@WG20109JB08FG31FCV722VN40V0V12F0Dl1!HWFF0BZF!d31F0a2o0F2VB010

>  <SkelSpheres>
//#1#A03%3)1&2/0101/#2!2$@01!2//$2$31)6$2*G$1.1(2!2#1/.3/&1&2(2/)1/#3//#1%1$2,21$1/!2.1(B2%2!1)1/.1$6(2/)1$1)1/(2+2!2%3*3//*2,4$1/.1)102!101&20102,2#1///2/.10n201/(1)2//03(1)102(3/-2/!1%21(112,1)11//#1*1$1#102%12(1%2$317+

>  <Structure>
fgwPr@LC`bs`{AxYIDddhdieLmDeXejjjifjfjjVPqFfEJW[@

>  <Atoms>
30

>  <Bonds>
29

>  <Total Molweight>
407

>  <Total Molweight 2>
407.213

>  <cLogP>
2.9644

>  <H-Acceptors>
8

>  <H-Donors>
0

>  <Total Surface Area>
73.79

>  <Relative PSA>
1.0337

>  <Polar Surface Area>
102.13

>  <Shape Index>
0.6

>  <Molecular Flexibility>
0.8007

>  <Molecular Complexity>
0.655

>  <Non-H Atoms>
30

>  <Non-C/H Atoms>
9

>  <Electronegative Atoms>
9

>  <Stereo Centers>
4

>  <Rotatable Bonds>
17

>  <Rings Closures>
0

>  <Aromatic Rings>
0

>  <Aromatic Atoms>
0

>  <sp3-Atoms>
19

>  <Symmetric atoms>
0

$$$$

eCreator 1.02D

 30 29  0  0  0  0  0  0  0  0999 V2000
   12.9904   -0.7500   -0.0000 P   0  0  0  0  0  0  0  0  0  0  0  0
   14.2894   -0.0000   -0.0000 O   0  0  0  0  0  0  0  0  0  0  0  0
   11.6913   -0.0000   -0.0000 O   0  0  0  0  0  0  0  0  0  0  0  0
   12.9904   -2.2500   -0.0000 N   0  0  0  0  0  0  0  0  0  0  0  0
   15.5885   -0.7500   -0.0000 C   0  0  0  0  0  0  0  0  0  0  0  0
   10.3923   -0.7500   -0.0000 C   0  0  0  0  0  0  0  0  0  0  0  0
   14.2894   -3.0000   -0.0000 C   0  0  0  0  0  0  0  0  0  0  0  0
   16.8875   -0.0000   -0.0000 C   0  0  0  0  0  0  0  0  0  0  0  0
    9.0933   -0.0000   -0.0000 C   0  0  0  0  0  0  0  0  0  0  0  0
   14.2894   -4.5000   -0.0000 C   0  0  0  0  0  0  0  0  0  0  0  0
   15.5885   -2.2500   -0.0000 C   0  0  0  0  0  0  0  0  0  0  0  0
   18.1865   -0.7500   -0.0000 C   0  0  0  0  0  0  0  0  0  0  0  0
    7.7942   -0.7500   -0.0000 O   0  0  0  0  0  0  0  0  0  0  0  0
    9.0933    1.5000   -0.0000 C   0  0  0  0  0  0  0  0  0  0  0  0
   12.9904   -5.2500   -0.0000 O   0  0  0  0  0  0  0  0  0  0  0  0
   15.5885   -5.2500   -0.0000 O   0  0  0  0  0  0  0  0  0  0  0  0
   19.4856   -0.0000   -0.0000 C   0  0  0  0  0  0  0  0  0  0  0  0
    6.4952   -0.0000   -0.0000 C   0  0  0  0  0  0  0  0  0  0  0  0
   15.5885   -6.7500   -0.0000 C   0  0  0  0  0  0  0  0  0  0  0  0
   19.4856    1.5000   -0.0000 C   0  0  0  0  0  0  0  0  0  0  0  0
    5.1962   -0.7500   -0.0000 N   0  0  0  0  0  0  0  0  0  0  0  0
    6.4952    1.5000   -0.0000 C   0  0  0  0  0  0  0  0  0  0  0  0
   14.2894   -7.5000   -0.0000 C   0  0  0  0  0  0  0  0  0  0  0  0
   16.8875   -7.5000   -0.0000 C   0  0  0  0  0  0  0  0  0  0  0  0
    3.8971   -0.0000   -0.0000 C   0  0  0  0  0  0  0  0  0  0  0  0
    5.1962   -2.2500   -0.0000 C   0  0  0  0  0  0  0  0  0  0  0  0
    5.1962    2.2500   -0.0000 F   0  0  0  0  0  0  0  0  0  0  0  0
    2.5981   -0.7500   -0.0000 N   0  0  0  0  0  0  0  0  0  0  0  0
    1.2990   -0.0000   -0.0000 C   0  0  0  0  0  0  0  0  0  0  0  0
    0.0000   -0.7500   -0.0000 C   0  0  0  0  0  0  0  0  0  0  0  0
  1  2  1  0  0  0  0
  1  3  1  0  0  0  0
  1  4  1  0  0  0  0
  2  5  1  0  0  0  0
  3  6  1  0  0  0  0
  7  4  1  1  0  0  0
  5  8  2  0  0  0  0
  9  6  1  0  0  0  0
  7 10  1  0  0  0  0
  7 11  1  0  0  0  0
  8 12  1  0  0  0  0
  9 13  1  1  0  0  0
  9 14  1  0  0  0  0
 10 15  2  0  0  0  0
 10 16  1  0  0  0  0
 12 17  2  0  0  0  0
 18 13  1  1  0  0  0
 16 19  1  0  0  0  0
 17 20  1  0  0  0  0
 18 21  1  0  0  0  0
 18 22  1  0  0  0  0
 19 23  1  0  0  0  0
 19 24  1  0  0  0  0
 21 25  1  0  0  0  0
 21 26  1  0  0  0  0
 22 27  1  0  0  0  0
 25 28  1  0  0  0  0
 28 29  1  0  0  0  0
 29 30  1  0  0  0  0
M  END
>  <idcoordinates2D>


>  <FragFp>
;jzxUirrzxzvxtjjCaUjvCDfjT@FopbVG8AdCp86EThXF@YFVFk9c14Z04J04X1W0V&k0s$X1B!

>  <PathFp>
8084F2NJF!4X4m0_B4J30@V58#944X0FF258g06Z02840V0V90u0Dk021PG0N0BZF0IcC1!22kFJ6Vh01F

>  <SkelSpheres>
//2!1#B#1#1/01/*1,2!41!1A$12!1/#1/,4/9+1/%1/.2&101*2$1/1-1%1,1&2)2//#101!1)1)31/02.1(E2%1(1/02#1&1$2$5(32//02/*21!2+2!2&1/*3(1/5)1!1/.1+101/01!2/#1!3#1///+3+m(2%1(101101$4)1(1)2-106!1//(1$12/!1&2(12/01/$1/(2$2!1!202010103#2!2.2$306+

>  <Structure>
fgwqQ@LEwAAg^AxKdLdbRRTRbfQRbfbIUUSUTsUUUUXXaRLPr|p

>  <Atoms>
30

>  <Bonds>
29

>  <Total Molweight>
412

>  <Total Molweight 2>
412.208

>  <cLogP>
2.1344

>  <H-Acceptors>
8

>  <H-Donors>
0

>  <Total Surface Area>
53.99

>  <Relative PSA>
1.1797

>  <Polar Surface Area>
77.3

>  <Shape Index>
0.56667

>  <Molecular Flexibility>
0.73358

>  <Molecular Complexity>
0.67407

>  <Non-H Atoms>
30

>  <Non-C/H Atoms>
10

>  <Electronegative Atoms>
10

>  <Stereo Centers>
4

>  <Rotatable Bonds>
18

>  <Rings Closures>
0

>  <Aromatic Rings>
0

>  <Aromatic Atoms>
0

>  <sp3-Atoms>
23

>  <Symmetric atoms>
1

$$$$

eCreator 1.02D

 30 29  0  0  0  0  0  0  0  0999 V2000
    8.6603   -0.5000   -0.0000 P   0  0  0  0  0  0  0  0  0  0  0  0
    8.6603   -1.5000   -0.0000 O   0  0  0  0  0  0  0  0  0  0  0  0
    7.7942   -0.0000   -0.0000 O   0  0  0  0  0  0  0  0  0  0  0  0
    9.5263   -0.0000   -0.0000 N   0  0  0  0  0  0  0  0  0  0  0  0
    7.7942   -2.0000   -0.0000 C   0  0  0  0  0  0  0  0  0  0  0  0
    6.9282   -0.5000   -0.0000 C   0  0  0  0  0  0  0  0  0  0  0  0
   10.3923   -0.5000   -0.0000 C   0  0  0  0  0  0  0  0  0  0  0  0
    7.7942   -3.0000   -0.0000 C   0  0  0  0  0  0  0  0  0  0  0  0
    6.9282   -1.5000   -0.0000 C   0  0  0  0  0  0  0  0  0  0  0  0
    6.0622   -0.0000   -0.0000 C   0  0  0  0  0  0  0  0  0  0  0  0
   11.2583   -0.0000   -0.0000 C   0  0  0  0  0  0  0  0  0  0  0  0
    6.9282   -3.5000   -0.0000 C   0  0  0  0  0  0  0  0  0  0  0  0
    6.0622   -2.0000   -0.0000 C   0  0  0  0  0  0  0  0  0  0  0  0
    5.1962   -0.5000   -0.0000 O   0  0  0  0  0  0  0  0  0  0  0  0
    6.0622    1.0000   -0.0000 C   0  0  0  0  0  0  0  0  0  0  0  0
   11.2583    1.0000   -0.0000 O   0  0  0  0  0  0  0  0  0  0  0  0
   12.1244   -0.5000   -0.0000 O   0  0  0  0  0  0  0  0  0  0  0  0
    6.0622   -3.0000   -0.0000 C   0  0  0  0  0  0  0  0  0  0  0  0
    4.3301   -0.0000   -0.0000 C   0  0  0  0  0  0  0  0  0  0  0  0
    6.9282    1.5000   -0.0000 C   0  0  0  0  0  0  0  0  0  0  0  0
   12.9904   -0.0000   -0.0000 C   0  0  0  0  0  0  0  0  0  0  0  0
    3.4641   -0.5000   -0.0000 N   0  0  0  0  0  0  0  0  0  0  0  0
    6.9282    2.5000   -0.0000 F   0  0  0  0  0  0  0  0  0  0  0  0
   13.8564   -0.5000   -0.0000 C   0  0  0  0  0  0  0  0  0  0  0  0
   12.9904    1.0000   -0.0000 C   0  0  0  0  0  0  0  0  0  0  0  0
    2.5981   -0.0000   -0.0000 C   0  0  0  0  0  0  0  0  0  0  0  0
    3.4641   -1.5000   -0.0000 C   0  0  0  0  0  0  0  0  0  0  0  0
    1.7321   -0.5000   -0.0000 C   0  0  0  0  0  0  0  0  0  0  0  0
    1.7321   -1.5000   -0.0000 C   0  0  0  0  0  0  0  0  0  0  0  0
    0.8660   -2.0000   -0.0000 O   0  0  0  0  0  0  0  0  0  0  0  0
  1  2  1  0  0  0  0
  1  3  1  0  0  0  0
  1  4  1  0  0  0  0
  2  5  1  0  0  0  0
  3  6  1  0  0  0  0
  4  7  1  0  0  0  0
  5  8  1  0  0  0  0
  5  9  2  0  0  0  0
 10  6  1  0  0  0  0
  7 11  1  0  0  0  0
  8 12  2  0  0  0  0
  9 13  1  0  0  0  0
 10 14  1  1  0  0  0
 10 15  1  0  0  0  0
 11 16  2  0  0  0  0
 11 17  1  0  0  0  0
 12 18  1  0  0  0  0
 14 19  1  0  0  0  0
 15 20  1  0  0  0  0
 17 21  1  0  0  0  0
 19 22  1  0  0  0  0
 20 23  1  0  0  0  0
 21 24  1  0  0  0  0
 21 25  1  0  0  0  0
 22 26  1  0  0  0  0
 22 27  1  0  0  0  0
 26 28  2  0  0  0  0
 28 29  1  0  0  0  0
 29 30  2  0  0  0  0
M  END
>  <idcoordinates2D>


>  <FragFp>
;j;ir:xzfxOijgaUjuCDYM@N0opMVG8WdNp0cEyZXF2W0kGc18F2Z!404VWW0V180440V08$21B!

>  <PathFp>
8084F2NF#6Y0m0_c0M102W1c#95428FH25Ng0660X840V0X92m06k101HWFP0BZF03c3K!62o0J2VC01F

>  <SkelSpheres>
$2+2%1(2%B(101.1%2//$4$7$2-3/%2/4)2%E%2+2-2.102(1*3.2/(3*201%1+2(101$1%1/$1(1$2#1/(31/!1(1$A&2)1/*1&2$6$1!5+1/%102*2/01.2/01/(2/0401*1//-1!1)2#101/$1)1//2/#3#3)10m/!1$1%1#5101//1(1310101//,3,1,2$1#1/01#11/!1$2/+1%102$1$1.12803*2

>  <Structure>
fgwPq@LU`bw`wAxMdLdbRTRRTTVVrTTnUUTtuMUUULpeL\eJv

>  <Atoms>
30

>  <Bonds>
29

>  <Total Molweight>
414

>  <Total Molweight 2>
414.200

>  <cLogP>
2.8548

>  <H-Acceptors>
8

>  <H-Donors>
0

>  <Total Surface Area>
86.88

>  <Relative PSA>
0.84231

>  <Polar Surface Area>
91.13

>  <Shape Index>
0.56667

>  <Molecular Flexibility>
0.79154

>  <Molecular Complexity>
0.66348

>  <Non-H Atoms>
30

>  <Non-C/H Atoms>
10

>  <Electronegative Atoms>
10

>  <Stereo Centers>
2

>  <Rotatable Bonds>
18

>  <Rings Closures>
0

>  <Aromatic Rings>
0

>  <Aromatic Atoms>
0

>  <sp3-Atoms>
18

>  <Symmetric atoms>
1

$$$$

eCreator 1.02D

 30 29  0  0  0  0  0  0  0  0999 V2000
    9.5263   -0.0000   -0.0000 P   0  0  0  0  0  0  0  0  0  0  0  0
   10.3923    0.5000   -0.0000 O   0  0  0  0  0  0  0  0  0  0  0  0
    9.5263    1.0000   -0.0000 O   0  0  0  0  0  0  0  0  0  0  0  0
    8.6603   -0.5000   -0.0000 O   0  0  0  0  0  0  0  0  0  0  0  0
   10.3923   -0.5000   -0.0000 N   0  0  0  0  0  0  0  0  0  0  0  0
    8.6603    1.5000   -0.0000 C   0  0  0  0  0  0  0  0  0  0  0  0
    7.7942   -0.0000   -0.0000 C   0  0  0  0  0  0  0  0  0  0  0  0
   11.2583   -0.0000   -0.0000 C   0  0  0  0  0  0  0  0  0  0  0  0
    8.6603    2.5000   -0.0000 C   0  0  0  0  0  0  0  0  0  0  0  0
    7.7942    1.0000   -0.0000 C   0  0  0  0  0  0  0  0  0  0  0  0
    6.9282   -0.5000   -0.0000 C   0  0  0  0  0  0  0  0  0  0  0  0
   12.1244   -0.5000   -0.0000 C   0  0  0  0  0  0  0  0  0  0  0  0
   11.2583    1.0000   -0.0000 C   0  0  0  0  0  0  0  0  0  0  0  0
    7.7942    3.0000   -0.0000 C   0  0  0  0  0  0  0  0  0  0  0  0
    6.9282   -1.5000   -0.0000 O   0  0  0  0  0  0  0  0  0  0  0  0
    6.0622   -0.0000   -0.0000 C   0  0  0  0  0  0  0  0  0  0  0  0
   12.9904    0.0000   -0.0000 O   0  0  0  0  0  0  0  0  0  0  0  0
   12.1244   -1.5000   -0.0000 O   0  0  0  0  0  0  0  0  0  0  0  0
    7.7942    4.0000   -0.0000 C   0  0  0  0  0  0  0  0  0  0  0  0
    5.1962   -0.5000   -0.0000 C   0  0  0  0  0  0  0  0  0  0  0  0
   12.9904   -2.0000   -0.0000 C   0  0  0  0  0  0  0  0  0  0  0  0
    4.3301   -0.0000   -0.0000 C   0  0  0  0  0  0  0  0  0  0  0  0
   12.9904   -3.0000   -0.0000 C   0  0  0  0  0  0  0  0  0  0  0  0
    3.4641   -0.5000   -0.0000 N   0  0  0  0  0  0  0  0  0  0  0  0
    2.5981   -0.0000   -0.0000 C   0  0  0  0  0  0  0  0  0  0  0  0
    3.4641   -1.5000   -0.0000 C   0  0  0  0  0  0  0  0  0  0  0  0
    1.7321   -0.5000   -0.0000 C   0  0  0  0  0  0  0  0  0  0  0  0
    4.3301   -2.0000   -0.0000 N   0  0  0  0  0  0  0  0  0  0  0  0
    1.7321   -1.5000   -0.0000 C   0  0  0  0  0  0  0  0  0  0  0  0
    0.8660   -2.0000   -0.0000 O   0  0  0  0  0  0  0  0  0  0  0  0
  1  2  2  0  0  0  0
  1  3  1  0  0  0  0
  1  4  1  0  0  0  0
  1  5  1  0  0  0  0
  3  6  1  0  0  0  0
  4  7  1  0  0  0  0
  8  5  1  1  0  0  0
  6  9  2  0  0  0  0
  6 10  1  0  0  0  0
 11  7  1  0  0  0  0
  8 12  1  0  0  0  0
  8 13  1  0  0  0  0
  9 14  1  0  0  0  0
 11 15  1  1  0  0  0
 11 16  1  0  0  0  0
 12 17  2  0  0  0  0
 12 18  1  0  0  0  0
 14 19  2  0  0  0  0
 16 20  1  0  0  0  0
 18 21  1  0  0  0  0
 20 22  1  0  0  0  0
 21 23  1  0  0  0  0
 22 24  1  0  0  0  0
 24 25  1  0  0  0  0
 24 26  1  0  0  0  0
 25 27  2  0  0  0  0
 26 28  1  0  0  0  0
 27 29  1  0  0  0  0
 29 30  2  0  0  0  0
M  END
>  <idcoordinates2D>


>  <FragFp>
;j;ir=xtjjgiThvhDfzTsgoprXS0fjCpNgjTZfFuqFkFs1V56Z0aM14X1W0V18F428k2s$V14!

>  <PathFp>
N08082NF#DX0mV_8JP30@WC@010974V8FQH58h06!VO50V0V14m0Dk10WHWFs1cZF07d31F0L2k0F2Vh05F

>  <SkelSpheres>
/02/%D%1011(1/%2(1/2!2$5$5/.2(1/!1*A$12/.2/!1///,1&1)1$1,21%2.1//*1!1/!2$2-2#8&2(1//#1$7$1!2/2(1)2+6%2#1/!2!201#3*3+1/(2$2)2203+1.1/$1!1%2!10102,2(3%1)2(2$1(2//!20l3&1%1(2%11/!1/#1)2/&101/01$35)1%1(21#1$1.101#3/)2.2$2+1103%122#1,1030301)

>  <Structure>
fgwqr@B]wAFGAc\G`eUjrss_z|kmUSUULuUSRcbUD\il

>  <Atoms>
30

>  <Bonds>
29

>  <Total Molweight>
413

>  <Total Molweight 2>
413.197

>  <cLogP>
0.2278

>  <H-Acceptors>
10

>  <H-Donors>
0

>  <Total Surface Area>
100.54

>  <Relative PSA>
0.9633

>  <Polar Surface Area>
118.66

>  <Shape Index>
0.6

>  <Molecular Flexibility>
0.77613

>  <Molecular Complexity>
0.71194

>  <Non-H Atoms>
30

>  <Non-C/H Atoms>
11

>  <Electronegative Atoms>
11

>  <Stereo Centers>
3

>  <Rotatable Bonds>
17

>  <Rings Closures>
0

>  <Aromatic Rings>
0

>  <Aromatic Atoms>
0

>  <sp3-Atoms>
17

>  <Symmetric atoms>
0

$$$$

eCreator 1.02D

 31 30  0  0  0  0  0  0  0  0999 V2000
    7.7942   -0.0000   -0.0000 P   0  0  0  0  0  0  0  0  0  0  0  0
    8.6603   -0.5000   -0.0000 O   0  0  0  0  0  0  0  0  0  0  0  0
    6.9282   -0.5000   -0.0000 O   0  0  0  0  0  0  0  0  0  0  0  0
    7.7942    1.0000   -0.0000 N   0  0  0  0  0  0  0  0  0  0  0  0
    9.5263   -0.0000   -0.0000 C   0  0  0  0  0  0  0  0  0  0  0  0
    6.0622   -0.0000   -0.0000 C   0  0  0  0  0  0  0  0  0  0  0  0
    6.9282    1.5000   -0.0000 C   0  0  0  0  0  0  0  0  0  0  0  0
   10.3923   -0.5000   -0.0000 C   0  0  0  0  0  0  0  0  0  0  0  0
    9.5263    1.0000   -0.0000 C   0  0  0  0  0  0  0  0  0  0  0  0
    5.1962   -0.5000   -0.0000 C   0  0  0  0  0  0  0  0  0  0  0  0
    6.9282    2.5000   -0.0000 C   0  0  0  0  0  0  0  0  0  0  0  0
    6.0622    1.0000   -0.0000 C   0  0  0  0  0  0  0  0  0  0  0  0
   11.2583   -0.0000   -0.0000 C   0  0  0  0  0  0  0  0  0  0  0  0
    4.3301   -0.0000   -0.0000 O   0  0  0  0  0  0  0  0  0  0  0  0
    5.1962   -1.5000   -0.0000 C   0  0  0  0  0  0  0  0  0  0  0  0
    6.0622    3.0000   -0.0000 O   0  0  0  0  0  0  0  0  0  0  0  0
   11.2583    1.0000   -0.0000 C   0  0  0  0  0  0  0  0  0  0  0  0
    3.4641   -0.5000   -0.0000 C   0  0  0  0  0  0  0  0  0  0  0  0
    6.0622   -2.0000   -0.0000 O   0  0  0  0  0  0  0  0  0  0  0  0
    4.3301   -2.0000   -0.0000 C   0  0  0  0  0  0  0  0  0  0  0  0
    6.0622    4.0000   -0.0000 C   0  0  0  0  0  0  0  0  0  0  0  0
   12.1244    1.5000   -0.0000 C   0  0  0  0  0  0  0  0  0  0  0  0
    2.5981   -0.0000   -0.0000 N   0  0  0  0  0  0  0  0  0  0  0  0
    4.3301   -3.0000   -0.0000 F   0  0  0  0  0  0  0  0  0  0  0  0
    6.9282    4.5000   -0.0000 C   0  0  0  0  0  0  0  0  0  0  0  0
    5.1962    4.5000   -0.0000 C   0  0  0  0  0  0  0  0  0  0  0  0
    1.7321   -0.5000   -0.0000 C   0  0  0  0  0  0  0  0  0  0  0  0
    2.5981    1.0000   -0.0000 C   0  0  0  0  0  0  0  0  0  0  0  0
    1.7321   -1.5000   -0.0000 O   0  0  0  0  0  0  0  0  0  0  0  0
    0.8660   -0.0000   -0.0000 N   0  0  0  0  0  0  0  0  0  0  0  0
    0.0000   -0.5000   -0.0000 C   0  0  0  0  0  0  0  0  0  0  0  0
  1  2  1  0  0  0  0
  1  3  1  0  0  0  0
  1  4  1  0  0  0  0
  2  5  1  0  0  0  0
  3  6  1  0  0  0  0
  7  4  1  1  0  0  0
  5  8  1  0  0  0  0
  5  9  2  0  0  0  0
 10  6  1  0  0  0  0
  7 11  1  0  0  0  0
  7 12  1  0  0  0  0
  8 13  2  0  0  0  0
 10 14  1  6  0  0  0
 15 10  1  0  0  0  0
 11 16  1  0  0  0  0
 13 17  1  0  0  0  0
 14 18  1  0  0  0  0
 15 19  1  1  0  0  0
 15 20  1  0  0  0  0
 16 21  1  0  0  0  0
 17 22  2  0  0  0  0
 18 23  1  0  0  0  0
 20 24  1  0  0  0  0
 21 25  1  0  0  0  0
 21 26  1  0  0  0  0
 23 27  1  0  0  0  0
 23 28  1  0  0  0  0
 27 29  2  0  0  0  0
 27 30  1  0  0  0  0
 30 31  1  0  0  0  0
M  END
>  <idcoordinates2D>


>  <FragFp>
;j;ir:xzuxOjjhaUjfCDubDPJkorVl8kfGl8Z9uhVFPY4kG01cF24!JV48WV$406Fk0N08!X1B!

>  <PathFp>
!94F2NHG!2X0m0Zg4K!@51c#94428FF31NB16a2X840V0X92m06l101NW0H04VF03cA4!22o0J2V501F

>  <SkelSpheres>
/1.2$30B(111&1&1/2!1(3)1&20A$5&1//01!1/&138/301/102//0101,2,1/.1//*2)1,1!201/$2(11&2/(A2%11/$1(2&1!202$6(1/103%1/%4/01*10102/-3#1*1102!1&6#2(2//&1%1/!414$1.1/!1%101%2#1/*301&20n(2.1021&1/-2+2!5!101//,4/*2/)102!1/.1*1$2%1%103/,905+

>  <Structure>
foopq@LMoAEoINCp{HYIDdheEhleDeeMKCUUMSUUSUTuabeGRFf

>  <Atoms>
31

>  <Bonds>
30

>  <Total Molweight>
428

>  <Total Molweight 2>
428.207

>  <cLogP>
2.7335

>  <H-Acceptors>
9

>  <H-Donors>
0

>  <Total Surface Area>
82.69

>  <Relative PSA>
0.92865

>  <Polar Surface Area>
97.53

>  <Shape Index>
0.51613

>  <Molecular Flexibility>
0.81367

>  <Molecular Complexity>
0.6909

>  <Non-H Atoms>
31

>  <Non-C/H Atoms>
11

>  <Electronegative Atoms>
11

>  <Stereo Centers>
4

>  <Rotatable Bonds>
17

>  <Rings Closures>
0

>  <Aromatic Rings>
0

>  <Aromatic Atoms>
0

>  <sp3-Atoms>
20

>  <Symmetric atoms>
1

$$$$

eCreator 1.02D

 31 30  0  0  0  0  0  0  0  0999 V2000
    9.5263   -0.0000   -0.0000 P   0  0  0  0  0  0  0  0  0  0  0  0
   10.3923   -0.5000   -0.0000 O   0  0  0  0  0  0  0  0  0  0  0  0
    8.6603   -0.5000   -0.0000 O   0  0  0  0  0  0  0  0  0  0  0  0
    9.5263    1.0000   -0.0000 N   0  0  0  0  0  0  0  0  0  0  0  0
   11.2583   -0.0000   -0.0000 C   0  0  0  0  0  0  0  0  0  0  0  0
    7.7942   -0.0000   -0.0000 C   0  0  0  0  0  0  0  0  0  0  0  0
    8.6603    1.5000   -0.0000 C   0  0  0  0  0  0  0  0  0  0  0  0
   12.1244   -0.5000   -0.0000 C   0  0  0  0  0  0  0  0  0  0  0  0
    6.9282   -0.5000   -0.0000 C   0  0  0  0  0  0  0  0  0  0  0  0
    8.6603    2.5000   -0.0000 C   0  0  0  0  0  0  0  0  0  0  0  0
    7.7942    1.0000   -0.0000 C   0  0  0  0  0  0  0  0  0  0  0  0
   12.9904   -0.0000   -0.0000 C   0  0  0  0  0  0  0  0  0  0  0  0
    6.0622   -0.0000   -0.0000 C   0  0  0  0  0  0  0  0  0  0  0  0
    9.5263    3.0000   -0.0000 O   0  0  0  0  0  0  0  0  0  0  0  0
    7.7942    3.0000   -0.0000 O   0  0  0  0  0  0  0  0  0  0  0  0
   13.8564   -0.5000   -0.0000 C   0  0  0  0  0  0  0  0  0  0  0  0
    5.1962   -0.5000   -0.0000 C   0  0  0  0  0  0  0  0  0  0  0  0
    7.7942    4.0000   -0.0000 C   0  0  0  0  0  0  0  0  0  0  0  0
   13.8564   -1.5000   -0.0000 C   0  0  0  0  0  0  0  0  0  0  0  0
    4.3301   -0.0000   -0.0000 C   0  0  0  0  0  0  0  0  0  0  0  0
    8.6603    4.5000   -0.0000 C   0  0  0  0  0  0  0  0  0  0  0  0
    6.9282    4.5000   -0.0000 C   0  0  0  0  0  0  0  0  0  0  0  0
   14.7224   -2.0000   -0.0000 C   0  0  0  0  0  0  0  0  0  0  0  0
    4.3301    1.0000   -0.0000 O   0  0  0  0  0  0  0  0  0  0  0  0
    3.4641   -0.5000   -0.0000 N   0  0  0  0  0  0  0  0  0  0  0  0
    2.5981   -0.0000   -0.0000 C   0  0  0  0  0  0  0  0  0  0  0  0
    3.4641   -1.5000   -0.0000 C   0  0  0  0  0  0  0  0  0  0  0  0
    1.7321   -0.5000   -0.0000 C   0  0  0  0  0  0  0  0  0  0  0  0
    4.3301   -2.0000   -0.0000 N   0  0  0  0  0  0  0  0  0  0  0  0
    1.7321   -1.5000   -0.0000 C   0  0  0  0  0  0  0  0  0  0  0  0
    0.8660   -2.0000   -0.0000 O   0  0  0  0  0  0  0  0  0  0  0  0
  1  2  1  0  0  0  0
  1  3  1  0  0  0  0
  1  4  1  0  0  0  0
  2  5  1  0  0  0  0
  3  6  1  0  0  0  0
  7  4  1  1  0  0  0
  5  8  2  0  0  0  0
  6  9  1  0  0  0  0
  7 10  1  0  0  0  0
  7 11  1  0  0  0  0
  8 12  1  0  0  0  0
  9 13  1  0  0  0  0
 10 14  2  0  0  0  0
 10 15  1  0  0  0  0
 12 16  2  0  0  0  0
 13 17  1  0  0  0  0
 15 18  1  0  0  0  0
 16 19  1  0  0  0  0
 20 17  1  0  0  0  0
 18 21  1  0  0  0  0
 18 22  1  0  0  0  0
 19 23  2  0  0  0  0
 20 24  1  6  0  0  0
 20 25  1  0  0  0  0
 25 26  1  0  0  0  0
 25 27  1  0  0  0  0
 26 28  2  0  0  0  0
 27 29  1  0  0  0  0
 28 30  1  0  0  0  0
 30 31  2  0  0  0  0
M  END
>  <idcoordinates2D>


>  <FragFp>
;jzxzirr<xtjjhaThvCDfjUesopbVS0A9Cr8iETZXFAYFk0k9c14V06L!X1W0Z#4!V0s$X14!

>  <PathFp>
N08082N4#6X0mV_BFH30@V5@010914V8HI258h06!V940V0V10m0Ek120HWFN08ZF04d31F062k0F2Vh010

>  <SkelSpheres>
/$1#1)1#C#1#1)1&1//&12!21#9$4#1////01F%2$1/)2//#1,1$1/1/$1,1&1!1/&2!1$1)101!1!1)1%4/!2.1(9&2(1/%1%22$1$6(2//!2,6/01+2!2&1)3/%3/#3(12021//+1$1$1#2!1#2/#1!4#1//202!2/$3)10o&1&1+1!1#4)1/)1)5$1)1)2/01%2/!1&1(1+1%1%1-1(2!1+1#13%2#10103&2,102$20@(1!

>  <Structure>
foopr@LCOAEg]^CprRIIIQISKIJIQqIZjijifjijfeCEfXYNUl

>  <Atoms>
31

>  <Bonds>
30

>  <Total Molweight>
421

>  <Total Molweight 2>
421.220

>  <cLogP>
1.5161

>  <H-Acceptors>
9

>  <H-Donors>
0

>  <Total Surface Area>
92.94

>  <Relative PSA>
0.85894

>  <Polar Surface Area>
105.37

>  <Shape Index>
0.6129

>  <Molecular Flexibility>
0.75087

>  <Molecular Complexity>
0.64283

>  <Non-H Atoms>
31

>  <Non-C/H Atoms>
10

>  <Electronegative Atoms>
10

>  <Stereo Centers>
3

>  <Rotatable Bonds>
19

>  <Rings Closures>
0

>  <Aromatic Rings>
0

>  <Aromatic Atoms>
0

>  <sp3-Atoms>
18

>  <Symmetric atoms>
1

$$$$

eCreator 1.02D

 31 30  0  0  0  0  0  0  0  0999 V2000
    9.5263   -0.0000   -0.0000 P   0  0  0  0  0  0  0  0  0  0  0  0
   10.3923   -0.5000   -0.0000 O   0  0  0  0  0  0  0  0  0  0  0  0
    8.6603   -0.5000   -0.0000 O   0  0  0  0  0  0  0  0  0  0  0  0
    9.5263    1.0000   -0.0000 N   0  0  0  0  0  0  0  0  0  0  0  0
   11.2583   -0.0000   -0.0000 C   0  0  0  0  0  0  0  0  0  0  0  0
    7.7942   -0.0000   -0.0000 C   0  0  0  0  0  0  0  0  0  0  0  0
    8.6603    1.5000   -0.0000 C   0  0  0  0  0  0  0  0  0  0  0  0
   12.1244   -0.5000   -0.0000 C   0  0  0  0  0  0  0  0  0  0  0  0
    6.9282   -0.5000   -0.0000 C   0  0  0  0  0  0  0  0  0  0  0  0
    8.6603    2.5000   -0.0000 C   0  0  0  0  0  0  0  0  0  0  0  0
    7.7942    1.0000   -0.0000 C   0  0  0  0  0  0  0  0  0  0  0  0
   12.9904   -0.0000   -0.0000 C   0  0  0  0  0  0  0  0  0  0  0  0
    6.0622   -0.0000   -0.0000 O   0  0  0  0  0  0  0  0  0  0  0  0
    6.9282   -1.5000   -0.0000 C   0  0  0  0  0  0  0  0  0  0  0  0
    9.5263    3.0000   -0.0000 O   0  0  0  0  0  0  0  0  0  0  0  0
    7.7942    3.0000   -0.0000 O   0  0  0  0  0  0  0  0  0  0  0  0
   13.8564   -0.5000   -0.0000 C   0  0  0  0  0  0  0  0  0  0  0  0
    5.1962   -0.5000   -0.0000 C   0  0  0  0  0  0  0  0  0  0  0  0
    7.7942   -2.0000   -0.0000 O   0  0  0  0  0  0  0  0  0  0  0  0
    7.7942    4.0000   -0.0000 C   0  0  0  0  0  0  0  0  0  0  0  0
   13.8564   -1.5000   -0.0000 C   0  0  0  0  0  0  0  0  0  0  0  0
    4.3301   -0.0000   -0.0000 N   0  0  0  0  0  0  0  0  0  0  0  0
    5.1962   -1.5000   -0.0000 C   0  0  0  0  0  0  0  0  0  0  0  0
    8.6603    4.5000   -0.0000 C   0  0  0  0  0  0  0  0  0  0  0  0
    6.9282    4.5000   -0.0000 C   0  0  0  0  0  0  0  0  0  0  0  0
    3.4641   -0.5000   -0.0000 C   0  0  0  0  0  0  0  0  0  0  0  0
    6.0622   -2.0000   -0.0000 F   0  0  0  0  0  0  0  0  0  0  0  0
    2.5981   -0.0000   -0.0000 N   0  0  0  0  0  0  0  0  0  0  0  0
    1.7321   -0.5000   -0.0000 C   0  0  0  0  0  0  0  0  0  0  0  0
    0.8660   -0.0000   -0.0000 C   0  0  0  0  0  0  0  0  0  0  0  0
    0.0000   -0.5000   -0.0000 C   0  0  0  0  0  0  0  0  0  0  0  0
  1  2  1  0  0  0  0
  1  3  1  0  0  0  0
  1  4  1  0  0  0  0
  2  5  1  0  0  0  0
  3  6  1  0  0  0  0
  7  4  1  1  0  0  0
  5  8  2  0  0  0  0
  9  6  1  0  0  0  0
  7 10  1  0  0  0  0
  7 11  1  0  0  0  0
  8 12  1  0  0  0  0
  9 13  1  6  0  0  0
  9 14  1  0  0  0  0
 10 15  2  0  0  0  0
 10 16  1  0  0  0  0
 12 17  2  0  0  0  0
 18 13  1  6  0  0  0
 14 19  1  0  0  0  0
 16 20  1  0  0  0  0
 17 21  1  0  0  0  0
 18 22  1  0  0  0  0
 18 23  1  0  0  0  0
 20 24  1  0  0  0  0
 20 25  1  0  0  0  0
 22 26  1  0  0  0  0
 23 27  1  0  0  0  0
 26 28  1  0  0  0  0
 28 29  1  0  0  0  0
 29 30  1  0  0  0  0
 30 31  2  0  0  0  0
M  END
>  <idcoordinates2D>


>  <FragFp>
;j:UirrzxzvxsjjBaUjvCDfjT80opbVG8AdSp84ETZXF@YFVFk1c14Z04JV4X1W0V&k0s$X1B!

>  <PathFp>
8094F2NLF!4X4m0_B4J30@V58208944X0FF35Ng06Z02840V0V90u0Dk021PG0N0BZF0IcC1!22kFJ6Vh01F

>  <SkelSpheres>
//#1#D0101#1)1&1!1//$2!21!18$3#1&1//)4/C!1(1/*1//!1*1022#1/1/$1,11/1/1/!101!7!1,2!2/!2.1(A&1(1/%2&1!1&6(42//0202.1)1!2+2!2&1!2/,2$1-4)1!3/%1/$1013/1!2/#1!3#1/-2/#1(3)10n.1#1#1021&4!2%1+2/&7!1#1/01#1,1%2/!1&2(11//&1/(2(1!1#10103#2!2.2$305#2%2

>  <Structure>
foopq@LUwAAg^RCpWHYIDddheELediid\eUTuULuUUUSabEHqCKs@

>  <Atoms>
31

>  <Bonds>
30

>  <Total Molweight>
428

>  <Total Molweight 2>
428.207

>  <cLogP>
1.2101

>  <H-Acceptors>
9

>  <H-Donors>
0

>  <Total Surface Area>
82.69

>  <Relative PSA>
0.92865

>  <Polar Surface Area>
97.53

>  <Shape Index>
0.58065

>  <Molecular Flexibility>
0.76763

>  <Molecular Complexity>
0.6766

>  <Non-H Atoms>
31

>  <Non-C/H Atoms>
11

>  <Electronegative Atoms>
11

>  <Stereo Centers>
4

>  <Rotatable Bonds>
20

>  <Rings Closures>
0

>  <Aromatic Rings>
0

>  <Aromatic Atoms>
0

>  <sp3-Atoms>
22

>  <Symmetric atoms>
1

$$$$

eCreator 1.02D

 31 30  0  0  0  0  0  0  0  0999 V2000
    8.6603   -0.5000   -0.0000 P   0  0  0  0  0  0  0  0  0  0  0  0
    8.6603   -1.5000   -0.0000 O   0  0  0  0  0  0  0  0  0  0  0  0
    7.7942   -0.0000   -0.0000 O   0  0  0  0  0  0  0  0  0  0  0  0
    9.5263   -0.0000   -0.0000 N   0  0  0  0  0  0  0  0  0  0  0  0
    7.7942   -2.0000   -0.0000 C   0  0  0  0  0  0  0  0  0  0  0  0
    6.9282   -0.5000   -0.0000 C   0  0  0  0  0  0  0  0  0  0  0  0
   10.3923   -0.5000   -0.0000 C   0  0  0  0  0  0  0  0  0  0  0  0
    7.7942   -3.0000   -0.0000 C   0  0  0  0  0  0  0  0  0  0  0  0
    6.9282   -1.5000   -0.0000 C   0  0  0  0  0  0  0  0  0  0  0  0
    6.0622   -0.0000   -0.0000 C   0  0  0  0  0  0  0  0  0  0  0  0
   11.2583   -0.0000   -0.0000 C   0  0  0  0  0  0  0  0  0  0  0  0
    6.9282   -3.5000   -0.0000 C   0  0  0  0  0  0  0  0  0  0  0  0
    6.0622   -2.0000   -0.0000 C   0  0  0  0  0  0  0  0  0  0  0  0
    5.1962   -0.5000   -0.0000 O   0  0  0  0  0  0  0  0  0  0  0  0
    6.0622    1.0000   -0.0000 C   0  0  0  0  0  0  0  0  0  0  0  0
   11.2583    1.0000   -0.0000 O   0  0  0  0  0  0  0  0  0  0  0  0
   12.1244   -0.5000   -0.0000 O   0  0  0  0  0  0  0  0  0  0  0  0
    6.0622   -3.0000   -0.0000 C   0  0  0  0  0  0  0  0  0  0  0  0
    4.3301   -0.0000   -0.0000 C   0  0  0  0  0  0  0  0  0  0  0  0
    5.1962    1.5000   -0.0000 O   0  0  0  0  0  0  0  0  0  0  0  0
    6.9282    1.5000   -0.0000 C   0  0  0  0  0  0  0  0  0  0  0  0
   12.9904   -0.0000   -0.0000 C   0  0  0  0  0  0  0  0  0  0  0  0
    3.4641   -0.5000   -0.0000 N   0  0  0  0  0  0  0  0  0  0  0  0
    6.9282    2.5000   -0.0000 F   0  0  0  0  0  0  0  0  0  0  0  0
   13.8564   -0.5000   -0.0000 C   0  0  0  0  0  0  0  0  0  0  0  0
   12.9904    1.0000   -0.0000 C   0  0  0  0  0  0  0  0  0  0  0  0
    2.5981   -0.0000   -0.0000 C   0  0  0  0  0  0  0  0  0  0  0  0
    3.4641   -1.5000   -0.0000 C   0  0  0  0  0  0  0  0  0  0  0  0
    1.7321   -0.5000   -0.0000 C   0  0  0  0  0  0  0  0  0  0  0  0
    1.7321   -1.5000   -0.0000 C   0  0  0  0  0  0  0  0  0  0  0  0
    0.8660   -2.0000   -0.0000 O   0  0  0  0  0  0  0  0  0  0  0  0
  1  2  1  0  0  0  0
  1  3  1  0  0  0  0
  1  4  1  0  0  0  0
  2  5  1  0  0  0  0
  3  6  1  0  0  0  0
  4  7  1  0  0  0  0
  5  8  1  0  0  0  0
  5  9  2  0  0  0  0
 10  6  1  0  0  0  0
  7 11  1  0  0  0  0
  8 12  2  0  0  0  0
  9 13  1  0  0  0  0
 10 14  1  1  0  0  0
 15 10  1  0  0  0  0
 11 16  2  0  0  0  0
 11 17  1  0  0  0  0
 12 18  1  0  0  0  0
 14 19  1  0  0  0  0
 15 20  1  1  0  0  0
 15 21  1  0  0  0  0
 17 22  1  0  0  0  0
 19 23  1  0  0  0  0
 21 24  1  0  0  0  0
 22 25  1  0  0  0  0
 22 26  1  0  0  0  0
 23 27  1  0  0  0  0
 23 28  1  0  0  0  0
 27 29  2  0  0  0  0
 29 30  1  0  0  0  0
 30 31  2  0  0  0  0
M  END
>  <idcoordinates2D>


>  <FragFp>
;j;ir:xzfxOijhaUjuCDnr@PJopMVG8ldNp0cEyhXFHW0kGc18F2Z!4V4VWW0V18046FV08$21B!

>  <PathFp>
8094F2NHF!6Y0m0_c0M102W1c#95428FH35Ng0660X840V0X92m06k101HWFP0BZF03c3K!62o0J2VC01F

>  <SkelSpheres>
$2+2%1.@(111&1&1%2)2!1/&2$9$2-2/%2&1(4)2$3E%2+2-201,102&11*301,2,1*3*201%1+2(101+1/-1$1#1/(31/!1(1$B&2//$1&2$7$1!3//!1,2/011+102/01+3#1*11,6#2(1//-1!1)2$41/$1)1//3/#3#3)10n/(1%1#5101//1(1510101//,3,1,2)1/01#11/!1$2/+1%102$1/$10503*2

>  <Structure>
fooQq@LM`bw`y^Cp{HYIDdhddhhlimeEKeUUMMSUUUTrbT]L\eNv

>  <Atoms>
31

>  <Bonds>
30

>  <Total Molweight>
430

>  <Total Molweight 2>
430.199

>  <cLogP>
1.833

>  <H-Acceptors>
9

>  <H-Donors>
0

>  <Total Surface Area>
99.98

>  <Relative PSA>
0.86297

>  <Polar Surface Area>
111.36

>  <Shape Index>
0.54839

>  <Molecular Flexibility>
0.78697

>  <Molecular Complexity>
0.68861

>  <Non-H Atoms>
31

>  <Non-C/H Atoms>
11

>  <Electronegative Atoms>
11

>  <Stereo Centers>
3

>  <Rotatable Bonds>
18

>  <Rings Closures>
0

>  <Aromatic Rings>
0

>  <Aromatic Atoms>
0

>  <sp3-Atoms>
19

>  <Symmetric atoms>
1

$$$$

eCreator 1.02D

 31 30  0  0  0  0  0  0  0  0999 V2000
    8.6603   -0.5000   -0.0000 P   0  0  0  0  0  0  0  0  0  0  0  0
    8.6603    0.5000   -0.0000 O   0  0  0  0  0  0  0  0  0  0  0  0
    8.6603   -1.5000   -0.0000 O   0  0  0  0  0  0  0  0  0  0  0  0
    7.7942   -0.0000   -0.0000 O   0  0  0  0  0  0  0  0  0  0  0  0
    9.5263   -0.0000   -0.0000 N   0  0  0  0  0  0  0  0  0  0  0  0
    7.7942   -2.0000   -0.0000 C   0  0  0  0  0  0  0  0  0  0  0  0
    6.9282   -0.5000   -0.0000 C   0  0  0  0  0  0  0  0  0  0  0  0
   10.3923   -0.5000   -0.0000 C   0  0  0  0  0  0  0  0  0  0  0  0
    6.9282   -1.5000   -0.0000 C   0  0  0  0  0  0  0  0  0  0  0  0
    7.7942   -3.0000   -0.0000 C   0  0  0  0  0  0  0  0  0  0  0  0
    6.0622   -0.0000   -0.0000 C   0  0  0  0  0  0  0  0  0  0  0  0
   11.2583   -0.0000   -0.0000 C   0  0  0  0  0  0  0  0  0  0  0  0
    6.0622   -2.0000   -0.0000 C   0  0  0  0  0  0  0  0  0  0  0  0
    6.9282   -3.5000   -0.0000 C   0  0  0  0  0  0  0  0  0  0  0  0
    5.1962   -0.5000   -0.0000 O   0  0  0  0  0  0  0  0  0  0  0  0
   11.2583    1.0000   -0.0000 O   0  0  0  0  0  0  0  0  0  0  0  0
   12.1244   -0.5000   -0.0000 O   0  0  0  0  0  0  0  0  0  0  0  0
    6.0622   -3.0000   -0.0000 C   0  0  0  0  0  0  0  0  0  0  0  0
    4.3301   -0.0000   -0.0000 C   0  0  0  0  0  0  0  0  0  0  0  0
   12.9904   -0.0000   -0.0000 C   0  0  0  0  0  0  0  0  0  0  0  0
    3.4641   -0.5000   -0.0000 N   0  0  0  0  0  0  0  0  0  0  0  0
    4.3301    1.0000   -0.0000 C   0  0  0  0  0  0  0  0  0  0  0  0
   13.8564   -0.5000   -0.0000 C   0  0  0  0  0  0  0  0  0  0  0  0
   12.9904    1.0000   -0.0000 C   0  0  0  0  0  0  0  0  0  0  0  0
    2.5981   -0.0000   -0.0000 C   0  0  0  0  0  0  0  0  0  0  0  0
    3.4641   -1.5000   -0.0000 C   0  0  0  0  0  0  0  0  0  0  0  0
    5.1962    1.5000   -0.0000 F   0  0  0  0  0  0  0  0  0  0  0  0
    3.4641    1.5000   -0.0000 C   0  0  0  0  0  0  0  0  0  0  0  0
    1.7321   -0.5000   -0.0000 N   0  0  0  0  0  0  0  0  0  0  0  0
    0.8660   -0.0000   -0.0000 C   0  0  0  0  0  0  0  0  0  0  0  0
    0.0000   -0.5000   -0.0000 C   0  0  0  0  0  0  0  0  0  0  0  0
  1  2  2  0  0  0  0
  1  3  1  0  0  0  0
  1  4  1  0  0  0  0
  1  5  1  0  0  0  0
  3  6  1  0  0  0  0
  4  7  1  0  0  0  0
  5  8  1  0  0  0  0
  6  9  1  0  0  0  0
  6 10  2  0  0  0  0
  7 11  1  0  0  0  0
  8 12  1  0  0  0  0
  9 13  2  0  0  0  0
 10 14  1  0  0  0  0
 11 15  1  0  0  0  0
 12 16  2  0  0  0  0
 12 17  1  0  0  0  0
 13 18  1  0  0  0  0
 19 15  1  1  0  0  0
 17 20  1  0  0  0  0
 19 21  1  0  0  0  0
 22 19  1  0  0  0  0
 20 23  1  0  0  0  0
 20 24  1  0  0  0  0
 21 25  1  0  0  0  0
 21 26  1  0  0  0  0
 22 27  1  1  0  0  0
 22 28  1  0  0  0  0
 25 29  1  0  0  0  0
 29 30  1  0  0  0  0
 30 31  1  0  0  0  0
M  END
>  <idcoordinates2D>


>  <FragFp>
;jzxUirrzS:pOijCaUjQh8YrA@Fo_MYG81A9p42jTdAFVl0VFcN0J2V!K10VW!V184040V28$X1B!

>  <PathFp>
8084FHNFF!BY4m0_g4S10@W1@#964X0FN25Ng02a02850V0V96u0Dk!WPG1s1gZF0IcE1!H2JF44VC01F

>  <SkelSpheres>
$2#3&2%1.B(11$3(1(3/#1/4#19$22,2/2#1$1+4%1012%@/!2.1/01/!3.1/1&3*3/01*21(2/1(2#4/01)3!5(3//!D2%1//$101$2!206(2/2//!1!1/!1#1!2(101%1//$201!302&1!2//-1,1////+1/#3)10n1.2)1(41#3)1,2+10103/,1)1*3/0103%3!1!1!301.1/,1/,102#104%102/#2+12

>  <Structure>
foopq@BEOAFG^BCpWHYIIdeDddhmmEEECTuUSSSUUUUTaLjdBmL

>  <Atoms>
31

>  <Bonds>
30

>  <Total Molweight>
428

>  <Total Molweight 2>
428.207

>  <cLogP>
1.8168

>  <H-Acceptors>
9

>  <H-Donors>
0

>  <Total Surface Area>
71.01

>  <Relative PSA>
1.1366

>  <Polar Surface Area>
90.59

>  <Shape Index>
0.54839

>  <Molecular Flexibility>
0.75362

>  <Molecular Complexity>
0.71581

>  <Non-H Atoms>
31

>  <Non-C/H Atoms>
11

>  <Electronegative Atoms>
11

>  <Stereo Centers>
3

>  <Rotatable Bonds>
17

>  <Rings Closures>
0

>  <Aromatic Rings>
0

>  <Aromatic Atoms>
0

>  <sp3-Atoms>
22

>  <Symmetric atoms>
1

$$$$

eCreator 1.02D

 31 30  0  0  0  0  0  0  0  0999 V2000
   14.2894   -0.0000   -0.0000 P   0  0  0  0  0  0  0  0  0  0  0  0
   15.5885    0.7500   -0.0000 O   0  0  0  0  0  0  0  0  0  0  0  0
   15.5885   -0.7500   -0.0000 O   0  0  0  0  0  0  0  0  0  0  0  0
   12.9904   -0.7500   -0.0000 O   0  0  0  0  0  0  0  0  0  0  0  0
   14.2894    1.5000   -0.0000 N   0  0  0  0  0  0  0  0  0  0  0  0
   16.8875   -0.0000   -0.0000 C   0  0  0  0  0  0  0  0  0  0  0  0
   11.6913   -0.0000   -0.0000 C   0  0  0  0  0  0  0  0  0  0  0  0
   15.5885    2.2500   -0.0000 C   0  0  0  0  0  0  0  0  0  0  0  0
   18.1865   -0.7500   -0.0000 C   0  0  0  0  0  0  0  0  0  0  0  0
   10.3923   -0.7500   -0.0000 C   0  0  0  0  0  0  0  0  0  0  0  0
   15.5885    3.7500   -0.0000 C   0  0  0  0  0  0  0  0  0  0  0  0
   19.4856   -0.0000   -0.0000 C   0  0  0  0  0  0  0  0  0  0  0  0
    9.0933   -0.0000   -0.0000 O   0  0  0  0  0  0  0  0  0  0  0  0
   10.3923   -2.2500   -0.0000 C   0  0  0  0  0  0  0  0  0  0  0  0
   14.2894    4.5000   -0.0000 O   0  0  0  0  0  0  0  0  0  0  0  0
   16.8875    4.5000   -0.0000 O   0  0  0  0  0  0  0  0  0  0  0  0
   20.7846   -0.7500   -0.0000 C   0  0  0  0  0  0  0  0  0  0  0  0
    7.7942   -0.7500   -0.0000 C   0  0  0  0  0  0  0  0  0  0  0  0
   11.6913   -3.0000   -0.0000 O   0  0  0  0  0  0  0  0  0  0  0  0
   16.8875    6.0000   -0.0000 C   0  0  0  0  0  0  0  0  0  0  0  0
   20.7846   -2.2500   -0.0000 C   0  0  0  0  0  0  0  0  0  0  0  0
    6.4952   -0.0000   -0.0000 N   0  0  0  0  0  0  0  0  0  0  0  0
    7.7942   -2.2500   -0.0000 C   0  0  0  0  0  0  0  0  0  0  0  0
   18.1865    6.7500   -0.0000 C   0  0  0  0  0  0  0  0  0  0  0  0
   15.5885    6.7500   -0.0000 C   0  0  0  0  0  0  0  0  0  0  0  0
    5.1962   -0.7500   -0.0000 C   0  0  0  0  0  0  0  0  0  0  0  0
    9.0933   -3.0000   -0.0000 C   0  0  0  0  0  0  0  0  0  0  0  0
    3.8971   -0.0000   -0.0000 N   0  0  0  0  0  0  0  0  0  0  0  0
    2.5981   -0.7500   -0.0000 C   0  0  0  0  0  0  0  0  0  0  0  0
    1.2990   -0.0000   -0.0000 C   0  0  0  0  0  0  0  0  0  0  0  0
    0.0000   -0.7500   -0.0000 C   0  0  0  0  0  0  0  0  0  0  0  0
  1  2  2  0  0  0  0
  1  3  1  0  0  0  0
  1  4  1  0  0  0  0
  1  5  1  0  0  0  0
  3  6  1  0  0  0  0
  4  7  1  0  0  0  0
  5  8  1  0  0  0  0
  6  9  2  0  0  0  0
 10  7  1  0  0  0  0
  8 11  1  0  0  0  0
  9 12  1  0  0  0  0
 10 13  1  6  0  0  0
 10 14  1  0  0  0  0
 11 15  2  0  0  0  0
 11 16  1  0  0  0  0
 12 17  2  0  0  0  0
 18 13  1  6  0  0  0
 14 19  1  0  0  0  0
 16 20  1  0  0  0  0
 17 21  1  0  0  0  0
 18 22  1  0  0  0  0
 18 23  1  0  0  0  0
 20 24  1  0  0  0  0
 20 25  1  0  0  0  0
 22 26  1  0  0  0  0
 23 27  1  0  0  0  0
 26 28  1  0  0  0  0
 28 29  1  0  0  0  0
 29 30  1  0  0  0  0
 30 31  2  0  0  0  0
M  END
>  <idcoordinates2D>


>  <FragFp>
;j:UirrzS:pNijBaUjvhcYbA80op7XG81fOp04jTZAFVp0XFV1040Z!5W4V110V!4#V2N$X14!

>  <PathFp>
8094FHNLF!BX0m0_B4N10@V5@208964X0FN35Ng06Z02O50V0V94m0Dk02WPG0s1gZF03cA1!H2k0J6Vh05F

>  <SkelSpheres>
/02%1(1%G01%11(2*1!3/1/#2$5$4/.2/%4/C+1///1/!1$1!1/$103*201$1,11!1,1+1#2/(6!1,2!2/+1-19&1/1-2$101!1#1!7$1!2/2/#2-1101&1!1&1&2*3%1/%2$1!1$2$4)1!3#1,2#1/%103#1&1/+1//%2/#1(3)10n$2/!102(4102(1)2/&7&1//#1%2/*2#101!201//*1#2#1)2(1)103#2#2/#205#2%2

>  <Structure>
fooqr@BUwAFCN|dGaddfRRRTTRVRffQrSUTuTsUUUUJIRLQr|p

>  <Atoms>
31

>  <Bonds>
30

>  <Total Molweight>
425

>  <Total Molweight 2>
425.208

>  <cLogP>
0.3639

>  <H-Acceptors>
10

>  <H-Donors>
0

>  <Total Surface Area>
86.61

>  <Relative PSA>
1.0831

>  <Polar Surface Area>
110.82

>  <Shape Index>
0.58065

>  <Molecular Flexibility>
0.76323

>  <Molecular Complexity>
0.70075

>  <Non-H Atoms>
31

>  <Non-C/H Atoms>
11

>  <Electronegative Atoms>
11

>  <Stereo Centers>
3

>  <Rotatable Bonds>
19

>  <Rings Closures>
0

>  <Aromatic Rings>
0

>  <Aromatic Atoms>
0

>  <sp3-Atoms>
21

>  <Symmetric atoms>
1

$$$$

eCreator 1.02D

 30 30  0  0  0  0  0  0  0  0999 V2000
    5.1962   -0.5000   -0.0000 P   0  0  0  0  0  0  0  0  0  0  0  0
    6.0622   -0.0000   -0.0000 O   0  0  0  0  0  0  0  0  0  0  0  0
    5.1962   -1.5000   -0.0000 O   0  0  0  0  0  0  0  0  0  0  0  0
    4.3301   -0.0000   -0.0000 N   0  0  0  0  0  0  0  0  0  0  0  0
    6.9282   -0.5000   -0.0000 C   0  0  0  0  0  0  0  0  0  0  0  0
    4.3301   -2.0000   -0.0000 C   0  0  0  0  0  0  0  0  0  0  0  0
    3.4641   -0.5000   -0.0000 C   0  0  0  0  0  0  0  0  0  0  0  0
    7.7942   -0.0000   -0.0000 C   0  0  0  0  0  0  0  0  0  0  0  0
    6.9282   -1.5000   -0.0000 C   0  0  0  0  0  0  0  0  0  0  0  0
    4.3301   -3.0000   -0.0000 C   0  0  0  0  0  0  0  0  0  0  0  0
    2.5981   -0.0000   -0.0000 C   0  0  0  0  0  0  0  0  0  0  0  0
    8.6603   -0.5000   -0.0000 C   0  0  0  0  0  0  0  0  0  0  0  0
    7.7942   -2.0000   -0.0000 C   0  0  0  0  0  0  0  0  0  0  0  0
    3.5211   -3.5878   -0.0000 O   0  0  0  0  0  0  0  0  0  0  0  0
    5.1391   -3.5878   -0.0000 C   0  0  0  0  0  0  0  0  0  0  0  0
    1.7321   -0.5000   -0.0000 O   0  0  0  0  0  0  0  0  0  0  0  0
    9.5263   -0.0000   -0.0000 C   0  0  0  0  0  0  0  0  0  0  0  0
    3.8301   -4.5388   -0.0000 C   0  0  0  0  0  0  0  0  0  0  0  0
    6.0902   -3.2788   -0.0000 O   0  0  0  0  0  0  0  0  0  0  0  0
    4.8301   -4.5388   -0.0000 C   0  0  0  0  0  0  0  0  0  0  0  0
    0.8660   -0.0000   -0.0000 C   0  0  0  0  0  0  0  0  0  0  0  0
    3.2423   -5.3479   -0.0000 N   0  0  0  0  0  0  0  0  0  0  0  0
    5.4179   -5.3479   -0.0000 C   0  0  0  0  0  0  0  0  0  0  0  0
    0.8660    1.0000   -0.0000 C   0  0  0  0  0  0  0  0  0  0  0  0
    0.0000   -0.5000   -0.0000 C   0  0  0  0  0  0  0  0  0  0  0  0
    2.2478   -5.2433   -0.0000 C   0  0  0  0  0  0  0  0  0  0  0  0
    3.6491   -6.2614   -0.0000 C   0  0  0  0  0  0  0  0  0  0  0  0
    1.6600   -6.0523   -0.0000 C   0  0  0  0  0  0  0  0  0  0  0  0
    2.0668   -6.9659   -0.0000 C   0  0  0  0  0  0  0  0  0  0  0  0
    1.4790   -7.7749   -0.0000 O   0  0  0  0  0  0  0  0  0  0  0  0
  1  2  1  0  0  0  0
  1  3  1  0  0  0  0
  1  4  1  0  0  0  0
  2  5  1  0  0  0  0
  3  6  1  0  0  0  0
  4  7  1  0  0  0  0
  5  8  2  0  0  0  0
  5  9  1  0  0  0  0
 10  6  1  6  0  0  0
  7 11  1  0  0  0  0
  8 12  1  0  0  0  0
  9 13  2  0  0  0  0
 10 14  1  0  0  0  0
 15 10  1  0  0  0  0
 11 16  1  0  0  0  0
 12 17  2  0  0  0  0
 18 14  1  0  0  0  0
 15 19  1  1  0  0  0
 15 20  1  0  0  0  0
 16 21  1  0  0  0  0
 18 22  1  6  0  0  0
 20 23  1  0  0  0  0
 21 24  1  0  0  0  0
 21 25  1  0  0  0  0
 22 26  1  0  0  0  0
 22 27  1  0  0  0  0
 26 28  2  0  0  0  0
 28 29  1  0  0  0  0
 29 30  2  0  0  0  0
 18 20  1  0  0  0  0
M  END
>  <idcoordinates2D>


>  <FragFp>
;j;er:nzyxOXfpiUjf4ymrfuRkoKWK8ldGn4i9uCVNU_FHK8O8F26!LV40W_0418046NWVP01V0214!

>  <PathFp>
F094N2NH#6X0mV_cFH10@1K@0109KB28FII5Nh0660X841V0V92m0Ek101FlFN04VF03d3JF062k0J2V_01F

>  <SkelSpheres>
//(8(1&101#1!1,1/!1-10D$5.1$1/)2/&E%2/#1/#2/!2//,1%1//%1/&3(2)1$2/#2(3$1%2/%9&1/(1-1$2$6(1012//*206$1/(1!2$1+2/$1&1,6*402/0201/,1)201!2,1/&1/03#1$2/%103)20n(1.1#101#1!1$2/#22#11(13101011/02/!1$314.1)3)1-1!1$1/!1$2&1/*102!1#1/$7031)2

>  <Structure>
fgoPr@LU`bwdwAxYIDdhddheeElhi\hyjjZijZjjifqJNdTadm`

>  <Atoms>
30

>  <Bonds>
30

>  <Total Molweight>
407

>  <Total Molweight 2>
407.213

>  <cLogP>
2.4575

>  <H-Acceptors>
8

>  <H-Donors>
0

>  <Total Surface Area>
78.55

>  <Relative PSA>
0.9324

>  <Polar Surface Area>
94.29

>  <Shape Index>
0.56667

>  <Molecular Flexibility>
0.71844

>  <Molecular Complexity>
0.76987

>  <Non-H Atoms>
30

>  <Non-C/H Atoms>
9

>  <Electronegative Atoms>
9

>  <Stereo Centers>
5

>  <Rotatable Bonds>
15

>  <Rings Closures>
1

>  <Aromatic Rings>
0

>  <Aromatic Atoms>
0

>  <sp3-Atoms>
19

>  <Symmetric atoms>
1

$$$$

eCreator 1.02D

 30 30  0  0  0  0  0  0  0  0999 V2000
    6.0622   -0.0000   -0.0000 P   0  0  0  0  0  0  0  0  0  0  0  0
    6.0622   -1.0000   -0.0000 O   0  0  0  0  0  0  0  0  0  0  0  0
    6.0622    1.0000   -0.0000 O   0  0  0  0  0  0  0  0  0  0  0  0
    5.1962   -0.5000   -0.0000 O   0  0  0  0  0  0  0  0  0  0  0  0
    6.9282   -0.5000   -0.0000 N   0  0  0  0  0  0  0  0  0  0  0  0
    6.9282    1.5000   -0.0000 C   0  0  0  0  0  0  0  0  0  0  0  0
    4.3301   -0.0000   -0.0000 C   0  0  0  0  0  0  0  0  0  0  0  0
    7.7942   -0.0000   -0.0000 C   0  0  0  0  0  0  0  0  0  0  0  0
    7.7942    1.0000   -0.0000 C   0  0  0  0  0  0  0  0  0  0  0  0
    6.9282    2.5000   -0.0000 C   0  0  0  0  0  0  0  0  0  0  0  0
    3.4641   -0.5000   -0.0000 C   0  0  0  0  0  0  0  0  0  0  0  0
    8.6603   -0.5000   -0.0000 C   0  0  0  0  0  0  0  0  0  0  0  0
    8.6603    1.5000   -0.0000 C   0  0  0  0  0  0  0  0  0  0  0  0
    7.7942    3.0000   -0.0000 C   0  0  0  0  0  0  0  0  0  0  0  0
    2.5981   -0.0000   -0.0000 C   0  0  0  0  0  0  0  0  0  0  0  0
    9.5263   -0.0000   -0.0000 O   0  0  0  0  0  0  0  0  0  0  0  0
    8.6603    2.5000   -0.0000 C   0  0  0  0  0  0  0  0  0  0  0  0
    1.7321   -0.5000   -0.0000 C   0  0  0  0  0  0  0  0  0  0  0  0
   10.3923   -0.5000   -0.0000 C   0  0  0  0  0  0  0  0  0  0  0  0
    1.7321   -1.5000   -0.0000 F   0  0  0  0  0  0  0  0  0  0  0  0
    0.8660   -0.0000   -0.0000 C   0  0  0  0  0  0  0  0  0  0  0  0
   11.2583   -0.0000   -0.0000 C   0  0  0  0  0  0  0  0  0  0  0  0
    0.8660    1.0000   -0.0000 O   0  0  0  0  0  0  0  0  0  0  0  0
    0.0000   -0.5000   -0.0000 N   0  0  0  0  0  0  0  0  0  0  0  0
   -0.8660    0.0000   -0.0000 C   0  0  0  0  0  0  0  0  0  0  0  0
   -0.0000   -1.5000   -0.0000 C   0  0  0  0  0  0  0  0  0  0  0  0
   -1.7321   -0.5000   -0.0000 C   0  0  0  0  0  0  0  0  0  0  0  0
   -0.8660   -2.0000   -0.0000 N   0  0  0  0  0  0  0  0  0  0  0  0
   -1.7321   -1.5000   -0.0000 C   0  0  0  0  0  0  0  0  0  0  0  0
   -2.5981   -2.0000   -0.0000 O   0  0  0  0  0  0  0  0  0  0  0  0
  1  2  2  0  0  0  0
  1  3  1  0  0  0  0
  1  4  1  0  0  0  0
  1  5  1  0  0  0  0
  3  6  1  0  0  0  0
  4  7  1  0  0  0  0
  5  8  1  0  0  0  0
  6  9  1  0  0  0  0
  6 10  2  0  0  0  0
  7 11  1  0  0  0  0
  8 12  1  0  0  0  0
  9 13  2  0  0  0  0
 10 14  1  0  0  0  0
 11 15  1  0  0  0  0
 12 16  1  0  0  0  0
 13 17  1  0  0  0  0
 18 15  1  0  0  0  0
 16 19  1  0  0  0  0
 18 20  1  1  0  0  0
 21 18  1  0  0  0  0
 19 22  1  0  0  0  0
 21 23  1  6  0  0  0
 21 24  1  0  0  0  0
 24 25  1  0  0  0  0
 24 26  1  0  0  0  0
 25 27  2  0  0  0  0
 26 28  1  0  0  0  0
 27 29  1  0  0  0  0
 29 30  2  0  0  0  0
 28 29  1  0  0  0  0
M  END
>  <idcoordinates2D>


>  <FragFp>
;j;ir<yxOijhiTdAhiYrAuskZMnx03E1b4ifPhdPYoHH08c0J2!@MGF1W_0J184J40W28$X1B!

>  <PathFp>
F0918IN0F80DY4mV_gJU10219e218934V8FI25Nh06X0V95FV0mG6mVUl1!JWGs1aVF0Jd70F0L2oFF6V5050

>  <SkelSpheres>
3#2/*1&E(11(1-1/#1/2!205$2+1021.2#2&1(14(12%C#2-2&1/.1,4///#1/01!1&2101/&1-2/2%2!2!7(3-1/#8&1//%12$2$6/1(2/&12!22$1!1$2-2!110201%2(101//!301,1!4/*1/!1!1$1!21#1%2///.2/.10l1%104%2)1)1#2)1/#1/)2//!301-2!3$21!1%1+2+1#1/01/%1%1%105(2/#2!1)2

>  <Structure>
fgopq@B]wAFOMnCpsHYIIdeDddeehmCDemgZjiijjjjffQFEbAVf

>  <Atoms>
30

>  <Bonds>
30

>  <Total Molweight>
416

>  <Total Molweight 2>
416.196

>  <cLogP>
1.4891

>  <H-Acceptors>
9

>  <H-Donors>
0

>  <Total Surface Area>
92.8

>  <Relative PSA>
0.90312

>  <Polar Surface Area>
101.59

>  <Shape Index>
0.6

>  <Molecular Flexibility>
0.7127

>  <Molecular Complexity>
0.74185

>  <Non-H Atoms>
30

>  <Non-C/H Atoms>
11

>  <Electronegative Atoms>
11

>  <Stereo Centers>
3

>  <Rotatable Bonds>
14

>  <Rings Closures>
1

>  <Aromatic Rings>
0

>  <Aromatic Atoms>
0

>  <sp3-Atoms>
17

>  <Symmetric atoms>
0

$$$$

eCreator 1.02D

 31 30  0  0  0  0  0  0  0  0999 V2000
   15.5885   -0.7500   -0.0000 P   0  0  0  0  0  0  0  0  0  0  0  0
   14.2894   -1.5000   -0.0000 O   0  0  0  0  0  0  0  0  0  0  0  0
   15.5885   -2.2500   -0.0000 O   0  0  0  0  0  0  0  0  0  0  0  0
   14.2894   -0.0000   -0.0000 O   0  0  0  0  0  0  0  0  0  0  0  0
   16.8875   -0.0000   -0.0000 N   0  0  0  0  0  0  0  0  0  0  0  0
   14.2894   -3.0000   -0.0000 C   0  0  0  0  0  0  0  0  0  0  0  0
   12.9904   -0.7500   -0.0000 C   0  0  0  0  0  0  0  0  0  0  0  0
   18.1866   -0.7500   -0.0000 C   0  0  0  0  0  0  0  0  0  0  0  0
   12.9904   -2.2500   -0.0000 C   0  0  0  0  0  0  0  0  0  0  0  0
   14.2894   -4.5000   -0.0000 C   0  0  0  0  0  0  0  0  0  0  0  0
   11.6914   -0.0000   -0.0000 C   0  0  0  0  0  0  0  0  0  0  0  0
   19.4856   -0.0000   -0.0000 C   0  0  0  0  0  0  0  0  0  0  0  0
   11.6914   -3.0000   -0.0000 C   0  0  0  0  0  0  0  0  0  0  0  0
   12.9904   -5.2500   -0.0000 C   0  0  0  0  0  0  0  0  0  0  0  0
   10.3923   -0.7500   -0.0000 C   0  0  0  0  0  0  0  0  0  0  0  0
   20.7846   -0.7500   -0.0000 O   0  0  0  0  0  0  0  0  0  0  0  0
   11.6914   -4.5000   -0.0000 C   0  0  0  0  0  0  0  0  0  0  0  0
    9.0933   -0.0000   -0.0000 C   0  0  0  0  0  0  0  0  0  0  0  0
   22.0837   -0.0000   -0.0000 C   0  0  0  0  0  0  0  0  0  0  0  0
    9.8433    1.2990   -0.0000 F   0  0  0  0  0  0  0  0  0  0  0  0
    7.7942   -0.7500   -0.0000 C   0  0  0  0  0  0  0  0  0  0  0  0
    8.3433    1.2990   -0.0000 C   0  0  0  0  0  0  0  0  0  0  0  0
   23.3827   -0.7500   -0.0000 C   0  0  0  0  0  0  0  0  0  0  0  0
    7.7942   -2.2500   -0.0000 O   0  0  0  0  0  0  0  0  0  0  0  0
    6.4952   -0.0000   -0.0000 N   0  0  0  0  0  0  0  0  0  0  0  0
    5.1962   -0.7500   -0.0000 C   0  0  0  0  0  0  0  0  0  0  0  0
    3.8971   -0.0000   -0.0000 N   0  0  0  0  0  0  0  0  0  0  0  0
    2.5981   -0.7500   -0.0000 C   0  0  0  0  0  0  0  0  0  0  0  0
    2.5981   -2.2500   -0.0000 O   0  0  0  0  0  0  0  0  0  0  0  0
    1.2990   -0.0000   -0.0000 C   0  0  0  0  0  0  0  0  0  0  0  0
    0.0000   -0.7500   -0.0000 C   0  0  0  0  0  0  0  0  0  0  0  0
  1  2  2  0  0  0  0
  1  3  1  0  0  0  0
  1  4  1  0  0  0  0
  1  5  1  0  0  0  0
  3  6  1  0  0  0  0
  4  7  1  0  0  0  0
  5  8  1  0  0  0  0
  6  9  1  0  0  0  0
  6 10  2  0  0  0  0
  7 11  1  0  0  0  0
  8 12  1  0  0  0  0
  9 13  2  0  0  0  0
 10 14  1  0  0  0  0
 11 15  1  0  0  0  0
 12 16  1  0  0  0  0
 13 17  1  0  0  0  0
 18 15  1  0  0  0  0
 16 19  1  0  0  0  0
 18 20  1  6  0  0  0
 21 18  1  0  0  0  0
 18 22  1  0  0  0  0
 19 23  1  0  0  0  0
 21 24  1  1  0  0  0
 21 25  1  0  0  0  0
 25 26  1  0  0  0  0
 26 27  1  0  0  0  0
 27 28  1  0  0  0  0
 28 29  2  0  0  0  0
 28 30  1  0  0  0  0
 30 31  2  0  0  0  0
M  END
>  <idcoordinates2D>


>  <FragFp>
;j;ir:UzypNijziTd@heYrfu8kZMYlK1A0_VVfPW9FYs!28!J2#51!W4V01840J0V28!V0X1B!

>  <PathFp>
!8!HN0F!DY4m0_gJS10219e218924V8FF25Ng06X0V950V0XG6mVUl1!JW1s1ZVF0Fc70F0H2oFF6V5050

>  <SkelSpheres>
$2//!F(11(1!3/$1!2/&2!402$4+1021!1+2#21%1)4(12%D/!2$101//!3)3)1!1///(1*21#1!2/)1/&2)2!8(302+1/#@!1!11/1&1-2$1$6/1(2/#1!1*3!1$2-2!1!2!3$2(1//$201,4!4(3,1/&1,1#1%3/////.10n1%1(21(5+1+1//#1//,32/!3$21!1%1*22!1(1#1)1&1$1/&1%105(2/#1101(12

>  <Structure>
foopq@BCWAFO]NCpsHYIIdeDddeeiEiTeLuUSSUUUUTrbLKDBmL

>  <Atoms>
31

>  <Bonds>
30

>  <Total Molweight>
428

>  <Total Molweight 2>
428.207

>  <cLogP>
1.9151

>  <H-Acceptors>
9

>  <H-Donors>
0

>  <Total Surface Area>
89.71

>  <Relative PSA>
0.93423

>  <Polar Surface Area>
101.59

>  <Shape Index>
0.6129

>  <Molecular Flexibility>
0.82668

>  <Molecular Complexity>
0.70997

>  <Non-H Atoms>
31

>  <Non-C/H Atoms>
11

>  <Electronegative Atoms>
11

>  <Stereo Centers>
3

>  <Rotatable Bonds>
17

>  <Rings Closures>
0

>  <Aromatic Rings>
0

>  <Aromatic Atoms>
0

>  <sp3-Atoms>
19

>  <Symmetric atoms>
0

$$$$

eCreator 1.02D

 31 30  0  0  0  0  0  0  0  0999 V2000
    9.5263   -0.0000   -0.0000 P   0  0  0  0  0  0  0  0  0  0  0  0
   10.3923    0.5000   -0.0000 O   0  0  0  0  0  0  0  0  0  0  0  0
   10.3923   -0.5000   -0.0000 O   0  0  0  0  0  0  0  0  0  0  0  0
    8.6603   -0.5000   -0.0000 O   0  0  0  0  0  0  0  0  0  0  0  0
    9.5263    1.0000   -0.0000 N   0  0  0  0  0  0  0  0  0  0  0  0
   11.2583   -0.0000   -0.0000 C   0  0  0  0  0  0  0  0  0  0  0  0
    7.7942   -0.0000   -0.0000 C   0  0  0  0  0  0  0  0  0  0  0  0
    8.6603    1.5000   -0.0000 C   0  0  0  0  0  0  0  0  0  0  0  0
   11.2583    1.0000   -0.0000 C   0  0  0  0  0  0  0  0  0  0  0  0
   12.1244   -0.5000   -0.0000 C   0  0  0  0  0  0  0  0  0  0  0  0
    6.9282   -0.5000   -0.0000 C   0  0  0  0  0  0  0  0  0  0  0  0
    8.6603    2.5000   -0.0000 C   0  0  0  0  0  0  0  0  0  0  0  0
    7.7942    1.0000   -0.0000 C   0  0  0  0  0  0  0  0  0  0  0  0
   12.1244    1.5000   -0.0000 C   0  0  0  0  0  0  0  0  0  0  0  0
    6.0622   -0.0000   -0.0000 C   0  0  0  0  0  0  0  0  0  0  0  0
    7.7942    3.0000   -0.0000 O   0  0  0  0  0  0  0  0  0  0  0  0
   12.9904    1.0000   -0.0000 C   0  0  0  0  0  0  0  0  0  0  0  0
    5.1962   -0.5000   -0.0000 C   0  0  0  0  0  0  0  0  0  0  0  0
    7.7942    4.0000   -0.0000 C   0  0  0  0  0  0  0  0  0  0  0  0
   13.8564    1.5000   -0.0000 C   0  0  0  0  0  0  0  0  0  0  0  0
    5.1962   -1.5000   -0.0000 F   0  0  0  0  0  0  0  0  0  0  0  0
    4.3301   -0.0000   -0.0000 C   0  0  0  0  0  0  0  0  0  0  0  0
    6.9282    4.5000   -0.0000 C   0  0  0  0  0  0  0  0  0  0  0  0
    4.3301    1.0000   -0.0000 O   0  0  0  0  0  0  0  0  0  0  0  0
    3.4641   -0.5000   -0.0000 N   0  0  0  0  0  0  0  0  0  0  0  0
    2.5981   -0.0000   -0.0000 C   0  0  0  0  0  0  0  0  0  0  0  0
    3.4641   -1.5000   -0.0000 C   0  0  0  0  0  0  0  0  0  0  0  0
    1.7321   -0.5000   -0.0000 C   0  0  0  0  0  0  0  0  0  0  0  0
    1.7321   -1.5000   -0.0000 C   0  0  0  0  0  0  0  0  0  0  0  0
    2.5981   -2.0000   -0.0000 O   0  0  0  0  0  0  0  0  0  0  0  0
    0.8660   -2.0000   -0.0000 N   0  0  0  0  0  0  0  0  0  0  0  0
  1  2  2  0  0  0  0
  1  3  1  0  0  0  0
  1  4  1  0  0  0  0
  1  5  1  0  0  0  0
  3  6  1  0  0  0  0
  4  7  1  0  0  0  0
  8  5  1  1  0  0  0
  6  9  1  0  0  0  0
  6 10  2  0  0  0  0
  7 11  1  0  0  0  0
  8 12  1  0  0  0  0
  8 13  1  0  0  0  0
  9 14  2  0  0  0  0
 11 15  1  0  0  0  0
 12 16  1  0  0  0  0
 14 17  1  0  0  0  0
 18 15  1  0  0  0  0
 16 19  1  0  0  0  0
 17 20  2  0  0  0  0
 18 21  1  1  0  0  0
 22 18  1  0  0  0  0
 19 23  1  0  0  0  0
 22 24  1  6  0  0  0
 22 25  1  0  0  0  0
 25 26  1  0  0  0  0
 25 27  1  0  0  0  0
 26 28  2  0  0  0  0
 28 29  1  0  0  0  0
 29 30  2  0  0  0  0
 29 31  1  0  0  0  0
M  END
>  <idcoordinates2D>


>  <FragFp>
;j;ir<yxOijhiTdQhDYbAuNk_rnp03E1bJifP_dNfoHF!8VJ2!8L1FWW50J!JJ40W2N$21B!

>  <PathFp>
F08083N0G80@X4mV_cJU10@19e01093408FI21Nh0622V85FV0m12m0Ek1!FWGk1aVF0Fd30F0L2oFF2V5050

>  <SkelSpheres>
/)2%2&B(11%201-1,1/&2!208$6/1-2/$2/0A/!1&1*3.11.15///#1#2,1!1*1$3/11!1*2&2(1)1!72!1-2!1/$81%1//&31#22#6+2,2/&12!2!4%1$31/0202(1//-3/!4//-2!1$1///,22/2/&1&20n1%1/,10102)1,2%1*2/&21#1#1.73#1*2(211*1)2$2%101,1/,2%1%10401%2/#205+

>  <Structure>
foopq@BC_AFO]nCpKHYIIdeDhlldeDXXlhuUSTuTuUSMcbcJqAe[@

>  <Atoms>
31

>  <Bonds>
30

>  <Total Molweight>
428

>  <Total Molweight 2>
428.207

>  <cLogP>
1.2034

>  <H-Acceptors>
9

>  <H-Donors>
0

>  <Total Surface Area>
105.31

>  <Relative PSA>
0.79584

>  <Polar Surface Area>
101.59

>  <Shape Index>
0.58065

>  <Molecular Flexibility>
0.76801

>  <Molecular Complexity>
0.70285

>  <Non-H Atoms>
31

>  <Non-C/H Atoms>
11

>  <Electronegative Atoms>
11

>  <Stereo Centers>
4

>  <Rotatable Bonds>
17

>  <Rings Closures>
0

>  <Aromatic Rings>
0

>  <Aromatic Atoms>
0

>  <sp3-Atoms>
16

>  <Symmetric atoms>
0

$$$$

eCreator 1.02D

 31 31  0  0  0  0  0  0  0  0999 V2000
    9.0933   -0.0000   -0.0000 P   0  0  0  0  0  0  0  0  0  0  0  0
   10.3923   -0.7500   -0.0000 O   0  0  0  0  0  0  0  0  0  0  0  0
    7.7942   -0.7500   -0.0000 O   0  0  0  0  0  0  0  0  0  0  0  0
    9.0933    1.5000   -0.0000 N   0  0  0  0  0  0  0  0  0  0  0  0
   11.6914   -0.0000   -0.0000 C   0  0  0  0  0  0  0  0  0  0  0  0
    6.4952   -0.0000   -0.0000 C   0  0  0  0  0  0  0  0  0  0  0  0
    7.7942    2.2500   -0.0000 C   0  0  0  0  0  0  0  0  0  0  0  0
   12.9904   -0.7500   -0.0000 C   0  0  0  0  0  0  0  0  0  0  0  0
    5.1962   -0.7500   -0.0000 C   0  0  0  0  0  0  0  0  0  0  0  0
    7.7942    3.7500   -0.0000 C   0  0  0  0  0  0  0  0  0  0  0  0
   14.2894   -0.0000   -0.0000 C   0  0  0  0  0  0  0  0  0  0  0  0
    3.8971   -0.0000   -0.0000 C   0  0  0  0  0  0  0  0  0  0  0  0
    6.4952    4.5000   -0.0000 O   0  0  0  0  0  0  0  0  0  0  0  0
   14.2894    1.5000   -0.0000 C   0  0  0  0  0  0  0  0  0  0  0  0
    3.8971    1.5000   -0.0000 O   0  0  0  0  0  0  0  0  0  0  0  0
    2.5981   -0.7500   -0.0000 C   0  0  0  0  0  0  0  0  0  0  0  0
    6.4952    6.0000   -0.0000 C   0  0  0  0  0  0  0  0  0  0  0  0
   15.5885    2.2500   -0.0000 C   0  0  0  0  0  0  0  0  0  0  0  0
    1.8481   -2.0490   -0.0000 F   0  0  0  0  0  0  0  0  0  0  0  0
    1.2990   -0.0000   -0.0000 C   0  0  0  0  0  0  0  0  0  0  0  0
    3.3481   -2.0490   -0.0000 C   0  0  0  0  0  0  0  0  0  0  0  0
    5.1962    6.7500   -0.0000 C   0  0  0  0  0  0  0  0  0  0  0  0
   16.8875    1.5000   -0.0000 C   0  0  0  0  0  0  0  0  0  0  0  0
    1.2990    1.5000   -0.0000 O   0  0  0  0  0  0  0  0  0  0  0  0
    0.0000   -0.7500   -0.0000 N   0  0  0  0  0  0  0  0  0  0  0  0
   -1.2990    0.0000   -0.0000 C   0  0  0  0  0  0  0  0  0  0  0  0
   -0.0000   -2.2500   -0.0000 C   0  0  0  0  0  0  0  0  0  0  0  0
   -2.5981   -0.7500   -0.0000 C   0  0  0  0  0  0  0  0  0  0  0  0
   -1.2990   -3.0000   -0.0000 N   0  0  0  0  0  0  0  0  0  0  0  0
   -2.5981   -2.2500   -0.0000 C   0  0  0  0  0  0  0  0  0  0  0  0
   -3.8971   -3.0000   -0.0000 O   0  0  0  0  0  0  0  0  0  0  0  0
  1  2  1  0  0  0  0
  1  3  1  0  0  0  0
  1  4  1  0  0  0  0
  2  5  1  0  0  0  0
  3  6  1  0  0  0  0
  4  7  1  0  0  0  0
  5  8  1  0  0  0  0
  6  9  1  0  0  0  0
  7 10  1  0  0  0  0
  8 11  2  0  0  0  0
 12  9  1  0  0  0  0
 10 13  1  0  0  0  0
 11 14  1  0  0  0  0
 12 15  1  6  0  0  0
 16 12  1  0  0  0  0
 13 17  1  0  0  0  0
 14 18  2  0  0  0  0
 16 19  1  1  0  0  0
 20 16  1  0  0  0  0
 16 21  1  0  0  0  0
 17 22  1  0  0  0  0
 18 23  1  0  0  0  0
 20 24  1  6  0  0  0
 20 25  1  0  0  0  0
 25 26  1  0  0  0  0
 25 27  1  0  0  0  0
 26 28  2  0  0  0  0
 27 29  1  0  0  0  0
 28 30  1  0  0  0  0
 30 31  2  0  0  0  0
 29 30  1  0  0  0  0
M  END
>  <idcoordinates2D>


>  <FragFp>
;j;er:nzyxOXfreThf4ymbduwkoKlxKnC1YZi9PCVPUgHH30c8F260@LkF1V_VJ#JLFW0H!V0X1B!

>  <PathFp>
F0918IN2G802Y4kV_gFM1021GX2189KBV8FI31FC06X2V94FV0mG2HVUl1!JWFF06VF2Jd70F062oFF6V4010

>  <SkelSpheres>
32/#1/0D(1)2!5!12/#1%1/202206$1.1/$1/4/C#21/%1)1/&3&301/,2/1//!2!1/&1&2#1%1$2,21$6/#3!1/#@&1//%12$1!106/02/1*1#1#2-2-2#102/0101/%1(1(2)1!5$1//(1101(21!11%2/*1#1//+1!2+2!20n!1%4.11#1$1&1-3+1(1!2%1*1/-2/)21)1!1(2*12!3/&1)1&1%1%104/+15071*

>  <Structure>
fopq@LCOAAg]^CpSHYIDddddeDmHehxdl^}UUSUTuUUMMcT}LqDdK@

>  <Atoms>
31

>  <Bonds>
31

>  <Total Molweight>
428

>  <Total Molweight 2>
428.207

>  <cLogP>
1.2548

>  <H-Acceptors>
9

>  <H-Donors>
0

>  <Total Surface Area>
85.79

>  <Relative PSA>
0.93123

>  <Polar Surface Area>
108.53

>  <Shape Index>
0.6129

>  <Molecular Flexibility>
0.73506

>  <Molecular Complexity>
0.76455

>  <Non-H Atoms>
31

>  <Non-C/H Atoms>
11

>  <Electronegative Atoms>
11

>  <Stereo Centers>
4

>  <Rotatable Bonds>
16

>  <Rings Closures>
1

>  <Aromatic Rings>
0

>  <Aromatic Atoms>
0

>  <sp3-Atoms>
20

>  <Symmetric atoms>
0

$$$$

eCreator 1.02D

 32 31  0  0  0  0  0  0  0  0999 V2000
    9.5263   -0.0000   -0.0000 P   0  0  0  0  0  0  0  0  0  0  0  0
   10.3923    0.5000   -0.0000 O   0  0  0  0  0  0  0  0  0  0  0  0
   10.3923   -0.5000   -0.0000 O   0  0  0  0  0  0  0  0  0  0  0  0
    8.6603   -0.5000   -0.0000 O   0  0  0  0  0  0  0  0  0  0  0  0
    9.5263    1.0000   -0.0000 N   0  0  0  0  0  0  0  0  0  0  0  0
   11.2583   -0.0000   -0.0000 C   0  0  0  0  0  0  0  0  0  0  0  0
    7.7942   -0.0000   -0.0000 C   0  0  0  0  0  0  0  0  0  0  0  0
   10.3923    1.5000   -0.0000 C   0  0  0  0  0  0  0  0  0  0  0  0
   12.1244   -0.5000   -0.0000 C   0  0  0  0  0  0  0  0  0  0  0  0
    6.9282   -0.5000   -0.0000 C   0  0  0  0  0  0  0  0  0  0  0  0
   10.3923    2.5000   -0.0000 C   0  0  0  0  0  0  0  0  0  0  0  0
   11.2583    1.0000   -0.0000 C   0  0  0  0  0  0  0  0  0  0  0  0
   12.9904   -0.0000   -0.0000 C   0  0  0  0  0  0  0  0  0  0  0  0
    6.0622   -0.0000   -0.0000 C   0  0  0  0  0  0  0  0  0  0  0  0
    9.5263    3.0000   -0.0000 O   0  0  0  0  0  0  0  0  0  0  0  0
   11.2583    3.0000   -0.0000 O   0  0  0  0  0  0  0  0  0  0  0  0
   13.8564   -0.5000   -0.0000 C   0  0  0  0  0  0  0  0  0  0  0  0
    5.1962   -0.5000   -0.0000 C   0  0  0  0  0  0  0  0  0  0  0  0
   11.2583    4.0000   -0.0000 C   0  0  0  0  0  0  0  0  0  0  0  0
   13.8564   -1.5000   -0.0000 C   0  0  0  0  0  0  0  0  0  0  0  0
    5.1962   -1.5000   -0.0000 F   0  0  0  0  0  0  0  0  0  0  0  0
    4.3301   -0.0000   -0.0000 C   0  0  0  0  0  0  0  0  0  0  0  0
   12.1244    4.5000   -0.0000 C   0  0  0  0  0  0  0  0  0  0  0  0
   10.3923    4.5000   -0.0000 C   0  0  0  0  0  0  0  0  0  0  0  0
   14.7224   -2.0000   -0.0000 C   0  0  0  0  0  0  0  0  0  0  0  0
    4.3301    1.0000   -0.0000 O   0  0  0  0  0  0  0  0  0  0  0  0
    3.4641   -0.5000   -0.0000 N   0  0  0  0  0  0  0  0  0  0  0  0
    2.5981   -0.0000   -0.0000 C   0  0  0  0  0  0  0  0  0  0  0  0
    3.4641   -1.5000   -0.0000 C   0  0  0  0  0  0  0  0  0  0  0  0
    1.7321   -0.5000   -0.0000 C   0  0  0  0  0  0  0  0  0  0  0  0
    1.7321   -1.5000   -0.0000 C   0  0  0  0  0  0  0  0  0  0  0  0
    0.8660   -2.0000   -0.0000 O   0  0  0  0  0  0  0  0  0  0  0  0
  1  2  2  0  0  0  0
  1  3  1  0  0  0  0
  1  4  1  0  0  0  0
  1  5  1  0  0  0  0
  3  6  1  0  0  0  0
  4  7  1  0  0  0  0
  8  5  1  6  0  0  0
  6  9  2  0  0  0  0
  7 10  1  0  0  0  0
  8 11  1  0  0  0  0
  8 12  1  0  0  0  0
  9 13  1  0  0  0  0
 10 14  1  0  0  0  0
 11 15  2  0  0  0  0
 11 16  1  0  0  0  0
 13 17  2  0  0  0  0
 18 14  1  0  0  0  0
 16 19  1  0  0  0  0
 17 20  1  0  0  0  0
 18 21  1  1  0  0  0
 22 18  1  0  0  0  0
 19 23  1  0  0  0  0
 19 24  1  0  0  0  0
 20 25  2  0  0  0  0
 22 26  1  6  0  0  0
 22 27  1  0  0  0  0
 27 28  1  0  0  0  0
 27 29  1  0  0  0  0
 28 30  2  0  0  0  0
 30 31  1  0  0  0  0
 31 32  2  0  0  0  0
M  END
>  <idcoordinates2D>


>  <FragFp>
;j;ir=xtjjhiThvhDfjUuNopbYK0AECrRijT_fNfrFk0k9c54V0ZM10X1_0o!J4!W2s$21B!

>  <PathFp>
N08082N4F!DX4mV_8JP30@VCe01093408HQ258h06!VN50V0m14m0Ek120HWFs1eZF!d31F0L2kFF2Vh050

>  <SkelSpheres>
/$1#2-9#1#11(1-1&2/)2!2$A$5/.2/$2/0F%2$1-1/-1!1$2,1/-11+101$1,2#1%1/%11!1*4/1)1!2/!2/(9&2/*1$1%2$201!7(2!2,2!1&1%2$12!2!6%1/&2!2$1!1(3/%2!1*3$3,1//,11!1$1#2&2/#1!3#1,1/$2!2/$3+p1%11/%1#41#2/-1)32/&2%1+1%2/2)11/*1%1)1$1&2$1)1+1%10302$22/01010@+

>  <Structure>
e`_dND@BEhDLGOIo`O@jPrRSIIJIJYYJJKQqYMUSUSMUTuSNGBbeTpxoDy`

>  <Atoms>
32

>  <Bonds>
31

>  <Total Molweight>
442

>  <Total Molweight 2>
442.210

>  <cLogP>
0.9273

>  <H-Acceptors>
9

>  <H-Donors>
0

>  <Total Surface Area>
119.51

>  <Relative PSA>
0.78069

>  <Polar Surface Area>
115.42

>  <Shape Index>
0.59375

>  <Molecular Flexibility>
0.72671

>  <Molecular Complexity>
0.70075

>  <Non-H Atoms>
32

>  <Non-C/H Atoms>
11

>  <Electronegative Atoms>
11

>  <Stereo Centers>
4

>  <Rotatable Bonds>
17

>  <Rings Closures>
0

>  <Aromatic Rings>
0

>  <Aromatic Atoms>
0

>  <sp3-Atoms>
16

>  <Symmetric atoms>
1

$$$$

eCreator 1.02D

 32 31  0  0  0  0  0  0  0  0999 V2000
    8.6603   -0.5000   -0.0000 P   0  0  0  0  0  0  0  0  0  0  0  0
    8.6603    0.5000   -0.0000 O   0  0  0  0  0  0  0  0  0  0  0  0
    9.5263   -0.0000   -0.0000 O   0  0  0  0  0  0  0  0  0  0  0  0
    7.7942   -0.0000   -0.0000 O   0  0  0  0  0  0  0  0  0  0  0  0
    8.6603   -1.5000   -0.0000 N   0  0  0  0  0  0  0  0  0  0  0  0
   10.3923   -0.5000   -0.0000 C   0  0  0  0  0  0  0  0  0  0  0  0
    6.9282   -0.5000   -0.0000 C   0  0  0  0  0  0  0  0  0  0  0  0
    7.7942   -2.0000   -0.0000 C   0  0  0  0  0  0  0  0  0  0  0  0
   11.2583   -0.0000   -0.0000 C   0  0  0  0  0  0  0  0  0  0  0  0
   10.3923   -1.5000   -0.0000 C   0  0  0  0  0  0  0  0  0  0  0  0
    6.0622   -0.0000   -0.0000 C   0  0  0  0  0  0  0  0  0  0  0  0
    7.7942   -3.0000   -0.0000 C   0  0  0  0  0  0  0  0  0  0  0  0
    6.9282   -1.5000   -0.0000 C   0  0  0  0  0  0  0  0  0  0  0  0
   12.1244   -0.5000   -0.0000 C   0  0  0  0  0  0  0  0  0  0  0  0
    5.1962   -0.5000   -0.0000 O   0  0  0  0  0  0  0  0  0  0  0  0
    6.0622    1.0000   -0.0000 C   0  0  0  0  0  0  0  0  0  0  0  0
    6.9282   -3.5000   -0.0000 O   0  0  0  0  0  0  0  0  0  0  0  0
   12.9904   -0.0000   -0.0000 C   0  0  0  0  0  0  0  0  0  0  0  0
    4.3301   -0.0000   -0.0000 C   0  0  0  0  0  0  0  0  0  0  0  0
    6.9282   -4.5000   -0.0000 C   0  0  0  0  0  0  0  0  0  0  0  0
   12.9904    1.0000   -0.0000 C   0  0  0  0  0  0  0  0  0  0  0  0
    3.4641   -0.5000   -0.0000 N   0  0  0  0  0  0  0  0  0  0  0  0
    4.3301    1.0000   -0.0000 C   0  0  0  0  0  0  0  0  0  0  0  0
    6.0622   -5.0000   -0.0000 C   0  0  0  0  0  0  0  0  0  0  0  0
    2.5981   -0.0000   -0.0000 C   0  0  0  0  0  0  0  0  0  0  0  0
    3.4641   -1.5000   -0.0000 C   0  0  0  0  0  0  0  0  0  0  0  0
    5.1962    1.5000   -0.0000 F   0  0  0  0  0  0  0  0  0  0  0  0
    3.4641    1.5000   -0.0000 C   0  0  0  0  0  0  0  0  0  0  0  0
    1.7321   -0.5000   -0.0000 C   0  0  0  0  0  0  0  0  0  0  0  0
    4.3301   -2.0000   -0.0000 N   0  0  0  0  0  0  0  0  0  0  0  0
    1.7321   -1.5000   -0.0000 C   0  0  0  0  0  0  0  0  0  0  0  0
    0.8660   -2.0000   -0.0000 O   0  0  0  0  0  0  0  0  0  0  0  0
  1  2  2  0  0  0  0
  1  3  1  0  0  0  0
  1  4  1  0  0  0  0
  1  5  1  0  0  0  0
  3  6  1  0  0  0  0
  4  7  1  0  0  0  0
  8  5  1  6  0  0  0
  6  9  2  0  0  0  0
  6 10  1  0  0  0  0
 11  7  1  0  0  0  0
  8 12  1  0  0  0  0
  8 13  1  0  0  0  0
  9 14  1  0  0  0  0
 11 15  1  1  0  0  0
 11 16  1  0  0  0  0
 12 17  1  0  0  0  0
 14 18  2  0  0  0  0
 19 15  1  1  0  0  0
 17 20  1  0  0  0  0
 18 21  1  0  0  0  0
 19 22  1  0  0  0  0
 23 19  1  0  0  0  0
 20 24  1  0  0  0  0
 22 25  1  0  0  0  0
 22 26  1  0  0  0  0
 23 27  1  6  0  0  0
 23 28  1  0  0  0  0
 25 29  2  0  0  0  0
 26 30  1  0  0  0  0
 29 31  1  0  0  0  0
 31 32  2  0  0  0  0
M  END
>  <idcoordinates2D>


>  <FragFp>
;jzxUirrzxzyxOijCaUjvhDYrA@kkprYO83j1rJD@T_dNepFFG8Oc42Z02K14V1W0J18J4!W2N$X1B!

>  <PathFp>
F084N2NJF!DY4mV_B4T10@15@#974X0FI258h06402N50V0k94u0Dk02WFGFs1aVF07cEF!L2kFJ2V_05F

>  <SkelSpheres>
!1!1/!1%4&A(11$3/.2!1/#2$9$2/1-2/%4$1#2%C%2/.2.1+1)1/,1//#1-1$2/1#1$2!14/+1!5/!2/$1!D01$1//%211#1$6!1&2-2/.2%1*1.2//$1)1$302$2)2104)101/$1+1!1)2$1/(2/2(22,2//!20p1&2.1%1)3(21,2%1)2.1)1#1/!14)1%1(22#1&1)2$1/*1!2.2$7!2!3%103(2/#209+

>  <Structure>
e`_lFD@BJkhDLG@o`OAZPrRSIJIQZKKIQZJYGMUSUUSUUUMIGBTbTZfGDD{L

>  <Atoms>
32

>  <Bonds>
31

>  <Total Molweight>
440

>  <Total Molweight 2>
440.218

>  <cLogP>
1.2432

>  <H-Acceptors>
9

>  <H-Donors>
0

>  <Total Surface Area>
83.52

>  <Relative PSA>
0.96636

>  <Polar Surface Area>
90.59

>  <Shape Index>
0.53125

>  <Molecular Flexibility>
0.75531

>  <Molecular Complexity>
0.75032

>  <Non-H Atoms>
32

>  <Non-C/H Atoms>
11

>  <Electronegative Atoms>
11

>  <Stereo Centers>
5

>  <Rotatable Bonds>
17

>  <Rings Closures>
0

>  <Aromatic Rings>
0

>  <Aromatic Atoms>
0

>  <sp3-Atoms>
20

>  <Symmetric atoms>
0

$$$$

eCreator 1.02D

 32 31  0  0  0  0  0  0  0  0999 V2000
   14.2894   -0.0000   -0.0000 P   0  0  0  0  0  0  0  0  0  0  0  0
   15.5885    0.7500   -0.0000 O   0  0  0  0  0  0  0  0  0  0  0  0
   15.5885   -0.7500   -0.0000 O   0  0  0  0  0  0  0  0  0  0  0  0
   12.9904   -0.7500   -0.0000 O   0  0  0  0  0  0  0  0  0  0  0  0
   14.2894    1.5000   -0.0000 N   0  0  0  0  0  0  0  0  0  0  0  0
   16.8875   -0.0000   -0.0000 C   0  0  0  0  0  0  0  0  0  0  0  0
   11.6913   -0.0000   -0.0000 C   0  0  0  0  0  0  0  0  0  0  0  0
   15.5885    2.2500   -0.0000 C   0  0  0  0  0  0  0  0  0  0  0  0
   18.1865   -0.7500   -0.0000 C   0  0  0  0  0  0  0  0  0  0  0  0
   10.3923   -0.7500   -0.0000 C   0  0  0  0  0  0  0  0  0  0  0  0
   15.5885    3.7500   -0.0000 C   0  0  0  0  0  0  0  0  0  0  0  0
   19.4856   -0.0000   -0.0000 C   0  0  0  0  0  0  0  0  0  0  0  0
    9.0933   -0.0000   -0.0000 O   0  0  0  0  0  0  0  0  0  0  0  0
   10.3923   -2.2500   -0.0000 C   0  0  0  0  0  0  0  0  0  0  0  0
   14.2894    4.5000   -0.0000 O   0  0  0  0  0  0  0  0  0  0  0  0
   16.8875    4.5000   -0.0000 O   0  0  0  0  0  0  0  0  0  0  0  0
   20.7846   -0.7500   -0.0000 C   0  0  0  0  0  0  0  0  0  0  0  0
    7.7942   -0.7500   -0.0000 C   0  0  0  0  0  0  0  0  0  0  0  0
   11.6913   -3.0000   -0.0000 O   0  0  0  0  0  0  0  0  0  0  0  0
   16.8875    6.0000   -0.0000 C   0  0  0  0  0  0  0  0  0  0  0  0
   20.7846   -2.2500   -0.0000 C   0  0  0  0  0  0  0  0  0  0  0  0
    6.4952   -0.0000   -0.0000 N   0  0  0  0  0  0  0  0  0  0  0  0
    7.7942   -2.2500   -0.0000 C   0  0  0  0  0  0  0  0  0  0  0  0
   18.1865    6.7500   -0.0000 C   0  0  0  0  0  0  0  0  0  0  0  0
   15.5885    6.7500   -0.0000 C   0  0  0  0  0  0  0  0  0  0  0  0
   22.0836   -3.0000   -0.0000 C   0  0  0  0  0  0  0  0  0  0  0  0
    5.1962   -0.7500   -0.0000 C   0  0  0  0  0  0  0  0  0  0  0  0
    9.0933   -3.0000   -0.0000 C   0  0  0  0  0  0  0  0  0  0  0  0
    3.8971   -0.0000   -0.0000 N   0  0  0  0  0  0  0  0  0  0  0  0
    2.5981   -0.7500   -0.0000 C   0  0  0  0  0  0  0  0  0  0  0  0
    1.2990   -0.0000   -0.0000 C   0  0  0  0  0  0  0  0  0  0  0  0
    0.0000   -0.7500   -0.0000 C   0  0  0  0  0  0  0  0  0  0  0  0
  1  2  2  0  0  0  0
  1  3  1  0  0  0  0
  1  4  1  0  0  0  0
  1  5  1  0  0  0  0
  3  6  1  0  0  0  0
  4  7  1  0  0  0  0
  5  8  1  0  0  0  0
  6  9  2  0  0  0  0
 10  7  1  0  0  0  0
  8 11  1  0  0  0  0
  9 12  1  0  0  0  0
 10 13  1  6  0  0  0
 10 14  1  0  0  0  0
 11 15  2  0  0  0  0
 11 16  1  0  0  0  0
 12 17  2  0  0  0  0
 18 13  1  6  0  0  0
 14 19  1  0  0  0  0
 16 20  1  0  0  0  0
 17 21  1  0  0  0  0
 18 22  1  0  0  0  0
 18 23  1  0  0  0  0
 20 24  1  0  0  0  0
 20 25  1  0  0  0  0
 21 26  2  0  0  0  0
 22 27  1  0  0  0  0
 23 28  1  0  0  0  0
 27 29  1  0  0  0  0
 29 30  1  0  0  0  0
 30 31  1  0  0  0  0
 31 32  2  0  0  0  0
M  END
>  <idcoordinates2D>


>  <FragFp>
;j:UirrzS:pNijBaUjvhcYbA80op7XG81fOp04jTZAFVp0XFV1040Z!5W4V110V!4#V2N$X14!

>  <PathFp>
8094FHNLF!BX0m0_B4N10@V5@208964X0HN35Ng06Z02O50V0V94m0Dk02WPG0s1gZF03cA1!H2k0J6Vh05F

>  <SkelSpheres>
/02!1!1(1%G01%11(2*1!3/1/#2$5$6/.2//&E+1///1/!1$1!1/$103*201$1,11!1,1+1#2!1/$6!1,2!2/+1-17&1/.2$101!1#1!7$1!2/2*1(2*4!1101*1&1&2*3%4/%4$1!1$2$4)1!3#1,2#1/%103#1&1/+1//%2/#1(3)10p$2/!102(4102(1)2/&7&1//#1%2/*2#101!201//*1#2#1)1(1)103(2/#207#2%2

>  <Structure>
e`_lNH@BJchDLCGOD`OCIILdddhhdleMDe\duUMULuUTuThRRJH\Wc@

>  <Atoms>
32

>  <Bonds>
31

>  <Total Molweight>
437

>  <Total Molweight 2>
437.219

>  <cLogP>
0.6328

>  <H-Acceptors>
10

>  <H-Donors>
0

>  <Total Surface Area>
99.12

>  <Relative PSA>
0.94643

>  <Polar Surface Area>
110.82

>  <Shape Index>
0.59375

>  <Molecular Flexibility>
0.75422

>  <Molecular Complexity>
0.70181

>  <Non-H Atoms>
32

>  <Non-C/H Atoms>
11

>  <Electronegative Atoms>
11

>  <Stereo Centers>
3

>  <Rotatable Bonds>
20

>  <Rings Closures>
0

>  <Aromatic Rings>
0

>  <Aromatic Atoms>
0

>  <sp3-Atoms>
20

>  <Symmetric atoms>
1

$$$$

eCreator 1.02D

 32 31  0  0  0  0  0  0  0  0999 V2000
    8.6603   -0.5000   -0.0000 P   0  0  0  0  0  0  0  0  0  0  0  0
    8.6603    0.5000   -0.0000 O   0  0  0  0  0  0  0  0  0  0  0  0
    9.5263   -0.0000   -0.0000 O   0  0  0  0  0  0  0  0  0  0  0  0
    7.7942   -0.0000   -0.0000 O   0  0  0  0  0  0  0  0  0  0  0  0
    8.6603   -1.5000   -0.0000 N   0  0  0  0  0  0  0  0  0  0  0  0
   10.3923   -0.5000   -0.0000 C   0  0  0  0  0  0  0  0  0  0  0  0
    6.9282   -0.5000   -0.0000 C   0  0  0  0  0  0  0  0  0  0  0  0
    7.7942   -2.0000   -0.0000 C   0  0  0  0  0  0  0  0  0  0  0  0
   11.2583   -0.0000   -0.0000 C   0  0  0  0  0  0  0  0  0  0  0  0
    6.0622   -0.0000   -0.0000 C   0  0  0  0  0  0  0  0  0  0  0  0
    7.7942   -3.0000   -0.0000 C   0  0  0  0  0  0  0  0  0  0  0  0
    6.9282   -1.5000   -0.0000 C   0  0  0  0  0  0  0  0  0  0  0  0
   12.1244   -0.5000   -0.0000 C   0  0  0  0  0  0  0  0  0  0  0  0
    5.1962   -0.5000   -0.0000 O   0  0  0  0  0  0  0  0  0  0  0  0
    6.0622    1.0000   -0.0000 C   0  0  0  0  0  0  0  0  0  0  0  0
    8.6603   -3.5000   -0.0000 O   0  0  0  0  0  0  0  0  0  0  0  0
    6.9282   -3.5000   -0.0000 O   0  0  0  0  0  0  0  0  0  0  0  0
   12.9904   -0.0000   -0.0000 C   0  0  0  0  0  0  0  0  0  0  0  0
    4.3301   -0.0000   -0.0000 C   0  0  0  0  0  0  0  0  0  0  0  0
    5.1962    1.5000   -0.0000 O   0  0  0  0  0  0  0  0  0  0  0  0
    6.9282   -4.5000   -0.0000 C   0  0  0  0  0  0  0  0  0  0  0  0
   12.9904    1.0000   -0.0000 C   0  0  0  0  0  0  0  0  0  0  0  0
    3.4641   -0.5000   -0.0000 N   0  0  0  0  0  0  0  0  0  0  0  0
    4.3301    1.0000   -0.0000 C   0  0  0  0  0  0  0  0  0  0  0  0
    6.0622   -5.0000   -0.0000 C   0  0  0  0  0  0  0  0  0  0  0  0
   13.8564    1.5000   -0.0000 C   0  0  0  0  0  0  0  0  0  0  0  0
    2.5981   -0.0000   -0.0000 C   0  0  0  0  0  0  0  0  0  0  0  0
    3.4641   -1.5000   -0.0000 C   0  0  0  0  0  0  0  0  0  0  0  0
    3.4641    1.5000   -0.0000 F   0  0  0  0  0  0  0  0  0  0  0  0
    1.7321   -0.5000   -0.0000 C   0  0  0  0  0  0  0  0  0  0  0  0
    1.7321   -1.5000   -0.0000 C   0  0  0  0  0  0  0  0  0  0  0  0
    0.8660   -2.0000   -0.0000 N   0  0  0  0  0  0  0  0  0  0  0  0
  1  2  2  0  0  0  0
  1  3  1  0  0  0  0
  1  4  1  0  0  0  0
  1  5  1  0  0  0  0
  3  6  1  0  0  0  0
  4  7  1  0  0  0  0
  8  5  1  6  0  0  0
  6  9  2  0  0  0  0
 10  7  1  0  0  0  0
  8 11  1  0  0  0  0
  8 12  1  0  0  0  0
  9 13  1  0  0  0  0
 10 14  1  1  0  0  0
 10 15  1  0  0  0  0
 11 16  2  0  0  0  0
 11 17  1  0  0  0  0
 13 18  2  0  0  0  0
 19 14  1  1  0  0  0
 15 20  1  0  0  0  0
 17 21  1  0  0  0  0
 18 22  1  0  0  0  0
 19 23  1  0  0  0  0
 19 24  1  0  0  0  0
 21 25  1  0  0  0  0
 22 26  2  0  0  0  0
 23 27  1  0  0  0  0
 23 28  1  0  0  0  0
 24 29  1  0  0  0  0
 27 30  2  0  0  0  0
 30 31  1  0  0  0  0
 31 32  1  0  0  0  0
M  END
>  <idcoordinates2D>


>  <FragFp>
;j:UirrzxzvxtjjCaUjvhifjT@FopbmG8AjSrNDjy_fFerHmGk9c54Z0ZKWJY1W0o!JJ!k2s$21B!

>  <PathFp>
N094F3NLF80BX4mV_84T30@V5@#97420HN35Ng06402O5FV0k94u0Dk02WHGFs1iZF0Ic1G!L2kFJ2Vh05F

>  <SkelSpheres>
/$1&1*D(11(1/%2$3!1/2!2$6$4$1/)2/+1*D%1$1//02*1!1/!1&21/$1.1$1,1#1%1/%1#1*2$1#3*1$1/%2%2/08&1(101/02)1$201!7(2202,2!1&1(2*4%1#102#1+2!2!1!3#2%6/3$4-2$1&1$5#1//(11!1/02,2%1/$1//$1/$o3!2#1!1+1/&1)2+11$1#4/(2/!1%2/)22#1$2/02/*1(1)1(1!1%10301#122#1,10307#2&

>  <Structure>
e`_lND@BFohDLKO@l`O@zPrRSIIJIQSIYJYJHeMUSUTsUUMSVGBdbTpx`dy`

>  <Atoms>
32

>  <Bonds>
31

>  <Total Molweight>
444

>  <Total Molweight 2>
444.206

>  <cLogP>
-0.6188

>  <H-Acceptors>
10

>  <H-Donors>
0

>  <Total Surface Area>
115.31

>  <Relative PSA>
0.81355

>  <Polar Surface Area>
110.82

>  <Shape Index>
0.5625

>  <Molecular Flexibility>
0.70239

>  <Molecular Complexity>
0.73284

>  <Non-H Atoms>
32

>  <Non-C/H Atoms>
12

>  <Electronegative Atoms>
12

>  <Stereo Centers>
4

>  <Rotatable Bonds>
18

>  <Rings Closures>
0

>  <Aromatic Rings>
0

>  <Aromatic Atoms>
0

>  <sp3-Atoms>
19

>  <Symmetric atoms>
0

$$$$

eCreator 1.02D

 32 31  0  0  0  0  0  0  0  0999 V2000
    8.6603   -0.5000   -0.0000 P   0  0  0  0  0  0  0  0  0  0  0  0
    8.6603    0.5000   -0.0000 O   0  0  0  0  0  0  0  0  0  0  0  0
    8.6603   -1.5000   -0.0000 O   0  0  0  0  0  0  0  0  0  0  0  0
    7.7942   -0.0000   -0.0000 O   0  0  0  0  0  0  0  0  0  0  0  0
    9.5263   -0.0000   -0.0000 N   0  0  0  0  0  0  0  0  0  0  0  0
    7.7942   -2.0000   -0.0000 C   0  0  0  0  0  0  0  0  0  0  0  0
    6.9282   -0.5000   -0.0000 C   0  0  0  0  0  0  0  0  0  0  0  0
   10.3923   -0.5000   -0.0000 C   0  0  0  0  0  0  0  0  0  0  0  0
    7.7942   -3.0000   -0.0000 C   0  0  0  0  0  0  0  0  0  0  0  0
    6.9282   -1.5000   -0.0000 C   0  0  0  0  0  0  0  0  0  0  0  0
    6.0622   -0.0000   -0.0000 C   0  0  0  0  0  0  0  0  0  0  0  0
   11.2583   -0.0000   -0.0000 C   0  0  0  0  0  0  0  0  0  0  0  0
   10.3923   -1.5000   -0.0000 C   0  0  0  0  0  0  0  0  0  0  0  0
    6.9282   -3.5000   -0.0000 C   0  0  0  0  0  0  0  0  0  0  0  0
    5.1962   -0.5000   -0.0000 O   0  0  0  0  0  0  0  0  0  0  0  0
    6.0622    1.0000   -0.0000 C   0  0  0  0  0  0  0  0  0  0  0  0
   11.2583    1.0000   -0.0000 O   0  0  0  0  0  0  0  0  0  0  0  0
   12.1244   -0.5000   -0.0000 O   0  0  0  0  0  0  0  0  0  0  0  0
    4.3301   -0.0000   -0.0000 C   0  0  0  0  0  0  0  0  0  0  0  0
    6.9282    1.5000   -0.0000 O   0  0  0  0  0  0  0  0  0  0  0  0
   12.9904   -0.0000   -0.0000 C   0  0  0  0  0  0  0  0  0  0  0  0
    4.3301    1.0000   -0.0000 N   0  0  0  0  0  0  0  0  0  0  0  0
    3.4641   -0.5000   -0.0000 C   0  0  0  0  0  0  0  0  0  0  0  0
   13.8564   -0.5000   -0.0000 C   0  0  0  0  0  0  0  0  0  0  0  0
    3.4641    1.5000   -0.0000 C   0  0  0  0  0  0  0  0  0  0  0  0
    5.1962    1.5000   -0.0000 C   0  0  0  0  0  0  0  0  0  0  0  0
    3.4641   -1.5000   -0.0000 F   0  0  0  0  0  0  0  0  0  0  0  0
    2.5981   -0.0000   -0.0000 C   0  0  0  0  0  0  0  0  0  0  0  0
    2.5981    1.0000   -0.0000 O   0  0  0  0  0  0  0  0  0  0  0  0
    5.1962    2.5000   -0.0000 C   0  0  0  0  0  0  0  0  0  0  0  0
    4.3301    3.0000   -0.0000 C   0  0  0  0  0  0  0  0  0  0  0  0
    4.3301    4.0000   -0.0000 O   0  0  0  0  0  0  0  0  0  0  0  0
  1  2  2  0  0  0  0
  1  3  1  0  0  0  0
  1  4  1  0  0  0  0
  1  5  1  0  0  0  0
  3  6  1  0  0  0  0
  4  7  1  0  0  0  0
  8  5  1  6  0  0  0
  6  9  2  0  0  0  0
  6 10  1  0  0  0  0
 11  7  1  0  0  0  0
  8 12  1  0  0  0  0
  8 13  1  0  0  0  0
  9 14  1  0  0  0  0
 11 15  1  1  0  0  0
 11 16  1  0  0  0  0
 12 17  2  0  0  0  0
 12 18  1  0  0  0  0
 19 15  1  6  0  0  0
 16 20  1  0  0  0  0
 18 21  1  0  0  0  0
 19 22  1  0  0  0  0
 23 19  1  0  0  0  0
 21 24  1  0  0  0  0
 22 25  1  0  0  0  0
 22 26  1  0  0  0  0
 23 27  1  1  0  0  0
 23 28  1  0  0  0  0
 25 29  2  0  0  0  0
 26 30  2  0  0  0  0
 30 31  1  0  0  0  0
 31 32  2  0  0  0  0
M  END
>  <idcoordinates2D>


>  <FragFp>
;j:Uirrzx:xtjjCaUjvhifzU@FoprYt8AjSrRDjy_fNerFmGsOc56g0aKW4X1W0oW8J4!l2c$21B!

>  <PathFp>
N094N2NHF!DX4mV_84T30@_1@#97420FQ358h17402t50V0k94u0Dl!WHGFs1iZ!3c1G!q2JFJ2VC05F

>  <SkelSpheres>
$2/!1&1&@%1031$3!1/%2(1/2!2!108$401/,2/+1#2%A$12///!1///%1/*1!1-3(3,1)2#4*301!1*1/%2/(B&3(1%1/&102!1$9(2&2(2/#2*21$1*1+2!2%3*3/%21*302$1,5#1//)1!1)2$10202*2/)4(2-2.1/!20n3&1(3%1%1)3%1!1/#1)2*2-1/(4/2(22#1//01/1!2.3(1!1%10201#122#1,101032!2&

>  <Structure>
e`_dID@BJhDLG@hlco`OAZPrRSIJIQZJEYSJJYUMUSUUMUUUKIGBTbTZbGD\p

>  <Atoms>
32

>  <Bonds>
31

>  <Total Molweight>
450

>  <Total Molweight 2>
450.186

>  <cLogP>
-0.105

>  <H-Acceptors>
11

>  <H-Donors>
0

>  <Total Surface Area>
125.33

>  <Relative PSA>
0.92827

>  <Polar Surface Area>
141.72

>  <Shape Index>
0.53125

>  <Molecular Flexibility>
0.75963

>  <Molecular Complexity>
0.77309

>  <Non-H Atoms>
32

>  <Non-C/H Atoms>
13

>  <Electronegative Atoms>
13

>  <Stereo Centers>
5

>  <Rotatable Bonds>
16

>  <Rings Closures>
0

>  <Aromatic Rings>
0

>  <Aromatic Atoms>
0

>  <sp3-Atoms>
18

>  <Symmetric atoms>
0

$$$$

eCreator 1.02D

 32 31  0  0  0  0  0  0  0  0999 V2000
    9.5263   -0.0000   -0.0000 P   0  0  0  0  0  0  0  0  0  0  0  0
   10.3923   -0.5000   -0.0000 O   0  0  0  0  0  0  0  0  0  0  0  0
    8.6603   -0.5000   -0.0000 O   0  0  0  0  0  0  0  0  0  0  0  0
    9.5263    1.0000   -0.0000 N   0  0  0  0  0  0  0  0  0  0  0  0
   11.2583   -0.0000   -0.0000 C   0  0  0  0  0  0  0  0  0  0  0  0
    7.7942   -0.0000   -0.0000 C   0  0  0  0  0  0  0  0  0  0  0  0
    8.6603    1.5000   -0.0000 C   0  0  0  0  0  0  0  0  0  0  0  0
   12.1244   -0.5000   -0.0000 C   0  0  0  0  0  0  0  0  0  0  0  0
    6.9282   -0.5000   -0.0000 C   0  0  0  0  0  0  0  0  0  0  0  0
    8.6603    2.5000   -0.0000 C   0  0  0  0  0  0  0  0  0  0  0  0
    7.7942    1.0000   -0.0000 C   0  0  0  0  0  0  0  0  0  0  0  0
   12.9904   -0.0000   -0.0000 C   0  0  0  0  0  0  0  0  0  0  0  0
    6.0622   -0.0000   -0.0000 O   0  0  0  0  0  0  0  0  0  0  0  0
    6.9282   -1.5000   -0.0000 C   0  0  0  0  0  0  0  0  0  0  0  0
    7.7942    3.0000   -0.0000 O   0  0  0  0  0  0  0  0  0  0  0  0
   12.9904    1.0000   -0.0000 C   0  0  0  0  0  0  0  0  0  0  0  0
    5.1962   -0.5000   -0.0000 C   0  0  0  0  0  0  0  0  0  0  0  0
    7.7942    4.0000   -0.0000 C   0  0  0  0  0  0  0  0  0  0  0  0
   13.8564    1.5000   -0.0000 C   0  0  0  0  0  0  0  0  0  0  0  0
    4.3301   -0.0000   -0.0000 N   0  0  0  0  0  0  0  0  0  0  0  0
    5.1962   -1.5000   -0.0000 C   0  0  0  0  0  0  0  0  0  0  0  0
    8.6603    4.5000   -0.0000 C   0  0  0  0  0  0  0  0  0  0  0  0
    6.9282    4.5000   -0.0000 C   0  0  0  0  0  0  0  0  0  0  0  0
   14.7224    1.0000   -0.0000 C   0  0  0  0  0  0  0  0  0  0  0  0
    3.4641   -0.5000   -0.0000 C   0  0  0  0  0  0  0  0  0  0  0  0
    4.3301   -2.0000   -0.0000 F   0  0  0  0  0  0  0  0  0  0  0  0
    6.0622   -2.0000   -0.0000 C   0  0  0  0  0  0  0  0  0  0  0  0
    2.5981   -0.0000   -0.0000 C   0  0  0  0  0  0  0  0  0  0  0  0
    2.5981    1.0000   -0.0000 C   0  0  0  0  0  0  0  0  0  0  0  0
    3.4641    1.5000   -0.0000 O   0  0  0  0  0  0  0  0  0  0  0  0
    1.7321    1.5000   -0.0000 N   0  0  0  0  0  0  0  0  0  0  0  0
    1.7321    2.5000   -0.0000 C   0  0  0  0  0  0  0  0  0  0  0  0
  1  2  1  0  0  0  0
  1  3  1  0  0  0  0
  1  4  1  0  0  0  0
  2  5  1  0  0  0  0
  3  6  1  0  0  0  0
  7  4  1  1  0  0  0
  5  8  1  0  0  0  0
  9  6  1  0  0  0  0
  7 10  1  0  0  0  0
  7 11  1  0  0  0  0
  8 12  2  0  0  0  0
  9 13  1  6  0  0  0
  9 14  1  0  0  0  0
 10 15  1  0  0  0  0
 12 16  1  0  0  0  0
 17 13  1  6  0  0  0
 15 18  1  0  0  0  0
 16 19  2  0  0  0  0
 17 20  1  0  0  0  0
 21 17  1  0  0  0  0
 18 22  1  0  0  0  0
 18 23  1  0  0  0  0
 19 24  1  0  0  0  0
 20 25  1  0  0  0  0
 21 26  1  6  0  0  0
 21 27  1  0  0  0  0
 25 28  2  0  0  0  0
 28 29  1  0  0  0  0
 29 30  2  0  0  0  0
 29 31  1  0  0  0  0
 31 32  1  0  0  0  0
M  END
>  <idcoordinates2D>


>  <FragFp>
;jzSUeMrzGzypNXf5aTjf4@XbA@0kopll01h1l049P50N@_20F01cF2408FFJ1V1%J40W0N$21B!

>  <PathFp>
F095N3NFG802Y4kV_c0M10@11#895420FI21FC0662284FV0k92P0Dl!1FGFF06VF0Ic1F!62JFJ2V401F

>  <SkelSpheres>
,1!1.4$10A(1%3&1!2/#2/*40B$1)1-1/,4/C$101/-1/.301#1/(2//!1/#1/1+1%1%11#2)1!1/)21-2(E2%11/-3$101!201$5(1/#2$2)1$1/!2$2!1)104!2/.4%3*3&5#1(3$1//(12$1/0302//+1//%3+q(4.1031,3#1/#2-13!1$1*1/-2/*2/(2!1!1!1/0101/101$4!1!1%103/,80701)

>  <Structure>
e`_lJD@LLghDCGK`OBZPrRIIIQJKKIQQIReSUUUSUTuUTsQCBD`TJfBcDkL

>  <Atoms>
32

>  <Bonds>
31

>  <Total Molweight>
436

>  <Total Molweight 2>
436.230

>  <cLogP>
2.4581

>  <H-Acceptors>
8

>  <H-Donors>
0

>  <Total Surface Area>
63.41

>  <Relative PSA>
1.0044

>  <Polar Surface Area>
77.3

>  <Shape Index>
0.59375

>  <Molecular Flexibility>
0.70129

>  <Molecular Complexity>
0.66348

>  <Non-H Atoms>
32

>  <Non-C/H Atoms>
10

>  <Electronegative Atoms>
10

>  <Stereo Centers>
5

>  <Rotatable Bonds>
18

>  <Rings Closures>
0

>  <Aromatic Rings>
0

>  <Aromatic Atoms>
0

>  <sp3-Atoms>
21

>  <Symmetric atoms>
1

$$$$

eCreator 1.02D

 31 31  0  0  0  0  0  0  0  0999 V2000
    5.1962   -0.5000   -0.0000 P   0  0  0  0  0  0  0  0  0  0  0  0
    6.0622   -0.0000   -0.0000 O   0  0  0  0  0  0  0  0  0  0  0  0
    5.1962   -1.5000   -0.0000 O   0  0  0  0  0  0  0  0  0  0  0  0
    4.3301   -0.0000   -0.0000 N   0  0  0  0  0  0  0  0  0  0  0  0
    6.9282   -0.5000   -0.0000 C   0  0  0  0  0  0  0  0  0  0  0  0
    4.3301   -2.0000   -0.0000 C   0  0  0  0  0  0  0  0  0  0  0  0
    3.4641   -0.5000   -0.0000 C   0  0  0  0  0  0  0  0  0  0  0  0
    7.7942   -0.0000   -0.0000 C   0  0  0  0  0  0  0  0  0  0  0  0
    6.9282   -1.5000   -0.0000 C   0  0  0  0  0  0  0  0  0  0  0  0
    4.3301   -3.0000   -0.0000 C   0  0  0  0  0  0  0  0  0  0  0  0
    2.5981   -0.0000   -0.0000 C   0  0  0  0  0  0  0  0  0  0  0  0
    3.4641   -1.5000   -0.0000 C   0  0  0  0  0  0  0  0  0  0  0  0
    8.6603   -0.5000   -0.0000 C   0  0  0  0  0  0  0  0  0  0  0  0
    3.5211   -3.5878   -0.0000 O   0  0  0  0  0  0  0  0  0  0  0  0
    5.1391   -3.5878   -0.0000 C   0  0  0  0  0  0  0  0  0  0  0  0
    2.5981    1.0000   -0.0000 O   0  0  0  0  0  0  0  0  0  0  0  0
    1.7321   -0.5000   -0.0000 O   0  0  0  0  0  0  0  0  0  0  0  0
    8.6603   -1.5000   -0.0000 C   0  0  0  0  0  0  0  0  0  0  0  0
    3.8301   -4.5388   -0.0000 C   0  0  0  0  0  0  0  0  0  0  0  0
    6.0902   -3.2788   -0.0000 O   0  0  0  0  0  0  0  0  0  0  0  0
    4.8301   -4.5388   -0.0000 C   0  0  0  0  0  0  0  0  0  0  0  0
    0.8660   -0.0000   -0.0000 C   0  0  0  0  0  0  0  0  0  0  0  0
    3.2423   -5.3479   -0.0000 N   0  0  0  0  0  0  0  0  0  0  0  0
    5.4179   -5.3479   -0.0000 F   0  0  0  0  0  0  0  0  0  0  0  0
    0.8660    1.0000   -0.0000 C   0  0  0  0  0  0  0  0  0  0  0  0
    0.0000   -0.5000   -0.0000 C   0  0  0  0  0  0  0  0  0  0  0  0
    2.2478   -5.2433   -0.0000 C   0  0  0  0  0  0  0  0  0  0  0  0
    3.6491   -6.2614   -0.0000 C   0  0  0  0  0  0  0  0  0  0  0  0
    1.8411   -4.3298   -0.0000 C   0  0  0  0  0  0  0  0  0  0  0  0
    4.6436   -6.3659   -0.0000 N   0  0  0  0  0  0  0  0  0  0  0  0
    2.4289   -3.5208   -0.0000 C   0  0  0  0  0  0  0  0  0  0  0  0
  1  2  1  0  0  0  0
  1  3  1  0  0  0  0
  1  4  1  0  0  0  0
  2  5  1  0  0  0  0
  3  6  1  0  0  0  0
  7  4  1  1  0  0  0
  5  8  1  0  0  0  0
  5  9  2  0  0  0  0
 10  6  1  6  0  0  0
  7 11  1  0  0  0  0
  7 12  1  0  0  0  0
  8 13  2  0  0  0  0
 10 14  1  0  0  0  0
 15 10  1  0  0  0  0
 11 16  2  0  0  0  0
 11 17  1  0  0  0  0
 13 18  1  0  0  0  0
 19 14  1  0  0  0  0
 15 20  1  1  0  0  0
 21 15  1  0  0  0  0
 17 22  1  0  0  0  0
 19 23  1  6  0  0  0
 21 24  1  1  0  0  0
 22 25  1  0  0  0  0
 22 26  1  0  0  0  0
 23 27  1  0  0  0  0
 23 28  1  0  0  0  0
 27 29  2  0  0  0  0
 28 30  1  0  0  0  0
 29 31  1  0  0  0  0
 19 21  1  0  0  0  0
M  END
>  <idcoordinates2D>


>  <FragFp>
;j;ir=xtjjhiUjvCyvjUuwoprWS8vhSrBiEydXNQbFmKkOcG6a06LV4XWZ0o#46NlVe$X1B!

>  <PathFp>
N094F2NHF!2X4mVZgJM30@WGe0109KBX8FGI1NC0660X940V0m92u0Ek101HlFH0DZF23dEKF062oFJ2VC01F

>  <SkelSpheres>
11//!1!8#1#111&1&1//$1012!2!40C$3/(2/1$2%6+1#B/!2/!2//13/$1///,201/$1/$101201/.1&21!1*1&1D&1(1/,21$1$6(3//!2/.1)104!2)1/.2$103!1&6)2!1(1-1/%1!2+1$2/&3#1(1/#1/#1)3)20n#2/#1!1&5$2/)2#3)503101-201-1,4/!1&2+2+1!1%1/+1!1,3%1%103$103.2$2-

>  <Structure>
fopq@LMoAEoArCp{HYIDdheEhidimeEJddmUTuMMUUUSUQbeGQJJdZ]l

>  <Atoms>
31

>  <Bonds>
31

>  <Total Molweight>
428

>  <Total Molweight 2>
428.207

>  <cLogP>
2.0182

>  <H-Acceptors>
9

>  <H-Donors>
0

>  <Total Surface Area>
82.69

>  <Relative PSA>
0.92865

>  <Polar Surface Area>
97.53

>  <Shape Index>
0.51613

>  <Molecular Flexibility>
0.69881

>  <Molecular Complexity>
0.80135

>  <Non-H Atoms>
31

>  <Non-C/H Atoms>
11

>  <Electronegative Atoms>
11

>  <Stereo Centers>
6

>  <Rotatable Bonds>
14

>  <Rings Closures>
1

>  <Aromatic Rings>
0

>  <Aromatic Atoms>
0

>  <sp3-Atoms>
22

>  <Symmetric atoms>
1

$$$$

eCreator 1.02D

 32 31  0  0  0  0  0  0  0  0999 V2000
   12.9904   -0.7500   -0.0000 P   0  0  0  0  0  0  0  0  0  0  0  0
   11.6913   -1.5000   -0.0000 O   0  0  0  0  0  0  0  0  0  0  0  0
   14.2894    0.0000   -0.0000 O   0  0  0  0  0  0  0  0  0  0  0  0
   11.6913   -0.0000   -0.0000 O   0  0  0  0  0  0  0  0  0  0  0  0
   12.9904   -2.2500   -0.0000 N   0  0  0  0  0  0  0  0  0  0  0  0
   14.2894    1.5000   -0.0000 C   0  0  0  0  0  0  0  0  0  0  0  0
   10.3923   -0.7500   -0.0000 C   0  0  0  0  0  0  0  0  0  0  0  0
   14.2894   -3.0000   -0.0000 C   0  0  0  0  0  0  0  0  0  0  0  0
   12.9904    2.2500   -0.0000 C   0  0  0  0  0  0  0  0  0  0  0  0
   15.5885    2.2500   -0.0000 C   0  0  0  0  0  0  0  0  0  0  0  0
    9.0933   -0.0000   -0.0000 C   0  0  0  0  0  0  0  0  0  0  0  0
   14.2894   -4.5000   -0.0000 C   0  0  0  0  0  0  0  0  0  0  0  0
   15.5885   -2.2500   -0.0000 C   0  0  0  0  0  0  0  0  0  0  0  0
   11.6913    1.5000   -0.0000 C   0  0  0  0  0  0  0  0  0  0  0  0
   15.5885    3.7500   -0.0000 C   0  0  0  0  0  0  0  0  0  0  0  0
    7.7942   -0.7500   -0.0000 O   0  0  0  0  0  0  0  0  0  0  0  0
   15.5885   -5.2500   -0.0000 O   0  0  0  0  0  0  0  0  0  0  0  0
    6.4952   -0.0000   -0.0000 C   0  0  0  0  0  0  0  0  0  0  0  0
   15.5885   -6.7500   -0.0000 C   0  0  0  0  0  0  0  0  0  0  0  0
    5.1962   -0.7500   -0.0000 N   0  0  0  0  0  0  0  0  0  0  0  0
    6.4952    1.5000   -0.0000 C   0  0  0  0  0  0  0  0  0  0  0  0
   16.8875   -7.5000   -0.0000 C   0  0  0  0  0  0  0  0  0  0  0  0
   14.2894   -7.5000   -0.0000 C   0  0  0  0  0  0  0  0  0  0  0  0
    3.8971   -0.0000   -0.0000 C   0  0  0  0  0  0  0  0  0  0  0  0
    5.1962   -2.2500   -0.0000 C   0  0  0  0  0  0  0  0  0  0  0  0
    4.9952    1.5000   -0.0000 F   0  0  0  0  0  0  0  0  0  0  0  0
    6.4952    3.0000   -0.0000 C   0  0  0  0  0  0  0  0  0  0  0  0
    7.9952    1.5000   -0.0000 C   0  0  0  0  0  0  0  0  0  0  0  0
    2.5981   -0.7500   -0.0000 N   0  0  0  0  0  0  0  0  0  0  0  0
    1.2990   -0.0000   -0.0000 C   0  0  0  0  0  0  0  0  0  0  0  0
    1.2990    1.5000   -0.0000 O   0  0  0  0  0  0  0  0  0  0  0  0
    0.0000   -0.7500   -0.0000 C   0  0  0  0  0  0  0  0  0  0  0  0
  1  2  2  0  0  0  0
  1  3  1  0  0  0  0
  1  4  1  0  0  0  0
  1  5  1  0  0  0  0
  3  6  1  0  0  0  0
  4  7  1  0  0  0  0
  8  5  1  1  0  0  0
  6  9  1  0  0  0  0
  6 10  2  0  0  0  0
  7 11  1  0  0  0  0
  8 12  1  0  0  0  0
  8 13  1  0  0  0  0
  9 14  2  0  0  0  0
 10 15  1  0  0  0  0
 11 16  1  0  0  0  0
 12 17  1  0  0  0  0
 18 16  1  1  0  0  0
 17 19  1  0  0  0  0
 18 20  1  0  0  0  0
 18 21  1  0  0  0  0
 19 22  1  0  0  0  0
 19 23  1  0  0  0  0
 20 24  1  0  0  0  0
 20 25  1  0  0  0  0
 21 26  1  0  0  0  0
 21 27  1  0  0  0  0
 21 28  1  0  0  0  0
 24 29  1  0  0  0  0
 29 30  1  0  0  0  0
 30 31  2  0  0  0  0
 30 32  1  0  0  0  0
M  END
>  <idcoordinates2D>


>  <FragFp>
;jzxUirrzSzypOijUaUjvheYrA@FkprYlR1E1po6fud9Fex02H@OcJ2#K10VW0V018J0J0V2801V0X1B!

>  <PathFp>
!84FHNFF!BX4m0_g4R10@11@#964X0FF25Ng02a02850V0VO6uVTl!WRG0s1ZVF0IcE#H2FF44V501F

>  <SkelSpheres>
$2)1/2$10@&21102)4/.1/%8$4%1/(202/-2%8/+1/!4$11&4-1*1//#1/01#1%2/)11/.1(22!4#1#5)2/(F4#301*1/#2&110302$6/)2!3+4/%1$3/02!2(1$1!4//$2$3)1!3%5*2/+1/02///#22/01/#3)10p1/)1&1/1-2.3%1/!1!21.1#42/01&2/+1!1/1(1.21$2%1%103(21/!7%1$13

>  <Structure>
e`_lFD@BLchDLO@g`OBZPrRSIJIQIJiQQQREjMUTuMUUUUTrGBbd@e@

>  <Atoms>
32

>  <Bonds>
31

>  <Total Molweight>
440

>  <Total Molweight 2>
440.218

>  <cLogP>
2.169

>  <H-Acceptors>
9

>  <H-Donors>
0

>  <Total Surface Area>
67.92

>  <Relative PSA>
1.1883

>  <Polar Surface Area>
90.59

>  <Shape Index>
0.53125

>  <Molecular Flexibility>
0.75648

>  <Molecular Complexity>
0.7268

>  <Non-H Atoms>
32

>  <Non-C/H Atoms>
11

>  <Electronegative Atoms>
11

>  <Stereo Centers>
3

>  <Rotatable Bonds>
16

>  <Rings Closures>
0

>  <Aromatic Rings>
0

>  <Aromatic Atoms>
0

>  <sp3-Atoms>
22

>  <Symmetric atoms>
2

$$$$

eCreator 1.02D

 32 31  0  0  0  0  0  0  0  0999 V2000
   12.9904   -0.7500   -0.0000 P   0  0  0  0  0  0  0  0  0  0  0  0
   12.9904    0.7500   -0.0000 O   0  0  0  0  0  0  0  0  0  0  0  0
   14.2894   -0.0000   -0.0000 O   0  0  0  0  0  0  0  0  0  0  0  0
   11.6913   -0.0000   -0.0000 O   0  0  0  0  0  0  0  0  0  0  0  0
   12.9904   -2.2500   -0.0000 N   0  0  0  0  0  0  0  0  0  0  0  0
   15.5885   -0.7500   -0.0000 C   0  0  0  0  0  0  0  0  0  0  0  0
   10.3923   -0.7500   -0.0000 C   0  0  0  0  0  0  0  0  0  0  0  0
   11.6913   -3.0000   -0.0000 C   0  0  0  0  0  0  0  0  0  0  0  0
   16.8875   -0.0000   -0.0000 C   0  0  0  0  0  0  0  0  0  0  0  0
    9.0933   -0.0000   -0.0000 C   0  0  0  0  0  0  0  0  0  0  0  0
   11.6913   -4.5000   -0.0000 C   0  0  0  0  0  0  0  0  0  0  0  0
   10.3923   -2.2500   -0.0000 C   0  0  0  0  0  0  0  0  0  0  0  0
   18.1865   -0.7500   -0.0000 C   0  0  0  0  0  0  0  0  0  0  0  0
    7.7942   -0.7500   -0.0000 C   0  0  0  0  0  0  0  0  0  0  0  0
   12.9904   -5.2500   -0.0000 O   0  0  0  0  0  0  0  0  0  0  0  0
   10.3923   -5.2500   -0.0000 O   0  0  0  0  0  0  0  0  0  0  0  0
   19.4856   -0.0000   -0.0000 C   0  0  0  0  0  0  0  0  0  0  0  0
    6.4952   -0.0000   -0.0000 C   0  0  0  0  0  0  0  0  0  0  0  0
   10.3923   -6.7500   -0.0000 C   0  0  0  0  0  0  0  0  0  0  0  0
   19.4856    1.5000   -0.0000 C   0  0  0  0  0  0  0  0  0  0  0  0
    6.4952    1.5000   -0.0000 F   0  0  0  0  0  0  0  0  0  0  0  0
    5.1962   -0.7500   -0.0000 C   0  0  0  0  0  0  0  0  0  0  0  0
    9.0933   -7.5000   -0.0000 C   0  0  0  0  0  0  0  0  0  0  0  0
   11.6913   -7.5000   -0.0000 C   0  0  0  0  0  0  0  0  0  0  0  0
   20.7846    2.2500   -0.0000 C   0  0  0  0  0  0  0  0  0  0  0  0
    5.1962   -2.2500   -0.0000 O   0  0  0  0  0  0  0  0  0  0  0  0
    3.8971   -0.0000   -0.0000 N   0  0  0  0  0  0  0  0  0  0  0  0
    2.5981   -0.7500   -0.0000 C   0  0  0  0  0  0  0  0  0  0  0  0
    3.8971    1.5000   -0.0000 C   0  0  0  0  0  0  0  0  0  0  0  0
    1.2990   -0.0000   -0.0000 C   0  0  0  0  0  0  0  0  0  0  0  0
    2.5981    2.2500   -0.0000 N   0  0  0  0  0  0  0  0  0  0  0  0
    1.2990    1.5000   -0.0000 C   0  0  0  0  0  0  0  0  0  0  0  0
  1  2  2  0  0  0  0
  1  3  1  0  0  0  0
  1  4  1  0  0  0  0
  1  5  1  0  0  0  0
  3  6  1  0  0  0  0
  4  7  1  0  0  0  0
  8  5  1  6  0  0  0
  6  9  2  0  0  0  0
  7 10  1  0  0  0  0
  8 11  1  0  0  0  0
  8 12  1  0  0  0  0
  9 13  1  0  0  0  0
 10 14  1  0  0  0  0
 11 15  2  0  0  0  0
 11 16  1  0  0  0  0
 13 17  2  0  0  0  0
 18 14  1  0  0  0  0
 16 19  1  0  0  0  0
 17 20  1  0  0  0  0
 18 21  1  6  0  0  0
 22 18  1  0  0  0  0
 19 23  1  0  0  0  0
 19 24  1  0  0  0  0
 20 25  2  0  0  0  0
 22 26  1  1  0  0  0
 22 27  1  0  0  0  0
 27 28  1  0  0  0  0
 27 29  1  0  0  0  0
 28 30  2  0  0  0  0
 29 31  1  0  0  0  0
 30 32  1  0  0  0  0
M  END
>  <idcoordinates2D>


>  <FragFp>
;j;ir=xtjjhiThvhDfjUusopbYS0AECrRijT_fNfrFk0k9c54V0aM10X1_0o!J4!W2s$X1B!

>  <PathFp>
N08!2N4F!BX4mV_BJP30@VCe010934V8HO258h06!VO50V0m14m0Ek120HWFs1eZF!d71F0L2kFF2Vh050

>  <SkelSpheres>
/$1*1&A1!1#11(1-1&2/)2!2$@$4/.2/$12/F+1-1*2/!1!1/!1/-1,101$1,2#1%1/%11!1*4/1)1!2/!2/(A&1/*1$1$22$101!6(2/2!4&1%2$12!2!4%1/&2!2(1(3/%2!1*3$3)2!1//,11!2$1+2/#1!3#1,1/(2/$3+p1%11/*41#2/-3)5.2#201/$1%201-2)101)2.1%1)1/!1)1$3%1%10401$22(1(10107+

>  <Structure>
e`_lFD@BEghDLGOI`O@jPrRSIIJIJYYJJKQqIMUSUSMUTuSVGBbeTpxoDy`

>  <Atoms>
32

>  <Bonds>
31

>  <Total Molweight>
440

>  <Total Molweight 2>
440.218

>  <cLogP>
1.1675

>  <H-Acceptors>
9

>  <H-Donors>
0

>  <Total Surface Area>
102.22

>  <Relative PSA>
0.8199

>  <Polar Surface Area>
101.59

>  <Shape Index>
0.5625

>  <Molecular Flexibility>
0.69931

>  <Molecular Complexity>
0.70898

>  <Non-H Atoms>
32

>  <Non-C/H Atoms>
11

>  <Electronegative Atoms>
11

>  <Stereo Centers>
4

>  <Rotatable Bonds>
17

>  <Rings Closures>
0

>  <Aromatic Rings>
0

>  <Aromatic Atoms>
0

>  <sp3-Atoms>
19

>  <Symmetric atoms>
1

$$$$

eCreator 1.02D

 33 32  0  0  0  0  0  0  0  0999 V2000
    7.7942   -0.0000   -0.0000 P   0  0  0  0  0  0  0  0  0  0  0  0
    8.6603   -0.5000   -0.0000 O   0  0  0  0  0  0  0  0  0  0  0  0
    6.9282   -0.5000   -0.0000 O   0  0  0  0  0  0  0  0  0  0  0  0
    7.7942    1.0000   -0.0000 N   0  0  0  0  0  0  0  0  0  0  0  0
    9.5263   -0.0000   -0.0000 C   0  0  0  0  0  0  0  0  0  0  0  0
    6.0622   -0.0000   -0.0000 C   0  0  0  0  0  0  0  0  0  0  0  0
    6.9282    1.5000   -0.0000 C   0  0  0  0  0  0  0  0  0  0  0  0
   10.3923   -0.5000   -0.0000 C   0  0  0  0  0  0  0  0  0  0  0  0
    9.5263    1.0000   -0.0000 C   0  0  0  0  0  0  0  0  0  0  0  0
    5.1962   -0.5000   -0.0000 C   0  0  0  0  0  0  0  0  0  0  0  0
    6.9282    2.5000   -0.0000 C   0  0  0  0  0  0  0  0  0  0  0  0
    6.0622    1.0000   -0.0000 C   0  0  0  0  0  0  0  0  0  0  0  0
   11.2583   -0.0000   -0.0000 C   0  0  0  0  0  0  0  0  0  0  0  0
    4.3301   -0.0000   -0.0000 O   0  0  0  0  0  0  0  0  0  0  0  0
    5.1962   -1.5000   -0.0000 C   0  0  0  0  0  0  0  0  0  0  0  0
    7.7942    3.0000   -0.0000 O   0  0  0  0  0  0  0  0  0  0  0  0
    6.0622    3.0000   -0.0000 O   0  0  0  0  0  0  0  0  0  0  0  0
   11.2583    1.0000   -0.0000 C   0  0  0  0  0  0  0  0  0  0  0  0
    3.4641   -0.5000   -0.0000 C   0  0  0  0  0  0  0  0  0  0  0  0
    6.0622   -2.0000   -0.0000 O   0  0  0  0  0  0  0  0  0  0  0  0
    4.3301   -2.0000   -0.0000 C   0  0  0  0  0  0  0  0  0  0  0  0
    6.0622    4.0000   -0.0000 C   0  0  0  0  0  0  0  0  0  0  0  0
   12.1244    1.5000   -0.0000 C   0  0  0  0  0  0  0  0  0  0  0  0
    2.5981   -0.0000   -0.0000 N   0  0  0  0  0  0  0  0  0  0  0  0
    4.3301   -3.0000   -0.0000 F   0  0  0  0  0  0  0  0  0  0  0  0
    6.9282    4.5000   -0.0000 C   0  0  0  0  0  0  0  0  0  0  0  0
    5.1962    4.5000   -0.0000 C   0  0  0  0  0  0  0  0  0  0  0  0
    1.7321   -0.5000   -0.0000 C   0  0  0  0  0  0  0  0  0  0  0  0
    2.5981    1.0000   -0.0000 C   0  0  0  0  0  0  0  0  0  0  0  0
    1.7321   -1.5000   -0.0000 O   0  0  0  0  0  0  0  0  0  0  0  0
    0.8660   -0.0000   -0.0000 N   0  0  0  0  0  0  0  0  0  0  0  0
    1.7321    1.5000   -0.0000 C   0  0  0  0  0  0  0  0  0  0  0  0
    0.0000   -0.5000   -0.0000 C   0  0  0  0  0  0  0  0  0  0  0  0
  1  2  1  0  0  0  0
  1  3  1  0  0  0  0
  1  4  1  0  0  0  0
  2  5  1  0  0  0  0
  3  6  1  0  0  0  0
  7  4  1  1  0  0  0
  5  8  1  0  0  0  0
  5  9  2  0  0  0  0
 10  6  1  0  0  0  0
  7 11  1  0  0  0  0
  7 12  1  0  0  0  0
  8 13  2  0  0  0  0
 10 14  1  6  0  0  0
 15 10  1  0  0  0  0
 11 16  2  0  0  0  0
 11 17  1  0  0  0  0
 13 18  1  0  0  0  0
 14 19  1  0  0  0  0
 15 20  1  1  0  0  0
 15 21  1  0  0  0  0
 17 22  1  0  0  0  0
 18 23  2  0  0  0  0
 19 24  1  0  0  0  0
 21 25  1  0  0  0  0
 22 26  1  0  0  0  0
 22 27  1  0  0  0  0
 24 28  1  0  0  0  0
 24 29  1  0  0  0  0
 28 30  2  0  0  0  0
 28 31  1  0  0  0  0
 29 32  2  0  0  0  0
 31 33  1  0  0  0  0
M  END
>  <idcoordinates2D>


>  <FragFp>
;j;ir:xzvxtjjhaUjvCDvjTPooprXt8ufSp8ZEyhXHuYJkGk1cK6Z04JV4eWV0VV0446Fk0s08!X1B!

>  <PathFp>
8094N2NHG!2X0m0Zg4K20@_1c#95428FF31NB16a2X840V0X92m06l101PWFH0BZF03cAK!22o0J2VC01F

>  <SkelSpheres>
/1/&A#1#111&1&1/2!1/!12!2!20@$8//)1!1/(3@/301/102//1101*202$1&1/.1.1#1!4&3*2*1+101201/$2(11&2.1(@&2(1/-1!201$7(3//!23+4/01+2102+1/03#1*1102!1&6#2(1/&1.1%1/!416/&3#1/+2#1/*301&20q$3)1(1021&51//,5!101//,6+1%1&2/)201//!1/&1%103&2.2$405+

>  <Structure>
ehP\ND@LNghDKO@lk`O@ZPrRIIQJKQSISIYSRqZjjZffjijjYlFEIGIAhp

>  <Atoms>
33

>  <Bonds>
32

>  <Total Molweight>
456

>  <Total Molweight 2>
456.217

>  <cLogP>
2.6105

>  <H-Acceptors>
10

>  <H-Donors>
0

>  <Total Surface Area>
116.04

>  <Relative PSA>
0.77413

>  <Polar Surface Area>
114.6

>  <Shape Index>
0.48485

>  <Molecular Flexibility>
0.80556

>  <Molecular Complexity>
0.72141

>  <Non-H Atoms>
33

>  <Non-C/H Atoms>
12

>  <Electronegative Atoms>
12

>  <Stereo Centers>
4

>  <Rotatable Bonds>
18

>  <Rings Closures>
0

>  <Aromatic Rings>
0

>  <Aromatic Atoms>
0

>  <sp3-Atoms>
18

>  <Symmetric atoms>
1

$$$$

eCreator 1.02D

 32 32  0  0  0  0  0  0  0  0999 V2000
   12.9904   -0.7500   -0.0000 P   0  0  0  0  0  0  0  0  0  0  0  0
   12.9904   -2.2500   -0.0000 O   0  0  0  0  0  0  0  0  0  0  0  0
   11.6914   -0.0000   -0.0000 O   0  0  0  0  0  0  0  0  0  0  0  0
   14.2894   -0.0000   -0.0000 N   0  0  0  0  0  0  0  0  0  0  0  0
   11.6914   -3.0000   -0.0000 C   0  0  0  0  0  0  0  0  0  0  0  0
   10.3923   -0.7500   -0.0000 C   0  0  0  0  0  0  0  0  0  0  0  0
   15.5885   -0.7500   -0.0000 C   0  0  0  0  0  0  0  0  0  0  0  0
   11.6914   -4.5000   -0.0000 C   0  0  0  0  0  0  0  0  0  0  0  0
   10.3923   -2.2500   -0.0000 C   0  0  0  0  0  0  0  0  0  0  0  0
    9.0933   -0.0000   -0.0000 C   0  0  0  0  0  0  0  0  0  0  0  0
   16.8875   -0.0000   -0.0000 C   0  0  0  0  0  0  0  0  0  0  0  0
   15.5885   -2.2500   -0.0000 C   0  0  0  0  0  0  0  0  0  0  0  0
   10.3923   -5.2500   -0.0000 C   0  0  0  0  0  0  0  0  0  0  0  0
    9.0933   -3.0000   -0.0000 C   0  0  0  0  0  0  0  0  0  0  0  0
    7.7942   -0.7500   -0.0000 C   0  0  0  0  0  0  0  0  0  0  0  0
   16.8875    1.5000   -0.0000 O   0  0  0  0  0  0  0  0  0  0  0  0
   18.1866   -0.7500   -0.0000 O   0  0  0  0  0  0  0  0  0  0  0  0
    9.0933   -4.5000   -0.0000 C   0  0  0  0  0  0  0  0  0  0  0  0
    7.7942   -2.2500   -0.0000 O   0  0  0  0  0  0  0  0  0  0  0  0
    6.4952   -0.0000   -0.0000 C   0  0  0  0  0  0  0  0  0  0  0  0
   19.4856   -0.0000   -0.0000 C   0  0  0  0  0  0  0  0  0  0  0  0
    7.2452    1.2990   -0.0000 F   0  0  0  0  0  0  0  0  0  0  0  0
    5.1962   -0.7500   -0.0000 C   0  0  0  0  0  0  0  0  0  0  0  0
    5.7452    1.2990   -0.0000 C   0  0  0  0  0  0  0  0  0  0  0  0
   20.7846   -0.7500   -0.0000 C   0  0  0  0  0  0  0  0  0  0  0  0
   19.4856    1.5000   -0.0000 C   0  0  0  0  0  0  0  0  0  0  0  0
    3.8971   -0.0000   -0.0000 N   0  0  0  0  0  0  0  0  0  0  0  0
    3.8971    1.5000   -0.0000 C   0  0  0  0  0  0  0  0  0  0  0  0
    2.5981   -0.7500   -0.0000 C   0  0  0  0  0  0  0  0  0  0  0  0
    2.5981    2.2500   -0.0000 O   0  0  0  0  0  0  0  0  0  0  0  0
    1.2990   -0.0000   -0.0000 C   0  0  0  0  0  0  0  0  0  0  0  0
    1.2990    1.5000   -0.0000 C   0  0  0  0  0  0  0  0  0  0  0  0
  1  2  1  0  0  0  0
  1  3  1  0  0  0  0
  1  4  1  0  0  0  0
  2  5  1  0  0  0  0
  3  6  1  0  0  0  0
  7  4  1  6  0  0  0
  5  8  2  0  0  0  0
  5  9  1  0  0  0  0
  6 10  1  0  0  0  0
  7 11  1  0  0  0  0
  7 12  1  0  0  0  0
  8 13  1  0  0  0  0
  9 14  2  0  0  0  0
 15 10  1  0  0  0  0
 11 16  2  0  0  0  0
 11 17  1  0  0  0  0
 13 18  2  0  0  0  0
 15 19  1  1  0  0  0
 20 15  1  0  0  0  0
 17 21  1  0  0  0  0
 20 22  1  6  0  0  0
 20 23  1  0  0  0  0
 20 24  1  0  0  0  0
 21 25  1  0  0  0  0
 21 26  1  0  0  0  0
 23 27  1  0  0  0  0
 27 28  1  0  0  0  0
 27 29  1  0  0  0  0
 28 30  2  0  0  0  0
 29 31  2  0  0  0  0
 31 32  1  0  0  0  0
 14 18  1  0  0  0  0
M  END
>  <idcoordinates2D>


>  <FragFp>
[r>vj:iThvCyvjyjRorbbhKv1CpcwELcmFyjFq3k1sCBi06MV0X1ZVVZ!4HFV8e!V!1B!

>  <PathFp>
N090N2N2F#XZkXZ8F038@VGX0149J8V8HG310CVM!Vw40V0m10F0Dl5!HWFF0iZ2!d31K9a2kHF2VBF10

>  <SkelSpheres>
02//%80301#3)1!5!11//$1!2!8$901!2$1/.2.12/7/2,2&1/&3/!1%1#11+1/%1/+3/%1/#101101,11$1/!2.1&1C&2(1//1!1$6(2//!2$201/&101(12!2!3//+3#1(5,1!2/.2*1!4,1#21/%3#1/+1#1.1*3%1!10q!1!303/!1&4&@1-1+4)3)72$1105/-2/!1&1%1!1/%201/)1/)1%102&2!1+2$2-

>  <Structure>
e`PTFD@LEhDO@dk`OBjPrRIIQJIISZXrJZqKVQUUATDqUUURq`pgIeHKf

>  <Atoms>
32

>  <Bonds>
32

>  <Total Molweight>
438

>  <Total Molweight 2>
438.222

>  <cLogP>
3.1143

>  <H-Acceptors>
8

>  <H-Donors>
0

>  <Total Surface Area>
102.05

>  <Relative PSA>
0.74748

>  <Polar Surface Area>
102.13

>  <Shape Index>
0.53125

>  <Molecular Flexibility>
0.74887

>  <Molecular Complexity>
0.7177

>  <Non-H Atoms>
32

>  <Non-C/H Atoms>
10

>  <Electronegative Atoms>
10

>  <Stereo Centers>
4

>  <Rotatable Bonds>
15

>  <Rings Closures>
1

>  <Aromatic Rings>
1

>  <Aromatic Atoms>
6

>  <sp3-Atoms>
18

>  <Symmetric atoms>
3

$$$$

eCreator 1.02D

 33 32  0  0  0  0  0  0  0  0999 V2000
   14.2894   -0.0000   -0.0000 P   0  0  0  0  0  0  0  0  0  0  0  0
   15.5885   -0.7500   -0.0000 O   0  0  0  0  0  0  0  0  0  0  0  0
   12.9904   -0.7500   -0.0000 O   0  0  0  0  0  0  0  0  0  0  0  0
   14.2894    1.5000   -0.0000 N   0  0  0  0  0  0  0  0  0  0  0  0
   16.8875   -0.0000   -0.0000 C   0  0  0  0  0  0  0  0  0  0  0  0
   11.6914   -0.0000   -0.0000 C   0  0  0  0  0  0  0  0  0  0  0  0
   12.9904    2.2500   -0.0000 C   0  0  0  0  0  0  0  0  0  0  0  0
   18.1866   -0.7500   -0.0000 C   0  0  0  0  0  0  0  0  0  0  0  0
   10.3923   -0.7500   -0.0000 C   0  0  0  0  0  0  0  0  0  0  0  0
   12.9904    3.7500   -0.0000 C   0  0  0  0  0  0  0  0  0  0  0  0
   19.4856   -0.0000   -0.0000 C   0  0  0  0  0  0  0  0  0  0  0  0
    9.0933   -0.0000   -0.0000 C   0  0  0  0  0  0  0  0  0  0  0  0
   14.2894    4.5000   -0.0000 O   0  0  0  0  0  0  0  0  0  0  0  0
   11.6914    4.5000   -0.0000 O   0  0  0  0  0  0  0  0  0  0  0  0
   20.7846   -0.7500   -0.0000 C   0  0  0  0  0  0  0  0  0  0  0  0
    9.0933    1.5000   -0.0000 O   0  0  0  0  0  0  0  0  0  0  0  0
    7.7942   -0.7500   -0.0000 C   0  0  0  0  0  0  0  0  0  0  0  0
   11.6914    6.0000   -0.0000 C   0  0  0  0  0  0  0  0  0  0  0  0
   20.7846   -2.2500   -0.0000 C   0  0  0  0  0  0  0  0  0  0  0  0
    6.2943   -0.7500   -0.0000 F   0  0  0  0  0  0  0  0  0  0  0  0
    7.7942   -2.2500   -0.0000 C   0  0  0  0  0  0  0  0  0  0  0  0
    7.0443    0.5490   -0.0000 C   0  0  0  0  0  0  0  0  0  0  0  0
   12.9904    6.7500   -0.0000 C   0  0  0  0  0  0  0  0  0  0  0  0
   10.3923    6.7500   -0.0000 C   0  0  0  0  0  0  0  0  0  0  0  0
    9.0933   -3.0000   -0.0000 O   0  0  0  0  0  0  0  0  0  0  0  0
    6.4952   -3.0000   -0.0000 N   0  0  0  0  0  0  0  0  0  0  0  0
    6.4952   -4.5000   -0.0000 C   0  0  0  0  0  0  0  0  0  0  0  0
    5.1962   -2.2500   -0.0000 C   0  0  0  0  0  0  0  0  0  0  0  0
    7.7942   -5.2500   -0.0000 O   0  0  0  0  0  0  0  0  0  0  0  0
    3.8971   -3.0000   -0.0000 C   0  0  0  0  0  0  0  0  0  0  0  0
    3.8971   -4.5000   -0.0000 C   0  0  0  0  0  0  0  0  0  0  0  0
    5.1962   -5.2500   -0.0000 O   0  0  0  0  0  0  0  0  0  0  0  0
    2.5981   -5.2500   -0.0000 N   0  0  0  0  0  0  0  0  0  0  0  0
  1  2  1  0  0  0  0
  1  3  1  0  0  0  0
  1  4  1  0  0  0  0
  2  5  1  0  0  0  0
  3  6  1  0  0  0  0
  4  7  1  0  0  0  0
  5  8  2  0  0  0  0
  6  9  1  0  0  0  0
  7 10  1  0  0  0  0
  8 11  1  0  0  0  0
 12  9  1  0  0  0  0
 10 13  2  0  0  0  0
 10 14  1  0  0  0  0
 11 15  2  0  0  0  0
 12 16  1  6  0  0  0
 17 12  1  0  0  0  0
 14 18  1  0  0  0  0
 15 19  1  0  0  0  0
 17 20  1  6  0  0  0
 21 17  1  0  0  0  0
 17 22  1  0  0  0  0
 18 23  1  0  0  0  0
 18 24  1  0  0  0  0
 21 25  1  1  0  0  0
 21 26  1  0  0  0  0
 26 27  1  0  0  0  0
 26 28  1  0  0  0  0
 27 29  2  0  0  0  0
 28 30  2  0  0  0  0
 30 31  1  0  0  0  0
 31 32  2  0  0  0  0
 31 33  1  0  0  0  0
M  END
>  <idcoordinates2D>


>  <FragFp>
;j;ir=xOjjziDhvCynbfuRol7nxKnC9bZiEThXNzhHm3V8040i0@MVFWW5VoV!JHFW0P!V021B!

>  <PathFp>
N090P3N6F806X4mV_8FH102VKe0109KB08FI35NhW7!Vs4FV0m10m0El120HWFN0DZF0Fd31F0a2kFF2Vh010

>  <SkelSpheres>
04)2$2#102.8(3)2!5!11%201#1/-21#9$3#1///04/D+1///13)4//%103*2&1,1%1!13$3!3/$22*1$1+111$1/#3011/#C&3//$102$12#8(2(2/)101/&301!1)1!202/01//*5,1//+101!1,11$2/01)1///#2$3%1!10p!1)101)1)41&11,3+1%1!3*2//1%53+1,1)1!1-1$1101301(1/(2+1#10103#21/&305*1

>  <Structure>
ehP\AD@LI`XDCKOAco`OCJPrRIIIIJISKRJFNIYRjijfZjjjiYlMHEBi`qVIs@

>  <Atoms>
33

>  <Bonds>
32

>  <Total Molweight>
460

>  <Total Molweight 2>
460.205

>  <cLogP>
-0.0244

>  <H-Acceptors>
11

>  <H-Donors>
0

>  <Total Surface Area>
127.47

>  <Relative PSA>
0.83133

>  <Polar Surface Area>
142.67

>  <Shape Index>
0.54545

>  <Molecular Flexibility>
0.79152

>  <Molecular Complexity>
0.7473

>  <Non-H Atoms>
33

>  <Non-C/H Atoms>
13

>  <Electronegative Atoms>
13

>  <Stereo Centers>
4

>  <Rotatable Bonds>
17

>  <Rings Closures>
0

>  <Aromatic Rings>
0

>  <Aromatic Atoms>
0

>  <sp3-Atoms>
18

>  <Symmetric atoms>
1

$$$$

eCreator 1.02D

 32 32  0  0  0  0  0  0  0  0999 V2000
    9.0933   -0.0000   -0.0000 P   0  0  0  0  0  0  0  0  0  0  0  0
    9.0933   -1.5000   -0.0000 O   0  0  0  0  0  0  0  0  0  0  0  0
   10.3923   -0.7500   -0.0000 O   0  0  0  0  0  0  0  0  0  0  0  0
    7.7942   -0.7500   -0.0000 O   0  0  0  0  0  0  0  0  0  0  0  0
    9.0933    1.5000   -0.0000 N   0  0  0  0  0  0  0  0  0  0  0  0
   11.6914   -0.0000   -0.0000 C   0  0  0  0  0  0  0  0  0  0  0  0
    6.4952   -0.0000   -0.0000 C   0  0  0  0  0  0  0  0  0  0  0  0
   10.3923    2.2500   -0.0000 C   0  0  0  0  0  0  0  0  0  0  0  0
   12.9904   -0.7500   -0.0000 C   0  0  0  0  0  0  0  0  0  0  0  0
    5.1962   -0.7500   -0.0000 C   0  0  0  0  0  0  0  0  0  0  0  0
   10.3923    3.7500   -0.0000 C   0  0  0  0  0  0  0  0  0  0  0  0
   11.6914    1.5000   -0.0000 C   0  0  0  0  0  0  0  0  0  0  0  0
   14.2894   -0.0000   -0.0000 C   0  0  0  0  0  0  0  0  0  0  0  0
    3.8971   -0.0000   -0.0000 C   0  0  0  0  0  0  0  0  0  0  0  0
   11.6914    4.5000   -0.0000 O   0  0  0  0  0  0  0  0  0  0  0  0
   14.2894    1.5000   -0.0000 C   0  0  0  0  0  0  0  0  0  0  0  0
    3.8971    1.5000   -0.0000 O   0  0  0  0  0  0  0  0  0  0  0  0
    2.5981   -0.7500   -0.0000 C   0  0  0  0  0  0  0  0  0  0  0  0
   11.6914    6.0000   -0.0000 C   0  0  0  0  0  0  0  0  0  0  0  0
   15.5885    2.2500   -0.0000 C   0  0  0  0  0  0  0  0  0  0  0  0
    1.8481   -2.0490   -0.0000 F   0  0  0  0  0  0  0  0  0  0  0  0
    1.2990   -0.0000   -0.0000 C   0  0  0  0  0  0  0  0  0  0  0  0
    3.3481   -2.0490   -0.0000 C   0  0  0  0  0  0  0  0  0  0  0  0
   12.9904    6.7500   -0.0000 C   0  0  0  0  0  0  0  0  0  0  0  0
   16.8875    1.5000   -0.0000 C   0  0  0  0  0  0  0  0  0  0  0  0
    0.0000   -0.7500   -0.0000 N   0  0  0  0  0  0  0  0  0  0  0  0
   -1.2990    0.0000   -0.0000 C   0  0  0  0  0  0  0  0  0  0  0  0
   -0.0000   -2.2500   -0.0000 C   0  0  0  0  0  0  0  0  0  0  0  0
   -2.5981   -0.7500   -0.0000 C   0  0  0  0  0  0  0  0  0  0  0  0
   -1.2990   -3.0000   -0.0000 N   0  0  0  0  0  0  0  0  0  0  0  0
   -2.5981   -2.2500   -0.0000 C   0  0  0  0  0  0  0  0  0  0  0  0
   -3.8971   -3.0000   -0.0000 O   0  0  0  0  0  0  0  0  0  0  0  0
  1  2  2  0  0  0  0
  1  3  1  0  0  0  0
  1  4  1  0  0  0  0
  1  5  1  0  0  0  0
  3  6  1  0  0  0  0
  4  7  1  0  0  0  0
  8  5  1  6  0  0  0
  6  9  1  0  0  0  0
  7 10  1  0  0  0  0
  8 11  1  0  0  0  0
  8 12  1  0  0  0  0
  9 13  2  0  0  0  0
 14 10  1  0  0  0  0
 11 15  1  0  0  0  0
 13 16  1  0  0  0  0
 14 17  1  6  0  0  0
 18 14  1  0  0  0  0
 15 19  1  0  0  0  0
 16 20  2  0  0  0  0
 18 21  1  1  0  0  0
 18 22  1  0  0  0  0
 18 23  1  0  0  0  0
 19 24  1  0  0  0  0
 20 25  1  0  0  0  0
 22 26  1  0  0  0  0
 26 27  1  0  0  0  0
 26 28  1  0  0  0  0
 27 29  2  0  0  0  0
 28 30  1  0  0  0  0
 29 31  1  0  0  0  0
 31 32  2  0  0  0  0
 30 31  1  0  0  0  0
M  END
>  <idcoordinates2D>


>  <FragFp>
;j;ir<yxOijzeThvhynbcewkprlxKnE1_kgfPgd2LwLH30VcF260@LkFcV_V#JJLFV2H!V0V1B!

>  <PathFp>
F0918IN2G80@Y4kVZcJU10@1OX2189MBV8FI31Fh06X2V950V0mG2HVDl1!JWGF1aVF2Jd70F0L2oFF2V4050

>  <SkelSpheres>
32/-2#1!D(11(1!5!1!2/02%1)1%2!205$2%1)1-2/%4/C#2&4#2!2+1$11(101!1&3&301.1,2///01#11/%2#1(1)1(1$10102!6/!2/(@&1)1//!1$61/(2(1/!1201%2$2&101(102!3,1101/*3!2#21#2)1!5$11//&1101-1%2/%1/&2/,1/$p1/)2/01/#2%1/#3)1)1/#4/)21)101)2!1%1011//#1&2%1%10401%2/#307+

>  <Structure>
e`P\FD@BIkhDLG@o`O@jPrRSIIJIKJIZQKVIKWOMUUTuUMUUMMapkIEDMEI`

>  <Atoms>
32

>  <Bonds>
32

>  <Total Molweight>
440

>  <Total Molweight 2>
440.218

>  <cLogP>
1.1549

>  <H-Acceptors>
9

>  <H-Donors>
0

>  <Total Surface Area>
86.62

>  <Relative PSA>
0.96756

>  <Polar Surface Area>
101.59

>  <Shape Index>
0.59375

>  <Molecular Flexibility>
0.72043

>  <Molecular Complexity>
0.74421

>  <Non-H Atoms>
32

>  <Non-C/H Atoms>
11

>  <Electronegative Atoms>
11

>  <Stereo Centers>
4

>  <Rotatable Bonds>
15

>  <Rings Closures>
1

>  <Aromatic Rings>
0

>  <Aromatic Atoms>
0

>  <sp3-Atoms>
19

>  <Symmetric atoms>
0

$$$$

eCreator 1.02D

 33 32  0  0  0  0  0  0  0  0999 V2000
   12.9904   -0.7500   -0.0000 P   0  0  0  0  0  0  0  0  0  0  0  0
   11.6913   -1.5000   -0.0000 O   0  0  0  0  0  0  0  0  0  0  0  0
   14.2894    0.0000   -0.0000 O   0  0  0  0  0  0  0  0  0  0  0  0
   11.6913   -0.0000   -0.0000 O   0  0  0  0  0  0  0  0  0  0  0  0
   12.9904   -2.2500   -0.0000 N   0  0  0  0  0  0  0  0  0  0  0  0
   14.2894    1.5000   -0.0000 C   0  0  0  0  0  0  0  0  0  0  0  0
   10.3923   -0.7500   -0.0000 C   0  0  0  0  0  0  0  0  0  0  0  0
   14.2894   -3.0000   -0.0000 C   0  0  0  0  0  0  0  0  0  0  0  0
   15.5885    2.2500   -0.0000 C   0  0  0  0  0  0  0  0  0  0  0  0
   12.9904    2.2500   -0.0000 C   0  0  0  0  0  0  0  0  0  0  0  0
    9.0933   -0.0000   -0.0000 C   0  0  0  0  0  0  0  0  0  0  0  0
   14.2894   -4.5000   -0.0000 C   0  0  0  0  0  0  0  0  0  0  0  0
   15.5885   -2.2500   -0.0000 C   0  0  0  0  0  0  0  0  0  0  0  0
   15.5885    3.7500   -0.0000 C   0  0  0  0  0  0  0  0  0  0  0  0
    7.7942   -0.7500   -0.0000 O   0  0  0  0  0  0  0  0  0  0  0  0
    9.0933    1.5000   -0.0000 C   0  0  0  0  0  0  0  0  0  0  0  0
   12.9904   -5.2500   -0.0000 O   0  0  0  0  0  0  0  0  0  0  0  0
   15.5885   -5.2500   -0.0000 O   0  0  0  0  0  0  0  0  0  0  0  0
    7.7942   -2.2500   -0.0000 C   0  0  0  0  0  0  0  0  0  0  0  0
    7.7942    2.2500   -0.0000 O   0  0  0  0  0  0  0  0  0  0  0  0
   15.5885   -6.7500   -0.0000 C   0  0  0  0  0  0  0  0  0  0  0  0
    6.4952   -3.0000   -0.0000 N   0  0  0  0  0  0  0  0  0  0  0  0
    9.0933   -3.0000   -0.0000 C   0  0  0  0  0  0  0  0  0  0  0  0
   16.8875   -7.5000   -0.0000 C   0  0  0  0  0  0  0  0  0  0  0  0
    6.4952   -4.5000   -0.0000 C   0  0  0  0  0  0  0  0  0  0  0  0
    5.1962   -2.2500   -0.0000 C   0  0  0  0  0  0  0  0  0  0  0  0
   10.3923   -2.2500   -0.0000 F   0  0  0  0  0  0  0  0  0  0  0  0
    9.0933   -4.5000   -0.0000 C   0  0  0  0  0  0  0  0  0  0  0  0
    5.1962   -5.2500   -0.0000 O   0  0  0  0  0  0  0  0  0  0  0  0
    7.7942   -5.2500   -0.0000 N   0  0  0  0  0  0  0  0  0  0  0  0
    5.1962   -0.7500   -0.0000 C   0  0  0  0  0  0  0  0  0  0  0  0
    6.4952    0.0000   -0.0000 C   0  0  0  0  0  0  0  0  0  0  0  0
    6.4952    1.5000   -0.0000 O   0  0  0  0  0  0  0  0  0  0  0  0
  1  2  2  0  0  0  0
  1  3  1  0  0  0  0
  1  4  1  0  0  0  0
  1  5  1  0  0  0  0
  3  6  1  0  0  0  0
  4  7  1  0  0  0  0
  8  5  1  1  0  0  0
  6  9  2  0  0  0  0
  6 10  1  0  0  0  0
 11  7  1  0  0  0  0
  8 12  1  0  0  0  0
  8 13  1  0  0  0  0
  9 14  1  0  0  0  0
 11 15  1  1  0  0  0
 11 16  1  0  0  0  0
 12 17  2  0  0  0  0
 12 18  1  0  0  0  0
 19 15  1  6  0  0  0
 16 20  1  0  0  0  0
 18 21  1  0  0  0  0
 19 22  1  0  0  0  0
 23 19  1  0  0  0  0
 21 24  1  0  0  0  0
 22 25  1  0  0  0  0
 22 26  1  0  0  0  0
 23 27  1  1  0  0  0
 23 28  1  0  0  0  0
 25 29  2  0  0  0  0
 25 30  1  0  0  0  0
 26 31  2  0  0  0  0
 31 32  1  0  0  0  0
 32 33  2  0  0  0  0
M  END
>  <idcoordinates2D>


>  <FragFp>
;j:Uirrzx:xtjjCaUjvhifzU@koprYt8AjSrRDjy_fNerFmGsOc56g0aKW4e1W0oW8J4!l2c08!X1B!

>  <PathFp>
N094N2NHF!DX4mV_B4T30@_1@#974X0FQ358h17402t50V0k94u0Dl!WHGFs1iZ!7cEG!q2JFJ2VC05F

>  <SkelSpheres>
$2/*1&@%1011$3!1*4*2(1)2%2!2!108$4/.2/+1#2%9$12///!1///.1/01!1-1/!3!1)2#4)33#31*1/#202/(C&3(12$1/&1$1$9(2)1%2/#2*2%1*1+2!2$13*3/%2+302$1,5#11//(1!1)2$102,2/)4(2-2.1/!20o3&1(3%1%1)3%1!1#1.1)2/)1/$2!7/21&22#1/&1/*1!2.3(1!1%10301#122#1,20103#2&

>  <Structure>
ehP\ID@BJkhDLG@hlc`POAZPrRSIJIQZJEYSJJZIijjZjijjjifRNDiDhuDNJy`

>  <Atoms>
33

>  <Bonds>
32

>  <Total Molweight>
464

>  <Total Molweight 2>
464.193

>  <cLogP>
-0.3567

>  <H-Acceptors>
12

>  <H-Donors>
0

>  <Total Surface Area>
128.88

>  <Relative PSA>
0.93025

>  <Polar Surface Area>
144.96

>  <Shape Index>
0.51515

>  <Molecular Flexibility>
0.76405

>  <Molecular Complexity>
0.79383

>  <Non-H Atoms>
33

>  <Non-C/H Atoms>
14

>  <Electronegative Atoms>
14

>  <Stereo Centers>
5

>  <Rotatable Bonds>
16

>  <Rings Closures>
0

>  <Aromatic Rings>
0

>  <Aromatic Atoms>
0

>  <sp3-Atoms>
18

>  <Symmetric atoms>
0

$$$$

eCreator 1.02D

 33 32  0  0  0  0  0  0  0  0999 V2000
    8.6603   -0.5000   -0.0000 P   0  0  0  0  0  0  0  0  0  0  0  0
    8.6603    0.5000   -0.0000 O   0  0  0  0  0  0  0  0  0  0  0  0
    8.6603   -1.5000   -0.0000 O   0  0  0  0  0  0  0  0  0  0  0  0
    7.7942   -0.0000   -0.0000 O   0  0  0  0  0  0  0  0  0  0  0  0
    9.5263   -0.0000   -0.0000 N   0  0  0  0  0  0  0  0  0  0  0  0
    7.7942   -2.0000   -0.0000 C   0  0  0  0  0  0  0  0  0  0  0  0
    6.9282   -0.5000   -0.0000 C   0  0  0  0  0  0  0  0  0  0  0  0
   10.3923   -0.5000   -0.0000 C   0  0  0  0  0  0  0  0  0  0  0  0
    6.9282   -1.5000   -0.0000 C   0  0  0  0  0  0  0  0  0  0  0  0
    7.7942   -3.0000   -0.0000 C   0  0  0  0  0  0  0  0  0  0  0  0
    6.0622   -0.0000   -0.0000 C   0  0  0  0  0  0  0  0  0  0  0  0
   11.2583   -0.0000   -0.0000 C   0  0  0  0  0  0  0  0  0  0  0  0
    6.0622   -2.0000   -0.0000 C   0  0  0  0  0  0  0  0  0  0  0  0
    6.9282   -3.5000   -0.0000 C   0  0  0  0  0  0  0  0  0  0  0  0
    5.1962   -0.5000   -0.0000 O   0  0  0  0  0  0  0  0  0  0  0  0
   11.2583    1.0000   -0.0000 O   0  0  0  0  0  0  0  0  0  0  0  0
   12.1244   -0.5000   -0.0000 O   0  0  0  0  0  0  0  0  0  0  0  0
    6.0622   -3.0000   -0.0000 C   0  0  0  0  0  0  0  0  0  0  0  0
    4.3301   -0.0000   -0.0000 C   0  0  0  0  0  0  0  0  0  0  0  0
   12.9904   -0.0000   -0.0000 C   0  0  0  0  0  0  0  0  0  0  0  0
    3.4641   -0.5000   -0.0000 N   0  0  0  0  0  0  0  0  0  0  0  0
    4.3301    1.0000   -0.0000 C   0  0  0  0  0  0  0  0  0  0  0  0
   13.8564   -0.5000   -0.0000 C   0  0  0  0  0  0  0  0  0  0  0  0
   12.9904    1.0000   -0.0000 C   0  0  0  0  0  0  0  0  0  0  0  0
    2.5981   -0.0000   -0.0000 C   0  0  0  0  0  0  0  0  0  0  0  0
    3.4641   -1.5000   -0.0000 C   0  0  0  0  0  0  0  0  0  0  0  0
    5.1962    1.5000   -0.0000 F   0  0  0  0  0  0  0  0  0  0  0  0
    3.4641    1.5000   -0.0000 C   0  0  0  0  0  0  0  0  0  0  0  0
    2.5981    1.0000   -0.0000 O   0  0  0  0  0  0  0  0  0  0  0  0
    1.7321   -0.5000   -0.0000 N   0  0  0  0  0  0  0  0  0  0  0  0
    0.8660   -0.0000   -0.0000 C   0  0  0  0  0  0  0  0  0  0  0  0
    0.8660    1.0000   -0.0000 O   0  0  0  0  0  0  0  0  0  0  0  0
    0.0000   -0.5000   -0.0000 C   0  0  0  0  0  0  0  0  0  0  0  0
  1  2  2  0  0  0  0
  1  3  1  0  0  0  0
  1  4  1  0  0  0  0
  1  5  1  0  0  0  0
  3  6  1  0  0  0  0
  4  7  1  0  0  0  0
  5  8  1  0  0  0  0
  6  9  1  0  0  0  0
  6 10  2  0  0  0  0
  7 11  1  0  0  0  0
  8 12  1  0  0  0  0
  9 13  2  0  0  0  0
 10 14  1  0  0  0  0
 11 15  1  0  0  0  0
 12 16  2  0  0  0  0
 12 17  1  0  0  0  0
 13 18  1  0  0  0  0
 19 15  1  1  0  0  0
 17 20  1  0  0  0  0
 19 21  1  0  0  0  0
 22 19  1  0  0  0  0
 20 23  1  0  0  0  0
 20 24  1  0  0  0  0
 21 25  1  0  0  0  0
 21 26  1  0  0  0  0
 22 27  1  1  0  0  0
 22 28  1  0  0  0  0
 25 29  2  0  0  0  0
 25 30  1  0  0  0  0
 30 31  1  0  0  0  0
 31 32  2  0  0  0  0
 31 33  1  0  0  0  0
M  END
>  <idcoordinates2D>


>  <FragFp>
;jzxUirrzx:xOjjCaUjQhifrE@Fo_MYl8AE9rR2jydfNXrFmFuN0J2c!K10VWV0o18J040l28V8!X1B!

>  <PathFp>
8084FHNFF!BY4m0_g4S10@_1@#964X0FN25Ng12a02s50V0VO6yVTl!WTG1s1gZF0IcE1!m2JF44VC01F

>  <SkelSpheres>
$2#3&2%1.9(11!203(1(3//$2#19$4&2%2/2#1/04#401012%@/202//01+1%3.1/(3*3/01+1/$2#1(2#4/01)3!2(3/&1*D&3//$101!302$8(2/2!3/.1!1$3,1#1!21&101%1/%2-2$3&1$5*1//!1,1&2&1///$22$1/#3)10p1.2)1(41#3)1/-3/,1)1*8/#3%3!1!1!103.1&1+1(1/,1%104(2/#1+12

>  <Structure>
ehP\AD@BBkhDLGO@co`OAZPrRSIJIIIQ[ZJJJFMQjjfffjjjiidDiTdAKQ`

>  <Atoms>
33

>  <Bonds>
32

>  <Total Molweight>
460

>  <Total Molweight 2>
460.205

>  <cLogP>
1.8002

>  <H-Acceptors>
11

>  <H-Donors>
0

>  <Total Surface Area>
112.69

>  <Relative PSA>
0.94764

>  <Polar Surface Area>
124.73

>  <Shape Index>
0.51515

>  <Molecular Flexibility>
0.77527

>  <Molecular Complexity>
0.75107

>  <Non-H Atoms>
33

>  <Non-C/H Atoms>
13

>  <Electronegative Atoms>
13

>  <Stereo Centers>
3

>  <Rotatable Bonds>
14

>  <Rings Closures>
0

>  <Aromatic Rings>
0

>  <Aromatic Atoms>
0

>  <sp3-Atoms>
18

>  <Symmetric atoms>
1

$$$$

eCreator 1.02D

 33 32  0  0  0  0  0  0  0  0999 V2000
    8.6603   -0.5000   -0.0000 P   0  0  0  0  0  0  0  0  0  0  0  0
    9.5263   -0.0000   -0.0000 O   0  0  0  0  0  0  0  0  0  0  0  0
    7.7942   -0.0000   -0.0000 O   0  0  0  0  0  0  0  0  0  0  0  0
    8.6603   -1.5000   -0.0000 N   0  0  0  0  0  0  0  0  0  0  0  0
   10.3923   -0.5000   -0.0000 C   0  0  0  0  0  0  0  0  0  0  0  0
    6.9282   -0.5000   -0.0000 C   0  0  0  0  0  0  0  0  0  0  0  0
    9.5263   -2.0000   -0.0000 C   0  0  0  0  0  0  0  0  0  0  0  0
   11.2583   -0.0000   -0.0000 C   0  0  0  0  0  0  0  0  0  0  0  0
    6.0622   -0.0000   -0.0000 C   0  0  0  0  0  0  0  0  0  0  0  0
    9.5263   -3.0000   -0.0000 C   0  0  0  0  0  0  0  0  0  0  0  0
   10.3923   -1.5000   -0.0000 C   0  0  0  0  0  0  0  0  0  0  0  0
   12.1244   -0.5000   -0.0000 C   0  0  0  0  0  0  0  0  0  0  0  0
    5.1962   -0.5000   -0.0000 O   0  0  0  0  0  0  0  0  0  0  0  0
    8.6603   -3.5000   -0.0000 O   0  0  0  0  0  0  0  0  0  0  0  0
   10.3923   -3.5000   -0.0000 O   0  0  0  0  0  0  0  0  0  0  0  0
   12.9904   -0.0000   -0.0000 C   0  0  0  0  0  0  0  0  0  0  0  0
    4.3301   -0.0000   -0.0000 C   0  0  0  0  0  0  0  0  0  0  0  0
   10.3923   -4.5000   -0.0000 C   0  0  0  0  0  0  0  0  0  0  0  0
   12.9904    1.0000   -0.0000 C   0  0  0  0  0  0  0  0  0  0  0  0
    3.4641   -0.5000   -0.0000 N   0  0  0  0  0  0  0  0  0  0  0  0
    4.3301    1.0000   -0.0000 C   0  0  0  0  0  0  0  0  0  0  0  0
    9.5263   -5.0000   -0.0000 C   0  0  0  0  0  0  0  0  0  0  0  0
   11.2583   -5.0000   -0.0000 C   0  0  0  0  0  0  0  0  0  0  0  0
   13.8564    1.5000   -0.0000 C   0  0  0  0  0  0  0  0  0  0  0  0
    2.5981   -0.0000   -0.0000 C   0  0  0  0  0  0  0  0  0  0  0  0
    3.4641   -1.5000   -0.0000 C   0  0  0  0  0  0  0  0  0  0  0  0
    5.1962    1.5000   -0.0000 C   0  0  0  0  0  0  0  0  0  0  0  0
    3.4641    1.5000   -0.0000 C   0  0  0  0  0  0  0  0  0  0  0  0
    2.5981    1.0000   -0.0000 O   0  0  0  0  0  0  0  0  0  0  0  0
    1.7321   -0.5000   -0.0000 N   0  0  0  0  0  0  0  0  0  0  0  0
    0.8660   -0.0000   -0.0000 C   0  0  0  0  0  0  0  0  0  0  0  0
    0.8660    1.0000   -0.0000 O   0  0  0  0  0  0  0  0  0  0  0  0
    0.0000   -0.5000   -0.0000 C   0  0  0  0  0  0  0  0  0  0  0  0
  1  2  1  0  0  0  0
  1  3  1  0  0  0  0
  1  4  1  0  0  0  0
  2  5  1  0  0  0  0
  3  6  1  0  0  0  0
  7  4  1  1  0  0  0
  5  8  2  0  0  0  0
  6  9  1  0  0  0  0
  7 10  1  0  0  0  0
  7 11  1  0  0  0  0
  8 12  1  0  0  0  0
  9 13  1  0  0  0  0
 10 14  2  0  0  0  0
 10 15  1  0  0  0  0
 12 16  2  0  0  0  0
 17 13  1  1  0  0  0
 15 18  1  0  0  0  0
 16 19  1  0  0  0  0
 17 20  1  0  0  0  0
 17 21  1  0  0  0  0
 18 22  1  0  0  0  0
 18 23  1  0  0  0  0
 19 24  2  0  0  0  0
 20 25  1  0  0  0  0
 20 26  1  0  0  0  0
 21 27  1  0  0  0  0
 21 28  1  0  0  0  0
 25 29  2  0  0  0  0
 25 30  1  0  0  0  0
 30 31  1  0  0  0  0
 31 32  2  0  0  0  0
 31 33  1  0  0  0  0
M  END
>  <idcoordinates2D>


>  <FragFp>
;jzxUirrzx:xtjjSaUhvCifjU@FopbYl0AACrR6EyhXNebFmFmOc54c04J10X1W0Z!J#l0sV9V0X14!

>  <PathFp>
8084FHNJF!4X0m0_B4F30@Z58#944X0HF258g12Z02N40V0VO0qVTl021TG0N0BZF03cA1!X2o044Vh01F

>  <SkelSpheres>
/$1#1)1#8#1#1#203(301//(2!21201E$5#1!2///!4+A+1#2&1/+1+1(1,1$1/1/$1,2/-2#2!1)4$101!1/1!2/!2.1(D&3(1/%1&1!302$7(2/#3-2,4+3$1+2!21%1)3/%4/#3&1$5//+1/!1#4&1+1!3#1//22/)3)10r.1*11&4)1//#3//+1%7/101&2(1!2#1*1&1+11/(1/10103&2.2!102071(11

>  <Structure>
ehP\NH@LLkhDCKGCo`OCIHddeDeLleEDhiXuJjfjfZjijffPXPTPXgF

>  <Atoms>
33

>  <Bonds>
32

>  <Total Molweight>
449

>  <Total Molweight 2>
449.230

>  <cLogP>
2.9257

>  <H-Acceptors>
10

>  <H-Donors>
0

>  <Total Surface Area>
91.99

>  <Relative PSA>
0.97587

>  <Polar Surface Area>
111.44

>  <Shape Index>
0.54545

>  <Molecular Flexibility>
0.747

>  <Molecular Complexity>
0.69862

>  <Non-H Atoms>
33

>  <Non-C/H Atoms>
11

>  <Electronegative Atoms>
11

>  <Stereo Centers>
3

>  <Rotatable Bonds>
16

>  <Rings Closures>
0

>  <Aromatic Rings>
0

>  <Aromatic Atoms>
0

>  <sp3-Atoms>
19

>  <Symmetric atoms>
2

$$$$

eCreator 1.02D

 33 32  0  0  0  0  0  0  0  0999 V2000
    8.6603   -0.5000   -0.0000 P   0  0  0  0  0  0  0  0  0  0  0  0
    8.6603    0.5000   -0.0000 O   0  0  0  0  0  0  0  0  0  0  0  0
    9.5263   -0.0000   -0.0000 O   0  0  0  0  0  0  0  0  0  0  0  0
    7.7942   -0.0000   -0.0000 O   0  0  0  0  0  0  0  0  0  0  0  0
    8.6603   -1.5000   -0.0000 N   0  0  0  0  0  0  0  0  0  0  0  0
   10.3923   -0.5000   -0.0000 C   0  0  0  0  0  0  0  0  0  0  0  0
    6.9282   -0.5000   -0.0000 C   0  0  0  0  0  0  0  0  0  0  0  0
    7.7942   -2.0000   -0.0000 C   0  0  0  0  0  0  0  0  0  0  0  0
   11.2583   -0.0000   -0.0000 C   0  0  0  0  0  0  0  0  0  0  0  0
   10.3923   -1.5000   -0.0000 C   0  0  0  0  0  0  0  0  0  0  0  0
    6.0622   -0.0000   -0.0000 C   0  0  0  0  0  0  0  0  0  0  0  0
    7.7942   -3.0000   -0.0000 C   0  0  0  0  0  0  0  0  0  0  0  0
   12.1244   -0.5000   -0.0000 C   0  0  0  0  0  0  0  0  0  0  0  0
    5.1962   -0.5000   -0.0000 O   0  0  0  0  0  0  0  0  0  0  0  0
    6.0622    1.0000   -0.0000 C   0  0  0  0  0  0  0  0  0  0  0  0
    8.6603   -3.5000   -0.0000 O   0  0  0  0  0  0  0  0  0  0  0  0
    6.9282   -3.5000   -0.0000 O   0  0  0  0  0  0  0  0  0  0  0  0
   12.1244   -1.5000   -0.0000 C   0  0  0  0  0  0  0  0  0  0  0  0
    4.3301   -0.0000   -0.0000 C   0  0  0  0  0  0  0  0  0  0  0  0
    5.1962    1.5000   -0.0000 O   0  0  0  0  0  0  0  0  0  0  0  0
    6.9282    1.5000   -0.0000 C   0  0  0  0  0  0  0  0  0  0  0  0
    6.9282   -4.5000   -0.0000 C   0  0  0  0  0  0  0  0  0  0  0  0
   12.9904   -2.0000   -0.0000 C   0  0  0  0  0  0  0  0  0  0  0  0
    3.4641   -0.5000   -0.0000 N   0  0  0  0  0  0  0  0  0  0  0  0
    7.7942    1.0000   -0.0000 F   0  0  0  0  0  0  0  0  0  0  0  0
    6.9282    2.5000   -0.0000 C   0  0  0  0  0  0  0  0  0  0  0  0
    6.0622   -5.0000   -0.0000 C   0  0  0  0  0  0  0  0  0  0  0  0
    2.5981   -0.0000   -0.0000 C   0  0  0  0  0  0  0  0  0  0  0  0
    3.4641   -1.5000   -0.0000 C   0  0  0  0  0  0  0  0  0  0  0  0
    2.5981    1.0000   -0.0000 O   0  0  0  0  0  0  0  0  0  0  0  0
    1.7321   -0.5000   -0.0000 N   0  0  0  0  0  0  0  0  0  0  0  0
    0.8660   -0.0000   -0.0000 C   0  0  0  0  0  0  0  0  0  0  0  0
    0.0000   -0.5000   -0.0000 O   0  0  0  0  0  0  0  0  0  0  0  0
  1  2  2  0  0  0  0
  1  3  1  0  0  0  0
  1  4  1  0  0  0  0
  1  5  1  0  0  0  0
  3  6  1  0  0  0  0
  4  7  1  0  0  0  0
  5  8  1  0  0  0  0
  6  9  1  0  0  0  0
  6 10  2  0  0  0  0
 11  7  1  0  0  0  0
  8 12  1  0  0  0  0
  9 13  2  0  0  0  0
 11 14  1  1  0  0  0
 15 11  1  0  0  0  0
 12 16  2  0  0  0  0
 12 17  1  0  0  0  0
 13 18  1  0  0  0  0
 14 19  1  0  0  0  0
 15 20  1  1  0  0  0
 21 15  1  0  0  0  0
 17 22  1  0  0  0  0
 18 23  2  0  0  0  0
 19 24  1  0  0  0  0
 21 25  1  1  0  0  0
 21 26  1  0  0  0  0
 22 27  1  0  0  0  0
 24 28  1  0  0  0  0
 24 29  1  0  0  0  0
 28 30  2  0  0  0  0
 28 31  1  0  0  0  0
 31 32  1  0  0  0  0
 32 33  2  0  0  0  0
M  END
>  <idcoordinates2D>


>  <FragFp>
;j;ir<fxOjjhiUjfhyvbDPRooMXl8kfOpBZjyhfFmr4mGV18J2Z!4W48WV0V!406Fk2N08!X1B!

>  <PathFp>
8094F2NHG!@X0m0ZgJS!2_9e#96428FN31Ng16a2X951V0XO2q0Ll10WTW1m1gZF03cA5!H2o0J2VC05F

>  <SkelSpheres>
$1/!1%1#1020A(12$3!1-3+3#1$2-2!208$9/.2/,101&@/201/!2,2/#1/3+1/%4#2#1#1#3//02/!5&2/102#2!1$1//071%3/(1+101$2$9(2/3.3%1(4!1!1%1+1!10102*21$4.31/#2$3,3//-1,1%12)2!2%1/&3!1/-1+1&20o/2&101%11#103)1/*2-2%1+2#1.6/)22#1$101,131(11///1%103(2/#315+

>  <Structure>
ehP\ID@BNghDLKO@lk`PO@ZPrRSIJIKQQISIZKRpijjfffjijjZ\EHyBeAhp

>  <Atoms>
33

>  <Bonds>
32

>  <Total Molweight>
464

>  <Total Molweight 2>
464.193

>  <cLogP>
0.5436

>  <H-Acceptors>
12

>  <H-Donors>
0

>  <Total Surface Area>
144.48

>  <Relative PSA>
0.8298

>  <Polar Surface Area>
144.96

>  <Shape Index>
0.51515

>  <Molecular Flexibility>
0.80103

>  <Molecular Complexity>
0.75402

>  <Non-H Atoms>
33

>  <Non-C/H Atoms>
14

>  <Electronegative Atoms>
14

>  <Stereo Centers>
4

>  <Rotatable Bonds>
16

>  <Rings Closures>
0

>  <Aromatic Rings>
0

>  <Aromatic Atoms>
0

>  <sp3-Atoms>
16

>  <Symmetric atoms>
0

$$$$

eCreator 1.02D

 32 32  0  0  0  0  0  0  0  0999 V2000
    9.0933   -0.0000   -0.0000 P   0  0  0  0  0  0  0  0  0  0  0  0
    7.7942    0.7500   -0.0000 O   0  0  0  0  0  0  0  0  0  0  0  0
    9.0933    1.5000   -0.0000 O   0  0  0  0  0  0  0  0  0  0  0  0
    7.7942   -0.7500   -0.0000 O   0  0  0  0  0  0  0  0  0  0  0  0
   10.3923   -0.7500   -0.0000 N   0  0  0  0  0  0  0  0  0  0  0  0
   10.3923    2.2500   -0.0000 C   0  0  0  0  0  0  0  0  0  0  0  0
    6.4952   -0.0000   -0.0000 C   0  0  0  0  0  0  0  0  0  0  0  0
   10.3923   -2.2500   -0.0000 C   0  0  0  0  0  0  0  0  0  0  0  0
   11.6914    1.5000   -0.0000 C   0  0  0  0  0  0  0  0  0  0  0  0
   10.3923    3.7500   -0.0000 C   0  0  0  0  0  0  0  0  0  0  0  0
    6.4952    1.5000   -0.0000 C   0  0  0  0  0  0  0  0  0  0  0  0
    9.0933   -3.0000   -0.0000 C   0  0  0  0  0  0  0  0  0  0  0  0
   11.6914   -3.0000   -0.0000 C   0  0  0  0  0  0  0  0  0  0  0  0
   12.9904    2.2500   -0.0000 C   0  0  0  0  0  0  0  0  0  0  0  0
    5.1962    2.2500   -0.0000 C   0  0  0  0  0  0  0  0  0  0  0  0
    9.0933   -4.5000   -0.0000 O   0  0  0  0  0  0  0  0  0  0  0  0
   14.2894    1.5000   -0.0000 C   0  0  0  0  0  0  0  0  0  0  0  0
    3.8971    1.5000   -0.0000 O   0  0  0  0  0  0  0  0  0  0  0  0
    5.1962    3.7500   -0.0000 C   0  0  0  0  0  0  0  0  0  0  0  0
    7.7942   -5.2500   -0.0000 C   0  0  0  0  0  0  0  0  0  0  0  0
   14.2894   -0.0000   -0.0000 C   0  0  0  0  0  0  0  0  0  0  0  0
    5.9461    5.0490   -0.0000 F   0  0  0  0  0  0  0  0  0  0  0  0
    3.8971    4.5000   -0.0000 C   0  0  0  0  0  0  0  0  0  0  0  0
    6.6961    3.7500   -0.0000 C   0  0  0  0  0  0  0  0  0  0  0  0
    7.7942   -6.7500   -0.0000 C   0  0  0  0  0  0  0  0  0  0  0  0
    3.8971    6.0000   -0.0000 N   0  0  0  0  0  0  0  0  0  0  0  0
    2.5981    6.7500   -0.0000 C   0  0  0  0  0  0  0  0  0  0  0  0
    5.1962    6.7500   -0.0000 C   0  0  0  0  0  0  0  0  0  0  0  0
    2.5981    8.2500   -0.0000 C   0  0  0  0  0  0  0  0  0  0  0  0
    5.1962    8.2500   -0.0000 N   0  0  0  0  0  0  0  0  0  0  0  0
    3.8971    9.0000   -0.0000 C   0  0  0  0  0  0  0  0  0  0  0  0
    3.8971   10.5000   -0.0000 O   0  0  0  0  0  0  0  0  0  0  0  0
  1  2  2  0  0  0  0
  1  3  1  0  0  0  0
  1  4  1  0  0  0  0
  1  5  1  0  0  0  0
  3  6  1  0  0  0  0
  4  7  1  0  0  0  0
  8  5  1  1  0  0  0
  6  9  2  0  0  0  0
  6 10  1  0  0  0  0
  7 11  1  0  0  0  0
  8 12  1  0  0  0  0
  8 13  1  0  0  0  0
  9 14  1  0  0  0  0
 15 11  1  0  0  0  0
 12 16  1  0  0  0  0
 14 17  2  0  0  0  0
 15 18  1  1  0  0  0
 19 15  1  0  0  0  0
 16 20  1  0  0  0  0
 17 21  1  0  0  0  0
 19 22  1  6  0  0  0
 19 23  1  0  0  0  0
 19 24  1  0  0  0  0
 20 25  1  0  0  0  0
 23 26  1  0  0  0  0
 26 27  1  0  0  0  0
 26 28  1  0  0  0  0
 27 29  2  0  0  0  0
[truncated: 518,018 more chars]
