# Supplementary material for: Limits of Prediction for Machine Learning in Drug Discovery
Source: Front Pharmacol. 2022 Mar 10;13:832120. doi: 10.3389/fphar.2022.832120 (PMC8960959; doi:10.3389/fphar.2022.832120)
Supplement: Supplementary file 1 [file DataSheet1.ZIP › supportingInformation/publication/readme.txt]

01.02.2022
Data and result files for machine learning experiments in drug discovery

All files with the extension .dwar are DataWarrior files. All files with the extension .sdf are MDL sd files.
DataWarrior is an open source tool for data visualization (http://www.openmolecules.org/datawarrior/)

Input data files with molecular structures, descriptors and properties

molecules_apixaban01.dwar
molecules_apixaban01.sdf
molecules_apixaban02.dwar
molecules_apixaban02.sdf
molecules_apixaban03.dwar
molecules_apixaban03.sdf

molecules_rosuvastatin01.dwar
molecules_rosuvastatin01.sdf
molecules_rosuvastatin02.dwar
molecules_rosuvastatin02.sdf
molecules_rosuvastatin03.dwar
molecules_rosuvastatin03.sdf

molecules_sofosbuvir01.dwar
molecules_sofosbuvir01.sdf
molecules_sofosbuvir02.dwar
molecules_sofosbuvir02.sdf
molecules_sofosbuvir03.dwar
molecules_sofosbuvir03.sdf

Result files
Contain name of the machine learning method, successive fraction for the training data (SuccessiveFractionModel), Number of test objects, Successive error median avr, and the standarddeviation of the avr.

Result file for the the high to low sorted data
results_h2l.dwar

Result file for the the low to high sorted data
results_l2h.dwar

Result file for the the shuffled data
results_shuffled.dwar
