# Supplementary material for: Limits of Prediction for Machine Learning in Drug Discovery
Source: Front Pharmacol. 2022 Mar 10;13:832120. doi: 10.3389/fphar.2022.832120 (PMC8960959; doi:10.3389/fphar.2022.832120)
Supplement: Supplementary file 1 [file DataSheet1.ZIP › supportingInformation/publication/results_h2l.dwar]

<datawarrior-fileinfo>
<version="3.3">
<created="1580732672545">
<rowcount="504">
</datawarrior-fileinfo>
Name	Repetitions	ObjectsLeftOut	SuccessiveFractionModel	NumTestObjects	SuccessiveErrorRelativeMedian	SuccessiveErrorRelativeMedianAvr	SuccessiveErrorRelativeMedianSDV	Descriptor	Property	Source	SourceFile
Gaussian process regression	11; 11; 11; 11; 11; 11; 11; 11; 11	68; 72; 65; 68; 72; 65; 68; 72; 65	0.90	30; 32; 29; 30; 32; 29; 30; 32; 29	0.416; 0.577; 0.092; 0.331; 1.219; 0.052; 0.402; 0.528; 0.140	0.4174	0.3543	FragFp	sp3-Atoms	merged	h2l_FragFp_sp3-Atoms_merged
Gaussian process regression	11; 11; 11; 11; 11; 11; 11; 11; 11	38; 40; 36; 38; 40; 36; 38; 40; 36	0.50	150; 159; 145; 150; 159; 145; 150; 159; 145	0.348; 0.548; 0.203; 0.396; 0.458; 0.225; 0.422; 0.646; 0.214	0.3844	0.1545	FragFp	sp3-Atoms	merged	h2l_FragFp_sp3-Atoms_merged
Gaussian process regression	11; 11; 11; 11; 11; 11; 11; 11; 11	45; 48; 44; 45; 48; 44; 45; 48; 44	0.60	120; 128; 116; 120; 128; 116; 120; 128; 116	0.296; 0.488; 0.157; 0.379; 0.616; 0.263; 0.323; 0.581; 0.229	0.3702	0.1595	FragFp	sp3-Atoms	merged	h2l_FragFp_sp3-Atoms_merged
Gaussian process regression	11; 11; 11; 11; 11; 11; 11; 11; 11	15; 16; 15; 15; 16; 15; 15; 16; 15	0.20	240; 255; 232; 240; 255; 232; 240; 255; 232	0.440; 0.512; 0.123; 0.365; 0.375; 0.122; 0.377; 0.490; 0.127	0.3257	0.1595	FragFp	sp3-Atoms	merged	h2l_FragFp_sp3-Atoms_merged
Gaussian process regression	11; 11; 11; 11; 11; 11; 11; 11; 11	53; 56; 51; 53; 56; 51; 53; 56; 51	0.70	90; 96; 87; 90; 96; 87; 90; 96; 87	0.297; 0.613; 0.169; 0.352; 0.470; 0.215; 0.377; 0.489; 0.103	0.3428	0.1651	FragFp	sp3-Atoms	merged	h2l_FragFp_sp3-Atoms_merged
Gaussian process regression	11; 11; 11; 11; 11; 11; 11; 11; 11	23; 24; 22; 23; 24; 22; 23; 24; 22	0.30	210; 223; 203; 210; 223; 203; 210; 223; 203	0.289; 0.512; 0.271; 0.386; 0.468; 0.238; 0.399; 0.684; 0.172	0.3799	0.1587	FragFp	sp3-Atoms	merged	h2l_FragFp_sp3-Atoms_merged
Gaussian process regression	11; 11; 11; 11; 11; 11; 11; 11; 11	60; 64; 58; 60; 64; 58; 60; 64; 58	0.80	60; 64; 58; 60; 64; 58; 60; 64; 58	0.406; 0.351; 0.159; 0.404; 0.535; 0.117; 0.484; 0.663; 0.149	0.3631	0.1890	FragFp	sp3-Atoms	merged	h2l_FragFp_sp3-Atoms_merged
Gaussian process regression	11; 11; 11; 11; 11; 11; 11; 11; 11	30; 32; 29; 30; 32; 29; 30; 32; 29	0.40	180; 191; 174; 180; 191; 174; 180; 191; 174	0.285; 0.494; 0.236; 0.359; 0.371; 0.214; 0.365; 0.680; 0.190	0.3549	0.1547	FragFp	sp3-Atoms	merged	h2l_FragFp_sp3-Atoms_merged
Gaussian process regression	11; 11; 11; 11; 11; 11; 11; 11; 11	72; 65; 68; 68; 65; 72; 68; 65; 72	0.90	32; 29; 30; 30; 29; 32; 30; 29; 32	0.238; 0.060; 0.202; 0.197; 0.091; 0.120; 0.238; 0.107; 0.103	0.1507	0.0679	FragFp	MW	merged	h2l_FragFp_MW_merged
Gaussian process regression	11; 11; 11; 11; 11; 11; 11; 11; 11	40; 36; 38; 38; 36; 40; 38; 36; 40	0.50	159; 145; 150; 150; 145; 159; 150; 145; 159	0.427; 0.379; 0.327; 0.385; 0.192; 0.442; 0.438; 0.266; 0.455	0.3679	0.0901	FragFp	MW	merged	h2l_FragFp_MW_merged
Gaussian process regression	11; 11; 11; 11; 11; 11; 11; 11; 11	48; 44; 45; 45; 44; 48; 45; 44; 48	0.60	128; 116; 120; 120; 116; 128; 120; 116; 128	0.336; 0.286; 0.321; 0.380; 0.173; 0.364; 0.472; 0.238; 0.379	0.3277	0.0876	FragFp	MW	merged	h2l_FragFp_MW_merged
Gaussian process regression	11; 11; 11; 11; 11; 11; 11; 11; 11	16; 15; 15; 15; 15; 16; 15; 15; 16	0.20	255; 232; 240; 240; 232; 255; 240; 232; 255	0.409; 0.063; 0.382; 0.343; 0.099; 0.385; 0.392; 0.112; 0.385	0.2856	0.1472	FragFp	MW	merged	h2l_FragFp_MW_merged
Gaussian process regression	11; 11; 11; 11; 11; 11; 11; 11; 11	56; 51; 53; 53; 51; 56; 53; 51; 56	0.70	96; 87; 90; 90; 87; 96; 90; 87; 96	0.408; 0.177; 0.210; 0.365; 0.095; 0.342; 0.303; 0.190; 0.196	0.2540	0.1042	FragFp	MW	merged	h2l_FragFp_MW_merged
Gaussian process regression	11; 11; 11; 11; 11; 11; 11; 11; 11	24; 22; 23; 23; 22; 24; 23; 22; 24	0.30	223; 203; 210; 210; 203; 223; 210; 203; 223	0.410; 0.316; 0.476; 0.506; 0.306; 0.326; 0.470; 0.327; 0.457	0.3993	0.0806	FragFp	MW	merged	h2l_FragFp_MW_merged
Gaussian process regression	11; 11; 11; 11; 11; 11; 11; 11; 11	64; 58; 60; 60; 58; 64; 60; 58; 64	0.80	64; 58; 60; 60; 58; 64; 60; 58; 64	0.210; 0.079; 0.221; 0.337; 0.128; 0.123; 0.335; 0.099; 0.129	0.1846	0.0977	FragFp	MW	merged	h2l_FragFp_MW_merged
Gaussian process regression	11; 11; 11; 11; 11; 11; 11; 11; 11	32; 29; 30; 30; 29; 32; 30; 29; 32	0.40	191; 174; 180; 180; 174; 191; 180; 174; 191	0.430; 0.367; 0.530; 0.518; 0.299; 0.427; 0.480; 0.314; 0.356	0.4134	0.0850	FragFp	MW	merged	h2l_FragFp_MW_merged
Gaussian process regression	11; 11; 11; 11; 11; 11; 11; 11; 11	72; 68; 65; 72; 68; 68; 72; 65; 65	0.90	32; 30; 29; 32; 30; 30; 32; 29; 29	2.155; 1.961; 0.752; 1.942; 1.247; 2.833; 2.131; 0.994; 0.586	1.6223	0.7576	FragFp	cLogP	merged	h2l_FragFp_cLogP_merged
Gaussian process regression	11; 11; 11; 11; 11; 11; 11; 11; 11	40; 38; 36; 40; 38; 38; 40; 36; 36	0.50	159; 150; 145; 159; 150; 150; 159; 145; 145	0.531; 2.227; 1.931; 0.608; 1.733; 1.306; 0.630; 1.771; 1.904	1.4046	0.6569	FragFp	cLogP	merged	h2l_FragFp_cLogP_merged
Gaussian process regression	11; 11; 11; 11; 11; 11; 11; 11; 11	48; 45; 44; 48; 45; 45; 48; 44; 44	0.60	128; 120; 116; 128; 120; 120; 128; 116; 116	0.578; 2.092; 1.917; 0.629; 1.947; 1.525; 0.649; 2.191; 2.107	1.5150	0.6984	FragFp	cLogP	merged	h2l_FragFp_cLogP_merged
Gaussian process regression	11; 11; 11; 11; 11; 11; 11; 11; 11	16; 15; 15; 16; 15; 15; 16; 15; 15	0.20	255; 240; 232; 255; 240; 240; 255; 232; 232	0.600; 1.211; 2.483; 0.720; 1.079; 1.381; 0.558; 2.177; 1.986	1.3550	0.7117	FragFp	cLogP	merged	h2l_FragFp_cLogP_merged
Gaussian process regression	11; 11; 11; 11; 11; 11; 11; 11; 11	56; 53; 51; 56; 53; 53; 56; 51; 51	0.70	96; 90; 87; 96; 90; 90; 96; 87; 87	0.647; 2.329; 1.501; 0.649; 2.865; 1.768; 0.736; 1.665; 1.164	1.4804	0.7742	FragFp	cLogP	merged	h2l_FragFp_cLogP_merged
Gaussian process regression	11; 11; 11; 11; 11; 11; 11; 11; 11	24; 23; 22; 24; 23; 23; 24; 22; 22	0.30	223; 210; 203; 223; 210; 210; 223; 203; 203	0.631; 1.495; 1.809; 0.737; 1.278; 1.445; 0.506; 1.902; 1.950	1.3059	0.5588	FragFp	cLogP	merged	h2l_FragFp_cLogP_merged
Gaussian process regression	11; 11; 11; 11; 11; 11; 11; 11; 11	64; 60; 58; 64; 60; 60; 64; 58; 58	0.80	64; 60; 58; 64; 60; 60; 64; 58; 58	0.894; 2.533; 0.976; 0.856; 2.066; 2.302; 1.289; 1.216; 0.989	1.4579	0.6574	FragFp	cLogP	merged	h2l_FragFp_cLogP_merged
Gaussian process regression	11; 11; 11; 11; 11; 11; 11; 11; 11	32; 30; 29; 32; 30; 30; 32; 29; 29	0.40	191; 180; 174; 191; 180; 180; 191; 174; 174	0.672; 1.751; 1.923; 0.500; 1.496; 1.641; 0.631; 2.047; 1.775	1.3818	0.6074	FragFp	cLogP	merged	h2l_FragFp_cLogP_merged
KNN regression	11; 11; 11; 11; 11; 11; 11; 11; 11	15; 16; 15; 15; 16; 15; 15; 16; 15	0.20	240; 255; 232; 240; 255; 232; 240; 255; 232	0.610; 0.927; 0.355; 0.561; 0.783; 0.291; 0.582; 0.854; 0.281	0.5827	0.2402	FragFp	sp3-Atoms	merged	h2l_FragFp_sp3-Atoms_merged
KNN regression	11; 11; 11; 11; 11; 11; 11; 11; 11	45; 48; 44; 45; 48; 44; 45; 48; 44	0.60	120; 128; 116; 120; 128; 116; 120; 128; 116	0.468; 0.952; 0.333; 0.491; 1.041; 0.388; 0.569; 1.000; 0.375	0.6241	0.2895	FragFp	sp3-Atoms	merged	h2l_FragFp_sp3-Atoms_merged
KNN regression	11; 11; 11; 11; 11; 11; 11; 11; 11	38; 40; 36; 38; 40; 36; 38; 40; 36	0.50	150; 159; 145; 150; 159; 145; 150; 159; 145	0.472; 0.898; 0.357; 0.499; 0.800; 0.308; 0.484; 0.827; 0.367	0.5569	0.2242	FragFp	sp3-Atoms	merged	h2l_FragFp_sp3-Atoms_merged
KNN regression	11; 11; 11; 11; 11; 11; 11; 11; 11	68; 72; 65; 68; 72; 65; 68; 72; 65	0.90	30; 32; 29; 30; 32; 29; 30; 32; 29	0.633; 1.000; 0.280; 0.806; 2.041; 0.265; 0.658; 2.000; 0.288	0.8857	0.6911	FragFp	sp3-Atoms	merged	h2l_FragFp_sp3-Atoms_merged
KNN regression	11; 11; 11; 11; 11; 11; 11; 11; 11	30; 32; 29; 30; 32; 29; 30; 32; 29	0.40	180; 191; 174; 180; 191; 174; 180; 191; 174	0.501; 0.749; 0.359; 0.535; 0.722; 0.286; 0.528; 1.097; 0.290	0.5630	0.2607	FragFp	sp3-Atoms	merged	h2l_FragFp_sp3-Atoms_merged
KNN regression	11; 11; 11; 11; 11; 11; 11; 11; 11	60; 64; 58; 60; 64; 58; 60; 64; 58	0.80	60; 64; 58; 60; 64; 58; 60; 64; 58	0.500; 0.787; 0.323; 0.680; 1.243; 0.333; 0.562; 1.201; 0.332	0.6623	0.3557	FragFp	sp3-Atoms	merged	h2l_FragFp_sp3-Atoms_merged
KNN regression	11; 11; 11; 11; 11; 11; 11; 11; 11	23; 24; 22; 23; 24; 22; 23; 24; 22	0.30	210; 223; 203; 210; 223; 203; 210; 223; 203	0.531; 0.833; 0.312; 0.565; 0.801; 0.347; 0.475; 0.979; 0.286	0.5699	0.2493	FragFp	sp3-Atoms	merged	h2l_FragFp_sp3-Atoms_merged
KNN regression	11; 11; 11; 11; 11; 11; 11; 11; 11	53; 56; 51; 53; 56; 51; 53; 56; 51	0.70	90; 96; 87; 90; 96; 87; 90; 96; 87	0.476; 1.055; 0.354; 0.572; 1.261; 0.383; 0.563; 1.167; 0.351	0.6869	0.3682	FragFp	sp3-Atoms	merged	h2l_FragFp_sp3-Atoms_merged
KNN regression	11; 11; 11; 11; 11; 11; 11; 11; 11	16; 15; 15; 15; 15; 16; 15; 15; 16	0.20	255; 232; 240; 240; 232; 255; 240; 232; 255	0.793; 0.602; 0.605; 0.617; 0.600; 0.804; 0.622; 0.614; 0.779	0.6707	0.0915	FragFp	MW	merged	h2l_FragFp_MW_merged
KNN regression	11; 11; 11; 11; 11; 11; 11; 11; 11	48; 44; 45; 45; 44; 48; 45; 44; 48	0.60	128; 116; 120; 120; 116; 128; 120; 116; 128	0.827; 0.445; 0.558; 0.594; 0.512; 0.805; 0.572; 0.517; 0.817	0.6274	0.1479	FragFp	MW	merged	h2l_FragFp_MW_merged
KNN regression	11; 11; 11; 11; 11; 11; 11; 11; 11	40; 36; 38; 38; 36; 40; 38; 36; 40	0.50	159; 145; 150; 150; 145; 159; 150; 145; 159	0.777; 0.528; 0.592; 0.604; 0.544; 0.859; 0.587; 0.507; 0.839	0.6486	0.1376	FragFp	MW	merged	h2l_FragFp_MW_merged
KNN regression	11; 11; 11; 11; 11; 11; 11; 11; 11	72; 65; 68; 68; 65; 72; 68; 65; 72	0.90	32; 29; 30; 30; 29; 32; 30; 29; 32	0.423; 0.255; 0.443; 0.425; 0.290; 0.492; 0.429; 0.250; 0.528	0.3928	0.1024	FragFp	MW	merged	h2l_FragFp_MW_merged
KNN regression	11; 11; 11; 11; 11; 11; 11; 11; 11	32; 29; 30; 30; 29; 32; 30; 29; 32	0.40	191; 174; 180; 180; 174; 191; 180; 174; 191	0.764; 0.628; 0.657; 0.619; 0.567; 0.710; 0.609; 0.584; 0.942	0.6756	0.1175	FragFp	MW	merged	h2l_FragFp_MW_merged
KNN regression	11; 11; 11; 11; 11; 11; 11; 11; 11	64; 58; 60; 60; 58; 64; 60; 58; 64	0.80	64; 58; 60; 60; 58; 64; 60; 58; 64	0.721; 0.338; 0.439; 0.537; 0.423; 0.668; 0.536; 0.287; 0.558	0.5008	0.1433	FragFp	MW	merged	h2l_FragFp_MW_merged
KNN regression	11; 11; 11; 11; 11; 11; 11; 11; 11	24; 22; 23; 23; 22; 24; 23; 22; 24	0.30	223; 203; 210; 210; 203; 223; 210; 203; 223	0.838; 0.617; 0.629; 0.605; 0.569; 0.799; 0.623; 0.594; 0.794	0.6742	0.1043	FragFp	MW	merged	h2l_FragFp_MW_merged
KNN regression	11; 11; 11; 11; 11; 11; 11; 11; 11	56; 51; 53; 53; 51; 56; 53; 51; 56	0.70	96; 87; 90; 90; 87; 96; 90; 87; 96	0.775; 0.410; 0.487; 0.611; 0.430; 0.751; 0.587; 0.387; 0.684	0.5691	0.1480	FragFp	MW	merged	h2l_FragFp_MW_merged
KNN regression	11; 11; 11; 11; 11; 11; 11; 11; 11	16; 15; 15; 16; 15; 15; 16; 15; 15	0.20	255; 240; 232; 255; 240; 240; 255; 232; 232	0.886; 1.481; 3.045; 0.951; 1.317; 1.609; 0.894; 2.544; 2.371	1.6776	0.7940	FragFp	cLogP	merged	h2l_FragFp_cLogP_merged
KNN regression	11; 11; 11; 11; 11; 11; 11; 11; 11	48; 45; 44; 48; 45; 45; 48; 44; 44	0.60	128; 120; 116; 128; 120; 120; 128; 116; 116	0.940; 3.118; 3.286; 1.143; 2.352; 1.987; 1.150; 3.962; 3.198	2.3484	1.1068	FragFp	cLogP	merged	h2l_FragFp_cLogP_merged
KNN regression	11; 11; 11; 11; 11; 11; 11; 11; 11	40; 38; 36; 40; 38; 38; 40; 36; 36	0.50	159; 150; 145; 159; 150; 150; 159; 145; 145	0.839; 2.642; 3.092; 1.129; 2.000; 2.047; 1.046; 3.517; 3.104	2.1573	0.9950	FragFp	cLogP	merged	h2l_FragFp_cLogP_merged
KNN regression	11; 11; 11; 11; 11; 11; 11; 11; 11	72; 68; 65; 72; 68; 68; 72; 65; 65	0.90	32; 30; 29; 32; 30; 30; 32; 29; 29	2.822; 3.008; 1.247; 3.099; 2.892; 5.695; 3.845; 1.538; 1.263	2.8232	1.4132	FragFp	cLogP	merged	h2l_FragFp_cLogP_merged
KNN regression	11; 11; 11; 11; 11; 11; 11; 11; 11	32; 30; 29; 32; 30; 30; 32; 29; 29	0.40	191; 180; 174; 191; 180; 180; 191; 174; 174	0.753; 1.908; 2.754; 0.980; 1.667; 1.910; 0.852; 3.319; 2.866	1.8899	0.9347	FragFp	cLogP	merged	h2l_FragFp_cLogP_merged
KNN regression	11; 11; 11; 11; 11; 11; 11; 11; 11	64; 60; 58; 64; 60; 60; 64; 58; 58	0.80	64; 60; 58; 64; 60; 60; 64; 58; 58	1.502; 4.439; 2.073; 1.690; 3.511; 3.406; 2.290; 3.382; 1.945	2.6931	1.0144	FragFp	cLogP	merged	h2l_FragFp_cLogP_merged
KNN regression	11; 11; 11; 11; 11; 11; 11; 11; 11	24; 23; 22; 24; 23; 23; 24; 22; 22	0.30	223; 210; 203; 223; 210; 210; 223; 203; 203	0.869; 1.680; 2.891; 0.952; 1.367; 1.588; 0.888; 2.836; 2.494	1.7294	0.8189	FragFp	cLogP	merged	h2l_FragFp_cLogP_merged
KNN regression	11; 11; 11; 11; 11; 11; 11; 11; 11	56; 53; 51; 56; 53; 53; 56; 51; 51	0.70	96; 90; 87; 96; 90; 90; 96; 87; 87	1.268; 3.052; 3.309; 1.296; 2.868; 2.563; 1.474; 4.588; 2.985	2.6003	1.0968	FragFp	cLogP	merged	h2l_FragFp_cLogP_merged
Median	11; 11; 11; 11; 11; 11; 11; 11; 11	30; 32; 29; 30; 32; 29; 30; 32; 29	0.40	180; 191; 174; 180; 191; 174; 180; 191; 174	0.625; 1.000; 0.357; 0.500; 1.000; 0.286; 0.500; 1.400; 0.357	0.6694	0.3798	FragFp	sp3-Atoms	merged	h2l_FragFp_sp3-Atoms_merged
Median	11; 11; 11; 11; 11; 11; 11; 11; 11	60; 64; 58; 60; 64; 58; 60; 64; 58	0.80	60; 64; 58; 60; 64; 58; 60; 64; 58	0.833; 2.333; 0.700; 1.000; 3.500; 0.545; 0.833; 2.333; 0.700	1.4197	1.0405	FragFp	sp3-Atoms	merged	h2l_FragFp_sp3-Atoms_merged
Median	11; 11; 11; 11; 11; 11; 11; 11; 11	68; 72; 65; 68; 72; 65; 68; 72; 65	0.90	30; 32; 29; 30; 32; 29; 30; 32; 29	1.000; 3.500; 0.889; 1.500; 8.000; 0.889; 1.000; 8.000; 0.889	2.8519	3.0346	FragFp	sp3-Atoms	merged	h2l_FragFp_sp3-Atoms_merged
Median	11; 11; 11; 11; 11; 11; 11; 11; 11	23; 24; 22; 23; 24; 22; 23; 24; 22	0.30	210; 223; 203; 210; 223; 203; 210; 223; 203	0.625; 1.167; 0.267; 0.625; 0.857; 0.267; 0.625; 1.167; 0.267	0.6519	0.3570	FragFp	sp3-Atoms	merged	h2l_FragFp_sp3-Atoms_merged
Median	11; 11; 11; 11; 11; 11; 11; 11; 11	53; 56; 51; 53; 56; 51; 53; 56; 51	0.70	90; 96; 87; 90; 96; 87; 90; 96; 87	0.571; 2.333; 0.636; 0.833; 2.333; 0.545; 0.833; 2.667; 0.636	1.2652	0.8952	FragFp	sp3-Atoms	merged	h2l_FragFp_sp3-Atoms_merged
Median	11; 11; 11; 11; 11; 11; 11; 11; 11	15; 16; 15; 15; 16; 15; 15; 16; 15	0.20	240; 255; 232; 240; 255; 232; 240; 255; 232	0.556; 0.857; 0.333; 0.535; 0.857; 0.267; 0.556; 0.857; 0.333	0.5723	0.2379	FragFp	sp3-Atoms	merged	h2l_FragFp_sp3-Atoms_merged
Median	11; 11; 11; 11; 11; 11; 11; 11; 11	45; 48; 44; 45; 48; 44; 45; 48; 44	0.60	120; 128; 116; 120; 128; 116; 120; 128; 116	0.714; 1.750; 0.500; 0.571; 1.750; 0.500; 0.571; 1.750; 0.500	0.9562	0.5990	FragFp	sp3-Atoms	merged	h2l_FragFp_sp3-Atoms_merged
Median	11; 11; 11; 11; 11; 11; 11; 11; 11	38; 40; 36; 38; 40; 36; 38; 40; 36	0.50	150; 159; 145; 150; 159; 145; 150; 159; 145	0.500; 1.400; 0.385; 0.714; 1.200; 0.385; 0.714; 1.400; 0.385	0.7870	0.4330	FragFp	sp3-Atoms	merged	h2l_FragFp_sp3-Atoms_merged
Median	11; 11; 11; 11; 11; 11; 11; 11; 11	32; 29; 30; 30; 29; 32; 30; 29; 32	0.40	191; 174; 180; 180; 174; 191; 180; 174; 191	1.100; 0.808; 0.792; 0.792; 0.789; 1.089; 0.799; 0.791; 1.192	0.9058	0.1684	FragFp	MW	merged	h2l_FragFp_MW_merged
Median	11; 11; 11; 11; 11; 11; 11; 11; 11	64; 58; 60; 60; 58; 64; 60; 58; 64	0.80	64; 58; 60; 60; 58; 64; 60; 58; 64	2.386; 1.138; 1.284; 1.280; 1.150; 2.386; 1.298; 1.156; 2.135	1.5792	0.5505	FragFp	MW	merged	h2l_FragFp_MW_merged
Median	11; 11; 11; 11; 11; 11; 11; 11; 11	72; 65; 68; 68; 65; 72; 68; 65; 72	0.90	32; 29; 30; 30; 29; 32; 30; 29; 32	2.757; 1.255; 1.540; 1.496; 1.252; 2.743; 1.528; 1.262; 2.784	1.8463	0.6960	FragFp	MW	merged	h2l_FragFp_MW_merged
Median	11; 11; 11; 11; 11; 11; 11; 11; 11	24; 22; 23; 23; 22; 24; 23; 22; 24	0.30	223; 203; 210; 210; 203; 223; 210; 203; 223	0.987; 0.732; 0.703; 0.722; 0.722; 1.010; 0.730; 0.736; 1.036	0.8198	0.1442	FragFp	MW	merged	h2l_FragFp_MW_merged
Median	11; 11; 11; 11; 11; 11; 11; 11; 11	56; 51; 53; 53; 51; 56; 53; 51; 56	0.70	96; 87; 90; 90; 87; 96; 90; 87; 96	1.900; 0.989; 1.167; 1.160; 0.989; 1.642; 1.160; 0.995; 1.768	1.3078	0.3603	FragFp	MW	merged	h2l_FragFp_MW_merged
Median	11; 11; 11; 11; 11; 11; 11; 11; 11	16; 15; 15; 15; 15; 16; 15; 15; 16	0.20	255; 232; 240; 240; 232; 255; 240; 232; 255	0.912; 0.687; 0.633; 0.647; 0.679; 0.861; 0.632; 0.704; 0.877	0.7369	0.1132	FragFp	MW	merged	h2l_FragFp_MW_merged
Median	11; 11; 11; 11; 11; 11; 11; 11; 11	48; 44; 45; 45; 44; 48; 45; 44; 48	0.60	128; 116; 120; 120; 116; 128; 120; 116; 128	1.504; 0.951; 1.006; 1.001; 0.901; 1.485; 1.006; 0.946; 1.541	1.1490	0.2732	FragFp	MW	merged	h2l_FragFp_MW_merged
Median	11; 11; 11; 11; 11; 11; 11; 11; 11	40; 36; 38; 38; 36; 40; 38; 36; 40	0.50	159; 145; 150; 150; 145; 159; 150; 145; 159	1.402; 0.833; 0.891; 0.900; 0.824; 1.380; 0.891; 0.849; 1.412	1.0424	0.2681	FragFp	MW	merged	h2l_FragFp_MW_merged
Median	11; 11; 11; 11; 11; 11; 11; 11; 11	32; 30; 29; 32; 30; 30; 32; 29; 29	0.40	191; 180; 174; 191; 180; 180; 191; 174; 174	0.876; 1.942; 2.911; 1.023; 1.674; 1.838; 0.960; 3.278; 2.793	1.9217	0.8995	FragFp	cLogP	merged	h2l_FragFp_cLogP_merged
Median	11; 11; 11; 11; 11; 11; 11; 11; 11	64; 60; 58; 64; 60; 60; 64; 58; 58	0.80	64; 60; 58; 64; 60; 60; 64; 58; 58	2.064; 6.930; 2.363; 2.372; 4.846; 5.156; 3.129; 3.720; 2.511	3.6768	1.6519	FragFp	cLogP	merged	h2l_FragFp_cLogP_merged
Median	11; 11; 11; 11; 11; 11; 11; 11; 11	72; 68; 65; 72; 68; 68; 72; 65; 65	0.90	32; 30; 29; 32; 30; 30; 32; 29; 29	4.871; 5.835; 1.739; 3.927; 4.370; 10.505; 5.775; 2.026; 1.671	4.5243	2.7770	FragFp	cLogP	merged	h2l_FragFp_cLogP_merged
Median	11; 11; 11; 11; 11; 11; 11; 11; 11	24; 23; 22; 24; 23; 23; 24; 22; 22	0.30	223; 210; 203; 223; 210; 210; 223; 203; 203	0.884; 1.701; 2.745; 0.970; 1.434; 1.598; 0.965; 2.739; 2.643	1.7421	0.7798	FragFp	cLogP	merged	h2l_FragFp_cLogP_merged
Median	11; 11; 11; 11; 11; 11; 11; 11; 11	56; 53; 51; 56; 53; 53; 56; 51; 51	0.70	96; 90; 87; 96; 90; 90; 96; 87; 87	1.335; 4.187; 4.418; 1.844; 3.834; 2.844; 1.792; 4.600; 4.163	3.2241	1.2830	FragFp	cLogP	merged	h2l_FragFp_cLogP_merged
Median	11; 11; 11; 11; 11; 11; 11; 11; 11	16; 15; 15; 16; 15; 15; 16; 15; 15	0.20	255; 240; 232; 255; 240; 240; 255; 232; 232	0.862; 1.398; 3.020; 0.976; 1.354; 1.538; 0.931; 2.531; 2.447	1.6730	0.7937	FragFp	cLogP	merged	h2l_FragFp_cLogP_merged
Median	11; 11; 11; 11; 11; 11; 11; 11; 11	48; 45; 44; 48; 45; 45; 48; 44; 44	0.60	128; 120; 116; 128; 120; 120; 128; 116; 116	1.084; 3.243; 3.678; 1.362; 3.104; 2.653; 1.386; 4.482; 3.853	2.7606	1.2256	FragFp	cLogP	merged	h2l_FragFp_cLogP_merged
Median	11; 11; 11; 11; 11; 11; 11; 11; 11	40; 38; 36; 40; 38; 38; 40; 36; 36	0.50	159; 150; 145; 159; 150; 150; 159; 145; 145	0.919; 2.827; 3.336; 1.186; 2.386; 1.999; 1.093; 3.838; 3.456	2.3378	1.1036	FragFp	cLogP	merged	h2l_FragFp_cLogP_merged
PLS	11; 11; 11; 11; 11; 11; 11; 11; 11	60; 64; 58; 60; 64; 58; 60; 64; 58	0.80	60; 64; 58; 60; 64; 58; 60; 64; 58	0.345; 0.296; 0.137; 0.380; 0.377; 0.105; 0.418; 0.539; 0.115	0.3013	0.1517	FragFp	sp3-Atoms	merged	h2l_FragFp_sp3-Atoms_merged
PLS	11; 11; 11; 11; 11; 11; 11; 11; 11	30; 32; 29; 30; 32; 29; 30; 32; 29	0.40	180; 191; 174; 180; 191; 174; 180; 191; 174	0.366; 0.463; 0.241; 0.319; 0.336; 0.212; 0.355; 0.464; 0.148	0.3227	0.1074	FragFp	sp3-Atoms	merged	h2l_FragFp_sp3-Atoms_merged
PLS	11; 11; 11; 11; 11; 11; 11; 11; 11	68; 72; 65; 68; 72; 65; 68; 72; 65	0.90	30; 32; 29; 30; 32; 29; 30; 32; 29	0.364; 0.581; 0.082; 0.226; 1.229; 0.067; 0.376; 0.915; 0.107	0.4386	0.4034	FragFp	sp3-Atoms	merged	h2l_FragFp_sp3-Atoms_merged
PLS	11; 11; 11; 11; 11; 11; 11; 11; 11	38; 40; 36; 38; 40; 36; 38; 40; 36	0.50	150; 159; 145; 150; 159; 145; 150; 159; 145	0.280; 0.522; 0.222; 0.303; 0.456; 0.236; 0.349; 0.591; 0.232	0.3546	0.1365	FragFp	sp3-Atoms	merged	h2l_FragFp_sp3-Atoms_merged
PLS	11; 11; 11; 11; 11; 11; 11; 11; 11	45; 48; 44; 45; 48; 44; 45; 48; 44	0.60	120; 128; 116; 120; 128; 116; 120; 128; 116	0.260; 0.639; 0.186; 0.294; 0.496; 0.260; 0.338; 0.554; 0.268	0.3661	0.1570	FragFp	sp3-Atoms	merged	h2l_FragFp_sp3-Atoms_merged
PLS	11; 11; 11; 11; 11; 11; 11; 11; 11	15; 16; 15; 15; 16; 15; 15; 16; 15	0.20	240; 255; 232; 240; 255; 232; 240; 255; 232	0.450; 0.720; 0.241; 0.399; 0.488; 0.235; 0.343; 0.588; 0.245	0.4121	0.1682	FragFp	sp3-Atoms	merged	h2l_FragFp_sp3-Atoms_merged
PLS	11; 11; 11; 11; 11; 11; 11; 11; 11	53; 56; 51; 53; 56; 51; 53; 56; 51	0.70	90; 96; 87; 90; 96; 87; 90; 96; 87	0.309; 0.304; 0.139; 0.326; 0.302; 0.234; 0.345; 0.481; 0.089	0.2810	0.1157	FragFp	sp3-Atoms	merged	h2l_FragFp_sp3-Atoms_merged
PLS	11; 11; 11; 11; 11; 11; 11; 11; 11	23; 24; 22; 23; 24; 22; 23; 24; 22	0.30	210; 223; 203; 210; 223; 203; 210; 223; 203	0.311; 0.473; 0.281; 0.301; 0.454; 0.250; 0.367; 0.718; 0.180	0.3706	0.1602	FragFp	sp3-Atoms	merged	h2l_FragFp_sp3-Atoms_merged
PLS	11; 11; 11; 11; 11; 11; 11; 11; 11	64; 58; 60; 60; 58; 64; 60; 58; 64	0.80	64; 58; 60; 60; 58; 64; 60; 58; 64	0.224; 0.077; 0.176; 0.319; 0.122; 0.102; 0.336; 0.069; 0.084	0.1677	0.1036	FragFp	MW	merged	h2l_FragFp_MW_merged
PLS	11; 11; 11; 11; 11; 11; 11; 11; 11	32; 29; 30; 30; 29; 32; 30; 29; 32	0.40	191; 174; 180; 180; 174; 191; 180; 174; 191	0.425; 0.387; 0.450; 0.506; 0.256; 0.361; 0.379; 0.292; 0.315	0.3746	0.0793	FragFp	MW	merged	h2l_FragFp_MW_merged
PLS	11; 11; 11; 11; 11; 11; 11; 11; 11	72; 65; 68; 68; 65; 72; 68; 65; 72	0.90	32; 29; 30; 30; 29; 32; 30; 29; 32	0.234; 0.046; 0.143; 0.184; 0.107; 0.133; 0.213; 0.076; 0.118	0.1393	0.0619	FragFp	MW	merged	h2l_FragFp_MW_merged
PLS	11; 11; 11; 11; 11; 11; 11; 11; 11	40; 36; 38; 38; 36; 40; 38; 36; 40	0.50	159; 145; 150; 150; 145; 159; 150; 145; 159	0.361; 0.375; 0.293; 0.332; 0.090; 0.318; 0.428; 0.226; 0.450	0.3192	0.1095	FragFp	MW	merged	h2l_FragFp_MW_merged
PLS	11; 11; 11; 11; 11; 11; 11; 11; 11	48; 44; 45; 45; 44; 48; 45; 44; 48	0.60	128; 116; 120; 120; 116; 128; 120; 116; 128	0.291; 0.177; 0.342; 0.394; 0.215; 0.305; 0.338; 0.235; 0.385	0.2980	0.0758	FragFp	MW	merged	h2l_FragFp_MW_merged
PLS	11; 11; 11; 11; 11; 11; 11; 11; 11	16; 15; 15; 15; 15; 16; 15; 15; 16	0.20	255; 232; 240; 240; 232; 255; 240; 232; 255	0.498; 0.471; 0.570; 0.561; 0.431; 0.537; 0.582; 0.335; 0.492	0.4974	0.0787	FragFp	MW	merged	h2l_FragFp_MW_merged
PLS	11; 11; 11; 11; 11; 11; 11; 11; 11	56; 51; 53; 53; 51; 56; 53; 51; 56	0.70	96; 87; 90; 90; 87; 96; 90; 87; 96	0.368; 0.186; 0.214; 0.260; 0.079; 0.275; 0.283; 0.159; 0.180	0.2227	0.0843	FragFp	MW	merged	h2l_FragFp_MW_merged
PLS	11; 11; 11; 11; 11; 11; 11; 11; 11	24; 22; 23; 23; 22; 24; 23; 22; 24	0.30	223; 203; 210; 210; 203; 223; 210; 203; 223	0.409; 0.375; 0.584; 0.528; 0.352; 0.438; 0.503; 0.321; 0.436	0.4384	0.0863	FragFp	MW	merged	h2l_FragFp_MW_merged
PLS	11; 11; 11; 11; 11; 11; 11; 11; 11	64; 60; 58; 64; 60; 60; 64; 58; 58	0.80	64; 60; 58; 64; 60; 60; 64; 58; 58	0.808; 2.294; 0.920; 0.687; 2.927; 2.010; 1.441; 1.160; 0.726	1.4414	0.7977	FragFp	cLogP	merged	h2l_FragFp_cLogP_merged
PLS	11; 11; 11; 11; 11; 11; 11; 11; 11	32; 30; 29; 32; 30; 30; 32; 29; 29	0.40	191; 180; 174; 191; 180; 180; 191; 174; 174	0.455; 1.604; 1.785; 0.437; 1.156; 1.653; 0.523; 2.019; 1.286	1.2131	0.6108	FragFp	cLogP	merged	h2l_FragFp_cLogP_merged
PLS	11; 11; 11; 11; 11; 11; 11; 11; 11	72; 68; 65; 72; 68; 68; 72; 65; 65	0.90	32; 30; 29; 32; 30; 30; 32; 29; 29	1.804; 1.473; 0.395; 1.246; 0.492; 2.588; 1.402; 0.689; 0.468	1.1730	0.7373	FragFp	cLogP	merged	h2l_FragFp_cLogP_merged
PLS	11; 11; 11; 11; 11; 11; 11; 11; 11	40; 38; 36; 40; 38; 38; 40; 36; 36	0.50	159; 150; 145; 159; 150; 150; 159; 145; 145	0.448; 1.915; 2.036; 0.513; 1.687; 1.287; 0.598; 1.695; 1.511	1.2989	0.6233	FragFp	cLogP	merged	h2l_FragFp_cLogP_merged
PLS	11; 11; 11; 11; 11; 11; 11; 11; 11	48; 45; 44; 48; 45; 45; 48; 44; 44	0.60	128; 120; 116; 128; 120; 120; 128; 116; 116	0.528; 2.145; 1.990; 0.540; 1.854; 1.436; 0.587; 1.805; 1.594	1.3866	0.6587	FragFp	cLogP	merged	h2l_FragFp_cLogP_merged
PLS	11; 11; 11; 11; 11; 11; 11; 11; 11	16; 15; 15; 16; 15; 15; 16; 15; 15	0.20	255; 240; 232; 255; 240; 240; 255; 232; 232	0.608; 1.377; 2.829; 0.626; 1.222; 1.611; 0.668; 2.164; 1.733	1.4264	0.7557	FragFp	cLogP	merged	h2l_FragFp_cLogP_merged
PLS	11; 11; 11; 11; 11; 11; 11; 11; 11	56; 53; 51; 56; 53; 53; 56; 51; 51	0.70	96; 90; 87; 96; 90; 90; 96; 87; 87	0.689; 2.537; 1.561; 0.581; 2.080; 1.540; 0.668; 1.801; 0.990	1.3830	0.6927	FragFp	cLogP	merged	h2l_FragFp_cLogP_merged
PLS	11; 11; 11; 11; 11; 11; 11; 11; 11	24; 23; 22; 24; 23; 23; 24; 22; 22	0.30	223; 210; 203; 223; 210; 210; 223; 203; 203	0.696; 1.339; 2.307; 0.559; 1.216; 1.479; 0.626; 1.622; 1.739	1.2870	0.5829	FragFp	cLogP	merged	h2l_FragFp_cLogP_merged
PLS Power	11; 11; 11; 11; 11; 11; 11; 11; 11	30; 32; 29; 30; 32; 29; 30; 32; 29	0.40	180; 191; 174; 180; 191; 174; 180; 191; 174	0.348; 0.467; 0.253; 0.344; 0.334; 0.214; 0.366; 0.482; 0.183	0.3323	0.1029	FragFp	sp3-Atoms	merged	h2l_FragFp_sp3-Atoms_merged
PLS Power	11; 11; 11; 11; 11; 11; 11; 11; 11	60; 64; 58; 60; 64; 58; 60; 64; 58	0.80	60; 64; 58; 60; 64; 58; 60; 64; 58	0.321; 0.325; 0.161; 0.446; 0.396; 0.117; 0.486; 0.737; 0.148	0.3486	0.1974	FragFp	sp3-Atoms	merged	h2l_FragFp_sp3-Atoms_merged
PLS Power	11; 11; 11; 11; 11; 11; 11; 11; 11	38; 40; 36; 38; 40; 36; 38; 40; 36	0.50	150; 159; 145; 150; 159; 145; 150; 159; 145	0.309; 0.608; 0.217; 0.294; 0.454; 0.221; 0.364; 0.595; 0.228	0.3656	0.1539	FragFp	sp3-Atoms	merged	h2l_FragFp_sp3-Atoms_merged
PLS Power	11; 11; 11; 11; 11; 11; 11; 11; 11	68; 72; 65; 68; 72; 65; 68; 72; 65	0.90	30; 32; 29; 30; 32; 29; 30; 32; 29	0.379; 0.506; 0.104; 0.262; 1.336; 0.044; 0.245; 0.450; 0.145	0.3857	0.3890	FragFp	sp3-Atoms	merged	h2l_FragFp_sp3-Atoms_merged
PLS Power	11; 11; 11; 11; 11; 11; 11; 11; 11	45; 48; 44; 45; 48; 44; 45; 48; 44	0.60	120; 128; 116; 120; 128; 116; 120; 128; 116	0.305; 0.697; 0.180; 0.261; 0.415; 0.248; 0.338; 0.595; 0.254	0.3659	0.1736	FragFp	sp3-Atoms	merged	h2l_FragFp_sp3-Atoms_merged
PLS Power	11; 11; 11; 11; 11; 11; 11; 11; 11	15; 16; 15; 15; 16; 15; 15; 16; 15	0.20	240; 255; 232; 240; 255; 232; 240; 255; 232	0.509; 0.720; 0.263; 0.331; 0.418; 0.238; 0.361; 0.614; 0.257	0.4123	0.1698	FragFp	sp3-Atoms	merged	h2l_FragFp_sp3-Atoms_merged
PLS Power	11; 11; 11; 11; 11; 11; 11; 11; 11	23; 24; 22; 23; 24; 22; 23; 24; 22	0.30	210; 223; 203; 210; 223; 203; 210; 223; 203	0.355; 0.482; 0.293; 0.323; 0.482; 0.257; 0.383; 0.722; 0.174	0.3857	0.1607	FragFp	sp3-Atoms	merged	h2l_FragFp_sp3-Atoms_merged
PLS Power	11; 11; 11; 11; 11; 11; 11; 11; 11	53; 56; 51; 53; 56; 51; 53; 56; 51	0.70	90; 96; 87; 90; 96; 87; 90; 96; 87	0.303; 0.347; 0.182; 0.350; 0.387; 0.244; 0.345; 0.481; 0.099	0.3042	0.1142	FragFp	sp3-Atoms	merged	h2l_FragFp_sp3-Atoms_merged
PLS Power	11; 11; 11; 11; 11; 11; 11; 11; 11	32; 29; 30; 30; 29; 32; 30; 29; 32	0.40	191; 174; 180; 180; 174; 191; 180; 174; 191	0.469; 0.386; 0.447; 0.501; 0.281; 0.350; 0.397; 0.323; 0.197	0.3723	0.0964	FragFp	MW	merged	h2l_FragFp_MW_merged
PLS Power	11; 11; 11; 11; 11; 11; 11; 11; 11	64; 58; 60; 60; 58; 64; 60; 58; 64	0.80	64; 58; 60; 60; 58; 64; 60; 58; 64	0.168; 0.052; 0.187; 0.258; 0.127; 0.120; 0.283; 0.090; 0.155	0.1600	0.0748	FragFp	MW	merged	h2l_FragFp_MW_merged
PLS Power	11; 11; 11; 11; 11; 11; 11; 11; 11	40; 36; 38; 38; 36; 40; 38; 36; 40	0.50	159; 145; 150; 150; 145; 159; 150; 145; 159	0.294; 0.258; 0.360; 0.375; 0.087; 0.419; 0.392; 0.236; 0.309	0.3033	0.1019	FragFp	MW	merged	h2l_FragFp_MW_merged
PLS Power	11; 11; 11; 11; 11; 11; 11; 11; 11	72; 65; 68; 68; 65; 72; 68; 65; 72	0.90	32; 29; 30; 30; 29; 32; 30; 29; 32	0.131; 0.059; 0.136; 0.252; 0.099; 0.118; 0.173; 0.081; 0.160	0.1343	0.0571	FragFp	MW	merged	h2l_FragFp_MW_merged
PLS Power	11; 11; 11; 11; 11; 11; 11; 11; 11	48; 44; 45; 45; 44; 48; 45; 44; 48	0.60	128; 116; 120; 120; 116; 128; 120; 116; 128	0.260; 0.247; 0.319; 0.361; 0.211; 0.204; 0.390; 0.249; 0.168	0.2677	0.0745	FragFp	MW	merged	h2l_FragFp_MW_merged
PLS Power	11; 11; 11; 11; 11; 11; 11; 11; 11	16; 15; 15; 15; 15; 16; 15; 15; 16	0.20	255; 232; 240; 240; 232; 255; 240; 232; 255	0.562; 0.474; 0.570; 0.555; 0.434; 0.427; 0.583; 0.340; 0.495	0.4933	0.0823	FragFp	MW	merged	h2l_FragFp_MW_merged
PLS Power	11; 11; 11; 11; 11; 11; 11; 11; 11	24; 22; 23; 23; 22; 24; 23; 22; 24	0.30	223; 203; 210; 210; 203; 223; 210; 203; 223	0.368; 0.400; 0.585; 0.548; 0.338; 0.427; 0.496; 0.333; 0.345	0.4267	0.0949	FragFp	MW	merged	h2l_FragFp_MW_merged
PLS Power	11; 11; 11; 11; 11; 11; 11; 11; 11	56; 51; 53; 53; 51; 56; 53; 51; 56	0.70	96; 87; 90; 90; 87; 96; 90; 87; 96	0.305; 0.200; 0.166; 0.306; 0.085; 0.156; 0.278; 0.145; 0.124	0.1961	0.0816	FragFp	MW	merged	h2l_FragFp_MW_merged
PLS Power	11; 11; 11; 11; 11; 11; 11; 11; 11	32; 30; 29; 32; 30; 30; 32; 29; 29	0.40	191; 180; 174; 191; 180; 180; 191; 174; 174	0.641; 1.628; 2.498; 0.579; 1.255; 1.626; 0.593; 2.426; 2.213	1.4954	0.7796	FragFp	cLogP	merged	h2l_FragFp_cLogP_merged
PLS Power	11; 11; 11; 11; 11; 11; 11; 11; 11	64; 60; 58; 64; 60; 60; 64; 58; 58	0.80	64; 60; 58; 64; 60; 60; 64; 58; 58	1.591; 3.537; 1.032; 1.104; 3.293; 2.751; 1.859; 3.314; 1.021	2.1669	1.0583	FragFp	cLogP	merged	h2l_FragFp_cLogP_merged
PLS Power	11; 11; 11; 11; 11; 11; 11; 11; 11	40; 38; 36; 40; 38; 38; 40; 36; 36	0.50	159; 150; 145; 159; 150; 150; 159; 145; 145	0.558; 1.994; 2.680; 0.580; 1.462; 1.330; 0.700; 3.156; 3.238	1.7442	1.0763	FragFp	cLogP	merged	h2l_FragFp_cLogP_merged
PLS Power	11; 11; 11; 11; 11; 11; 11; 11; 11	72; 68; 65; 72; 68; 68; 72; 65; 65	0.90	32; 30; 29; 32; 30; 30; 32; 29; 29	3.813; 2.510; 0.480; 2.367; 2.593; 6.808; 3.776; 0.828; 0.342	2.6130	2.0419	FragFp	cLogP	merged	h2l_FragFp_cLogP_merged
PLS Power	11; 11; 11; 11; 11; 11; 11; 11; 11	48; 45; 44; 48; 45; 45; 48; 44; 44	0.60	128; 120; 116; 128; 120; 120; 128; 116; 116	0.570; 2.329; 3.756; 0.678; 1.927; 1.454; 0.647; 5.086; 3.658	2.2339	1.6163	FragFp	cLogP	merged	h2l_FragFp_cLogP_merged
PLS Power	11; 11; 11; 11; 11; 11; 11; 11; 11	16; 15; 15; 16; 15; 15; 16; 15; 15	0.20	255; 240; 232; 255; 240; 240; 255; 232; 232	0.587; 1.301; 2.825; 0.656; 1.255; 1.646; 0.778; 2.529; 1.820	1.4886	0.7987	FragFp	cLogP	merged	h2l_FragFp_cLogP_merged
PLS Power	11; 11; 11; 11; 11; 11; 11; 11; 11	24; 23; 22; 24; 23; 23; 24; 22; 22	0.30	223; 210; 203; 223; 210; 210; 223; 203; 203	0.661; 1.408; 2.375; 0.642; 1.230; 1.428; 0.481; 2.171; 1.858	1.3616	0.6834	FragFp	cLogP	merged	h2l_FragFp_cLogP_merged
PLS Power	11; 11; 11; 11; 11; 11; 11; 11; 11	56; 53; 51; 56; 53; 53; 56; 51; 51	0.70	96; 90; 87; 96; 90; 90; 96; 87; 87	0.745; 2.322; 2.844; 0.736; 2.759; 1.759; 0.729; 6.236; 3.384	2.3904	1.7580	FragFp	cLogP	merged	h2l_FragFp_cLogP_merged
Random Forest regression	11; 11; 11; 11; 11; 11; 11; 11; 11	53; 56; 51; 53; 56; 51; 53; 56; 51	0.70	90; 96; 87; 90; 96; 87; 90; 96; 87	0.490; 1.103; 0.326; 0.499; 1.216; 0.369; 0.545; 1.141; 0.320	0.6677	0.3735	FragFp	sp3-Atoms	merged	h2l_FragFp_sp3-Atoms_merged
Random Forest regression	11; 11; 11; 11; 11; 11; 11; 11; 11	15; 16; 15; 15; 16; 15; 15; 16; 15	0.20	240; 255; 232; 240; 255; 232; 240; 255; 232	0.600; 0.892; 0.361; 0.592; 0.915; 0.312; 0.516; 0.917; 0.321	0.6029	0.2525	FragFp	sp3-Atoms	merged	h2l_FragFp_sp3-Atoms_merged
Random Forest regression	11; 11; 11; 11; 11; 11; 11; 11; 11	60; 64; 58; 60; 64; 58; 60; 64; 58	0.80	60; 64; 58; 60; 64; 58; 60; 64; 58	0.497; 0.705; 0.316; 0.622; 1.429; 0.241; 0.554; 0.948; 0.318	0.6256	0.3735	FragFp	sp3-Atoms	merged	h2l_FragFp_sp3-Atoms_merged
Random Forest regression	11; 11; 11; 11; 11; 11; 11; 11; 11	23; 24; 22; 23; 24; 22; 23; 24; 22	0.30	210; 223; 203; 210; 223; 203; 210; 223; 203	0.706; 0.896; 0.326; 0.503; 0.700; 0.346; 0.506; 0.930; 0.318	0.5812	0.2377	FragFp	sp3-Atoms	merged	h2l_FragFp_sp3-Atoms_merged
Random Forest regression	11; 11; 11; 11; 11; 11; 11; 11; 11	68; 72; 65; 68; 72; 65; 68; 72; 65	0.90	30; 32; 29; 30; 32; 29; 30; 32; 29	0.524; 1.008; 0.261; 0.737; 2.419; 0.269; 0.500; 2.563; 0.273	0.9504	0.9076	FragFp	sp3-Atoms	merged	h2l_FragFp_sp3-Atoms_merged
Random Forest regression	11; 11; 11; 11; 11; 11; 11; 11; 11	30; 32; 29; 30; 32; 29; 30; 32; 29	0.40	180; 191; 174; 180; 191; 174; 180; 191; 174	0.473; 0.714; 0.301; 0.529; 0.771; 0.290; 0.476; 1.079; 0.288	0.5468	0.2659	FragFp	sp3-Atoms	merged	h2l_FragFp_sp3-Atoms_merged
Random Forest regression	11; 11; 11; 11; 11; 11; 11; 11; 11	45; 48; 44; 45; 48; 44; 45; 48; 44	0.60	120; 128; 116; 120; 128; 116; 120; 128; 116	0.469; 0.941; 0.316; 0.443; 1.022; 0.355; 0.462; 0.933; 0.372	0.5903	0.2868	FragFp	sp3-Atoms	merged	h2l_FragFp_sp3-Atoms_merged
Random Forest regression	11; 11; 11; 11; 11; 11; 11; 11; 11	38; 40; 36; 38; 40; 36; 38; 40; 36	0.50	150; 159; 145; 150; 159; 145; 150; 159; 145	0.432; 0.844; 0.322; 0.458; 0.774; 0.331; 0.483; 0.789; 0.416	0.5388	0.2054	FragFp	sp3-Atoms	merged	h2l_FragFp_sp3-Atoms_merged
Random Forest regression	11; 11; 11; 11; 11; 11; 11; 11; 11	56; 51; 53; 53; 51; 56; 53; 51; 56	0.70	96; 87; 90; 90; 87; 96; 90; 87; 96	0.734; 0.362; 0.477; 0.489; 0.393; 0.701; 0.495; 0.365; 0.669	0.5206	0.1455	FragFp	MW	merged	h2l_FragFp_MW_merged
Random Forest regression	11; 11; 11; 11; 11; 11; 11; 11; 11	16; 15; 15; 15; 15; 16; 15; 15; 16	0.20	255; 232; 240; 240; 232; 255; 240; 232; 255	0.816; 0.596; 0.590; 0.612; 0.602; 0.769; 0.603; 0.591; 0.802	0.6646	0.0993	FragFp	MW	merged	h2l_FragFp_MW_merged
Random Forest regression	11; 11; 11; 11; 11; 11; 11; 11; 11	64; 58; 60; 60; 58; 64; 60; 58; 64	0.80	64; 58; 60; 60; 58; 64; 60; 58; 64	0.804; 0.336; 0.465; 0.473; 0.338; 0.730; 0.454; 0.311; 0.648	0.5066	0.1802	FragFp	MW	merged	h2l_FragFp_MW_merged
Random Forest regression	11; 11; 11; 11; 11; 11; 11; 11; 11	24; 22; 23; 23; 22; 24; 23; 22; 24	0.30	223; 203; 210; 210; 203; 223; 210; 203; 223	0.769; 0.557; 0.619; 0.621; 0.557; 0.806; 0.628; 0.571; 0.782	0.6567	0.1008	FragFp	MW	merged	h2l_FragFp_MW_merged
Random Forest regression	11; 11; 11; 11; 11; 11; 11; 11; 11	72; 65; 68; 68; 65; 72; 68; 65; 72	0.90	32; 29; 30; 30; 29; 32; 30; 29; 32	0.550; 0.315; 0.455; 0.418; 0.265; 0.669; 0.415; 0.322; 0.642	0.4501	0.1440	FragFp	MW	merged	h2l_FragFp_MW_merged
Random Forest regression	11; 11; 11; 11; 11; 11; 11; 11; 11	32; 29; 30; 30; 29; 32; 30; 29; 32	0.40	191; 174; 180; 180; 174; 191; 180; 174; 191	0.726; 0.554; 0.611; 0.570; 0.553; 0.723; 0.579; 0.558; 0.847	0.6357	0.1049	FragFp	MW	merged	h2l_FragFp_MW_merged
Random Forest regression	11; 11; 11; 11; 11; 11; 11; 11; 11	48; 44; 45; 45; 44; 48; 45; 44; 48	0.60	128; 116; 120; 120; 116; 128; 120; 116; 128	0.754; 0.418; 0.553; 0.601; 0.450; 0.789; 0.513; 0.433; 0.758	0.5854	0.1482	FragFp	MW	merged	h2l_FragFp_MW_merged
Random Forest regression	11; 11; 11; 11; 11; 11; 11; 11; 11	40; 36; 38; 38; 36; 40; 38; 36; 40	0.50	159; 145; 150; 150; 145; 159; 150; 145; 159	0.810; 0.513; 0.562; 0.566; 0.511; 0.812; 0.552; 0.503; 0.785	0.6238	0.1360	FragFp	MW	merged	h2l_FragFp_MW_merged
Random Forest regression	11; 11; 11; 11; 11; 11; 11; 11; 11	56; 53; 51; 56; 53; 53; 56; 51; 51	0.70	96; 90; 87; 96; 90; 90; 96; 87; 87	1.185; 2.927; 2.870; 1.270; 2.814; 2.315; 1.356; 3.829; 2.940	2.3896	0.9255	FragFp	cLogP	merged	h2l_FragFp_cLogP_merged
Random Forest regression	11; 11; 11; 11; 11; 11; 11; 11; 11	16; 15; 15; 16; 15; 15; 16; 15; 15	0.20	255; 240; 232; 255; 240; 240; 255; 232; 232	0.864; 1.482; 2.902; 0.933; 1.316; 1.653; 0.925; 2.543; 2.453	1.6746	0.7747	FragFp	cLogP	merged	h2l_FragFp_cLogP_merged
Random Forest regression	11; 11; 11; 11; 11; 11; 11; 11; 11	64; 60; 58; 64; 60; 60; 64; 58; 58	0.80	64; 60; 58; 64; 60; 60; 64; 58; 58	1.471; 4.077; 1.819; 1.703; 3.189; 3.310; 2.459; 2.937; 1.913	2.5420	0.8872	FragFp	cLogP	merged	h2l_FragFp_cLogP_merged
Random Forest regression	11; 11; 11; 11; 11; 11; 11; 11; 11	24; 23; 22; 24; 23; 23; 24; 22; 22	0.30	223; 210; 203; 223; 210; 210; 223; 203; 203	0.825; 1.593; 2.670; 0.903; 1.332; 1.645; 0.845; 2.807; 2.543	1.6848	0.8029	FragFp	cLogP	merged	h2l_FragFp_cLogP_merged
Random Forest regression	11; 11; 11; 11; 11; 11; 11; 11; 11	72; 68; 65; 72; 68; 68; 72; 65; 65	0.90	32; 30; 29; 32; 30; 30; 32; 29; 29	2.897; 2.761; 1.260; 2.375; 2.539; 5.691; 3.559; 1.406; 1.383	2.6523	1.3838	FragFp	cLogP	merged	h2l_FragFp_cLogP_merged
Random Forest regression	11; 11; 11; 11; 11; 11; 11; 11; 11	32; 30; 29; 32; 30; 30; 32; 29; 29	0.40	191; 180; 174; 191; 180; 180; 191; 174; 174	0.784; 1.902; 2.647; 0.928; 1.455; 1.979; 0.858; 3.315; 2.711	1.8421	0.9130	FragFp	cLogP	merged	h2l_FragFp_cLogP_merged
Random Forest regression	11; 11; 11; 11; 11; 11; 11; 11; 11	48; 45; 44; 48; 45; 45; 48; 44; 44	0.60	128; 120; 116; 128; 120; 120; 128; 116; 116	0.872; 2.875; 3.061; 1.115; 2.195; 1.878; 1.038; 3.740; 3.457	2.2479	1.0910	FragFp	cLogP	merged	h2l_FragFp_cLogP_merged
Random Forest regression	11; 11; 11; 11; 11; 11; 11; 11; 11	40; 38; 36; 40; 38; 38; 40; 36; 36	0.50	159; 150; 145; 159; 150; 150; 159; 145; 145	0.760; 2.506; 2.958; 0.948; 1.834; 1.661; 0.937; 3.298; 3.193	2.0106	1.0123	FragFp	cLogP	merged	h2l_FragFp_cLogP_merged
SVM regression	11; 11; 11; 11; 11; 11; 11; 11; 11	60; 64; 58; 60; 64; 58; 60; 64; 58	0.80	60; 64; 58; 60; 64; 58; 60; 64; 58	0.382; 0.426; 0.187; 0.452; 0.627; 0.154; 0.450; 0.630; 0.164	0.3858	0.1838	FragFp	sp3-Atoms	merged	h2l_FragFp_sp3-Atoms_merged
SVM regression	11; 11; 11; 11; 11; 11; 11; 11; 11	30; 32; 29; 30; 32; 29; 30; 32; 29	0.40	180; 191; 174; 180; 191; 174; 180; 191; 174	0.383; 0.539; 0.283; 0.408; 0.478; 0.256; 0.375; 0.742; 0.220	0.4093	0.1618	FragFp	sp3-Atoms	merged	h2l_FragFp_sp3-Atoms_merged
SVM regression	11; 11; 11; 11; 11; 11; 11; 11; 11	68; 72; 65; 68; 72; 65; 68; 72; 65	0.90	30; 32; 29; 30; 32; 29; 30; 32; 29	0.409; 0.576; 0.093; 0.391; 1.187; 0.078; 0.418; 0.716; 0.162	0.4478	0.3508	FragFp	sp3-Atoms	merged	h2l_FragFp_sp3-Atoms_merged
SVM regression	11; 11; 11; 11; 11; 11; 11; 11; 11	38; 40; 36; 38; 40; 36; 38; 40; 36	0.50	150; 159; 145; 150; 159; 145; 150; 159; 145	0.347; 0.621; 0.243; 0.366; 0.546; 0.256; 0.383; 0.653; 0.268	0.4092	0.1583	FragFp	sp3-Atoms	merged	h2l_FragFp_sp3-Atoms_merged
SVM regression	11; 11; 11; 11; 11; 11; 11; 11; 11	45; 48; 44; 45; 48; 44; 45; 48; 44	0.60	120; 128; 116; 120; 128; 116; 120; 128; 116	0.328; 0.595; 0.201; 0.340; 0.691; 0.267; 0.357; 0.665; 0.281	0.4139	0.1848	FragFp	sp3-Atoms	merged	h2l_FragFp_sp3-Atoms_merged
SVM regression	11; 11; 11; 11; 11; 11; 11; 11; 11	15; 16; 15; 15; 16; 15; 15; 16; 15	0.20	240; 255; 232; 240; 255; 232; 240; 255; 232	0.530; 0.799; 0.350; 0.474; 0.562; 0.265; 0.478; 0.673; 0.255	0.4873	0.1808	FragFp	sp3-Atoms	merged	h2l_FragFp_sp3-Atoms_merged
SVM regression	11; 11; 11; 11; 11; 11; 11; 11; 11	53; 56; 51; 53; 56; 51; 53; 56; 51	0.70	90; 96; 87; 90; 96; 87; 90; 96; 87	0.353; 0.684; 0.203; 0.371; 0.488; 0.255; 0.377; 0.632; 0.155	0.3909	0.1820	FragFp	sp3-Atoms	merged	h2l_FragFp_sp3-Atoms_merged
SVM regression	11; 11; 11; 11; 11; 11; 11; 11; 11	23; 24; 22; 23; 24; 22; 23; 24; 22	0.30	210; 223; 203; 210; 223; 203; 210; 223; 203	0.414; 0.656; 0.293; 0.434; 0.544; 0.291; 0.387; 0.768; 0.205	0.4436	0.1829	FragFp	sp3-Atoms	merged	h2l_FragFp_sp3-Atoms_merged
SVM regression	11; 11; 11; 11; 11; 11; 11; 11; 11	64; 58; 60; 60; 58; 64; 60; 58; 64	0.80	64; 58; 60; 60; 58; 64; 60; 58; 64	0.315; 0.102; 0.216; 0.318; 0.135; 0.148; 0.302; 0.121; 0.181	0.2042	0.0872	FragFp	MW	merged	h2l_FragFp_MW_merged
SVM regression	11; 11; 11; 11; 11; 11; 11; 11; 11	32; 29; 30; 30; 29; 32; 30; 29; 32	0.40	191; 174; 180; 180; 174; 191; 180; 174; 191	0.485; 0.419; 0.468; 0.509; 0.356; 0.467; 0.447; 0.385; 0.426	0.4402	0.0488	FragFp	MW	merged	h2l_FragFp_MW_merged
SVM regression	11; 11; 11; 11; 11; 11; 11; 11; 11	72; 65; 68; 68; 65; 72; 68; 65; 72	0.90	32; 29; 30; 30; 29; 32; 30; 29; 32	0.218; 0.050; 0.199; 0.230; 0.087; 0.120; 0.213; 0.092; 0.116	0.1472	0.0677	FragFp	MW	merged	h2l_FragFp_MW_merged
SVM regression	11; 11; 11; 11; 11; 11; 11; 11; 11	40; 36; 38; 38; 36; 40; 38; 36; 40	0.50	159; 145; 150; 150; 145; 159; 150; 145; 159	0.527; 0.400; 0.391; 0.364; 0.267; 0.497; 0.402; 0.319; 0.482	0.4054	0.0849	FragFp	MW	merged	h2l_FragFp_MW_merged
SVM regression	11; 11; 11; 11; 11; 11; 11; 11; 11	48; 44; 45; 45; 44; 48; 45; 44; 48	0.60	128; 116; 120; 120; 116; 128; 120; 116; 128	0.444; 0.268; 0.310; 0.367; 0.261; 0.408; 0.367; 0.281; 0.442	0.3498	0.0727	FragFp	MW	merged	h2l_FragFp_MW_merged
SVM regression	11; 11; 11; 11; 11; 11; 11; 11; 11	16; 15; 15; 15; 15; 16; 15; 15; 16	0.20	255; 232; 240; 240; 232; 255; 240; 232; 255	0.604; 0.504; 0.553; 0.567; 0.481; 0.609; 0.584; 0.427; 0.597	0.5473	0.0632	FragFp	MW	merged	h2l_FragFp_MW_merged
SVM regression	11; 11; 11; 11; 11; 11; 11; 11; 11	56; 51; 53; 53; 51; 56; 53; 51; 56	0.70	96; 87; 90; 90; 87; 96; 90; 87; 96	0.560; 0.203; 0.235; 0.326; 0.131; 0.353; 0.300; 0.184; 0.300	0.2880	0.1252	FragFp	MW	merged	h2l_FragFp_MW_merged
SVM regression	11; 11; 11; 11; 11; 11; 11; 11; 11	24; 22; 23; 23; 22; 24; 23; 22; 24	0.30	223; 203; 210; 210; 203; 223; 210; 203; 223	0.486; 0.429; 0.569; 0.531; 0.452; 0.532; 0.541; 0.435; 0.578	0.5059	0.0570	FragFp	MW	merged	h2l_FragFp_MW_merged
SVM regression	11; 11; 11; 11; 11; 11; 11; 11; 11	64; 60; 58; 64; 60; 60; 64; 58; 58	0.80	64; 60; 58; 64; 60; 60; 64; 58; 58	1.158; 2.678; 1.511; 1.462; 2.311; 2.641; 1.813; 1.893; 1.456	1.8803	0.5498	FragFp	cLogP	merged	h2l_FragFp_cLogP_merged
SVM regression	11; 11; 11; 11; 11; 11; 11; 11; 11	32; 30; 29; 32; 30; 30; 32; 29; 29	0.40	191; 180; 174; 191; 180; 180; 191; 174; 174	0.645; 1.583; 2.330; 0.814; 1.303; 1.674; 0.707; 2.953; 2.282	1.5879	0.8100	FragFp	cLogP	merged	h2l_FragFp_cLogP_merged
SVM regression	11; 11; 11; 11; 11; 11; 11; 11; 11	72; 68; 65; 72; 68; 68; 72; 65; 65	0.90	32; 30; 29; 32; 30; 30; 32; 29; 29	2.661; 1.855; 1.030; 2.128; 1.900; 3.218; 2.637; 1.175; 1.052	1.9618	0.7811	FragFp	cLogP	merged	h2l_FragFp_cLogP_merged
SVM regression	11; 11; 11; 11; 11; 11; 11; 11; 11	40; 38; 36; 40; 38; 38; 40; 36; 36	0.50	159; 150; 145; 159; 150; 150; 159; 145; 145	0.643; 2.040; 2.515; 0.788; 1.540; 1.431; 0.781; 2.797; 2.483	1.6687	0.8276	FragFp	cLogP	merged	h2l_FragFp_cLogP_merged
SVM regression	11; 11; 11; 11; 11; 11; 11; 11; 11	48; 45; 44; 48; 45; 45; 48; 44; 44	0.60	128; 120; 116; 128; 120; 120; 128; 116; 116	0.670; 2.448; 2.585; 0.982; 1.709; 1.492; 0.819; 2.958; 2.918	1.8423	0.9098	FragFp	cLogP	merged	h2l_FragFp_cLogP_merged
SVM regression	11; 11; 11; 11; 11; 11; 11; 11; 11	16; 15; 15; 16; 15; 15; 16; 15; 15	0.20	255; 240; 232; 255; 240; 240; 255; 232; 232	0.780; 1.364; 2.782; 0.822; 1.244; 1.639; 0.831; 2.323; 2.237	1.5580	0.7385	FragFp	cLogP	merged	h2l_FragFp_cLogP_merged
SVM regression	11; 11; 11; 11; 11; 11; 11; 11; 11	56; 53; 51; 56; 53; 53; 56; 51; 51	0.70	96; 90; 87; 96; 90; 90; 96; 87; 87	0.873; 2.489; 2.483; 0.949; 2.440; 1.855; 1.016; 3.281; 2.406	1.9769	0.8537	FragFp	cLogP	merged	h2l_FragFp_cLogP_merged
SVM regression	11; 11; 11; 11; 11; 11; 11; 11; 11	24; 23; 22; 24; 23; 23; 24; 22; 22	0.30	223; 210; 203; 223; 210; 210; 223; 203; 203	0.721; 1.356; 2.421; 0.838; 1.257; 1.356; 0.673; 2.455; 2.094	1.4634	0.7009	FragFp	cLogP	merged	h2l_FragFp_cLogP_merged
Gaussian process regression	11; 11; 11; 11; 11; 11; 11; 11; 11	72; 65; 65; 68; 72; 72; 68; 68; 65	0.90	32; 29; 29; 30; 32; 32; 30; 30; 29	0.131; 0.073; 0.126; 0.271; 0.133; 0.123; 0.209; 0.133; 0.078	0.1419	0.0621	PathFp	MW	merged	h2l_PathFp_MW_merged
Gaussian process regression	11; 11; 11; 11; 11; 11; 11; 11; 11	40; 36; 36; 38; 40; 40; 38; 38; 36	0.50	159; 145; 145; 150; 159; 159; 150; 150; 145	0.216; 0.206; 0.240; 0.494; 0.228; 0.230; 0.458; 0.478; 0.218	0.3076	0.1275	PathFp	MW	merged	h2l_PathFp_MW_merged
Gaussian process regression	11; 11; 11; 11; 11; 11; 11; 11; 11	48; 44; 44; 45; 48; 48; 45; 45; 44	0.60	128; 116; 116; 120; 128; 128; 120; 120; 116	0.262; 0.233; 0.196; 0.429; 0.189; 0.173; 0.344; 0.497; 0.208	0.2812	0.1161	PathFp	MW	merged	h2l_PathFp_MW_merged
Gaussian process regression	11; 11; 11; 11; 11; 11; 11; 11; 11	16; 15; 15; 15; 16; 16; 15; 15; 15	0.20	255; 232; 232; 240; 255; 255; 240; 240; 232	0.623; 0.210; 0.172; 0.514; 0.545; 0.520; 0.502; 0.501; 0.223	0.4233	0.1708	PathFp	MW	merged	h2l_PathFp_MW_merged
Gaussian process regression	11; 11; 11; 11; 11; 11; 11; 11; 11	56; 51; 51; 53; 56; 56; 53; 53; 51	0.70	96; 87; 87; 90; 96; 96; 90; 90; 87	0.235; 0.237; 0.141; 0.397; 0.175; 0.191; 0.394; 0.344; 0.150	0.2516	0.1016	PathFp	MW	merged	h2l_PathFp_MW_merged
Gaussian process regression	11; 11; 11; 11; 11; 11; 11; 11; 11	24; 22; 22; 23; 24; 24; 23; 23; 22	0.30	223; 203; 203; 210; 223; 223; 210; 210; 203	0.269; 0.282; 0.310; 0.478; 0.375; 0.433; 0.498; 0.516; 0.312	0.3859	0.0975	PathFp	MW	merged	h2l_PathFp_MW_merged
Gaussian process regression	11; 11; 11; 11; 11; 11; 11; 11; 11	64; 58; 58; 60; 64; 64; 60; 60; 58	0.80	64; 58; 58; 60; 64; 64; 60; 60; 58	0.187; 0.119; 0.129; 0.371; 0.129; 0.064; 0.349; 0.365; 0.106	0.2021	0.1239	PathFp	MW	merged	h2l_PathFp_MW_merged
Gaussian process regression	11; 11; 11; 11; 11; 11; 11; 11; 11	32; 29; 29; 30; 32; 32; 30; 30; 29	0.40	191; 174; 174; 180; 191; 191; 180; 180; 174	0.216; 0.312; 0.297; 0.477; 0.264; 0.222; 0.460; 0.517; 0.245	0.3344	0.1178	PathFp	MW	merged	h2l_PathFp_MW_merged
Gaussian process regression	11; 11; 11; 11; 11; 11; 11; 11; 11	68; 72; 65; 68; 72; 65; 68; 72; 65	0.90	30; 32; 29; 30; 32; 29; 30; 32; 29	0.445; 0.417; 0.072; 0.456; 0.809; 0.114; 0.365; 0.647; 0.075	0.3778	0.2563	PathFp	sp3-Atoms	merged	h2l_PathFp_sp3-Atoms_merged
Gaussian process regression	11; 11; 11; 11; 11; 11; 11; 11; 11	38; 40; 36; 38; 40; 36; 38; 40; 36	0.50	150; 159; 145; 150; 159; 145; 150; 159; 145	0.442; 0.437; 0.135; 0.331; 0.489; 0.202; 0.381; 0.390; 0.245	0.3391	0.1206	PathFp	sp3-Atoms	merged	h2l_PathFp_sp3-Atoms_merged
Gaussian process regression	11; 11; 11; 11; 11; 11; 11; 11; 11	45; 48; 44; 45; 48; 44; 45; 48; 44	0.60	120; 128; 116; 120; 128; 116; 120; 128; 116	0.353; 0.484; 0.159; 0.259; 0.622; 0.254; 0.441; 0.250; 0.223	0.3383	0.1496	PathFp	sp3-Atoms	merged	h2l_PathFp_sp3-Atoms_merged
Gaussian process regression	11; 11; 11; 11; 11; 11; 11; 11; 11	15; 16; 15; 15; 16; 15; 15; 16; 15	0.20	240; 255; 232; 240; 255; 232; 240; 255; 232	0.433; 0.729; 0.127; 0.371; 0.455; 0.142; 0.454; 0.593; 0.114	0.3798	0.2158	PathFp	sp3-Atoms	merged	h2l_PathFp_sp3-Atoms_merged
Gaussian process regression	11; 11; 11; 11; 11; 11; 11; 11; 11	53; 56; 51; 53; 56; 51; 53; 56; 51	0.70	90; 96; 87; 90; 96; 87; 90; 96; 87	0.412; 0.302; 0.194; 0.368; 0.369; 0.228; 0.372; 0.254; 0.144	0.2937	0.0933	PathFp	sp3-Atoms	merged	h2l_PathFp_sp3-Atoms_merged
Gaussian process regression	11; 11; 11; 11; 11; 11; 11; 11; 11	23; 24; 22; 23; 24; 22; 23; 24; 22	0.30	210; 223; 203; 210; 223; 203; 210; 223; 203	0.402; 0.734; 0.177; 0.391; 0.416; 0.238; 0.406; 0.705; 0.182	0.4057	0.2025	PathFp	sp3-Atoms	merged	h2l_PathFp_sp3-Atoms_merged
Gaussian process regression	11; 11; 11; 11; 11; 11; 11; 11; 11	60; 64; 58; 60; 64; 58; 60; 64; 58	0.80	60; 64; 58; 60; 64; 58; 60; 64; 58	0.409; 0.311; 0.161; 0.498; 0.484; 0.135; 0.485; 0.422; 0.151	0.3396	0.1536	PathFp	sp3-Atoms	merged	h2l_PathFp_sp3-Atoms_merged
Gaussian process regression	11; 11; 11; 11; 11; 11; 11; 11; 11	30; 32; 29; 30; 32; 29; 30; 32; 29	0.40	180; 191; 174; 180; 191; 174; 180; 191; 174	0.392; 0.590; 0.189; 0.424; 0.445; 0.157; 0.398; 0.628; 0.125	0.3720	0.1813	PathFp	sp3-Atoms	merged	h2l_PathFp_sp3-Atoms_merged
Gaussian process regression	11; 11; 11; 11; 11; 11; 11; 11; 11	68; 72; 72; 65; 68; 65; 65; 68; 72	0.90	30; 32; 32; 29; 30; 29; 29; 30; 32	1.451; 0.891; 2.208; 0.495; 2.195; 0.506; 0.385; 3.042; 1.471	1.4049	0.9284	PathFp	cLogP	merged	h2l_PathFp_cLogP_merged
Gaussian process regression	11; 11; 11; 11; 11; 11; 11; 11; 11	38; 40; 40; 36; 38; 36; 36; 38; 40	0.50	150; 159; 159; 145; 150; 145; 145; 150; 159	1.869; 0.671; 0.600; 1.304; 1.366; 1.744; 1.224; 1.130; 0.405	1.1459	0.5041	PathFp	cLogP	merged	h2l_PathFp_cLogP_merged
Gaussian process regression	11; 11; 11; 11; 11; 11; 11; 11; 11	45; 48; 48; 44; 45; 44; 44; 45; 48	0.60	120; 128; 128; 116; 120; 116; 116; 120; 128	2.216; 0.658; 0.527; 1.252; 1.968; 1.321; 1.197; 1.182; 0.458	1.1977	0.6059	PathFp	cLogP	merged	h2l_PathFp_cLogP_merged
Gaussian process regression	11; 11; 11; 11; 11; 11; 11; 11; 11	15; 16; 16; 15; 15; 15; 15; 15; 16	0.20	240; 255; 255; 232; 240; 232; 232; 240; 255	1.332; 0.807; 0.599; 1.922; 1.038; 1.878; 2.517; 1.443; 0.610	1.3496	0.6596	PathFp	cLogP	merged	h2l_PathFp_cLogP_merged
Gaussian process regression	11; 11; 11; 11; 11; 11; 11; 11; 11	53; 56; 56; 51; 53; 51; 51; 53; 56	0.70	90; 96; 96; 87; 90; 87; 87; 90; 96	1.863; 0.615; 0.682; 1.342; 2.111; 0.888; 1.171; 1.325; 0.392	1.1543	0.5753	PathFp	cLogP	merged	h2l_PathFp_cLogP_merged
Gaussian process regression	11; 11; 11; 11; 11; 11; 11; 11; 11	23; 24; 24; 22; 23; 22; 22; 23; 24	0.30	210; 223; 223; 203; 210; 203; 203; 210; 223	1.465; 0.865; 0.565; 1.106; 1.153; 1.685; 1.669; 1.446; 0.593	1.1719	0.4292	PathFp	cLogP	merged	h2l_PathFp_cLogP_merged
Gaussian process regression	11; 11; 11; 11; 11; 11; 11; 11; 11	60; 64; 64; 58; 60; 58; 58; 60; 64	0.80	60; 64; 64; 58; 60; 58; 58; 60; 64	2.125; 0.855; 1.341; 0.917; 2.197; 0.655; 0.992; 1.859; 0.506	1.2719	0.6401	PathFp	cLogP	merged	h2l_PathFp_cLogP_merged
Gaussian process regression	11; 11; 11; 11; 11; 11; 11; 11; 11	30; 32; 32; 29; 30; 29; 29; 30; 32	0.40	180; 191; 191; 174; 180; 174; 174; 180; 191	1.528; 0.701; 0.503; 1.034; 1.158; 1.198; 1.522; 1.389; 0.404	1.0486	0.4240	PathFp	cLogP	merged	h2l_PathFp_cLogP_merged
KNN regression	11; 11; 11; 11; 11; 11; 11; 11; 11	16; 15; 15; 15; 16; 16; 15; 15; 15	0.20	255; 232; 232; 240; 255; 255; 240; 240; 232	0.825; 0.601; 0.613; 0.626; 0.852; 0.837; 0.629; 0.609; 0.651	0.6937	0.1094	PathFp	MW	merged	h2l_PathFp_MW_merged
KNN regression	11; 11; 11; 11; 11; 11; 11; 11; 11	48; 44; 44; 45; 48; 48; 45; 45; 44	0.60	128; 116; 116; 120; 128; 128; 120; 120; 116	0.807; 0.438; 0.465; 0.524; 0.739; 0.785; 0.531; 0.529; 0.498	0.5907	0.1441	PathFp	MW	merged	h2l_PathFp_MW_merged
KNN regression	11; 11; 11; 11; 11; 11; 11; 11; 11	40; 36; 36; 38; 40; 40; 38; 38; 36	0.50	159; 145; 145; 150; 159; 159; 150; 150; 145	0.799; 0.493; 0.570; 0.596; 0.798; 0.830; 0.547; 0.611; 0.463	0.6341	0.1393	PathFp	MW	merged	h2l_PathFp_MW_merged
KNN regression	11; 11; 11; 11; 11; 11; 11; 11; 11	72; 65; 65; 68; 72; 72; 68; 68; 65	0.90	32; 29; 29; 30; 32; 32; 30; 30; 29	0.411; 0.333; 0.312; 0.413; 0.414; 0.521; 0.458; 0.370; 0.266	0.3887	0.0778	PathFp	MW	merged	h2l_PathFp_MW_merged
KNN regression	11; 11; 11; 11; 11; 11; 11; 11; 11	32; 29; 29; 30; 32; 32; 30; 30; 29	0.40	191; 174; 174; 180; 191; 191; 180; 180; 174	0.789; 0.563; 0.572; 0.655; 0.900; 0.750; 0.605; 0.665; 0.515	0.6682	0.1240	PathFp	MW	merged	h2l_PathFp_MW_merged
KNN regression	11; 11; 11; 11; 11; 11; 11; 11; 11	64; 58; 58; 60; 64; 64; 60; 60; 58	0.80	64; 58; 58; 60; 64; 64; 60; 60; 58	0.644; 0.323; 0.379; 0.404; 0.535; 0.591; 0.378; 0.426; 0.372	0.4502	0.1117	PathFp	MW	merged	h2l_PathFp_MW_merged
KNN regression	11; 11; 11; 11; 11; 11; 11; 11; 11	24; 22; 22; 23; 24; 24; 23; 23; 22	0.30	223; 203; 203; 210; 223; 223; 210; 210; 203	0.822; 0.624; 0.585; 0.636; 0.859; 0.881; 0.600; 0.611; 0.600	0.6909	0.1241	PathFp	MW	merged	h2l_PathFp_MW_merged
KNN regression	11; 11; 11; 11; 11; 11; 11; 11; 11	56; 51; 51; 53; 56; 56; 53; 53; 51	0.70	96; 87; 87; 90; 96; 96; 90; 90; 87	0.818; 0.411; 0.408; 0.454; 0.627; 0.728; 0.512; 0.510; 0.407	0.5417	0.1504	PathFp	MW	merged	h2l_PathFp_MW_merged
KNN regression	11; 11; 11; 11; 11; 11; 11; 11; 11	15; 16; 15; 15; 16; 15; 15; 16; 15	0.20	240; 255; 232; 240; 255; 232; 240; 255; 232	0.665; 0.949; 0.333; 0.529; 0.854; 0.283; 0.597; 0.857; 0.288	0.5950	0.2575	PathFp	sp3-Atoms	merged	h2l_PathFp_sp3-Atoms_merged
KNN regression	11; 11; 11; 11; 11; 11; 11; 11; 11	45; 48; 44; 45; 48; 44; 45; 48; 44	0.60	120; 128; 116; 120; 128; 116; 120; 128; 116	0.528; 1.000; 0.333; 0.499; 1.082; 0.364; 0.536; 1.023; 0.400	0.6406	0.3047	PathFp	sp3-Atoms	merged	h2l_PathFp_sp3-Atoms_merged
KNN regression	11; 11; 11; 11; 11; 11; 11; 11; 11	38; 40; 36; 38; 40; 36; 38; 40; 36	0.50	150; 159; 145; 150; 159; 145; 150; 159; 145	0.490; 0.931; 0.324; 0.516; 0.800; 0.333; 0.549; 0.864; 0.333	0.5711	0.2378	PathFp	sp3-Atoms	merged	h2l_PathFp_sp3-Atoms_merged
KNN regression	11; 11; 11; 11; 11; 11; 11; 11; 11	68; 72; 65; 68; 72; 65; 68; 72; 65	0.90	30; 32; 29; 30; 32; 29; 30; 32; 29	0.620; 1.248; 0.300; 0.824; 1.744; 0.238; 0.703; 2.000; 0.392	0.8966	0.6347	PathFp	sp3-Atoms	merged	h2l_PathFp_sp3-Atoms_merged
KNN regression	11; 11; 11; 11; 11; 11; 11; 11; 11	30; 32; 29; 30; 32; 29; 30; 32; 29	0.40	180; 191; 174; 180; 191; 174; 180; 191; 174	0.518; 1.000; 0.312; 0.501; 0.800; 0.298; 0.487; 1.095; 0.299	0.5900	0.3038	PathFp	sp3-Atoms	merged	h2l_PathFp_sp3-Atoms_merged
KNN regression	11; 11; 11; 11; 11; 11; 11; 11; 11	60; 64; 58; 60; 64; 58; 60; 64; 58	0.80	60; 64; 58; 60; 64; 58; 60; 64; 58	0.592; 0.966; 0.300; 0.730; 1.313; 0.300; 0.688; 1.270; 0.303	0.7180	0.3967	PathFp	sp3-Atoms	merged	h2l_PathFp_sp3-Atoms_merged
KNN regression	11; 11; 11; 11; 11; 11; 11; 11; 11	23; 24; 22; 23; 24; 22; 23; 24; 22	0.30	210; 223; 203; 210; 223; 203; 210; 223; 203	0.563; 1.031; 0.307; 0.535; 0.833; 0.339; 0.530; 0.998; 0.289	0.6028	0.2871	PathFp	sp3-Atoms	merged	h2l_PathFp_sp3-Atoms_merged
KNN regression	11; 11; 11; 11; 11; 11; 11; 11; 11	53; 56; 51; 53; 56; 51; 53; 56; 51	0.70	90; 96; 87; 90; 96; 87; 90; 96; 87	0.540; 1.084; 0.332; 0.519; 1.294; 0.364; 0.598; 1.064; 0.362	0.6841	0.3643	PathFp	sp3-Atoms	merged	h2l_PathFp_sp3-Atoms_merged
KNN regression	11; 11; 11; 11; 11; 11; 11; 11; 11	15; 16; 16; 15; 15; 15; 15; 15; 16	0.20	240; 255; 255; 232; 240; 232; 232; 240; 255	1.537; 0.962; 0.932; 2.608; 1.283; 2.517; 2.932; 1.673; 0.825	1.6966	0.7993	PathFp	cLogP	merged	h2l_PathFp_cLogP_merged
KNN regression	11; 11; 11; 11; 11; 11; 11; 11; 11	45; 48; 48; 44; 45; 44; 44; 45; 48	0.60	120; 128; 128; 116; 120; 116; 116; 120; 128	3.056; 1.188; 1.141; 3.785; 2.125; 3.459; 2.712; 2.004; 0.898	2.2631	1.0572	PathFp	cLogP	merged	h2l_PathFp_cLogP_merged
KNN regression	11; 11; 11; 11; 11; 11; 11; 11; 11	38; 40; 40; 36; 38; 36; 36; 38; 40	0.50	150; 159; 159; 145; 150; 145; 145; 150; 159	2.691; 1.088; 0.934; 3.338; 1.949; 3.099; 3.160; 1.856; 0.864	2.1088	0.9998	PathFp	cLogP	merged	h2l_PathFp_cLogP_merged
KNN regression	11; 11; 11; 11; 11; 11; 11; 11; 11	68; 72; 72; 65; 68; 65; 65; 68; 72	0.90	30; 32; 32; 29; 30; 29; 29; 30; 32	3.066; 2.574; 3.650; 1.331; 2.046; 1.179; 1.176; 5.973; 2.530	2.6139	1.5275	PathFp	cLogP	merged	h2l_PathFp_cLogP_merged
KNN regression	11; 11; 11; 11; 11; 11; 11; 11; 11	30; 32; 32; 29; 30; 29; 29; 30; 32	0.40	180; 191; 191; 174; 180; 174; 174; 180; 191	2.000; 1.035; 0.864; 3.162; 1.744; 2.901; 2.809; 1.958; 0.824	1.9219	0.8968	PathFp	cLogP	merged	h2l_PathFp_cLogP_merged
KNN regression	11; 11; 11; 11; 11; 11; 11; 11; 11	60; 64; 64; 58; 60; 58; 58; 60; 64	0.80	60; 64; 64; 58; 60; 58; 58; 60; 64	4.496; 1.817; 1.738; 3.044; 3.135; 1.871; 1.689; 3.053; 1.606	2.4943	0.9930	PathFp	cLogP	merged	h2l_PathFp_cLogP_merged
KNN regression	11; 11; 11; 11; 11; 11; 11; 11; 11	23; 24; 24; 22; 23; 22; 22; 23; 24	0.30	210; 223; 223; 203; 210; 203; 203; 210; 223	1.563; 1.001; 0.852; 2.828; 1.323; 2.569; 2.620; 1.711; 0.831	1.6998	0.7904	PathFp	cLogP	merged	h2l_PathFp_cLogP_merged
KNN regression	11; 11; 11; 11; 11; 11; 11; 11; 11	53; 56; 56; 51; 53; 51; 51; 53; 56	0.70	90; 96; 96; 87; 90; 87; 87; 90; 96	3.318; 1.248; 1.404; 4.244; 3.054; 3.345; 2.908; 2.573; 1.069	2.5737	1.0995	PathFp	cLogP	merged	h2l_PathFp_cLogP_merged
Median	11; 11; 11; 11; 11; 11; 11; 11; 11	32; 29; 29; 30; 32; 32; 30; 30; 29	0.40	191; 174; 174; 180; 191; 191; 180; 180; 174	1.100; 0.808; 0.789; 0.799; 1.192; 1.089; 0.792; 0.792; 0.791	0.9058	0.1684	PathFp	MW	merged	h2l_PathFp_MW_merged
Median	11; 11; 11; 11; 11; 11; 11; 11; 11	64; 58; 58; 60; 64; 64; 60; 60; 58	0.80	64; 58; 58; 60; 64; 64; 60; 60; 58	2.386; 1.138; 1.150; 1.298; 2.135; 2.386; 1.280; 1.284; 1.156	1.5792	0.5505	PathFp	MW	merged	h2l_PathFp_MW_merged
Median	11; 11; 11; 11; 11; 11; 11; 11; 11	72; 65; 65; 68; 72; 72; 68; 68; 65	0.90	32; 29; 29; 30; 32; 32; 30; 30; 29	2.757; 1.255; 1.252; 1.528; 2.784; 2.743; 1.496; 1.540; 1.262	1.8463	0.6960	PathFp	MW	merged	h2l_PathFp_MW_merged
Median	11; 11; 11; 11; 11; 11; 11; 11; 11	24; 22; 22; 23; 24; 24; 23; 23; 22	0.30	223; 203; 203; 210; 223; 223; 210; 210; 203	0.987; 0.732; 0.722; 0.730; 1.036; 1.010; 0.722; 0.703; 0.736	0.8198	0.1442	PathFp	MW	merged	h2l_PathFp_MW_merged
Median	11; 11; 11; 11; 11; 11; 11; 11; 11	56; 51; 51; 53; 56; 56; 53; 53; 51	0.70	96; 87; 87; 90; 96; 96; 90; 90; 87	1.900; 0.989; 0.989; 1.160; 1.768; 1.642; 1.160; 1.167; 0.995	1.3078	0.3603	PathFp	MW	merged	h2l_PathFp_MW_merged
Median	11; 11; 11; 11; 11; 11; 11; 11; 11	16; 15; 15; 15; 16; 16; 15; 15; 15	0.20	255; 232; 232; 240; 255; 255; 240; 240; 232	0.912; 0.687; 0.679; 0.632; 0.877; 0.861; 0.647; 0.633; 0.704	0.7369	0.1132	PathFp	MW	merged	h2l_PathFp_MW_merged
Median	11; 11; 11; 11; 11; 11; 11; 11; 11	48; 44; 44; 45; 48; 48; 45; 45; 44	0.60	128; 116; 116; 120; 128; 128; 120; 120; 116	1.504; 0.951; 0.901; 1.006; 1.541; 1.485; 1.001; 1.006; 0.946	1.1490	0.2732	PathFp	MW	merged	h2l_PathFp_MW_merged
Median	11; 11; 11; 11; 11; 11; 11; 11; 11	40; 36; 36; 38; 40; 40; 38; 38; 36	0.50	159; 145; 145; 150; 159; 159; 150; 150; 145	1.402; 0.833; 0.824; 0.891; 1.412; 1.380; 0.900; 0.891; 0.849	1.0424	0.2681	PathFp	MW	merged	h2l_PathFp_MW_merged
Median	11; 11; 11; 11; 11; 11; 11; 11; 11	30; 32; 29; 30; 32; 29; 30; 32; 29	0.40	180; 191; 174; 180; 191; 174; 180; 191; 174	0.625; 1.000; 0.357; 0.500; 1.000; 0.286; 0.500; 1.400; 0.357	0.6694	0.3798	PathFp	sp3-Atoms	merged	h2l_PathFp_sp3-Atoms_merged
Median	11; 11; 11; 11; 11; 11; 11; 11; 11	60; 64; 58; 60; 64; 58; 60; 64; 58	0.80	60; 64; 58; 60; 64; 58; 60; 64; 58	0.833; 2.333; 0.700; 1.000; 3.500; 0.545; 0.833; 2.333; 0.700	1.4197	1.0405	PathFp	sp3-Atoms	merged	h2l_PathFp_sp3-Atoms_merged
Median	11; 11; 11; 11; 11; 11; 11; 11; 11	68; 72; 65; 68; 72; 65; 68; 72; 65	0.90	30; 32; 29; 30; 32; 29; 30; 32; 29	1.000; 3.500; 0.889; 1.500; 8.000; 0.889; 1.000; 8.000; 0.889	2.8519	3.0346	PathFp	sp3-Atoms	merged	h2l_PathFp_sp3-Atoms_merged
Median	11; 11; 11; 11; 11; 11; 11; 11; 11	23; 24; 22; 23; 24; 22; 23; 24; 22	0.30	210; 223; 203; 210; 223; 203; 210; 223; 203	0.625; 1.167; 0.267; 0.625; 0.857; 0.267; 0.625; 1.167; 0.267	0.6519	0.3570	PathFp	sp3-Atoms	merged	h2l_PathFp_sp3-Atoms_merged
Median	11; 11; 11; 11; 11; 11; 11; 11; 11	53; 56; 51; 53; 56; 51; 53; 56; 51	0.70	90; 96; 87; 90; 96; 87; 90; 96; 87	0.571; 2.333; 0.636; 0.833; 2.333; 0.545; 0.833; 2.667; 0.636	1.2652	0.8952	PathFp	sp3-Atoms	merged	h2l_PathFp_sp3-Atoms_merged
Median	11; 11; 11; 11; 11; 11; 11; 11; 11	15; 16; 15; 15; 16; 15; 15; 16; 15	0.20	240; 255; 232; 240; 255; 232; 240; 255; 232	0.556; 0.857; 0.333; 0.535; 0.857; 0.267; 0.556; 0.857; 0.333	0.5723	0.2379	PathFp	sp3-Atoms	merged	h2l_PathFp_sp3-Atoms_merged
Median	11; 11; 11; 11; 11; 11; 11; 11; 11	45; 48; 44; 45; 48; 44; 45; 48; 44	0.60	120; 128; 116; 120; 128; 116; 120; 128; 116	0.714; 1.750; 0.500; 0.571; 1.750; 0.500; 0.571; 1.750; 0.500	0.9562	0.5990	PathFp	sp3-Atoms	merged	h2l_PathFp_sp3-Atoms_merged
Median	11; 11; 11; 11; 11; 11; 11; 11; 11	38; 40; 36; 38; 40; 36; 38; 40; 36	0.50	150; 159; 145; 150; 159; 145; 150; 159; 145	0.500; 1.400; 0.385; 0.714; 1.200; 0.385; 0.714; 1.400; 0.385	0.7870	0.4330	PathFp	sp3-Atoms	merged	h2l_PathFp_sp3-Atoms_merged
Median	11; 11; 11; 11; 11; 11; 11; 11; 11	30; 32; 32; 29; 30; 29; 29; 30; 32	0.40	180; 191; 191; 174; 180; 174; 174; 180; 191	1.942; 1.023; 0.960; 3.278; 1.674; 2.793; 2.911; 1.838; 0.876	1.9217	0.8995	PathFp	cLogP	merged	h2l_PathFp_cLogP_merged
Median	11; 11; 11; 11; 11; 11; 11; 11; 11	60; 64; 64; 58; 60; 58; 58; 60; 64	0.80	60; 64; 64; 58; 60; 58; 58; 60; 64	6.930; 2.372; 3.129; 3.720; 4.846; 2.511; 2.363; 5.156; 2.064	3.6768	1.6519	PathFp	cLogP	merged	h2l_PathFp_cLogP_merged
Median	11; 11; 11; 11; 11; 11; 11; 11; 11	68; 72; 72; 65; 68; 65; 65; 68; 72	0.90	30; 32; 32; 29; 30; 29; 29; 30; 32	5.835; 3.927; 5.775; 2.026; 4.370; 1.671; 1.739; 10.505; 4.871	4.5243	2.7770	PathFp	cLogP	merged	h2l_PathFp_cLogP_merged
Median	11; 11; 11; 11; 11; 11; 11; 11; 11	23; 24; 24; 22; 23; 22; 22; 23; 24	0.30	210; 223; 223; 203; 210; 203; 203; 210; 223	1.701; 0.970; 0.965; 2.739; 1.434; 2.643; 2.745; 1.598; 0.884	1.7421	0.7798	PathFp	cLogP	merged	h2l_PathFp_cLogP_merged
Median	11; 11; 11; 11; 11; 11; 11; 11; 11	53; 56; 56; 51; 53; 51; 51; 53; 56	0.70	90; 96; 96; 87; 90; 87; 87; 90; 96	4.187; 1.844; 1.792; 4.600; 3.834; 4.163; 4.418; 2.844; 1.335	3.2241	1.2830	PathFp	cLogP	merged	h2l_PathFp_cLogP_merged
Median	11; 11; 11; 11; 11; 11; 11; 11; 11	15; 16; 16; 15; 15; 15; 15; 15; 16	0.20	240; 255; 255; 232; 240; 232; 232; 240; 255	1.398; 0.976; 0.931; 2.531; 1.354; 2.447; 3.020; 1.538; 0.862	1.6730	0.7937	PathFp	cLogP	merged	h2l_PathFp_cLogP_merged
Median	11; 11; 11; 11; 11; 11; 11; 11; 11	45; 48; 48; 44; 45; 44; 44; 45; 48	0.60	120; 128; 128; 116; 120; 116; 116; 120; 128	3.243; 1.362; 1.386; 4.482; 3.104; 3.853; 3.678; 2.653; 1.084	2.7606	1.2256	PathFp	cLogP	merged	h2l_PathFp_cLogP_merged
Median	11; 11; 11; 11; 11; 11; 11; 11; 11	38; 40; 40; 36; 38; 36; 36; 38; 40	0.50	150; 159; 159; 145; 150; 145; 145; 150; 159	2.827; 1.186; 1.093; 3.838; 2.386; 3.456; 3.336; 1.999; 0.919	2.3378	1.1036	PathFp	cLogP	merged	h2l_PathFp_cLogP_merged
PLS	11; 11; 11; 11; 11; 11; 11; 11; 11	64; 58; 58; 60; 64; 64; 60; 60; 58	0.80	64; 58; 58; 60; 64; 64; 60; 60; 58	0.165; 0.084; 0.072; 0.327; 0.105; 0.064; 0.349; 0.378; 0.081	0.1806	0.1320	PathFp	MW	merged	h2l_PathFp_MW_merged
PLS	11; 11; 11; 11; 11; 11; 11; 11; 11	32; 29; 29; 30; 32; 32; 30; 30; 29	0.40	191; 174; 174; 180; 191; 191; 180; 180; 174	0.200; 0.314; 0.308; 0.462; 0.240; 0.275; 0.398; 0.504; 0.197	0.3220	0.1108	PathFp	MW	merged	h2l_PathFp_MW_merged
PLS	11; 11; 11; 11; 11; 11; 11; 11; 11	72; 65; 65; 68; 72; 72; 68; 68; 65	0.90	32; 29; 29; 30; 32; 32; 30; 30; 29	0.089; 0.060; 0.140; 0.235; 0.122; 0.111; 0.094; 0.186; 0.054	0.1212	0.0588	PathFp	MW	merged	h2l_PathFp_MW_merged
PLS	11; 11; 11; 11; 11; 11; 11; 11; 11	40; 36; 36; 38; 40; 40; 38; 38; 36	0.50	159; 145; 145; 150; 159; 159; 150; 150; 145	0.202; 0.214; 0.229; 0.445; 0.165; 0.239; 0.397; 0.440; 0.182	0.2792	0.1141	PathFp	MW	merged	h2l_PathFp_MW_merged
PLS	11; 11; 11; 11; 11; 11; 11; 11; 11	48; 44; 44; 45; 48; 48; 45; 45; 44	0.60	128; 116; 116; 120; 128; 128; 120; 120; 116	0.242; 0.220; 0.238; 0.430; 0.150; 0.137; 0.333; 0.403; 0.157	0.2567	0.1089	PathFp	MW	merged	h2l_PathFp_MW_merged
PLS	11; 11; 11; 11; 11; 11; 11; 11; 11	16; 15; 15; 15; 16; 16; 15; 15; 15	0.20	255; 232; 232; 240; 255; 255; 240; 240; 232	0.463; 0.306; 0.418; 0.498; 0.511; 0.528; 0.580; 0.503; 0.431	0.4709	0.0792	PathFp	MW	merged	h2l_PathFp_MW_merged
PLS	11; 11; 11; 11; 11; 11; 11; 11; 11	56; 51; 51; 53; 56; 56; 53; 53; 51	0.70	96; 87; 87; 90; 96; 96; 90; 90; 87	0.234; 0.252; 0.155; 0.391; 0.117; 0.182; 0.383; 0.382; 0.156	0.2502	0.1092	PathFp	MW	merged	h2l_PathFp_MW_merged
PLS	11; 11; 11; 11; 11; 11; 11; 11; 11	24; 22; 22; 23; 24; 24; 23; 23; 22	0.30	223; 203; 203; 210; 223; 223; 210; 210; 203	0.281; 0.285; 0.322; 0.475; 0.372; 0.390; 0.486; 0.514; 0.371	0.3884	0.0866	PathFp	MW	merged	h2l_PathFp_MW_merged
PLS	11; 11; 11; 11; 11; 11; 11; 11; 11	60; 64; 58; 60; 64; 58; 60; 64; 58	0.80	60; 64; 58; 60; 64; 58; 60; 64; 58	0.362; 0.256; 0.134; 0.452; 0.344; 0.086; 0.384; 0.307; 0.124	0.2721	0.1300	PathFp	sp3-Atoms	merged	h2l_PathFp_sp3-Atoms_merged
PLS	11; 11; 11; 11; 11; 11; 11; 11; 11	30; 32; 29; 30; 32; 29; 30; 32; 29	0.40	180; 191; 174; 180; 191; 174; 180; 191; 174	0.412; 0.416; 0.190; 0.370; 0.372; 0.183; 0.383; 0.581; 0.118	0.3361	0.1454	PathFp	sp3-Atoms	merged	h2l_PathFp_sp3-Atoms_merged
PLS	11; 11; 11; 11; 11; 11; 11; 11; 11	68; 72; 65; 68; 72; 65; 68; 72; 65	0.90	30; 32; 29; 30; 32; 29; 30; 32; 29	0.496; 0.326; 0.077; 0.381; 0.548; 0.083; 0.346; 0.284; 0.084	0.2917	0.1776	PathFp	sp3-Atoms	merged	h2l_PathFp_sp3-Atoms_merged
PLS	11; 11; 11; 11; 11; 11; 11; 11; 11	38; 40; 36; 38; 40; 36; 38; 40; 36	0.50	150; 159; 145; 150; 159; 145; 150; 159; 145	0.387; 0.310; 0.141; 0.246; 0.493; 0.181; 0.430; 0.363; 0.141	0.2991	0.1291	PathFp	sp3-Atoms	merged	h2l_PathFp_sp3-Atoms_merged
PLS	11; 11; 11; 11; 11; 11; 11; 11; 11	45; 48; 44; 45; 48; 44; 45; 48; 44	0.60	120; 128; 116; 120; 128; 116; 120; 128; 116	0.365; 0.402; 0.140; 0.259; 0.513; 0.211; 0.398; 0.166; 0.231	0.2983	0.1262	PathFp	sp3-Atoms	merged	h2l_PathFp_sp3-Atoms_merged
PLS	11; 11; 11; 11; 11; 11; 11; 11; 11	15; 16; 15; 15; 16; 15; 15; 16; 15	0.20	240; 255; 232; 240; 255; 232; 240; 255; 232	0.456; 0.745; 0.236; 0.375; 0.345; 0.242; 0.568; 0.556; 0.232	0.4172	0.1788	PathFp	sp3-Atoms	merged	h2l_PathFp_sp3-Atoms_merged
PLS	11; 11; 11; 11; 11; 11; 11; 11; 11	53; 56; 51; 53; 56; 51; 53; 56; 51	0.70	90; 96; 87; 90; 96; 87; 90; 96; 87	0.342; 0.165; 0.170; 0.331; 0.226; 0.212; 0.352; 0.241; 0.110	0.2388	0.0863	PathFp	sp3-Atoms	merged	h2l_PathFp_sp3-Atoms_merged
PLS	11; 11; 11; 11; 11; 11; 11; 11; 11	23; 24; 22; 23; 24; 22; 23; 24; 22	0.30	210; 223; 203; 210; 223; 203; 210; 223; 203	0.313; 0.688; 0.235; 0.368; 0.569; 0.296; 0.432; 0.645; 0.143	0.4099	0.1885	PathFp	sp3-Atoms	merged	h2l_PathFp_sp3-Atoms_merged
PLS	11; 11; 11; 11; 11; 11; 11; 11; 11	60; 64; 64; 58; 60; 58; 58; 60; 64	0.80	60; 64; 64; 58; 60; 58; 58; 60; 64	1.325; 0.732; 0.945; 1.070; 2.332; 0.571; 0.538; 1.051; 0.452	1.0018	0.5766	PathFp	cLogP	merged	h2l_PathFp_cLogP_merged
PLS	11; 11; 11; 11; 11; 11; 11; 11; 11	30; 32; 32; 29; 30; 29; 29; 30; 32	0.40	180; 191; 191; 174; 180; 174; 174; 180; 191	1.480; 0.576; 0.507; 1.005; 1.058; 1.599; 0.957; 1.319; 0.320	0.9801	0.4441	PathFp	cLogP	merged	h2l_PathFp_cLogP_merged
PLS	11; 11; 11; 11; 11; 11; 11; 11; 11	68; 72; 72; 65; 68; 65; 65; 68; 72	0.90	30; 32; 32; 29; 30; 29; 29; 30; 32	0.689; 0.717; 1.012; 0.427; 1.484; 0.240; 0.329; 2.524; 1.049	0.9412	0.7125	PathFp	cLogP	merged	h2l_PathFp_cLogP_merged
PLS	11; 11; 11; 11; 11; 11; 11; 11; 11	38; 40; 40; 36; 38; 36; 36; 38; 40	0.50	150; 159; 159; 145; 150; 145; 145; 150; 159	0.924; 0.524; 0.534; 1.168; 1.300; 1.216; 0.968; 0.752; 0.329	0.8572	0.3435	PathFp	cLogP	merged	h2l_PathFp_cLogP_merged
PLS	11; 11; 11; 11; 11; 11; 11; 11; 11	45; 48; 48; 44; 45; 44; 44; 45; 48	0.60	120; 128; 128; 116; 120; 116; 116; 120; 128	1.712; 0.550; 0.479; 1.283; 1.706; 1.163; 1.077; 0.997; 0.368	1.0372	0.4974	PathFp	cLogP	merged	h2l_PathFp_cLogP_merged
PLS	11; 11; 11; 11; 11; 11; 11; 11; 11	15; 16; 16; 15; 15; 15; 15; 15; 16	0.20	240; 255; 255; 232; 240; 232; 232; 240; 255	1.408; 0.817; 0.754; 1.248; 1.088; 1.494; 1.993; 1.425; 0.507	1.1927	0.4541	PathFp	cLogP	merged	h2l_PathFp_cLogP_merged
PLS	11; 11; 11; 11; 11; 11; 11; 11; 11	53; 56; 56; 51; 53; 51; 51; 53; 56	0.70	90; 96; 96; 87; 90; 87; 87; 90; 96	1.531; 0.591; 0.479; 1.348; 2.335; 0.857; 0.963; 1.095; 0.377	1.0640	0.6130	PathFp	cLogP	merged	h2l_PathFp_cLogP_merged
PLS	11; 11; 11; 11; 11; 11; 11; 11; 11	23; 24; 24; 22; 23; 22; 22; 23; 24	0.30	210; 223; 223; 203; 210; 203; 203; 210; 223	1.407; 0.776; 0.516; 1.149; 1.182; 1.313; 0.995; 1.328; 0.489	1.0172	0.3481	PathFp	cLogP	merged	h2l_PathFp_cLogP_merged
PLS Power	11; 11; 11; 11; 11; 11; 11; 11; 11	32; 29; 29; 30; 32; 32; 30; 30; 29	0.40	191; 174; 174; 180; 191; 191; 180; 180; 174	0.234; 0.242; 0.256; 0.477; 0.409; 0.277; 0.436; 0.492; 0.238	0.3401	0.1107	PathFp	MW	merged	h2l_PathFp_MW_merged
PLS Power	11; 11; 11; 11; 11; 11; 11; 11; 11	64; 58; 58; 60; 64; 64; 60; 60; 58	0.80	64; 58; 58; 60; 64; 64; 60; 60; 58	0.210; 0.105; 0.077; 0.345; 0.063; 0.077; 0.322; 0.265; 0.087	0.1723	0.1141	PathFp	MW	merged	h2l_PathFp_MW_merged
PLS Power	11; 11; 11; 11; 11; 11; 11; 11; 11	40; 36; 36; 38; 40; 40; 38; 38; 36	0.50	159; 145; 145; 150; 159; 159; 150; 150; 145	0.391; 0.173; 0.233; 0.436; 0.189; 0.298; 0.392; 0.474; 0.210	0.3107	0.1149	PathFp	MW	merged	h2l_PathFp_MW_merged
PLS Power	11; 11; 11; 11; 11; 11; 11; 11; 11	72; 65; 65; 68; 72; 72; 68; 68; 65	0.90	32; 29; 29; 30; 32; 32; 30; 30; 29	0.127; 0.064; 0.150; 0.207; 0.121; 0.157; 0.227; 0.099; 0.044	0.1329	0.0604	PathFp	MW	merged	h2l_PathFp_MW_merged
PLS Power	11; 11; 11; 11; 11; 11; 11; 11; 11	48; 44; 44; 45; 48; 48; 45; 45; 44	0.60	128; 116; 116; 120; 128; 128; 120; 120; 116	0.309; 0.163; 0.067; 0.327; 0.090; 0.091; 0.316; 0.396; 0.144	0.2114	0.1249	PathFp	MW	merged	h2l_PathFp_MW_merged
PLS Power	11; 11; 11; 11; 11; 11; 11; 11; 11	16; 15; 15; 15; 16; 16; 15; 15; 15	0.20	255; 232; 232; 240; 255; 255; 240; 240; 232	0.453; 0.383; 0.429; 0.493; 0.629; 0.529; 0.542; 0.511; 0.450	0.4910	0.0726	PathFp	MW	merged	h2l_PathFp_MW_merged
PLS Power	11; 11; 11; 11; 11; 11; 11; 11; 11	24; 22; 22; 23; 24; 24; 23; 23; 22	0.30	223; 203; 203; 210; 223; 223; 210; 210; 203	0.303; 0.217; 0.387; 0.485; 0.254; 0.300; 0.522; 0.518; 0.407	0.3770	0.1149	PathFp	MW	merged	h2l_PathFp_MW_merged
PLS Power	11; 11; 11; 11; 11; 11; 11; 11; 11	56; 51; 51; 53; 56; 56; 53; 53; 51	0.70	96; 87; 87; 90; 96; 96; 90; 90; 87	0.212; 0.238; 0.106; 0.383; 0.249; 0.117; 0.392; 0.318; 0.157	0.2413	0.1063	PathFp	MW	merged	h2l_PathFp_MW_merged
PLS Power	11; 11; 11; 11; 11; 11; 11; 11; 11	30; 32; 29; 30; 32; 29; 30; 32; 29	0.40	180; 191; 174; 180; 191; 174; 180; 191; 174	0.353; 0.485; 0.180; 0.386; 0.267; 0.159; 0.363; 0.419; 0.126	0.3042	0.1265	PathFp	sp3-Atoms	merged	h2l_PathFp_sp3-Atoms_merged
PLS Power	11; 11; 11; 11; 11; 11; 11; 11; 11	60; 64; 58; 60; 64; 58; 60; 64; 58	0.80	60; 64; 58; 60; 64; 58; 60; 64; 58	0.361; 0.296; 0.132; 0.459; 0.352; 0.091; 0.391; 0.474; 0.132	0.2987	0.1459	PathFp	sp3-Atoms	merged	h2l_PathFp_sp3-Atoms_merged
PLS Power	11; 11; 11; 11; 11; 11; 11; 11; 11	38; 40; 36; 38; 40; 36; 38; 40; 36	0.50	150; 159; 145; 150; 159; 145; 150; 159; 145	0.358; 0.459; 0.135; 0.258; 0.535; 0.187; 0.392; 0.399; 0.182	0.3228	0.1384	PathFp	sp3-Atoms	merged	h2l_PathFp_sp3-Atoms_merged
PLS Power	11; 11; 11; 11; 11; 11; 11; 11; 11	68; 72; 65; 68; 72; 65; 68; 72; 65	0.90	30; 32; 29; 30; 32; 29; 30; 32; 29	0.503; 0.359; 0.095; 0.414; 0.827; 0.112; 0.352; 0.432; 0.076	0.3522	0.2394	PathFp	sp3-Atoms	merged	h2l_PathFp_sp3-Atoms_merged
PLS Power	11; 11; 11; 11; 11; 11; 11; 11; 11	45; 48; 44; 45; 48; 44; 45; 48; 44	0.60	120; 128; 116; 120; 128; 116; 120; 128; 116	0.353; 0.530; 0.138; 0.238; 0.647; 0.220; 0.399; 0.162; 0.241	0.3253	0.1729	PathFp	sp3-Atoms	merged	h2l_PathFp_sp3-Atoms_merged
PLS Power	11; 11; 11; 11; 11; 11; 11; 11; 11	15; 16; 15; 15; 16; 15; 15; 16; 15	0.20	240; 255; 232; 240; 255; 232; 240; 255; 232	0.508; 0.744; 0.217; 0.383; 0.393; 0.291; 0.570; 0.886; 0.238	0.4700	0.2299	PathFp	sp3-Atoms	merged	h2l_PathFp_sp3-Atoms_merged
PLS Power	11; 11; 11; 11; 11; 11; 11; 11; 11	23; 24; 22; 23; 24; 22; 23; 24; 22	0.30	210; 223; 203; 210; 223; 203; 210; 223; 203	0.290; 0.689; 0.188; 0.362; 0.322; 0.284; 0.409; 0.572; 0.133	0.3610	0.1764	PathFp	sp3-Atoms	merged	h2l_PathFp_sp3-Atoms_merged
PLS Power	11; 11; 11; 11; 11; 11; 11; 11; 11	53; 56; 51; 53; 56; 51; 53; 56; 51	0.70	90; 96; 87; 90; 96; 87; 90; 96; 87	0.363; 0.231; 0.184; 0.395; 0.349; 0.230; 0.381; 0.245; 0.109	0.2763	0.0997	PathFp	sp3-Atoms	merged	h2l_PathFp_sp3-Atoms_merged
PLS Power	11; 11; 11; 11; 11; 11; 11; 11; 11	30; 32; 32; 29; 30; 29; 29; 30; 32	0.40	180; 191; 191; 174; 180; 174; 174; 180; 191	1.802; 0.587; 0.533; 2.380; 1.119; 1.511; 2.165; 1.190; 0.382	1.2966	0.7242	PathFp	cLogP	merged	h2l_PathFp_cLogP_merged
PLS Power	11; 11; 11; 11; 11; 11; 11; 11; 11	60; 64; 64; 58; 60; 58; 58; 60; 64	0.80	60; 64; 64; 58; 60; 58; 58; 60; 64	4.192; 0.977; 1.160; 4.187; 2.704; 1.273; 1.665; 2.824; 0.598	2.1756	1.3621	PathFp	cLogP	merged	h2l_PathFp_cLogP_merged
PLS Power	11; 11; 11; 11; 11; 11; 11; 11; 11	38; 40; 40; 36; 38; 36; 36; 38; 40	0.50	150; 159; 159; 145; 150; 145; 145; 150; 159	1.166; 0.592; 0.605; 3.278; 1.392; 2.621; 3.681; 1.176; 0.451	1.6624	1.2192	PathFp	cLogP	merged	h2l_PathFp_cLogP_merged
PLS Power	11; 11; 11; 11; 11; 11; 11; 11; 11	68; 72; 72; 65; 68; 65; 65; 68; 72	0.90	30; 32; 32; 29; 30; 29; 29; 30; 32	2.034; 3.472; 3.790; 0.995; 1.898; 0.335; 0.429; 6.432; 3.378	2.5292	1.9575	PathFp	cLogP	merged	h2l_PathFp_cLogP_merged
PLS Power	11; 11; 11; 11; 11; 11; 11; 11; 11	45; 48; 48; 44; 45; 44; 44; 45; 48	0.60	120; 128; 128; 116; 120; 116; 116; 120; 128	1.715; 0.627; 0.525; 5.221; 1.939; 3.836; 4.513; 1.249; 0.464	2.2321	1.8250	PathFp	cLogP	merged	h2l_PathFp_cLogP_merged
PLS Power	11; 11; 11; 11; 11; 11; 11; 11; 11	15; 16; 16; 15; 15; 15; 15; 15; 16	0.20	240; 255; 255; 232; 240; 232; 232; 240; 255	1.460; 0.823; 0.752; 1.576; 1.140; 1.907; 2.211; 1.583; 0.587	1.3377	0.5511	PathFp	cLogP	merged	h2l_PathFp_cLogP_merged
PLS Power	11; 11; 11; 11; 11; 11; 11; 11; 11	23; 24; 24; 22; 23; 22; 22; 23; 24	0.30	210; 223; 223; 203; 210; 203; 203; 210; 223	1.608; 0.822; 0.620; 1.966; 1.241; 1.307; 1.860; 1.210; 0.449	1.2314	0.5287	PathFp	cLogP	merged	h2l_PathFp_cLogP_merged
PLS Power	11; 11; 11; 11; 11; 11; 11; 11; 11	53; 56; 56; 51; 53; 51; 51; 53; 56	0.70	90; 96; 96; 87; 90; 87; 87; 90; 96	3.303; 0.621; 0.796; 6.686; 2.053; 3.569; 4.461; 1.329; 0.401	2.5799	2.1068	PathFp	cLogP	merged	h2l_PathFp_cLogP_merged
Random Forest regression	11; 11; 11; 11; 11; 11; 11; 11; 11	56; 51; 51; 53; 56; 56; 53; 53; 51	0.70	96; 87; 87; 90; 96; 96; 90; 90; 87	0.747; 0.374; 0.381; 0.476; 0.648; 0.759; 0.506; 0.518; 0.368	0.5308	0.1541	PathFp	MW	merged	h2l_PathFp_MW_merged
Random Forest regression	11; 11; 11; 11; 11; 11; 11; 11; 11	16; 15; 15; 15; 16; 16; 15; 15; 15	0.20	255; 232; 232; 240; 255; 255; 240; 240; 232	0.815; 0.603; 0.603; 0.602; 0.789; 0.788; 0.603; 0.627; 0.595	0.6694	0.0966	PathFp	MW	merged	h2l_PathFp_MW_merged
Random Forest regression	11; 11; 11; 11; 11; 11; 11; 11; 11	64; 58; 58; 60; 64; 64; 60; 60; 58	0.80	64; 58; 58; 60; 64; 64; 60; 60; 58	0.774; 0.344; 0.367; 0.488; 0.677; 0.762; 0.469; 0.468; 0.321	0.5189	0.1761	PathFp	MW	merged	h2l_PathFp_MW_merged
Random Forest regression	11; 11; 11; 11; 11; 11; 11; 11; 11	24; 22; 22; 23; 24; 24; 23; 23; 22	0.30	223; 203; 203; 210; 223; 223; 210; 210; 203	0.820; 0.579; 0.547; 0.612; 0.796; 0.815; 0.629; 0.599; 0.585	0.6647	0.1117	PathFp	MW	merged	h2l_PathFp_MW_merged
Random Forest regression	11; 11; 11; 11; 11; 11; 11; 11; 11	72; 65; 65; 68; 72; 72; 68; 68; 65	0.90	32; 29; 29; 30; 32; 32; 30; 30; 29	0.608; 0.318; 0.310; 0.437; 0.617; 0.597; 0.415; 0.425; 0.310	0.4486	0.1290	PathFp	MW	merged	h2l_PathFp_MW_merged
Random Forest regression	11; 11; 11; 11; 11; 11; 11; 11; 11	32; 29; 29; 30; 32; 32; 30; 30; 29	0.40	191; 174; 174; 180; 191; 191; 180; 180; 174	0.726; 0.559; 0.550; 0.592; 0.854; 0.725; 0.582; 0.619; 0.563	0.6411	0.1043	PathFp	MW	merged	h2l_PathFp_MW_merged
Random Forest regression	11; 11; 11; 11; 11; 11; 11; 11; 11	48; 44; 44; 45; 48; 48; 45; 45; 44	0.60	128; 116; 116; 120; 128; 128; 120; 120; 116	0.753; 0.458; 0.438; 0.526; 0.757; 0.731; 0.519; 0.535; 0.425	0.5713	0.1374	PathFp	MW	merged	h2l_PathFp_MW_merged
Random Forest regression	11; 11; 11; 11; 11; 11; 11; 11; 11	40; 36; 36; 38; 40; 40; 38; 38; 36	0.50	159; 145; 145; 150; 159; 159; 150; 150; 145	0.859; 0.485; 0.488; 0.583; 0.826; 0.828; 0.550; 0.571; 0.475	0.6294	0.1610	PathFp	MW	merged	h2l_PathFp_MW_merged
Random Forest regression	11; 11; 11; 11; 11; 11; 11; 11; 11	53; 56; 51; 53; 56; 51; 53; 56; 51	0.70	90; 96; 87; 90; 96; 87; 90; 96; 87	0.550; 1.211; 0.311; 0.471; 1.148; 0.342; 0.532; 1.178; 0.326	0.6743	0.3884	PathFp	sp3-Atoms	merged	h2l_PathFp_sp3-Atoms_merged
Random Forest regression	11; 11; 11; 11; 11; 11; 11; 11; 11	15; 16; 15; 15; 16; 15; 15; 16; 15	0.20	240; 255; 232; 240; 255; 232; 240; 255; 232	0.602; 0.896; 0.327; 0.588; 0.917; 0.275; 0.542; 0.920; 0.295	0.5958	0.2662	PathFp	sp3-Atoms	merged	h2l_PathFp_sp3-Atoms_merged
Random Forest regression	11; 11; 11; 11; 11; 11; 11; 11; 11	60; 64; 58; 60; 64; 58; 60; 64; 58	0.80	60; 64; 58; 60; 64; 58; 60; 64; 58	0.550; 0.747; 0.348; 0.653; 1.399; 0.277; 0.593; 1.003; 0.308	0.6531	0.3632	PathFp	sp3-Atoms	merged	h2l_PathFp_sp3-Atoms_merged
Random Forest regression	11; 11; 11; 11; 11; 11; 11; 11; 11	23; 24; 22; 23; 24; 22; 23; 24; 22	0.30	210; 223; 203; 210; 223; 203; 210; 223; 203	0.648; 0.899; 0.303; 0.508; 0.743; 0.321; 0.561; 0.959; 0.330	0.5858	0.2470	PathFp	sp3-Atoms	merged	h2l_PathFp_sp3-Atoms_merged
Random Forest regression	11; 11; 11; 11; 11; 11; 11; 11; 11	68; 72; 65; 68; 72; 65; 68; 72; 65	0.90	30; 32; 29; 30; 32; 29; 30; 32; 29	0.597; 0.867; 0.292; 0.684; 2.964; 0.281; 0.558; 2.784; 0.280	1.0341	1.0631	PathFp	sp3-Atoms	merged	h2l_PathFp_sp3-Atoms_merged
Random Forest regression	11; 11; 11; 11; 11; 11; 11; 11; 11	30; 32; 29; 30; 32; 29; 30; 32; 29	0.40	180; 191; 174; 180; 191; 174; 180; 191; 174	0.465; 0.821; 0.286; 0.535; 0.796; 0.308; 0.537; 1.071; 0.274	0.5659	0.2773	PathFp	sp3-Atoms	merged	h2l_PathFp_sp3-Atoms_merged
Random Forest regression	11; 11; 11; 11; 11; 11; 11; 11; 11	45; 48; 44; 45; 48; 44; 45; 48; 44	0.60	120; 128; 116; 120; 128; 116; 120; 128; 116	0.485; 0.975; 0.320; 0.470; 1.056; 0.443; 0.495; 1.026; 0.377	0.6274	0.2994	PathFp	sp3-Atoms	merged	h2l_PathFp_sp3-Atoms_merged
Random Forest regression	11; 11; 11; 11; 11; 11; 11; 11; 11	38; 40; 36; 38; 40; 36; 38; 40; 36	0.50	150; 159; 145; 150; 159; 145; 150; 159; 145	0.449; 0.885; 0.297; 0.467; 0.787; 0.316; 0.535; 0.847; 0.340	0.5470	0.2336	PathFp	sp3-Atoms	merged	h2l_PathFp_sp3-Atoms_merged
Random Forest regression	11; 11; 11; 11; 11; 11; 11; 11; 11	53; 56; 56; 51; 53; 51; 51; 53; 56	0.70	90; 96; 96; 87; 90; 87; 87; 90; 96	2.788; 1.125; 1.318; 3.916; 2.785; 3.137; 2.941; 2.230; 1.017	2.3619	1.0098	PathFp	cLogP	merged	h2l_PathFp_cLogP_merged
Random Forest regression	11; 11; 11; 11; 11; 11; 11; 11; 11	15; 16; 16; 15; 15; 15; 15; 15; 16	0.20	240; 255; 255; 232; 240; 232; 232; 240; 255	1.526; 1.001; 0.979; 2.497; 1.348; 2.350; 2.812; 1.491; 0.845	1.6499	0.7253	PathFp	cLogP	merged	h2l_PathFp_cLogP_merged
Random Forest regression	11; 11; 11; 11; 11; 11; 11; 11; 11	60; 64; 64; 58; 60; 58; 58; 60; 64	0.80	60; 64; 64; 58; 60; 58; 58; 60; 64	4.066; 1.604; 2.262; 3.095; 2.972; 1.852; 1.738; 2.867; 1.378	2.4260	0.8827	PathFp	cLogP	merged	h2l_PathFp_cLogP_merged
Random Forest regression	11; 11; 11; 11; 11; 11; 11; 11; 11	23; 24; 24; 22; 23; 22; 22; 23; 24	0.30	210; 223; 223; 203; 210; 203; 203; 210; 223	1.812; 0.921; 0.792; 2.583; 1.439; 2.685; 2.639; 1.517; 0.935	1.7026	0.7715	PathFp	cLogP	merged	h2l_PathFp_cLogP_merged
Random Forest regression	11; 11; 11; 11; 11; 11; 11; 11; 11	68; 72; 72; 65; 68; 65; 65; 68; 72	0.90	30; 32; 32; 29; 30; 29; 29; 30; 32	2.934; 1.970; 3.234; 1.417; 2.458; 1.108; 1.251; 4.906; 2.631	2.4343	1.1962	PathFp	cLogP	merged	h2l_PathFp_cLogP_merged
Random Forest regression	11; 11; 11; 11; 11; 11; 11; 11; 11	30; 32; 32; 29; 30; 29; 29; 30; 32	0.40	180; 191; 191; 174; 180; 174; 174; 180; 191	1.862; 0.977; 0.806; 3.413; 1.432; 2.746; 2.569; 1.855; 0.753	1.8237	0.9345	PathFp	cLogP	merged	h2l_PathFp_cLogP_merged
Random Forest regression	11; 11; 11; 11; 11; 11; 11; 11; 11	45; 48; 48; 44; 45; 44; 44; 45; 48	0.60	120; 128; 128; 116; 120; 116; 116; 120; 128	2.771; 1.068; 1.070; 3.830; 2.192; 3.401; 3.018; 1.852; 0.860	2.2291	1.0933	PathFp	cLogP	merged	h2l_PathFp_cLogP_merged
Random Forest regression	11; 11; 11; 11; 11; 11; 11; 11; 11	38; 40; 40; 36; 38; 36; 36; 38; 40	0.50	150; 159; 159; 145; 150; 145; 145; 150; 159	2.438; 0.965; 0.937; 3.446; 1.772; 3.052; 2.913; 1.627; 0.787	1.9930	1.0054	PathFp	cLogP	merged	h2l_PathFp_cLogP_merged
SVM regression	11; 11; 11; 11; 11; 11; 11; 11; 11	64; 58; 58; 60; 64; 64; 60; 60; 58	0.80	64; 58; 58; 60; 64; 64; 60; 60; 58	0.127; 0.117; 0.117; 0.356; 0.127; 0.066; 0.343; 0.353; 0.121	0.1919	0.1205	PathFp	MW	merged	h2l_PathFp_MW_merged
SVM regression	11; 11; 11; 11; 11; 11; 11; 11; 11	32; 29; 29; 30; 32; 32; 30; 30; 29	0.40	191; 174; 174; 180; 191; 191; 180; 180; 174	0.306; 0.368; 0.334; 0.485; 0.384; 0.319; 0.449; 0.523; 0.280	0.3831	0.0849	PathFp	MW	merged	h2l_PathFp_MW_merged
SVM regression	11; 11; 11; 11; 11; 11; 11; 11; 11	72; 65; 65; 68; 72; 72; 68; 68; 65	0.90	32; 29; 29; 30; 32; 32; 30; 30; 29	0.081; 0.088; 0.131; 0.172; 0.126; 0.108; 0.167; 0.167; 0.047	0.1208	0.0437	PathFp	MW	merged	h2l_PathFp_MW_merged
SVM regression	11; 11; 11; 11; 11; 11; 11; 11; 11	40; 36; 36; 38; 40; 40; 38; 38; 36	0.50	159; 145; 145; 150; 159; 159; 150; 150; 145	0.319; 0.267; 0.266; 0.461; 0.298; 0.257; 0.427; 0.466; 0.311	0.3413	0.0857	PathFp	MW	merged	h2l_PathFp_MW_merged
SVM regression	11; 11; 11; 11; 11; 11; 11; 11; 11	48; 44; 44; 45; 48; 48; 45; 45; 44	0.60	128; 116; 116; 120; 128; 128; 120; 120; 116	0.299; 0.257; 0.241; 0.358; 0.212; 0.231; 0.377; 0.353; 0.223	0.2834	0.0646	PathFp	MW	merged	h2l_PathFp_MW_merged
SVM regression	11; 11; 11; 11; 11; 11; 11; 11; 11	16; 15; 15; 15; 16; 16; 15; 15; 15	0.20	255; 232; 232; 240; 255; 255; 240; 240; 232	0.628; 0.454; 0.479; 0.551; 0.651; 0.671; 0.547; 0.521; 0.467	0.5521	0.0813	PathFp	MW	merged	h2l_PathFp_MW_merged
SVM regression	11; 11; 11; 11; 11; 11; 11; 11; 11	56; 51; 51; 53; 56; 56; 53; 53; 51	0.70	96; 87; 87; 90; 96; 96; 90; 90; 87	0.253; 0.230; 0.144; 0.377; 0.172; 0.209; 0.407; 0.377; 0.201	0.2633	0.0982	PathFp	MW	merged	h2l_PathFp_MW_merged
SVM regression	11; 11; 11; 11; 11; 11; 11; 11; 11	24; 22; 22; 23; 24; 24; 23; 23; 22	0.30	223; 203; 203; 210; 223; 223; 210; 210; 203	0.445; 0.386; 0.386; 0.514; 0.447; 0.507; 0.481; 0.537; 0.413	0.4573	0.0559	PathFp	MW	merged	h2l_PathFp_MW_merged
SVM regression	11; 11; 11; 11; 11; 11; 11; 11; 11	60; 64; 58; 60; 64; 58; 60; 64; 58	0.80	60; 64; 58; 60; 64; 58; 60; 64; 58	0.403; 0.363; 0.188; 0.476; 0.646; 0.151; 0.430; 0.438; 0.178	0.3637	0.1637	PathFp	sp3-Atoms	merged	h2l_PathFp_sp3-Atoms_merged
SVM regression	11; 11; 11; 11; 11; 11; 11; 11; 11	30; 32; 29; 30; 32; 29; 30; 32; 29	0.40	180; 191; 174; 180; 191; 174; 180; 191; 174	0.394; 0.623; 0.245; 0.443; 0.631; 0.235; 0.424; 0.741; 0.218	0.4393	0.1911	PathFp	sp3-Atoms	merged	h2l_PathFp_sp3-Atoms_merged
SVM regression	11; 11; 11; 11; 11; 11; 11; 11; 11	68; 72; 65; 68; 72; 65; 68; 72; 65	0.90	30; 32; 29; 30; 32; 29; 30; 32; 29	0.502; 0.495; 0.095; 0.441; 0.943; 0.097; 0.417; 0.844; 0.128	0.4402	0.3077	PathFp	sp3-Atoms	merged	h2l_PathFp_sp3-Atoms_merged
SVM regression	11; 11; 11; 11; 11; 11; 11; 11; 11	38; 40; 36; 38; 40; 36; 38; 40; 36	0.50	150; 159; 145; 150; 159; 145; 150; 159; 145	0.367; 0.610; 0.210; 0.384; 0.604; 0.227; 0.383; 0.591; 0.253	0.4032	0.1625	PathFp	sp3-Atoms	merged	h2l_PathFp_sp3-Atoms_merged
SVM regression	11; 11; 11; 11; 11; 11; 11; 11; 11	45; 48; 44; 45; 48; 44; 45; 48; 44	0.60	120; 128; 116; 120; 128; 116; 120; 128; 116	0.365; 0.544; 0.193; 0.339; 0.691; 0.275; 0.396; 0.368; 0.255	0.3807	0.1531	PathFp	sp3-Atoms	merged	h2l_PathFp_sp3-Atoms_merged
SVM regression	11; 11; 11; 11; 11; 11; 11; 11; 11	15; 16; 15; 15; 16; 15; 15; 16; 15	0.20	240; 255; 232; 240; 255; 232; 240; 255; 232	0.541; 0.796; 0.307; 0.462; 0.611; 0.266; 0.489; 0.665; 0.272	0.4899	0.1849	PathFp	sp3-Atoms	merged	h2l_PathFp_sp3-Atoms_merged
SVM regression	11; 11; 11; 11; 11; 11; 11; 11; 11	53; 56; 51; 53; 56; 51; 53; 56; 51	0.70	90; 96; 87; 90; 96; 87; 90; 96; 87	0.391; 0.418; 0.205; 0.387; 0.390; 0.242; 0.413; 0.376; 0.187	0.3343	0.0942	PathFp	sp3-Atoms	merged	h2l_PathFp_sp3-Atoms_merged
SVM regression	11; 11; 11; 11; 11; 11; 11; 11; 11	23; 24; 22; 23; 24; 22; 23; 24; 22	0.30	210; 223; 203; 210; 223; 203; 210; 223; 203	0.464; 0.774; 0.242; 0.422; 0.672; 0.307; 0.429; 0.835; 0.234	0.4866	0.2242	PathFp	sp3-Atoms	merged	h2l_PathFp_sp3-Atoms_merged
SVM regression	11; 11; 11; 11; 11; 11; 11; 11; 11	60; 64; 64; 58; 60; 58; 58; 60; 64	0.80	60; 64; 64; 58; 60; 58; 58; 60; 64	2.330; 1.046; 1.615; 2.063; 2.423; 1.210; 1.314; 2.060; 0.960	1.6690	0.5639	PathFp	cLogP	merged	h2l_PathFp_cLogP_merged
SVM regression	11; 11; 11; 11; 11; 11; 11; 11; 11	30; 32; 32; 29; 30; 29; 29; 30; 32	0.40	180; 191; 191; 174; 180; 174; 174; 180; 191	1.747; 0.835; 0.652; 2.939; 1.400; 2.285; 2.331; 1.605; 0.657	1.6057	0.8086	PathFp	cLogP	merged	h2l_PathFp_cLogP_merged
SVM regression	11; 11; 11; 11; 11; 11; 11; 11; 11	68; 72; 72; 65; 68; 65; 65; 68; 72	0.90	30; 32; 32; 29; 30; 29; 29; 30; 32	1.607; 1.433; 2.235; 1.029; 1.755; 0.823; 0.871; 3.347; 2.100	1.6889	0.8021	PathFp	cLogP	merged	h2l_PathFp_cLogP_merged
SVM regression	11; 11; 11; 11; 11; 11; 11; 11; 11	38; 40; 40; 36; 38; 36; 36; 38; 40	0.50	150; 159; 159; 145; 150; 145; 145; 150; 159	2.174; 0.814; 0.693; 2.459; 1.510; 2.495; 2.364; 1.334; 0.589	1.6036	0.7900	PathFp	cLogP	merged	h2l_PathFp_cLogP_merged
SVM regression	11; 11; 11; 11; 11; 11; 11; 11; 11	45; 48; 48; 44; 45; 44; 44; 45; 48	0.60	120; 128; 128; 116; 120; 116; 116; 120; 128	2.284; 0.895; 0.725; 2.636; 1.991; 2.638; 2.162; 1.451; 0.643	1.7139	0.8040	PathFp	cLogP	merged	h2l_PathFp_cLogP_merged
SVM regression	11; 11; 11; 11; 11; 11; 11; 11; 11	15; 16; 16; 15; 15; 15; 15; 15; 16	0.20	240; 255; 255; 232; 240; 232; 232; 240; 255	1.380; 0.859; 0.898; 2.378; 1.219; 2.078; 2.750; 1.478; 0.733	1.5303	0.7172	PathFp	cLogP	merged	h2l_PathFp_cLogP_merged
SVM regression	11; 11; 11; 11; 11; 11; 11; 11; 11	53; 56; 56; 51; 53; 51; 51; 53; 56	0.70	90; 96; 96; 87; 90; 87; 87; 90; 96	2.331; 0.838; 0.934; 3.500; 2.342; 2.490; 2.052; 1.433; 0.688	1.8453	0.9376	PathFp	cLogP	merged	h2l_PathFp_cLogP_merged
SVM regression	11; 11; 11; 11; 11; 11; 11; 11; 11	23; 24; 24; 22; 23; 22; 22; 23; 24	0.30	210; 223; 223; 203; 210; 203; 203; 210; 223	1.517; 0.810; 0.697; 2.493; 1.243; 2.237; 2.412; 1.386; 0.663	1.4953	0.7299	PathFp	cLogP	merged	h2l_PathFp_cLogP_merged
Gaussian process regression	11; 11; 11; 11; 11; 11; 11; 11; 11	72; 68; 65; 72; 68; 68; 72; 65; 65	0.90	32; 30; 29; 32; 30; 30; 32; 29; 29	2.163; 1.972; 0.598; 1.772; 1.152; 2.414; 2.134; 0.862; 0.577	1.5160	0.7215	SkelSpheres	cLogP	merged	h2l_SkelSpheres_cLogP_merged
Gaussian process regression	11; 11; 11; 11; 11; 11; 11; 11; 11	40; 38; 36; 40; 38; 38; 40; 36; 36	0.50	159; 150; 145; 159; 150; 150; 159; 145; 145	0.488; 1.758; 2.248; 0.659; 1.385; 1.409; 0.686; 2.241; 1.705	1.3977	0.6651	SkelSpheres	cLogP	merged	h2l_SkelSpheres_cLogP_merged
Gaussian process regression	11; 11; 11; 11; 11; 11; 11; 11; 11	48; 45; 44; 48; 45; 45; 48; 44; 44	0.60	128; 120; 116; 128; 120; 120; 128; 116; 116	0.581; 2.430; 2.332; 0.758; 1.910; 1.459; 0.650; 2.186; 2.351	1.6286	0.7819	SkelSpheres	cLogP	merged	h2l_SkelSpheres_cLogP_merged
Gaussian process regression	11; 11; 11; 11; 11; 11; 11; 11; 11	16; 15; 15; 16; 15; 15; 16; 15; 15	0.20	255; 240; 232; 255; 240; 240; 255; 232; 232	0.644; 1.280; 2.669; 0.589; 1.089; 1.307; 0.543; 2.001; 1.945	1.3408	0.7349	SkelSpheres	cLogP	merged	h2l_SkelSpheres_cLogP_merged
Gaussian process regression	11; 11; 11; 11; 11; 11; 11; 11; 11	56; 53; 51; 56; 53; 53; 56; 51; 51	0.70	96; 90; 87; 96; 90; 90; 96; 87; 87	0.722; 2.563; 1.478; 0.758; 2.877; 1.768; 0.748; 1.954; 1.162	1.5589	0.7991	SkelSpheres	cLogP	merged	h2l_SkelSpheres_cLogP_merged
Gaussian process regression	11; 11; 11; 11; 11; 11; 11; 11; 11	24; 23; 22; 24; 23; 23; 24; 22; 22	0.30	223; 210; 203; 223; 210; 210; 223; 203; 203	0.678; 1.522; 1.970; 0.685; 1.303; 1.355; 0.516; 1.717; 1.907	1.2948	0.5503	SkelSpheres	cLogP	merged	h2l_SkelSpheres_cLogP_merged
Gaussian process regression	11; 11; 11; 11; 11; 11; 11; 11; 11	64; 60; 58; 64; 60; 60; 64; 58; 58	0.80	64; 60; 58; 64; 60; 60; 64; 58; 58	0.892; 2.309; 0.972; 0.854; 2.119; 2.480; 1.266; 1.216; 1.175	1.4759	0.6422	SkelSpheres	cLogP	merged	h2l_SkelSpheres_cLogP_merged
Gaussian process regression	11; 11; 11; 11; 11; 11; 11; 11; 11	32; 30; 29; 32; 30; 30; 32; 29; 29	0.40	191; 180; 174; 191; 180; 180; 191; 174; 174	0.657; 1.854; 2.002; 0.521; 1.132; 1.788; 0.607; 2.033; 1.782	1.3751	0.6408	SkelSpheres	cLogP	merged	h2l_SkelSpheres_cLogP_merged
Gaussian process regression	11; 11; 11; 11; 11; 11; 11; 11; 11	72; 68; 72; 65; 72; 68; 68; 65; 65	0.90	32; 30; 32; 29; 32; 30; 30; 29; 29	0.056; 0.019; 0.075; 0.026; 0.043; 0.015; 0.021; 0.011; 0.015	0.0312	0.0220	SkelSpheres	MW	merged	h2l_SkelSpheres_MW_merged
Gaussian process regression	11; 11; 11; 11; 11; 11; 11; 11; 11	40; 38; 40; 36; 40; 38; 38; 36; 36	0.50	159; 150; 159; 145; 159; 150; 150; 145; 145	0.151; 0.054; 0.140; 0.040; 0.144; 0.051; 0.034; 0.063; 0.031	0.0787	0.0508	SkelSpheres	MW	merged	h2l_SkelSpheres_MW_merged
Gaussian process regression	11; 11; 11; 11; 11; 11; 11; 11; 11	48; 45; 48; 44; 48; 45; 45; 44; 44	0.60	128; 120; 128; 116; 128; 120; 120; 116; 116	0.221; 0.027; 0.177; 0.044; 0.182; 0.040; 0.031; 0.026; 0.027	0.0861	0.0815	SkelSpheres	MW	merged	h2l_SkelSpheres_MW_merged
Gaussian process regression	11; 11; 11; 11; 11; 11; 11; 11; 11	16; 15; 16; 15; 16; 15; 15; 15; 15	0.20	255; 240; 255; 232; 255; 240; 240; 232; 232	0.101; 0.082; 0.217; 0.453; 0.135; 0.126; 0.123; 0.356; 0.440	0.2259	0.1498	SkelSpheres	MW	merged	h2l_SkelSpheres_MW_merged
Gaussian process regression	11; 11; 11; 11; 11; 11; 11; 11; 11	56; 53; 56; 51; 56; 53; 53; 51; 51	0.70	96; 90; 96; 87; 96; 90; 90; 87; 87	0.162; 0.024; 0.196; 0.032; 0.090; 0.023; 0.050; 0.022; 0.038	0.0708	0.0654	SkelSpheres	MW	merged	h2l_SkelSpheres_MW_merged
Gaussian process regression	11; 11; 11; 11; 11; 11; 11; 11; 11	24; 23; 24; 22; 24; 23; 23; 22; 22	0.30	223; 210; 223; 203; 223; 210; 210; 203; 203	0.055; 0.036; 0.058; 0.057; 0.072; 0.097; 0.060; 0.104; 0.118	0.0730	0.0272	SkelSpheres	MW	merged	h2l_SkelSpheres_MW_merged
Gaussian process regression	11; 11; 11; 11; 11; 11; 11; 11; 11	64; 60; 64; 58; 64; 60; 60; 58; 58	0.80	64; 60; 64; 58; 64; 60; 60; 58; 58	0.121; 0.020; 0.109; 0.030; 0.043; 0.038; 0.046; 0.024; 0.039	0.0522	0.0367	SkelSpheres	MW	merged	h2l_SkelSpheres_MW_merged
Gaussian process regression	11; 11; 11; 11; 11; 11; 11; 11; 11	32; 30; 32; 29; 32; 30; 30; 29; 29	0.40	191; 180; 191; 174; 191; 180; 180; 174; 174	0.092; 0.065; 0.077; 0.025; 0.084; 0.070; 0.034; 0.029; 0.020	0.0551	0.0280	SkelSpheres	MW	merged	h2l_SkelSpheres_MW_merged
Gaussian process regression	11; 11; 11; 11; 11; 11; 11; 11; 11	68; 72; 65; 68; 72; 65; 68; 72; 65	0.90	30; 32; 29; 30; 32; 29; 30; 32; 29	0.447; 0.566; 0.092; 0.466; 0.991; 0.054; 0.402; 0.833; 0.150	0.4446	0.3221	SkelSpheres	sp3-Atoms	merged	h2l_SkelSpheres_sp3-Atoms_merged
Gaussian process regression	11; 11; 11; 11; 11; 11; 11; 11; 11	38; 40; 36; 38; 40; 36; 38; 40; 36	0.50	150; 159; 145; 150; 159; 145; 150; 159; 145	0.276; 0.549; 0.185; 0.322; 0.454; 0.202; 0.375; 0.617; 0.235	0.3572	0.1543	SkelSpheres	sp3-Atoms	merged	h2l_SkelSpheres_sp3-Atoms_merged
Gaussian process regression	11; 11; 11; 11; 11; 11; 11; 11; 11	45; 48; 44; 45; 48; 44; 45; 48; 44	0.60	120; 128; 116; 120; 128; 116; 120; 128; 116	0.292; 0.447; 0.155; 0.294; 0.640; 0.263; 0.324; 0.534; 0.249	0.3553	0.1541	SkelSpheres	sp3-Atoms	merged	h2l_SkelSpheres_sp3-Atoms_merged
Gaussian process regression	11; 11; 11; 11; 11; 11; 11; 11; 11	15; 16; 15; 15; 16; 15; 15; 16; 15	0.20	240; 255; 232; 240; 255; 232; 240; 255; 232	0.387; 0.548; 0.124; 0.372; 0.384; 0.117; 0.380; 0.486; 0.118	0.3240	0.1638	SkelSpheres	sp3-Atoms	merged	h2l_SkelSpheres_sp3-Atoms_merged
Gaussian process regression	11; 11; 11; 11; 11; 11; 11; 11; 11	53; 56; 51; 53; 56; 51; 53; 56; 51	0.70	90; 96; 87; 90; 96; 87; 90; 96; 87	0.359; 0.364; 0.169; 0.324; 0.475; 0.240; 0.348; 0.495; 0.104	0.3198	0.1298	SkelSpheres	sp3-Atoms	merged	h2l_SkelSpheres_sp3-Atoms_merged
Gaussian process regression	11; 11; 11; 11; 11; 11; 11; 11; 11	23; 24; 22; 23; 24; 22; 23; 24; 22	0.30	210; 223; 203; 210; 223; 203; 210; 223; 203	0.422; 0.597; 0.265; 0.428; 0.467; 0.249; 0.357; 0.696; 0.192	0.4081	0.1650	SkelSpheres	sp3-Atoms	merged	h2l_SkelSpheres_sp3-Atoms_merged
Gaussian process regression	11; 11; 11; 11; 11; 11; 11; 11; 11	60; 64; 58; 60; 64; 58; 60; 64; 58	0.80	60; 64; 58; 60; 64; 58; 60; 64; 58	0.372; 0.351; 0.159; 0.405; 0.566; 0.118; 0.438; 0.536; 0.122	0.3408	0.1710	SkelSpheres	sp3-Atoms	merged	h2l_SkelSpheres_sp3-Atoms_merged
Gaussian process regression	11; 11; 11; 11; 11; 11; 11; 11; 11	30; 32; 29; 30; 32; 29; 30; 32; 29	0.40	180; 191; 174; 180; 191; 174; 180; 191; 174	0.377; 0.402; 0.236; 0.399; 0.443; 0.214; 0.434; 0.688; 0.190	0.3759	0.1528	SkelSpheres	sp3-Atoms	merged	h2l_SkelSpheres_sp3-Atoms_merged
KNN regression	11; 11; 11; 11; 11; 11; 11; 11; 11	16; 15; 15; 16; 15; 15; 16; 15; 15	0.20	255; 240; 232; 255; 240; 240; 255; 232; 232	0.886; 1.481; 2.995; 0.888; 1.295; 1.580; 0.928; 2.544; 2.363	1.6622	0.7874	SkelSpheres	cLogP	merged	h2l_SkelSpheres_cLogP_merged
KNN regression	11; 11; 11; 11; 11; 11; 11; 11; 11	48; 45; 44; 48; 45; 45; 48; 44; 44	0.60	128; 120; 116; 128; 120; 120; 128; 116; 116	0.920; 3.246; 3.311; 1.154; 2.506; 1.830; 1.150; 3.962; 3.560	2.4043	1.1711	SkelSpheres	cLogP	merged	h2l_SkelSpheres_cLogP_merged
KNN regression	11; 11; 11; 11; 11; 11; 11; 11; 11	40; 38; 36; 40; 38; 38; 40; 36; 36	0.50	159; 150; 145; 159; 150; 150; 159; 145; 145	0.852; 2.726; 2.918; 1.032; 2.092; 1.748; 1.092; 3.459; 3.104	2.1137	0.9844	SkelSpheres	cLogP	merged	h2l_SkelSpheres_cLogP_merged
KNN regression	11; 11; 11; 11; 11; 11; 11; 11; 11	72; 68; 65; 72; 68; 68; 72; 65; 65	0.90	32; 30; 29; 32; 30; 30; 32; 29; 29	3.273; 3.319; 1.321; 2.702; 2.892; 5.954; 3.845; 1.582; 1.263	2.9057	1.4783	SkelSpheres	cLogP	merged	h2l_SkelSpheres_cLogP_merged
KNN regression	11; 11; 11; 11; 11; 11; 11; 11; 11	32; 30; 29; 32; 30; 30; 32; 29; 29	0.40	191; 180; 174; 191; 180; 180; 191; 174; 174	0.808; 1.924; 2.800; 1.000; 1.586; 1.922; 0.891; 3.319; 2.988	1.9153	0.9438	SkelSpheres	cLogP	merged	h2l_SkelSpheres_cLogP_merged
KNN regression	11; 11; 11; 11; 11; 11; 11; 11; 11	64; 60; 58; 64; 60; 60; 64; 58; 58	0.80	64; 60; 58; 64; 60; 60; 64; 58; 58	1.582; 4.458; 1.939; 1.967; 3.254; 3.465; 2.717; 3.272; 1.819	2.7192	0.9650	SkelSpheres	cLogP	merged	h2l_SkelSpheres_cLogP_merged
KNN regression	11; 11; 11; 11; 11; 11; 11; 11; 11	24; 23; 22; 24; 23; 23; 24; 22; 22	0.30	223; 210; 203; 223; 210; 210; 223; 203; 203	0.881; 1.629; 2.818; 0.971; 1.347; 1.588; 0.923; 2.794; 2.494	1.7161	0.7924	SkelSpheres	cLogP	merged	h2l_SkelSpheres_cLogP_merged
KNN regression	11; 11; 11; 11; 11; 11; 11; 11; 11	56; 53; 51; 56; 53; 53; 56; 51; 51	0.70	96; 90; 87; 96; 90; 90; 96; 87; 87	1.229; 3.130; 3.309; 1.406; 2.905; 2.660; 1.389; 4.588; 2.985	2.6223	1.1039	SkelSpheres	cLogP	merged	h2l_SkelSpheres_cLogP_merged
KNN regression	11; 11; 11; 11; 11; 11; 11; 11; 11	16; 15; 16; 15; 16; 15; 15; 15; 15	0.20	255; 240; 255; 232; 255; 240; 240; 232; 232	0.799; 0.617; 0.774; 0.608; 0.802; 0.608; 0.609; 0.589; 0.589	0.6661	0.0949	SkelSpheres	MW	merged	h2l_SkelSpheres_MW_merged
KNN regression	11; 11; 11; 11; 11; 11; 11; 11; 11	48; 45; 48; 44; 48; 45; 45; 44; 44	0.60	128; 120; 128; 116; 128; 120; 120; 116; 116	1.144; 0.732; 0.957; 0.574; 1.085; 0.752; 0.685; 0.580; 0.605	0.7904	0.2182	SkelSpheres	MW	merged	h2l_SkelSpheres_MW_merged
KNN regression	11; 11; 11; 11; 11; 11; 11; 11; 11	40; 38; 40; 36; 40; 38; 38; 36; 36	0.50	159; 150; 159; 145; 159; 150; 150; 145; 145	0.948; 0.784; 0.992; 0.586; 1.024; 0.745; 0.738; 0.601; 0.632	0.7833	0.1685	SkelSpheres	MW	merged	h2l_SkelSpheres_MW_merged
KNN regression	11; 11; 11; 11; 11; 11; 11; 11; 11	72; 68; 72; 65; 72; 68; 68; 65; 65	0.90	32; 30; 32; 29; 32; 30; 30; 29; 29	1.010; 0.500; 1.352; 0.301; 0.814; 0.640; 0.739; 0.339; 0.417	0.6791	0.3437	SkelSpheres	MW	merged	h2l_SkelSpheres_MW_merged
KNN regression	11; 11; 11; 11; 11; 11; 11; 11; 11	32; 30; 32; 29; 32; 30; 30; 29; 29	0.40	191; 180; 191; 174; 191; 180; 180; 174; 174	0.899; 0.730; 0.757; 0.588; 1.092; 0.683; 0.677; 0.598; 0.585	0.7343	0.1673	SkelSpheres	MW	merged	h2l_SkelSpheres_MW_merged
KNN regression	11; 11; 11; 11; 11; 11; 11; 11; 11	64; 60; 64; 58; 64; 60; 60; 58; 58	0.80	64; 60; 64; 58; 64; 60; 60; 58; 58	1.216; 0.852; 1.208; 0.475; 1.300; 0.641; 0.746; 0.447; 0.543	0.8253	0.3374	SkelSpheres	MW	merged	h2l_SkelSpheres_MW_merged
KNN regression	11; 11; 11; 11; 11; 11; 11; 11; 11	24; 23; 24; 22; 24; 23; 23; 22; 22	0.30	223; 210; 223; 203; 223; 210; 210; 203; 203	0.828; 0.615; 0.845; 0.588; 0.849; 0.654; 0.617; 0.604; 0.576	0.6862	0.1179	SkelSpheres	MW	merged	h2l_SkelSpheres_MW_merged
KNN regression	11; 11; 11; 11; 11; 11; 11; 11; 11	56; 53; 56; 51; 56; 53; 53; 51; 51	0.70	96; 90; 96; 87; 96; 90; 90; 87; 87	1.161; 0.662; 1.223; 0.582; 1.067; 0.765; 0.759; 0.497; 0.539	0.8061	0.2760	SkelSpheres	MW	merged	h2l_SkelSpheres_MW_merged
KNN regression	11; 11; 11; 11; 11; 11; 11; 11; 11	15; 16; 15; 15; 16; 15; 15; 16; 15	0.20	240; 255; 232; 240; 255; 232; 240; 255; 232	0.584; 0.928; 0.333; 0.556; 0.855; 0.291; 0.557; 0.785; 0.281	0.5744	0.2433	SkelSpheres	sp3-Atoms	merged	h2l_SkelSpheres_sp3-Atoms_merged
KNN regression	11; 11; 11; 11; 11; 11; 11; 11; 11	45; 48; 44; 45; 48; 44; 45; 48; 44	0.60	120; 128; 116; 120; 128; 116; 120; 128; 116	0.500; 1.000; 0.333; 0.511; 1.000; 0.388; 0.548; 1.000; 0.406	0.6318	0.2840	SkelSpheres	sp3-Atoms	merged	h2l_SkelSpheres_sp3-Atoms_merged
KNN regression	11; 11; 11; 11; 11; 11; 11; 11; 11	38; 40; 36; 38; 40; 36; 38; 40; 36	0.50	150; 159; 145; 150; 159; 145; 150; 159; 145	0.464; 0.898; 0.357; 0.507; 0.800; 0.308; 0.520; 0.827; 0.346	0.5586	0.2256	SkelSpheres	sp3-Atoms	merged	h2l_SkelSpheres_sp3-Atoms_merged
KNN regression	11; 11; 11; 11; 11; 11; 11; 11; 11	68; 72; 65; 68; 72; 65; 68; 72; 65	0.90	30; 32; 29; 30; 32; 29; 30; 32; 29	0.633; 1.189; 0.273; 0.806; 1.738; 0.222; 0.632; 2.000; 0.259	0.8613	0.6517	SkelSpheres	sp3-Atoms	merged	h2l_SkelSpheres_sp3-Atoms_merged
KNN regression	11; 11; 11; 11; 11; 11; 11; 11; 11	30; 32; 29; 30; 32; 29; 30; 32; 29	0.40	180; 191; 174; 180; 191; 174; 180; 191; 174	0.497; 0.749; 0.356; 0.500; 0.773; 0.309; 0.499; 1.062; 0.290	0.5594	0.2554	SkelSpheres	sp3-Atoms	merged	h2l_SkelSpheres_sp3-Atoms_merged
KNN regression	11; 11; 11; 11; 11; 11; 11; 11; 11	60; 64; 58; 60; 64; 58; 60; 64; 58	0.80	60; 64; 58; 60; 64; 58; 60; 64; 58	0.536; 0.722; 0.323; 0.612; 1.400; 0.337; 0.586; 1.201; 0.333	0.6722	0.3858	SkelSpheres	sp3-Atoms	merged	h2l_SkelSpheres_sp3-Atoms_merged
KNN regression	11; 11; 11; 11; 11; 11; 11; 11; 11	23; 24; 22; 23; 24; 22; 23; 24; 22	0.30	210; 223; 203; 210; 223; 203; 210; 223; 203	0.562; 0.833; 0.312; 0.570; 0.774; 0.334; 0.504; 0.888; 0.286	0.5626	0.2288	SkelSpheres	sp3-Atoms	merged	h2l_SkelSpheres_sp3-Atoms_merged
KNN regression	11; 11; 11; 11; 11; 11; 11; 11; 11	53; 56; 51; 53; 56; 51; 53; 56; 51	0.70	90; 96; 87; 90; 96; 87; 90; 96; 87	0.499; 1.082; 0.354; 0.500; 1.236; 0.409; 0.523; 1.167; 0.308	0.6753	0.3734	SkelSpheres	sp3-Atoms	merged	h2l_SkelSpheres_sp3-Atoms_merged
Median	11; 11; 11; 11; 11; 11; 11; 11; 11	32; 30; 29; 32; 30; 30; 32; 29; 29	0.40	191; 180; 174; 191; 180; 180; 191; 174; 174	0.876; 1.942; 2.911; 1.023; 1.674; 1.838; 0.960; 3.278; 2.793	1.9217	0.8995	SkelSpheres	cLogP	merged	h2l_SkelSpheres_cLogP_merged
Median	11; 11; 11; 11; 11; 11; 11; 11; 11	64; 60; 58; 64; 60; 60; 64; 58; 58	0.80	64; 60; 58; 64; 60; 60; 64; 58; 58	2.064; 6.930; 2.363; 2.372; 4.846; 5.156; 3.129; 3.720; 2.511	3.6768	1.6519	SkelSpheres	cLogP	merged	h2l_SkelSpheres_cLogP_merged
Median	11; 11; 11; 11; 11; 11; 11; 11; 11	72; 68; 65; 72; 68; 68; 72; 65; 65	0.90	32; 30; 29; 32; 30; 30; 32; 29; 29	4.871; 5.835; 1.739; 3.927; 4.370; 10.505; 5.775; 2.026; 1.671	4.5243	2.7770	SkelSpheres	cLogP	merged	h2l_SkelSpheres_cLogP_merged
Median	11; 11; 11; 11; 11; 11; 11; 11; 11	24; 23; 22; 24; 23; 23; 24; 22; 22	0.30	223; 210; 203; 223; 210; 210; 223; 203; 203	0.884; 1.701; 2.745; 0.970; 1.434; 1.598; 0.965; 2.739; 2.643	1.7421	0.7798	SkelSpheres	cLogP	merged	h2l_SkelSpheres_cLogP_merged
Median	11; 11; 11; 11; 11; 11; 11; 11; 11	56; 53; 51; 56; 53; 53; 56; 51; 51	0.70	96; 90; 87; 96; 90; 90; 96; 87; 87	1.335; 4.187; 4.418; 1.844; 3.834; 2.844; 1.792; 4.600; 4.163	3.2241	1.2830	SkelSpheres	cLogP	merged	h2l_SkelSpheres_cLogP_merged
Median	11; 11; 11; 11; 11; 11; 11; 11; 11	16; 15; 15; 16; 15; 15; 16; 15; 15	0.20	255; 240; 232; 255; 240; 240; 255; 232; 232	0.862; 1.398; 3.020; 0.976; 1.354; 1.538; 0.931; 2.531; 2.447	1.6730	0.7937	SkelSpheres	cLogP	merged	h2l_SkelSpheres_cLogP_merged
Median	11; 11; 11; 11; 11; 11; 11; 11; 11	48; 45; 44; 48; 45; 45; 48; 44; 44	0.60	128; 120; 116; 128; 120; 120; 128; 116; 116	1.084; 3.243; 3.678; 1.362; 3.104; 2.653; 1.386; 4.482; 3.853	2.7606	1.2256	SkelSpheres	cLogP	merged	h2l_SkelSpheres_cLogP_merged
Median	11; 11; 11; 11; 11; 11; 11; 11; 11	40; 38; 36; 40; 38; 38; 40; 36; 36	0.50	159; 150; 145; 159; 150; 150; 159; 145; 145	0.919; 2.827; 3.336; 1.186; 2.386; 1.999; 1.093; 3.838; 3.456	2.3378	1.1036	SkelSpheres	cLogP	merged	h2l_SkelSpheres_cLogP_merged
Median	11; 11; 11; 11; 11; 11; 11; 11; 11	32; 30; 32; 29; 32; 30; 30; 29; 29	0.40	191; 180; 191; 174; 191; 180; 180; 174; 174	1.100; 0.799; 1.089; 0.791; 1.192; 0.792; 0.792; 0.808; 0.789	0.9058	0.1684	SkelSpheres	MW	merged	h2l_SkelSpheres_MW_merged
Median	11; 11; 11; 11; 11; 11; 11; 11; 11	64; 60; 64; 58; 64; 60; 60; 58; 58	0.80	64; 60; 64; 58; 64; 60; 60; 58; 58	2.386; 1.298; 2.386; 1.156; 2.135; 1.284; 1.280; 1.138; 1.150	1.5792	0.5505	SkelSpheres	MW	merged	h2l_SkelSpheres_MW_merged
Median	11; 11; 11; 11; 11; 11; 11; 11; 11	72; 68; 72; 65; 72; 68; 68; 65; 65	0.90	32; 30; 32; 29; 32; 30; 30; 29; 29	2.757; 1.528; 2.743; 1.262; 2.784; 1.540; 1.496; 1.255; 1.252	1.8463	0.6960	SkelSpheres	MW	merged	h2l_SkelSpheres_MW_merged
Median	11; 11; 11; 11; 11; 11; 11; 11; 11	24; 23; 24; 22; 24; 23; 23; 22; 22	0.30	223; 210; 223; 203; 223; 210; 210; 203; 203	0.987; 0.730; 1.010; 0.736; 1.036; 0.703; 0.722; 0.732; 0.722	0.8198	0.1442	SkelSpheres	MW	merged	h2l_SkelSpheres_MW_merged
Median	11; 11; 11; 11; 11; 11; 11; 11; 11	56; 53; 56; 51; 56; 53; 53; 51; 51	0.70	96; 90; 96; 87; 96; 90; 90; 87; 87	1.900; 1.160; 1.642; 0.995; 1.768; 1.167; 1.160; 0.989; 0.989	1.3078	0.3603	SkelSpheres	MW	merged	h2l_SkelSpheres_MW_merged
Median	11; 11; 11; 11; 11; 11; 11; 11; 11	16; 15; 16; 15; 16; 15; 15; 15; 15	0.20	255; 240; 255; 232; 255; 240; 240; 232; 232	0.912; 0.632; 0.861; 0.704; 0.877; 0.633; 0.647; 0.687; 0.679	0.7369	0.1132	SkelSpheres	MW	merged	h2l_SkelSpheres_MW_merged
Median	11; 11; 11; 11; 11; 11; 11; 11; 11	48; 45; 48; 44; 48; 45; 45; 44; 44	0.60	128; 120; 128; 116; 128; 120; 120; 116; 116	1.504; 1.006; 1.485; 0.946; 1.541; 1.006; 1.001; 0.951; 0.901	1.1490	0.2732	SkelSpheres	MW	merged	h2l_SkelSpheres_MW_merged
Median	11; 11; 11; 11; 11; 11; 11; 11; 11	40; 38; 40; 36; 40; 38; 38; 36; 36	0.50	159; 150; 159; 145; 159; 150; 150; 145; 145	1.402; 0.891; 1.380; 0.849; 1.412; 0.891; 0.900; 0.833; 0.824	1.0424	0.2681	SkelSpheres	MW	merged	h2l_SkelSpheres_MW_merged
Median	11; 11; 11; 11; 11; 11; 11; 11; 11	30; 32; 29; 30; 32; 29; 30; 32; 29	0.40	180; 191; 174; 180; 191; 174; 180; 191; 174	0.625; 1.000; 0.357; 0.500; 1.000; 0.286; 0.500; 1.400; 0.357	0.6694	0.3798	SkelSpheres	sp3-Atoms	merged	h2l_SkelSpheres_sp3-Atoms_merged
Median	11; 11; 11; 11; 11; 11; 11; 11; 11	60; 64; 58; 60; 64; 58; 60; 64; 58	0.80	60; 64; 58; 60; 64; 58; 60; 64; 58	0.833; 2.333; 0.700; 1.000; 3.500; 0.545; 0.833; 2.333; 0.700	1.4197	1.0405	SkelSpheres	sp3-Atoms	merged	h2l_SkelSpheres_sp3-Atoms_merged
Median	11; 11; 11; 11; 11; 11; 11; 11; 11	68; 72; 65; 68; 72; 65; 68; 72; 65	0.90	30; 32; 29; 30; 32; 29; 30; 32; 29	1.000; 3.500; 0.889; 1.500; 8.000; 0.889; 1.000; 8.000; 0.889	2.8519	3.0346	SkelSpheres	sp3-Atoms	merged	h2l_SkelSpheres_sp3-Atoms_merged
Median	11; 11; 11; 11; 11; 11; 11; 11; 11	23; 24; 22; 23; 24; 22; 23; 24; 22	0.30	210; 223; 203; 210; 223; 203; 210; 223; 203	0.625; 1.167; 0.267; 0.625; 0.857; 0.267; 0.625; 1.167; 0.267	0.6519	0.3570	SkelSpheres	sp3-Atoms	merged	h2l_SkelSpheres_sp3-Atoms_merged
Median	11; 11; 11; 11; 11; 11; 11; 11; 11	53; 56; 51; 53; 56; 51; 53; 56; 51	0.70	90; 96; 87; 90; 96; 87; 90; 96; 87	0.571; 2.333; 0.636; 0.833; 2.333; 0.545; 0.833; 2.667; 0.636	1.2652	0.8952	SkelSpheres	sp3-Atoms	merged	h2l_SkelSpheres_sp3-Atoms_merged
Median	11; 11; 11; 11; 11; 11; 11; 11; 11	15; 16; 15; 15; 16; 15; 15; 16; 15	0.20	240; 255; 232; 240; 255; 232; 240; 255; 232	0.556; 0.857; 0.333; 0.535; 0.857; 0.267; 0.556; 0.857; 0.333	0.5723	0.2379	SkelSpheres	sp3-Atoms	merged	h2l_SkelSpheres_sp3-Atoms_merged
Median	11; 11; 11; 11; 11; 11; 11; 11; 11	45; 48; 44; 45; 48; 44; 45; 48; 44	0.60	120; 128; 116; 120; 128; 116; 120; 128; 116	0.714; 1.750; 0.500; 0.571; 1.750; 0.500; 0.571; 1.750; 0.500	0.9562	0.5990	SkelSpheres	sp3-Atoms	merged	h2l_SkelSpheres_sp3-Atoms_merged
Median	11; 11; 11; 11; 11; 11; 11; 11; 11	38; 40; 36; 38; 40; 36; 38; 40; 36	0.50	150; 159; 145; 150; 159; 145; 150; 159; 145	0.500; 1.400; 0.385; 0.714; 1.200; 0.385; 0.714; 1.400; 0.385	0.7870	0.4330	SkelSpheres	sp3-Atoms	merged	h2l_SkelSpheres_sp3-Atoms_merged
PLS	11; 11; 11; 11; 11; 11; 11; 11; 11	64; 60; 58; 64; 60; 60; 64; 58; 58	0.80	64; 60; 58; 64; 60; 60; 64; 58; 58	0.697; 2.101; 0.926; 0.761; 2.296; 2.161; 0.988; 1.159; 0.726	1.3128	0.6721	SkelSpheres	cLogP	merged	h2l_SkelSpheres_cLogP_merged
PLS	11; 11; 11; 11; 11; 11; 11; 11; 11	32; 30; 29; 32; 30; 30; 32; 29; 29	0.40	191; 180; 174; 191; 180; 180; 191; 174; 174	0.595; 1.604; 1.904; 0.538; 1.156; 1.641; 0.543; 1.676; 2.043	1.3000	0.6061	SkelSpheres	cLogP	merged	h2l_SkelSpheres_cLogP_merged
PLS	11; 11; 11; 11; 11; 11; 11; 11; 11	72; 68; 65; 72; 68; 68; 72; 65; 65	0.90	32; 30; 29; 32; 30; 30; 32; 29; 29	2.227; 1.676; 0.520; 1.645; 0.730; 1.823; 1.461; 0.756; 0.537	1.2639	0.6343	SkelSpheres	cLogP	merged	h2l_SkelSpheres_cLogP_merged
PLS	11; 11; 11; 11; 11; 11; 11; 11; 11	40; 38; 36; 40; 38; 38; 40; 36; 36	0.50	159; 150; 145; 159; 150; 150; 159; 145; 145	0.483; 1.776; 2.004; 0.471; 1.373; 1.287; 0.584; 1.498; 1.500	1.2196	0.5718	SkelSpheres	cLogP	merged	h2l_SkelSpheres_cLogP_merged
PLS	11; 11; 11; 11; 11; 11; 11; 11; 11	48; 45; 44; 48; 45; 45; 48; 44; 44	0.60	128; 120; 116; 128; 120; 120; 128; 116; 116	0.505; 2.058; 1.565; 0.573; 1.832; 1.424; 0.667; 1.766; 1.464	1.3171	0.5859	SkelSpheres	cLogP	merged	h2l_SkelSpheres_cLogP_merged
PLS	11; 11; 11; 11; 11; 11; 11; 11; 11	16; 15; 15; 16; 15; 15; 16; 15; 15	0.20	255; 240; 232; 255; 240; 240; 255; 232; 232	0.580; 1.306; 2.172; 0.560; 1.236; 1.611; 0.668; 1.582; 2.079	1.3104	0.6136	SkelSpheres	cLogP	merged	h2l_SkelSpheres_cLogP_merged
PLS	11; 11; 11; 11; 11; 11; 11; 11; 11	56; 53; 51; 56; 53; 53; 56; 51; 51	0.70	96; 90; 87; 96; 90; 90; 96; 87; 87	0.671; 2.171; 1.704; 0.595; 1.671; 1.505; 0.720; 1.714; 0.990	1.3046	0.5699	SkelSpheres	cLogP	merged	h2l_SkelSpheres_cLogP_merged
PLS	11; 11; 11; 11; 11; 11; 11; 11; 11	24; 23; 22; 24; 23; 23; 24; 22; 22	0.30	223; 210; 203; 223; 210; 210; 223; 203; 203	0.646; 1.232; 2.006; 0.639; 1.324; 1.413; 0.444; 1.568; 1.534	1.2007	0.5186	SkelSpheres	cLogP	merged	h2l_SkelSpheres_cLogP_merged
PLS	11; 11; 11; 11; 11; 11; 11; 11; 11	64; 60; 64; 58; 64; 60; 60; 58; 58	0.80	64; 60; 64; 58; 64; 60; 60; 58; 58	0.088; 0.019; 0.090; 0.030; 0.036; 0.027; 0.044; 0.022; 0.039	0.0439	0.0268	SkelSpheres	MW	merged	h2l_SkelSpheres_MW_merged
PLS	11; 11; 11; 11; 11; 11; 11; 11; 11	32; 30; 32; 29; 32; 30; 30; 29; 29	0.40	191; 180; 191; 174; 191; 180; 180; 174; 174	0.135; 0.129; 0.173; 0.093; 0.113; 0.122; 0.108; 0.111; 0.113	0.1219	0.0227	SkelSpheres	MW	merged	h2l_SkelSpheres_MW_merged
PLS	11; 11; 11; 11; 11; 11; 11; 11; 11	72; 68; 72; 65; 72; 68; 68; 65; 65	0.90	32; 30; 32; 29; 32; 30; 30; 29; 29	0.056; 0.025; 0.066; 0.016; 0.042; 0.023; 0.023; 0.012; 0.010	0.0303	0.0199	SkelSpheres	MW	merged	h2l_SkelSpheres_MW_merged
PLS	11; 11; 11; 11; 11; 11; 11; 11; 11	40; 38; 40; 36; 40; 38; 38; 36; 36	0.50	159; 150; 159; 145; 159; 150; 150; 145; 145	0.158; 0.081; 0.150; 0.064; 0.145; 0.061; 0.067; 0.084; 0.057	0.0963	0.0420	SkelSpheres	MW	merged	h2l_SkelSpheres_MW_merged
PLS	11; 11; 11; 11; 11; 11; 11; 11; 11	48; 45; 48; 44; 48; 45; 45; 44; 44	0.60	128; 120; 128; 116; 128; 120; 120; 116; 116	0.220; 0.044; 0.187; 0.056; 0.176; 0.027; 0.044; 0.041; 0.036	0.0923	0.0777	SkelSpheres	MW	merged	h2l_SkelSpheres_MW_merged
PLS	11; 11; 11; 11; 11; 11; 11; 11; 11	16; 15; 16; 15; 16; 15; 15; 15; 15	0.20	255; 240; 255; 232; 255; 240; 240; 232; 232	0.266; 0.327; 0.259; 0.223; 0.308; 0.349; 0.308; 0.257; 0.218	0.2794	0.0458	SkelSpheres	MW	merged	h2l_SkelSpheres_MW_merged
PLS	11; 11; 11; 11; 11; 11; 11; 11; 11	56; 53; 56; 51; 56; 53; 53; 51; 51	0.70	96; 90; 96; 87; 96; 90; 90; 87; 87	0.125; 0.038; 0.166; 0.037; 0.076; 0.022; 0.054; 0.027; 0.041	0.0651	0.0493	SkelSpheres	MW	merged	h2l_SkelSpheres_MW_merged
PLS	11; 11; 11; 11; 11; 11; 11; 11; 11	24; 23; 24; 22; 24; 23; 23; 22; 22	0.30	223; 210; 223; 203; 223; 210; 210; 203; 203	0.177; 0.181; 0.154; 0.174; 0.201; 0.207; 0.216; 0.171; 0.142	0.1803	0.0243	SkelSpheres	MW	merged	h2l_SkelSpheres_MW_merged
PLS	11; 11; 11; 11; 11; 11; 11; 11; 11	60; 64; 58; 60; 64; 58; 60; 64; 58	0.80	60; 64; 58; 60; 64; 58; 60; 64; 58	0.367; 0.276; 0.166; 0.339; 0.377; 0.109; 0.419; 0.574; 0.133	0.3067	0.1515	SkelSpheres	sp3-Atoms	merged	h2l_SkelSpheres_sp3-Atoms_merged
PLS	11; 11; 11; 11; 11; 11; 11; 11; 11	30; 32; 29; 30; 32; 29; 30; 32; 29	0.40	180; 191; 174; 180; 191; 174; 180; 191; 174	0.366; 0.482; 0.286; 0.326; 0.295; 0.203; 0.355; 0.646; 0.156	0.3461	0.1467	SkelSpheres	sp3-Atoms	merged	h2l_SkelSpheres_sp3-Atoms_merged
PLS	11; 11; 11; 11; 11; 11; 11; 11; 11	68; 72; 65; 68; 72; 65; 68; 72; 65	0.90	30; 32; 29; 30; 32; 29; 30; 32; 29	0.433; 0.581; 0.087; 0.354; 0.900; 0.067; 0.331; 0.465; 0.101	0.3688	0.2703	SkelSpheres	sp3-Atoms	merged	h2l_SkelSpheres_sp3-Atoms_merged
PLS	11; 11; 11; 11; 11; 11; 11; 11; 11	38; 40; 36; 38; 40; 36; 38; 40; 36	0.50	150; 159; 145; 150; 159; 145; 150; 159; 145	0.280; 0.564; 0.221; 0.285; 0.456; 0.212; 0.349; 0.646; 0.189	0.3558	0.1640	SkelSpheres	sp3-Atoms	merged	h2l_SkelSpheres_sp3-Atoms_merged
PLS	11; 11; 11; 11; 11; 11; 11; 11; 11	45; 48; 44; 45; 48; 44; 45; 48; 44	0.60	120; 128; 116; 120; 128; 116; 120; 128; 116	0.290; 0.495; 0.170; 0.259; 0.521; 0.258; 0.324; 0.507; 0.246	0.3411	0.1315	SkelSpheres	sp3-Atoms	merged	h2l_SkelSpheres_sp3-Atoms_merged
PLS	11; 11; 11; 11; 11; 11; 11; 11; 11	15; 16; 15; 15; 16; 15; 15; 16; 15	0.20	240; 255; 232; 240; 255; 232; 240; 255; 232	0.463; 0.672; 0.246; 0.375; 0.488; 0.235; 0.401; 0.603; 0.244	0.4141	0.1585	SkelSpheres	sp3-Atoms	merged	h2l_SkelSpheres_sp3-Atoms_merged
PLS	11; 11; 11; 11; 11; 11; 11; 11; 11	53; 56; 51; 53; 56; 51; 53; 56; 51	0.70	90; 96; 87; 90; 96; 87; 90; 96; 87	0.303; 0.393; 0.136; 0.339; 0.270; 0.234; 0.352; 0.435; 0.096	0.2842	0.1133	SkelSpheres	sp3-Atoms	merged	h2l_SkelSpheres_sp3-Atoms_merged
PLS	11; 11; 11; 11; 11; 11; 11; 11; 11	23; 24; 22; 23; 24; 22; 23; 24; 22	0.30	210; 223; 203; 210; 223; 203; 210; 223; 203	0.350; 0.477; 0.281; 0.348; 0.394; 0.260; 0.297; 0.720; 0.178	0.3672	0.1571	SkelSpheres	sp3-Atoms	merged	h2l_SkelSpheres_sp3-Atoms_merged
PLS Power	11; 11; 11; 11; 11; 11; 11; 11; 11	32; 30; 29; 32; 30; 30; 32; 29; 29	0.40	191; 180; 174; 191; 180; 180; 191; 174; 174	0.560; 1.627; 2.499; 0.572; 1.256; 1.622; 0.609; 2.403; 1.952	1.4556	0.7607	SkelSpheres	cLogP	merged	h2l_SkelSpheres_cLogP_merged
PLS Power	11; 11; 11; 11; 11; 11; 11; 11; 11	64; 60; 58; 64; 60; 60; 64; 58; 58	0.80	64; 60; 58; 64; 60; 60; 64; 58; 58	1.238; 3.829; 1.135; 1.089; 3.207; 2.852; 1.859; 3.129; 1.194	2.1702	1.0823	SkelSpheres	cLogP	merged	h2l_SkelSpheres_cLogP_merged
PLS Power	11; 11; 11; 11; 11; 11; 11; 11; 11	40; 38; 36; 40; 38; 38; 40; 36; 36	0.50	159; 150; 145; 159; 150; 150; 159; 145; 145	0.494; 1.912; 2.702; 0.578; 1.698; 1.349; 0.666; 3.321; 3.298	1.7798	1.1224	SkelSpheres	cLogP	merged	h2l_SkelSpheres_cLogP_merged
PLS Power	11; 11; 11; 11; 11; 11; 11; 11; 11	72; 68; 65; 72; 68; 68; 72; 65; 65	0.90	32; 30; 29; 32; 30; 30; 32; 29; 29	3.813; 2.356; 0.512; 2.977; 2.527; 7.223; 3.592; 1.045; 0.306	2.7057	2.1206	SkelSpheres	cLogP	merged	h2l_SkelSpheres_cLogP_merged
PLS Power	11; 11; 11; 11; 11; 11; 11; 11; 11	48; 45; 44; 48; 45; 45; 48; 44; 44	0.60	128; 120; 116; 128; 120; 120; 128; 116; 116	0.588; 2.321; 3.481; 0.642; 1.893; 1.435; 0.605; 5.050; 3.673	2.1876	1.5889	SkelSpheres	cLogP	merged	h2l_SkelSpheres_cLogP_merged
PLS Power	11; 11; 11; 11; 11; 11; 11; 11; 11	16; 15; 15; 16; 15; 15; 16; 15; 15	0.20	255; 240; 232; 255; 240; 240; 255; 232; 232	0.850; 1.301; 2.820; 0.737; 1.222; 1.574; 0.726; 1.990; 2.091	1.4790	0.7119	SkelSpheres	cLogP	merged	h2l_SkelSpheres_cLogP_merged
PLS Power	11; 11; 11; 11; 11; 11; 11; 11; 11	24; 23; 22; 24; 23; 23; 24; 22; 22	0.30	223; 210; 203; 223; 210; 210; 223; 203; 203	0.652; 1.286; 2.049; 0.609; 1.229; 1.424; 0.449; 1.926; 1.860	1.2760	0.6024	SkelSpheres	cLogP	merged	h2l_SkelSpheres_cLogP_merged
PLS Power	11; 11; 11; 11; 11; 11; 11; 11; 11	56; 53; 51; 56; 53; 53; 56; 51; 51	0.70	96; 90; 87; 96; 90; 90; 96; 87; 87	0.690; 2.296; 3.396; 0.683; 2.711; 1.923; 0.771; 5.929; 4.123	2.5024	1.7742	SkelSpheres	cLogP	merged	h2l_SkelSpheres_cLogP_merged
PLS Power	11; 11; 11; 11; 11; 11; 11; 11; 11	32; 30; 32; 29; 32; 30; 30; 29; 29	0.40	191; 180; 191; 174; 191; 180; 180; 174; 174	0.114; 0.092; 0.061; 0.066; 0.056; 0.206; 0.150; 0.043; 0.107	0.0994	0.0523	SkelSpheres	MW	merged	h2l_SkelSpheres_MW_merged
PLS Power	11; 11; 11; 11; 11; 11; 11; 11; 11	64; 60; 64; 58; 64; 60; 60; 58; 58	0.80	64; 60; 64; 58; 64; 60; 60; 58; 58	0.066; 0.030; 0.085; 0.019; 0.043; 0.064; 0.047; 0.019; 0.027	0.0444	0.0232	SkelSpheres	MW	merged	h2l_SkelSpheres_MW_merged
PLS Power	11; 11; 11; 11; 11; 11; 11; 11; 11	40; 38; 40; 36; 40; 38; 38; 36; 36	0.50	159; 150; 159; 145; 159; 150; 150; 145; 145	0.064; 0.051; 0.109; 0.070; 0.074; 0.093; 0.041; 0.033; 0.039	0.0638	0.0257	SkelSpheres	MW	merged	h2l_SkelSpheres_MW_merged
PLS Power	11; 11; 11; 11; 11; 11; 11; 11; 11	72; 68; 72; 65; 72; 68; 68; 65; 65	0.90	32; 30; 32; 29; 32; 30; 30; 29; 29	0.053; 0.033; 0.092; 0.012; 0.042; 0.020; 0.020; 0.012; 0.009	0.0326	0.0268	SkelSpheres	MW	merged	h2l_SkelSpheres_MW_merged
PLS Power	11; 11; 11; 11; 11; 11; 11; 11; 11	48; 45; 48; 44; 48; 45; 45; 44; 44	0.60	128; 120; 128; 116; 128; 120; 120; 116; 116	0.118; 0.099; 0.207; 0.026; 0.171; 0.094; 0.060; 0.020; 0.017	0.0902	0.0674	SkelSpheres	MW	merged	h2l_SkelSpheres_MW_merged
PLS Power	11; 11; 11; 11; 11; 11; 11; 11; 11	16; 15; 16; 15; 16; 15; 15; 15; 15	0.20	255; 240; 255; 232; 255; 240; 240; 232; 232	0.345; 0.314; 0.318; 0.205; 0.373; 0.345; 0.297; 0.293; 0.234	0.3027	0.0539	SkelSpheres	MW	merged	h2l_SkelSpheres_MW_merged
PLS Power	11; 11; 11; 11; 11; 11; 11; 11; 11	24; 23; 24; 22; 24; 23; 23; 22; 22	0.30	223; 210; 223; 203; 223; 210; 210; 203; 203	0.110; 0.072; 0.127; 0.116; 0.200; 0.269; 0.206; 0.047; 0.182	0.1477	0.0714	SkelSpheres	MW	merged	h2l_SkelSpheres_MW_merged
PLS Power	11; 11; 11; 11; 11; 11; 11; 11; 11	56; 53; 56; 51; 56; 53; 53; 51; 51	0.70	96; 90; 96; 87; 96; 90; 90; 87; 87	0.122; 0.039; 0.143; 0.034; 0.068; 0.028; 0.056; 0.023; 0.021	0.0593	0.0445	SkelSpheres	MW	merged	h2l_SkelSpheres_MW_merged
PLS Power	11; 11; 11; 11; 11; 11; 11; 11; 11	30; 32; 29; 30; 32; 29; 30; 32; 29	0.40	180; 191; 174; 180; 191; 174; 180; 191; 174	0.352; 0.473; 0.252; 0.374; 0.378; 0.212; 0.351; 0.564; 0.146	0.3447	0.1286	SkelSpheres	sp3-Atoms	merged	h2l_SkelSpheres_sp3-Atoms_merged
PLS Power	11; 11; 11; 11; 11; 11; 11; 11; 11	60; 64; 58; 60; 64; 58; 60; 64; 58	0.80	60; 64; 58; 60; 64; 58; 60; 64; 58	0.368; 0.310; 0.145; 0.423; 0.457; 0.117; 0.399; 0.716; 0.148	0.3426	0.1909	SkelSpheres	sp3-Atoms	merged	h2l_SkelSpheres_sp3-Atoms_merged
PLS Power	11; 11; 11; 11; 11; 11; 11; 11; 11	38; 40; 36; 38; 40; 36; 38; 40; 36	0.50	150; 159; 145; 150; 159; 145; 150; 159; 145	0.319; 0.576; 0.224; 0.303; 0.534; 0.236; 0.350; 0.557; 0.208	0.3674	0.1488	SkelSpheres	sp3-Atoms	merged	h2l_SkelSpheres_sp3-Atoms_merged
PLS Power	11; 11; 11; 11; 11; 11; 11; 11; 11	68; 72; 65; 68; 72; 65; 68; 72; 65	0.90	30; 32; 29; 30; 32; 29; 30; 32; 29	0.434; 0.443; 0.094; 0.289; 1.250; 0.039; 0.245; 0.521; 0.144	0.3843	0.3647	SkelSpheres	sp3-Atoms	merged	h2l_SkelSpheres_sp3-Atoms_merged
PLS Power	11; 11; 11; 11; 11; 11; 11; 11; 11	45; 48; 44; 45; 48; 44; 45; 48; 44	0.60	120; 128; 116; 120; 128; 116; 120; 128; 116	0.309; 0.649; 0.173; 0.261; 0.434; 0.268; 0.286; 0.533; 0.262	0.3528	0.1539	SkelSpheres	sp3-Atoms	merged	h2l_SkelSpheres_sp3-Atoms_merged
PLS Power	11; 11; 11; 11; 11; 11; 11; 11; 11	15; 16; 15; 15; 16; 15; 15; 16; 15	0.20	240; 255; 232; 240; 255; 232; 240; 255; 232	0.517; 0.723; 0.237; 0.476; 0.469; 0.238; 0.414; 0.586; 0.254	0.4349	0.1683	SkelSpheres	sp3-Atoms	merged	h2l_SkelSpheres_sp3-Atoms_merged
PLS Power	11; 11; 11; 11; 11; 11; 11; 11; 11	23; 24; 22; 23; 24; 22; 23; 24; 22	0.30	210; 223; 203; 210; 223; 203; 210; 223; 203	0.339; 0.452; 0.266; 0.343; 0.490; 0.261; 0.379; 0.720; 0.179	0.3810	0.1595	SkelSpheres	sp3-Atoms	merged	h2l_SkelSpheres_sp3-Atoms_merged
PLS Power	11; 11; 11; 11; 11; 11; 11; 11; 11	53; 56; 51; 53; 56; 51; 53; 56; 51	0.70	90; 96; 87; 90; 96; 87; 90; 96; 87	0.358; 0.328; 0.180; 0.334; 0.406; 0.204; 0.348; 0.386; 0.103	0.2941	0.1051	SkelSpheres	sp3-Atoms	merged	h2l_SkelSpheres_sp3-Atoms_merged
Random Forest regression	11; 11; 11; 11; 11; 11; 11; 11; 11	56; 53; 51; 56; 53; 53; 56; 51; 51	0.70	96; 90; 87; 96; 90; 90; 96; 87; 87	1.156; 2.787; 2.942; 1.209; 2.864; 2.346; 1.370; 3.737; 3.068	2.3866	0.9301	SkelSpheres	cLogP	merged	h2l_SkelSpheres_cLogP_merged
Random Forest regression	11; 11; 11; 11; 11; 11; 11; 11; 11	16; 15; 15; 16; 15; 15; 16; 15; 15	0.20	255; 240; 232; 255; 240; 240; 255; 232; 232	0.819; 1.502; 2.815; 0.901; 1.284; 1.575; 0.935; 2.511; 2.485	1.6474	0.7681	SkelSpheres	cLogP	merged	h2l_SkelSpheres_cLogP_merged
Random Forest regression	11; 11; 11; 11; 11; 11; 11; 11; 11	64; 60; 58; 64; 60; 60; 64; 58; 58	0.80	64; 60; 58; 64; 60; 60; 64; 58; 58	1.477; 4.205; 1.797; 1.672; 3.038; 3.019; 2.241; 2.958; 1.869	2.4751	0.8917	SkelSpheres	cLogP	merged	h2l_SkelSpheres_cLogP_merged
Random Forest regression	11; 11; 11; 11; 11; 11; 11; 11; 11	24; 23; 22; 24; 23; 23; 24; 22; 22	0.30	223; 210; 203; 223; 210; 210; 223; 203; 203	0.845; 1.629; 2.658; 0.938; 1.385; 1.649; 0.848; 2.678; 2.541	1.6857	0.7684	SkelSpheres	cLogP	merged	h2l_SkelSpheres_cLogP_merged
Random Forest regression	11; 11; 11; 11; 11; 11; 11; 11; 11	72; 68; 65; 72; 68; 68; 72; 65; 65	0.90	32; 30; 29; 32; 30; 30; 32; 29; 29	3.268; 2.952; 1.230; 2.284; 2.514; 5.684; 3.483; 1.382; 1.186	2.6648	1.4270	SkelSpheres	cLogP	merged	h2l_SkelSpheres_cLogP_merged
Random Forest regression	11; 11; 11; 11; 11; 11; 11; 11; 11	32; 30; 29; 32; 30; 30; 32; 29; 29	0.40	191; 180; 174; 191; 180; 180; 191; 174; 174	0.778; 1.864; 2.662; 0.944; 1.534; 1.948; 0.860; 3.343; 2.636	1.8410	0.9059	SkelSpheres	cLogP	merged	h2l_SkelSpheres_cLogP_merged
Random Forest regression	11; 11; 11; 11; 11; 11; 11; 11; 11	48; 45; 44; 48; 45; 45; 48; 44; 44	0.60	128; 120; 116; 128; 120; 120; 128; 116; 116	0.865; 2.866; 2.989; 1.126; 2.201; 1.891; 1.021; 3.679; 3.557	2.2439	1.0897	SkelSpheres	cLogP	merged	h2l_SkelSpheres_cLogP_merged
Random Forest regression	11; 11; 11; 11; 11; 11; 11; 11; 11	40; 38; 36; 40; 38; 38; 40; 36; 36	0.50	159; 150; 145; 159; 150; 150; 159; 145; 145	0.757; 2.420; 3.011; 0.981; 1.758; 1.707; 0.924; 3.264; 3.147	1.9966	0.9998	SkelSpheres	cLogP	merged	h2l_SkelSpheres_cLogP_merged
Random Forest regression	11; 11; 11; 11; 11; 11; 11; 11; 11	56; 53; 56; 51; 56; 53; 53; 51; 51	0.70	96; 90; 96; 87; 96; 90; 90; 87; 87	0.777; 0.471; 0.660; 0.378; 0.633; 0.493; 0.435; 0.351; 0.373	0.5079	0.1491	SkelSpheres	MW	merged	h2l_SkelSpheres_MW_merged
Random Forest regression	11; 11; 11; 11; 11; 11; 11; 11; 11	16; 15; 16; 15; 16; 15; 15; 15; 15	0.20	255; 240; 255; 232; 255; 240; 240; 232; 232	0.797; 0.584; 0.782; 0.576; 0.795; 0.584; 0.583; 0.578; 0.594	0.6526	0.1043	SkelSpheres	MW	merged	h2l_SkelSpheres_MW_merged
Random Forest regression	11; 11; 11; 11; 11; 11; 11; 11; 11	64; 60; 64; 58; 64; 60; 60; 58; 58	0.80	64; 60; 64; 58; 64; 60; 60; 58; 58	0.701; 0.407; 0.721; 0.310; 0.590; 0.369; 0.400; 0.381; 0.349	0.4698	0.1573	SkelSpheres	MW	merged	h2l_SkelSpheres_MW_merged
Random Forest regression	11; 11; 11; 11; 11; 11; 11; 11; 11	24; 23; 24; 22; 24; 23; 23; 22; 22	0.30	223; 210; 223; 203; 223; 210; 210; 203; 203	0.775; 0.603; 0.805; 0.571; 0.779; 0.588; 0.592; 0.555; 0.552	0.6467	0.1063	SkelSpheres	MW	merged	h2l_SkelSpheres_MW_merged
Random Forest regression	11; 11; 11; 11; 11; 11; 11; 11; 11	72; 68; 72; 65; 72; 68; 68; 65; 65	0.90	32; 30; 32; 29; 32; 30; 30; 29; 29	0.526; 0.302; 0.672; 0.260; 0.570; 0.373; 0.379; 0.253; 0.275	0.4011	0.1526	SkelSpheres	MW	merged	h2l_SkelSpheres_MW_merged
Random Forest regression	11; 11; 11; 11; 11; 11; 11; 11; 11	32; 30; 32; 29; 32; 30; 30; 29; 29	0.40	191; 180; 191; 174; 191; 180; 180; 174; 174	0.736; 0.581; 0.736; 0.553; 0.803; 0.571; 0.555; 0.563; 0.555	0.6281	0.0999	SkelSpheres	MW	merged	h2l_SkelSpheres_MW_merged
Random Forest regression	11; 11; 11; 11; 11; 11; 11; 11; 11	48; 45; 48; 44; 48; 45; 45; 44; 44	0.60	128; 120; 128; 116; 128; 120; 120; 116; 116	0.773; 0.513; 0.739; 0.458; 0.762; 0.524; 0.501; 0.448; 0.470	0.5764	0.1387	SkelSpheres	MW	merged	h2l_SkelSpheres_MW_merged
Random Forest regression	11; 11; 11; 11; 11; 11; 11; 11; 11	40; 38; 40; 36; 40; 38; 38; 36; 36	0.50	159; 150; 159; 145; 159; 150; 150; 145; 145	0.863; 0.540; 0.821; 0.490; 0.800; 0.537; 0.561; 0.498; 0.479	0.6210	0.1582	SkelSpheres	MW	merged	h2l_SkelSpheres_MW_merged
Random Forest regression	11; 11; 11; 11; 11; 11; 11; 11; 11	53; 56; 51; 53; 56; 51; 53; 56; 51	0.70	90; 96; 87; 90; 96; 87; 90; 96; 87	0.471; 1.115; 0.336; 0.488; 1.191; 0.346; 0.503; 1.102; 0.317	0.6521	0.3700	SkelSpheres	sp3-Atoms	merged	h2l_SkelSpheres_sp3-Atoms_merged
Random Forest regression	11; 11; 11; 11; 11; 11; 11; 11; 11	15; 16; 15; 15; 16; 15; 15; 16; 15	0.20	240; 255; 232; 240; 255; 232; 240; 255; 232	0.606; 0.874; 0.355; 0.586; 0.913; 0.300; 0.504; 0.918; 0.318	0.5971	0.2533	SkelSpheres	sp3-Atoms	merged	h2l_SkelSpheres_sp3-Atoms_merged
Random Forest regression	11; 11; 11; 11; 11; 11; 11; 11; 11	60; 64; 58; 60; 64; 58; 60; 64; 58	0.80	60; 64; 58; 60; 64; 58; 60; 64; 58	0.499; 0.755; 0.326; 0.618; 1.403; 0.261; 0.571; 0.921; 0.316	0.6300	0.3616	SkelSpheres	sp3-Atoms	merged	h2l_SkelSpheres_sp3-Atoms_merged
Random Forest regression	11; 11; 11; 11; 11; 11; 11; 11; 11	23; 24; 22; 23; 24; 22; 23; 24; 22	0.30	210; 223; 203; 210; 223; 203; 210; 223; 203	0.711; 0.889; 0.302; 0.516; 0.676; 0.380; 0.543; 0.937; 0.298	0.5836	0.2376	SkelSpheres	sp3-Atoms	merged	h2l_SkelSpheres_sp3-Atoms_merged
Random Forest regression	11; 11; 11; 11; 11; 11; 11; 11; 11	68; 72; 65; 68; 72; 65; 68; 72; 65	0.90	30; 32; 29; 30; 32; 29; 30; 32; 29	0.525; 0.827; 0.249; 0.683; 2.269; 0.266; 0.476; 2.355; 0.251	0.8779	0.8372	SkelSpheres	sp3-Atoms	merged	h2l_SkelSpheres_sp3-Atoms_merged
Random Forest regression	11; 11; 11; 11; 11; 11; 11; 11; 11	30; 32; 29; 30; 32; 29; 30; 32; 29	0.40	180; 191; 174; 180; 191; 174; 180; 191; 174	0.489; 0.714; 0.331; 0.496; 0.786; 0.307; 0.496; 1.079; 0.286	0.5538	0.2619	SkelSpheres	sp3-Atoms	merged	h2l_SkelSpheres_sp3-Atoms_merged
Random Forest regression	11; 11; 11; 11; 11; 11; 11; 11; 11	45; 48; 44; 45; 48; 44; 45; 48; 44	0.60	120; 128; 116; 120; 128; 116; 120; 128; 116	0.459; 0.960; 0.309; 0.455; 1.009; 0.348; 0.490; 0.949; 0.380	0.5954	0.2890	SkelSpheres	sp3-Atoms	merged	h2l_SkelSpheres_sp3-Atoms_merged
Random Forest regression	11; 11; 11; 11; 11; 11; 11; 11; 11	38; 40; 36; 38; 40; 36; 38; 40; 36	0.50	150; 159; 145; 150; 159; 145; 150; 159; 145	0.445; 0.884; 0.309; 0.486; 0.782; 0.325; 0.490; 0.787; 0.355	0.5403	0.2197	SkelSpheres	sp3-Atoms	merged	h2l_SkelSpheres_sp3-Atoms_merged
SVM regression	11; 11; 11; 11; 11; 11; 11; 11; 11	64; 60; 58; 64; 60; 60; 64; 58; 58	0.80	64; 60; 58; 64; 60; 60; 64; 58; 58	1.158; 2.858; 1.537; 1.462; 2.171; 2.416; 1.830; 1.901; 1.502	1.8706	0.5347	SkelSpheres	cLogP	merged	h2l_SkelSpheres_cLogP_merged
SVM regression	11; 11; 11; 11; 11; 11; 11; 11; 11	32; 30; 29; 32; 30; 30; 32; 29; 29	0.40	191; 180; 174; 191; 180; 180; 191; 174; 174	0.695; 1.724; 2.330; 0.814; 1.365; 1.631; 0.768; 2.922; 2.282	1.6146	0.7862	SkelSpheres	cLogP	merged	h2l_SkelSpheres_cLogP_merged
SVM regression	11; 11; 11; 11; 11; 11; 11; 11; 11	72; 68; 65; 72; 68; 68; 72; 65; 65	0.90	32; 30; 29; 32; 30; 30; 32; 29; 29	2.791; 1.962; 1.068; 2.204; 1.717; 3.736; 2.659; 1.175; 1.052	2.0404	0.9104	SkelSpheres	cLogP	merged	h2l_SkelSpheres_cLogP_merged
SVM regression	11; 11; 11; 11; 11; 11; 11; 11; 11	40; 38; 36; 40; 38; 38; 40; 36; 36	0.50	159; 150; 145; 159; 150; 150; 159; 145; 145	0.627; 1.957; 2.421; 0.801; 1.559; 1.322; 0.781; 2.797; 2.474	1.6377	0.8155	SkelSpheres	cLogP	merged	h2l_SkelSpheres_cLogP_merged
SVM regression	11; 11; 11; 11; 11; 11; 11; 11; 11	48; 45; 44; 48; 45; 45; 48; 44; 44	0.60	128; 120; 116; 128; 120; 120; 128; 116; 116	0.718; 2.567; 2.619; 0.962; 1.786; 1.493; 0.835; 3.155; 3.028	1.9070	0.9617	SkelSpheres	cLogP	merged	h2l_SkelSpheres_cLogP_merged
SVM regression	11; 11; 11; 11; 11; 11; 11; 11; 11	16; 15; 15; 16; 15; 15; 16; 15; 15	0.20	255; 240; 232; 255; 240; 240; 255; 232; 232	0.747; 1.308; 2.726; 0.795; 1.224; 1.588; 0.829; 2.384; 2.284	1.5428	0.7515	SkelSpheres	cLogP	merged	h2l_SkelSpheres_cLogP_merged
SVM regression	11; 11; 11; 11; 11; 11; 11; 11; 11	56; 53; 51; 56; 53; 53; 56; 51; 51	0.70	96; 90; 87; 96; 90; 90; 96; 87; 87	0.822; 2.414; 2.438; 1.053; 2.164; 1.801; 1.014; 3.469; 2.517	1.9658	0.8733	SkelSpheres	cLogP	merged	h2l_SkelSpheres_cLogP_merged
SVM regression	11; 11; 11; 11; 11; 11; 11; 11; 11	24; 23; 22; 24; 23; 23; 24; 22; 22	0.30	223; 210; 203; 223; 210; 210; 223; 203; 203	0.740; 1.454; 2.421; 0.830; 1.264; 1.370; 0.672; 2.510; 2.094	1.4839	0.7076	SkelSpheres	cLogP	merged	h2l_SkelSpheres_cLogP_merged
SVM regression	11; 11; 11; 11; 11; 11; 11; 11; 11	64; 60; 64; 58; 64; 60; 60; 58; 58	0.80	64; 60; 64; 58; 64; 60; 60; 58; 58	0.389; 0.169; 0.324; 0.132; 0.313; 0.247; 0.203; 0.105; 0.132	0.2238	0.1001	SkelSpheres	MW	merged	h2l_SkelSpheres_MW_merged
SVM regression	11; 11; 11; 11; 11; 11; 11; 11; 11	32; 30; 32; 29; 32; 30; 30; 29; 29	0.40	191; 180; 191; 174; 191; 180; 180; 174; 174	0.411; 0.366; 0.418; 0.311; 0.445; 0.307; 0.329; 0.330; 0.288	0.3561	0.0563	SkelSpheres	MW	merged	h2l_SkelSpheres_MW_merged
SVM regression	11; 11; 11; 11; 11; 11; 11; 11; 11	72; 68; 72; 65; 72; 68; 68; 65; 65	0.90	32; 30; 32; 29; 32; 30; 30; 29; 29	0.146; 0.093; 0.173; 0.097; 0.323; 0.136; 0.133; 0.084; 0.094	0.1421	0.0741	SkelSpheres	MW	merged	h2l_SkelSpheres_MW_merged
SVM regression	11; 11; 11; 11; 11; 11; 11; 11; 11	40; 38; 40; 36; 40; 38; 38; 36; 36	0.50	159; 150; 159; 145; 159; 150; 150; 145; 145	0.433; 0.275; 0.455; 0.221; 0.404; 0.257; 0.313; 0.268; 0.253	0.3199	0.0874	SkelSpheres	MW	merged	h2l_SkelSpheres_MW_merged
SVM regression	11; 11; 11; 11; 11; 11; 11; 11; 11	48; 45; 48; 44; 48; 45; 45; 44; 44	0.60	128; 120; 128; 116; 128; 120; 120; 116; 116	0.458; 0.289; 0.461; 0.232; 0.520; 0.245; 0.249; 0.201; 0.287	0.3269	0.1189	SkelSpheres	MW	merged	h2l_SkelSpheres_MW_merged
SVM regression	11; 11; 11; 11; 11; 11; 11; 11; 11	16; 15; 16; 15; 16; 15; 15; 15; 15	0.20	255; 240; 255; 232; 255; 240; 240; 232; 232	0.586; 0.495; 0.677; 0.446; 0.743; 0.495; 0.442; 0.428; 0.406	0.5242	0.1188	SkelSpheres	MW	merged	h2l_SkelSpheres_MW_merged
SVM regression	11; 11; 11; 11; 11; 11; 11; 11; 11	56; 53; 56; 51; 56; 53; 53; 51; 51	0.70	96; 90; 96; 87; 96; 90; 90; 87; 87	0.415; 0.267; 0.411; 0.175; 0.325; 0.273; 0.258; 0.174; 0.176	0.2749	0.0942	SkelSpheres	MW	merged	h2l_SkelSpheres_MW_merged
SVM regression	11; 11; 11; 11; 11; 11; 11; 11; 11	24; 23; 24; 22; 24; 23; 23; 22; 22	0.30	223; 210; 223; 203; 223; 210; 210; 203; 203	0.463; 0.415; 0.532; 0.467; 0.441; 0.383; 0.367; 0.330; 0.341	0.4154	0.0665	SkelSpheres	MW	merged	h2l_SkelSpheres_MW_merged
SVM regression	11; 11; 11; 11; 11; 11; 11; 11; 11	60; 64; 58; 60; 64; 58; 60; 64; 58	0.80	60; 64; 58; 60; 64; 58; 60; 64; 58	0.382; 0.414; 0.180; 0.459; 0.686; 0.155; 0.458; 0.675; 0.173	0.3980	0.2015	SkelSpheres	sp3-Atoms	merged	h2l_SkelSpheres_sp3-Atoms_merged
SVM regression	11; 11; 11; 11; 11; 11; 11; 11; 11	30; 32; 29; 30; 32; 29; 30; 32; 29	0.40	180; 191; 174; 180; 191; 174; 180; 191; 174	0.366; 0.564; 0.282; 0.408; 0.478; 0.253; 0.378; 0.801; 0.226	0.4173	0.1798	SkelSpheres	sp3-Atoms	merged	h2l_SkelSpheres_sp3-Atoms_merged
SVM regression	11; 11; 11; 11; 11; 11; 11; 11; 11	68; 72; 65; 68; 72; 65; 68; 72; 65	0.90	30; 32; 29; 30; 32; 29; 30; 32; 29	0.402; 0.600; 0.093; 0.397; 1.187; 0.098; 0.407; 0.735; 0.162	0.4534	0.3514	SkelSpheres	sp3-Atoms	merged	h2l_SkelSpheres_sp3-Atoms_merged
SVM regression	11; 11; 11; 11; 11; 11; 11; 11; 11	38; 40; 36; 38; 40; 36; 38; 40; 36	0.50	150; 159; 145; 150; 159; 145; 150; 159; 145	0.340; 0.688; 0.242; 0.348; 0.559; 0.256; 0.403; 0.648; 0.259	0.4159	0.1730	SkelSpheres	sp3-Atoms	merged	h2l_SkelSpheres_sp3-Atoms_merged
SVM regression	11; 11; 11; 11; 11; 11; 11; 11; 11	45; 48; 44; 45; 48; 44; 45; 48; 44	0.60	120; 128; 116; 120; 128; 116; 120; 128; 116	0.328; 0.629; 0.193; 0.342; 0.655; 0.260; 0.359; 0.709; 0.264	0.4154	0.1943	SkelSpheres	sp3-Atoms	merged	h2l_SkelSpheres_sp3-Atoms_merged
SVM regression	11; 11; 11; 11; 11; 11; 11; 11; 11	15; 16; 15; 15; 16; 15; 15; 16; 15	0.20	240; 255; 232; 240; 255; 232; 240; 255; 232	0.490; 0.846; 0.330; 0.450; 0.652; 0.272; 0.478; 0.701; 0.258	0.4974	0.2018	SkelSpheres	sp3-Atoms	merged	h2l_SkelSpheres_sp3-Atoms_merged
SVM regression	11; 11; 11; 11; 11; 11; 11; 11; 11	53; 56; 51; 53; 56; 51; 53; 56; 51	0.70	90; 96; 87; 90; 96; 87; 90; 96; 87	0.357; 0.639; 0.203; 0.386; 0.613; 0.255; 0.361; 0.637; 0.150	0.4001	0.1886	SkelSpheres	sp3-Atoms	merged	h2l_SkelSpheres_sp3-Atoms_merged
SVM regression	11; 11; 11; 11; 11; 11; 11; 11; 11	23; 24; 22; 23; 24; 22; 23; 24; 22	0.30	210; 223; 203; 210; 223; 203; 210; 223; 203	0.429; 0.656; 0.286; 0.406; 0.545; 0.299; 0.406; 0.777; 0.217	0.4468	0.1825	SkelSpheres	sp3-Atoms	merged	h2l_SkelSpheres_sp3-Atoms_merged
<datawarrior properties>
<axisColumn_2D View_0="SuccessiveFractionModel">
<axisColumn_2D View_1="SuccessiveErrorRelativeMedianAvr">
<axisColumn_3D View_0="<unassigned>">
<axisColumn_3D View_1="<unassigned>">
<axisColumn_3D View_2="<unassigned>">
<chartType_2D View="scatter">
<chartType_3D View="scatter">
<colorColumn_2D View="Name">
<colorCount_2D View="7">
<colorListMode_2D View="Categories">
<color_2D View_0="-11992833">
<color_2D View_1="-65494">
<color_2D View_2="-16732826">
<color_2D View_3="-256">
<color_2D View_4="-11546120">
<color_2D View_5="-2252554">
<color_2D View_6="-21735">
<columnFilter_Table="">
<columnWidth_Table_Descriptor="80">
<columnWidth_Table_Name="80">
<columnWidth_Table_NumTestObjects="80">
<columnWidth_Table_ObjectsLeftOut="80">
<columnWidth_Table_Property="80">
<columnWidth_Table_Repetitions="80">
<columnWidth_Table_Source="80">
<columnWidth_Table_SourceFile="80">
<columnWidth_Table_SuccessiveErrorRelativeMedian="80">
<columnWidth_Table_SuccessiveErrorRelativeMedianAvr="80">
<columnWidth_Table_SuccessiveErrorRelativeMedianSDV="80">
<columnWidth_Table_SuccessiveFractionModel="80">
<detailView="height[Data]=1">
<faceColor3D_3D View="-1250054">
<filter0="#category#	Descriptor	PathFp	SkelSpheres">
<filter1="#category#	Property	cLogP	sp3-Atoms">
<jitterAxes_2D View="1">
<jittering_2D View="0.19">
<mainSplitting="0.72741">
<mainView="2D View">
<mainViewCount="3">
<mainViewDockInfo0="root">
<mainViewDockInfo1="Table	center">
<mainViewDockInfo2="2D View	center">
<mainViewInFront1="true">
<mainViewName0="Table">
<mainViewName1="2D View">
<mainViewName2="3D View">
<mainViewType0="tableView">
<mainViewType1="2Dview">
<mainViewType2="3Dview">
<markersize_2D View="0.6084">
<rightSplitting="0.66352">
<rotationMatrix_3D View00="1">
<rotationMatrix_3D View01="0">
<rotationMatrix_3D View02="0">
<rotationMatrix_3D View10="0">
<rotationMatrix_3D View11="1">
<rotationMatrix_3D View12="0">
<rotationMatrix_3D View20="0">
<rotationMatrix_3D View21="0">
<rotationMatrix_3D View22="1">
<rowHeight_Table="120">
</datawarrior properties>
