# Supplementary material for: Limits of Prediction for Machine Learning in Drug Discovery
Source: Front Pharmacol. 2022 Mar 10;13:832120. doi: 10.3389/fphar.2022.832120 (PMC8960959; doi:10.3389/fphar.2022.832120)
Supplement: Supplementary file 1 [file DataSheet1.ZIP › supportingInformation/publication/results_l2h.dwar]

<datawarrior-fileinfo>
<version="3.3">
<created="1580732803300">
<rowcount="504">
</datawarrior-fileinfo>
Name	Repetitions	ObjectsLeftOut	SuccessiveFractionModel	NumTestObjects	SuccessiveErrorRelativeMedian	SuccessiveErrorRelativeMedianAvr	SuccessiveErrorRelativeMedianSDV	Descriptor	Property	Source	SourceFile
Median	11; 11; 11; 11; 11; 11; 11; 11; 11	32; 30; 32; 29; 32; 30; 30; 29; 29	0.40	191; 180; 191; 174; 191; 180; 180; 174; 174	0.601; 0.501; 0.598; 0.486; 0.607; 0.501; 0.500; 0.487; 0.474	0.5283	0.0560	SkelSpheres	MW	merged	l2h_SkelSpheres_MW_merged
Median	11; 11; 11; 11; 11; 11; 11; 11; 11	64; 60; 64; 58; 64; 60; 60; 58; 58	0.80	64; 60; 64; 58; 64; 60; 60; 58; 58	0.477; 0.387; 0.463; 0.413; 0.467; 0.388; 0.393; 0.407; 0.404	0.4221	0.0364	SkelSpheres	MW	merged	l2h_SkelSpheres_MW_merged
SVM regression	11; 11; 11; 11; 11; 11; 11; 11; 11	64; 60; 64; 58; 64; 60; 60; 58; 58	0.80	64; 60; 64; 58; 64; 60; 60; 58; 58	0.077; 0.053; 0.058; 0.061; 0.070; 0.037; 0.057; 0.054; 0.051	0.0576	0.0114	SkelSpheres	MW	merged	l2h_SkelSpheres_MW_merged
PLS	11; 11; 11; 11; 11; 11; 11; 11; 11	64; 60; 64; 58; 64; 60; 60; 58; 58	0.80	64; 60; 64; 58; 64; 60; 60; 58; 58	0.010; 0.010; 0.016; 0.009; 0.014; 0.007; 0.009; 0.007; 0.020	0.0113	0.0044	SkelSpheres	MW	merged	l2h_SkelSpheres_MW_merged
KNN regression	11; 11; 11; 11; 11; 11; 11; 11; 11	16; 15; 16; 15; 16; 15; 15; 15; 15	0.20	255; 240; 255; 232; 255; 240; 240; 232; 232	0.597; 0.506; 0.591; 0.487; 0.610; 0.507; 0.506; 0.501; 0.476	0.5312	0.0523	SkelSpheres	MW	merged	l2h_SkelSpheres_MW_merged
Gaussian process regression	11; 11; 11; 11; 11; 11; 11; 11; 11	72; 68; 72; 65; 72; 68; 68; 65; 65	0.90	32; 30; 32; 29; 32; 30; 30; 29; 29	0.007; 0.006; 0.017; 0.012; 0.010; 0.005; 0.011; 0.009; 0.010	0.0097	0.0036	SkelSpheres	MW	merged	l2h_SkelSpheres_MW_merged
Random Forest regression	11; 11; 11; 11; 11; 11; 11; 11; 11	56; 53; 56; 51; 56; 53; 53; 51; 51	0.70	96; 90; 96; 87; 96; 90; 90; 87; 87	0.206; 0.168; 0.207; 0.180; 0.219; 0.180; 0.177; 0.170; 0.172	0.1866	0.0189	SkelSpheres	MW	merged	l2h_SkelSpheres_MW_merged
Gaussian process regression	11; 11; 11; 11; 11; 11; 11; 11; 11	40; 38; 40; 36; 40; 38; 38; 36; 36	0.50	159; 150; 159; 145; 159; 150; 150; 145; 145	0.111; 0.096; 0.091; 0.130; 0.112; 0.095; 0.113; 0.104; 0.120	0.1080	0.0127	SkelSpheres	MW	merged	l2h_SkelSpheres_MW_merged
KNN regression	11; 11; 11; 11; 11; 11; 11; 11; 11	48; 45; 48; 44; 48; 45; 45; 44; 44	0.60	128; 120; 128; 116; 128; 120; 120; 116; 116	0.261; 0.225; 0.254; 0.203; 0.254; 0.219; 0.216; 0.216; 0.234	0.2313	0.0206	SkelSpheres	MW	merged	l2h_SkelSpheres_MW_merged
Random Forest regression	11; 11; 11; 11; 11; 11; 11; 11; 11	16; 15; 16; 15; 16; 15; 15; 15; 15	0.20	255; 240; 255; 232; 255; 240; 240; 232; 232	0.603; 0.508; 0.579; 0.461; 0.603; 0.496; 0.497; 0.461; 0.463	0.5190	0.0599	SkelSpheres	MW	merged	l2h_SkelSpheres_MW_merged
PLS Power	11; 11; 11; 11; 11; 11; 11; 11; 11	32; 30; 32; 29; 32; 30; 30; 29; 29	0.40	191; 180; 191; 174; 191; 180; 180; 174; 174	0.042; 0.019; 0.099; 0.054; 0.062; 0.022; 0.051; 0.063; 0.069	0.0534	0.0245	SkelSpheres	MW	merged	l2h_SkelSpheres_MW_merged
PLS Power	11; 11; 11; 11; 11; 11; 11; 11; 11	64; 60; 64; 58; 64; 60; 60; 58; 58	0.80	64; 60; 64; 58; 64; 60; 60; 58; 58	0.011; 0.009; 0.017; 0.011; 0.011; 0.007; 0.009; 0.007; 0.018	0.0111	0.0040	SkelSpheres	MW	merged	l2h_SkelSpheres_MW_merged
SVM regression	11; 11; 11; 11; 11; 11; 11; 11; 11	32; 30; 32; 29; 32; 30; 30; 29; 29	0.40	191; 180; 191; 174; 191; 180; 180; 174; 174	0.222; 0.230; 0.185; 0.193; 0.187; 0.188; 0.276; 0.189; 0.258	0.2142	0.0343	SkelSpheres	MW	merged	l2h_SkelSpheres_MW_merged
Median	11; 11; 11; 11; 11; 11; 11; 11; 11	72; 68; 72; 65; 72; 68; 68; 65; 65	0.90	32; 30; 32; 29; 32; 30; 30; 29; 29	0.435; 0.373; 0.450; 0.382; 0.450; 0.364; 0.369; 0.380; 0.372	0.3972	0.0365	SkelSpheres	MW	merged	l2h_SkelSpheres_MW_merged
PLS	11; 11; 11; 11; 11; 11; 11; 11; 11	32; 30; 32; 29; 32; 30; 30; 29; 29	0.40	191; 180; 191; 174; 191; 180; 180; 174; 174	0.067; 0.029; 0.111; 0.053; 0.086; 0.041; 0.038; 0.058; 0.058	0.0601	0.0255	SkelSpheres	MW	merged	l2h_SkelSpheres_MW_merged
Median	11; 11; 11; 11; 11; 11; 11; 11; 11	24; 23; 24; 22; 24; 23; 23; 22; 22	0.30	223; 210; 223; 203; 223; 210; 210; 203; 203	0.655; 0.537; 0.621; 0.499; 0.639; 0.538; 0.537; 0.497; 0.497	0.5578	0.0634	SkelSpheres	MW	merged	l2h_SkelSpheres_MW_merged
Median	11; 11; 11; 11; 11; 11; 11; 11; 11	56; 53; 56; 51; 56; 53; 53; 51; 51	0.70	96; 90; 96; 87; 96; 90; 90; 87; 87	0.497; 0.422; 0.503; 0.424; 0.509; 0.413; 0.419; 0.423; 0.419	0.4477	0.0417	SkelSpheres	MW	merged	l2h_SkelSpheres_MW_merged
PLS	11; 11; 11; 11; 11; 11; 11; 11; 11	72; 68; 72; 65; 72; 68; 68; 65; 65	0.90	32; 30; 32; 29; 32; 30; 30; 29; 29	0.007; 0.006; 0.016; 0.007; 0.008; 0.005; 0.010; 0.004; 0.006	0.0077	0.0036	SkelSpheres	MW	merged	l2h_SkelSpheres_MW_merged
SVM regression	11; 11; 11; 11; 11; 11; 11; 11; 11	72; 68; 72; 65; 72; 68; 68; 65; 65	0.90	32; 30; 32; 29; 32; 30; 30; 29; 29	0.026; 0.027; 0.053; 0.030; 0.035; 0.020; 0.027; 0.030; 0.033	0.0312	0.0092	SkelSpheres	MW	merged	l2h_SkelSpheres_MW_merged
Random Forest regression	11; 11; 11; 11; 11; 11; 11; 11; 11	64; 60; 64; 58; 64; 60; 60; 58; 58	0.80	64; 60; 64; 58; 64; 60; 60; 58; 58	0.139; 0.099; 0.146; 0.116; 0.145; 0.092; 0.121; 0.128; 0.127	0.1237	0.0190	SkelSpheres	MW	merged	l2h_SkelSpheres_MW_merged
Gaussian process regression	11; 11; 11; 11; 11; 11; 11; 11; 11	48; 45; 48; 44; 48; 45; 45; 44; 44	0.60	128; 120; 128; 116; 128; 120; 120; 116; 116	0.060; 0.056; 0.056; 0.070; 0.046; 0.060; 0.068; 0.074; 0.063	0.0614	0.0085	SkelSpheres	MW	merged	l2h_SkelSpheres_MW_merged
KNN regression	11; 11; 11; 11; 11; 11; 11; 11; 11	40; 38; 40; 36; 40; 38; 38; 36; 36	0.50	159; 150; 159; 145; 159; 150; 150; 145; 145	0.328; 0.284; 0.332; 0.270; 0.365; 0.289; 0.288; 0.283; 0.265	0.3004	0.0335	SkelSpheres	MW	merged	l2h_SkelSpheres_MW_merged
PLS Power	11; 11; 11; 11; 11; 11; 11; 11; 11	40; 38; 40; 36; 40; 38; 38; 36; 36	0.50	159; 150; 159; 145; 159; 150; 150; 145; 145	0.027; 0.033; 0.044; 0.066; 0.047; 0.025; 0.037; 0.044; 0.038	0.0401	0.0123	SkelSpheres	MW	merged	l2h_SkelSpheres_MW_merged
Gaussian process regression	11; 11; 11; 11; 11; 11; 11; 11; 11	16; 15; 16; 15; 16; 15; 15; 15; 15	0.20	255; 240; 255; 232; 255; 240; 240; 232; 232	0.904; 0.945; 0.773; 0.985; 0.878; 0.938; 0.926; 0.961; 0.948	0.9176	0.0625	SkelSpheres	MW	merged	l2h_SkelSpheres_MW_merged
Random Forest regression	11; 11; 11; 11; 11; 11; 11; 11; 11	24; 23; 24; 22; 24; 23; 23; 22; 22	0.30	223; 210; 223; 203; 223; 210; 210; 203; 203	0.493; 0.426; 0.513; 0.406; 0.509; 0.418; 0.421; 0.394; 0.390	0.4411	0.0496	SkelSpheres	MW	merged	l2h_SkelSpheres_MW_merged
KNN regression	11; 11; 11; 11; 11; 11; 11; 11; 11	72; 68; 72; 65; 72; 68; 68; 65; 65	0.90	32; 30; 32; 29; 32; 30; 30; 29; 29	0.067; 0.044; 0.096; 0.072; 0.075; 0.037; 0.037; 0.064; 0.059	0.0612	0.0195	SkelSpheres	MW	merged	l2h_SkelSpheres_MW_merged
PLS Power	11; 11; 11; 11; 11; 11; 11; 11; 11	72; 68; 72; 65; 72; 68; 68; 65; 65	0.90	32; 30; 32; 29; 32; 30; 30; 29; 29	0.009; 0.006; 0.018; 0.010; 0.009; 0.006; 0.010; 0.004; 0.005	0.0086	0.0042	SkelSpheres	MW	merged	l2h_SkelSpheres_MW_merged
PLS	11; 11; 11; 11; 11; 11; 11; 11; 11	40; 38; 40; 36; 40; 38; 38; 36; 36	0.50	159; 150; 159; 145; 159; 150; 150; 145; 145	0.050; 0.030; 0.066; 0.041; 0.057; 0.033; 0.032; 0.045; 0.044	0.0442	0.0120	SkelSpheres	MW	merged	l2h_SkelSpheres_MW_merged
SVM regression	11; 11; 11; 11; 11; 11; 11; 11; 11	40; 38; 40; 36; 40; 38; 38; 36; 36	0.50	159; 150; 159; 145; 159; 150; 150; 145; 145	0.219; 0.155; 0.159; 0.146; 0.172; 0.157; 0.240; 0.150; 0.155	0.1726	0.0335	SkelSpheres	MW	merged	l2h_SkelSpheres_MW_merged
Median	11; 11; 11; 11; 11; 11; 11; 11; 11	16; 15; 16; 15; 16; 15; 15; 15; 15	0.20	255; 240; 255; 232; 255; 240; 240; 232; 232	0.705; 0.565; 0.705; 0.536; 0.681; 0.562; 0.561; 0.532; 0.535	0.5980	0.0756	SkelSpheres	MW	merged	l2h_SkelSpheres_MW_merged
SVM regression	11; 11; 11; 11; 11; 11; 11; 11; 11	48; 45; 48; 44; 48; 45; 45; 44; 44	0.60	128; 120; 128; 116; 128; 120; 120; 116; 116	0.132; 0.129; 0.112; 0.138; 0.131; 0.122; 0.136; 0.126; 0.118	0.1271	0.0085	SkelSpheres	MW	merged	l2h_SkelSpheres_MW_merged
PLS	11; 11; 11; 11; 11; 11; 11; 11; 11	48; 45; 48; 44; 48; 45; 45; 44; 44	0.60	128; 120; 128; 116; 128; 120; 120; 116; 116	0.030; 0.028; 0.046; 0.027; 0.021; 0.027; 0.034; 0.042; 0.028	0.0314	0.0079	SkelSpheres	MW	merged	l2h_SkelSpheres_MW_merged
Median	11; 11; 11; 11; 11; 11; 11; 11; 11	48; 45; 48; 44; 48; 45; 45; 44; 44	0.60	128; 120; 128; 116; 128; 120; 120; 116; 116	0.524; 0.444; 0.521; 0.442; 0.544; 0.442; 0.442; 0.447; 0.441	0.4719	0.0438	SkelSpheres	MW	merged	l2h_SkelSpheres_MW_merged
Random Forest regression	11; 11; 11; 11; 11; 11; 11; 11; 11	72; 68; 72; 65; 72; 68; 68; 65; 65	0.90	32; 30; 32; 29; 32; 30; 30; 29; 29	0.070; 0.044; 0.089; 0.058; 0.066; 0.044; 0.048; 0.068; 0.064	0.0612	0.0146	SkelSpheres	MW	merged	l2h_SkelSpheres_MW_merged
KNN regression	11; 11; 11; 11; 11; 11; 11; 11; 11	32; 30; 32; 29; 32; 30; 30; 29; 29	0.40	191; 180; 191; 174; 191; 180; 180; 174; 174	0.408; 0.382; 0.413; 0.344; 0.423; 0.353; 0.358; 0.345; 0.345	0.3746	0.0324	SkelSpheres	MW	merged	l2h_SkelSpheres_MW_merged
Gaussian process regression	11; 11; 11; 11; 11; 11; 11; 11; 11	56; 53; 56; 51; 56; 53; 53; 51; 51	0.70	96; 90; 96; 87; 96; 90; 90; 87; 87	0.023; 0.027; 0.031; 0.031; 0.020; 0.036; 0.045; 0.038; 0.038	0.0321	0.0080	SkelSpheres	MW	merged	l2h_SkelSpheres_MW_merged
Random Forest regression	11; 11; 11; 11; 11; 11; 11; 11; 11	32; 30; 32; 29; 32; 30; 30; 29; 29	0.40	191; 180; 191; 174; 191; 180; 180; 174; 174	0.401; 0.358; 0.408; 0.353; 0.409; 0.351; 0.342; 0.337; 0.335	0.3660	0.0310	SkelSpheres	MW	merged	l2h_SkelSpheres_MW_merged
PLS Power	11; 11; 11; 11; 11; 11; 11; 11; 11	48; 45; 48; 44; 48; 45; 45; 44; 44	0.60	128; 120; 128; 116; 128; 120; 120; 116; 116	0.029; 0.033; 0.042; 0.026; 0.022; 0.023; 0.037; 0.053; 0.033	0.0331	0.0099	SkelSpheres	MW	merged	l2h_SkelSpheres_MW_merged
Gaussian process regression	11; 11; 11; 11; 11; 11; 11; 11; 11	24; 23; 24; 22; 24; 23; 23; 22; 22	0.30	223; 210; 223; 203; 223; 210; 210; 203; 203	0.454; 0.481; 0.430; 0.487; 0.406; 0.522; 0.531; 0.492; 0.455	0.4731	0.0409	SkelSpheres	MW	merged	l2h_SkelSpheres_MW_merged
KNN regression	11; 11; 11; 11; 11; 11; 11; 11; 11	64; 60; 64; 58; 64; 60; 60; 58; 58	0.80	64; 60; 64; 58; 64; 60; 60; 58; 58	0.142; 0.094; 0.127; 0.124; 0.134; 0.071; 0.093; 0.126; 0.122	0.1148	0.0233	SkelSpheres	MW	merged	l2h_SkelSpheres_MW_merged
SVM regression	11; 11; 11; 11; 11; 11; 11; 11; 11	16; 15; 16; 15; 16; 15; 15; 15; 15	0.20	255; 240; 255; 232; 255; 240; 240; 232; 232	0.543; 0.329; 0.393; 0.227; 0.396; 0.388; 0.311; 0.353; 0.268	0.3564	0.0909	SkelSpheres	MW	merged	l2h_SkelSpheres_MW_merged
PLS	11; 11; 11; 11; 11; 11; 11; 11; 11	16; 15; 16; 15; 16; 15; 15; 15; 15	0.20	255; 240; 255; 232; 255; 240; 240; 232; 232	0.246; 0.066; 0.217; 0.066; 0.187; 0.086; 0.059; 0.109; 0.086	0.1247	0.0721	SkelSpheres	MW	merged	l2h_SkelSpheres_MW_merged
PLS Power	11; 11; 11; 11; 11; 11; 11; 11; 11	16; 15; 16; 15; 16; 15; 15; 15; 15	0.20	255; 240; 255; 232; 255; 240; 240; 232; 232	0.307; 0.111; 0.121; 0.175; 0.200; 0.220; 0.033; 0.077; 0.042	0.1429	0.0903	SkelSpheres	MW	merged	l2h_SkelSpheres_MW_merged
PLS	11; 11; 11; 11; 11; 11; 11; 11; 11	56; 53; 56; 51; 56; 53; 53; 51; 51	0.70	96; 90; 96; 87; 96; 90; 90; 87; 87	0.016; 0.016; 0.024; 0.014; 0.015; 0.019; 0.023; 0.013; 0.016	0.0173	0.0039	SkelSpheres	MW	merged	l2h_SkelSpheres_MW_merged
SVM regression	11; 11; 11; 11; 11; 11; 11; 11; 11	56; 53; 56; 51; 56; 53; 53; 51; 51	0.70	96; 90; 96; 87; 96; 90; 90; 87; 87	0.157; 0.073; 0.094; 0.071; 0.111; 0.091; 0.103; 0.086; 0.074	0.0956	0.0268	SkelSpheres	MW	merged	l2h_SkelSpheres_MW_merged
Median	11; 11; 11; 11; 11; 11; 11; 11; 11	40; 38; 40; 36; 40; 38; 38; 36; 36	0.50	159; 150; 159; 145; 159; 150; 150; 145; 145	0.574; 0.471; 0.580; 0.459; 0.585; 0.471; 0.474; 0.454; 0.452	0.5022	0.0586	SkelSpheres	MW	merged	l2h_SkelSpheres_MW_merged
Gaussian process regression	11; 11; 11; 11; 11; 11; 11; 11; 11	64; 60; 64; 58; 64; 60; 60; 58; 58	0.80	64; 60; 64; 58; 64; 60; 60; 58; 58	0.016; 0.015; 0.017; 0.015; 0.016; 0.010; 0.020; 0.019; 0.031	0.0177	0.0057	SkelSpheres	MW	merged	l2h_SkelSpheres_MW_merged
KNN regression	11; 11; 11; 11; 11; 11; 11; 11; 11	24; 23; 24; 22; 24; 23; 23; 22; 22	0.30	223; 210; 223; 203; 223; 210; 210; 203; 203	0.492; 0.418; 0.509; 0.407; 0.521; 0.432; 0.441; 0.404; 0.408	0.4480	0.0466	SkelSpheres	MW	merged	l2h_SkelSpheres_MW_merged
Random Forest regression	11; 11; 11; 11; 11; 11; 11; 11; 11	48; 45; 48; 44; 48; 45; 45; 44; 44	0.60	128; 120; 128; 116; 128; 120; 120; 116; 116	0.259; 0.224; 0.254; 0.230; 0.268; 0.226; 0.226; 0.230; 0.212	0.2366	0.0189	SkelSpheres	MW	merged	l2h_SkelSpheres_MW_merged
Gaussian process regression	11; 11; 11; 11; 11; 11; 11; 11; 11	32; 30; 32; 29; 32; 30; 30; 29; 29	0.40	191; 180; 191; 174; 191; 180; 180; 174; 174	0.204; 0.236; 0.227; 0.240; 0.236; 0.274; 0.245; 0.208; 0.245	0.2350	0.0209	SkelSpheres	MW	merged	l2h_SkelSpheres_MW_merged
Random Forest regression	11; 11; 11; 11; 11; 11; 11; 11; 11	40; 38; 40; 36; 40; 38; 38; 36; 36	0.50	159; 150; 159; 145; 159; 150; 150; 145; 145	0.339; 0.286; 0.324; 0.284; 0.360; 0.289; 0.268; 0.276; 0.295	0.3023	0.0313	SkelSpheres	MW	merged	l2h_SkelSpheres_MW_merged
KNN regression	11; 11; 11; 11; 11; 11; 11; 11; 11	56; 53; 56; 51; 56; 53; 53; 51; 51	0.70	96; 90; 96; 87; 96; 90; 90; 87; 87	0.209; 0.152; 0.183; 0.161; 0.218; 0.152; 0.167; 0.139; 0.170	0.1723	0.0266	SkelSpheres	MW	merged	l2h_SkelSpheres_MW_merged
PLS Power	11; 11; 11; 11; 11; 11; 11; 11; 11	24; 23; 24; 22; 24; 23; 23; 22; 22	0.30	223; 210; 223; 203; 223; 210; 210; 203; 203	0.055; 0.033; 0.118; 0.105; 0.036; 0.057; 0.053; 0.059; 0.082	0.0664	0.0293	SkelSpheres	MW	merged	l2h_SkelSpheres_MW_merged
PLS Power	11; 11; 11; 11; 11; 11; 11; 11; 11	56; 53; 56; 51; 56; 53; 53; 51; 51	0.70	96; 90; 96; 87; 96; 90; 90; 87; 87	0.013; 0.015; 0.022; 0.016; 0.016; 0.022; 0.025; 0.010; 0.019	0.0176	0.0048	SkelSpheres	MW	merged	l2h_SkelSpheres_MW_merged
PLS	11; 11; 11; 11; 11; 11; 11; 11; 11	24; 23; 24; 22; 24; 23; 23; 22; 22	0.30	223; 210; 223; 203; 223; 210; 210; 203; 203	0.096; 0.054; 0.161; 0.049; 0.101; 0.057; 0.035; 0.059; 0.061	0.0748	0.0387	SkelSpheres	MW	merged	l2h_SkelSpheres_MW_merged
SVM regression	11; 11; 11; 11; 11; 11; 11; 11; 11	24; 23; 24; 22; 24; 23; 23; 22; 22	0.30	223; 210; 223; 203; 223; 210; 210; 203; 203	0.307; 0.222; 0.280; 0.224; 0.456; 0.234; 0.236; 0.340; 0.255	0.2838	0.0761	SkelSpheres	MW	merged	l2h_SkelSpheres_MW_merged
Median	11; 11; 11; 11; 11; 11; 11; 11; 11	30; 32; 29; 30; 32; 29; 30; 32; 29	0.40	180; 191; 174; 180; 191; 174; 180; 191; 174	0.417; 0.636; 0.333; 0.364; 0.636; 0.333; 0.364; 0.636; 0.333	0.4502	0.1417	FragFp	sp3-Atoms	merged	l2h_FragFp_sp3-Atoms_merged
Median	11; 11; 11; 11; 11; 11; 11; 11; 11	60; 64; 58; 60; 64; 58; 60; 64; 58	0.80	60; 64; 58; 60; 64; 58; 60; 64; 58	0.357; 0.462; 0.250; 0.346; 0.462; 0.211; 0.357; 0.462; 0.250	0.3508	0.0981	FragFp	sp3-Atoms	merged	l2h_FragFp_sp3-Atoms_merged
SVM regression	11; 11; 11; 11; 11; 11; 11; 11; 11	60; 64; 58; 60; 64; 58; 60; 64; 58	0.80	60; 64; 58; 60; 64; 58; 60; 64; 58	0.163; 0.075; 0.091; 0.144; 0.078; 0.077; 0.180; 0.089; 0.110	0.1119	0.0403	FragFp	sp3-Atoms	merged	l2h_FragFp_sp3-Atoms_merged
PLS	11; 11; 11; 11; 11; 11; 11; 11; 11	60; 64; 58; 60; 64; 58; 60; 64; 58	0.80	60; 64; 58; 60; 64; 58; 60; 64; 58	0.139; 0.055; 0.088; 0.113; 0.045; 0.070; 0.127; 0.075; 0.072	0.0871	0.0325	FragFp	sp3-Atoms	merged	l2h_FragFp_sp3-Atoms_merged
KNN regression	11; 11; 11; 11; 11; 11; 11; 11; 11	15; 16; 15; 15; 16; 15; 15; 16; 15	0.20	240; 255; 232; 240; 255; 232; 240; 255; 232	0.408; 0.654; 0.333; 0.422; 0.630; 0.353; 0.413; 0.641; 0.353	0.4674	0.1342	FragFp	sp3-Atoms	merged	l2h_FragFp_sp3-Atoms_merged
Gaussian process regression	11; 11; 11; 11; 11; 11; 11; 11; 11	68; 72; 65; 68; 72; 65; 68; 72; 65	0.90	30; 32; 29; 30; 32; 29; 30; 32; 29	0.158; 0.040; 0.101; 0.113; 0.091; 0.095; 0.140; 0.062; 0.082	0.0980	0.0364	FragFp	sp3-Atoms	merged	l2h_FragFp_sp3-Atoms_merged
Random Forest regression	11; 11; 11; 11; 11; 11; 11; 11; 11	53; 56; 51; 53; 56; 51; 53; 56; 51	0.70	90; 96; 87; 90; 96; 87; 90; 96; 87	0.259; 0.220; 0.128; 0.250; 0.256; 0.116; 0.261; 0.180; 0.124	0.1993	0.0629	FragFp	sp3-Atoms	merged	l2h_FragFp_sp3-Atoms_merged
Gaussian process regression	11; 11; 11; 11; 11; 11; 11; 11; 11	38; 40; 36; 38; 40; 36; 38; 40; 36	0.50	150; 159; 145; 150; 159; 145; 150; 159; 145	0.216; 0.241; 0.072; 0.257; 0.237; 0.105; 0.232; 0.286; 0.102	0.1942	0.0788	FragFp	sp3-Atoms	merged	l2h_FragFp_sp3-Atoms_merged
KNN regression	11; 11; 11; 11; 11; 11; 11; 11; 11	45; 48; 44; 45; 48; 44; 45; 48; 44	0.60	120; 128; 116; 120; 128; 116; 120; 128; 116	0.305; 0.296; 0.140; 0.308; 0.292; 0.131; 0.270; 0.311; 0.139	0.2436	0.0811	FragFp	sp3-Atoms	merged	l2h_FragFp_sp3-Atoms_merged
Random Forest regression	11; 11; 11; 11; 11; 11; 11; 11; 11	15; 16; 15; 15; 16; 15; 15; 16; 15	0.20	240; 255; 232; 240; 255; 232; 240; 255; 232	0.421; 0.641; 0.347; 0.407; 0.627; 0.337; 0.412; 0.641; 0.348	0.4646	0.1324	FragFp	sp3-Atoms	merged	l2h_FragFp_sp3-Atoms_merged
PLS Power	11; 11; 11; 11; 11; 11; 11; 11; 11	30; 32; 29; 30; 32; 29; 30; 32; 29	0.40	180; 191; 174; 180; 191; 174; 180; 191; 174	0.242; 0.266; 0.101; 0.303; 0.271; 0.082; 0.273; 0.279; 0.110	0.2141	0.0890	FragFp	sp3-Atoms	merged	l2h_FragFp_sp3-Atoms_merged
PLS Power	11; 11; 11; 11; 11; 11; 11; 11; 11	60; 64; 58; 60; 64; 58; 60; 64; 58	0.80	60; 64; 58; 60; 64; 58; 60; 64; 58	0.156; 0.056; 0.089; 0.133; 0.075; 0.049; 0.141; 0.058; 0.076	0.0926	0.0404	FragFp	sp3-Atoms	merged	l2h_FragFp_sp3-Atoms_merged
SVM regression	11; 11; 11; 11; 11; 11; 11; 11; 11	30; 32; 29; 30; 32; 29; 30; 32; 29	0.40	180; 191; 174; 180; 191; 174; 180; 191; 174	0.292; 0.309; 0.150; 0.305; 0.292; 0.154; 0.293; 0.363; 0.135	0.2548	0.0843	FragFp	sp3-Atoms	merged	l2h_FragFp_sp3-Atoms_merged
Median	11; 11; 11; 11; 11; 11; 11; 11; 11	68; 72; 65; 68; 72; 65; 68; 72; 65	0.90	30; 32; 29; 30; 32; 29; 30; 32; 29	0.400; 0.429; 0.238; 0.357; 0.429; 0.238; 0.400; 0.429; 0.238	0.3509	0.0876	FragFp	sp3-Atoms	merged	l2h_FragFp_sp3-Atoms_merged
PLS	11; 11; 11; 11; 11; 11; 11; 11; 11	30; 32; 29; 30; 32; 29; 30; 32; 29	0.40	180; 191; 174; 180; 191; 174; 180; 191; 174	0.234; 0.178; 0.083; 0.275; 0.278; 0.082; 0.272; 0.261; 0.106	0.1966	0.0856	FragFp	sp3-Atoms	merged	l2h_FragFp_sp3-Atoms_merged
Median	11; 11; 11; 11; 11; 11; 11; 11; 11	23; 24; 22; 23; 24; 22; 23; 24; 22	0.30	210; 223; 203; 210; 223; 203; 210; 223; 203	0.364; 0.700; 0.389; 0.455; 0.700; 0.353; 0.455; 0.727; 0.389	0.5036	0.1582	FragFp	sp3-Atoms	merged	l2h_FragFp_sp3-Atoms_merged
Median	11; 11; 11; 11; 11; 11; 11; 11; 11	53; 56; 51; 53; 56; 51; 53; 56; 51	0.70	90; 96; 87; 90; 96; 87; 90; 96; 87	0.385; 0.538; 0.211; 0.385; 0.462; 0.211; 0.385; 0.538; 0.211	0.3696	0.1330	FragFp	sp3-Atoms	merged	l2h_FragFp_sp3-Atoms_merged
PLS	11; 11; 11; 11; 11; 11; 11; 11; 11	68; 72; 65; 68; 72; 65; 68; 72; 65	0.90	30; 32; 29; 30; 32; 29; 30; 32; 29	0.166; 0.029; 0.093; 0.090; 0.060; 0.058; 0.122; 0.051; 0.065	0.0816	0.0418	FragFp	sp3-Atoms	merged	l2h_FragFp_sp3-Atoms_merged
SVM regression	11; 11; 11; 11; 11; 11; 11; 11; 11	68; 72; 65; 68; 72; 65; 68; 72; 65	0.90	30; 32; 29; 30; 32; 29; 30; 32; 29	0.184; 0.064; 0.107; 0.128; 0.075; 0.115; 0.144; 0.067; 0.090	0.1082	0.0396	FragFp	sp3-Atoms	merged	l2h_FragFp_sp3-Atoms_merged
Random Forest regression	11; 11; 11; 11; 11; 11; 11; 11; 11	60; 64; 58; 60; 64; 58; 60; 64; 58	0.80	60; 64; 58; 60; 64; 58; 60; 64; 58	0.229; 0.158; 0.124; 0.227; 0.172; 0.122; 0.224; 0.132; 0.127	0.1683	0.0467	FragFp	sp3-Atoms	merged	l2h_FragFp_sp3-Atoms_merged
Gaussian process regression	11; 11; 11; 11; 11; 11; 11; 11; 11	45; 48; 44; 45; 48; 44; 45; 48; 44	0.60	120; 128; 116; 120; 128; 116; 120; 128; 116	0.217; 0.143; 0.064; 0.170; 0.262; 0.068; 0.199; 0.166; 0.065	0.1504	0.0720	FragFp	sp3-Atoms	merged	l2h_FragFp_sp3-Atoms_merged
KNN regression	11; 11; 11; 11; 11; 11; 11; 11; 11	38; 40; 36; 38; 40; 36; 38; 40; 36	0.50	150; 159; 145; 150; 159; 145; 150; 159; 145	0.318; 0.368; 0.158; 0.333; 0.345; 0.158; 0.299; 0.362; 0.165	0.2784	0.0910	FragFp	sp3-Atoms	merged	l2h_FragFp_sp3-Atoms_merged
PLS Power	11; 11; 11; 11; 11; 11; 11; 11; 11	38; 40; 36; 38; 40; 36; 38; 40; 36	0.50	150; 159; 145; 150; 159; 145; 150; 159; 145	0.224; 0.221; 0.070; 0.254; 0.182; 0.093; 0.233; 0.261; 0.094	0.1813	0.0754	FragFp	sp3-Atoms	merged	l2h_FragFp_sp3-Atoms_merged
Gaussian process regression	11; 11; 11; 11; 11; 11; 11; 11; 11	15; 16; 15; 15; 16; 15; 15; 16; 15	0.20	240; 255; 232; 240; 255; 232; 240; 255; 232	0.361; 0.815; 0.705; 0.371; 0.857; 0.723; 0.430; 0.778; 0.644	0.6316	0.1941	FragFp	sp3-Atoms	merged	l2h_FragFp_sp3-Atoms_merged
Random Forest regression	11; 11; 11; 11; 11; 11; 11; 11; 11	23; 24; 22; 23; 24; 22; 23; 24; 22	0.30	210; 223; 203; 210; 223; 203; 210; 223; 203	0.365; 0.481; 0.284; 0.356; 0.549; 0.244; 0.362; 0.567; 0.250	0.3842	0.1221	FragFp	sp3-Atoms	merged	l2h_FragFp_sp3-Atoms_merged
KNN regression	11; 11; 11; 11; 11; 11; 11; 11; 11	68; 72; 65; 68; 72; 65; 68; 72; 65	0.90	30; 32; 29; 30; 32; 29; 30; 32; 29	0.267; 0.116; 0.143; 0.243; 0.126; 0.162; 0.256; 0.141; 0.159	0.1792	0.0591	FragFp	sp3-Atoms	merged	l2h_FragFp_sp3-Atoms_merged
PLS Power	11; 11; 11; 11; 11; 11; 11; 11; 11	68; 72; 65; 68; 72; 65; 68; 72; 65	0.90	30; 32; 29; 30; 32; 29; 30; 32; 29	0.158; 0.029; 0.083; 0.108; 0.069; 0.059; 0.123; 0.054; 0.071	0.0838	0.0396	FragFp	sp3-Atoms	merged	l2h_FragFp_sp3-Atoms_merged
PLS	11; 11; 11; 11; 11; 11; 11; 11; 11	38; 40; 36; 38; 40; 36; 38; 40; 36	0.50	150; 159; 145; 150; 159; 145; 150; 159; 145	0.224; 0.216; 0.067; 0.201; 0.182; 0.087; 0.211; 0.252; 0.089	0.1699	0.0695	FragFp	sp3-Atoms	merged	l2h_FragFp_sp3-Atoms_merged
SVM regression	11; 11; 11; 11; 11; 11; 11; 11; 11	38; 40; 36; 38; 40; 36; 38; 40; 36	0.50	150; 159; 145; 150; 159; 145; 150; 159; 145	0.258; 0.290; 0.101; 0.262; 0.265; 0.123; 0.245; 0.305; 0.103	0.2169	0.0830	FragFp	sp3-Atoms	merged	l2h_FragFp_sp3-Atoms_merged
Median	11; 11; 11; 11; 11; 11; 11; 11; 11	15; 16; 15; 15; 16; 15; 15; 16; 15	0.20	240; 255; 232; 240; 255; 232; 240; 255; 232	0.455; 0.700; 0.412; 0.500; 0.778; 0.353; 0.450; 0.700; 0.412	0.5289	0.1547	FragFp	sp3-Atoms	merged	l2h_FragFp_sp3-Atoms_merged
SVM regression	11; 11; 11; 11; 11; 11; 11; 11; 11	45; 48; 44; 45; 48; 44; 45; 48; 44	0.60	120; 128; 116; 120; 128; 116; 120; 128; 116	0.232; 0.190; 0.081; 0.236; 0.254; 0.088; 0.219; 0.220; 0.076	0.1773	0.0738	FragFp	sp3-Atoms	merged	l2h_FragFp_sp3-Atoms_merged
PLS	11; 11; 11; 11; 11; 11; 11; 11; 11	45; 48; 44; 45; 48; 44; 45; 48; 44	0.60	120; 128; 116; 120; 128; 116; 120; 128; 116	0.207; 0.113; 0.070; 0.217; 0.211; 0.057; 0.182; 0.205; 0.061	0.1470	0.0705	FragFp	sp3-Atoms	merged	l2h_FragFp_sp3-Atoms_merged
Median	11; 11; 11; 11; 11; 11; 11; 11; 11	45; 48; 44; 45; 48; 44; 45; 48; 44	0.60	120; 128; 116; 120; 128; 116; 120; 128; 116	0.385; 0.500; 0.263; 0.333; 0.500; 0.222; 0.333; 0.583; 0.263	0.3758	0.1258	FragFp	sp3-Atoms	merged	l2h_FragFp_sp3-Atoms_merged
Random Forest regression	11; 11; 11; 11; 11; 11; 11; 11; 11	68; 72; 65; 68; 72; 65; 68; 72; 65	0.90	30; 32; 29; 30; 32; 29; 30; 32; 29	0.234; 0.119; 0.142; 0.214; 0.142; 0.141; 0.213; 0.120; 0.157	0.1647	0.0437	FragFp	sp3-Atoms	merged	l2h_FragFp_sp3-Atoms_merged
KNN regression	11; 11; 11; 11; 11; 11; 11; 11; 11	30; 32; 29; 30; 32; 29; 30; 32; 29	0.40	180; 191; 174; 180; 191; 174; 180; 191; 174	0.334; 0.420; 0.194; 0.361; 0.400; 0.177; 0.320; 0.485; 0.205	0.3218	0.1090	FragFp	sp3-Atoms	merged	l2h_FragFp_sp3-Atoms_merged
Gaussian process regression	11; 11; 11; 11; 11; 11; 11; 11; 11	53; 56; 51; 53; 56; 51; 53; 56; 51	0.70	90; 96; 87; 90; 96; 87; 90; 96; 87	0.164; 0.069; 0.091; 0.169; 0.169; 0.057; 0.188; 0.105; 0.074	0.1207	0.0514	FragFp	sp3-Atoms	merged	l2h_FragFp_sp3-Atoms_merged
Random Forest regression	11; 11; 11; 11; 11; 11; 11; 11; 11	30; 32; 29; 30; 32; 29; 30; 32; 29	0.40	180; 191; 174; 180; 191; 174; 180; 191; 174	0.326; 0.410; 0.194; 0.366; 0.372; 0.184; 0.324; 0.462; 0.187	0.3139	0.1030	FragFp	sp3-Atoms	merged	l2h_FragFp_sp3-Atoms_merged
PLS Power	11; 11; 11; 11; 11; 11; 11; 11; 11	45; 48; 44; 45; 48; 44; 45; 48; 44	0.60	120; 128; 116; 120; 128; 116; 120; 128; 116	0.212; 0.105; 0.065; 0.219; 0.213; 0.059; 0.218; 0.152; 0.064	0.1452	0.0724	FragFp	sp3-Atoms	merged	l2h_FragFp_sp3-Atoms_merged
Gaussian process regression	11; 11; 11; 11; 11; 11; 11; 11; 11	23; 24; 22; 23; 24; 22; 23; 24; 22	0.30	210; 223; 203; 210; 223; 203; 210; 223; 203	0.292; 0.492; 0.331; 0.328; 0.482; 0.299; 0.378; 0.401; 0.273	0.3640	0.0806	FragFp	sp3-Atoms	merged	l2h_FragFp_sp3-Atoms_merged
KNN regression	11; 11; 11; 11; 11; 11; 11; 11; 11	60; 64; 58; 60; 64; 58; 60; 64; 58	0.80	60; 64; 58; 60; 64; 58; 60; 64; 58	0.257; 0.162; 0.124; 0.245; 0.184; 0.145; 0.250; 0.153; 0.133	0.1837	0.0531	FragFp	sp3-Atoms	merged	l2h_FragFp_sp3-Atoms_merged
SVM regression	11; 11; 11; 11; 11; 11; 11; 11; 11	15; 16; 15; 15; 16; 15; 15; 16; 15	0.20	240; 255; 232; 240; 255; 232; 240; 255; 232	0.372; 0.632; 0.250; 0.353; 0.584; 0.316; 0.380; 0.590; 0.264	0.4157	0.1471	FragFp	sp3-Atoms	merged	l2h_FragFp_sp3-Atoms_merged
PLS	11; 11; 11; 11; 11; 11; 11; 11; 11	15; 16; 15; 15; 16; 15; 15; 16; 15	0.20	240; 255; 232; 240; 255; 232; 240; 255; 232	0.347; 0.632; 0.196; 0.351; 0.535; 0.284; 0.402; 0.451; 0.127	0.3694	0.1585	FragFp	sp3-Atoms	merged	l2h_FragFp_sp3-Atoms_merged
PLS Power	11; 11; 11; 11; 11; 11; 11; 11; 11	15; 16; 15; 15; 16; 15; 15; 16; 15	0.20	240; 255; 232; 240; 255; 232; 240; 255; 232	0.358; 0.627; 0.068; 0.336; 0.551; 0.287; 0.402; 0.410; 0.147	0.3540	0.1762	FragFp	sp3-Atoms	merged	l2h_FragFp_sp3-Atoms_merged
PLS	11; 11; 11; 11; 11; 11; 11; 11; 11	53; 56; 51; 53; 56; 51; 53; 56; 51	0.70	90; 96; 87; 90; 96; 87; 90; 96; 87	0.174; 0.064; 0.088; 0.099; 0.117; 0.046; 0.173; 0.062; 0.069	0.0991	0.0472	FragFp	sp3-Atoms	merged	l2h_FragFp_sp3-Atoms_merged
SVM regression	11; 11; 11; 11; 11; 11; 11; 11; 11	53; 56; 51; 53; 56; 51; 53; 56; 51	0.70	90; 96; 87; 90; 96; 87; 90; 96; 87	0.194; 0.115; 0.098; 0.168; 0.178; 0.072; 0.197; 0.093; 0.083	0.1331	0.0505	FragFp	sp3-Atoms	merged	l2h_FragFp_sp3-Atoms_merged
Median	11; 11; 11; 11; 11; 11; 11; 11; 11	38; 40; 36; 38; 40; 36; 38; 40; 36	0.50	150; 159; 145; 150; 159; 145; 150; 159; 145	0.333; 0.583; 0.278; 0.417; 0.545; 0.278; 0.417; 0.583; 0.278	0.4124	0.1305	FragFp	sp3-Atoms	merged	l2h_FragFp_sp3-Atoms_merged
Gaussian process regression	11; 11; 11; 11; 11; 11; 11; 11; 11	60; 64; 58; 60; 64; 58; 60; 64; 58	0.80	60; 64; 58; 60; 64; 58; 60; 64; 58	0.168; 0.059; 0.096; 0.146; 0.058; 0.077; 0.142; 0.081; 0.081	0.1009	0.0406	FragFp	sp3-Atoms	merged	l2h_FragFp_sp3-Atoms_merged
KNN regression	11; 11; 11; 11; 11; 11; 11; 11; 11	23; 24; 22; 23; 24; 22; 23; 24; 22	0.30	210; 223; 203; 210; 223; 203; 210; 223; 203	0.363; 0.543; 0.278; 0.376; 0.532; 0.276; 0.345; 0.545; 0.258	0.3907	0.1191	FragFp	sp3-Atoms	merged	l2h_FragFp_sp3-Atoms_merged
Random Forest regression	11; 11; 11; 11; 11; 11; 11; 11; 11	45; 48; 44; 45; 48; 44; 45; 48; 44	0.60	120; 128; 116; 120; 128; 116; 120; 128; 116	0.280; 0.280; 0.139; 0.283; 0.282; 0.127; 0.278; 0.313; 0.133	0.2350	0.0773	FragFp	sp3-Atoms	merged	l2h_FragFp_sp3-Atoms_merged
Gaussian process regression	11; 11; 11; 11; 11; 11; 11; 11; 11	30; 32; 29; 30; 32; 29; 30; 32; 29	0.40	180; 191; 174; 180; 191; 174; 180; 191; 174	0.252; 0.326; 0.133; 0.263; 0.316; 0.132; 0.253; 0.352; 0.129	0.2396	0.0880	FragFp	sp3-Atoms	merged	l2h_FragFp_sp3-Atoms_merged
Random Forest regression	11; 11; 11; 11; 11; 11; 11; 11; 11	38; 40; 36; 38; 40; 36; 38; 40; 36	0.50	150; 159; 145; 150; 159; 145; 150; 159; 145	0.298; 0.368; 0.162; 0.321; 0.332; 0.152; 0.301; 0.370; 0.145	0.2721	0.0928	FragFp	sp3-Atoms	merged	l2h_FragFp_sp3-Atoms_merged
KNN regression	11; 11; 11; 11; 11; 11; 11; 11; 11	53; 56; 51; 53; 56; 51; 53; 56; 51	0.70	90; 96; 87; 90; 96; 87; 90; 96; 87	0.296; 0.239; 0.133; 0.284; 0.271; 0.123; 0.269; 0.214; 0.141	0.2189	0.0694	FragFp	sp3-Atoms	merged	l2h_FragFp_sp3-Atoms_merged
PLS Power	11; 11; 11; 11; 11; 11; 11; 11; 11	23; 24; 22; 23; 24; 22; 23; 24; 22	0.30	210; 223; 203; 210; 223; 203; 210; 223; 203	0.303; 0.371; 0.157; 0.310; 0.430; 0.077; 0.313; 0.309; 0.117	0.2652	0.1199	FragFp	sp3-Atoms	merged	l2h_FragFp_sp3-Atoms_merged
PLS Power	11; 11; 11; 11; 11; 11; 11; 11; 11	53; 56; 51; 53; 56; 51; 53; 56; 51	0.70	90; 96; 87; 90; 96; 87; 90; 96; 87	0.159; 0.062; 0.093; 0.099; 0.125; 0.050; 0.164; 0.070; 0.081	0.1003	0.0410	FragFp	sp3-Atoms	merged	l2h_FragFp_sp3-Atoms_merged
PLS	11; 11; 11; 11; 11; 11; 11; 11; 11	23; 24; 22; 23; 24; 22; 23; 24; 22	0.30	210; 223; 203; 210; 223; 203; 210; 223; 203	0.261; 0.344; 0.081; 0.328; 0.393; 0.093; 0.387; 0.294; 0.102	0.2537	0.1281	FragFp	sp3-Atoms	merged	l2h_FragFp_sp3-Atoms_merged
SVM regression	11; 11; 11; 11; 11; 11; 11; 11; 11	23; 24; 22; 23; 24; 22; 23; 24; 22	0.30	210; 223; 203; 210; 223; 203; 210; 223; 203	0.325; 0.381; 0.229; 0.338; 0.452; 0.197; 0.331; 0.412; 0.155	0.3133	0.1002	FragFp	sp3-Atoms	merged	l2h_FragFp_sp3-Atoms_merged
Median	11; 11; 11; 11; 11; 11; 11; 11; 11	30; 32; 29; 30; 32; 29; 30; 32; 29	0.40	180; 191; 174; 180; 191; 174; 180; 191; 174	0.417; 0.636; 0.333; 0.364; 0.636; 0.333; 0.364; 0.636; 0.333	0.4502	0.1417	SkelSpheres	sp3-Atoms	merged	l2h_SkelSpheres_sp3-Atoms_merged
Median	11; 11; 11; 11; 11; 11; 11; 11; 11	60; 64; 58; 60; 64; 58; 60; 64; 58	0.80	60; 64; 58; 60; 64; 58; 60; 64; 58	0.357; 0.462; 0.250; 0.346; 0.462; 0.211; 0.357; 0.462; 0.250	0.3508	0.0981	SkelSpheres	sp3-Atoms	merged	l2h_SkelSpheres_sp3-Atoms_merged
SVM regression	11; 11; 11; 11; 11; 11; 11; 11; 11	60; 64; 58; 60; 64; 58; 60; 64; 58	0.80	60; 64; 58; 60; 64; 58; 60; 64; 58	0.167; 0.077; 0.091; 0.144; 0.078; 0.080; 0.170; 0.096; 0.115	0.1131	0.0379	SkelSpheres	sp3-Atoms	merged	l2h_SkelSpheres_sp3-Atoms_merged
PLS	11; 11; 11; 11; 11; 11; 11; 11; 11	60; 64; 58; 60; 64; 58; 60; 64; 58	0.80	60; 64; 58; 60; 64; 58; 60; 64; 58	0.137; 0.057; 0.091; 0.122; 0.059; 0.065; 0.132; 0.058; 0.075	0.0884	0.0334	SkelSpheres	sp3-Atoms	merged	l2h_SkelSpheres_sp3-Atoms_merged
KNN regression	11; 11; 11; 11; 11; 11; 11; 11; 11	15; 16; 15; 15; 16; 15; 15; 16; 15	0.20	240; 255; 232; 240; 255; 232; 240; 255; 232	0.420; 0.652; 0.324; 0.415; 0.620; 0.353; 0.413; 0.647; 0.353	0.4663	0.1343	SkelSpheres	sp3-Atoms	merged	l2h_SkelSpheres_sp3-Atoms_merged
Gaussian process regression	11; 11; 11; 11; 11; 11; 11; 11; 11	68; 72; 65; 68; 72; 65; 68; 72; 65	0.90	30; 32; 29; 30; 32; 29; 30; 32; 29	0.163; 0.057; 0.098; 0.096; 0.088; 0.098; 0.119; 0.066; 0.087	0.0969	0.0308	SkelSpheres	sp3-Atoms	merged	l2h_SkelSpheres_sp3-Atoms_merged
Random Forest regression	11; 11; 11; 11; 11; 11; 11; 11; 11	53; 56; 51; 53; 56; 51; 53; 56; 51	0.70	90; 96; 87; 90; 96; 87; 90; 96; 87	0.263; 0.206; 0.129; 0.249; 0.258; 0.115; 0.254; 0.175; 0.128	0.1974	0.0619	SkelSpheres	sp3-Atoms	merged	l2h_SkelSpheres_sp3-Atoms_merged
Gaussian process regression	11; 11; 11; 11; 11; 11; 11; 11; 11	38; 40; 36; 38; 40; 36; 38; 40; 36	0.50	150; 159; 145; 150; 159; 145; 150; 159; 145	0.225; 0.234; 0.072; 0.257; 0.225; 0.113; 0.237; 0.286; 0.101	0.1944	0.0774	SkelSpheres	sp3-Atoms	merged	l2h_SkelSpheres_sp3-Atoms_merged
KNN regression	11; 11; 11; 11; 11; 11; 11; 11; 11	45; 48; 44; 45; 48; 44; 45; 48; 44	0.60	120; 128; 116; 120; 128; 116; 120; 128; 116	0.279; 0.299; 0.133; 0.308; 0.286; 0.131; 0.277; 0.309; 0.142	0.2404	0.0797	SkelSpheres	sp3-Atoms	merged	l2h_SkelSpheres_sp3-Atoms_merged
Random Forest regression	11; 11; 11; 11; 11; 11; 11; 11; 11	15; 16; 15; 15; 16; 15; 15; 16; 15	0.20	240; 255; 232; 240; 255; 232; 240; 255; 232	0.423; 0.645; 0.337; 0.420; 0.623; 0.360; 0.401; 0.643; 0.350	0.4669	0.1311	SkelSpheres	sp3-Atoms	merged	l2h_SkelSpheres_sp3-Atoms_merged
PLS Power	11; 11; 11; 11; 11; 11; 11; 11; 11	30; 32; 29; 30; 32; 29; 30; 32; 29	0.40	180; 191; 174; 180; 191; 174; 180; 191; 174	0.244; 0.204; 0.092; 0.274; 0.247; 0.076; 0.278; 0.292; 0.095	0.2002	0.0882	SkelSpheres	sp3-Atoms	merged	l2h_SkelSpheres_sp3-Atoms_merged
PLS Power	11; 11; 11; 11; 11; 11; 11; 11; 11	60; 64; 58; 60; 64; 58; 60; 64; 58	0.80	60; 64; 58; 60; 64; 58; 60; 64; 58	0.149; 0.058; 0.084; 0.126; 0.062; 0.062; 0.155; 0.059; 0.086	0.0934	0.0395	SkelSpheres	sp3-Atoms	merged	l2h_SkelSpheres_sp3-Atoms_merged
SVM regression	11; 11; 11; 11; 11; 11; 11; 11; 11	30; 32; 29; 30; 32; 29; 30; 32; 29	0.40	180; 191; 174; 180; 191; 174; 180; 191; 174	0.291; 0.319; 0.149; 0.299; 0.293; 0.161; 0.293; 0.358; 0.129	0.2547	0.0842	SkelSpheres	sp3-Atoms	merged	l2h_SkelSpheres_sp3-Atoms_merged
Median	11; 11; 11; 11; 11; 11; 11; 11; 11	68; 72; 65; 68; 72; 65; 68; 72; 65	0.90	30; 32; 29; 30; 32; 29; 30; 32; 29	0.400; 0.429; 0.238; 0.357; 0.429; 0.238; 0.400; 0.429; 0.238	0.3509	0.0876	SkelSpheres	sp3-Atoms	merged	l2h_SkelSpheres_sp3-Atoms_merged
PLS	11; 11; 11; 11; 11; 11; 11; 11; 11	30; 32; 29; 30; 32; 29; 30; 32; 29	0.40	180; 191; 174; 180; 191; 174; 180; 191; 174	0.221; 0.197; 0.084; 0.333; 0.255; 0.078; 0.272; 0.283; 0.103	0.2029	0.0941	SkelSpheres	sp3-Atoms	merged	l2h_SkelSpheres_sp3-Atoms_merged
Median	11; 11; 11; 11; 11; 11; 11; 11; 11	23; 24; 22; 23; 24; 22; 23; 24; 22	0.30	210; 223; 203; 210; 223; 203; 210; 223; 203	0.364; 0.700; 0.389; 0.455; 0.700; 0.353; 0.455; 0.727; 0.389	0.5036	0.1582	SkelSpheres	sp3-Atoms	merged	l2h_SkelSpheres_sp3-Atoms_merged
Median	11; 11; 11; 11; 11; 11; 11; 11; 11	53; 56; 51; 53; 56; 51; 53; 56; 51	0.70	90; 96; 87; 90; 96; 87; 90; 96; 87	0.385; 0.538; 0.211; 0.385; 0.462; 0.211; 0.385; 0.538; 0.211	0.3696	0.1330	SkelSpheres	sp3-Atoms	merged	l2h_SkelSpheres_sp3-Atoms_merged
PLS	11; 11; 11; 11; 11; 11; 11; 11; 11	68; 72; 65; 68; 72; 65; 68; 72; 65	0.90	30; 32; 29; 30; 32; 29; 30; 32; 29	0.156; 0.040; 0.093; 0.106; 0.062; 0.084; 0.108; 0.051; 0.066	0.0851	0.0356	SkelSpheres	sp3-Atoms	merged	l2h_SkelSpheres_sp3-Atoms_merged
SVM regression	11; 11; 11; 11; 11; 11; 11; 11; 11	68; 72; 65; 68; 72; 65; 68; 72; 65	0.90	30; 32; 29; 30; 32; 29; 30; 32; 29	0.182; 0.061; 0.095; 0.123; 0.075; 0.118; 0.141; 0.067; 0.090	0.1058	0.0392	SkelSpheres	sp3-Atoms	merged	l2h_SkelSpheres_sp3-Atoms_merged
Random Forest regression	11; 11; 11; 11; 11; 11; 11; 11; 11	60; 64; 58; 60; 64; 58; 60; 64; 58	0.80	60; 64; 58; 60; 64; 58; 60; 64; 58	0.237; 0.161; 0.121; 0.226; 0.171; 0.120; 0.222; 0.156; 0.126	0.1711	0.0467	SkelSpheres	sp3-Atoms	merged	l2h_SkelSpheres_sp3-Atoms_merged
Gaussian process regression	11; 11; 11; 11; 11; 11; 11; 11; 11	45; 48; 44; 45; 48; 44; 45; 48; 44	0.60	120; 128; 116; 120; 128; 116; 120; 128; 116	0.209; 0.143; 0.080; 0.186; 0.228; 0.068; 0.188; 0.166; 0.067	0.1483	0.0623	SkelSpheres	sp3-Atoms	merged	l2h_SkelSpheres_sp3-Atoms_merged
KNN regression	11; 11; 11; 11; 11; 11; 11; 11; 11	38; 40; 36; 38; 40; 36; 38; 40; 36	0.50	150; 159; 145; 150; 159; 145; 150; 159; 145	0.318; 0.354; 0.158; 0.333; 0.345; 0.157; 0.295; 0.354; 0.165	0.2754	0.0885	SkelSpheres	sp3-Atoms	merged	l2h_SkelSpheres_sp3-Atoms_merged
PLS Power	11; 11; 11; 11; 11; 11; 11; 11; 11	38; 40; 36; 38; 40; 36; 38; 40; 36	0.50	150; 159; 145; 150; 159; 145; 150; 159; 145	0.219; 0.216; 0.072; 0.251; 0.246; 0.088; 0.234; 0.231; 0.090	0.1830	0.0757	SkelSpheres	sp3-Atoms	merged	l2h_SkelSpheres_sp3-Atoms_merged
Gaussian process regression	11; 11; 11; 11; 11; 11; 11; 11; 11	15; 16; 15; 15; 16; 15; 15; 16; 15	0.20	240; 255; 232; 240; 255; 232; 240; 255; 232	0.371; 0.873; 0.705; 0.399; 0.849; 0.603; 0.432; 0.811; 0.688	0.6368	0.1964	SkelSpheres	sp3-Atoms	merged	l2h_SkelSpheres_sp3-Atoms_merged
Random Forest regression	11; 11; 11; 11; 11; 11; 11; 11; 11	23; 24; 22; 23; 24; 22; 23; 24; 22	0.30	210; 223; 203; 210; 223; 203; 210; 223; 203	0.357; 0.479; 0.281; 0.353; 0.544; 0.257; 0.354; 0.564; 0.249	0.3820	0.1197	SkelSpheres	sp3-Atoms	merged	l2h_SkelSpheres_sp3-Atoms_merged
KNN regression	11; 11; 11; 11; 11; 11; 11; 11; 11	68; 72; 65; 68; 72; 65; 68; 72; 65	0.90	30; 32; 29; 30; 32; 29; 30; 32; 29	0.242; 0.116; 0.125; 0.238; 0.126; 0.162; 0.246; 0.119; 0.159	0.1703	0.0562	SkelSpheres	sp3-Atoms	merged	l2h_SkelSpheres_sp3-Atoms_merged
PLS Power	11; 11; 11; 11; 11; 11; 11; 11; 11	68; 72; 65; 68; 72; 65; 68; 72; 65	0.90	30; 32; 29; 30; 32; 29; 30; 32; 29	0.146; 0.031; 0.088; 0.105; 0.063; 0.068; 0.111; 0.056; 0.068	0.0818	0.0345	SkelSpheres	sp3-Atoms	merged	l2h_SkelSpheres_sp3-Atoms_merged
PLS	11; 11; 11; 11; 11; 11; 11; 11; 11	38; 40; 36; 38; 40; 36; 38; 40; 36	0.50	150; 159; 145; 150; 159; 145; 150; 159; 145	0.223; 0.218; 0.069; 0.253; 0.211; 0.091; 0.232; 0.252; 0.091	0.1822	0.0755	SkelSpheres	sp3-Atoms	merged	l2h_SkelSpheres_sp3-Atoms_merged
SVM regression	11; 11; 11; 11; 11; 11; 11; 11; 11	38; 40; 36; 38; 40; 36; 38; 40; 36	0.50	150; 159; 145; 150; 159; 145; 150; 159; 145	0.260; 0.289; 0.099; 0.252; 0.258; 0.115; 0.247; 0.302; 0.103	0.2139	0.0831	SkelSpheres	sp3-Atoms	merged	l2h_SkelSpheres_sp3-Atoms_merged
Median	11; 11; 11; 11; 11; 11; 11; 11; 11	15; 16; 15; 15; 16; 15; 15; 16; 15	0.20	240; 255; 232; 240; 255; 232; 240; 255; 232	0.455; 0.700; 0.412; 0.500; 0.778; 0.353; 0.450; 0.700; 0.412	0.5289	0.1547	SkelSpheres	sp3-Atoms	merged	l2h_SkelSpheres_sp3-Atoms_merged
SVM regression	11; 11; 11; 11; 11; 11; 11; 11; 11	45; 48; 44; 45; 48; 44; 45; 48; 44	0.60	120; 128; 116; 120; 128; 116; 120; 128; 116	0.231; 0.191; 0.082; 0.231; 0.256; 0.087; 0.212; 0.217; 0.078	0.1761	0.0725	SkelSpheres	sp3-Atoms	merged	l2h_SkelSpheres_sp3-Atoms_merged
PLS	11; 11; 11; 11; 11; 11; 11; 11; 11	45; 48; 44; 45; 48; 44; 45; 48; 44	0.60	120; 128; 116; 120; 128; 116; 120; 128; 116	0.202; 0.125; 0.065; 0.153; 0.209; 0.059; 0.209; 0.137; 0.064	0.1359	0.0628	SkelSpheres	sp3-Atoms	merged	l2h_SkelSpheres_sp3-Atoms_merged
Median	11; 11; 11; 11; 11; 11; 11; 11; 11	45; 48; 44; 45; 48; 44; 45; 48; 44	0.60	120; 128; 116; 120; 128; 116; 120; 128; 116	0.385; 0.500; 0.263; 0.333; 0.500; 0.222; 0.333; 0.583; 0.263	0.3758	0.1258	SkelSpheres	sp3-Atoms	merged	l2h_SkelSpheres_sp3-Atoms_merged
Random Forest regression	11; 11; 11; 11; 11; 11; 11; 11; 11	68; 72; 65; 68; 72; 65; 68; 72; 65	0.90	30; 32; 29; 30; 32; 29; 30; 32; 29	0.231; 0.132; 0.142; 0.224; 0.151; 0.143; 0.211; 0.118; 0.158	0.1678	0.0425	SkelSpheres	sp3-Atoms	merged	l2h_SkelSpheres_sp3-Atoms_merged
KNN regression	11; 11; 11; 11; 11; 11; 11; 11; 11	30; 32; 29; 30; 32; 29; 30; 32; 29	0.40	180; 191; 174; 180; 191; 174; 180; 191; 174	0.335; 0.420; 0.187; 0.357; 0.382; 0.178; 0.320; 0.489; 0.207	0.3194	0.1088	SkelSpheres	sp3-Atoms	merged	l2h_SkelSpheres_sp3-Atoms_merged
Gaussian process regression	11; 11; 11; 11; 11; 11; 11; 11; 11	53; 56; 51; 53; 56; 51; 53; 56; 51	0.70	90; 96; 87; 90; 96; 87; 90; 96; 87	0.188; 0.068; 0.093; 0.171; 0.185; 0.047; 0.188; 0.061; 0.080	0.1201	0.0612	SkelSpheres	sp3-Atoms	merged	l2h_SkelSpheres_sp3-Atoms_merged
Random Forest regression	11; 11; 11; 11; 11; 11; 11; 11; 11	30; 32; 29; 30; 32; 29; 30; 32; 29	0.40	180; 191; 174; 180; 191; 174; 180; 191; 174	0.331; 0.402; 0.187; 0.358; 0.369; 0.180; 0.318; 0.455; 0.189	0.3099	0.1015	SkelSpheres	sp3-Atoms	merged	l2h_SkelSpheres_sp3-Atoms_merged
PLS Power	11; 11; 11; 11; 11; 11; 11; 11; 11	45; 48; 44; 45; 48; 44; 45; 48; 44	0.60	120; 128; 116; 120; 128; 116; 120; 128; 116	0.205; 0.134; 0.063; 0.239; 0.213; 0.056; 0.206; 0.142; 0.063	0.1468	0.0727	SkelSpheres	sp3-Atoms	merged	l2h_SkelSpheres_sp3-Atoms_merged
Gaussian process regression	11; 11; 11; 11; 11; 11; 11; 11; 11	23; 24; 22; 23; 24; 22; 23; 24; 22	0.30	210; 223; 203; 210; 223; 203; 210; 223; 203	0.273; 0.461; 0.310; 0.304; 0.544; 0.309; 0.308; 0.471; 0.255	0.3594	0.1036	SkelSpheres	sp3-Atoms	merged	l2h_SkelSpheres_sp3-Atoms_merged
KNN regression	11; 11; 11; 11; 11; 11; 11; 11; 11	60; 64; 58; 60; 64; 58; 60; 64; 58	0.80	60; 64; 58; 60; 64; 58; 60; 64; 58	0.258; 0.154; 0.120; 0.247; 0.184; 0.132; 0.247; 0.142; 0.133	0.1797	0.0562	SkelSpheres	sp3-Atoms	merged	l2h_SkelSpheres_sp3-Atoms_merged
SVM regression	11; 11; 11; 11; 11; 11; 11; 11; 11	15; 16; 15; 15; 16; 15; 15; 16; 15	0.20	240; 255; 232; 240; 255; 232; 240; 255; 232	0.374; 0.638; 0.250; 0.353; 0.597; 0.311; 0.381; 0.644; 0.268	0.4240	0.1585	SkelSpheres	sp3-Atoms	merged	l2h_SkelSpheres_sp3-Atoms_merged
PLS	11; 11; 11; 11; 11; 11; 11; 11; 11	15; 16; 15; 15; 16; 15; 15; 16; 15	0.20	240; 255; 232; 240; 255; 232; 240; 255; 232	0.347; 0.632; 0.183; 0.333; 0.542; 0.272; 0.396; 0.499; 0.221	0.3806	0.1513	SkelSpheres	sp3-Atoms	merged	l2h_SkelSpheres_sp3-Atoms_merged
PLS Power	11; 11; 11; 11; 11; 11; 11; 11; 11	15; 16; 15; 15; 16; 15; 15; 16; 15	0.20	240; 255; 232; 240; 255; 232; 240; 255; 232	0.354; 0.612; 0.100; 0.383; 0.547; 0.286; 0.399; 0.501; 0.092	0.3638	0.1821	SkelSpheres	sp3-Atoms	merged	l2h_SkelSpheres_sp3-Atoms_merged
PLS	11; 11; 11; 11; 11; 11; 11; 11; 11	53; 56; 51; 53; 56; 51; 53; 56; 51	0.70	90; 96; 87; 90; 96; 87; 90; 96; 87	0.153; 0.060; 0.084; 0.094; 0.123; 0.049; 0.173; 0.061; 0.061	0.0953	0.0447	SkelSpheres	sp3-Atoms	merged	l2h_SkelSpheres_sp3-Atoms_merged
SVM regression	11; 11; 11; 11; 11; 11; 11; 11; 11	53; 56; 51; 53; 56; 51; 53; 56; 51	0.70	90; 96; 87; 90; 96; 87; 90; 96; 87	0.194; 0.117; 0.097; 0.184; 0.176; 0.071; 0.195; 0.091; 0.081	0.1340	0.0523	SkelSpheres	sp3-Atoms	merged	l2h_SkelSpheres_sp3-Atoms_merged
Median	11; 11; 11; 11; 11; 11; 11; 11; 11	38; 40; 36; 38; 40; 36; 38; 40; 36	0.50	150; 159; 145; 150; 159; 145; 150; 159; 145	0.333; 0.583; 0.278; 0.417; 0.545; 0.278; 0.417; 0.583; 0.278	0.4124	0.1305	SkelSpheres	sp3-Atoms	merged	l2h_SkelSpheres_sp3-Atoms_merged
Gaussian process regression	11; 11; 11; 11; 11; 11; 11; 11; 11	60; 64; 58; 60; 64; 58; 60; 64; 58	0.80	60; 64; 58; 60; 64; 58; 60; 64; 58	0.157; 0.064; 0.096; 0.149; 0.076; 0.076; 0.155; 0.081; 0.082	0.1040	0.0382	SkelSpheres	sp3-Atoms	merged	l2h_SkelSpheres_sp3-Atoms_merged
KNN regression	11; 11; 11; 11; 11; 11; 11; 11; 11	23; 24; 22; 23; 24; 22; 23; 24; 22	0.30	210; 223; 203; 210; 223; 203; 210; 223; 203	0.361; 0.543; 0.279; 0.375; 0.543; 0.266; 0.351; 0.567; 0.250	0.3928	0.1265	SkelSpheres	sp3-Atoms	merged	l2h_SkelSpheres_sp3-Atoms_merged
Random Forest regression	11; 11; 11; 11; 11; 11; 11; 11; 11	45; 48; 44; 45; 48; 44; 45; 48; 44	0.60	120; 128; 116; 120; 128; 116; 120; 128; 116	0.279; 0.272; 0.139; 0.294; 0.290; 0.131; 0.277; 0.308; 0.132	0.2358	0.0771	SkelSpheres	sp3-Atoms	merged	l2h_SkelSpheres_sp3-Atoms_merged
Gaussian process regression	11; 11; 11; 11; 11; 11; 11; 11; 11	30; 32; 29; 30; 32; 29; 30; 32; 29	0.40	180; 191; 174; 180; 191; 174; 180; 191; 174	0.284; 0.262; 0.138; 0.277; 0.307; 0.123; 0.272; 0.331; 0.124	0.2353	0.0829	SkelSpheres	sp3-Atoms	merged	l2h_SkelSpheres_sp3-Atoms_merged
Random Forest regression	11; 11; 11; 11; 11; 11; 11; 11; 11	38; 40; 36; 38; 40; 36; 38; 40; 36	0.50	150; 159; 145; 150; 159; 145; 150; 159; 145	0.305; 0.360; 0.163; 0.323; 0.317; 0.142; 0.299; 0.369; 0.150	0.2698	0.0917	SkelSpheres	sp3-Atoms	merged	l2h_SkelSpheres_sp3-Atoms_merged
KNN regression	11; 11; 11; 11; 11; 11; 11; 11; 11	53; 56; 51; 53; 56; 51; 53; 56; 51	0.70	90; 96; 87; 90; 96; 87; 90; 96; 87	0.286; 0.212; 0.140; 0.283; 0.270; 0.123; 0.268; 0.214; 0.141	0.2152	0.0662	SkelSpheres	sp3-Atoms	merged	l2h_SkelSpheres_sp3-Atoms_merged
PLS Power	11; 11; 11; 11; 11; 11; 11; 11; 11	23; 24; 22; 23; 24; 22; 23; 24; 22	0.30	210; 223; 203; 210; 223; 203; 210; 223; 203	0.283; 0.347; 0.098; 0.296; 0.427; 0.083; 0.310; 0.324; 0.102	0.2522	0.1254	SkelSpheres	sp3-Atoms	merged	l2h_SkelSpheres_sp3-Atoms_merged
PLS Power	11; 11; 11; 11; 11; 11; 11; 11; 11	53; 56; 51; 53; 56; 51; 53; 56; 51	0.70	90; 96; 87; 90; 96; 87; 90; 96; 87	0.179; 0.066; 0.093; 0.096; 0.130; 0.048; 0.182; 0.070; 0.064	0.1031	0.0499	SkelSpheres	sp3-Atoms	merged	l2h_SkelSpheres_sp3-Atoms_merged
PLS	11; 11; 11; 11; 11; 11; 11; 11; 11	23; 24; 22; 23; 24; 22; 23; 24; 22	0.30	210; 223; 203; 210; 223; 203; 210; 223; 203	0.273; 0.368; 0.074; 0.304; 0.424; 0.137; 0.317; 0.297; 0.102	0.2551	0.1224	SkelSpheres	sp3-Atoms	merged	l2h_SkelSpheres_sp3-Atoms_merged
SVM regression	11; 11; 11; 11; 11; 11; 11; 11; 11	23; 24; 22; 23; 24; 22; 23; 24; 22	0.30	210; 223; 203; 210; 223; 203; 210; 223; 203	0.320; 0.381; 0.230; 0.320; 0.454; 0.190; 0.345; 0.412; 0.178	0.3144	0.0972	SkelSpheres	sp3-Atoms	merged	l2h_SkelSpheres_sp3-Atoms_merged
Median	11; 11; 11; 11; 11; 11; 11; 11; 11	32; 29; 30; 30; 29; 32; 30; 29; 32	0.40	191; 174; 180; 180; 174; 191; 180; 174; 191	0.601; 0.487; 0.501; 0.500; 0.474; 0.598; 0.501; 0.486; 0.607	0.5283	0.0560	FragFp	MW	merged	l2h_FragFp_MW_merged
Median	11; 11; 11; 11; 11; 11; 11; 11; 11	64; 58; 60; 60; 58; 64; 60; 58; 64	0.80	64; 58; 60; 60; 58; 64; 60; 58; 64	0.477; 0.407; 0.388; 0.393; 0.404; 0.463; 0.387; 0.413; 0.467	0.4221	0.0364	FragFp	MW	merged	l2h_FragFp_MW_merged
SVM regression	11; 11; 11; 11; 11; 11; 11; 11; 11	64; 58; 60; 60; 58; 64; 60; 58; 64	0.80	64; 58; 60; 60; 58; 64; 60; 58; 64	0.046; 0.060; 0.086; 0.082; 0.038; 0.043; 0.065; 0.053; 0.039	0.0569	0.0179	FragFp	MW	merged	l2h_FragFp_MW_merged
PLS	11; 11; 11; 11; 11; 11; 11; 11; 11	64; 58; 60; 60; 58; 64; 60; 58; 64	0.80	64; 58; 60; 60; 58; 64; 60; 58; 64	0.042; 0.040; 0.093; 0.079; 0.042; 0.025; 0.049; 0.041; 0.045	0.0507	0.0213	FragFp	MW	merged	l2h_FragFp_MW_merged
KNN regression	11; 11; 11; 11; 11; 11; 11; 11; 11	16; 15; 15; 15; 15; 16; 15; 15; 16	0.20	255; 232; 240; 240; 232; 255; 240; 232; 255	0.601; 0.459; 0.523; 0.503; 0.461; 0.569; 0.512; 0.445; 0.599	0.5191	0.0596	FragFp	MW	merged	l2h_FragFp_MW_merged
Gaussian process regression	11; 11; 11; 11; 11; 11; 11; 11; 11	72; 65; 68; 68; 65; 72; 68; 65; 72	0.90	32; 29; 30; 30; 29; 32; 30; 29; 32	0.022; 0.019; 0.035; 0.045; 0.031; 0.019; 0.044; 0.022; 0.029	0.0296	0.0101	FragFp	MW	merged	l2h_FragFp_MW_merged
Random Forest regression	11; 11; 11; 11; 11; 11; 11; 11; 11	56; 51; 53; 53; 51; 56; 53; 51; 56	0.70	96; 87; 90; 90; 87; 96; 90; 87; 96	0.197; 0.160; 0.171; 0.173; 0.163; 0.204; 0.157; 0.161; 0.212	0.1776	0.0210	FragFp	MW	merged	l2h_FragFp_MW_merged
Gaussian process regression	11; 11; 11; 11; 11; 11; 11; 11; 11	40; 36; 38; 38; 36; 40; 38; 36; 40	0.50	159; 145; 150; 150; 145; 159; 150; 145; 159	0.241; 0.167; 0.154; 0.190; 0.161; 0.216; 0.150; 0.144; 0.199	0.1802	0.0333	FragFp	MW	merged	l2h_FragFp_MW_merged
KNN regression	11; 11; 11; 11; 11; 11; 11; 11; 11	48; 44; 45; 45; 44; 48; 45; 44; 48	0.60	128; 116; 120; 120; 116; 128; 120; 116; 128	0.263; 0.236; 0.215; 0.231; 0.208; 0.285; 0.211; 0.200; 0.274	0.2359	0.0311	FragFp	MW	merged	l2h_FragFp_MW_merged
Random Forest regression	11; 11; 11; 11; 11; 11; 11; 11; 11	16; 15; 15; 15; 15; 16; 15; 15; 16	0.20	255; 232; 240; 240; 232; 255; 240; 232; 255	0.590; 0.461; 0.509; 0.515; 0.457; 0.578; 0.510; 0.447; 0.594	0.5179	0.0578	FragFp	MW	merged	l2h_FragFp_MW_merged
PLS Power	11; 11; 11; 11; 11; 11; 11; 11; 11	32; 29; 30; 30; 29; 32; 30; 29; 32	0.40	191; 174; 180; 180; 174; 191; 180; 174; 191	0.217; 0.146; 0.197; 0.142; 0.197; 0.239; 0.181; 0.144; 0.244	0.1897	0.0397	FragFp	MW	merged	l2h_FragFp_MW_merged
PLS Power	11; 11; 11; 11; 11; 11; 11; 11; 11	64; 58; 60; 60; 58; 64; 60; 58; 64	0.80	64; 58; 60; 60; 58; 64; 60; 58; 64	0.039; 0.042; 0.083; 0.103; 0.041; 0.025; 0.045; 0.032; 0.066	0.0529	0.0258	FragFp	MW	merged	l2h_FragFp_MW_merged
SVM regression	11; 11; 11; 11; 11; 11; 11; 11; 11	32; 29; 30; 30; 29; 32; 30; 29; 32	0.40	191; 174; 180; 180; 174; 191; 180; 174; 191	0.258; 0.207; 0.216; 0.208; 0.224; 0.285; 0.221; 0.211; 0.273	0.2337	0.0300	FragFp	MW	merged	l2h_FragFp_MW_merged
Median	11; 11; 11; 11; 11; 11; 11; 11; 11	72; 65; 68; 68; 65; 72; 68; 65; 72	0.90	32; 29; 30; 30; 29; 32; 30; 29; 32	0.435; 0.380; 0.364; 0.369; 0.372; 0.450; 0.373; 0.382; 0.450	0.3972	0.0365	FragFp	MW	merged	l2h_FragFp_MW_merged
PLS	11; 11; 11; 11; 11; 11; 11; 11; 11	32; 29; 30; 30; 29; 32; 30; 29; 32	0.40	191; 174; 180; 180; 174; 191; 180; 174; 191	0.254; 0.147; 0.147; 0.176; 0.141; 0.278; 0.190; 0.125; 0.241	0.1888	0.0558	FragFp	MW	merged	l2h_FragFp_MW_merged
Median	11; 11; 11; 11; 11; 11; 11; 11; 11	24; 22; 23; 23; 22; 24; 23; 22; 24	0.30	223; 203; 210; 210; 203; 223; 210; 203; 223	0.655; 0.497; 0.538; 0.537; 0.497; 0.621; 0.537; 0.499; 0.639	0.5578	0.0634	FragFp	MW	merged	l2h_FragFp_MW_merged
Median	11; 11; 11; 11; 11; 11; 11; 11; 11	56; 51; 53; 53; 51; 56; 53; 51; 56	0.70	96; 87; 90; 90; 87; 96; 90; 87; 96	0.497; 0.423; 0.413; 0.419; 0.419; 0.503; 0.422; 0.424; 0.509	0.4477	0.0417	FragFp	MW	merged	l2h_FragFp_MW_merged
PLS	11; 11; 11; 11; 11; 11; 11; 11; 11	72; 65; 68; 68; 65; 72; 68; 65; 72	0.90	32; 29; 30; 30; 29; 32; 30; 29; 32	0.022; 0.019; 0.032; 0.059; 0.031; 0.018; 0.045; 0.014; 0.047	0.0319	0.0155	FragFp	MW	merged	l2h_FragFp_MW_merged
SVM regression	11; 11; 11; 11; 11; 11; 11; 11; 11	72; 65; 68; 68; 65; 72; 68; 65; 72	0.90	32; 29; 30; 30; 29; 32; 30; 29; 32	0.019; 0.033; 0.027; 0.043; 0.019; 0.025; 0.041; 0.023; 0.026	0.0284	0.0088	FragFp	MW	merged	l2h_FragFp_MW_merged
Random Forest regression	11; 11; 11; 11; 11; 11; 11; 11; 11	64; 58; 60; 60; 58; 64; 60; 58; 64	0.80	64; 58; 60; 60; 58; 64; 60; 58; 64	0.141; 0.127; 0.113; 0.130; 0.115; 0.158; 0.117; 0.119; 0.152	0.1302	0.0166	FragFp	MW	merged	l2h_FragFp_MW_merged
Gaussian process regression	11; 11; 11; 11; 11; 11; 11; 11; 11	48; 44; 45; 45; 44; 48; 45; 44; 48	0.60	128; 116; 120; 120; 116; 128; 120; 116; 128	0.086; 0.103; 0.088; 0.124; 0.103; 0.081; 0.090; 0.112; 0.078	0.0961	0.0154	FragFp	MW	merged	l2h_FragFp_MW_merged
KNN regression	11; 11; 11; 11; 11; 11; 11; 11; 11	40; 36; 38; 38; 36; 40; 38; 36; 40	0.50	159; 145; 150; 150; 145; 159; 150; 145; 159	0.329; 0.277; 0.271; 0.306; 0.280; 0.307; 0.317; 0.262; 0.364	0.3014	0.0326	FragFp	MW	merged	l2h_FragFp_MW_merged
PLS Power	11; 11; 11; 11; 11; 11; 11; 11; 11	40; 36; 38; 38; 36; 40; 38; 36; 40	0.50	159; 145; 150; 150; 145; 159; 150; 145; 159	0.253; 0.122; 0.112; 0.166; 0.129; 0.098; 0.110; 0.102; 0.159	0.1390	0.0489	FragFp	MW	merged	l2h_FragFp_MW_merged
Gaussian process regression	11; 11; 11; 11; 11; 11; 11; 11; 11	16; 15; 15; 15; 15; 16; 15; 15; 16	0.20	255; 232; 240; 240; 232; 255; 240; 232; 255	0.849; 0.743; 0.682; 0.556; 0.760; 0.674; 0.626; 0.746; 0.814	0.7167	0.0918	FragFp	MW	merged	l2h_FragFp_MW_merged
Random Forest regression	11; 11; 11; 11; 11; 11; 11; 11; 11	24; 22; 23; 23; 22; 24; 23; 22; 24	0.30	223; 203; 210; 210; 203; 223; 210; 203; 223	0.465; 0.388; 0.426; 0.429; 0.389; 0.476; 0.419; 0.392; 0.495	0.4310	0.0397	FragFp	MW	merged	l2h_FragFp_MW_merged
KNN regression	11; 11; 11; 11; 11; 11; 11; 11; 11	72; 65; 68; 68; 65; 72; 68; 65; 72	0.90	32; 29; 30; 30; 29; 32; 30; 29; 32	0.099; 0.070; 0.046; 0.054; 0.062; 0.095; 0.043; 0.065; 0.072	0.0673	0.0195	FragFp	MW	merged	l2h_FragFp_MW_merged
PLS Power	11; 11; 11; 11; 11; 11; 11; 11; 11	72; 65; 68; 68; 65; 72; 68; 65; 72	0.90	32; 29; 30; 30; 29; 32; 30; 29; 32	0.028; 0.016; 0.035; 0.036; 0.032; 0.019; 0.037; 0.022; 0.044	0.0299	0.0093	FragFp	MW	merged	l2h_FragFp_MW_merged
PLS	11; 11; 11; 11; 11; 11; 11; 11; 11	40; 36; 38; 38; 36; 40; 38; 36; 40	0.50	159; 145; 150; 150; 145; 159; 150; 145; 159	0.205; 0.133; 0.085; 0.131; 0.118; 0.086; 0.118; 0.094; 0.138	0.1231	0.0368	FragFp	MW	merged	l2h_FragFp_MW_merged
SVM regression	11; 11; 11; 11; 11; 11; 11; 11; 11	40; 36; 38; 38; 36; 40; 38; 36; 40	0.50	159; 145; 150; 150; 145; 159; 150; 145; 159	0.242; 0.156; 0.136; 0.188; 0.172; 0.233; 0.161; 0.165; 0.240	0.1881	0.0401	FragFp	MW	merged	l2h_FragFp_MW_merged
Median	11; 11; 11; 11; 11; 11; 11; 11; 11	16; 15; 15; 15; 15; 16; 15; 15; 16	0.20	255; 232; 240; 240; 232; 255; 240; 232; 255	0.705; 0.532; 0.562; 0.561; 0.535; 0.705; 0.565; 0.536; 0.681	0.5980	0.0756	FragFp	MW	merged	l2h_FragFp_MW_merged
SVM regression	11; 11; 11; 11; 11; 11; 11; 11; 11	48; 44; 45; 45; 44; 48; 45; 44; 48	0.60	128; 116; 120; 120; 116; 128; 120; 116; 128	0.160; 0.103; 0.105; 0.107; 0.122; 0.130; 0.091; 0.132; 0.136	0.1207	0.0213	FragFp	MW	merged	l2h_FragFp_MW_merged
PLS	11; 11; 11; 11; 11; 11; 11; 11; 11	48; 44; 45; 45; 44; 48; 45; 44; 48	0.60	128; 116; 120; 120; 116; 128; 120; 116; 128	0.083; 0.076; 0.065; 0.069; 0.074; 0.047; 0.083; 0.075; 0.045	0.0686	0.0140	FragFp	MW	merged	l2h_FragFp_MW_merged
Median	11; 11; 11; 11; 11; 11; 11; 11; 11	48; 44; 45; 45; 44; 48; 45; 44; 48	0.60	128; 116; 120; 120; 116; 128; 120; 116; 128	0.524; 0.447; 0.442; 0.442; 0.441; 0.521; 0.444; 0.442; 0.544	0.4719	0.0438	FragFp	MW	merged	l2h_FragFp_MW_merged
Random Forest regression	11; 11; 11; 11; 11; 11; 11; 11; 11	72; 65; 68; 68; 65; 72; 68; 65; 72	0.90	32; 29; 30; 30; 29; 32; 30; 29; 32	0.103; 0.074; 0.053; 0.073; 0.060; 0.094; 0.060; 0.075; 0.093	0.0761	0.0173	FragFp	MW	merged	l2h_FragFp_MW_merged
KNN regression	11; 11; 11; 11; 11; 11; 11; 11; 11	32; 29; 30; 30; 29; 32; 30; 29; 32	0.40	191; 174; 180; 180; 174; 191; 180; 174; 191	0.402; 0.331; 0.369; 0.377; 0.330; 0.380; 0.371; 0.348; 0.390	0.3664	0.0252	FragFp	MW	merged	l2h_FragFp_MW_merged
Gaussian process regression	11; 11; 11; 11; 11; 11; 11; 11; 11	56; 51; 53; 53; 51; 56; 53; 51; 56	0.70	96; 87; 90; 90; 87; 96; 90; 87; 96	0.105; 0.042; 0.062; 0.077; 0.037; 0.029; 0.072; 0.047; 0.025	0.0551	0.0261	FragFp	MW	merged	l2h_FragFp_MW_merged
Random Forest regression	11; 11; 11; 11; 11; 11; 11; 11; 11	32; 29; 30; 30; 29; 32; 30; 29; 32	0.40	191; 174; 180; 180; 174; 191; 180; 174; 191	0.391; 0.324; 0.357; 0.355; 0.328; 0.383; 0.342; 0.332; 0.399	0.3568	0.0282	FragFp	MW	merged	l2h_FragFp_MW_merged
PLS Power	11; 11; 11; 11; 11; 11; 11; 11; 11	48; 44; 45; 45; 44; 48; 45; 44; 48	0.60	128; 116; 120; 120; 116; 128; 120; 116; 128	0.098; 0.066; 0.063; 0.071; 0.074; 0.051; 0.086; 0.063; 0.053	0.0694	0.0151	FragFp	MW	merged	l2h_FragFp_MW_merged
Gaussian process regression	11; 11; 11; 11; 11; 11; 11; 11; 11	24; 22; 23; 23; 22; 24; 23; 22; 24	0.30	223; 203; 210; 210; 203; 223; 210; 203; 223	0.422; 0.358; 0.323; 0.289; 0.338; 0.462; 0.338; 0.352; 0.412	0.3660	0.0549	FragFp	MW	merged	l2h_FragFp_MW_merged
KNN regression	11; 11; 11; 11; 11; 11; 11; 11; 11	64; 58; 60; 60; 58; 64; 60; 58; 64	0.80	64; 58; 60; 60; 58; 64; 60; 58; 64	0.138; 0.126; 0.097; 0.109; 0.121; 0.158; 0.104; 0.131; 0.150	0.1260	0.0206	FragFp	MW	merged	l2h_FragFp_MW_merged
SVM regression	11; 11; 11; 11; 11; 11; 11; 11; 11	16; 15; 15; 15; 15; 16; 15; 15; 16	0.20	255; 232; 240; 240; 232; 255; 240; 232; 255	0.513; 0.360; 0.436; 0.422; 0.355; 0.396; 0.408; 0.372; 0.444	0.4118	0.0497	FragFp	MW	merged	l2h_FragFp_MW_merged
PLS	11; 11; 11; 11; 11; 11; 11; 11; 11	16; 15; 15; 15; 15; 16; 15; 15; 16	0.20	255; 232; 240; 240; 232; 255; 240; 232; 255	0.471; 0.211; 0.323; 0.352; 0.215; 0.292; 0.354; 0.157; 0.346	0.3023	0.0956	FragFp	MW	merged	l2h_FragFp_MW_merged
PLS Power	11; 11; 11; 11; 11; 11; 11; 11; 11	16; 15; 15; 15; 15; 16; 15; 15; 16	0.20	255; 232; 240; 240; 232; 255; 240; 232; 255	0.424; 0.222; 0.346; 0.399; 0.325; 0.256; 0.349; 0.323; 0.199	0.3159	0.0765	FragFp	MW	merged	l2h_FragFp_MW_merged
PLS	11; 11; 11; 11; 11; 11; 11; 11; 11	56; 51; 53; 53; 51; 56; 53; 51; 56	0.70	96; 87; 90; 90; 87; 96; 90; 87; 96	0.057; 0.038; 0.078; 0.069; 0.029; 0.034; 0.072; 0.036; 0.032	0.0494	0.0195	FragFp	MW	merged	l2h_FragFp_MW_merged
SVM regression	11; 11; 11; 11; 11; 11; 11; 11; 11	56; 51; 53; 53; 51; 56; 53; 51; 56	0.70	96; 87; 90; 90; 87; 96; 90; 87; 96	0.109; 0.069; 0.058; 0.077; 0.055; 0.069; 0.078; 0.069; 0.080	0.0738	0.0157	FragFp	MW	merged	l2h_FragFp_MW_merged
Median	11; 11; 11; 11; 11; 11; 11; 11; 11	40; 36; 38; 38; 36; 40; 38; 36; 40	0.50	159; 145; 150; 150; 145; 159; 150; 145; 159	0.574; 0.454; 0.471; 0.474; 0.452; 0.580; 0.471; 0.459; 0.585	0.5022	0.0586	FragFp	MW	merged	l2h_FragFp_MW_merged
Gaussian process regression	11; 11; 11; 11; 11; 11; 11; 11; 11	64; 58; 60; 60; 58; 64; 60; 58; 64	0.80	64; 58; 60; 60; 58; 64; 60; 58; 64	0.050; 0.042; 0.070; 0.084; 0.036; 0.024; 0.046; 0.036; 0.022	0.0456	0.0203	FragFp	MW	merged	l2h_FragFp_MW_merged
KNN regression	11; 11; 11; 11; 11; 11; 11; 11; 11	24; 22; 23; 23; 22; 24; 23; 22; 24	0.30	223; 203; 210; 210; 203; 223; 210; 203; 223	0.481; 0.390; 0.424; 0.413; 0.405; 0.497; 0.425; 0.397; 0.497	0.4366	0.0431	FragFp	MW	merged	l2h_FragFp_MW_merged
Random Forest regression	11; 11; 11; 11; 11; 11; 11; 11; 11	48; 44; 45; 45; 44; 48; 45; 44; 48	0.60	128; 116; 120; 120; 116; 128; 120; 116; 128	0.259; 0.216; 0.219; 0.230; 0.203; 0.261; 0.213; 0.208; 0.264	0.2303	0.0244	FragFp	MW	merged	l2h_FragFp_MW_merged
Gaussian process regression	11; 11; 11; 11; 11; 11; 11; 11; 11	32; 29; 30; 30; 29; 32; 30; 29; 32	0.40	191; 174; 180; 180; 174; 191; 180; 174; 191	0.298; 0.229; 0.241; 0.178; 0.258; 0.320; 0.186; 0.232; 0.286	0.2476	0.0483	FragFp	MW	merged	l2h_FragFp_MW_merged
Random Forest regression	11; 11; 11; 11; 11; 11; 11; 11; 11	40; 36; 38; 38; 36; 40; 38; 36; 40	0.50	159; 145; 150; 150; 145; 159; 150; 145; 159	0.317; 0.263; 0.286; 0.284; 0.277; 0.317; 0.295; 0.266; 0.324	0.2921	0.0227	FragFp	MW	merged	l2h_FragFp_MW_merged
KNN regression	11; 11; 11; 11; 11; 11; 11; 11; 11	56; 51; 53; 53; 51; 56; 53; 51; 56	0.70	96; 87; 90; 90; 87; 96; 90; 87; 96	0.245; 0.171; 0.158; 0.164; 0.173; 0.205; 0.153; 0.166; 0.220	0.1839	0.0318	FragFp	MW	merged	l2h_FragFp_MW_merged
PLS Power	11; 11; 11; 11; 11; 11; 11; 11; 11	24; 22; 23; 23; 22; 24; 23; 22; 24	0.30	223; 203; 210; 210; 203; 223; 210; 203; 223	0.218; 0.205; 0.171; 0.229; 0.218; 0.273; 0.291; 0.194; 0.342	0.2379	0.0539	FragFp	MW	merged	l2h_FragFp_MW_merged
PLS Power	11; 11; 11; 11; 11; 11; 11; 11; 11	56; 51; 53; 53; 51; 56; 53; 51; 56	0.70	96; 87; 90; 90; 87; 96; 90; 87; 96	0.096; 0.043; 0.077; 0.064; 0.032; 0.036; 0.074; 0.036; 0.046	0.0560	0.0226	FragFp	MW	merged	l2h_FragFp_MW_merged
PLS	11; 11; 11; 11; 11; 11; 11; 11; 11	24; 22; 23; 23; 22; 24; 23; 22; 24	0.30	223; 203; 210; 210; 203; 223; 210; 203; 223	0.285; 0.180; 0.175; 0.183; 0.191; 0.315; 0.235; 0.141; 0.281	0.2207	0.0605	FragFp	MW	merged	l2h_FragFp_MW_merged
SVM regression	11; 11; 11; 11; 11; 11; 11; 11; 11	24; 22; 23; 23; 22; 24; 23; 22; 24	0.30	223; 203; 210; 210; 203; 223; 210; 203; 223	0.322; 0.262; 0.299; 0.274; 0.262; 0.361; 0.324; 0.289; 0.332	0.3028	0.0343	FragFp	MW	merged	l2h_FragFp_MW_merged
Median	11; 11; 11; 11; 11; 11; 11; 11; 11	32; 30; 29; 32; 30; 30; 32; 29; 29	0.40	191; 180; 174; 191; 180; 180; 191; 174; 174	0.520; 0.798; 1.141; 0.577; 0.762; 0.729; 0.581; 0.981; 1.163	0.8058	0.2406	SkelSpheres	cLogP	merged	l2h_SkelSpheres_cLogP_merged
Median	11; 11; 11; 11; 11; 11; 11; 11; 11	64; 60; 58; 64; 60; 60; 64; 58; 58	0.80	64; 60; 58; 64; 60; 60; 64; 58; 58	0.463; 0.583; 0.799; 0.494; 0.575; 0.606; 0.482; 0.755; 0.765	0.6136	0.1295	SkelSpheres	cLogP	merged	l2h_SkelSpheres_cLogP_merged
SVM regression	11; 11; 11; 11; 11; 11; 11; 11; 11	64; 60; 58; 64; 60; 60; 64; 58; 58	0.80	64; 60; 58; 64; 60; 60; 64; 58; 58	0.219; 0.297; 0.482; 0.283; 0.313; 0.394; 0.244; 0.475; 0.445	0.3502	0.1007	SkelSpheres	cLogP	merged	l2h_SkelSpheres_cLogP_merged
PLS	11; 11; 11; 11; 11; 11; 11; 11; 11	64; 60; 58; 64; 60; 60; 64; 58; 58	0.80	64; 60; 58; 64; 60; 60; 64; 58; 58	0.103; 0.200; 0.173; 0.118; 0.296; 0.379; 0.164; 0.255; 0.172	0.2067	0.0886	SkelSpheres	cLogP	merged	l2h_SkelSpheres_cLogP_merged
KNN regression	11; 11; 11; 11; 11; 11; 11; 11; 11	16; 15; 15; 16; 15; 15; 16; 15; 15	0.20	255; 240; 232; 255; 240; 240; 255; 232; 232	0.640; 1.004; 1.818; 0.678; 0.929; 0.830; 0.717; 1.582; 1.632	1.0922	0.4580	SkelSpheres	cLogP	merged	l2h_SkelSpheres_cLogP_merged
Gaussian process regression	11; 11; 11; 11; 11; 11; 11; 11; 11	72; 68; 65; 72; 68; 68; 72; 65; 65	0.90	32; 30; 29; 32; 30; 30; 32; 29; 29	0.108; 0.262; 0.145; 0.149; 0.317; 0.327; 0.145; 0.238; 0.155	0.2051	0.0822	SkelSpheres	cLogP	merged	l2h_SkelSpheres_cLogP_merged
Random Forest regression	11; 11; 11; 11; 11; 11; 11; 11; 11	56; 53; 51; 56; 53; 53; 56; 51; 51	0.70	96; 90; 87; 96; 90; 90; 96; 87; 87	0.348; 0.442; 0.745; 0.346; 0.455; 0.435; 0.374; 0.678; 0.709	0.5036	0.1611	SkelSpheres	cLogP	merged	l2h_SkelSpheres_cLogP_merged
Gaussian process regression	11; 11; 11; 11; 11; 11; 11; 11; 11	40; 38; 36; 40; 38; 38; 40; 36; 36	0.50	159; 150; 145; 159; 150; 150; 159; 145; 145	0.275; 0.414; 0.728; 0.325; 0.376; 0.476; 0.327; 0.747; 0.386	0.4504	0.1726	SkelSpheres	cLogP	merged	l2h_SkelSpheres_cLogP_merged
KNN regression	11; 11; 11; 11; 11; 11; 11; 11; 11	48; 45; 44; 48; 45; 45; 48; 44; 44	0.60	128; 120; 116; 128; 120; 120; 128; 116; 116	0.436; 0.510; 0.907; 0.433; 0.484; 0.511; 0.408; 0.767; 0.805	0.5846	0.1881	SkelSpheres	cLogP	merged	l2h_SkelSpheres_cLogP_merged
Random Forest regression	11; 11; 11; 11; 11; 11; 11; 11; 11	16; 15; 15; 16; 15; 15; 16; 15; 15	0.20	255; 240; 232; 255; 240; 240; 255; 232; 232	0.632; 0.988; 1.787; 0.666; 0.951; 0.917; 0.715; 1.629; 1.830	1.1239	0.4878	SkelSpheres	cLogP	merged	l2h_SkelSpheres_cLogP_merged
PLS Power	11; 11; 11; 11; 11; 11; 11; 11; 11	32; 30; 29; 32; 30; 30; 32; 29; 29	0.40	191; 180; 174; 191; 180; 180; 191; 174; 174	0.426; 0.596; 1.582; 0.550; 0.584; 0.622; 0.481; 1.689; 1.684	0.9127	0.5583	SkelSpheres	cLogP	merged	l2h_SkelSpheres_cLogP_merged
PLS Power	11; 11; 11; 11; 11; 11; 11; 11; 11	64; 60; 58; 64; 60; 60; 64; 58; 58	0.80	64; 60; 58; 64; 60; 60; 64; 58; 58	0.175; 0.346; 0.433; 0.108; 0.337; 0.425; 0.229; 0.433; 0.402	0.3209	0.1217	SkelSpheres	cLogP	merged	l2h_SkelSpheres_cLogP_merged
SVM regression	11; 11; 11; 11; 11; 11; 11; 11; 11	32; 30; 29; 32; 30; 30; 32; 29; 29	0.40	191; 180; 174; 191; 180; 180; 191; 174; 174	0.421; 0.690; 1.049; 0.517; 0.526; 0.582; 0.412; 0.894; 1.007	0.6776	0.2469	SkelSpheres	cLogP	merged	l2h_SkelSpheres_cLogP_merged
Median	11; 11; 11; 11; 11; 11; 11; 11; 11	72; 68; 65; 72; 68; 68; 72; 65; 65	0.90	32; 30; 29; 32; 30; 30; 32; 29; 29	0.488; 0.603; 0.791; 0.498; 0.598; 0.600; 0.491; 0.731; 0.738	0.6153	0.1148	SkelSpheres	cLogP	merged	l2h_SkelSpheres_cLogP_merged
PLS	11; 11; 11; 11; 11; 11; 11; 11; 11	32; 30; 29; 32; 30; 30; 32; 29; 29	0.40	191; 180; 174; 191; 180; 180; 191; 174; 174	0.279; 0.485; 0.502; 0.295; 0.375; 0.515; 0.469; 1.112; 0.514	0.5051	0.2456	SkelSpheres	cLogP	merged	l2h_SkelSpheres_cLogP_merged
Median	11; 11; 11; 11; 11; 11; 11; 11; 11	24; 23; 22; 24; 23; 23; 24; 22; 22	0.30	223; 210; 203; 223; 210; 210; 223; 203; 203	0.572; 0.915; 1.293; 0.648; 0.853; 0.779; 0.642; 1.133; 1.316	0.9057	0.2820	SkelSpheres	cLogP	merged	l2h_SkelSpheres_cLogP_merged
Median	11; 11; 11; 11; 11; 11; 11; 11; 11	56; 53; 51; 56; 53; 53; 56; 51; 51	0.70	96; 90; 87; 96; 90; 90; 96; 87; 87	0.469; 0.630; 0.832; 0.492; 0.589; 0.615; 0.491; 0.810; 0.827	0.6394	0.1489	SkelSpheres	cLogP	merged	l2h_SkelSpheres_cLogP_merged
PLS	11; 11; 11; 11; 11; 11; 11; 11; 11	72; 68; 65; 72; 68; 68; 72; 65; 65	0.90	32; 30; 29; 32; 30; 30; 32; 29; 29	0.117; 0.230; 0.084; 0.125; 0.291; 0.317; 0.154; 0.115; 0.114	0.1719	0.0855	SkelSpheres	cLogP	merged	l2h_SkelSpheres_cLogP_merged
SVM regression	11; 11; 11; 11; 11; 11; 11; 11; 11	72; 68; 65; 72; 68; 68; 72; 65; 65	0.90	32; 30; 29; 32; 30; 30; 32; 29; 29	0.141; 0.310; 0.330; 0.225; 0.298; 0.383; 0.187; 0.342; 0.304	0.2800	0.0789	SkelSpheres	cLogP	merged	l2h_SkelSpheres_cLogP_merged
Random Forest regression	11; 11; 11; 11; 11; 11; 11; 11; 11	64; 60; 58; 64; 60; 60; 64; 58; 58	0.80	64; 60; 58; 64; 60; 60; 64; 58; 58	0.296; 0.420; 0.638; 0.297; 0.407; 0.472; 0.328; 0.587; 0.562	0.4452	0.1283	SkelSpheres	cLogP	merged	l2h_SkelSpheres_cLogP_merged
Gaussian process regression	11; 11; 11; 11; 11; 11; 11; 11; 11	48; 45; 44; 48; 45; 45; 48; 44; 44	0.60	128; 120; 116; 128; 120; 120; 128; 116; 116	0.263; 0.345; 0.410; 0.226; 0.378; 0.467; 0.288; 0.384; 0.259	0.3356	0.0810	SkelSpheres	cLogP	merged	l2h_SkelSpheres_cLogP_merged
KNN regression	11; 11; 11; 11; 11; 11; 11; 11; 11	40; 38; 36; 40; 38; 38; 40; 36; 36	0.50	159; 150; 145; 159; 150; 150; 159; 145; 145	0.463; 0.575; 0.903; 0.465; 0.565; 0.542; 0.492; 0.896; 0.909	0.6456	0.1969	SkelSpheres	cLogP	merged	l2h_SkelSpheres_cLogP_merged
PLS Power	11; 11; 11; 11; 11; 11; 11; 11; 11	40; 38; 36; 40; 38; 38; 40; 36; 36	0.50	159; 150; 145; 159; 150; 150; 159; 145; 145	0.304; 0.567; 1.647; 0.304; 0.490; 0.573; 0.361; 1.743; 1.532	0.8357	0.6142	SkelSpheres	cLogP	merged	l2h_SkelSpheres_cLogP_merged
Gaussian process regression	11; 11; 11; 11; 11; 11; 11; 11; 11	16; 15; 15; 16; 15; 15; 16; 15; 15	0.20	255; 240; 232; 255; 240; 240; 255; 232; 232	0.574; 0.905; 1.768; 0.560; 0.825; 0.794; 0.645; 1.404; 1.544	1.0021	0.4517	SkelSpheres	cLogP	merged	l2h_SkelSpheres_cLogP_merged
Random Forest regression	11; 11; 11; 11; 11; 11; 11; 11; 11	24; 23; 22; 24; 23; 23; 24; 22; 22	0.30	223; 210; 203; 223; 210; 210; 223; 203; 203	0.542; 0.780; 1.369; 0.584; 0.758; 0.768; 0.574; 1.243; 1.525	0.9048	0.3732	SkelSpheres	cLogP	merged	l2h_SkelSpheres_cLogP_merged
KNN regression	11; 11; 11; 11; 11; 11; 11; 11; 11	72; 68; 65; 72; 68; 68; 72; 65; 65	0.90	32; 30; 29; 32; 30; 30; 32; 29; 29	0.285; 0.388; 0.598; 0.285; 0.357; 0.438; 0.283; 0.533; 0.461	0.4031	0.1141	SkelSpheres	cLogP	merged	l2h_SkelSpheres_cLogP_merged
PLS Power	11; 11; 11; 11; 11; 11; 11; 11; 11	72; 68; 65; 72; 68; 68; 72; 65; 65	0.90	32; 30; 29; 32; 30; 30; 32; 29; 29	0.113; 0.277; 0.459; 0.126; 0.326; 0.357; 0.168; 0.495; 0.327	0.2942	0.1373	SkelSpheres	cLogP	merged	l2h_SkelSpheres_cLogP_merged
PLS	11; 11; 11; 11; 11; 11; 11; 11; 11	40; 38; 36; 40; 38; 38; 40; 36; 36	0.50	159; 150; 145; 159; 150; 150; 159; 145; 145	0.252; 0.376; 0.427; 0.250; 0.385; 0.479; 0.281; 0.441; 0.324	0.3572	0.0846	SkelSpheres	cLogP	merged	l2h_SkelSpheres_cLogP_merged
SVM regression	11; 11; 11; 11; 11; 11; 11; 11; 11	40; 38; 36; 40; 38; 38; 40; 36; 36	0.50	159; 150; 145; 159; 150; 150; 159; 145; 145	0.378; 0.557; 0.867; 0.423; 0.460; 0.511; 0.392; 0.780; 0.821	0.5766	0.1939	SkelSpheres	cLogP	merged	l2h_SkelSpheres_cLogP_merged
Median	11; 11; 11; 11; 11; 11; 11; 11; 11	16; 15; 15; 16; 15; 15; 16; 15; 15	0.20	255; 240; 232; 255; 240; 240; 255; 232; 232	0.674; 1.040; 1.735; 0.703; 0.998; 0.914; 0.757; 1.368; 1.662	1.0946	0.4025	SkelSpheres	cLogP	merged	l2h_SkelSpheres_cLogP_merged
SVM regression	11; 11; 11; 11; 11; 11; 11; 11; 11	48; 45; 44; 48; 45; 45; 48; 44; 44	0.60	128; 120; 116; 128; 120; 120; 128; 116; 116	0.349; 0.417; 0.782; 0.403; 0.416; 0.432; 0.343; 0.645; 0.640	0.4919	0.1561	SkelSpheres	cLogP	merged	l2h_SkelSpheres_cLogP_merged
PLS	11; 11; 11; 11; 11; 11; 11; 11; 11	48; 45; 44; 48; 45; 45; 48; 44; 44	0.60	128; 120; 116; 128; 120; 120; 128; 116; 116	0.216; 0.336; 0.401; 0.246; 0.343; 0.408; 0.232; 0.375; 0.254	0.3123	0.0758	SkelSpheres	cLogP	merged	l2h_SkelSpheres_cLogP_merged
Median	11; 11; 11; 11; 11; 11; 11; 11; 11	48; 45; 44; 48; 45; 45; 48; 44; 44	0.60	128; 120; 116; 128; 120; 120; 128; 116; 116	0.467; 0.660; 0.878; 0.506; 0.626; 0.648; 0.490; 0.844; 0.905	0.6693	0.1702	SkelSpheres	cLogP	merged	l2h_SkelSpheres_cLogP_merged
Random Forest regression	11; 11; 11; 11; 11; 11; 11; 11; 11	72; 68; 65; 72; 68; 68; 72; 65; 65	0.90	32; 30; 29; 32; 30; 30; 32; 29; 29	0.265; 0.367; 0.548; 0.273; 0.369; 0.398; 0.282; 0.489; 0.448	0.3821	0.0997	SkelSpheres	cLogP	merged	l2h_SkelSpheres_cLogP_merged
KNN regression	11; 11; 11; 11; 11; 11; 11; 11; 11	32; 30; 29; 32; 30; 30; 32; 29; 29	0.40	191; 180; 174; 191; 180; 180; 191; 174; 174	0.497; 0.718; 1.109; 0.518; 0.634; 0.631; 0.534; 1.024; 1.047	0.7458	0.2463	SkelSpheres	cLogP	merged	l2h_SkelSpheres_cLogP_merged
Gaussian process regression	11; 11; 11; 11; 11; 11; 11; 11; 11	56; 53; 51; 56; 53; 53; 56; 51; 51	0.70	96; 90; 87; 96; 90; 90; 96; 87; 87	0.199; 0.286; 0.263; 0.226; 0.298; 0.400; 0.263; 0.439; 0.227	0.2890	0.0808	SkelSpheres	cLogP	merged	l2h_SkelSpheres_cLogP_merged
Random Forest regression	11; 11; 11; 11; 11; 11; 11; 11; 11	32; 30; 29; 32; 30; 30; 32; 29; 29	0.40	191; 180; 174; 191; 180; 180; 191; 174; 174	0.485; 0.675; 1.167; 0.500; 0.601; 0.640; 0.488; 1.031; 1.277	0.7627	0.3103	SkelSpheres	cLogP	merged	l2h_SkelSpheres_cLogP_merged
PLS Power	11; 11; 11; 11; 11; 11; 11; 11; 11	48; 45; 44; 48; 45; 45; 48; 44; 44	0.60	128; 120; 116; 128; 120; 120; 128; 116; 116	0.290; 0.436; 1.589; 0.299; 0.414; 0.442; 0.275; 1.511; 1.494	0.7500	0.5899	SkelSpheres	cLogP	merged	l2h_SkelSpheres_cLogP_merged
Gaussian process regression	11; 11; 11; 11; 11; 11; 11; 11; 11	24; 23; 22; 24; 23; 23; 24; 22; 22	0.30	223; 210; 203; 223; 210; 210; 223; 203; 203	0.412; 0.752; 0.976; 0.521; 0.529; 0.657; 0.415; 1.181; 1.289	0.7480	0.3286	SkelSpheres	cLogP	merged	l2h_SkelSpheres_cLogP_merged
KNN regression	11; 11; 11; 11; 11; 11; 11; 11; 11	64; 60; 58; 64; 60; 60; 64; 58; 58	0.80	64; 60; 58; 64; 60; 60; 64; 58; 58	0.302; 0.397; 0.619; 0.357; 0.380; 0.482; 0.360; 0.583; 0.583	0.4514	0.1180	SkelSpheres	cLogP	merged	l2h_SkelSpheres_cLogP_merged
SVM regression	11; 11; 11; 11; 11; 11; 11; 11; 11	16; 15; 15; 16; 15; 15; 16; 15; 15	0.20	255; 240; 232; 255; 240; 240; 255; 232; 232	0.632; 0.919; 1.617; 0.632; 0.921; 0.815; 0.708; 1.470; 1.607	1.0357	0.4126	SkelSpheres	cLogP	merged	l2h_SkelSpheres_cLogP_merged
PLS	11; 11; 11; 11; 11; 11; 11; 11; 11	16; 15; 15; 16; 15; 15; 16; 15; 15	0.20	255; 240; 232; 255; 240; 240; 255; 232; 232	0.539; 0.707; 1.659; 0.499; 0.591; 0.761; 0.612; 1.533; 1.465	0.9296	0.4762	SkelSpheres	cLogP	merged	l2h_SkelSpheres_cLogP_merged
PLS Power	11; 11; 11; 11; 11; 11; 11; 11; 11	16; 15; 15; 16; 15; 15; 16; 15; 15	0.20	255; 240; 232; 255; 240; 240; 255; 232; 232	0.643; 1.376; 1.868; 0.764; 1.607; 1.458; 0.781; 0.969; 1.515	1.2201	0.4379	SkelSpheres	cLogP	merged	l2h_SkelSpheres_cLogP_merged
PLS	11; 11; 11; 11; 11; 11; 11; 11; 11	56; 53; 51; 56; 53; 53; 56; 51; 51	0.70	96; 90; 87; 96; 90; 90; 96; 87; 87	0.180; 0.248; 0.217; 0.186; 0.298; 0.360; 0.208; 0.237; 0.171	0.2339	0.0616	SkelSpheres	cLogP	merged	l2h_SkelSpheres_cLogP_merged
SVM regression	11; 11; 11; 11; 11; 11; 11; 11; 11	56; 53; 51; 56; 53; 53; 56; 51; 51	0.70	96; 90; 87; 96; 90; 90; 96; 87; 87	0.277; 0.346; 0.593; 0.323; 0.350; 0.400; 0.290; 0.523; 0.485	0.3986	0.1108	SkelSpheres	cLogP	merged	l2h_SkelSpheres_cLogP_merged
Median	11; 11; 11; 11; 11; 11; 11; 11; 11	40; 38; 36; 40; 38; 38; 40; 36; 36	0.50	159; 150; 145; 159; 150; 150; 159; 145; 145	0.479; 0.753; 0.969; 0.541; 0.705; 0.666; 0.513; 0.910; 0.983	0.7243	0.1950	SkelSpheres	cLogP	merged	l2h_SkelSpheres_cLogP_merged
Gaussian process regression	11; 11; 11; 11; 11; 11; 11; 11; 11	64; 60; 58; 64; 60; 60; 64; 58; 58	0.80	64; 60; 58; 64; 60; 60; 64; 58; 58	0.116; 0.313; 0.240; 0.145; 0.288; 0.399; 0.187; 0.251; 0.190	0.2366	0.0885	SkelSpheres	cLogP	merged	l2h_SkelSpheres_cLogP_merged
KNN regression	11; 11; 11; 11; 11; 11; 11; 11; 11	24; 23; 22; 24; 23; 23; 24; 22; 22	0.30	223; 210; 203; 223; 210; 210; 223; 203; 203	0.544; 0.778; 1.241; 0.586; 0.775; 0.756; 0.607; 1.192; 1.342	0.8690	0.3063	SkelSpheres	cLogP	merged	l2h_SkelSpheres_cLogP_merged
Random Forest regression	11; 11; 11; 11; 11; 11; 11; 11; 11	48; 45; 44; 48; 45; 45; 48; 44; 44	0.60	128; 120; 116; 128; 120; 120; 128; 116; 116	0.405; 0.514; 0.835; 0.411; 0.488; 0.502; 0.417; 0.784; 0.794	0.5722	0.1791	SkelSpheres	cLogP	merged	l2h_SkelSpheres_cLogP_merged
Gaussian process regression	11; 11; 11; 11; 11; 11; 11; 11; 11	32; 30; 29; 32; 30; 30; 32; 29; 29	0.40	191; 180; 174; 191; 180; 180; 191; 174; 174	0.343; 0.524; 1.047; 0.449; 0.437; 0.541; 0.280; 0.680; 0.549	0.5389	0.2242	SkelSpheres	cLogP	merged	l2h_SkelSpheres_cLogP_merged
Random Forest regression	11; 11; 11; 11; 11; 11; 11; 11; 11	40; 38; 36; 40; 38; 38; 40; 36; 36	0.50	159; 150; 145; 159; 150; 150; 159; 145; 145	0.468; 0.578; 0.941; 0.449; 0.538; 0.557; 0.478; 0.872; 0.961	0.6491	0.2122	SkelSpheres	cLogP	merged	l2h_SkelSpheres_cLogP_merged
KNN regression	11; 11; 11; 11; 11; 11; 11; 11; 11	56; 53; 51; 56; 53; 53; 56; 51; 51	0.70	96; 90; 87; 96; 90; 90; 96; 87; 87	0.410; 0.449; 0.830; 0.397; 0.434; 0.466; 0.420; 0.686; 0.603	0.5217	0.1513	SkelSpheres	cLogP	merged	l2h_SkelSpheres_cLogP_merged
PLS Power	11; 11; 11; 11; 11; 11; 11; 11; 11	24; 23; 22; 24; 23; 23; 24; 22; 22	0.30	223; 210; 203; 223; 210; 210; 223; 203; 203	0.546; 1.424; 1.575; 0.554; 0.749; 1.396; 0.576; 1.653; 1.558	1.1146	0.4918	SkelSpheres	cLogP	merged	l2h_SkelSpheres_cLogP_merged
PLS Power	11; 11; 11; 11; 11; 11; 11; 11; 11	56; 53; 51; 56; 53; 53; 56; 51; 51	0.70	96; 90; 87; 96; 90; 90; 96; 87; 87	0.239; 0.394; 0.684; 0.232; 0.385; 0.397; 0.242; 0.388; 0.529	0.3878	0.1481	SkelSpheres	cLogP	merged	l2h_SkelSpheres_cLogP_merged
PLS	11; 11; 11; 11; 11; 11; 11; 11; 11	24; 23; 22; 24; 23; 23; 24; 22; 22	0.30	223; 210; 203; 223; 210; 210; 223; 203; 203	0.298; 0.663; 1.107; 0.490; 0.530; 0.648; 0.382; 1.267; 0.806	0.6879	0.3234	SkelSpheres	cLogP	merged	l2h_SkelSpheres_cLogP_merged
SVM regression	11; 11; 11; 11; 11; 11; 11; 11; 11	24; 23; 22; 24; 23; 23; 24; 22; 22	0.30	223; 210; 203; 223; 210; 210; 223; 203; 203	0.486; 0.761; 1.201; 0.578; 0.714; 0.716; 0.525; 0.994; 1.284	0.8066	0.2898	SkelSpheres	cLogP	merged	l2h_SkelSpheres_cLogP_merged
Median	11; 11; 11; 11; 11; 11; 11; 11; 11	30; 32; 29; 30; 32; 29; 30; 32; 29	0.40	180; 191; 174; 180; 191; 174; 180; 191; 174	0.417; 0.636; 0.333; 0.364; 0.636; 0.333; 0.364; 0.636; 0.333	0.4502	0.1417	PathFp	sp3-Atoms	merged	l2h_PathFp_sp3-Atoms_merged
Median	11; 11; 11; 11; 11; 11; 11; 11; 11	60; 64; 58; 60; 64; 58; 60; 64; 58	0.80	60; 64; 58; 60; 64; 58; 60; 64; 58	0.357; 0.462; 0.250; 0.346; 0.462; 0.211; 0.357; 0.462; 0.250	0.3508	0.0981	PathFp	sp3-Atoms	merged	l2h_PathFp_sp3-Atoms_merged
SVM regression	11; 11; 11; 11; 11; 11; 11; 11; 11	60; 64; 58; 60; 64; 58; 60; 64; 58	0.80	60; 64; 58; 60; 64; 58; 60; 64; 58	0.174; 0.102; 0.076; 0.147; 0.129; 0.063; 0.151; 0.094; 0.079	0.1128	0.0389	PathFp	sp3-Atoms	merged	l2h_PathFp_sp3-Atoms_merged
PLS	11; 11; 11; 11; 11; 11; 11; 11; 11	60; 64; 58; 60; 64; 58; 60; 64; 58	0.80	60; 64; 58; 60; 64; 58; 60; 64; 58	0.111; 0.061; 0.054; 0.130; 0.081; 0.049; 0.103; 0.068; 0.075	0.0813	0.0277	PathFp	sp3-Atoms	merged	l2h_PathFp_sp3-Atoms_merged
KNN regression	11; 11; 11; 11; 11; 11; 11; 11; 11	15; 16; 15; 15; 16; 15; 15; 16; 15	0.20	240; 255; 232; 240; 255; 232; 240; 255; 232	0.417; 0.640; 0.343; 0.438; 0.613; 0.354; 0.406; 0.684; 0.353	0.4720	0.1352	PathFp	sp3-Atoms	merged	l2h_PathFp_sp3-Atoms_merged
Gaussian process regression	11; 11; 11; 11; 11; 11; 11; 11; 11	68; 72; 65; 68; 72; 65; 68; 72; 65	0.90	30; 32; 29; 30; 32; 29; 30; 32; 29	0.108; 0.051; 0.069; 0.139; 0.067; 0.087; 0.098; 0.066; 0.069	0.0838	0.0273	PathFp	sp3-Atoms	merged	l2h_PathFp_sp3-Atoms_merged
Random Forest regression	11; 11; 11; 11; 11; 11; 11; 11; 11	53; 56; 51; 53; 56; 51; 53; 56; 51	0.70	90; 96; 87; 90; 96; 87; 90; 96; 87	0.280; 0.235; 0.134; 0.254; 0.266; 0.118; 0.261; 0.221; 0.129	0.2109	0.0653	PathFp	sp3-Atoms	merged	l2h_PathFp_sp3-Atoms_merged
Gaussian process regression	11; 11; 11; 11; 11; 11; 11; 11; 11	38; 40; 36; 38; 40; 36; 38; 40; 36	0.50	150; 159; 145; 150; 159; 145; 150; 159; 145	0.228; 0.255; 0.059; 0.237; 0.162; 0.133; 0.235; 0.242; 0.097	0.1831	0.0725	PathFp	sp3-Atoms	merged	l2h_PathFp_sp3-Atoms_merged
KNN regression	11; 11; 11; 11; 11; 11; 11; 11; 11	45; 48; 44; 45; 48; 44; 45; 48; 44	0.60	120; 128; 116; 120; 128; 116; 120; 128; 116	0.310; 0.329; 0.136; 0.293; 0.300; 0.123; 0.307; 0.344; 0.136	0.2531	0.0924	PathFp	sp3-Atoms	merged	l2h_PathFp_sp3-Atoms_merged
Random Forest regression	11; 11; 11; 11; 11; 11; 11; 11; 11	15; 16; 15; 15; 16; 15; 15; 16; 15	0.20	240; 255; 232; 240; 255; 232; 240; 255; 232	0.423; 0.630; 0.367; 0.479; 0.616; 0.372; 0.457; 0.651; 0.363	0.4842	0.1183	PathFp	sp3-Atoms	merged	l2h_PathFp_sp3-Atoms_merged
PLS Power	11; 11; 11; 11; 11; 11; 11; 11; 11	30; 32; 29; 30; 32; 29; 30; 32; 29	0.40	180; 191; 174; 180; 191; 174; 180; 191; 174	0.285; 0.255; 0.068; 0.279; 0.195; 0.148; 0.250; 0.205; 0.118	0.2003	0.0757	PathFp	sp3-Atoms	merged	l2h_PathFp_sp3-Atoms_merged
PLS Power	11; 11; 11; 11; 11; 11; 11; 11; 11	60; 64; 58; 60; 64; 58; 60; 64; 58	0.80	60; 64; 58; 60; 64; 58; 60; 64; 58	0.129; 0.050; 0.066; 0.151; 0.074; 0.072; 0.124; 0.064; 0.069	0.0888	0.0358	PathFp	sp3-Atoms	merged	l2h_PathFp_sp3-Atoms_merged
SVM regression	11; 11; 11; 11; 11; 11; 11; 11; 11	30; 32; 29; 30; 32; 29; 30; 32; 29	0.40	180; 191; 174; 180; 191; 174; 180; 191; 174	0.311; 0.317; 0.104; 0.296; 0.284; 0.154; 0.281; 0.317; 0.146	0.2456	0.0852	PathFp	sp3-Atoms	merged	l2h_PathFp_sp3-Atoms_merged
Median	11; 11; 11; 11; 11; 11; 11; 11; 11	68; 72; 65; 68; 72; 65; 68; 72; 65	0.90	30; 32; 29; 30; 32; 29; 30; 32; 29	0.400; 0.429; 0.238; 0.357; 0.429; 0.238; 0.400; 0.429; 0.238	0.3509	0.0876	PathFp	sp3-Atoms	merged	l2h_PathFp_sp3-Atoms_merged
PLS	11; 11; 11; 11; 11; 11; 11; 11; 11	30; 32; 29; 30; 32; 29; 30; 32; 29	0.40	180; 191; 174; 180; 191; 174; 180; 191; 174	0.240; 0.236; 0.058; 0.284; 0.204; 0.131; 0.218; 0.193; 0.114	0.1864	0.0716	PathFp	sp3-Atoms	merged	l2h_PathFp_sp3-Atoms_merged
Median	11; 11; 11; 11; 11; 11; 11; 11; 11	23; 24; 22; 23; 24; 22; 23; 24; 22	0.30	210; 223; 203; 210; 223; 203; 210; 223; 203	0.364; 0.700; 0.389; 0.455; 0.700; 0.353; 0.455; 0.727; 0.389	0.5036	0.1582	PathFp	sp3-Atoms	merged	l2h_PathFp_sp3-Atoms_merged
Median	11; 11; 11; 11; 11; 11; 11; 11; 11	53; 56; 51; 53; 56; 51; 53; 56; 51	0.70	90; 96; 87; 90; 96; 87; 90; 96; 87	0.385; 0.538; 0.211; 0.385; 0.462; 0.211; 0.385; 0.538; 0.211	0.3696	0.1330	PathFp	sp3-Atoms	merged	l2h_PathFp_sp3-Atoms_merged
PLS	11; 11; 11; 11; 11; 11; 11; 11; 11	68; 72; 65; 68; 72; 65; 68; 72; 65	0.90	30; 32; 29; 30; 32; 29; 30; 32; 29	0.093; 0.040; 0.054; 0.102; 0.043; 0.081; 0.084; 0.060; 0.062	0.0688	0.0221	PathFp	sp3-Atoms	merged	l2h_PathFp_sp3-Atoms_merged
SVM regression	11; 11; 11; 11; 11; 11; 11; 11; 11	68; 72; 65; 68; 72; 65; 68; 72; 65	0.90	30; 32; 29; 30; 32; 29; 30; 32; 29	0.130; 0.065; 0.077; 0.133; 0.078; 0.091; 0.101; 0.089; 0.084	0.0942	0.0234	PathFp	sp3-Atoms	merged	l2h_PathFp_sp3-Atoms_merged
Random Forest regression	11; 11; 11; 11; 11; 11; 11; 11; 11	60; 64; 58; 60; 64; 58; 60; 64; 58	0.80	60; 64; 58; 60; 64; 58; 60; 64; 58	0.239; 0.184; 0.123; 0.225; 0.222; 0.115; 0.228; 0.184; 0.129	0.1832	0.0495	PathFp	sp3-Atoms	merged	l2h_PathFp_sp3-Atoms_merged
Gaussian process regression	11; 11; 11; 11; 11; 11; 11; 11; 11	45; 48; 44; 45; 48; 44; 45; 48; 44	0.60	120; 128; 116; 120; 128; 116; 120; 128; 116	0.185; 0.169; 0.066; 0.275; 0.187; 0.069; 0.266; 0.173; 0.089	0.1643	0.0775	PathFp	sp3-Atoms	merged	l2h_PathFp_sp3-Atoms_merged
KNN regression	11; 11; 11; 11; 11; 11; 11; 11; 11	38; 40; 36; 38; 40; 36; 38; 40; 36	0.50	150; 159; 145; 150; 159; 145; 150; 159; 145	0.320; 0.379; 0.158; 0.341; 0.347; 0.157; 0.333; 0.385; 0.171	0.2879	0.0967	PathFp	sp3-Atoms	merged	l2h_PathFp_sp3-Atoms_merged
PLS Power	11; 11; 11; 11; 11; 11; 11; 11; 11	38; 40; 36; 38; 40; 36; 38; 40; 36	0.50	150; 159; 145; 150; 159; 145; 150; 159; 145	0.213; 0.258; 0.067; 0.249; 0.146; 0.119; 0.222; 0.223; 0.075	0.1747	0.0741	PathFp	sp3-Atoms	merged	l2h_PathFp_sp3-Atoms_merged
Gaussian process regression	11; 11; 11; 11; 11; 11; 11; 11; 11	15; 16; 15; 15; 16; 15; 15; 16; 15	0.20	240; 255; 232; 240; 255; 232; 240; 255; 232	0.414; 0.691; 0.583; 0.509; 0.701; 0.622; 0.341; 0.636; 0.554	0.5612	0.1220	PathFp	sp3-Atoms	merged	l2h_PathFp_sp3-Atoms_merged
Random Forest regression	11; 11; 11; 11; 11; 11; 11; 11; 11	23; 24; 22; 23; 24; 22; 23; 24; 22	0.30	210; 223; 203; 210; 223; 203; 210; 223; 203	0.372; 0.476; 0.289; 0.353; 0.528; 0.262; 0.384; 0.560; 0.267	0.3879	0.1111	PathFp	sp3-Atoms	merged	l2h_PathFp_sp3-Atoms_merged
KNN regression	11; 11; 11; 11; 11; 11; 11; 11; 11	68; 72; 65; 68; 72; 65; 68; 72; 65	0.90	30; 32; 29; 30; 32; 29; 30; 32; 29	0.231; 0.143; 0.111; 0.231; 0.169; 0.154; 0.212; 0.166; 0.137	0.1727	0.0429	PathFp	sp3-Atoms	merged	l2h_PathFp_sp3-Atoms_merged
PLS Power	11; 11; 11; 11; 11; 11; 11; 11; 11	68; 72; 65; 68; 72; 65; 68; 72; 65	0.90	30; 32; 29; 30; 32; 29; 30; 32; 29	0.077; 0.039; 0.058; 0.104; 0.056; 0.075; 0.119; 0.062; 0.065	0.0728	0.0249	PathFp	sp3-Atoms	merged	l2h_PathFp_sp3-Atoms_merged
PLS	11; 11; 11; 11; 11; 11; 11; 11; 11	38; 40; 36; 38; 40; 36; 38; 40; 36	0.50	150; 159; 145; 150; 159; 145; 150; 159; 145	0.224; 0.218; 0.060; 0.216; 0.146; 0.117; 0.215; 0.190; 0.074	0.1622	0.0651	PathFp	sp3-Atoms	merged	l2h_PathFp_sp3-Atoms_merged
SVM regression	11; 11; 11; 11; 11; 11; 11; 11; 11	38; 40; 36; 38; 40; 36; 38; 40; 36	0.50	150; 159; 145; 150; 159; 145; 150; 159; 145	0.259; 0.263; 0.083; 0.267; 0.252; 0.126; 0.254; 0.268; 0.101	0.2081	0.0795	PathFp	sp3-Atoms	merged	l2h_PathFp_sp3-Atoms_merged
Median	11; 11; 11; 11; 11; 11; 11; 11; 11	15; 16; 15; 15; 16; 15; 15; 16; 15	0.20	240; 255; 232; 240; 255; 232; 240; 255; 232	0.455; 0.700; 0.412; 0.500; 0.778; 0.353; 0.450; 0.700; 0.412	0.5289	0.1547	PathFp	sp3-Atoms	merged	l2h_PathFp_sp3-Atoms_merged
SVM regression	11; 11; 11; 11; 11; 11; 11; 11; 11	45; 48; 44; 45; 48; 44; 45; 48; 44	0.60	120; 128; 116; 120; 128; 116; 120; 128; 116	0.285; 0.204; 0.069; 0.224; 0.257; 0.096; 0.247; 0.217; 0.089	0.1876	0.0810	PathFp	sp3-Atoms	merged	l2h_PathFp_sp3-Atoms_merged
PLS	11; 11; 11; 11; 11; 11; 11; 11; 11	45; 48; 44; 45; 48; 44; 45; 48; 44	0.60	120; 128; 116; 120; 128; 116; 120; 128; 116	0.233; 0.127; 0.065; 0.157; 0.150; 0.066; 0.180; 0.134; 0.070	0.1313	0.0572	PathFp	sp3-Atoms	merged	l2h_PathFp_sp3-Atoms_merged
Median	11; 11; 11; 11; 11; 11; 11; 11; 11	45; 48; 44; 45; 48; 44; 45; 48; 44	0.60	120; 128; 116; 120; 128; 116; 120; 128; 116	0.385; 0.500; 0.263; 0.333; 0.500; 0.222; 0.333; 0.583; 0.263	0.3758	0.1258	PathFp	sp3-Atoms	merged	l2h_PathFp_sp3-Atoms_merged
Random Forest regression	11; 11; 11; 11; 11; 11; 11; 11; 11	68; 72; 65; 68; 72; 65; 68; 72; 65	0.90	30; 32; 29; 30; 32; 29; 30; 32; 29	0.214; 0.160; 0.123; 0.214; 0.156; 0.143; 0.207; 0.131; 0.126	0.1638	0.0381	PathFp	sp3-Atoms	merged	l2h_PathFp_sp3-Atoms_merged
KNN regression	11; 11; 11; 11; 11; 11; 11; 11; 11	30; 32; 29; 30; 32; 29; 30; 32; 29	0.40	180; 191; 174; 180; 191; 174; 180; 191; 174	0.349; 0.434; 0.211; 0.370; 0.429; 0.185; 0.354; 0.480; 0.209	0.3357	0.1091	PathFp	sp3-Atoms	merged	l2h_PathFp_sp3-Atoms_merged
Gaussian process regression	11; 11; 11; 11; 11; 11; 11; 11; 11	53; 56; 51; 53; 56; 51; 53; 56; 51	0.70	90; 96; 87; 90; 96; 87; 90; 96; 87	0.110; 0.098; 0.071; 0.164; 0.171; 0.083; 0.219; 0.120; 0.076	0.1236	0.0506	PathFp	sp3-Atoms	merged	l2h_PathFp_sp3-Atoms_merged
Random Forest regression	11; 11; 11; 11; 11; 11; 11; 11; 11	30; 32; 29; 30; 32; 29; 30; 32; 29	0.40	180; 191; 174; 180; 191; 174; 180; 191; 174	0.355; 0.436; 0.212; 0.354; 0.400; 0.195; 0.344; 0.440; 0.197	0.3259	0.0996	PathFp	sp3-Atoms	merged	l2h_PathFp_sp3-Atoms_merged
PLS Power	11; 11; 11; 11; 11; 11; 11; 11; 11	45; 48; 44; 45; 48; 44; 45; 48; 44	0.60	120; 128; 116; 120; 128; 116; 120; 128; 116	0.199; 0.126; 0.069; 0.164; 0.158; 0.079; 0.203; 0.152; 0.088	0.1376	0.0501	PathFp	sp3-Atoms	merged	l2h_PathFp_sp3-Atoms_merged
Gaussian process regression	11; 11; 11; 11; 11; 11; 11; 11; 11	23; 24; 22; 23; 24; 22; 23; 24; 22	0.30	210; 223; 203; 210; 223; 203; 210; 223; 203	0.262; 0.396; 0.259; 0.311; 0.379; 0.249; 0.330; 0.368; 0.206	0.3067	0.0664	PathFp	sp3-Atoms	merged	l2h_PathFp_sp3-Atoms_merged
KNN regression	11; 11; 11; 11; 11; 11; 11; 11; 11	60; 64; 58; 60; 64; 58; 60; 64; 58	0.80	60; 64; 58; 60; 64; 58; 60; 64; 58	0.264; 0.185; 0.133; 0.214; 0.216; 0.115; 0.231; 0.173; 0.144	0.1861	0.0495	PathFp	sp3-Atoms	merged	l2h_PathFp_sp3-Atoms_merged
SVM regression	11; 11; 11; 11; 11; 11; 11; 11; 11	15; 16; 15; 15; 16; 15; 15; 16; 15	0.20	240; 255; 232; 240; 255; 232; 240; 255; 232	0.414; 0.568; 0.205; 0.393; 0.616; 0.256; 0.398; 0.592; 0.204	0.4051	0.1616	PathFp	sp3-Atoms	merged	l2h_PathFp_sp3-Atoms_merged
PLS	11; 11; 11; 11; 11; 11; 11; 11; 11	15; 16; 15; 15; 16; 15; 15; 16; 15	0.20	240; 255; 232; 240; 255; 232; 240; 255; 232	0.430; 0.457; 0.117; 0.311; 0.487; 0.113; 0.409; 0.443; 0.078	0.3161	0.1675	PathFp	sp3-Atoms	merged	l2h_PathFp_sp3-Atoms_merged
PLS Power	11; 11; 11; 11; 11; 11; 11; 11; 11	15; 16; 15; 15; 16; 15; 15; 16; 15	0.20	240; 255; 232; 240; 255; 232; 240; 255; 232	0.426; 0.461; 0.097; 0.313; 0.432; 0.109; 0.408; 0.522; 0.083	0.3168	0.1741	PathFp	sp3-Atoms	merged	l2h_PathFp_sp3-Atoms_merged
PLS	11; 11; 11; 11; 11; 11; 11; 11; 11	53; 56; 51; 53; 56; 51; 53; 56; 51	0.70	90; 96; 87; 90; 96; 87; 90; 96; 87	0.106; 0.082; 0.062; 0.138; 0.122; 0.084; 0.137; 0.114; 0.063	0.1009	0.0294	PathFp	sp3-Atoms	merged	l2h_PathFp_sp3-Atoms_merged
SVM regression	11; 11; 11; 11; 11; 11; 11; 11; 11	53; 56; 51; 53; 56; 51; 53; 56; 51	0.70	90; 96; 87; 90; 96; 87; 90; 96; 87	0.202; 0.140; 0.074; 0.169; 0.209; 0.087; 0.210; 0.141; 0.087	0.1466	0.0547	PathFp	sp3-Atoms	merged	l2h_PathFp_sp3-Atoms_merged
Median	11; 11; 11; 11; 11; 11; 11; 11; 11	38; 40; 36; 38; 40; 36; 38; 40; 36	0.50	150; 159; 145; 150; 159; 145; 150; 159; 145	0.333; 0.583; 0.278; 0.417; 0.545; 0.278; 0.417; 0.583; 0.278	0.4124	0.1305	PathFp	sp3-Atoms	merged	l2h_PathFp_sp3-Atoms_merged
Gaussian process regression	11; 11; 11; 11; 11; 11; 11; 11; 11	60; 64; 58; 60; 64; 58; 60; 64; 58	0.80	60; 64; 58; 60; 64; 58; 60; 64; 58	0.141; 0.067; 0.070; 0.143; 0.110; 0.059; 0.121; 0.100; 0.069	0.0978	0.0329	PathFp	sp3-Atoms	merged	l2h_PathFp_sp3-Atoms_merged
KNN regression	11; 11; 11; 11; 11; 11; 11; 11; 11	23; 24; 22; 23; 24; 22; 23; 24; 22	0.30	210; 223; 203; 210; 223; 203; 210; 223; 203	0.375; 0.519; 0.278; 0.380; 0.550; 0.269; 0.364; 0.545; 0.266	0.3940	0.1171	PathFp	sp3-Atoms	merged	l2h_PathFp_sp3-Atoms_merged
Random Forest regression	11; 11; 11; 11; 11; 11; 11; 11; 11	45; 48; 44; 45; 48; 44; 45; 48; 44	0.60	120; 128; 116; 120; 128; 116; 120; 128; 116	0.292; 0.284; 0.142; 0.286; 0.296; 0.124; 0.287; 0.325; 0.140	0.2418	0.0809	PathFp	sp3-Atoms	merged	l2h_PathFp_sp3-Atoms_merged
Gaussian process regression	11; 11; 11; 11; 11; 11; 11; 11; 11	30; 32; 29; 30; 32; 29; 30; 32; 29	0.40	180; 191; 174; 180; 191; 174; 180; 191; 174	0.282; 0.255; 0.062; 0.308; 0.236; 0.165; 0.248; 0.236; 0.104	0.2107	0.0827	PathFp	sp3-Atoms	merged	l2h_PathFp_sp3-Atoms_merged
Random Forest regression	11; 11; 11; 11; 11; 11; 11; 11; 11	38; 40; 36; 38; 40; 36; 38; 40; 36	0.50	150; 159; 145; 150; 159; 145; 150; 159; 145	0.310; 0.377; 0.163; 0.330; 0.352; 0.157; 0.310; 0.383; 0.159	0.2823	0.0955	PathFp	sp3-Atoms	merged	l2h_PathFp_sp3-Atoms_merged
KNN regression	11; 11; 11; 11; 11; 11; 11; 11; 11	53; 56; 51; 53; 56; 51; 53; 56; 51	0.70	90; 96; 87; 90; 96; 87; 90; 96; 87	0.300; 0.253; 0.134; 0.242; 0.277; 0.123; 0.284; 0.207; 0.140	0.2178	0.0695	PathFp	sp3-Atoms	merged	l2h_PathFp_sp3-Atoms_merged
PLS Power	11; 11; 11; 11; 11; 11; 11; 11; 11	23; 24; 22; 23; 24; 22; 23; 24; 22	0.30	210; 223; 203; 210; 223; 203; 210; 223; 203	0.394; 0.296; 0.075; 0.278; 0.195; 0.114; 0.367; 0.276; 0.090	0.2317	0.1187	PathFp	sp3-Atoms	merged	l2h_PathFp_sp3-Atoms_merged
PLS Power	11; 11; 11; 11; 11; 11; 11; 11; 11	53; 56; 51; 53; 56; 51; 53; 56; 51	0.70	90; 96; 87; 90; 96; 87; 90; 96; 87	0.125; 0.082; 0.073; 0.158; 0.125; 0.082; 0.161; 0.119; 0.082	0.1119	0.0338	PathFp	sp3-Atoms	merged	l2h_PathFp_sp3-Atoms_merged
PLS	11; 11; 11; 11; 11; 11; 11; 11; 11	23; 24; 22; 23; 24; 22; 23; 24; 22	0.30	210; 223; 203; 210; 223; 203; 210; 223; 203	0.274; 0.260; 0.072; 0.335; 0.289; 0.102; 0.370; 0.223; 0.099	0.2249	0.1091	PathFp	sp3-Atoms	merged	l2h_PathFp_sp3-Atoms_merged
SVM regression	11; 11; 11; 11; 11; 11; 11; 11; 11	23; 24; 22; 23; 24; 22; 23; 24; 22	0.30	210; 223; 203; 210; 223; 203; 210; 223; 203	0.387; 0.374; 0.130; 0.325; 0.444; 0.148; 0.334; 0.434; 0.156	0.3036	0.1256	PathFp	sp3-Atoms	merged	l2h_PathFp_sp3-Atoms_merged
Median	11; 11; 11; 11; 11; 11; 11; 11; 11	32; 30; 29; 32; 30; 30; 32; 29; 29	0.40	191; 180; 174; 191; 180; 180; 191; 174; 174	0.520; 0.798; 1.141; 0.577; 0.762; 0.729; 0.581; 0.981; 1.163	0.8058	0.2406	FragFp	cLogP	merged	l2h_FragFp_cLogP_merged
Median	11; 11; 11; 11; 11; 11; 11; 11; 11	64; 60; 58; 64; 60; 60; 64; 58; 58	0.80	64; 60; 58; 64; 60; 60; 64; 58; 58	0.463; 0.583; 0.799; 0.494; 0.575; 0.606; 0.482; 0.755; 0.765	0.6136	0.1295	FragFp	cLogP	merged	l2h_FragFp_cLogP_merged
SVM regression	11; 11; 11; 11; 11; 11; 11; 11; 11	64; 60; 58; 64; 60; 60; 64; 58; 58	0.80	64; 60; 58; 64; 60; 60; 64; 58; 58	0.219; 0.297; 0.482; 0.276; 0.313; 0.410; 0.237; 0.436; 0.438	0.3453	0.0972	FragFp	cLogP	merged	l2h_FragFp_cLogP_merged
PLS	11; 11; 11; 11; 11; 11; 11; 11; 11	64; 60; 58; 64; 60; 60; 64; 58; 58	0.80	64; 60; 58; 64; 60; 60; 64; 58; 58	0.112; 0.299; 0.165; 0.115; 0.280; 0.392; 0.175; 0.258; 0.172	0.2187	0.0941	FragFp	cLogP	merged	l2h_FragFp_cLogP_merged
KNN regression	11; 11; 11; 11; 11; 11; 11; 11; 11	16; 15; 15; 16; 15; 15; 16; 15; 15	0.20	255; 240; 232; 255; 240; 240; 255; 232; 232	0.645; 0.963; 1.772; 0.677; 0.929; 0.866; 0.709; 1.533; 1.632	1.0807	0.4416	FragFp	cLogP	merged	l2h_FragFp_cLogP_merged
Gaussian process regression	11; 11; 11; 11; 11; 11; 11; 11; 11	72; 68; 65; 72; 68; 68; 72; 65; 65	0.90	32; 30; 29; 32; 30; 30; 32; 29; 29	0.081; 0.245; 0.144; 0.147; 0.299; 0.437; 0.163; 0.239; 0.155	0.2122	0.1070	FragFp	cLogP	merged	l2h_FragFp_cLogP_merged
Random Forest regression	11; 11; 11; 11; 11; 11; 11; 11; 11	56; 53; 51; 56; 53; 53; 56; 51; 51	0.70	96; 90; 87; 96; 90; 90; 96; 87; 87	0.348; 0.436; 0.754; 0.374; 0.450; 0.452; 0.372; 0.643; 0.692	0.5023	0.1525	FragFp	cLogP	merged	l2h_FragFp_cLogP_merged
Gaussian process regression	11; 11; 11; 11; 11; 11; 11; 11; 11	40; 38; 36; 40; 38; 38; 40; 36; 36	0.50	159; 150; 145; 159; 150; 150; 159; 145; 145	0.276; 0.420; 0.479; 0.323; 0.389; 0.482; 0.414; 0.661; 0.475	0.4354	0.1104	FragFp	cLogP	merged	l2h_FragFp_cLogP_merged
KNN regression	11; 11; 11; 11; 11; 11; 11; 11; 11	48; 45; 44; 48; 45; 45; 48; 44; 44	0.60	128; 120; 116; 128; 120; 120; 128; 116; 116	0.431; 0.518; 0.888; 0.446; 0.484; 0.511; 0.408; 0.783; 0.804	0.5859	0.1849	FragFp	cLogP	merged	l2h_FragFp_cLogP_merged
Random Forest regression	11; 11; 11; 11; 11; 11; 11; 11; 11	16; 15; 15; 16; 15; 15; 16; 15; 15	0.20	255; 240; 232; 255; 240; 240; 255; 232; 232	0.644; 0.945; 1.844; 0.668; 0.971; 0.873; 0.695; 1.590; 1.759	1.1099	0.4845	FragFp	cLogP	merged	l2h_FragFp_cLogP_merged
PLS Power	11; 11; 11; 11; 11; 11; 11; 11; 11	32; 30; 29; 32; 30; 30; 32; 29; 29	0.40	191; 180; 174; 191; 180; 180; 191; 174; 174	0.405; 0.595; 1.596; 0.498; 0.553; 0.623; 0.397; 1.801; 1.691	0.9066	0.5991	FragFp	cLogP	merged	l2h_FragFp_cLogP_merged
PLS Power	11; 11; 11; 11; 11; 11; 11; 11; 11	64; 60; 58; 64; 60; 60; 64; 58; 58	0.80	64; 60; 58; 64; 60; 60; 64; 58; 58	0.139; 0.396; 0.462; 0.149; 0.360; 0.428; 0.172; 0.410; 0.469	0.3317	0.1379	FragFp	cLogP	merged	l2h_FragFp_cLogP_merged
SVM regression	11; 11; 11; 11; 11; 11; 11; 11; 11	32; 30; 29; 32; 30; 30; 32; 29; 29	0.40	191; 180; 174; 191; 180; 180; 191; 174; 174	0.427; 0.679; 1.031; 0.506; 0.516; 0.605; 0.426; 0.948; 1.007	0.6828	0.2483	FragFp	cLogP	merged	l2h_FragFp_cLogP_merged
Median	11; 11; 11; 11; 11; 11; 11; 11; 11	72; 68; 65; 72; 68; 68; 72; 65; 65	0.90	32; 30; 29; 32; 30; 30; 32; 29; 29	0.488; 0.603; 0.791; 0.498; 0.598; 0.600; 0.491; 0.731; 0.738	0.6153	0.1148	FragFp	cLogP	merged	l2h_FragFp_cLogP_merged
PLS	11; 11; 11; 11; 11; 11; 11; 11; 11	32; 30; 29; 32; 30; 30; 32; 29; 29	0.40	191; 180; 174; 191; 180; 180; 191; 174; 174	0.270; 0.485; 0.554; 0.314; 0.399; 0.533; 0.287; 0.454; 0.544	0.4267	0.1134	FragFp	cLogP	merged	l2h_FragFp_cLogP_merged
Median	11; 11; 11; 11; 11; 11; 11; 11; 11	24; 23; 22; 24; 23; 23; 24; 22; 22	0.30	223; 210; 203; 223; 210; 210; 223; 203; 203	0.572; 0.915; 1.293; 0.648; 0.853; 0.779; 0.642; 1.133; 1.316	0.9057	0.2820	FragFp	cLogP	merged	l2h_FragFp_cLogP_merged
Median	11; 11; 11; 11; 11; 11; 11; 11; 11	56; 53; 51; 56; 53; 53; 56; 51; 51	0.70	96; 90; 87; 96; 90; 90; 96; 87; 87	0.469; 0.630; 0.832; 0.492; 0.589; 0.615; 0.491; 0.810; 0.827	0.6394	0.1489	FragFp	cLogP	merged	l2h_FragFp_cLogP_merged
PLS	11; 11; 11; 11; 11; 11; 11; 11; 11	72; 68; 65; 72; 68; 68; 72; 65; 65	0.90	32; 30; 29; 32; 30; 30; 32; 29; 29	0.117; 0.285; 0.094; 0.126; 0.276; 0.317; 0.137; 0.220; 0.116	0.1876	0.0868	FragFp	cLogP	merged	l2h_FragFp_cLogP_merged
SVM regression	11; 11; 11; 11; 11; 11; 11; 11; 11	72; 68; 65; 72; 68; 68; 72; 65; 65	0.90	32; 30; 29; 32; 30; 30; 32; 29; 29	0.144; 0.312; 0.338; 0.214; 0.302; 0.384; 0.181; 0.339; 0.234	0.2720	0.0817	FragFp	cLogP	merged	l2h_FragFp_cLogP_merged
Random Forest regression	11; 11; 11; 11; 11; 11; 11; 11; 11	64; 60; 58; 64; 60; 60; 64; 58; 58	0.80	64; 60; 58; 64; 60; 60; 64; 58; 58	0.300; 0.415; 0.629; 0.321; 0.400; 0.476; 0.324; 0.601; 0.574	0.4489	0.1273	FragFp	cLogP	merged	l2h_FragFp_cLogP_merged
Gaussian process regression	11; 11; 11; 11; 11; 11; 11; 11; 11	48; 45; 44; 48; 45; 45; 48; 44; 44	0.60	128; 120; 116; 128; 120; 120; 128; 116; 116	0.229; 0.347; 0.476; 0.230; 0.378; 0.491; 0.270; 0.440; 0.261	0.3469	0.1048	FragFp	cLogP	merged	l2h_FragFp_cLogP_merged
KNN regression	11; 11; 11; 11; 11; 11; 11; 11; 11	40; 38; 36; 40; 38; 38; 40; 36; 36	0.50	159; 150; 145; 159; 150; 150; 159; 145; 145	0.463; 0.588; 0.968; 0.461; 0.556; 0.548; 0.492; 0.859; 0.957	0.6547	0.2114	FragFp	cLogP	merged	l2h_FragFp_cLogP_merged
PLS Power	11; 11; 11; 11; 11; 11; 11; 11; 11	40; 38; 36; 40; 38; 38; 40; 36; 36	0.50	159; 150; 145; 159; 150; 150; 159; 145; 145	0.307; 0.560; 1.638; 0.311; 0.533; 0.555; 0.450; 1.617; 1.700	0.8523	0.6071	FragFp	cLogP	merged	l2h_FragFp_cLogP_merged
Gaussian process regression	11; 11; 11; 11; 11; 11; 11; 11; 11	16; 15; 15; 16; 15; 15; 16; 15; 15	0.20	255; 240; 232; 255; 240; 240; 255; 232; 232	0.569; 0.887; 1.509; 0.560; 0.815; 0.877; 0.636; 1.380; 1.541	0.9749	0.3976	FragFp	cLogP	merged	l2h_FragFp_cLogP_merged
Random Forest regression	11; 11; 11; 11; 11; 11; 11; 11; 11	24; 23; 22; 24; 23; 23; 24; 22; 22	0.30	223; 210; 203; 223; 210; 210; 223; 203; 203	0.537; 0.801; 1.401; 0.581; 0.758; 0.752; 0.577; 1.169; 1.498	0.8971	0.3658	FragFp	cLogP	merged	l2h_FragFp_cLogP_merged
KNN regression	11; 11; 11; 11; 11; 11; 11; 11; 11	72; 68; 65; 72; 68; 68; 72; 65; 65	0.90	32; 30; 29; 32; 30; 30; 32; 29; 29	0.285; 0.382; 0.598; 0.285; 0.361; 0.426; 0.257; 0.479; 0.419	0.3880	0.1084	FragFp	cLogP	merged	l2h_FragFp_cLogP_merged
PLS Power	11; 11; 11; 11; 11; 11; 11; 11; 11	72; 68; 65; 72; 68; 68; 72; 65; 65	0.90	32; 30; 29; 32; 30; 30; 32; 29; 29	0.093; 0.282; 0.392; 0.159; 0.322; 0.358; 0.138; 0.416; 0.287	0.2719	0.1163	FragFp	cLogP	merged	l2h_FragFp_cLogP_merged
PLS	11; 11; 11; 11; 11; 11; 11; 11; 11	40; 38; 36; 40; 38; 38; 40; 36; 36	0.50	159; 150; 145; 159; 150; 150; 159; 145; 145	0.233; 0.377; 0.398; 0.255; 0.347; 0.472; 0.443; 0.381; 0.315	0.3579	0.0798	FragFp	cLogP	merged	l2h_FragFp_cLogP_merged
SVM regression	11; 11; 11; 11; 11; 11; 11; 11; 11	40; 38; 36; 40; 38; 38; 40; 36; 36	0.50	159; 150; 145; 159; 150; 150; 159; 145; 145	0.441; 0.596; 0.846; 0.425; 0.438; 0.484; 0.378; 0.780; 0.797	0.5761	0.1842	FragFp	cLogP	merged	l2h_FragFp_cLogP_merged
Median	11; 11; 11; 11; 11; 11; 11; 11; 11	16; 15; 15; 16; 15; 15; 16; 15; 15	0.20	255; 240; 232; 255; 240; 240; 255; 232; 232	0.674; 1.040; 1.735; 0.703; 0.998; 0.914; 0.757; 1.368; 1.662	1.0946	0.4025	FragFp	cLogP	merged	l2h_FragFp_cLogP_merged
SVM regression	11; 11; 11; 11; 11; 11; 11; 11; 11	48; 45; 44; 48; 45; 45; 48; 44; 44	0.60	128; 120; 116; 128; 120; 120; 128; 116; 116	0.348; 0.447; 0.776; 0.375; 0.433; 0.435; 0.348; 0.635; 0.655	0.4947	0.1547	FragFp	cLogP	merged	l2h_FragFp_cLogP_merged
PLS	11; 11; 11; 11; 11; 11; 11; 11; 11	48; 45; 44; 48; 45; 45; 48; 44; 44	0.60	128; 120; 116; 128; 120; 120; 128; 116; 116	0.218; 0.351; 0.345; 0.236; 0.343; 0.401; 0.242; 0.342; 0.283	0.3068	0.0637	FragFp	cLogP	merged	l2h_FragFp_cLogP_merged
Median	11; 11; 11; 11; 11; 11; 11; 11; 11	48; 45; 44; 48; 45; 45; 48; 44; 44	0.60	128; 120; 116; 128; 120; 120; 128; 116; 116	0.467; 0.660; 0.878; 0.506; 0.626; 0.648; 0.490; 0.844; 0.905	0.6693	0.1702	FragFp	cLogP	merged	l2h_FragFp_cLogP_merged
Random Forest regression	11; 11; 11; 11; 11; 11; 11; 11; 11	72; 68; 65; 72; 68; 68; 72; 65; 65	0.90	32; 30; 29; 32; 30; 30; 32; 29; 29	0.256; 0.380; 0.561; 0.277; 0.373; 0.387; 0.263; 0.500; 0.451	0.3831	0.1072	FragFp	cLogP	merged	l2h_FragFp_cLogP_merged
KNN regression	11; 11; 11; 11; 11; 11; 11; 11; 11	32; 30; 29; 32; 30; 30; 32; 29; 29	0.40	191; 180; 174; 191; 180; 180; 191; 174; 174	0.497; 0.710; 1.105; 0.535; 0.629; 0.625; 0.534; 0.993; 1.147	0.7528	0.2577	FragFp	cLogP	merged	l2h_FragFp_cLogP_merged
Gaussian process regression	11; 11; 11; 11; 11; 11; 11; 11; 11	56; 53; 51; 56; 53; 53; 56; 51; 51	0.70	96; 90; 87; 96; 90; 90; 96; 87; 87	0.202; 0.285; 0.263; 0.225; 0.328; 0.407; 0.206; 0.243; 0.224	0.2648	0.0669	FragFp	cLogP	merged	l2h_FragFp_cLogP_merged
Random Forest regression	11; 11; 11; 11; 11; 11; 11; 11; 11	32; 30; 29; 32; 30; 30; 32; 29; 29	0.40	191; 180; 174; 191; 180; 180; 191; 174; 174	0.494; 0.668; 1.093; 0.514; 0.608; 0.632; 0.496; 1.033; 1.262	0.7556	0.2929	FragFp	cLogP	merged	l2h_FragFp_cLogP_merged
PLS Power	11; 11; 11; 11; 11; 11; 11; 11; 11	48; 45; 44; 48; 45; 45; 48; 44; 44	0.60	128; 120; 116; 128; 120; 120; 128; 116; 116	0.263; 0.437; 1.465; 0.284; 0.414; 0.443; 0.266; 1.566; 1.616	0.7504	0.6042	FragFp	cLogP	merged	l2h_FragFp_cLogP_merged
Gaussian process regression	11; 11; 11; 11; 11; 11; 11; 11; 11	24; 23; 22; 24; 23; 23; 24; 22; 22	0.30	223; 210; 203; 223; 210; 210; 223; 203; 203	0.463; 0.719; 1.014; 0.507; 0.528; 0.603; 0.411; 1.125; 1.448	0.7576	0.3580	FragFp	cLogP	merged	l2h_FragFp_cLogP_merged
KNN regression	11; 11; 11; 11; 11; 11; 11; 11; 11	64; 60; 58; 64; 60; 60; 64; 58; 58	0.80	64; 60; 58; 64; 60; 60; 64; 58; 58	0.309; 0.397; 0.680; 0.362; 0.386; 0.478; 0.303; 0.611; 0.615	0.4601	0.1423	FragFp	cLogP	merged	l2h_FragFp_cLogP_merged
SVM regression	11; 11; 11; 11; 11; 11; 11; 11; 11	16; 15; 15; 16; 15; 15; 16; 15; 15	0.20	255; 240; 232; 255; 240; 240; 255; 232; 232	0.604; 0.946; 1.623; 0.661; 0.928; 0.832; 0.708; 1.480; 1.639	1.0468	0.4184	FragFp	cLogP	merged	l2h_FragFp_cLogP_merged
PLS	11; 11; 11; 11; 11; 11; 11; 11; 11	16; 15; 15; 16; 15; 15; 16; 15; 15	0.20	255; 240; 232; 255; 240; 240; 255; 232; 232	0.590; 0.734; 1.659; 0.518; 0.685; 0.745; 0.611; 1.212; 1.448	0.9113	0.4177	FragFp	cLogP	merged	l2h_FragFp_cLogP_merged
PLS Power	11; 11; 11; 11; 11; 11; 11; 11; 11	16; 15; 15; 16; 15; 15; 16; 15; 15	0.20	255; 240; 232; 255; 240; 240; 255; 232; 232	0.614; 1.374; 1.514; 0.777; 1.488; 1.476; 1.225; 0.964; 1.478	1.2122	0.3433	FragFp	cLogP	merged	l2h_FragFp_cLogP_merged
PLS	11; 11; 11; 11; 11; 11; 11; 11; 11	56; 53; 51; 56; 53; 53; 56; 51; 51	0.70	96; 90; 87; 96; 90; 90; 96; 87; 87	0.180; 0.241; 0.215; 0.199; 0.295; 0.369; 0.201; 0.236; 0.180	0.2351	0.0617	FragFp	cLogP	merged	l2h_FragFp_cLogP_merged
SVM regression	11; 11; 11; 11; 11; 11; 11; 11; 11	56; 53; 51; 56; 53; 53; 56; 51; 51	0.70	96; 90; 87; 96; 90; 90; 96; 87; 87	0.288; 0.347; 0.597; 0.317; 0.361; 0.390; 0.290; 0.555; 0.507	0.4058	0.1172	FragFp	cLogP	merged	l2h_FragFp_cLogP_merged
Median	11; 11; 11; 11; 11; 11; 11; 11; 11	40; 38; 36; 40; 38; 38; 40; 36; 36	0.50	159; 150; 145; 159; 150; 150; 159; 145; 145	0.479; 0.753; 0.969; 0.541; 0.705; 0.666; 0.513; 0.910; 0.983	0.7243	0.1950	FragFp	cLogP	merged	l2h_FragFp_cLogP_merged
Gaussian process regression	11; 11; 11; 11; 11; 11; 11; 11; 11	64; 60; 58; 64; 60; 60; 64; 58; 58	0.80	64; 60; 58; 64; 60; 60; 64; 58; 58	0.110; 0.263; 0.241; 0.148; 0.309; 0.383; 0.189; 0.505; 0.184	0.2591	0.1244	FragFp	cLogP	merged	l2h_FragFp_cLogP_merged
KNN regression	11; 11; 11; 11; 11; 11; 11; 11; 11	24; 23; 22; 24; 23; 23; 24; 22; 22	0.30	223; 210; 203; 223; 210; 210; 223; 203; 203	0.536; 0.855; 1.241; 0.586; 0.768; 0.756; 0.603; 1.133; 1.360	0.8709	0.3029	FragFp	cLogP	merged	l2h_FragFp_cLogP_merged
Random Forest regression	11; 11; 11; 11; 11; 11; 11; 11; 11	48; 45; 44; 48; 45; 45; 48; 44; 44	0.60	128; 120; 116; 128; 120; 120; 128; 116; 116	0.422; 0.522; 0.830; 0.403; 0.496; 0.505; 0.413; 0.776; 0.790	0.5730	0.1749	FragFp	cLogP	merged	l2h_FragFp_cLogP_merged
Gaussian process regression	11; 11; 11; 11; 11; 11; 11; 11; 11	32; 30; 29; 32; 30; 30; 32; 29; 29	0.40	191; 180; 174; 191; 180; 180; 191; 174; 174	0.390; 0.524; 1.095; 0.385; 0.433; 0.544; 0.460; 0.890; 0.683	0.6004	0.2456	FragFp	cLogP	merged	l2h_FragFp_cLogP_merged
Random Forest regression	11; 11; 11; 11; 11; 11; 11; 11; 11	40; 38; 36; 40; 38; 38; 40; 36; 36	0.50	159; 150; 145; 159; 150; 150; 159; 145; 145	0.440; 0.581; 0.958; 0.446; 0.538; 0.617; 0.473; 0.854; 0.970	0.6530	0.2163	FragFp	cLogP	merged	l2h_FragFp_cLogP_merged
KNN regression	11; 11; 11; 11; 11; 11; 11; 11; 11	56; 53; 51; 56; 53; 53; 56; 51; 51	0.70	96; 90; 87; 96; 90; 90; 96; 87; 87	0.410; 0.456; 0.724; 0.415; 0.455; 0.466; 0.398; 0.700; 0.603	0.5141	0.1274	FragFp	cLogP	merged	l2h_FragFp_cLogP_merged
PLS Power	11; 11; 11; 11; 11; 11; 11; 11; 11	24; 23; 22; 24; 23; 23; 24; 22; 22	0.30	223; 210; 203; 223; 210; 210; 223; 203; 203	0.552; 1.390; 1.646; 0.608; 0.739; 1.404; 0.582; 1.656; 1.329	1.1007	0.4713	FragFp	cLogP	merged	l2h_FragFp_cLogP_merged
PLS Power	11; 11; 11; 11; 11; 11; 11; 11; 11	56; 53; 51; 56; 53; 53; 56; 51; 51	0.70	96; 90; 87; 96; 90; 90; 96; 87; 87	0.198; 0.390; 1.294; 0.223; 0.359; 0.448; 0.262; 1.369; 0.544	0.5652	0.4484	FragFp	cLogP	merged	l2h_FragFp_cLogP_merged
PLS	11; 11; 11; 11; 11; 11; 11; 11; 11	24; 23; 22; 24; 23; 23; 24; 22; 22	0.30	223; 210; 203; 223; 210; 210; 223; 203; 203	0.298; 0.711; 1.054; 0.520; 0.530; 0.634; 0.437; 1.150; 0.826	0.6844	0.2824	FragFp	cLogP	merged	l2h_FragFp_cLogP_merged
SVM regression	11; 11; 11; 11; 11; 11; 11; 11; 11	24; 23; 22; 24; 23; 23; 24; 22; 22	0.30	223; 210; 203; 223; 210; 210; 223; 203; 203	0.545; 0.778; 1.201; 0.569; 0.733; 0.695; 0.525; 1.021; 1.284	0.8168	0.2853	FragFp	cLogP	merged	l2h_FragFp_cLogP_merged
Median	11; 11; 11; 11; 11; 11; 11; 11; 11	32; 29; 29; 30; 32; 32; 30; 30; 29	0.40	191; 174; 174; 180; 191; 191; 180; 180; 174	0.601; 0.487; 0.474; 0.501; 0.607; 0.598; 0.500; 0.501; 0.486	0.5283	0.0560	PathFp	MW	merged	l2h_PathFp_MW_merged
Median	11; 11; 11; 11; 11; 11; 11; 11; 11	64; 58; 58; 60; 64; 64; 60; 60; 58	0.80	64; 58; 58; 60; 64; 64; 60; 60; 58	0.477; 0.407; 0.404; 0.387; 0.467; 0.463; 0.393; 0.388; 0.413	0.4221	0.0364	PathFp	MW	merged	l2h_PathFp_MW_merged
SVM regression	11; 11; 11; 11; 11; 11; 11; 11; 11	64; 58; 58; 60; 64; 64; 60; 60; 58	0.80	64; 58; 58; 60; 64; 64; 60; 60; 58	0.066; 0.045; 0.028; 0.072; 0.078; 0.062; 0.088; 0.072; 0.030	0.0601	0.0212	PathFp	MW	merged	l2h_PathFp_MW_merged
PLS	11; 11; 11; 11; 11; 11; 11; 11; 11	64; 58; 58; 60; 64; 64; 60; 60; 58	0.80	64; 58; 58; 60; 64; 64; 60; 60; 58	0.052; 0.041; 0.027; 0.103; 0.061; 0.052; 0.074; 0.121; 0.037	0.0631	0.0312	PathFp	MW	merged	l2h_PathFp_MW_merged
KNN regression	11; 11; 11; 11; 11; 11; 11; 11; 11	16; 15; 15; 15; 16; 16; 15; 15; 15	0.20	255; 232; 232; 240; 255; 255; 240; 240; 232	0.594; 0.477; 0.461; 0.518; 0.595; 0.567; 0.532; 0.536; 0.448	0.5253	0.0547	PathFp	MW	merged	l2h_PathFp_MW_merged
Gaussian process regression	11; 11; 11; 11; 11; 11; 11; 11; 11	72; 65; 65; 68; 72; 72; 68; 68; 65	0.90	32; 29; 29; 30; 32; 32; 30; 30; 29	0.029; 0.027; 0.024; 0.073; 0.028; 0.033; 0.054; 0.037; 0.022	0.0363	0.0167	PathFp	MW	merged	l2h_PathFp_MW_merged
Random Forest regression	11; 11; 11; 11; 11; 11; 11; 11; 11	56; 51; 51; 53; 56; 56; 53; 53; 51	0.70	96; 87; 87; 90; 96; 96; 90; 90; 87	0.218; 0.172; 0.181; 0.207; 0.223; 0.228; 0.252; 0.200; 0.163	0.2049	0.0289	PathFp	MW	merged	l2h_PathFp_MW_merged
Gaussian process regression	11; 11; 11; 11; 11; 11; 11; 11; 11	40; 36; 36; 38; 40; 40; 38; 38; 36	0.50	159; 145; 145; 150; 159; 159; 150; 150; 145	0.139; 0.136; 0.122; 0.184; 0.122; 0.146; 0.250; 0.146; 0.128	0.1526	0.0411	PathFp	MW	merged	l2h_PathFp_MW_merged
KNN regression	11; 11; 11; 11; 11; 11; 11; 11; 11	48; 44; 44; 45; 48; 48; 45; 45; 44	0.60	128; 116; 116; 120; 128; 128; 120; 120; 116	0.273; 0.249; 0.225; 0.244; 0.261; 0.282; 0.253; 0.225; 0.218	0.2478	0.0222	PathFp	MW	merged	l2h_PathFp_MW_merged
Random Forest regression	11; 11; 11; 11; 11; 11; 11; 11; 11	16; 15; 15; 15; 16; 16; 15; 15; 15	0.20	255; 232; 232; 240; 255; 255; 240; 240; 232	0.598; 0.462; 0.471; 0.513; 0.595; 0.579; 0.522; 0.528; 0.465	0.5259	0.0545	PathFp	MW	merged	l2h_PathFp_MW_merged
PLS Power	11; 11; 11; 11; 11; 11; 11; 11; 11	32; 29; 29; 30; 32; 32; 30; 30; 29	0.40	191; 174; 174; 180; 191; 191; 180; 180; 174	0.138; 0.205; 0.148; 0.143; 0.097; 0.196; 0.173; 0.172; 0.085	0.1508	0.0409	PathFp	MW	merged	l2h_PathFp_MW_merged
PLS Power	11; 11; 11; 11; 11; 11; 11; 11; 11	64; 58; 58; 60; 64; 64; 60; 60; 58	0.80	64; 58; 58; 60; 64; 64; 60; 60; 58	0.051; 0.045; 0.028; 0.074; 0.059; 0.055; 0.075; 0.076; 0.045	0.0564	0.0164	PathFp	MW	merged	l2h_PathFp_MW_merged
SVM regression	11; 11; 11; 11; 11; 11; 11; 11; 11	32; 29; 29; 30; 32; 32; 30; 30; 29	0.40	191; 174; 174; 180; 191; 191; 180; 180; 174	0.185; 0.228; 0.204; 0.218; 0.207; 0.228; 0.226; 0.255; 0.205	0.2173	0.0200	PathFp	MW	merged	l2h_PathFp_MW_merged
Median	11; 11; 11; 11; 11; 11; 11; 11; 11	72; 65; 65; 68; 72; 72; 68; 68; 65	0.90	32; 29; 29; 30; 32; 32; 30; 30; 29	0.435; 0.380; 0.372; 0.373; 0.450; 0.450; 0.369; 0.364; 0.382	0.3972	0.0365	PathFp	MW	merged	l2h_PathFp_MW_merged
PLS	11; 11; 11; 11; 11; 11; 11; 11; 11	32; 29; 29; 30; 32; 32; 30; 30; 29	0.40	191; 174; 174; 180; 191; 191; 180; 180; 174	0.140; 0.139; 0.137; 0.191; 0.130; 0.191; 0.163; 0.197; 0.111	0.1554	0.0312	PathFp	MW	merged	l2h_PathFp_MW_merged
Median	11; 11; 11; 11; 11; 11; 11; 11; 11	24; 22; 22; 23; 24; 24; 23; 23; 22	0.30	223; 203; 203; 210; 223; 223; 210; 210; 203	0.655; 0.497; 0.497; 0.537; 0.639; 0.621; 0.537; 0.538; 0.499	0.5578	0.0634	PathFp	MW	merged	l2h_PathFp_MW_merged
Median	11; 11; 11; 11; 11; 11; 11; 11; 11	56; 51; 51; 53; 56; 56; 53; 53; 51	0.70	96; 87; 87; 90; 96; 96; 90; 90; 87	0.497; 0.423; 0.419; 0.422; 0.509; 0.503; 0.419; 0.413; 0.424	0.4477	0.0417	PathFp	MW	merged	l2h_PathFp_MW_merged
PLS	11; 11; 11; 11; 11; 11; 11; 11; 11	72; 65; 65; 68; 72; 72; 68; 68; 65	0.90	32; 29; 29; 30; 32; 32; 30; 30; 29	0.031; 0.029; 0.031; 0.068; 0.024; 0.034; 0.072; 0.027; 0.024	0.0378	0.0186	PathFp	MW	merged	l2h_PathFp_MW_merged
SVM regression	11; 11; 11; 11; 11; 11; 11; 11; 11	72; 65; 65; 68; 72; 72; 68; 68; 65	0.90	32; 29; 29; 30; 32; 32; 30; 30; 29	0.034; 0.023; 0.031; 0.058; 0.042; 0.047; 0.049; 0.028; 0.027	0.0377	0.0119	PathFp	MW	merged	l2h_PathFp_MW_merged
Random Forest regression	11; 11; 11; 11; 11; 11; 11; 11; 11	64; 58; 58; 60; 64; 64; 60; 60; 58	0.80	64; 58; 58; 60; 64; 64; 60; 60; 58	0.170; 0.131; 0.134; 0.134; 0.163; 0.168; 0.156; 0.130; 0.137	0.1470	0.0169	PathFp	MW	merged	l2h_PathFp_MW_merged
Gaussian process regression	11; 11; 11; 11; 11; 11; 11; 11; 11	48; 44; 44; 45; 48; 48; 45; 45; 44	0.60	128; 116; 116; 120; 128; 128; 120; 120; 116	0.078; 0.080; 0.065; 0.194; 0.093; 0.116; 0.174; 0.137; 0.100	0.1152	0.0447	PathFp	MW	merged	l2h_PathFp_MW_merged
KNN regression	11; 11; 11; 11; 11; 11; 11; 11; 11	40; 36; 36; 38; 40; 40; 38; 38; 36	0.50	159; 145; 145; 150; 159; 159; 150; 150; 145	0.328; 0.287; 0.301; 0.295; 0.337; 0.329; 0.325; 0.312; 0.273	0.3097	0.0219	PathFp	MW	merged	l2h_PathFp_MW_merged
PLS Power	11; 11; 11; 11; 11; 11; 11; 11; 11	40; 36; 36; 38; 40; 40; 38; 38; 36	0.50	159; 145; 145; 150; 159; 159; 150; 150; 145	0.130; 0.102; 0.058; 0.187; 0.113; 0.121; 0.196; 0.128; 0.068	0.1226	0.0465	PathFp	MW	merged	l2h_PathFp_MW_merged
Gaussian process regression	11; 11; 11; 11; 11; 11; 11; 11; 11	16; 15; 15; 15; 16; 16; 15; 15; 15	0.20	255; 232; 232; 240; 255; 255; 240; 240; 232	0.826; 0.741; 0.669; 0.656; 0.721; 0.682; 0.674; 0.705; 0.664	0.7042	0.0537	PathFp	MW	merged	l2h_PathFp_MW_merged
Random Forest regression	11; 11; 11; 11; 11; 11; 11; 11; 11	24; 22; 22; 23; 24; 24; 23; 23; 22	0.30	223; 203; 203; 210; 223; 223; 210; 210; 203	0.467; 0.391; 0.394; 0.450; 0.510; 0.471; 0.466; 0.462; 0.404	0.4461	0.0408	PathFp	MW	merged	l2h_PathFp_MW_merged
KNN regression	11; 11; 11; 11; 11; 11; 11; 11; 11	72; 65; 65; 68; 72; 72; 68; 68; 65	0.90	32; 29; 29; 30; 32; 32; 30; 30; 29	0.095; 0.074; 0.066; 0.056; 0.092; 0.094; 0.065; 0.051; 0.072	0.0739	0.0165	PathFp	MW	merged	l2h_PathFp_MW_merged
PLS Power	11; 11; 11; 11; 11; 11; 11; 11; 11	72; 65; 65; 68; 72; 72; 68; 68; 65	0.90	32; 29; 29; 30; 32; 32; 30; 30; 29	0.031; 0.028; 0.031; 0.053; 0.034; 0.033; 0.056; 0.023; 0.018	0.0341	0.0126	PathFp	MW	merged	l2h_PathFp_MW_merged
PLS	11; 11; 11; 11; 11; 11; 11; 11; 11	40; 36; 36; 38; 40; 40; 38; 38; 36	0.50	159; 145; 145; 150; 159; 159; 150; 150; 145	0.132; 0.091; 0.065; 0.168; 0.097; 0.115; 0.177; 0.136; 0.070	0.1168	0.0400	PathFp	MW	merged	l2h_PathFp_MW_merged
SVM regression	11; 11; 11; 11; 11; 11; 11; 11; 11	40; 36; 36; 38; 40; 40; 38; 38; 36	0.50	159; 145; 145; 150; 159; 159; 150; 150; 145	0.169; 0.128; 0.134; 0.197; 0.148; 0.158; 0.217; 0.155; 0.133	0.1599	0.0302	PathFp	MW	merged	l2h_PathFp_MW_merged
Median	11; 11; 11; 11; 11; 11; 11; 11; 11	16; 15; 15; 15; 16; 16; 15; 15; 15	0.20	255; 232; 232; 240; 255; 255; 240; 240; 232	0.705; 0.532; 0.535; 0.565; 0.681; 0.705; 0.561; 0.562; 0.536	0.5980	0.0756	PathFp	MW	merged	l2h_PathFp_MW_merged
SVM regression	11; 11; 11; 11; 11; 11; 11; 11; 11	48; 44; 44; 45; 48; 48; 45; 45; 44	0.60	128; 116; 116; 120; 128; 128; 120; 120; 116	0.098; 0.104; 0.071; 0.187; 0.117; 0.111; 0.178; 0.155; 0.112	0.1259	0.0388	PathFp	MW	merged	l2h_PathFp_MW_merged
PLS	11; 11; 11; 11; 11; 11; 11; 11; 11	48; 44; 44; 45; 48; 48; 45; 45; 44	0.60	128; 116; 116; 120; 128; 128; 120; 120; 116	0.054; 0.067; 0.062; 0.171; 0.049; 0.088; 0.151; 0.107; 0.071	0.0911	0.0436	PathFp	MW	merged	l2h_PathFp_MW_merged
Median	11; 11; 11; 11; 11; 11; 11; 11; 11	48; 44; 44; 45; 48; 48; 45; 45; 44	0.60	128; 116; 116; 120; 128; 128; 120; 120; 116	0.524; 0.447; 0.441; 0.444; 0.544; 0.521; 0.442; 0.442; 0.442	0.4719	0.0438	PathFp	MW	merged	l2h_PathFp_MW_merged
Random Forest regression	11; 11; 11; 11; 11; 11; 11; 11; 11	72; 65; 65; 68; 72; 72; 68; 68; 65	0.90	32; 29; 29; 30; 32; 32; 30; 30; 29	0.096; 0.071; 0.071; 0.063; 0.107; 0.120; 0.070; 0.060; 0.081	0.0821	0.0209	PathFp	MW	merged	l2h_PathFp_MW_merged
KNN regression	11; 11; 11; 11; 11; 11; 11; 11; 11	32; 29; 29; 30; 32; 32; 30; 30; 29	0.40	191; 174; 174; 180; 191; 191; 180; 180; 174	0.396; 0.334; 0.338; 0.370; 0.374; 0.397; 0.369; 0.373; 0.338	0.3654	0.0239	PathFp	MW	merged	l2h_PathFp_MW_merged
Gaussian process regression	11; 11; 11; 11; 11; 11; 11; 11; 11	56; 51; 51; 53; 56; 56; 53; 53; 51	0.70	96; 87; 87; 90; 96; 96; 90; 90; 87	0.050; 0.043; 0.037; 0.102; 0.054; 0.070; 0.173; 0.088; 0.042	0.0732	0.0435	PathFp	MW	merged	l2h_PathFp_MW_merged
Random Forest regression	11; 11; 11; 11; 11; 11; 11; 11; 11	32; 29; 29; 30; 32; 32; 30; 30; 29	0.40	191; 174; 174; 180; 191; 191; 180; 180; 174	0.401; 0.339; 0.348; 0.379; 0.392; 0.409; 0.389; 0.394; 0.344	0.3772	0.0265	PathFp	MW	merged	l2h_PathFp_MW_merged
PLS Power	11; 11; 11; 11; 11; 11; 11; 11; 11	48; 44; 44; 45; 48; 48; 45; 45; 44	0.60	128; 116; 116; 120; 128; 128; 120; 120; 116	0.048; 0.070; 0.066; 0.142; 0.052; 0.091; 0.157; 0.104; 0.081	0.0901	0.0382	PathFp	MW	merged	l2h_PathFp_MW_merged
Gaussian process regression	11; 11; 11; 11; 11; 11; 11; 11; 11	24; 22; 22; 23; 24; 24; 23; 23; 22	0.30	223; 203; 203; 210; 223; 223; 210; 210; 203	0.324; 0.356; 0.339; 0.385; 0.374; 0.349; 0.402; 0.440; 0.359	0.3698	0.0354	PathFp	MW	merged	l2h_PathFp_MW_merged
KNN regression	11; 11; 11; 11; 11; 11; 11; 11; 11	64; 58; 58; 60; 64; 64; 60; 60; 58	0.80	64; 58; 58; 60; 64; 64; 60; 60; 58	0.159; 0.129; 0.138; 0.110; 0.133; 0.167; 0.117; 0.093; 0.135	0.1312	0.0230	PathFp	MW	merged	l2h_PathFp_MW_merged
SVM regression	11; 11; 11; 11; 11; 11; 11; 11; 11	16; 15; 15; 15; 16; 16; 15; 15; 15	0.20	255; 232; 232; 240; 255; 255; 240; 240; 232	0.435; 0.352; 0.312; 0.376; 0.389; 0.356; 0.438; 0.430; 0.308	0.3773	0.0501	PathFp	MW	merged	l2h_PathFp_MW_merged
PLS	11; 11; 11; 11; 11; 11; 11; 11; 11	16; 15; 15; 15; 16; 16; 15; 15; 15	0.20	255; 232; 232; 240; 255; 255; 240; 240; 232	0.370; 0.261; 0.155; 0.272; 0.215; 0.224; 0.329; 0.389; 0.234	0.2721	0.0769	PathFp	MW	merged	l2h_PathFp_MW_merged
PLS Power	11; 11; 11; 11; 11; 11; 11; 11; 11	16; 15; 15; 15; 16; 16; 15; 15; 15	0.20	255; 232; 232; 240; 255; 255; 240; 240; 232	0.261; 0.107; 0.145; 0.294; 0.311; 0.152; 0.368; 0.416; 0.214	0.2520	0.1058	PathFp	MW	merged	l2h_PathFp_MW_merged
PLS	11; 11; 11; 11; 11; 11; 11; 11; 11	56; 51; 51; 53; 56; 56; 53; 53; 51	0.70	96; 87; 87; 90; 96; 96; 90; 90; 87	0.052; 0.050; 0.045; 0.098; 0.038; 0.049; 0.161; 0.118; 0.033	0.0716	0.0441	PathFp	MW	merged	l2h_PathFp_MW_merged
SVM regression	11; 11; 11; 11; 11; 11; 11; 11; 11	56; 51; 51; 53; 56; 56; 53; 53; 51	0.70	96; 87; 87; 90; 96; 96; 90; 90; 87	0.072; 0.042; 0.037; 0.097; 0.076; 0.082; 0.146; 0.084; 0.051	0.0763	0.0331	PathFp	MW	merged	l2h_PathFp_MW_merged
Median	11; 11; 11; 11; 11; 11; 11; 11; 11	40; 36; 36; 38; 40; 40; 38; 38; 36	0.50	159; 145; 145; 150; 159; 159; 150; 150; 145	0.574; 0.454; 0.452; 0.471; 0.585; 0.580; 0.474; 0.471; 0.459	0.5022	0.0586	PathFp	MW	merged	l2h_PathFp_MW_merged
Gaussian process regression	11; 11; 11; 11; 11; 11; 11; 11; 11	64; 58; 58; 60; 64; 64; 60; 60; 58	0.80	64; 58; 58; 60; 64; 64; 60; 60; 58	0.058; 0.044; 0.025; 0.069; 0.067; 0.055; 0.089; 0.099; 0.028	0.0593	0.0251	PathFp	MW	merged	l2h_PathFp_MW_merged
KNN regression	11; 11; 11; 11; 11; 11; 11; 11; 11	24; 22; 22; 23; 24; 24; 23; 23; 22	0.30	223; 203; 203; 210; 223; 223; 210; 210; 203	0.458; 0.385; 0.396; 0.427; 0.497; 0.467; 0.447; 0.439; 0.384	0.4333	0.0391	PathFp	MW	merged	l2h_PathFp_MW_merged
Random Forest regression	11; 11; 11; 11; 11; 11; 11; 11; 11	48; 44; 44; 45; 48; 48; 45; 45; 44	0.60	128; 116; 116; 120; 128; 128; 120; 120; 116	0.262; 0.254; 0.223; 0.301; 0.271; 0.291; 0.314; 0.260; 0.239	0.2683	0.0294	PathFp	MW	merged	l2h_PathFp_MW_merged
Gaussian process regression	11; 11; 11; 11; 11; 11; 11; 11; 11	32; 29; 29; 30; 32; 32; 30; 30; 29	0.40	191; 174; 174; 180; 191; 191; 180; 180; 174	0.187; 0.258; 0.244; 0.239; 0.193; 0.263; 0.291; 0.252; 0.223	0.2389	0.0334	PathFp	MW	merged	l2h_PathFp_MW_merged
Random Forest regression	11; 11; 11; 11; 11; 11; 11; 11; 11	40; 36; 36; 38; 40; 40; 38; 38; 36	0.50	159; 145; 145; 150; 159; 159; 150; 150; 145	0.315; 0.291; 0.302; 0.322; 0.334; 0.334; 0.358; 0.311; 0.283	0.3167	0.0234	PathFp	MW	merged	l2h_PathFp_MW_merged
KNN regression	11; 11; 11; 11; 11; 11; 11; 11; 11	56; 51; 51; 53; 56; 56; 53; 53; 51	0.70	96; 87; 87; 90; 96; 96; 90; 90; 87	0.207; 0.164; 0.177; 0.174; 0.215; 0.222; 0.157; 0.155; 0.161	0.1813	0.0263	PathFp	MW	merged	l2h_PathFp_MW_merged
PLS Power	11; 11; 11; 11; 11; 11; 11; 11; 11	24; 22; 22; 23; 24; 24; 23; 23; 22	0.30	223; 203; 203; 210; 223; 223; 210; 210; 203	0.079; 0.207; 0.218; 0.257; 0.247; 0.151; 0.283; 0.253; 0.191	0.2096	0.0631	PathFp	MW	merged	l2h_PathFp_MW_merged
PLS Power	11; 11; 11; 11; 11; 11; 11; 11; 11	56; 51; 51; 53; 56; 56; 53; 53; 51	0.70	96; 87; 87; 90; 96; 96; 90; 90; 87	0.046; 0.065; 0.039; 0.097; 0.043; 0.048; 0.132; 0.081; 0.038	0.0654	0.0322	PathFp	MW	merged	l2h_PathFp_MW_merged
PLS	11; 11; 11; 11; 11; 11; 11; 11; 11	24; 22; 22; 23; 24; 24; 23; 23; 22	0.30	223; 203; 203; 210; 223; 223; 210; 210; 203	0.154; 0.250; 0.187; 0.237; 0.141; 0.193; 0.255; 0.298; 0.181	0.2107	0.0520	PathFp	MW	merged	l2h_PathFp_MW_merged
SVM regression	11; 11; 11; 11; 11; 11; 11; 11; 11	24; 22; 22; 23; 24; 24; 23; 23; 22	0.30	223; 203; 203; 210; 223; 223; 210; 210; 203	0.268; 0.249; 0.239; 0.309; 0.274; 0.271; 0.317; 0.347; 0.259	0.2814	0.0354	PathFp	MW	merged	l2h_PathFp_MW_merged
Median	11; 11; 11; 11; 11; 11; 11; 11; 11	30; 32; 32; 29; 30; 29; 29; 30; 32	0.40	180; 191; 191; 174; 180; 174; 174; 180; 191	0.798; 0.577; 0.581; 0.981; 0.762; 1.163; 1.141; 0.729; 0.520	0.8058	0.2406	PathFp	cLogP	merged	l2h_PathFp_cLogP_merged
Median	11; 11; 11; 11; 11; 11; 11; 11; 11	60; 64; 64; 58; 60; 58; 58; 60; 64	0.80	60; 64; 64; 58; 60; 58; 58; 60; 64	0.583; 0.494; 0.482; 0.755; 0.575; 0.765; 0.799; 0.606; 0.463	0.6136	0.1295	PathFp	cLogP	merged	l2h_PathFp_cLogP_merged
SVM regression	11; 11; 11; 11; 11; 11; 11; 11; 11	60; 64; 64; 58; 60; 58; 58; 60; 64	0.80	60; 64; 64; 58; 60; 58; 58; 60; 64	0.323; 0.235; 0.244; 0.382; 0.375; 0.350; 0.479; 0.341; 0.219	0.3276	0.0838	PathFp	cLogP	merged	l2h_PathFp_cLogP_merged
PLS	11; 11; 11; 11; 11; 11; 11; 11; 11	60; 64; 64; 58; 60; 58; 58; 60; 64	0.80	60; 64; 64; 58; 60; 58; 58; 60; 64	0.245; 0.145; 0.150; 0.142; 0.308; 0.112; 0.128; 0.245; 0.095	0.1744	0.0730	PathFp	cLogP	merged	l2h_PathFp_cLogP_merged
KNN regression	11; 11; 11; 11; 11; 11; 11; 11; 11	15; 16; 16; 15; 15; 15; 15; 15; 16	0.20	240; 255; 255; 232; 240; 232; 232; 240; 255	0.937; 0.671; 0.706; 1.481; 0.974; 1.623; 1.676; 0.901; 0.633	1.0669	0.4153	PathFp	cLogP	merged	l2h_PathFp_cLogP_merged
Gaussian process regression	11; 11; 11; 11; 11; 11; 11; 11; 11	68; 72; 72; 65; 68; 65; 65; 68; 72	0.90	30; 32; 32; 29; 30; 29; 29; 30; 32	0.250; 0.132; 0.147; 0.217; 0.336; 0.100; 0.122; 0.191; 0.108	0.1781	0.0783	PathFp	cLogP	merged	l2h_PathFp_cLogP_merged
Random Forest regression	11; 11; 11; 11; 11; 11; 11; 11; 11	53; 56; 56; 51; 53; 51; 51; 53; 56	0.70	90; 96; 96; 87; 90; 87; 87; 90; 96	0.429; 0.359; 0.364; 0.600; 0.452; 0.634; 0.703; 0.444; 0.373	0.4842	0.1284	PathFp	cLogP	merged	l2h_PathFp_cLogP_merged
Gaussian process regression	11; 11; 11; 11; 11; 11; 11; 11; 11	38; 40; 40; 36; 38; 36; 36; 38; 40	0.50	150; 159; 159; 145; 150; 145; 145; 150; 159	0.444; 0.339; 0.241; 0.451; 0.393; 0.169; 0.358; 0.339; 0.220	0.3282	0.0990	PathFp	cLogP	merged	l2h_PathFp_cLogP_merged
KNN regression	11; 11; 11; 11; 11; 11; 11; 11; 11	45; 48; 48; 44; 45; 44; 44; 45; 48	0.60	120; 128; 128; 116; 120; 116; 116; 120; 128	0.533; 0.423; 0.414; 0.764; 0.538; 0.761; 0.821; 0.509; 0.408	0.5746	0.1640	PathFp	cLogP	merged	l2h_PathFp_cLogP_merged
Random Forest regression	11; 11; 11; 11; 11; 11; 11; 11; 11	15; 16; 16; 15; 15; 15; 15; 15; 16	0.20	240; 255; 255; 232; 240; 232; 232; 240; 255	0.981; 0.679; 0.677; 1.516; 0.984; 1.770; 1.834; 0.927; 0.628	1.1107	0.4738	PathFp	cLogP	merged	l2h_PathFp_cLogP_merged
PLS Power	11; 11; 11; 11; 11; 11; 11; 11; 11	30; 32; 32; 29; 30; 29; 29; 30; 32	0.40	180; 191; 191; 174; 180; 174; 174; 180; 191	0.610; 0.356; 0.371; 1.713; 0.580; 1.689; 1.674; 0.529; 0.321	0.8714	0.6235	PathFp	cLogP	merged	l2h_PathFp_cLogP_merged
PLS Power	11; 11; 11; 11; 11; 11; 11; 11; 11	60; 64; 64; 58; 60; 58; 58; 60; 64	0.80	60; 64; 64; 58; 60; 58; 58; 60; 64	0.320; 0.180; 0.221; 0.404; 0.367; 0.404; 0.439; 0.326; 0.129	0.3100	0.1093	PathFp	cLogP	merged	l2h_PathFp_cLogP_merged
SVM regression	11; 11; 11; 11; 11; 11; 11; 11; 11	30; 32; 32; 29; 30; 29; 29; 30; 32	0.40	180; 191; 191; 174; 180; 174; 174; 180; 191	0.665; 0.484; 0.423; 0.874; 0.589; 0.865; 0.918; 0.590; 0.404	0.6458	0.1985	PathFp	cLogP	merged	l2h_PathFp_cLogP_merged
Median	11; 11; 11; 11; 11; 11; 11; 11; 11	68; 72; 72; 65; 68; 65; 65; 68; 72	0.90	30; 32; 32; 29; 30; 29; 29; 30; 32	0.603; 0.498; 0.491; 0.731; 0.598; 0.738; 0.791; 0.600; 0.488	0.6153	0.1148	PathFp	cLogP	merged	l2h_PathFp_cLogP_merged
PLS	11; 11; 11; 11; 11; 11; 11; 11; 11	30; 32; 32; 29; 30; 29; 29; 30; 32	0.40	180; 191; 191; 174; 180; 174; 174; 180; 191	0.425; 0.207; 0.198; 0.396; 0.381; 0.266; 0.331; 0.366; 0.278	0.3164	0.0829	PathFp	cLogP	merged	l2h_PathFp_cLogP_merged
Median	11; 11; 11; 11; 11; 11; 11; 11; 11	23; 24; 24; 22; 23; 22; 22; 23; 24	0.30	210; 223; 223; 203; 210; 203; 203; 210; 223	0.915; 0.648; 0.642; 1.133; 0.853; 1.316; 1.293; 0.779; 0.572	0.9057	0.2820	PathFp	cLogP	merged	l2h_PathFp_cLogP_merged
Median	11; 11; 11; 11; 11; 11; 11; 11; 11	53; 56; 56; 51; 53; 51; 51; 53; 56	0.70	90; 96; 96; 87; 90; 87; 87; 90; 96	0.630; 0.492; 0.491; 0.810; 0.589; 0.827; 0.832; 0.615; 0.469	0.6394	0.1489	PathFp	cLogP	merged	l2h_PathFp_cLogP_merged
PLS	11; 11; 11; 11; 11; 11; 11; 11; 11	68; 72; 72; 65; 68; 65; 65; 68; 72	0.90	30; 32; 32; 29; 30; 29; 29; 30; 32	0.191; 0.134; 0.131; 0.201; 0.242; 0.078; 0.149; 0.150; 0.103	0.1532	0.0508	PathFp	cLogP	merged	l2h_PathFp_cLogP_merged
SVM regression	11; 11; 11; 11; 11; 11; 11; 11; 11	68; 72; 72; 65; 68; 65; 65; 68; 72	0.90	30; 32; 32; 29; 30; 29; 29; 30; 32	0.287; 0.200; 0.206; 0.292; 0.307; 0.232; 0.317; 0.305; 0.181	0.2586	0.0533	PathFp	cLogP	merged	l2h_PathFp_cLogP_merged
Random Forest regression	11; 11; 11; 11; 11; 11; 11; 11; 11	60; 64; 64; 58; 60; 58; 58; 60; 64	0.80	60; 64; 64; 58; 60; 58; 58; 60; 64	0.410; 0.300; 0.347; 0.533; 0.422; 0.564; 0.613; 0.430; 0.317	0.4373	0.1110	PathFp	cLogP	merged	l2h_PathFp_cLogP_merged
Gaussian process regression	11; 11; 11; 11; 11; 11; 11; 11; 11	45; 48; 48; 44; 45; 44; 44; 45; 48	0.60	120; 128; 128; 116; 120; 116; 116; 120; 128	0.443; 0.244; 0.264; 0.300; 0.391; 0.160; 0.256; 0.304; 0.203	0.2850	0.0881	PathFp	cLogP	merged	l2h_PathFp_cLogP_merged
KNN regression	11; 11; 11; 11; 11; 11; 11; 11; 11	38; 40; 40; 36; 38; 36; 36; 38; 40	0.50	150; 159; 159; 145; 150; 145; 145; 150; 159	0.586; 0.469; 0.447; 0.855; 0.578; 0.904; 0.923; 0.581; 0.437	0.6422	0.1981	PathFp	cLogP	merged	l2h_PathFp_cLogP_merged
PLS Power	11; 11; 11; 11; 11; 11; 11; 11; 11	38; 40; 40; 36; 38; 36; 36; 38; 40	0.50	150; 159; 159; 145; 150; 145; 145; 150; 159	0.581; 0.274; 0.294; 1.640; 0.468; 0.423; 1.682; 0.556; 0.289	0.6897	0.5621	PathFp	cLogP	merged	l2h_PathFp_cLogP_merged
Gaussian process regression	11; 11; 11; 11; 11; 11; 11; 11; 11	15; 16; 16; 15; 15; 15; 15; 15; 16	0.20	240; 255; 255; 232; 240; 232; 232; 240; 255	0.959; 0.566; 0.619; 1.138; 0.917; 1.649; 1.408; 0.903; 0.585	0.9716	0.3747	PathFp	cLogP	merged	l2h_PathFp_cLogP_merged
Random Forest regression	11; 11; 11; 11; 11; 11; 11; 11; 11	23; 24; 24; 22; 23; 22; 22; 23; 24	0.30	210; 223; 223; 203; 210; 203; 203; 210; 223	0.832; 0.600; 0.556; 1.147; 0.782; 1.473; 1.321; 0.808; 0.537	0.8951	0.3416	PathFp	cLogP	merged	l2h_PathFp_cLogP_merged
KNN regression	11; 11; 11; 11; 11; 11; 11; 11; 11	68; 72; 72; 65; 68; 65; 65; 68; 72	0.90	30; 32; 32; 29; 30; 29; 29; 30; 32	0.383; 0.297; 0.290; 0.460; 0.393; 0.458; 0.564; 0.473; 0.303	0.4023	0.0946	PathFp	cLogP	merged	l2h_PathFp_cLogP_merged
PLS Power	11; 11; 11; 11; 11; 11; 11; 11; 11	68; 72; 72; 65; 68; 65; 65; 68; 72	0.90	30; 32; 32; 29; 30; 29; 29; 30; 32	0.300; 0.141; 0.137; 0.325; 0.337; 0.351; 0.340; 0.322; 0.082	0.2594	0.1068	PathFp	cLogP	merged	l2h_PathFp_cLogP_merged
PLS	11; 11; 11; 11; 11; 11; 11; 11; 11	38; 40; 40; 36; 38; 36; 36; 38; 40	0.50	150; 159; 159; 145; 150; 145; 145; 150; 159	0.386; 0.223; 0.180; 0.229; 0.325; 0.249; 0.259; 0.328; 0.232	0.2679	0.0650	PathFp	cLogP	merged	l2h_PathFp_cLogP_merged
SVM regression	11; 11; 11; 11; 11; 11; 11; 11; 11	38; 40; 40; 36; 38; 36; 36; 38; 40	0.50	150; 159; 159; 145; 150; 145; 145; 150; 159	0.548; 0.411; 0.342; 0.738; 0.511; 0.704; 0.782; 0.509; 0.377	0.5469	0.1614	PathFp	cLogP	merged	l2h_PathFp_cLogP_merged
Median	11; 11; 11; 11; 11; 11; 11; 11; 11	15; 16; 16; 15; 15; 15; 15; 15; 16	0.20	240; 255; 255; 232; 240; 232; 232; 240; 255	1.040; 0.703; 0.757; 1.368; 0.998; 1.662; 1.735; 0.914; 0.674	1.0946	0.4025	PathFp	cLogP	merged	l2h_PathFp_cLogP_merged
SVM regression	11; 11; 11; 11; 11; 11; 11; 11; 11	45; 48; 48; 44; 45; 44; 44; 45; 48	0.60	120; 128; 128; 116; 120; 116; 116; 120; 128	0.472; 0.348; 0.310; 0.630; 0.494; 0.568; 0.674; 0.417; 0.293	0.4673	0.1378	PathFp	cLogP	merged	l2h_PathFp_cLogP_merged
PLS	11; 11; 11; 11; 11; 11; 11; 11; 11	45; 48; 48; 44; 45; 44; 44; 45; 48	0.60	120; 128; 128; 116; 120; 116; 116; 120; 128	0.355; 0.201; 0.169; 0.199; 0.379; 0.186; 0.279; 0.324; 0.194	0.2540	0.0811	PathFp	cLogP	merged	l2h_PathFp_cLogP_merged
Median	11; 11; 11; 11; 11; 11; 11; 11; 11	45; 48; 48; 44; 45; 44; 44; 45; 48	0.60	120; 128; 128; 116; 120; 116; 116; 120; 128	0.660; 0.506; 0.490; 0.844; 0.626; 0.905; 0.878; 0.648; 0.467	0.6693	0.1702	PathFp	cLogP	merged	l2h_PathFp_cLogP_merged
Random Forest regression	11; 11; 11; 11; 11; 11; 11; 11; 11	68; 72; 72; 65; 68; 65; 65; 68; 72	0.90	30; 32; 32; 29; 30; 29; 29; 30; 32	0.377; 0.276; 0.289; 0.445; 0.344; 0.426; 0.507; 0.376; 0.278	0.3687	0.0807	PathFp	cLogP	merged	l2h_PathFp_cLogP_merged
KNN regression	11; 11; 11; 11; 11; 11; 11; 11; 11	30; 32; 32; 29; 30; 29; 29; 30; 32	0.40	180; 191; 191; 174; 180; 174; 174; 180; 191	0.671; 0.525; 0.502; 1.026; 0.646; 1.111; 1.064; 0.637; 0.482	0.7404	0.2545	PathFp	cLogP	merged	l2h_PathFp_cLogP_merged
Gaussian process regression	11; 11; 11; 11; 11; 11; 11; 11; 11	53; 56; 56; 51; 53; 51; 51; 53; 56	0.70	90; 96; 96; 87; 90; 87; 87; 90; 96	0.296; 0.235; 0.190; 0.288; 0.421; 0.175; 0.184; 0.363; 0.124	0.2529	0.0969	PathFp	cLogP	merged	l2h_PathFp_cLogP_merged
Random Forest regression	11; 11; 11; 11; 11; 11; 11; 11; 11	30; 32; 32; 29; 30; 29; 29; 30; 32	0.40	180; 191; 191; 174; 180; 174; 174; 180; 191	0.676; 0.502; 0.470; 0.991; 0.627; 1.281; 1.062; 0.627; 0.468	0.7449	0.2942	PathFp	cLogP	merged	l2h_PathFp_cLogP_merged
PLS Power	11; 11; 11; 11; 11; 11; 11; 11; 11	45; 48; 48; 44; 45; 44; 44; 45; 48	0.60	120; 128; 128; 116; 120; 116; 116; 120; 128	0.489; 0.249; 0.261; 0.414; 0.466; 0.523; 1.431; 0.455; 0.232	0.5022	0.3657	PathFp	cLogP	merged	l2h_PathFp_cLogP_merged
Gaussian process regression	11; 11; 11; 11; 11; 11; 11; 11; 11	23; 24; 24; 22; 23; 22; 22; 23; 24	0.30	210; 223; 223; 203; 210; 203; 203; 210; 223	0.638; 0.385; 0.384; 1.181; 0.654; 1.435; 0.855; 0.687; 0.297	0.7240	0.3805	PathFp	cLogP	merged	l2h_PathFp_cLogP_merged
KNN regression	11; 11; 11; 11; 11; 11; 11; 11; 11	60; 64; 64; 58; 60; 58; 58; 60; 64	0.80	60; 64; 64; 58; 60; 58; 58; 60; 64	0.419; 0.342; 0.337; 0.599; 0.418; 0.603; 0.575; 0.460; 0.333	0.4540	0.1125	PathFp	cLogP	merged	l2h_PathFp_cLogP_merged
SVM regression	11; 11; 11; 11; 11; 11; 11; 11; 11	15; 16; 16; 15; 15; 15; 15; 15; 16	0.20	240; 255; 255; 232; 240; 232; 232; 240; 255	0.977; 0.656; 0.695; 1.371; 0.926; 1.499; 1.636; 0.868; 0.615	1.0270	0.3820	PathFp	cLogP	merged	l2h_PathFp_cLogP_merged
PLS	11; 11; 11; 11; 11; 11; 11; 11; 11	15; 16; 16; 15; 15; 15; 15; 15; 16	0.20	240; 255; 255; 232; 240; 232; 232; 240; 255	0.652; 0.606; 0.619; 1.500; 0.831; 1.009; 1.162; 0.752; 0.338	0.8299	0.3474	PathFp	cLogP	merged	l2h_PathFp_cLogP_merged
PLS Power	11; 11; 11; 11; 11; 11; 11; 11; 11	15; 16; 16; 15; 15; 15; 15; 15; 16	0.20	240; 255; 255; 232; 240; 232; 232; 240; 255	1.416; 0.735; 0.654; 1.090; 1.497; 0.756; 0.977; 1.417; 0.560	1.0113	0.3613	PathFp	cLogP	merged	l2h_PathFp_cLogP_merged
PLS	11; 11; 11; 11; 11; 11; 11; 11; 11	53; 56; 56; 51; 53; 51; 51; 53; 56	0.70	90; 96; 96; 87; 90; 87; 87; 90; 96	0.253; 0.162; 0.179; 0.164; 0.355; 0.184; 0.143; 0.242; 0.124	0.2007	0.0716	PathFp	cLogP	merged	l2h_PathFp_cLogP_merged
SVM regression	11; 11; 11; 11; 11; 11; 11; 11; 11	53; 56; 56; 51; 53; 51; 51; 53; 56	0.70	90; 96; 96; 87; 90; 87; 87; 90; 96	0.383; 0.282; 0.263; 0.552; 0.421; 0.477; 0.560; 0.362; 0.300	0.4000	0.1115	PathFp	cLogP	merged	l2h_PathFp_cLogP_merged
Median	11; 11; 11; 11; 11; 11; 11; 11; 11	38; 40; 40; 36; 38; 36; 36; 38; 40	0.50	150; 159; 159; 145; 150; 145; 145; 150; 159	0.753; 0.541; 0.513; 0.910; 0.705; 0.983; 0.969; 0.666; 0.479	0.7243	0.1950	PathFp	cLogP	merged	l2h_PathFp_cLogP_merged
Gaussian process regression	11; 11; 11; 11; 11; 11; 11; 11; 11	60; 64; 64; 58; 60; 58; 58; 60; 64	0.80	60; 64; 64; 58; 60; 58; 58; 60; 64	0.259; 0.143; 0.184; 0.187; 0.364; 0.107; 0.185; 0.293; 0.117	0.2043	0.0854	PathFp	cLogP	merged	l2h_PathFp_cLogP_merged
KNN regression	11; 11; 11; 11; 11; 11; 11; 11; 11	23; 24; 24; 22; 23; 22; 22; 23; 24	0.30	210; 223; 223; 203; 210; 203; 203; 210; 223	0.773; 0.556; 0.599; 1.170; 0.737; 1.295; 1.160; 0.711; 0.530	0.8368	0.2926	PathFp	cLogP	merged	l2h_PathFp_cLogP_merged
Random Forest regression	11; 11; 11; 11; 11; 11; 11; 11; 11	45; 48; 48; 44; 45; 44; 44; 45; 48	0.60	120; 128; 128; 116; 120; 116; 116; 120; 128	0.547; 0.407; 0.396; 0.714; 0.500; 0.728; 0.811; 0.490; 0.378	0.5523	0.1607	PathFp	cLogP	merged	l2h_PathFp_cLogP_merged
Gaussian process regression	11; 11; 11; 11; 11; 11; 11; 11; 11	30; 32; 32; 29; 30; 29; 29; 30; 32	0.40	180; 191; 191; 174; 180; 174; 174; 180; 191	0.463; 0.324; 0.316; 0.901; 0.389; 0.346; 0.898; 0.342; 0.324	0.4781	0.2432	PathFp	cLogP	merged	l2h_PathFp_cLogP_merged
Random Forest regression	11; 11; 11; 11; 11; 11; 11; 11; 11	38; 40; 40; 36; 38; 36; 36; 38; 40	0.50	150; 159; 159; 145; 150; 145; 145; 150; 159	0.581; 0.443; 0.429; 0.859; 0.545; 0.874; 0.926; 0.583; 0.447	0.6319	0.2001	PathFp	cLogP	merged	l2h_PathFp_cLogP_merged
KNN regression	11; 11; 11; 11; 11; 11; 11; 11; 11	53; 56; 56; 51; 53; 51; 51; 53; 56	0.70	90; 96; 96; 87; 90; 87; 87; 90; 96	0.450; 0.405; 0.386; 0.679; 0.471; 0.674; 0.715; 0.481; 0.361	0.5136	0.1378	PathFp	cLogP	merged	l2h_PathFp_cLogP_merged
PLS Power	11; 11; 11; 11; 11; 11; 11; 11; 11	23; 24; 24; 22; 23; 22; 22; 23; 24	0.30	210; 223; 223; 203; 210; 203; 203; 210; 223	1.437; 0.550; 0.576; 1.667; 1.295; 1.626; 1.144; 0.759; 0.536	1.0656	0.4680	PathFp	cLogP	merged	l2h_PathFp_cLogP_merged
PLS Power	11; 11; 11; 11; 11; 11; 11; 11; 11	53; 56; 56; 51; 53; 51; 51; 53; 56	0.70	90; 96; 96; 87; 90; 87; 87; 90; 96	0.414; 0.199; 0.222; 0.416; 0.394; 0.370; 0.455; 0.329; 0.202	0.3334	0.1005	PathFp	cLogP	merged	l2h_PathFp_cLogP_merged
PLS	11; 11; 11; 11; 11; 11; 11; 11; 11	23; 24; 24; 22; 23; 22; 22; 23; 24	0.30	210; 223; 223; 203; 210; 203; 203; 210; 223	0.493; 0.520; 0.295; 0.390; 0.566; 0.630; 0.625; 0.453; 0.308	0.4756	0.1251	PathFp	cLogP	merged	l2h_PathFp_cLogP_merged
SVM regression	11; 11; 11; 11; 11; 11; 11; 11; 11	23; 24; 24; 22; 23; 22; 22; 23; 24	0.30	210; 223; 223; 203; 210; 203; 203; 210; 223	0.773; 0.536; 0.542; 0.986; 0.743; 1.204; 1.170; 0.731; 0.502	0.7986	0.2666	PathFp	cLogP	merged	l2h_PathFp_cLogP_merged
<datawarrior properties>
<axisColumn_2D View_0="SuccessiveFractionModel">
<axisColumn_2D View_1="SuccessiveErrorRelativeMedianAvr">
<axisColumn_3D View_0="<unassigned>">
<axisColumn_3D View_1="<unassigned>">
<axisColumn_3D View_2="<unassigned>">
<chartType_2D View="scatter">
<chartType_3D View="scatter">
<colorColumn_2D View="Name">
<colorCount_2D View="7">
<colorListMode_2D View="Categories">
<color_2D View_0="-11992833">
<color_2D View_1="-65494">
<color_2D View_2="-16732826">
<color_2D View_3="-256">
<color_2D View_4="-11546120">
<color_2D View_5="-2252554">
<color_2D View_6="-21735">
<columnFilter_Table="">
<columnWidth_Table_Descriptor="80">
<columnWidth_Table_Name="80">
<columnWidth_Table_NumTestObjects="80">
<columnWidth_Table_ObjectsLeftOut="80">
<columnWidth_Table_Property="80">
<columnWidth_Table_Repetitions="80">
<columnWidth_Table_Source="80">
<columnWidth_Table_SourceFile="80">
<columnWidth_Table_SuccessiveErrorRelativeMedian="80">
<columnWidth_Table_SuccessiveErrorRelativeMedianAvr="80">
<columnWidth_Table_SuccessiveErrorRelativeMedianSDV="80">
<columnWidth_Table_SuccessiveFractionModel="80">
<detailView="height[Data]=1">
<faceColor3D_3D View="-1250054">
<filter0="#category#	Property">
<filter1="#category#	Descriptor">
<jitterAxes_2D View="1">
<jittering_2D View="0.13">
<mainSplitting="0.7274">
<mainView="2D View">
<mainViewCount="3">
<mainViewDockInfo0="root">
<mainViewDockInfo1="Table	center">
<mainViewDockInfo2="2D View	center">
<mainViewInFront1="true">
<mainViewName0="Table">
<mainViewName1="2D View">
<mainViewName2="3D View">
<mainViewType0="tableView">
<mainViewType1="2Dview">
<mainViewType2="3Dview">
<markersize_2D View="0.64">
<rightSplitting="0.65362">
<rotationMatrix_3D View00="1">
<rotationMatrix_3D View01="0">
<rotationMatrix_3D View02="0">
<rotationMatrix_3D View10="0">
<rotationMatrix_3D View11="1">
<rotationMatrix_3D View12="0">
<rotationMatrix_3D View20="0">
<rotationMatrix_3D View21="0">
<rotationMatrix_3D View22="1">
<rowHeight_Table="120">
</datawarrior properties>
