# Supplementary material for: Limits of Prediction for Machine Learning in Drug Discovery
Source: Front Pharmacol. 2022 Mar 10;13:832120. doi: 10.3389/fphar.2022.832120 (PMC8960959; doi:10.3389/fphar.2022.832120)
Supplement: Supplementary file 1 [file DataSheet1.ZIP › supportingInformation/publication/results_shuffled.dwar]

<datawarrior-fileinfo>
<version="3.3">
<created="1580733053080">
<rowcount="504">
</datawarrior-fileinfo>
Name	Repetitions	ObjectsLeftOut	SuccessiveFractionModel	NumTestObjects	SuccessiveErrorRelativeMedian	SuccessiveErrorRelativeMedianAvr	SuccessiveErrorRelativeMedianSDV	Descriptor	Property	Source	SourceFile
Median	11; 11; 11; 11; 11; 11; 11; 11; 11	32; 30; 32; 29; 32; 30; 30; 29; 29	0.40	191; 180; 191; 174; 191; 180; 180; 174; 174	0.369; 0.267; 0.338; 0.266; 0.355; 0.267; 0.272; 0.273; 0.269	0.2973	0.0433	SkelSpheres	MW	merged	random_SkelSpheres_MW_merged
Median	11; 11; 11; 11; 11; 11; 11; 11; 11	64; 60; 64; 58; 64; 60; 60; 58; 58	0.80	64; 60; 64; 58; 64; 60; 60; 58; 58	0.360; 0.298; 0.296; 0.254; 0.315; 0.265; 0.296; 0.232; 0.257	0.2859	0.0385	SkelSpheres	MW	merged	random_SkelSpheres_MW_merged
SVM regression	11; 11; 11; 11; 11; 11; 11; 11; 11	64; 60; 64; 58; 64; 60; 60; 58; 58	0.80	64; 60; 64; 58; 64; 60; 60; 58; 58	0.019; 0.010; 0.012; 0.013; 0.011; 0.013; 0.011; 0.011; 0.008	0.0120	0.0030	SkelSpheres	MW	merged	random_SkelSpheres_MW_merged
PLS	11; 11; 11; 11; 11; 11; 11; 11; 11	64; 60; 64; 58; 64; 60; 60; 58; 58	0.80	64; 60; 64; 58; 64; 60; 60; 58; 58	0.012; 0.008; 0.010; 0.006; 0.008; 0.008; 0.007; 0.006; 0.005	0.0078	0.0022	SkelSpheres	MW	merged	random_SkelSpheres_MW_merged
KNN regression	11; 11; 11; 11; 11; 11; 11; 11; 11	16; 15; 16; 15; 16; 15; 15; 15; 15	0.20	255; 240; 255; 232; 255; 240; 240; 232; 232	0.089; 0.111; 0.131; 0.081; 0.130; 0.087; 0.122; 0.103; 0.089	0.1048	0.0195	SkelSpheres	MW	merged	random_SkelSpheres_MW_merged
Gaussian process regression	11; 11; 11; 11; 11; 11; 11; 11; 11	72; 68; 72; 65; 72; 68; 68; 65; 65	0.90	32; 30; 32; 29; 32; 30; 30; 29; 29	0.012; 0.005; 0.007; 0.005; 0.005; 0.005; 0.010; 0.007; 0.005	0.0068	0.0026	SkelSpheres	MW	merged	random_SkelSpheres_MW_merged
Random Forest regression	11; 11; 11; 11; 11; 11; 11; 11; 11	56; 53; 56; 51; 56; 53; 53; 51; 51	0.70	96; 90; 96; 87; 96; 90; 90; 87; 87	0.034; 0.017; 0.029; 0.020; 0.025; 0.022; 0.022; 0.022; 0.018	0.0232	0.0054	SkelSpheres	MW	merged	random_SkelSpheres_MW_merged
Gaussian process regression	11; 11; 11; 11; 11; 11; 11; 11; 11	40; 38; 40; 36; 40; 38; 38; 36; 36	0.50	159; 150; 159; 145; 159; 150; 150; 145; 145	0.016; 0.013; 0.015; 0.010; 0.016; 0.011; 0.011; 0.012; 0.011	0.0128	0.0023	SkelSpheres	MW	merged	random_SkelSpheres_MW_merged
KNN regression	11; 11; 11; 11; 11; 11; 11; 11; 11	48; 45; 48; 44; 48; 45; 45; 44; 44	0.60	128; 120; 128; 116; 128; 120; 120; 116; 116	0.079; 0.079; 0.075; 0.076; 0.062; 0.080; 0.065; 0.053; 0.062	0.0701	0.0098	SkelSpheres	MW	merged	random_SkelSpheres_MW_merged
Random Forest regression	11; 11; 11; 11; 11; 11; 11; 11; 11	16; 15; 16; 15; 16; 15; 15; 15; 15	0.20	255; 240; 255; 232; 255; 240; 240; 232; 232	0.041; 0.031; 0.055; 0.030; 0.042; 0.050; 0.032; 0.029; 0.031	0.0379	0.0096	SkelSpheres	MW	merged	random_SkelSpheres_MW_merged
PLS Power	11; 11; 11; 11; 11; 11; 11; 11; 11	32; 30; 32; 29; 32; 30; 30; 29; 29	0.40	191; 180; 191; 174; 191; 180; 180; 174; 174	0.020; 0.012; 0.022; 0.010; 0.014; 0.010; 0.011; 0.013; 0.009	0.0134	0.0046	SkelSpheres	MW	merged	random_SkelSpheres_MW_merged
PLS Power	11; 11; 11; 11; 11; 11; 11; 11; 11	64; 60; 64; 58; 64; 60; 60; 58; 58	0.80	64; 60; 64; 58; 64; 60; 60; 58; 58	0.010; 0.008; 0.009; 0.005; 0.008; 0.008; 0.009; 0.005; 0.004	0.0073	0.0021	SkelSpheres	MW	merged	random_SkelSpheres_MW_merged
SVM regression	11; 11; 11; 11; 11; 11; 11; 11; 11	32; 30; 32; 29; 32; 30; 30; 29; 29	0.40	191; 180; 191; 174; 191; 180; 180; 174; 174	0.023; 0.020; 0.025; 0.013; 0.020; 0.015; 0.019; 0.015; 0.015	0.0183	0.0041	SkelSpheres	MW	merged	random_SkelSpheres_MW_merged
Median	11; 11; 11; 11; 11; 11; 11; 11; 11	72; 68; 72; 65; 72; 68; 68; 65; 65	0.90	32; 30; 32; 29; 32; 30; 30; 29; 29	0.360; 0.304; 0.309; 0.232; 0.264; 0.262; 0.298; 0.263; 0.268	0.2844	0.0376	SkelSpheres	MW	merged	random_SkelSpheres_MW_merged
PLS	11; 11; 11; 11; 11; 11; 11; 11; 11	32; 30; 32; 29; 32; 30; 30; 29; 29	0.40	191; 180; 191; 174; 191; 180; 180; 174; 174	0.019; 0.010; 0.020; 0.010; 0.013; 0.011; 0.011; 0.011; 0.010	0.0128	0.0039	SkelSpheres	MW	merged	random_SkelSpheres_MW_merged
Median	11; 11; 11; 11; 11; 11; 11; 11; 11	24; 23; 24; 22; 24; 23; 23; 22; 22	0.30	223; 210; 223; 203; 223; 210; 210; 203; 203	0.348; 0.269; 0.335; 0.265; 0.338; 0.306; 0.252; 0.270; 0.256	0.2932	0.0386	SkelSpheres	MW	merged	random_SkelSpheres_MW_merged
Median	11; 11; 11; 11; 11; 11; 11; 11; 11	56; 53; 56; 51; 56; 53; 53; 51; 51	0.70	96; 90; 96; 87; 96; 90; 90; 87; 87	0.378; 0.277; 0.352; 0.248; 0.335; 0.293; 0.273; 0.232; 0.267	0.2950	0.0494	SkelSpheres	MW	merged	random_SkelSpheres_MW_merged
PLS	11; 11; 11; 11; 11; 11; 11; 11; 11	72; 68; 72; 65; 72; 68; 68; 65; 65	0.90	32; 30; 32; 29; 32; 30; 30; 29; 29	0.007; 0.005; 0.007; 0.007; 0.006; 0.007; 0.009; 0.007; 0.006	0.0068	0.0011	SkelSpheres	MW	merged	random_SkelSpheres_MW_merged
SVM regression	11; 11; 11; 11; 11; 11; 11; 11; 11	72; 68; 72; 65; 72; 68; 68; 65; 65	0.90	32; 30; 32; 29; 32; 30; 30; 29; 29	0.013; 0.008; 0.014; 0.008; 0.010; 0.010; 0.017; 0.011; 0.009	0.0111	0.0030	SkelSpheres	MW	merged	random_SkelSpheres_MW_merged
Random Forest regression	11; 11; 11; 11; 11; 11; 11; 11; 11	64; 60; 64; 58; 64; 60; 60; 58; 58	0.80	64; 60; 64; 58; 64; 60; 60; 58; 58	0.030; 0.014; 0.021; 0.023; 0.025; 0.021; 0.024; 0.020; 0.018	0.0218	0.0045	SkelSpheres	MW	merged	random_SkelSpheres_MW_merged
Gaussian process regression	11; 11; 11; 11; 11; 11; 11; 11; 11	48; 45; 48; 44; 48; 45; 45; 44; 44	0.60	128; 120; 128; 116; 128; 120; 120; 116; 116	0.014; 0.009; 0.016; 0.007; 0.012; 0.010; 0.009; 0.008; 0.007	0.0102	0.0032	SkelSpheres	MW	merged	random_SkelSpheres_MW_merged
KNN regression	11; 11; 11; 11; 11; 11; 11; 11; 11	40; 38; 40; 36; 40; 38; 38; 36; 36	0.50	159; 150; 159; 145; 159; 150; 150; 145; 145	0.082; 0.089; 0.074; 0.069; 0.090; 0.080; 0.066; 0.056; 0.073	0.0754	0.0110	SkelSpheres	MW	merged	random_SkelSpheres_MW_merged
PLS Power	11; 11; 11; 11; 11; 11; 11; 11; 11	40; 38; 40; 36; 40; 38; 38; 36; 36	0.50	159; 150; 159; 145; 159; 150; 150; 145; 145	0.015; 0.010; 0.018; 0.008; 0.011; 0.010; 0.010; 0.009; 0.009	0.0111	0.0033	SkelSpheres	MW	merged	random_SkelSpheres_MW_merged
Gaussian process regression	11; 11; 11; 11; 11; 11; 11; 11; 11	16; 15; 16; 15; 16; 15; 15; 15; 15	0.20	255; 240; 255; 232; 255; 240; 240; 232; 232	0.032; 0.029; 0.043; 0.025; 0.037; 0.028; 0.032; 0.031; 0.042	0.0332	0.0062	SkelSpheres	MW	merged	random_SkelSpheres_MW_merged
Random Forest regression	11; 11; 11; 11; 11; 11; 11; 11; 11	24; 23; 24; 22; 24; 23; 23; 22; 22	0.30	223; 210; 223; 203; 223; 210; 210; 203; 203	0.039; 0.027; 0.041; 0.023; 0.041; 0.026; 0.028; 0.028; 0.025	0.0309	0.0073	SkelSpheres	MW	merged	random_SkelSpheres_MW_merged
KNN regression	11; 11; 11; 11; 11; 11; 11; 11; 11	72; 68; 72; 65; 72; 68; 68; 65; 65	0.90	32; 30; 32; 29; 32; 30; 30; 29; 29	0.056; 0.084; 0.055; 0.073; 0.062; 0.041; 0.069; 0.043; 0.044	0.0586	0.0148	SkelSpheres	MW	merged	random_SkelSpheres_MW_merged
PLS Power	11; 11; 11; 11; 11; 11; 11; 11; 11	72; 68; 72; 65; 72; 68; 68; 65; 65	0.90	32; 30; 32; 29; 32; 30; 30; 29; 29	0.008; 0.007; 0.005; 0.007; 0.006; 0.005; 0.006; 0.008; 0.005	0.0063	0.0012	SkelSpheres	MW	merged	random_SkelSpheres_MW_merged
PLS	11; 11; 11; 11; 11; 11; 11; 11; 11	40; 38; 40; 36; 40; 38; 38; 36; 36	0.50	159; 150; 159; 145; 159; 150; 150; 145; 145	0.015; 0.009; 0.015; 0.009; 0.011; 0.010; 0.010; 0.010; 0.009	0.0109	0.0024	SkelSpheres	MW	merged	random_SkelSpheres_MW_merged
SVM regression	11; 11; 11; 11; 11; 11; 11; 11; 11	40; 38; 40; 36; 40; 38; 38; 36; 36	0.50	159; 150; 159; 145; 159; 150; 150; 145; 145	0.019; 0.016; 0.020; 0.014; 0.017; 0.017; 0.018; 0.014; 0.013	0.0164	0.0024	SkelSpheres	MW	merged	random_SkelSpheres_MW_merged
Median	11; 11; 11; 11; 11; 11; 11; 11; 11	16; 15; 16; 15; 16; 15; 15; 15; 15	0.20	255; 240; 255; 232; 255; 240; 240; 232; 232	0.351; 0.271; 0.342; 0.262; 0.339; 0.275; 0.224; 0.258; 0.272	0.2882	0.0445	SkelSpheres	MW	merged	random_SkelSpheres_MW_merged
SVM regression	11; 11; 11; 11; 11; 11; 11; 11; 11	48; 45; 48; 44; 48; 45; 45; 44; 44	0.60	128; 120; 128; 116; 128; 120; 120; 116; 116	0.021; 0.015; 0.019; 0.013; 0.016; 0.015; 0.014; 0.012; 0.013	0.0153	0.0030	SkelSpheres	MW	merged	random_SkelSpheres_MW_merged
PLS	11; 11; 11; 11; 11; 11; 11; 11; 11	48; 45; 48; 44; 48; 45; 45; 44; 44	0.60	128; 120; 128; 116; 128; 120; 120; 116; 116	0.012; 0.009; 0.015; 0.007; 0.009; 0.009; 0.007; 0.008; 0.008	0.0093	0.0026	SkelSpheres	MW	merged	random_SkelSpheres_MW_merged
Median	11; 11; 11; 11; 11; 11; 11; 11; 11	48; 45; 48; 44; 48; 45; 45; 44; 44	0.60	128; 120; 128; 116; 128; 120; 120; 116; 116	0.373; 0.283; 0.337; 0.258; 0.366; 0.268; 0.266; 0.234; 0.267	0.2947	0.0506	SkelSpheres	MW	merged	random_SkelSpheres_MW_merged
Random Forest regression	11; 11; 11; 11; 11; 11; 11; 11; 11	72; 68; 72; 65; 72; 68; 68; 65; 65	0.90	32; 30; 32; 29; 32; 30; 30; 29; 29	0.028; 0.012; 0.024; 0.021; 0.029; 0.014; 0.022; 0.017; 0.018	0.0206	0.0059	SkelSpheres	MW	merged	random_SkelSpheres_MW_merged
KNN regression	11; 11; 11; 11; 11; 11; 11; 11; 11	32; 30; 32; 29; 32; 30; 30; 29; 29	0.40	191; 180; 191; 174; 191; 180; 180; 174; 174	0.088; 0.088; 0.088; 0.076; 0.090; 0.084; 0.084; 0.053; 0.072	0.0803	0.0119	SkelSpheres	MW	merged	random_SkelSpheres_MW_merged
Gaussian process regression	11; 11; 11; 11; 11; 11; 11; 11; 11	56; 53; 56; 51; 56; 53; 53; 51; 51	0.70	96; 90; 96; 87; 96; 90; 90; 87; 87	0.011; 0.009; 0.013; 0.007; 0.012; 0.009; 0.008; 0.007; 0.006	0.0091	0.0024	SkelSpheres	MW	merged	random_SkelSpheres_MW_merged
Random Forest regression	11; 11; 11; 11; 11; 11; 11; 11; 11	32; 30; 32; 29; 32; 30; 30; 29; 29	0.40	191; 180; 191; 174; 191; 180; 180; 174; 174	0.039; 0.021; 0.046; 0.023; 0.034; 0.022; 0.025; 0.025; 0.023	0.0287	0.0089	SkelSpheres	MW	merged	random_SkelSpheres_MW_merged
PLS Power	11; 11; 11; 11; 11; 11; 11; 11; 11	48; 45; 48; 44; 48; 45; 45; 44; 44	0.60	128; 120; 128; 116; 128; 120; 120; 116; 116	0.018; 0.010; 0.016; 0.006; 0.010; 0.009; 0.008; 0.008; 0.008	0.0103	0.0040	SkelSpheres	MW	merged	random_SkelSpheres_MW_merged
Gaussian process regression	11; 11; 11; 11; 11; 11; 11; 11; 11	24; 23; 24; 22; 24; 23; 23; 22; 22	0.30	223; 210; 223; 203; 223; 210; 210; 203; 203	0.033; 0.019; 0.026; 0.015; 0.021; 0.020; 0.017; 0.019; 0.015	0.0206	0.0057	SkelSpheres	MW	merged	random_SkelSpheres_MW_merged
KNN regression	11; 11; 11; 11; 11; 11; 11; 11; 11	64; 60; 64; 58; 64; 60; 60; 58; 58	0.80	64; 60; 64; 58; 64; 60; 60; 58; 58	0.077; 0.081; 0.086; 0.071; 0.061; 0.057; 0.069; 0.046; 0.061	0.0677	0.0127	SkelSpheres	MW	merged	random_SkelSpheres_MW_merged
SVM regression	11; 11; 11; 11; 11; 11; 11; 11; 11	16; 15; 16; 15; 16; 15; 15; 15; 15	0.20	255; 240; 255; 232; 255; 240; 240; 232; 232	0.028; 0.025; 0.035; 0.022; 0.043; 0.029; 0.028; 0.023; 0.027	0.0289	0.0065	SkelSpheres	MW	merged	random_SkelSpheres_MW_merged
PLS	11; 11; 11; 11; 11; 11; 11; 11; 11	16; 15; 16; 15; 16; 15; 15; 15; 15	0.20	255; 240; 255; 232; 255; 240; 240; 232; 232	0.022; 0.015; 0.030; 0.014; 0.027; 0.014; 0.015; 0.019; 0.017	0.0192	0.0059	SkelSpheres	MW	merged	random_SkelSpheres_MW_merged
PLS Power	11; 11; 11; 11; 11; 11; 11; 11; 11	16; 15; 16; 15; 16; 15; 15; 15; 15	0.20	255; 240; 255; 232; 255; 240; 240; 232; 232	0.027; 0.016; 0.035; 0.014; 0.029; 0.017; 0.016; 0.019; 0.018	0.0212	0.0073	SkelSpheres	MW	merged	random_SkelSpheres_MW_merged
PLS	11; 11; 11; 11; 11; 11; 11; 11; 11	56; 53; 56; 51; 56; 53; 53; 51; 51	0.70	96; 90; 96; 87; 96; 90; 90; 87; 87	0.010; 0.009; 0.012; 0.006; 0.008; 0.008; 0.006; 0.006; 0.007	0.0080	0.0021	SkelSpheres	MW	merged	random_SkelSpheres_MW_merged
SVM regression	11; 11; 11; 11; 11; 11; 11; 11; 11	56; 53; 56; 51; 56; 53; 53; 51; 51	0.70	96; 90; 96; 87; 96; 90; 90; 87; 87	0.016; 0.014; 0.015; 0.015; 0.013; 0.014; 0.015; 0.011; 0.011	0.0138	0.0018	SkelSpheres	MW	merged	random_SkelSpheres_MW_merged
Median	11; 11; 11; 11; 11; 11; 11; 11; 11	40; 38; 40; 36; 40; 38; 38; 36; 36	0.50	159; 150; 159; 145; 159; 150; 150; 145; 145	0.365; 0.277; 0.357; 0.261; 0.370; 0.268; 0.267; 0.257; 0.272	0.2993	0.0489	SkelSpheres	MW	merged	random_SkelSpheres_MW_merged
Gaussian process regression	11; 11; 11; 11; 11; 11; 11; 11; 11	64; 60; 64; 58; 64; 60; 60; 58; 58	0.80	64; 60; 64; 58; 64; 60; 60; 58; 58	0.013; 0.008; 0.011; 0.007; 0.010; 0.009; 0.009; 0.006; 0.004	0.0086	0.0027	SkelSpheres	MW	merged	random_SkelSpheres_MW_merged
KNN regression	11; 11; 11; 11; 11; 11; 11; 11; 11	24; 23; 24; 22; 24; 23; 23; 22; 22	0.30	223; 210; 223; 203; 223; 210; 210; 203; 203	0.101; 0.089; 0.113; 0.078; 0.113; 0.087; 0.097; 0.064; 0.079	0.0912	0.0165	SkelSpheres	MW	merged	random_SkelSpheres_MW_merged
Random Forest regression	11; 11; 11; 11; 11; 11; 11; 11; 11	48; 45; 48; 44; 48; 45; 45; 44; 44	0.60	128; 120; 128; 116; 128; 120; 120; 116; 116	0.029; 0.020; 0.028; 0.017; 0.029; 0.019; 0.025; 0.021; 0.020	0.0231	0.0047	SkelSpheres	MW	merged	random_SkelSpheres_MW_merged
Gaussian process regression	11; 11; 11; 11; 11; 11; 11; 11; 11	32; 30; 32; 29; 32; 30; 30; 29; 29	0.40	191; 180; 191; 174; 191; 180; 180; 174; 174	0.016; 0.014; 0.020; 0.009; 0.016; 0.014; 0.013; 0.014; 0.010	0.0140	0.0033	SkelSpheres	MW	merged	random_SkelSpheres_MW_merged
Random Forest regression	11; 11; 11; 11; 11; 11; 11; 11; 11	40; 38; 40; 36; 40; 38; 38; 36; 36	0.50	159; 150; 159; 145; 159; 150; 150; 145; 145	0.029; 0.020; 0.035; 0.024; 0.030; 0.022; 0.025; 0.021; 0.018	0.0249	0.0055	SkelSpheres	MW	merged	random_SkelSpheres_MW_merged
KNN regression	11; 11; 11; 11; 11; 11; 11; 11; 11	56; 53; 56; 51; 56; 53; 53; 51; 51	0.70	96; 90; 96; 87; 96; 90; 90; 87; 87	0.069; 0.067; 0.069; 0.070; 0.064; 0.057; 0.063; 0.058; 0.065	0.0647	0.0047	SkelSpheres	MW	merged	random_SkelSpheres_MW_merged
PLS Power	11; 11; 11; 11; 11; 11; 11; 11; 11	24; 23; 24; 22; 24; 23; 23; 22; 22	0.30	223; 210; 223; 203; 223; 210; 210; 203; 203	0.020; 0.012; 0.025; 0.010; 0.017; 0.012; 0.012; 0.016; 0.013	0.0152	0.0048	SkelSpheres	MW	merged	random_SkelSpheres_MW_merged
PLS Power	11; 11; 11; 11; 11; 11; 11; 11; 11	56; 53; 56; 51; 56; 53; 53; 51; 51	0.70	96; 90; 96; 87; 96; 90; 90; 87; 87	0.011; 0.009; 0.011; 0.006; 0.008; 0.007; 0.007; 0.007; 0.006	0.0080	0.0019	SkelSpheres	MW	merged	random_SkelSpheres_MW_merged
PLS	11; 11; 11; 11; 11; 11; 11; 11; 11	24; 23; 24; 22; 24; 23; 23; 22; 22	0.30	223; 210; 223; 203; 223; 210; 210; 203; 203	0.021; 0.013; 0.023; 0.010; 0.019; 0.011; 0.012; 0.015; 0.013	0.0152	0.0047	SkelSpheres	MW	merged	random_SkelSpheres_MW_merged
SVM regression	11; 11; 11; 11; 11; 11; 11; 11; 11	24; 23; 24; 22; 24; 23; 23; 22; 22	0.30	223; 210; 223; 203; 223; 210; 210; 203; 203	0.027; 0.020; 0.035; 0.016; 0.031; 0.019; 0.024; 0.016; 0.018	0.0229	0.0068	SkelSpheres	MW	merged	random_SkelSpheres_MW_merged
Median	11; 11; 11; 11; 11; 11; 11; 11; 11	30; 32; 29; 30; 32; 29; 30; 32; 29	0.40	180; 191; 174; 180; 191; 174; 180; 191; 174	0.250; 0.375; 0.133; 0.208; 0.333; 0.142; 0.250; 0.375; 0.143	0.2454	0.0978	FragFp	sp3-Atoms	merged	random_FragFp_sp3-Atoms_merged
Median	11; 11; 11; 11; 11; 11; 11; 11; 11	60; 64; 58; 60; 64; 58; 60; 64; 58	0.80	60; 64; 58; 60; 64; 58; 60; 64; 58	0.231; 0.297; 0.143; 0.182; 0.333; 0.150; 0.250; 0.333; 0.111	0.2256	0.0839	FragFp	sp3-Atoms	merged	random_FragFp_sp3-Atoms_merged
SVM regression	11; 11; 11; 11; 11; 11; 11; 11; 11	60; 64; 58; 60; 64; 58; 60; 64; 58	0.80	60; 64; 58; 60; 64; 58; 60; 64; 58	0.098; 0.060; 0.036; 0.102; 0.076; 0.033; 0.087; 0.074; 0.031	0.0663	0.0278	FragFp	sp3-Atoms	merged	random_FragFp_sp3-Atoms_merged
PLS	11; 11; 11; 11; 11; 11; 11; 11; 11	60; 64; 58; 60; 64; 58; 60; 64; 58	0.80	60; 64; 58; 60; 64; 58; 60; 64; 58	0.095; 0.067; 0.035; 0.093; 0.067; 0.029; 0.077; 0.065; 0.040	0.0631	0.0240	FragFp	sp3-Atoms	merged	random_FragFp_sp3-Atoms_merged
KNN regression	11; 11; 11; 11; 11; 11; 11; 11; 11	15; 16; 15; 15; 16; 15; 15; 16; 15	0.20	240; 255; 232; 240; 255; 232; 240; 255; 232	0.182; 0.125; 0.085; 0.169; 0.125; 0.079; 0.169; 0.137; 0.084	0.1283	0.0396	FragFp	sp3-Atoms	merged	random_FragFp_sp3-Atoms_merged
Gaussian process regression	11; 11; 11; 11; 11; 11; 11; 11; 11	68; 72; 65; 68; 72; 65; 68; 72; 65	0.90	30; 32; 29; 30; 32; 29; 30; 32; 29	0.097; 0.035; 0.035; 0.088; 0.078; 0.025; 0.063; 0.064; 0.039	0.0582	0.0260	FragFp	sp3-Atoms	merged	random_FragFp_sp3-Atoms_merged
Random Forest regression	11; 11; 11; 11; 11; 11; 11; 11; 11	53; 56; 51; 53; 56; 51; 53; 56; 51	0.70	90; 96; 87; 90; 96; 87; 90; 96; 87	0.133; 0.084; 0.060; 0.100; 0.115; 0.047; 0.120; 0.072; 0.054	0.0872	0.0312	FragFp	sp3-Atoms	merged	random_FragFp_sp3-Atoms_merged
Gaussian process regression	11; 11; 11; 11; 11; 11; 11; 11; 11	38; 40; 36; 38; 40; 36; 38; 40; 36	0.50	150; 159; 145; 150; 159; 145; 150; 159; 145	0.106; 0.070; 0.038; 0.100; 0.071; 0.037; 0.109; 0.059; 0.042	0.0702	0.0290	FragFp	sp3-Atoms	merged	random_FragFp_sp3-Atoms_merged
KNN regression	11; 11; 11; 11; 11; 11; 11; 11; 11	45; 48; 44; 45; 48; 44; 45; 48; 44	0.60	120; 128; 116; 120; 128; 116; 120; 128; 116	0.140; 0.112; 0.085; 0.136; 0.118; 0.070; 0.147; 0.105; 0.078	0.1101	0.0280	FragFp	sp3-Atoms	merged	random_FragFp_sp3-Atoms_merged
Random Forest regression	11; 11; 11; 11; 11; 11; 11; 11; 11	15; 16; 15; 15; 16; 15; 15; 16; 15	0.20	240; 255; 232; 240; 255; 232; 240; 255; 232	0.166; 0.127; 0.068; 0.131; 0.123; 0.074; 0.171; 0.115; 0.078	0.1170	0.0378	FragFp	sp3-Atoms	merged	random_FragFp_sp3-Atoms_merged
PLS Power	11; 11; 11; 11; 11; 11; 11; 11; 11	30; 32; 29; 30; 32; 29; 30; 32; 29	0.40	180; 191; 174; 180; 191; 174; 180; 191; 174	0.097; 0.072; 0.045; 0.119; 0.091; 0.042; 0.114; 0.084; 0.045	0.0788	0.0297	FragFp	sp3-Atoms	merged	random_FragFp_sp3-Atoms_merged
PLS Power	11; 11; 11; 11; 11; 11; 11; 11; 11	60; 64; 58; 60; 64; 58; 60; 64; 58	0.80	60; 64; 58; 60; 64; 58; 60; 64; 58	0.088; 0.057; 0.037; 0.098; 0.073; 0.032; 0.100; 0.057; 0.040	0.0647	0.0263	FragFp	sp3-Atoms	merged	random_FragFp_sp3-Atoms_merged
SVM regression	11; 11; 11; 11; 11; 11; 11; 11; 11	30; 32; 29; 30; 32; 29; 30; 32; 29	0.40	180; 191; 174; 180; 191; 174; 180; 191; 174	0.112; 0.076; 0.049; 0.108; 0.070; 0.047; 0.121; 0.074; 0.045	0.0780	0.0293	FragFp	sp3-Atoms	merged	random_FragFp_sp3-Atoms_merged
Median	11; 11; 11; 11; 11; 11; 11; 11; 11	68; 72; 65; 68; 72; 65; 68; 72; 65	0.90	30; 32; 29; 30; 32; 29; 30; 32; 29	0.250; 0.333; 0.143; 0.182; 0.333; 0.158; 0.182; 0.333; 0.111	0.2250	0.0891	FragFp	sp3-Atoms	merged	random_FragFp_sp3-Atoms_merged
PLS	11; 11; 11; 11; 11; 11; 11; 11; 11	30; 32; 29; 30; 32; 29; 30; 32; 29	0.40	180; 191; 174; 180; 191; 174; 180; 191; 174	0.112; 0.072; 0.041; 0.114; 0.092; 0.045; 0.111; 0.069; 0.050	0.0784	0.0298	FragFp	sp3-Atoms	merged	random_FragFp_sp3-Atoms_merged
Median	11; 11; 11; 11; 11; 11; 11; 11; 11	23; 24; 22; 23; 24; 22; 23; 24; 22	0.30	210; 223; 203; 210; 223; 203; 210; 223; 203	0.250; 0.346; 0.158; 0.208; 0.333; 0.133; 0.250; 0.375; 0.143	0.2440	0.0914	FragFp	sp3-Atoms	merged	random_FragFp_sp3-Atoms_merged
Median	11; 11; 11; 11; 11; 11; 11; 11; 11	53; 56; 51; 53; 56; 51; 53; 56; 51	0.70	90; 96; 87; 90; 96; 87; 90; 96; 87	0.250; 0.308; 0.158; 0.231; 0.308; 0.158; 0.250; 0.333; 0.111	0.2341	0.0774	FragFp	sp3-Atoms	merged	random_FragFp_sp3-Atoms_merged
PLS	11; 11; 11; 11; 11; 11; 11; 11; 11	68; 72; 65; 68; 72; 65; 68; 72; 65	0.90	30; 32; 29; 30; 32; 29; 30; 32; 29	0.114; 0.036; 0.025; 0.087; 0.075; 0.031; 0.072; 0.060; 0.041	0.0601	0.0296	FragFp	sp3-Atoms	merged	random_FragFp_sp3-Atoms_merged
SVM regression	11; 11; 11; 11; 11; 11; 11; 11; 11	68; 72; 65; 68; 72; 65; 68; 72; 65	0.90	30; 32; 29; 30; 32; 29; 30; 32; 29	0.095; 0.051; 0.031; 0.099; 0.085; 0.029; 0.092; 0.059; 0.040	0.0646	0.0285	FragFp	sp3-Atoms	merged	random_FragFp_sp3-Atoms_merged
Random Forest regression	11; 11; 11; 11; 11; 11; 11; 11; 11	60; 64; 58; 60; 64; 58; 60; 64; 58	0.80	60; 64; 58; 60; 64; 58; 60; 64; 58	0.094; 0.088; 0.054; 0.105; 0.116; 0.049; 0.099; 0.071; 0.054	0.0811	0.0248	FragFp	sp3-Atoms	merged	random_FragFp_sp3-Atoms_merged
Gaussian process regression	11; 11; 11; 11; 11; 11; 11; 11; 11	45; 48; 44; 45; 48; 44; 45; 48; 44	0.60	120; 128; 116; 120; 128; 116; 120; 128; 116	0.095; 0.066; 0.032; 0.114; 0.075; 0.041; 0.106; 0.058; 0.048	0.0706	0.0292	FragFp	sp3-Atoms	merged	random_FragFp_sp3-Atoms_merged
KNN regression	11; 11; 11; 11; 11; 11; 11; 11; 11	38; 40; 36; 38; 40; 36; 38; 40; 36	0.50	150; 159; 145; 150; 159; 145; 150; 159; 145	0.169; 0.108; 0.073; 0.148; 0.115; 0.079; 0.142; 0.108; 0.067	0.1121	0.0356	FragFp	sp3-Atoms	merged	random_FragFp_sp3-Atoms_merged
PLS Power	11; 11; 11; 11; 11; 11; 11; 11; 11	38; 40; 36; 38; 40; 36; 38; 40; 36	0.50	150; 159; 145; 150; 159; 145; 150; 159; 145	0.118; 0.073; 0.040; 0.105; 0.073; 0.038; 0.115; 0.077; 0.048	0.0763	0.0310	FragFp	sp3-Atoms	merged	random_FragFp_sp3-Atoms_merged
Gaussian process regression	11; 11; 11; 11; 11; 11; 11; 11; 11	15; 16; 15; 15; 16; 15; 15; 16; 15	0.20	240; 255; 232; 240; 255; 232; 240; 255; 232	0.114; 0.088; 0.070; 0.118; 0.095; 0.061; 0.128; 0.088; 0.051	0.0903	0.0265	FragFp	sp3-Atoms	merged	random_FragFp_sp3-Atoms_merged
Random Forest regression	11; 11; 11; 11; 11; 11; 11; 11; 11	23; 24; 22; 23; 24; 22; 23; 24; 22	0.30	210; 223; 203; 210; 223; 203; 210; 223; 203	0.127; 0.117; 0.065; 0.134; 0.110; 0.069; 0.156; 0.119; 0.067	0.1071	0.0328	FragFp	sp3-Atoms	merged	random_FragFp_sp3-Atoms_merged
KNN regression	11; 11; 11; 11; 11; 11; 11; 11; 11	68; 72; 65; 68; 72; 65; 68; 72; 65	0.90	30; 32; 29; 30; 32; 29; 30; 32; 29	0.116; 0.080; 0.063; 0.153; 0.135; 0.088; 0.152; 0.119; 0.056	0.1069	0.0367	FragFp	sp3-Atoms	merged	random_FragFp_sp3-Atoms_merged
PLS Power	11; 11; 11; 11; 11; 11; 11; 11; 11	68; 72; 65; 68; 72; 65; 68; 72; 65	0.90	30; 32; 29; 30; 32; 29; 30; 32; 29	0.106; 0.039; 0.028; 0.087; 0.082; 0.029; 0.070; 0.062; 0.047	0.0611	0.0274	FragFp	sp3-Atoms	merged	random_FragFp_sp3-Atoms_merged
PLS	11; 11; 11; 11; 11; 11; 11; 11; 11	38; 40; 36; 38; 40; 36; 38; 40; 36	0.50	150; 159; 145; 150; 159; 145; 150; 159; 145	0.111; 0.069; 0.042; 0.110; 0.071; 0.042; 0.118; 0.062; 0.044	0.0743	0.0311	FragFp	sp3-Atoms	merged	random_FragFp_sp3-Atoms_merged
SVM regression	11; 11; 11; 11; 11; 11; 11; 11; 11	38; 40; 36; 38; 40; 36; 38; 40; 36	0.50	150; 159; 145; 150; 159; 145; 150; 159; 145	0.106; 0.075; 0.041; 0.098; 0.081; 0.046; 0.112; 0.077; 0.043	0.0754	0.0272	FragFp	sp3-Atoms	merged	random_FragFp_sp3-Atoms_merged
Median	11; 11; 11; 11; 11; 11; 11; 11; 11	15; 16; 15; 15; 16; 15; 15; 16; 15	0.20	240; 255; 232; 240; 255; 232; 240; 255; 232	0.208; 0.308; 0.158; 0.250; 0.308; 0.133; 0.273; 0.333; 0.132	0.2337	0.0787	FragFp	sp3-Atoms	merged	random_FragFp_sp3-Atoms_merged
SVM regression	11; 11; 11; 11; 11; 11; 11; 11; 11	45; 48; 44; 45; 48; 44; 45; 48; 44	0.60	120; 128; 116; 120; 128; 116; 120; 128; 116	0.098; 0.069; 0.038; 0.104; 0.063; 0.043; 0.107; 0.070; 0.037	0.0699	0.0278	FragFp	sp3-Atoms	merged	random_FragFp_sp3-Atoms_merged
PLS	11; 11; 11; 11; 11; 11; 11; 11; 11	45; 48; 44; 45; 48; 44; 45; 48; 44	0.60	120; 128; 116; 120; 128; 116; 120; 128; 116	0.105; 0.068; 0.045; 0.122; 0.073; 0.045; 0.096; 0.068; 0.046	0.0742	0.0280	FragFp	sp3-Atoms	merged	random_FragFp_sp3-Atoms_merged
Median	11; 11; 11; 11; 11; 11; 11; 11; 11	45; 48; 44; 45; 48; 44; 45; 48; 44	0.60	120; 128; 116; 120; 128; 116; 120; 128; 116	0.250; 0.308; 0.158; 0.182; 0.297; 0.143; 0.250; 0.333; 0.143	0.2293	0.0747	FragFp	sp3-Atoms	merged	random_FragFp_sp3-Atoms_merged
Random Forest regression	11; 11; 11; 11; 11; 11; 11; 11; 11	68; 72; 65; 68; 72; 65; 68; 72; 65	0.90	30; 32; 29; 30; 32; 29; 30; 32; 29	0.118; 0.108; 0.043; 0.090; 0.135; 0.044; 0.101; 0.068; 0.060	0.0852	0.0331	FragFp	sp3-Atoms	merged	random_FragFp_sp3-Atoms_merged
KNN regression	11; 11; 11; 11; 11; 11; 11; 11; 11	30; 32; 29; 30; 32; 29; 30; 32; 29	0.40	180; 191; 174; 180; 191; 174; 180; 191; 174	0.129; 0.109; 0.080; 0.167; 0.123; 0.088; 0.155; 0.108; 0.084	0.1159	0.0307	FragFp	sp3-Atoms	merged	random_FragFp_sp3-Atoms_merged
Gaussian process regression	11; 11; 11; 11; 11; 11; 11; 11; 11	53; 56; 51; 53; 56; 51; 53; 56; 51	0.70	90; 96; 87; 90; 96; 87; 90; 96; 87	0.105; 0.067; 0.035; 0.108; 0.084; 0.030; 0.091; 0.059; 0.047	0.0696	0.0291	FragFp	sp3-Atoms	merged	random_FragFp_sp3-Atoms_merged
Random Forest regression	11; 11; 11; 11; 11; 11; 11; 11; 11	30; 32; 29; 30; 32; 29; 30; 32; 29	0.40	180; 191; 174; 180; 191; 174; 180; 191; 174	0.137; 0.099; 0.063; 0.120; 0.119; 0.065; 0.146; 0.084; 0.064	0.0997	0.0324	FragFp	sp3-Atoms	merged	random_FragFp_sp3-Atoms_merged
PLS Power	11; 11; 11; 11; 11; 11; 11; 11; 11	45; 48; 44; 45; 48; 44; 45; 48; 44	0.60	120; 128; 116; 120; 128; 116; 120; 128; 116	0.112; 0.064; 0.039; 0.121; 0.076; 0.048; 0.091; 0.077; 0.043	0.0746	0.0294	FragFp	sp3-Atoms	merged	random_FragFp_sp3-Atoms_merged
Gaussian process regression	11; 11; 11; 11; 11; 11; 11; 11; 11	23; 24; 22; 23; 24; 22; 23; 24; 22	0.30	210; 223; 203; 210; 223; 203; 210; 223; 203	0.115; 0.091; 0.054; 0.110; 0.093; 0.045; 0.108; 0.078; 0.048	0.0824	0.0276	FragFp	sp3-Atoms	merged	random_FragFp_sp3-Atoms_merged
KNN regression	11; 11; 11; 11; 11; 11; 11; 11; 11	60; 64; 58; 60; 64; 58; 60; 64; 58	0.80	60; 64; 58; 60; 64; 58; 60; 64; 58	0.110; 0.106; 0.057; 0.149; 0.131; 0.070; 0.151; 0.102; 0.077	0.1059	0.0337	FragFp	sp3-Atoms	merged	random_FragFp_sp3-Atoms_merged
SVM regression	11; 11; 11; 11; 11; 11; 11; 11; 11	15; 16; 15; 15; 16; 15; 15; 16; 15	0.20	240; 255; 232; 240; 255; 232; 240; 255; 232	0.132; 0.120; 0.068; 0.123; 0.095; 0.064; 0.155; 0.106; 0.060	0.1026	0.0334	FragFp	sp3-Atoms	merged	random_FragFp_sp3-Atoms_merged
PLS	11; 11; 11; 11; 11; 11; 11; 11; 11	15; 16; 15; 15; 16; 15; 15; 16; 15	0.20	240; 255; 232; 240; 255; 232; 240; 255; 232	0.112; 0.083; 0.067; 0.131; 0.093; 0.069; 0.121; 0.097; 0.060	0.0926	0.0251	FragFp	sp3-Atoms	merged	random_FragFp_sp3-Atoms_merged
PLS Power	11; 11; 11; 11; 11; 11; 11; 11; 11	15; 16; 15; 15; 16; 15; 15; 16; 15	0.20	240; 255; 232; 240; 255; 232; 240; 255; 232	0.123; 0.080; 0.062; 0.146; 0.113; 0.063; 0.116; 0.094; 0.063	0.0956	0.0306	FragFp	sp3-Atoms	merged	random_FragFp_sp3-Atoms_merged
PLS	11; 11; 11; 11; 11; 11; 11; 11; 11	53; 56; 51; 53; 56; 51; 53; 56; 51	0.70	90; 96; 87; 90; 96; 87; 90; 96; 87	0.104; 0.069; 0.038; 0.120; 0.072; 0.040; 0.111; 0.065; 0.041	0.0733	0.0317	FragFp	sp3-Atoms	merged	random_FragFp_sp3-Atoms_merged
SVM regression	11; 11; 11; 11; 11; 11; 11; 11; 11	53; 56; 51; 53; 56; 51; 53; 56; 51	0.70	90; 96; 87; 90; 96; 87; 90; 96; 87	0.097; 0.067; 0.028; 0.091; 0.075; 0.033; 0.111; 0.062; 0.036	0.0667	0.0299	FragFp	sp3-Atoms	merged	random_FragFp_sp3-Atoms_merged
Median	11; 11; 11; 11; 11; 11; 11; 11; 11	38; 40; 36; 38; 40; 36; 38; 40; 36	0.50	150; 159; 145; 150; 159; 145; 150; 159; 145	0.250; 0.308; 0.133; 0.231; 0.333; 0.143; 0.250; 0.333; 0.143	0.2360	0.0809	FragFp	sp3-Atoms	merged	random_FragFp_sp3-Atoms_merged
Gaussian process regression	11; 11; 11; 11; 11; 11; 11; 11; 11	60; 64; 58; 60; 64; 58; 60; 64; 58	0.80	60; 64; 58; 60; 64; 58; 60; 64; 58	0.099; 0.070; 0.031; 0.098; 0.075; 0.025; 0.072; 0.076; 0.042	0.0653	0.0270	FragFp	sp3-Atoms	merged	random_FragFp_sp3-Atoms_merged
KNN regression	11; 11; 11; 11; 11; 11; 11; 11; 11	23; 24; 22; 23; 24; 22; 23; 24; 22	0.30	210; 223; 203; 210; 223; 203; 210; 223; 203	0.167; 0.118; 0.089; 0.158; 0.124; 0.088; 0.160; 0.133; 0.077	0.1238	0.0338	FragFp	sp3-Atoms	merged	random_FragFp_sp3-Atoms_merged
Random Forest regression	11; 11; 11; 11; 11; 11; 11; 11; 11	45; 48; 44; 45; 48; 44; 45; 48; 44	0.60	120; 128; 116; 120; 128; 116; 120; 128; 116	0.132; 0.089; 0.060; 0.117; 0.099; 0.057; 0.118; 0.083; 0.051	0.0896	0.0294	FragFp	sp3-Atoms	merged	random_FragFp_sp3-Atoms_merged
Gaussian process regression	11; 11; 11; 11; 11; 11; 11; 11; 11	30; 32; 29; 30; 32; 29; 30; 32; 29	0.40	180; 191; 174; 180; 191; 174; 180; 191; 174	0.099; 0.071; 0.037; 0.123; 0.079; 0.044; 0.117; 0.068; 0.043	0.0757	0.0319	FragFp	sp3-Atoms	merged	random_FragFp_sp3-Atoms_merged
Random Forest regression	11; 11; 11; 11; 11; 11; 11; 11; 11	38; 40; 36; 38; 40; 36; 38; 40; 36	0.50	150; 159; 145; 150; 159; 145; 150; 159; 145	0.127; 0.091; 0.061; 0.128; 0.108; 0.056; 0.129; 0.082; 0.061	0.0937	0.0305	FragFp	sp3-Atoms	merged	random_FragFp_sp3-Atoms_merged
KNN regression	11; 11; 11; 11; 11; 11; 11; 11; 11	53; 56; 51; 53; 56; 51; 53; 56; 51	0.70	90; 96; 87; 90; 96; 87; 90; 96; 87	0.125; 0.111; 0.074; 0.133; 0.125; 0.074; 0.150; 0.111; 0.080	0.1092	0.0275	FragFp	sp3-Atoms	merged	random_FragFp_sp3-Atoms_merged
PLS Power	11; 11; 11; 11; 11; 11; 11; 11; 11	23; 24; 22; 23; 24; 22; 23; 24; 22	0.30	210; 223; 203; 210; 223; 203; 210; 223; 203	0.107; 0.075; 0.057; 0.126; 0.097; 0.050; 0.102; 0.088; 0.051	0.0837	0.0271	FragFp	sp3-Atoms	merged	random_FragFp_sp3-Atoms_merged
PLS Power	11; 11; 11; 11; 11; 11; 11; 11; 11	53; 56; 51; 53; 56; 51; 53; 56; 51	0.70	90; 96; 87; 90; 96; 87; 90; 96; 87	0.109; 0.058; 0.035; 0.118; 0.078; 0.041; 0.097; 0.060; 0.040	0.0707	0.0313	FragFp	sp3-Atoms	merged	random_FragFp_sp3-Atoms_merged
PLS	11; 11; 11; 11; 11; 11; 11; 11; 11	23; 24; 22; 23; 24; 22; 23; 24; 22	0.30	210; 223; 203; 210; 223; 203; 210; 223; 203	0.122; 0.079; 0.052; 0.125; 0.099; 0.053; 0.105; 0.085; 0.048	0.0853	0.0298	FragFp	sp3-Atoms	merged	random_FragFp_sp3-Atoms_merged
SVM regression	11; 11; 11; 11; 11; 11; 11; 11; 11	23; 24; 22; 23; 24; 22; 23; 24; 22	0.30	210; 223; 203; 210; 223; 203; 210; 223; 203	0.118; 0.076; 0.060; 0.118; 0.085; 0.055; 0.122; 0.078; 0.044	0.0840	0.0293	FragFp	sp3-Atoms	merged	random_FragFp_sp3-Atoms_merged
Median	11; 11; 11; 11; 11; 11; 11; 11; 11	32; 29; 29; 30; 32; 32; 30; 30; 29	0.40	191; 174; 174; 180; 191; 191; 180; 180; 174	0.332; 0.280; 0.284; 0.282; 0.361; 0.328; 0.256; 0.289; 0.282	0.2993	0.0333	PathFp	MW	merged	random_PathFp_MW_merged
Median	11; 11; 11; 11; 11; 11; 11; 11; 11	64; 58; 58; 60; 64; 64; 60; 60; 58	0.80	64; 58; 58; 60; 64; 64; 60; 60; 58	0.287; 0.250; 0.287; 0.309; 0.328; 0.356; 0.287; 0.289; 0.259	0.2947	0.0327	PathFp	MW	merged	random_PathFp_MW_merged
SVM regression	11; 11; 11; 11; 11; 11; 11; 11; 11	64; 58; 58; 60; 64; 64; 60; 60; 58	0.80	64; 58; 58; 60; 64; 64; 60; 60; 58	0.019; 0.024; 0.026; 0.053; 0.027; 0.019; 0.042; 0.039; 0.020	0.0299	0.0120	PathFp	MW	merged	random_PathFp_MW_merged
PLS	11; 11; 11; 11; 11; 11; 11; 11; 11	64; 58; 58; 60; 64; 64; 60; 60; 58	0.80	64; 58; 58; 60; 64; 64; 60; 60; 58	0.023; 0.026; 0.024; 0.056; 0.030; 0.024; 0.040; 0.052; 0.026	0.0334	0.0128	PathFp	MW	merged	random_PathFp_MW_merged
KNN regression	11; 11; 11; 11; 11; 11; 11; 11; 11	16; 15; 15; 15; 16; 16; 15; 15; 15	0.20	255; 232; 232; 240; 255; 255; 240; 240; 232	0.086; 0.067; 0.061; 0.074; 0.086; 0.096; 0.093; 0.081; 0.074	0.0798	0.0117	PathFp	MW	merged	random_PathFp_MW_merged
Gaussian process regression	11; 11; 11; 11; 11; 11; 11; 11; 11	72; 65; 65; 68; 72; 72; 68; 68; 65	0.90	32; 29; 29; 30; 32; 32; 30; 30; 29	0.021; 0.024; 0.036; 0.044; 0.028; 0.010; 0.048; 0.072; 0.017	0.0333	0.0191	PathFp	MW	merged	random_PathFp_MW_merged
Random Forest regression	11; 11; 11; 11; 11; 11; 11; 11; 11	56; 51; 51; 53; 56; 56; 53; 53; 51	0.70	96; 87; 87; 90; 96; 96; 90; 90; 87	0.042; 0.053; 0.041; 0.070; 0.055; 0.070; 0.043; 0.065; 0.055	0.0549	0.0115	PathFp	MW	merged	random_PathFp_MW_merged
Gaussian process regression	11; 11; 11; 11; 11; 11; 11; 11; 11	40; 36; 36; 38; 40; 40; 38; 38; 36	0.50	159; 145; 145; 150; 159; 159; 150; 150; 145	0.028; 0.026; 0.025; 0.060; 0.030; 0.024; 0.049; 0.060; 0.024	0.0362	0.0155	PathFp	MW	merged	random_PathFp_MW_merged
KNN regression	11; 11; 11; 11; 11; 11; 11; 11; 11	48; 44; 44; 45; 48; 48; 45; 45; 44	0.60	128; 116; 116; 120; 128; 128; 120; 120; 116	0.065; 0.047; 0.054; 0.080; 0.059; 0.076; 0.071; 0.066; 0.068	0.0651	0.0104	PathFp	MW	merged	random_PathFp_MW_merged
Random Forest regression	11; 11; 11; 11; 11; 11; 11; 11; 11	16; 15; 15; 15; 16; 16; 15; 15; 15	0.20	255; 232; 232; 240; 255; 255; 240; 240; 232	0.079; 0.058; 0.064; 0.086; 0.074; 0.075; 0.091; 0.094; 0.060	0.0757	0.0132	PathFp	MW	merged	random_PathFp_MW_merged
PLS Power	11; 11; 11; 11; 11; 11; 11; 11; 11	32; 29; 29; 30; 32; 32; 30; 30; 29	0.40	191; 174; 174; 180; 191; 191; 180; 180; 174	0.029; 0.031; 0.030; 0.057; 0.035; 0.036; 0.053; 0.056; 0.026	0.0392	0.0125	PathFp	MW	merged	random_PathFp_MW_merged
PLS Power	11; 11; 11; 11; 11; 11; 11; 11; 11	64; 58; 58; 60; 64; 64; 60; 60; 58	0.80	64; 58; 58; 60; 64; 64; 60; 60; 58	0.024; 0.023; 0.023; 0.049; 0.032; 0.026; 0.040; 0.053; 0.027	0.0330	0.0116	PathFp	MW	merged	random_PathFp_MW_merged
SVM regression	11; 11; 11; 11; 11; 11; 11; 11; 11	32; 29; 29; 30; 32; 32; 30; 30; 29	0.40	191; 174; 174; 180; 191; 191; 180; 180; 174	0.034; 0.029; 0.029; 0.049; 0.032; 0.032; 0.052; 0.053; 0.022	0.0369	0.0114	PathFp	MW	merged	random_PathFp_MW_merged
Median	11; 11; 11; 11; 11; 11; 11; 11; 11	72; 65; 65; 68; 72; 72; 68; 68; 65	0.90	32; 29; 29; 30; 32; 32; 30; 30; 29	0.282; 0.263; 0.268; 0.307; 0.335; 0.322; 0.311; 0.267; 0.268	0.2914	0.0275	PathFp	MW	merged	random_PathFp_MW_merged
PLS	11; 11; 11; 11; 11; 11; 11; 11; 11	32; 29; 29; 30; 32; 32; 30; 30; 29	0.40	191; 174; 174; 180; 191; 191; 180; 180; 174	0.031; 0.032; 0.030; 0.060; 0.040; 0.028; 0.051; 0.058; 0.023	0.0392	0.0138	PathFp	MW	merged	random_PathFp_MW_merged
Median	11; 11; 11; 11; 11; 11; 11; 11; 11	24; 22; 22; 23; 24; 24; 23; 23; 22	0.30	223; 203; 203; 210; 223; 223; 210; 210; 203	0.371; 0.270; 0.282; 0.263; 0.362; 0.327; 0.257; 0.274; 0.268	0.2971	0.0443	PathFp	MW	merged	random_PathFp_MW_merged
Median	11; 11; 11; 11; 11; 11; 11; 11; 11	56; 51; 51; 53; 56; 56; 53; 53; 51	0.70	96; 87; 87; 90; 96; 96; 90; 90; 87	0.299; 0.280; 0.287; 0.289; 0.345; 0.357; 0.294; 0.263; 0.287	0.3001	0.0307	PathFp	MW	merged	random_PathFp_MW_merged
PLS	11; 11; 11; 11; 11; 11; 11; 11; 11	72; 65; 65; 68; 72; 72; 68; 68; 65	0.90	32; 29; 29; 30; 32; 32; 30; 30; 29	0.024; 0.030; 0.025; 0.065; 0.031; 0.015; 0.042; 0.070; 0.019	0.0357	0.0196	PathFp	MW	merged	random_PathFp_MW_merged
SVM regression	11; 11; 11; 11; 11; 11; 11; 11; 11	72; 65; 65; 68; 72; 72; 68; 68; 65	0.90	32; 29; 29; 30; 32; 32; 30; 30; 29	0.017; 0.025; 0.020; 0.039; 0.028; 0.011; 0.047; 0.042; 0.022	0.0279	0.0122	PathFp	MW	merged	random_PathFp_MW_merged
Random Forest regression	11; 11; 11; 11; 11; 11; 11; 11; 11	64; 58; 58; 60; 64; 64; 60; 60; 58	0.80	64; 58; 58; 60; 64; 64; 60; 60; 58	0.046; 0.048; 0.034; 0.053; 0.058; 0.073; 0.056; 0.050; 0.047	0.0517	0.0106	PathFp	MW	merged	random_PathFp_MW_merged
Gaussian process regression	11; 11; 11; 11; 11; 11; 11; 11; 11	48; 44; 44; 45; 48; 48; 45; 45; 44	0.60	128; 116; 116; 120; 128; 128; 120; 120; 116	0.028; 0.028; 0.028; 0.068; 0.027; 0.026; 0.049; 0.056; 0.024	0.0371	0.0162	PathFp	MW	merged	random_PathFp_MW_merged
KNN regression	11; 11; 11; 11; 11; 11; 11; 11; 11	40; 36; 36; 38; 40; 40; 38; 38; 36	0.50	159; 145; 145; 150; 159; 159; 150; 150; 145	0.063; 0.054; 0.057; 0.077; 0.060; 0.080; 0.075; 0.061; 0.059	0.0651	0.0096	PathFp	MW	merged	random_PathFp_MW_merged
PLS Power	11; 11; 11; 11; 11; 11; 11; 11; 11	40; 36; 36; 38; 40; 40; 38; 38; 36	0.50	159; 145; 145; 150; 159; 159; 150; 150; 145	0.031; 0.031; 0.027; 0.054; 0.035; 0.026; 0.050; 0.065; 0.025	0.0382	0.0144	PathFp	MW	merged	random_PathFp_MW_merged
Gaussian process regression	11; 11; 11; 11; 11; 11; 11; 11; 11	16; 15; 15; 15; 16; 16; 15; 15; 15	0.20	255; 232; 232; 240; 255; 255; 240; 240; 232	0.039; 0.044; 0.045; 0.071; 0.041; 0.046; 0.057; 0.066; 0.031	0.0489	0.0131	PathFp	MW	merged	random_PathFp_MW_merged
Random Forest regression	11; 11; 11; 11; 11; 11; 11; 11; 11	24; 22; 22; 23; 24; 24; 23; 23; 22	0.30	223; 203; 203; 210; 223; 223; 210; 210; 203	0.069; 0.052; 0.054; 0.077; 0.062; 0.065; 0.068; 0.083; 0.049	0.0643	0.0114	PathFp	MW	merged	random_PathFp_MW_merged
KNN regression	11; 11; 11; 11; 11; 11; 11; 11; 11	72; 65; 65; 68; 72; 72; 68; 68; 65	0.90	32; 29; 29; 30; 32; 32; 30; 30; 29	0.040; 0.048; 0.047; 0.075; 0.041; 0.051; 0.066; 0.042; 0.075	0.0539	0.0143	PathFp	MW	merged	random_PathFp_MW_merged
PLS Power	11; 11; 11; 11; 11; 11; 11; 11; 11	72; 65; 65; 68; 72; 72; 68; 68; 65	0.90	32; 29; 29; 30; 32; 32; 30; 30; 29	0.027; 0.027; 0.025; 0.047; 0.028; 0.020; 0.042; 0.053; 0.020	0.0321	0.0121	PathFp	MW	merged	random_PathFp_MW_merged
PLS	11; 11; 11; 11; 11; 11; 11; 11; 11	40; 36; 36; 38; 40; 40; 38; 38; 36	0.50	159; 145; 145; 150; 159; 159; 150; 150; 145	0.032; 0.029; 0.025; 0.056; 0.034; 0.026; 0.052; 0.067; 0.027	0.0387	0.0155	PathFp	MW	merged	random_PathFp_MW_merged
SVM regression	11; 11; 11; 11; 11; 11; 11; 11; 11	40; 36; 36; 38; 40; 40; 38; 38; 36	0.50	159; 145; 145; 150; 159; 159; 150; 150; 145	0.026; 0.024; 0.027; 0.053; 0.028; 0.021; 0.041; 0.050; 0.021	0.0323	0.0124	PathFp	MW	merged	random_PathFp_MW_merged
Median	11; 11; 11; 11; 11; 11; 11; 11; 11	16; 15; 15; 15; 16; 16; 15; 15; 15	0.20	255; 232; 232; 240; 255; 255; 240; 240; 232	0.369; 0.264; 0.294; 0.273; 0.403; 0.334; 0.261; 0.275; 0.266	0.3043	0.0521	PathFp	MW	merged	random_PathFp_MW_merged
SVM regression	11; 11; 11; 11; 11; 11; 11; 11; 11	48; 44; 44; 45; 48; 48; 45; 45; 44	0.60	128; 116; 116; 120; 128; 128; 120; 120; 116	0.021; 0.027; 0.027; 0.052; 0.025; 0.023; 0.039; 0.044; 0.023	0.0312	0.0110	PathFp	MW	merged	random_PathFp_MW_merged
PLS	11; 11; 11; 11; 11; 11; 11; 11; 11	48; 44; 44; 45; 48; 48; 45; 45; 44	0.60	128; 116; 116; 120; 128; 128; 120; 120; 116	0.026; 0.027; 0.025; 0.061; 0.028; 0.027; 0.049; 0.058; 0.025	0.0362	0.0152	PathFp	MW	merged	random_PathFp_MW_merged
Median	11; 11; 11; 11; 11; 11; 11; 11; 11	48; 44; 44; 45; 48; 48; 45; 45; 44	0.60	128; 116; 116; 120; 128; 128; 120; 120; 116	0.314; 0.295; 0.287; 0.284; 0.345; 0.321; 0.261; 0.271; 0.285	0.2959	0.0263	PathFp	MW	merged	random_PathFp_MW_merged
Random Forest regression	11; 11; 11; 11; 11; 11; 11; 11; 11	72; 65; 65; 68; 72; 72; 68; 68; 65	0.90	32; 29; 29; 30; 32; 32; 30; 30; 29	0.041; 0.048; 0.028; 0.073; 0.059; 0.063; 0.065; 0.046; 0.042	0.0517	0.0143	PathFp	MW	merged	random_PathFp_MW_merged
KNN regression	11; 11; 11; 11; 11; 11; 11; 11; 11	32; 29; 29; 30; 32; 32; 30; 30; 29	0.40	191; 174; 174; 180; 191; 191; 180; 180; 174	0.073; 0.063; 0.056; 0.082; 0.064; 0.083; 0.067; 0.083; 0.062	0.0703	0.0103	PathFp	MW	merged	random_PathFp_MW_merged
Gaussian process regression	11; 11; 11; 11; 11; 11; 11; 11; 11	56; 51; 51; 53; 56; 56; 53; 53; 51	0.70	96; 87; 87; 90; 96; 96; 90; 90; 87	0.026; 0.024; 0.025; 0.059; 0.032; 0.024; 0.048; 0.060; 0.027	0.0361	0.0152	PathFp	MW	merged	random_PathFp_MW_merged
Random Forest regression	11; 11; 11; 11; 11; 11; 11; 11; 11	32; 29; 29; 30; 32; 32; 30; 30; 29	0.40	191; 174; 174; 180; 191; 191; 180; 180; 174	0.060; 0.047; 0.051; 0.069; 0.058; 0.062; 0.057; 0.083; 0.047	0.0593	0.0114	PathFp	MW	merged	random_PathFp_MW_merged
PLS Power	11; 11; 11; 11; 11; 11; 11; 11; 11	48; 44; 44; 45; 48; 48; 45; 45; 44	0.60	128; 116; 116; 120; 128; 128; 120; 120; 116	0.025; 0.029; 0.027; 0.058; 0.025; 0.027; 0.045; 0.049; 0.024	0.0343	0.0128	PathFp	MW	merged	random_PathFp_MW_merged
Gaussian process regression	11; 11; 11; 11; 11; 11; 11; 11; 11	24; 22; 22; 23; 24; 24; 23; 23; 22	0.30	223; 203; 203; 210; 223; 223; 210; 210; 203	0.035; 0.031; 0.030; 0.050; 0.035; 0.022; 0.052; 0.070; 0.032	0.0397	0.0148	PathFp	MW	merged	random_PathFp_MW_merged
KNN regression	11; 11; 11; 11; 11; 11; 11; 11; 11	64; 58; 58; 60; 64; 64; 60; 60; 58	0.80	64; 58; 58; 60; 64; 64; 60; 60; 58	0.060; 0.043; 0.058; 0.077; 0.047; 0.078; 0.077; 0.059; 0.056	0.0617	0.0130	PathFp	MW	merged	random_PathFp_MW_merged
SVM regression	11; 11; 11; 11; 11; 11; 11; 11; 11	16; 15; 15; 15; 16; 16; 15; 15; 15	0.20	255; 232; 232; 240; 255; 255; 240; 240; 232	0.035; 0.034; 0.042; 0.056; 0.038; 0.047; 0.060; 0.071; 0.031	0.0460	0.0137	PathFp	MW	merged	random_PathFp_MW_merged
PLS	11; 11; 11; 11; 11; 11; 11; 11; 11	16; 15; 15; 15; 16; 16; 15; 15; 15	0.20	255; 232; 232; 240; 255; 255; 240; 240; 232	0.040; 0.043; 0.036; 0.062; 0.037; 0.042; 0.065; 0.086; 0.031	0.0491	0.0180	PathFp	MW	merged	random_PathFp_MW_merged
PLS Power	11; 11; 11; 11; 11; 11; 11; 11; 11	16; 15; 15; 15; 16; 16; 15; 15; 15	0.20	255; 232; 232; 240; 255; 255; 240; 240; 232	0.046; 0.041; 0.036; 0.057; 0.036; 0.041; 0.066; 0.078; 0.033	0.0482	0.0155	PathFp	MW	merged	random_PathFp_MW_merged
PLS	11; 11; 11; 11; 11; 11; 11; 11; 11	56; 51; 51; 53; 56; 56; 53; 53; 51	0.70	96; 87; 87; 90; 96; 96; 90; 90; 87	0.027; 0.027; 0.025; 0.060; 0.033; 0.022; 0.043; 0.065; 0.031	0.0370	0.0157	PathFp	MW	merged	random_PathFp_MW_merged
SVM regression	11; 11; 11; 11; 11; 11; 11; 11; 11	56; 51; 51; 53; 56; 56; 53; 53; 51	0.70	96; 87; 87; 90; 96; 96; 90; 90; 87	0.022; 0.024; 0.024; 0.045; 0.027; 0.020; 0.044; 0.041; 0.024	0.0301	0.0101	PathFp	MW	merged	random_PathFp_MW_merged
Median	11; 11; 11; 11; 11; 11; 11; 11; 11	40; 36; 36; 38; 40; 40; 38; 38; 36	0.50	159; 145; 145; 150; 159; 159; 150; 150; 145	0.317; 0.287; 0.280; 0.282; 0.355; 0.325; 0.261; 0.266; 0.275	0.2942	0.0313	PathFp	MW	merged	random_PathFp_MW_merged
Gaussian process regression	11; 11; 11; 11; 11; 11; 11; 11; 11	64; 58; 58; 60; 64; 64; 60; 60; 58	0.80	64; 58; 58; 60; 64; 64; 60; 60; 58	0.028; 0.023; 0.026; 0.057; 0.031; 0.020; 0.045; 0.066; 0.019	0.0350	0.0170	PathFp	MW	merged	random_PathFp_MW_merged
KNN regression	11; 11; 11; 11; 11; 11; 11; 11; 11	24; 22; 22; 23; 24; 24; 23; 23; 22	0.30	223; 203; 203; 210; 223; 223; 210; 210; 203	0.072; 0.054; 0.055; 0.091; 0.107; 0.086; 0.085; 0.079; 0.069	0.0776	0.0171	PathFp	MW	merged	random_PathFp_MW_merged
Random Forest regression	11; 11; 11; 11; 11; 11; 11; 11; 11	48; 44; 44; 45; 48; 48; 45; 45; 44	0.60	128; 116; 116; 120; 128; 128; 120; 120; 116	0.051; 0.048; 0.047; 0.068; 0.051; 0.057; 0.065; 0.070; 0.049	0.0562	0.0091	PathFp	MW	merged	random_PathFp_MW_merged
Gaussian process regression	11; 11; 11; 11; 11; 11; 11; 11; 11	32; 29; 29; 30; 32; 32; 30; 30; 29	0.40	191; 174; 174; 180; 191; 191; 180; 180; 174	0.030; 0.026; 0.030; 0.052; 0.032; 0.029; 0.051; 0.058; 0.024	0.0369	0.0129	PathFp	MW	merged	random_PathFp_MW_merged
Random Forest regression	11; 11; 11; 11; 11; 11; 11; 11; 11	40; 36; 36; 38; 40; 40; 38; 38; 36	0.50	159; 145; 145; 150; 159; 159; 150; 150; 145	0.049; 0.049; 0.050; 0.065; 0.058; 0.061; 0.056; 0.056; 0.044	0.0542	0.0067	PathFp	MW	merged	random_PathFp_MW_merged
KNN regression	11; 11; 11; 11; 11; 11; 11; 11; 11	56; 51; 51; 53; 56; 56; 53; 53; 51	0.70	96; 87; 87; 90; 96; 96; 90; 90; 87	0.061; 0.048; 0.049; 0.061; 0.072; 0.074; 0.067; 0.057; 0.066	0.0617	0.0092	PathFp	MW	merged	random_PathFp_MW_merged
PLS Power	11; 11; 11; 11; 11; 11; 11; 11; 11	24; 22; 22; 23; 24; 24; 23; 23; 22	0.30	223; 203; 203; 210; 223; 223; 210; 210; 203	0.043; 0.032; 0.029; 0.052; 0.038; 0.031; 0.061; 0.072; 0.036	0.0438	0.0149	PathFp	MW	merged	random_PathFp_MW_merged
PLS Power	11; 11; 11; 11; 11; 11; 11; 11; 11	56; 51; 51; 53; 56; 56; 53; 53; 51	0.70	96; 87; 87; 90; 96; 96; 90; 90; 87	0.027; 0.030; 0.021; 0.051; 0.033; 0.022; 0.043; 0.059; 0.031	0.0352	0.0131	PathFp	MW	merged	random_PathFp_MW_merged
PLS	11; 11; 11; 11; 11; 11; 11; 11; 11	24; 22; 22; 23; 24; 24; 23; 23; 22	0.30	223; 203; 203; 210; 223; 223; 210; 210; 203	0.041; 0.044; 0.032; 0.057; 0.032; 0.024; 0.064; 0.079; 0.028	0.0446	0.0185	PathFp	MW	merged	random_PathFp_MW_merged
SVM regression	11; 11; 11; 11; 11; 11; 11; 11; 11	24; 22; 22; 23; 24; 24; 23; 23; 22	0.30	223; 203; 203; 210; 223; 223; 210; 210; 203	0.035; 0.028; 0.031; 0.050; 0.034; 0.029; 0.052; 0.065; 0.032	0.0396	0.0129	PathFp	MW	merged	random_PathFp_MW_merged
Median	11; 11; 11; 11; 11; 11; 11; 11; 11	30; 32; 29; 30; 32; 29; 30; 32; 29	0.40	180; 191; 174; 180; 191; 174; 180; 191; 174	0.250; 0.375; 0.132; 0.231; 0.333; 0.150; 0.250; 0.385; 0.158	0.2516	0.0958	SkelSpheres	sp3-Atoms	merged	random_SkelSpheres_sp3-Atoms_merged
Median	11; 11; 11; 11; 11; 11; 11; 11; 11	60; 64; 58; 60; 64; 58; 60; 64; 58	0.80	60; 64; 58; 60; 64; 58; 60; 64; 58	0.250; 0.308; 0.158; 0.239; 0.385; 0.158; 0.167; 0.333; 0.143	0.2379	0.0884	SkelSpheres	sp3-Atoms	merged	random_SkelSpheres_sp3-Atoms_merged
SVM regression	11; 11; 11; 11; 11; 11; 11; 11; 11	60; 64; 58; 60; 64; 58; 60; 64; 58	0.80	60; 64; 58; 60; 64; 58; 60; 64; 58	0.078; 0.073; 0.044; 0.110; 0.070; 0.029; 0.111; 0.067; 0.031	0.0681	0.0300	SkelSpheres	sp3-Atoms	merged	random_SkelSpheres_sp3-Atoms_merged
PLS	11; 11; 11; 11; 11; 11; 11; 11; 11	60; 64; 58; 60; 64; 58; 60; 64; 58	0.80	60; 64; 58; 60; 64; 58; 60; 64; 58	0.092; 0.078; 0.039; 0.100; 0.067; 0.033; 0.127; 0.065; 0.043	0.0716	0.0312	SkelSpheres	sp3-Atoms	merged	random_SkelSpheres_sp3-Atoms_merged
KNN regression	11; 11; 11; 11; 11; 11; 11; 11; 11	15; 16; 15; 15; 16; 15; 15; 16; 15	0.20	240; 255; 232; 240; 255; 232; 240; 255; 232	0.152; 0.130; 0.100; 0.171; 0.132; 0.083; 0.164; 0.151; 0.101	0.1316	0.0310	SkelSpheres	sp3-Atoms	merged	random_SkelSpheres_sp3-Atoms_merged
Gaussian process regression	11; 11; 11; 11; 11; 11; 11; 11; 11	68; 72; 65; 68; 72; 65; 68; 72; 65	0.90	30; 32; 29; 30; 32; 29; 30; 32; 29	0.067; 0.072; 0.034; 0.071; 0.075; 0.024; 0.081; 0.072; 0.029	0.0583	0.0224	SkelSpheres	sp3-Atoms	merged	random_SkelSpheres_sp3-Atoms_merged
Random Forest regression	11; 11; 11; 11; 11; 11; 11; 11; 11	53; 56; 51; 53; 56; 51; 53; 56; 51	0.70	90; 96; 87; 90; 96; 87; 90; 96; 87	0.107; 0.085; 0.050; 0.133; 0.100; 0.050; 0.109; 0.097; 0.070	0.0890	0.0280	SkelSpheres	sp3-Atoms	merged	random_SkelSpheres_sp3-Atoms_merged
Gaussian process regression	11; 11; 11; 11; 11; 11; 11; 11; 11	38; 40; 36; 38; 40; 36; 38; 40; 36	0.50	150; 159; 145; 150; 159; 145; 150; 159; 145	0.098; 0.065; 0.042; 0.095; 0.079; 0.034; 0.103; 0.070; 0.036	0.0691	0.0270	SkelSpheres	sp3-Atoms	merged	random_SkelSpheres_sp3-Atoms_merged
KNN regression	11; 11; 11; 11; 11; 11; 11; 11; 11	45; 48; 44; 45; 48; 44; 45; 48; 44	0.60	120; 128; 116; 120; 128; 116; 120; 128; 116	0.142; 0.089; 0.071; 0.150; 0.088; 0.075; 0.145; 0.113; 0.072	0.1050	0.0331	SkelSpheres	sp3-Atoms	merged	random_SkelSpheres_sp3-Atoms_merged
Random Forest regression	11; 11; 11; 11; 11; 11; 11; 11; 11	15; 16; 15; 15; 16; 15; 15; 16; 15	0.20	240; 255; 232; 240; 255; 232; 240; 255; 232	0.130; 0.126; 0.076; 0.145; 0.116; 0.064; 0.141; 0.103; 0.080	0.1090	0.0298	SkelSpheres	sp3-Atoms	merged	random_SkelSpheres_sp3-Atoms_merged
PLS Power	11; 11; 11; 11; 11; 11; 11; 11; 11	30; 32; 29; 30; 32; 29; 30; 32; 29	0.40	180; 191; 174; 180; 191; 174; 180; 191; 174	0.115; 0.072; 0.046; 0.117; 0.094; 0.047; 0.121; 0.094; 0.044	0.0833	0.0320	SkelSpheres	sp3-Atoms	merged	random_SkelSpheres_sp3-Atoms_merged
PLS Power	11; 11; 11; 11; 11; 11; 11; 11; 11	60; 64; 58; 60; 64; 58; 60; 64; 58	0.80	60; 64; 58; 60; 64; 58; 60; 64; 58	0.092; 0.069; 0.045; 0.097; 0.073; 0.034; 0.126; 0.072; 0.038	0.0718	0.0302	SkelSpheres	sp3-Atoms	merged	random_SkelSpheres_sp3-Atoms_merged
SVM regression	11; 11; 11; 11; 11; 11; 11; 11; 11	30; 32; 29; 30; 32; 29; 30; 32; 29	0.40	180; 191; 174; 180; 191; 174; 180; 191; 174	0.098; 0.076; 0.047; 0.105; 0.074; 0.047; 0.113; 0.082; 0.050	0.0769	0.0252	SkelSpheres	sp3-Atoms	merged	random_SkelSpheres_sp3-Atoms_merged
Median	11; 11; 11; 11; 11; 11; 11; 11; 11	68; 72; 65; 68; 72; 65; 68; 72; 65	0.90	30; 32; 29; 30; 32; 29; 30; 32; 29	0.240; 0.332; 0.158; 0.286; 0.333; 0.143; 0.240; 0.333; 0.158	0.2470	0.0793	SkelSpheres	sp3-Atoms	merged	random_SkelSpheres_sp3-Atoms_merged
PLS	11; 11; 11; 11; 11; 11; 11; 11; 11	30; 32; 29; 30; 32; 29; 30; 32; 29	0.40	180; 191; 174; 180; 191; 174; 180; 191; 174	0.106; 0.069; 0.047; 0.115; 0.090; 0.047; 0.112; 0.069; 0.040	0.0772	0.0295	SkelSpheres	sp3-Atoms	merged	random_SkelSpheres_sp3-Atoms_merged
Median	11; 11; 11; 11; 11; 11; 11; 11; 11	23; 24; 22; 23; 24; 22; 23; 24; 22	0.30	210; 223; 203; 210; 223; 203; 210; 223; 203	0.250; 0.346; 0.158; 0.208; 0.333; 0.143; 0.250; 0.385; 0.133	0.2451	0.0932	SkelSpheres	sp3-Atoms	merged	random_SkelSpheres_sp3-Atoms_merged
Median	11; 11; 11; 11; 11; 11; 11; 11; 11	53; 56; 51; 53; 56; 51; 53; 56; 51	0.70	90; 96; 87; 90; 96; 87; 90; 96; 87	0.250; 0.385; 0.158; 0.250; 0.385; 0.158; 0.167; 0.385; 0.158	0.2551	0.1041	SkelSpheres	sp3-Atoms	merged	random_SkelSpheres_sp3-Atoms_merged
PLS	11; 11; 11; 11; 11; 11; 11; 11; 11	68; 72; 65; 68; 72; 65; 68; 72; 65	0.90	30; 32; 29; 30; 32; 29; 30; 32; 29	0.098; 0.078; 0.037; 0.106; 0.074; 0.026; 0.091; 0.066; 0.033	0.0677	0.0295	SkelSpheres	sp3-Atoms	merged	random_SkelSpheres_sp3-Atoms_merged
SVM regression	11; 11; 11; 11; 11; 11; 11; 11; 11	68; 72; 65; 68; 72; 65; 68; 72; 65	0.90	30; 32; 29; 30; 32; 29; 30; 32; 29	0.071; 0.085; 0.036; 0.103; 0.075; 0.026; 0.096; 0.070; 0.024	0.0651	0.0296	SkelSpheres	sp3-Atoms	merged	random_SkelSpheres_sp3-Atoms_merged
Random Forest regression	11; 11; 11; 11; 11; 11; 11; 11; 11	60; 64; 58; 60; 64; 58; 60; 64; 58	0.80	60; 64; 58; 60; 64; 58; 60; 64; 58	0.110; 0.085; 0.071; 0.142; 0.093; 0.049; 0.108; 0.106; 0.062	0.0918	0.0285	SkelSpheres	sp3-Atoms	merged	random_SkelSpheres_sp3-Atoms_merged
Gaussian process regression	11; 11; 11; 11; 11; 11; 11; 11; 11	45; 48; 44; 45; 48; 44; 45; 48; 44	0.60	120; 128; 116; 120; 128; 116; 120; 128; 116	0.101; 0.064; 0.049; 0.095; 0.064; 0.039; 0.106; 0.073; 0.036	0.0697	0.0263	SkelSpheres	sp3-Atoms	merged	random_SkelSpheres_sp3-Atoms_merged
KNN regression	11; 11; 11; 11; 11; 11; 11; 11; 11	38; 40; 36; 38; 40; 36; 38; 40; 36	0.50	150; 159; 145; 150; 159; 145; 150; 159; 145	0.143; 0.117; 0.080; 0.143; 0.117; 0.077; 0.139; 0.112; 0.083	0.1123	0.0269	SkelSpheres	sp3-Atoms	merged	random_SkelSpheres_sp3-Atoms_merged
PLS Power	11; 11; 11; 11; 11; 11; 11; 11; 11	38; 40; 36; 38; 40; 36; 38; 40; 36	0.50	150; 159; 145; 150; 159; 145; 150; 159; 145	0.118; 0.067; 0.044; 0.107; 0.069; 0.045; 0.108; 0.084; 0.039	0.0757	0.0302	SkelSpheres	sp3-Atoms	merged	random_SkelSpheres_sp3-Atoms_merged
Gaussian process regression	11; 11; 11; 11; 11; 11; 11; 11; 11	15; 16; 15; 15; 16; 15; 15; 16; 15	0.20	240; 255; 232; 240; 255; 232; 240; 255; 232	0.116; 0.090; 0.063; 0.116; 0.121; 0.064; 0.140; 0.084; 0.075	0.0966	0.0276	SkelSpheres	sp3-Atoms	merged	random_SkelSpheres_sp3-Atoms_merged
Random Forest regression	11; 11; 11; 11; 11; 11; 11; 11; 11	23; 24; 22; 23; 24; 22; 23; 24; 22	0.30	210; 223; 203; 210; 223; 203; 210; 223; 203	0.108; 0.104; 0.069; 0.137; 0.088; 0.059; 0.131; 0.124; 0.073	0.0992	0.0285	SkelSpheres	sp3-Atoms	merged	random_SkelSpheres_sp3-Atoms_merged
KNN regression	11; 11; 11; 11; 11; 11; 11; 11; 11	68; 72; 65; 68; 72; 65; 68; 72; 65	0.90	30; 32; 29; 30; 32; 29; 30; 32; 29	0.132; 0.092; 0.052; 0.159; 0.084; 0.053; 0.132; 0.086; 0.059	0.0943	0.0386	SkelSpheres	sp3-Atoms	merged	random_SkelSpheres_sp3-Atoms_merged
PLS Power	11; 11; 11; 11; 11; 11; 11; 11; 11	68; 72; 65; 68; 72; 65; 68; 72; 65	0.90	30; 32; 29; 30; 32; 29; 30; 32; 29	0.094; 0.077; 0.037; 0.075; 0.074; 0.027; 0.093; 0.077; 0.025	0.0643	0.0272	SkelSpheres	sp3-Atoms	merged	random_SkelSpheres_sp3-Atoms_merged
PLS	11; 11; 11; 11; 11; 11; 11; 11; 11	38; 40; 36; 38; 40; 36; 38; 40; 36	0.50	150; 159; 145; 150; 159; 145; 150; 159; 145	0.112; 0.070; 0.043; 0.098; 0.080; 0.043; 0.119; 0.080; 0.039	0.0760	0.0301	SkelSpheres	sp3-Atoms	merged	random_SkelSpheres_sp3-Atoms_merged
SVM regression	11; 11; 11; 11; 11; 11; 11; 11; 11	38; 40; 36; 38; 40; 36; 38; 40; 36	0.50	150; 159; 145; 150; 159; 145; 150; 159; 145	0.095; 0.073; 0.047; 0.097; 0.072; 0.044; 0.112; 0.072; 0.039	0.0723	0.0256	SkelSpheres	sp3-Atoms	merged	random_SkelSpheres_sp3-Atoms_merged
Median	11; 11; 11; 11; 11; 11; 11; 11; 11	15; 16; 15; 15; 16; 15; 15; 16; 15	0.20	240; 255; 232; 240; 255; 232; 240; 255; 232	0.250; 0.333; 0.133; 0.250; 0.375; 0.143; 0.250; 0.333; 0.133	0.2444	0.0922	SkelSpheres	sp3-Atoms	merged	random_SkelSpheres_sp3-Atoms_merged
SVM regression	11; 11; 11; 11; 11; 11; 11; 11; 11	45; 48; 44; 45; 48; 44; 45; 48; 44	0.60	120; 128; 116; 120; 128; 116; 120; 128; 116	0.098; 0.069; 0.042; 0.108; 0.070; 0.033; 0.113; 0.067; 0.037	0.0708	0.0303	SkelSpheres	sp3-Atoms	merged	random_SkelSpheres_sp3-Atoms_merged
PLS	11; 11; 11; 11; 11; 11; 11; 11; 11	45; 48; 44; 45; 48; 44; 45; 48; 44	0.60	120; 128; 116; 120; 128; 116; 120; 128; 116	0.108; 0.070; 0.052; 0.090; 0.062; 0.049; 0.108; 0.075; 0.041	0.0728	0.0248	SkelSpheres	sp3-Atoms	merged	random_SkelSpheres_sp3-Atoms_merged
Median	11; 11; 11; 11; 11; 11; 11; 11; 11	45; 48; 44; 45; 48; 44; 45; 48; 44	0.60	120; 128; 116; 120; 128; 116; 120; 128; 116	0.231; 0.333; 0.150; 0.250; 0.333; 0.158; 0.250; 0.333; 0.143	0.2423	0.0794	SkelSpheres	sp3-Atoms	merged	random_SkelSpheres_sp3-Atoms_merged
Random Forest regression	11; 11; 11; 11; 11; 11; 11; 11; 11	68; 72; 65; 68; 72; 65; 68; 72; 65	0.90	30; 32; 29; 30; 32; 29; 30; 32; 29	0.063; 0.123; 0.078; 0.117; 0.121; 0.043; 0.106; 0.129; 0.060	0.0933	0.0325	SkelSpheres	sp3-Atoms	merged	random_SkelSpheres_sp3-Atoms_merged
KNN regression	11; 11; 11; 11; 11; 11; 11; 11; 11	30; 32; 29; 30; 32; 29; 30; 32; 29	0.40	180; 191; 174; 180; 191; 174; 180; 191; 174	0.139; 0.111; 0.080; 0.164; 0.094; 0.083; 0.150; 0.142; 0.077	0.1156	0.0337	SkelSpheres	sp3-Atoms	merged	random_SkelSpheres_sp3-Atoms_merged
Gaussian process regression	11; 11; 11; 11; 11; 11; 11; 11; 11	53; 56; 51; 53; 56; 51; 53; 56; 51	0.70	90; 96; 87; 90; 96; 87; 90; 96; 87	0.087; 0.070; 0.041; 0.107; 0.068; 0.035; 0.108; 0.067; 0.036	0.0688	0.0281	SkelSpheres	sp3-Atoms	merged	random_SkelSpheres_sp3-Atoms_merged
Random Forest regression	11; 11; 11; 11; 11; 11; 11; 11; 11	30; 32; 29; 30; 32; 29; 30; 32; 29	0.40	180; 191; 174; 180; 191; 174; 180; 191; 174	0.112; 0.110; 0.074; 0.134; 0.111; 0.059; 0.119; 0.120; 0.070	0.1010	0.0263	SkelSpheres	sp3-Atoms	merged	random_SkelSpheres_sp3-Atoms_merged
PLS Power	11; 11; 11; 11; 11; 11; 11; 11; 11	45; 48; 44; 45; 48; 44; 45; 48; 44	0.60	120; 128; 116; 120; 128; 116; 120; 128; 116	0.109; 0.073; 0.053; 0.105; 0.061; 0.041; 0.107; 0.071; 0.037	0.0730	0.0282	SkelSpheres	sp3-Atoms	merged	random_SkelSpheres_sp3-Atoms_merged
Gaussian process regression	11; 11; 11; 11; 11; 11; 11; 11; 11	23; 24; 22; 23; 24; 22; 23; 24; 22	0.30	210; 223; 203; 210; 223; 203; 210; 223; 203	0.095; 0.086; 0.049; 0.110; 0.096; 0.058; 0.110; 0.087; 0.048	0.0821	0.0245	SkelSpheres	sp3-Atoms	merged	random_SkelSpheres_sp3-Atoms_merged
KNN regression	11; 11; 11; 11; 11; 11; 11; 11; 11	60; 64; 58; 60; 64; 58; 60; 64; 58	0.80	60; 64; 58; 60; 64; 58; 60; 64; 58	0.138; 0.084; 0.065; 0.166; 0.084; 0.087; 0.131; 0.100; 0.077	0.1036	0.0337	SkelSpheres	sp3-Atoms	merged	random_SkelSpheres_sp3-Atoms_merged
SVM regression	11; 11; 11; 11; 11; 11; 11; 11; 11	15; 16; 15; 15; 16; 15; 15; 16; 15	0.20	240; 255; 232; 240; 255; 232; 240; 255; 232	0.126; 0.096; 0.064; 0.134; 0.105; 0.065; 0.162; 0.082; 0.061	0.0994	0.0355	SkelSpheres	sp3-Atoms	merged	random_SkelSpheres_sp3-Atoms_merged
PLS	11; 11; 11; 11; 11; 11; 11; 11; 11	15; 16; 15; 15; 16; 15; 15; 16; 15	0.20	240; 255; 232; 240; 255; 232; 240; 255; 232	0.127; 0.087; 0.066; 0.125; 0.105; 0.067; 0.135; 0.075; 0.064	0.0946	0.0289	SkelSpheres	sp3-Atoms	merged	random_SkelSpheres_sp3-Atoms_merged
PLS Power	11; 11; 11; 11; 11; 11; 11; 11; 11	15; 16; 15; 15; 16; 15; 15; 16; 15	0.20	240; 255; 232; 240; 255; 232; 240; 255; 232	0.135; 0.083; 0.066; 0.115; 0.126; 0.068; 0.138; 0.076; 0.061	0.0964	0.0317	SkelSpheres	sp3-Atoms	merged	random_SkelSpheres_sp3-Atoms_merged
PLS	11; 11; 11; 11; 11; 11; 11; 11; 11	53; 56; 51; 53; 56; 51; 53; 56; 51	0.70	90; 96; 87; 90; 96; 87; 90; 96; 87	0.087; 0.067; 0.043; 0.098; 0.066; 0.040; 0.115; 0.073; 0.042	0.0701	0.0263	SkelSpheres	sp3-Atoms	merged	random_SkelSpheres_sp3-Atoms_merged
SVM regression	11; 11; 11; 11; 11; 11; 11; 11; 11	53; 56; 51; 53; 56; 51; 53; 56; 51	0.70	90; 96; 87; 90; 96; 87; 90; 96; 87	0.085; 0.066; 0.034; 0.108; 0.069; 0.030; 0.117; 0.067; 0.038	0.0682	0.0312	SkelSpheres	sp3-Atoms	merged	random_SkelSpheres_sp3-Atoms_merged
Median	11; 11; 11; 11; 11; 11; 11; 11; 11	38; 40; 36; 38; 40; 36; 38; 40; 36	0.50	150; 159; 145; 150; 159; 145; 150; 159; 145	0.208; 0.333; 0.158; 0.250; 0.333; 0.143; 0.250; 0.333; 0.150	0.2398	0.0802	SkelSpheres	sp3-Atoms	merged	random_SkelSpheres_sp3-Atoms_merged
Gaussian process regression	11; 11; 11; 11; 11; 11; 11; 11; 11	60; 64; 58; 60; 64; 58; 60; 64; 58	0.80	60; 64; 58; 60; 64; 58; 60; 64; 58	0.086; 0.073; 0.044; 0.115; 0.076; 0.038; 0.106; 0.065; 0.035	0.0709	0.0286	SkelSpheres	sp3-Atoms	merged	random_SkelSpheres_sp3-Atoms_merged
KNN regression	11; 11; 11; 11; 11; 11; 11; 11; 11	23; 24; 22; 23; 24; 22; 23; 24; 22	0.30	210; 223; 203; 210; 223; 203; 210; 223; 203	0.134; 0.127; 0.087; 0.161; 0.123; 0.082; 0.159; 0.149; 0.087	0.1232	0.0313	SkelSpheres	sp3-Atoms	merged	random_SkelSpheres_sp3-Atoms_merged
Random Forest regression	11; 11; 11; 11; 11; 11; 11; 11; 11	45; 48; 44; 45; 48; 44; 45; 48; 44	0.60	120; 128; 116; 120; 128; 116; 120; 128; 116	0.099; 0.074; 0.065; 0.129; 0.104; 0.056; 0.130; 0.088; 0.074	0.0910	0.0267	SkelSpheres	sp3-Atoms	merged	random_SkelSpheres_sp3-Atoms_merged
Gaussian process regression	11; 11; 11; 11; 11; 11; 11; 11; 11	30; 32; 29; 30; 32; 29; 30; 32; 29	0.40	180; 191; 174; 180; 191; 174; 180; 191; 174	0.112; 0.071; 0.046; 0.121; 0.080; 0.043; 0.111; 0.081; 0.043	0.0787	0.0309	SkelSpheres	sp3-Atoms	merged	random_SkelSpheres_sp3-Atoms_merged
Random Forest regression	11; 11; 11; 11; 11; 11; 11; 11; 11	38; 40; 36; 38; 40; 36; 38; 40; 36	0.50	150; 159; 145; 150; 159; 145; 150; 159; 145	0.115; 0.093; 0.070; 0.132; 0.100; 0.058; 0.125; 0.105; 0.076	0.0971	0.0253	SkelSpheres	sp3-Atoms	merged	random_SkelSpheres_sp3-Atoms_merged
KNN regression	11; 11; 11; 11; 11; 11; 11; 11; 11	53; 56; 51; 53; 56; 51; 53; 56; 51	0.70	90; 96; 87; 90; 96; 87; 90; 96; 87	0.130; 0.102; 0.070; 0.168; 0.110; 0.083; 0.134; 0.095; 0.079	0.1079	0.0314	SkelSpheres	sp3-Atoms	merged	random_SkelSpheres_sp3-Atoms_merged
PLS Power	11; 11; 11; 11; 11; 11; 11; 11; 11	23; 24; 22; 23; 24; 22; 23; 24; 22	0.30	210; 223; 203; 210; 223; 203; 210; 223; 203	0.110; 0.082; 0.042; 0.118; 0.099; 0.054; 0.139; 0.080; 0.048	0.0858	0.0336	SkelSpheres	sp3-Atoms	merged	random_SkelSpheres_sp3-Atoms_merged
PLS Power	11; 11; 11; 11; 11; 11; 11; 11; 11	53; 56; 51; 53; 56; 51; 53; 56; 51	0.70	90; 96; 87; 90; 96; 87; 90; 96; 87	0.093; 0.067; 0.049; 0.101; 0.063; 0.040; 0.115; 0.070; 0.043	0.0712	0.0265	SkelSpheres	sp3-Atoms	merged	random_SkelSpheres_sp3-Atoms_merged
PLS	11; 11; 11; 11; 11; 11; 11; 11; 11	23; 24; 22; 23; 24; 22; 23; 24; 22	0.30	210; 223; 203; 210; 223; 203; 210; 223; 203	0.119; 0.083; 0.047; 0.121; 0.098; 0.055; 0.133; 0.117; 0.049	0.0913	0.0340	SkelSpheres	sp3-Atoms	merged	random_SkelSpheres_sp3-Atoms_merged
SVM regression	11; 11; 11; 11; 11; 11; 11; 11; 11	23; 24; 22; 23; 24; 22; 23; 24; 22	0.30	210; 223; 203; 210; 223; 203; 210; 223; 203	0.113; 0.083; 0.054; 0.105; 0.099; 0.064; 0.126; 0.083; 0.055	0.0869	0.0258	SkelSpheres	sp3-Atoms	merged	random_SkelSpheres_sp3-Atoms_merged
Median	11; 11; 11; 11; 11; 11; 11; 11; 11	30; 32; 32; 29; 30; 29; 29; 30; 32	0.40	180; 191; 191; 174; 180; 174; 174; 180; 191	0.430; 0.324; 0.315; 0.647; 0.419; 0.622; 0.674; 0.486; 0.315	0.4702	0.1457	PathFp	cLogP	merged	random_PathFp_cLogP_merged
Median	11; 11; 11; 11; 11; 11; 11; 11; 11	60; 64; 64; 58; 60; 58; 58; 60; 64	0.80	60; 64; 64; 58; 60; 58; 58; 60; 64	0.419; 0.341; 0.319; 0.665; 0.487; 0.639; 0.684; 0.506; 0.353	0.4903	0.1440	PathFp	cLogP	merged	random_PathFp_cLogP_merged
SVM regression	11; 11; 11; 11; 11; 11; 11; 11; 11	60; 64; 64; 58; 60; 58; 58; 60; 64	0.80	60; 64; 64; 58; 60; 58; 58; 60; 64	0.288; 0.135; 0.168; 0.379; 0.266; 0.325; 0.322; 0.244; 0.159	0.2540	0.0846	PathFp	cLogP	merged	random_PathFp_cLogP_merged
PLS	11; 11; 11; 11; 11; 11; 11; 11; 11	60; 64; 64; 58; 60; 58; 58; 60; 64	0.80	60; 64; 64; 58; 60; 58; 58; 60; 64	0.228; 0.135; 0.143; 0.340; 0.310; 0.234; 0.231; 0.147; 0.138	0.2118	0.0770	PathFp	cLogP	merged	random_PathFp_cLogP_merged
KNN regression	11; 11; 11; 11; 11; 11; 11; 11; 11	15; 16; 16; 15; 15; 15; 15; 15; 16	0.20	240; 255; 255; 232; 240; 232; 232; 240; 255	0.373; 0.266; 0.271; 0.561; 0.390; 0.583; 0.601; 0.354; 0.221	0.4022	0.1455	PathFp	cLogP	merged	random_PathFp_cLogP_merged
Gaussian process regression	11; 11; 11; 11; 11; 11; 11; 11; 11	68; 72; 72; 65; 68; 65; 65; 68; 72	0.90	30; 32; 32; 29; 30; 29; 29; 30; 32	0.207; 0.140; 0.162; 0.219; 0.281; 0.226; 0.347; 0.232; 0.085	0.2110	0.0770	PathFp	cLogP	merged	random_PathFp_cLogP_merged
Random Forest regression	11; 11; 11; 11; 11; 11; 11; 11; 11	53; 56; 56; 51; 53; 51; 51; 53; 56	0.70	90; 96; 96; 87; 90; 87; 87; 90; 96	0.331; 0.162; 0.202; 0.471; 0.352; 0.464; 0.390; 0.289; 0.190	0.3168	0.1152	PathFp	cLogP	merged	random_PathFp_cLogP_merged
Gaussian process regression	11; 11; 11; 11; 11; 11; 11; 11; 11	38; 40; 40; 36; 38; 36; 36; 38; 40	0.50	150; 159; 159; 145; 150; 145; 145; 150; 159	0.260; 0.131; 0.120; 0.379; 0.277; 0.259; 0.284; 0.255; 0.122	0.2319	0.0889	PathFp	cLogP	merged	random_PathFp_cLogP_merged
KNN regression	11; 11; 11; 11; 11; 11; 11; 11; 11	45; 48; 48; 44; 45; 44; 44; 45; 48	0.60	120; 128; 128; 116; 120; 116; 116; 120; 128	0.405; 0.260; 0.218; 0.560; 0.320; 0.535; 0.526; 0.344; 0.263	0.3812	0.1311	PathFp	cLogP	merged	random_PathFp_cLogP_merged
Random Forest regression	11; 11; 11; 11; 11; 11; 11; 11; 11	15; 16; 16; 15; 15; 15; 15; 15; 16	0.20	240; 255; 255; 232; 240; 232; 232; 240; 255	0.343; 0.241; 0.246; 0.545; 0.327; 0.553; 0.602; 0.281; 0.204	0.3713	0.1533	PathFp	cLogP	merged	random_PathFp_cLogP_merged
PLS Power	11; 11; 11; 11; 11; 11; 11; 11; 11	30; 32; 32; 29; 30; 29; 29; 30; 32	0.40	180; 191; 191; 174; 180; 174; 174; 180; 191	0.375; 0.178; 0.154; 0.996; 0.283; 0.811; 0.802; 0.296; 0.158	0.4503	0.3272	PathFp	cLogP	merged	random_PathFp_cLogP_merged
PLS Power	11; 11; 11; 11; 11; 11; 11; 11; 11	60; 64; 64; 58; 60; 58; 58; 60; 64	0.80	60; 64; 64; 58; 60; 58; 58; 60; 64	0.243; 0.175; 0.115; 0.618; 0.329; 0.449; 0.689; 0.234; 0.142	0.3327	0.2087	PathFp	cLogP	merged	random_PathFp_cLogP_merged
SVM regression	11; 11; 11; 11; 11; 11; 11; 11; 11	30; 32; 32; 29; 30; 29; 29; 30; 32	0.40	180; 191; 191; 174; 180; 174; 174; 180; 191	0.315; 0.202; 0.188; 0.433; 0.282; 0.449; 0.461; 0.290; 0.143	0.3070	0.1188	PathFp	cLogP	merged	random_PathFp_cLogP_merged
Median	11; 11; 11; 11; 11; 11; 11; 11; 11	68; 72; 72; 65; 68; 65; 65; 68; 72	0.90	30; 32; 32; 29; 30; 29; 29; 30; 32	0.479; 0.415; 0.346; 0.687; 0.525; 0.711; 0.673; 0.493; 0.341	0.5189	0.1430	PathFp	cLogP	merged	random_PathFp_cLogP_merged
PLS	11; 11; 11; 11; 11; 11; 11; 11; 11	30; 32; 32; 29; 30; 29; 29; 30; 32	0.40	180; 191; 191; 174; 180; 174; 174; 180; 191	0.292; 0.155; 0.162; 0.366; 0.274; 0.317; 0.303; 0.286; 0.146	0.2557	0.0804	PathFp	cLogP	merged	random_PathFp_cLogP_merged
Median	11; 11; 11; 11; 11; 11; 11; 11; 11	23; 24; 24; 22; 23; 22; 22; 23; 24	0.30	210; 223; 223; 203; 210; 203; 203; 210; 223	0.437; 0.326; 0.312; 0.612; 0.422; 0.628; 0.676; 0.447; 0.312	0.4636	0.1422	PathFp	cLogP	merged	random_PathFp_cLogP_merged
Median	11; 11; 11; 11; 11; 11; 11; 11; 11	53; 56; 56; 51; 53; 51; 51; 53; 56	0.70	90; 96; 96; 87; 90; 87; 87; 90; 96	0.405; 0.340; 0.328; 0.680; 0.419; 0.626; 0.668; 0.480; 0.319	0.4739	0.1476	PathFp	cLogP	merged	random_PathFp_cLogP_merged
PLS	11; 11; 11; 11; 11; 11; 11; 11; 11	68; 72; 72; 65; 68; 65; 65; 68; 72	0.90	30; 32; 32; 29; 30; 29; 29; 30; 32	0.170; 0.152; 0.143; 0.315; 0.363; 0.225; 0.351; 0.219; 0.089	0.2252	0.0979	PathFp	cLogP	merged	random_PathFp_cLogP_merged
SVM regression	11; 11; 11; 11; 11; 11; 11; 11; 11	68; 72; 72; 65; 68; 65; 65; 68; 72	0.90	30; 32; 32; 29; 30; 29; 29; 30; 32	0.243; 0.146; 0.150; 0.447; 0.271; 0.265; 0.282; 0.208; 0.112	0.2360	0.1003	PathFp	cLogP	merged	random_PathFp_cLogP_merged
Random Forest regression	11; 11; 11; 11; 11; 11; 11; 11; 11	60; 64; 64; 58; 60; 58; 58; 60; 64	0.80	60; 64; 64; 58; 60; 58; 58; 60; 64	0.375; 0.160; 0.206; 0.439; 0.270; 0.400; 0.366; 0.259; 0.173	0.2942	0.1038	PathFp	cLogP	merged	random_PathFp_cLogP_merged
Gaussian process regression	11; 11; 11; 11; 11; 11; 11; 11; 11	45; 48; 48; 44; 45; 44; 44; 45; 48	0.60	120; 128; 128; 116; 120; 116; 116; 120; 128	0.224; 0.131; 0.128; 0.407; 0.264; 0.351; 0.244; 0.248; 0.132	0.2366	0.0982	PathFp	cLogP	merged	random_PathFp_cLogP_merged
KNN regression	11; 11; 11; 11; 11; 11; 11; 11; 11	38; 40; 40; 36; 38; 36; 36; 38; 40	0.50	150; 159; 159; 145; 150; 145; 145; 150; 159	0.378; 0.201; 0.222; 0.559; 0.303; 0.509; 0.624; 0.296; 0.248	0.3711	0.1561	PathFp	cLogP	merged	random_PathFp_cLogP_merged
PLS Power	11; 11; 11; 11; 11; 11; 11; 11; 11	38; 40; 40; 36; 38; 36; 36; 38; 40	0.50	150; 159; 159; 145; 150; 145; 145; 150; 159	0.318; 0.154; 0.153; 0.539; 0.301; 0.548; 0.816; 0.254; 0.155	0.3598	0.2289	PathFp	cLogP	merged	random_PathFp_cLogP_merged
Gaussian process regression	11; 11; 11; 11; 11; 11; 11; 11; 11	15; 16; 16; 15; 15; 15; 15; 15; 16	0.20	240; 255; 255; 232; 240; 232; 232; 240; 255	0.351; 0.166; 0.174; 0.405; 0.336; 0.504; 0.500; 0.309; 0.152	0.3219	0.1360	PathFp	cLogP	merged	random_PathFp_cLogP_merged
Random Forest regression	11; 11; 11; 11; 11; 11; 11; 11; 11	23; 24; 24; 22; 23; 22; 22; 23; 24	0.30	210; 223; 223; 203; 210; 203; 203; 210; 223	0.354; 0.224; 0.205; 0.531; 0.325; 0.605; 0.558; 0.286; 0.175	0.3626	0.1627	PathFp	cLogP	merged	random_PathFp_cLogP_merged
KNN regression	11; 11; 11; 11; 11; 11; 11; 11; 11	68; 72; 72; 65; 68; 65; 65; 68; 72	0.90	30; 32; 32; 29; 30; 29; 29; 30; 32	0.386; 0.244; 0.179; 0.858; 0.387; 0.481; 0.488; 0.215; 0.154	0.3769	0.2201	PathFp	cLogP	merged	random_PathFp_cLogP_merged
PLS Power	11; 11; 11; 11; 11; 11; 11; 11; 11	68; 72; 72; 65; 68; 65; 65; 68; 72	0.90	30; 32; 32; 29; 30; 29; 29; 30; 32	0.225; 0.163; 0.147; 0.757; 0.361; 0.454; 0.848; 0.227; 0.092	0.3638	0.2730	PathFp	cLogP	merged	random_PathFp_cLogP_merged
PLS	11; 11; 11; 11; 11; 11; 11; 11; 11	38; 40; 40; 36; 38; 36; 36; 38; 40	0.50	150; 159; 159; 145; 150; 145; 145; 150; 159	0.272; 0.133; 0.128; 0.296; 0.245; 0.310; 0.293; 0.267; 0.149	0.2326	0.0745	PathFp	cLogP	merged	random_PathFp_cLogP_merged
SVM regression	11; 11; 11; 11; 11; 11; 11; 11; 11	38; 40; 40; 36; 38; 36; 36; 38; 40	0.50	150; 159; 159; 145; 150; 145; 145; 150; 159	0.316; 0.131; 0.147; 0.412; 0.264; 0.408; 0.481; 0.274; 0.135	0.2853	0.1306	PathFp	cLogP	merged	random_PathFp_cLogP_merged
Median	11; 11; 11; 11; 11; 11; 11; 11; 11	15; 16; 16; 15; 15; 15; 15; 15; 16	0.20	240; 255; 255; 232; 240; 232; 232; 240; 255	0.472; 0.336; 0.340; 0.614; 0.462; 0.604; 0.674; 0.471; 0.303	0.4751	0.1336	PathFp	cLogP	merged	random_PathFp_cLogP_merged
SVM regression	11; 11; 11; 11; 11; 11; 11; 11; 11	45; 48; 48; 44; 45; 44; 44; 45; 48	0.60	120; 128; 128; 116; 120; 116; 116; 120; 128	0.276; 0.133; 0.162; 0.421; 0.274; 0.378; 0.425; 0.310; 0.148	0.2808	0.1142	PathFp	cLogP	merged	random_PathFp_cLogP_merged
PLS	11; 11; 11; 11; 11; 11; 11; 11; 11	45; 48; 48; 44; 45; 44; 44; 45; 48	0.60	120; 128; 128; 116; 120; 116; 116; 120; 128	0.275; 0.148; 0.124; 0.289; 0.269; 0.284; 0.254; 0.253; 0.148	0.2271	0.0668	PathFp	cLogP	merged	random_PathFp_cLogP_merged
Median	11; 11; 11; 11; 11; 11; 11; 11; 11	45; 48; 48; 44; 45; 44; 44; 45; 48	0.60	120; 128; 128; 116; 120; 116; 116; 120; 128	0.441; 0.347; 0.329; 0.658; 0.410; 0.620; 0.699; 0.506; 0.319	0.4810	0.1469	PathFp	cLogP	merged	random_PathFp_cLogP_merged
Random Forest regression	11; 11; 11; 11; 11; 11; 11; 11; 11	68; 72; 72; 65; 68; 65; 65; 68; 72	0.90	30; 32; 32; 29; 30; 29; 29; 30; 32	0.300; 0.211; 0.177; 0.595; 0.312; 0.303; 0.369; 0.326; 0.194	0.3097	0.1255	PathFp	cLogP	merged	random_PathFp_cLogP_merged
KNN regression	11; 11; 11; 11; 11; 11; 11; 11; 11	30; 32; 32; 29; 30; 29; 29; 30; 32	0.40	180; 191; 191; 174; 180; 174; 174; 180; 191	0.356; 0.218; 0.253; 0.593; 0.313; 0.562; 0.548; 0.293; 0.220	0.3729	0.1528	PathFp	cLogP	merged	random_PathFp_cLogP_merged
Gaussian process regression	11; 11; 11; 11; 11; 11; 11; 11; 11	53; 56; 56; 51; 53; 51; 51; 53; 56	0.70	90; 96; 96; 87; 90; 87; 87; 90; 96	0.223; 0.109; 0.129; 0.327; 0.274; 0.228; 0.249; 0.218; 0.168	0.2139	0.0691	PathFp	cLogP	merged	random_PathFp_cLogP_merged
Random Forest regression	11; 11; 11; 11; 11; 11; 11; 11; 11	30; 32; 32; 29; 30; 29; 29; 30; 32	0.40	180; 191; 191; 174; 180; 174; 174; 180; 191	0.335; 0.211; 0.212; 0.475; 0.269; 0.586; 0.513; 0.272; 0.162	0.3372	0.1512	PathFp	cLogP	merged	random_PathFp_cLogP_merged
PLS Power	11; 11; 11; 11; 11; 11; 11; 11; 11	45; 48; 48; 44; 45; 44; 44; 45; 48	0.60	120; 128; 128; 116; 120; 116; 116; 120; 128	0.253; 0.141; 0.135; 0.628; 0.292; 0.573; 0.734; 0.273; 0.145	0.3527	0.2305	PathFp	cLogP	merged	random_PathFp_cLogP_merged
Gaussian process regression	11; 11; 11; 11; 11; 11; 11; 11; 11	23; 24; 24; 22; 23; 22; 22; 23; 24	0.30	210; 223; 223; 203; 210; 203; 203; 210; 223	0.309; 0.180; 0.159; 0.386; 0.323; 0.340; 0.363; 0.296; 0.134	0.2767	0.0939	PathFp	cLogP	merged	random_PathFp_cLogP_merged
KNN regression	11; 11; 11; 11; 11; 11; 11; 11; 11	60; 64; 64; 58; 60; 58; 58; 60; 64	0.80	60; 64; 64; 58; 60; 58; 58; 60; 64	0.365; 0.197; 0.172; 0.666; 0.351; 0.508; 0.527; 0.341; 0.207	0.3704	0.1689	PathFp	cLogP	merged	random_PathFp_cLogP_merged
SVM regression	11; 11; 11; 11; 11; 11; 11; 11; 11	15; 16; 16; 15; 15; 15; 15; 15; 16	0.20	240; 255; 255; 232; 240; 232; 232; 240; 255	0.345; 0.219; 0.228; 0.536; 0.333; 0.610; 0.562; 0.318; 0.219	0.3744	0.1550	PathFp	cLogP	merged	random_PathFp_cLogP_merged
PLS	11; 11; 11; 11; 11; 11; 11; 11; 11	15; 16; 16; 15; 15; 15; 15; 15; 16	0.20	240; 255; 255; 232; 240; 232; 232; 240; 255	0.394; 0.200; 0.192; 0.369; 0.338; 0.481; 0.491; 0.341; 0.170	0.3307	0.1204	PathFp	cLogP	merged	random_PathFp_cLogP_merged
PLS Power	11; 11; 11; 11; 11; 11; 11; 11; 11	15; 16; 16; 15; 15; 15; 15; 15; 16	0.20	240; 255; 255; 232; 240; 232; 232; 240; 255	0.451; 0.208; 0.224; 0.866; 0.394; 1.201; 1.533; 0.324; 0.179	0.5978	0.4893	PathFp	cLogP	merged	random_PathFp_cLogP_merged
PLS	11; 11; 11; 11; 11; 11; 11; 11; 11	53; 56; 56; 51; 53; 51; 51; 53; 56	0.70	90; 96; 96; 87; 90; 87; 87; 90; 96	0.246; 0.125; 0.131; 0.335; 0.245; 0.222; 0.233; 0.223; 0.137	0.2108	0.0687	PathFp	cLogP	merged	random_PathFp_cLogP_merged
SVM regression	11; 11; 11; 11; 11; 11; 11; 11; 11	53; 56; 56; 51; 53; 51; 51; 53; 56	0.70	90; 96; 96; 87; 90; 87; 87; 90; 96	0.286; 0.142; 0.157; 0.435; 0.297; 0.328; 0.388; 0.260; 0.163	0.2729	0.1038	PathFp	cLogP	merged	random_PathFp_cLogP_merged
Median	11; 11; 11; 11; 11; 11; 11; 11; 11	38; 40; 40; 36; 38; 36; 36; 38; 40	0.50	150; 159; 159; 145; 150; 145; 145; 150; 159	0.456; 0.345; 0.331; 0.655; 0.416; 0.632; 0.686; 0.489; 0.313	0.4803	0.1454	PathFp	cLogP	merged	random_PathFp_cLogP_merged
Gaussian process regression	11; 11; 11; 11; 11; 11; 11; 11; 11	60; 64; 64; 58; 60; 58; 58; 60; 64	0.80	60; 64; 64; 58; 60; 58; 58; 60; 64	0.234; 0.147; 0.146; 0.281; 0.322; 0.225; 0.276; 0.195; 0.130	0.2173	0.0680	PathFp	cLogP	merged	random_PathFp_cLogP_merged
KNN regression	11; 11; 11; 11; 11; 11; 11; 11; 11	23; 24; 24; 22; 23; 22; 22; 23; 24	0.30	210; 223; 223; 203; 210; 203; 203; 210; 223	0.340; 0.268; 0.269; 0.598; 0.357; 0.574; 0.614; 0.307; 0.240	0.3963	0.1539	PathFp	cLogP	merged	random_PathFp_cLogP_merged
Random Forest regression	11; 11; 11; 11; 11; 11; 11; 11; 11	45; 48; 48; 44; 45; 44; 44; 45; 48	0.60	120; 128; 128; 116; 120; 116; 116; 120; 128	0.305; 0.186; 0.208; 0.444; 0.325; 0.564; 0.557; 0.267; 0.176	0.3369	0.1512	PathFp	cLogP	merged	random_PathFp_cLogP_merged
Gaussian process regression	11; 11; 11; 11; 11; 11; 11; 11; 11	30; 32; 32; 29; 30; 29; 29; 30; 32	0.40	180; 191; 191; 174; 180; 174; 174; 180; 191	0.267; 0.137; 0.154; 0.294; 0.240; 0.276; 0.279; 0.262; 0.122	0.2257	0.0680	PathFp	cLogP	merged	random_PathFp_cLogP_merged
Random Forest regression	11; 11; 11; 11; 11; 11; 11; 11; 11	38; 40; 40; 36; 38; 36; 36; 38; 40	0.50	150; 159; 159; 145; 150; 145; 145; 150; 159	0.365; 0.167; 0.196; 0.447; 0.293; 0.438; 0.583; 0.252; 0.158	0.3221	0.1465	PathFp	cLogP	merged	random_PathFp_cLogP_merged
KNN regression	11; 11; 11; 11; 11; 11; 11; 11; 11	53; 56; 56; 51; 53; 51; 51; 53; 56	0.70	90; 96; 96; 87; 90; 87; 87; 90; 96	0.464; 0.233; 0.235; 0.574; 0.347; 0.468; 0.465; 0.308; 0.209	0.3670	0.1305	PathFp	cLogP	merged	random_PathFp_cLogP_merged
PLS Power	11; 11; 11; 11; 11; 11; 11; 11; 11	23; 24; 24; 22; 23; 22; 22; 23; 24	0.30	210; 223; 223; 203; 210; 203; 203; 210; 223	0.361; 0.181; 0.184; 0.678; 0.324; 0.836; 0.877; 0.350; 0.146	0.4374	0.2853	PathFp	cLogP	merged	random_PathFp_cLogP_merged
PLS Power	11; 11; 11; 11; 11; 11; 11; 11; 11	53; 56; 56; 51; 53; 51; 51; 53; 56	0.70	90; 96; 96; 87; 90; 87; 87; 90; 96	0.288; 0.120; 0.149; 0.632; 0.320; 0.654; 0.954; 0.250; 0.179	0.3940	0.2865	PathFp	cLogP	merged	random_PathFp_cLogP_merged
PLS	11; 11; 11; 11; 11; 11; 11; 11; 11	23; 24; 24; 22; 23; 22; 22; 23; 24	0.30	210; 223; 223; 203; 210; 203; 203; 210; 223	0.378; 0.163; 0.171; 0.359; 0.292; 0.389; 0.488; 0.344; 0.138	0.3024	0.1206	PathFp	cLogP	merged	random_PathFp_cLogP_merged
SVM regression	11; 11; 11; 11; 11; 11; 11; 11; 11	23; 24; 24; 22; 23; 22; 22; 23; 24	0.30	210; 223; 223; 203; 210; 203; 203; 210; 223	0.353; 0.195; 0.171; 0.455; 0.325; 0.448; 0.486; 0.284; 0.163	0.3200	0.1260	PathFp	cLogP	merged	random_PathFp_cLogP_merged
Median	11; 11; 11; 11; 11; 11; 11; 11; 11	32; 30; 29; 32; 30; 30; 32; 29; 29	0.40	191; 180; 174; 191; 180; 180; 191; 174; 174	0.307; 0.444; 0.679; 0.347; 0.434; 0.469; 0.340; 0.634; 0.628	0.4758	0.1396	FragFp	cLogP	merged	random_FragFp_cLogP_merged
Median	11; 11; 11; 11; 11; 11; 11; 11; 11	64; 60; 58; 64; 60; 60; 64; 58; 58	0.80	64; 60; 58; 64; 60; 60; 64; 58; 58	0.289; 0.562; 0.651; 0.355; 0.404; 0.500; 0.315; 0.603; 0.576	0.4728	0.1348	FragFp	cLogP	merged	random_FragFp_cLogP_merged
SVM regression	11; 11; 11; 11; 11; 11; 11; 11; 11	64; 60; 58; 64; 60; 60; 64; 58; 58	0.80	64; 60; 58; 64; 60; 60; 64; 58; 58	0.142; 0.287; 0.456; 0.166; 0.232; 0.315; 0.158; 0.329; 0.404	0.2766	0.1113	FragFp	cLogP	merged	random_FragFp_cLogP_merged
PLS	11; 11; 11; 11; 11; 11; 11; 11; 11	64; 60; 58; 64; 60; 60; 64; 58; 58	0.80	64; 60; 58; 64; 60; 60; 64; 58; 58	0.161; 0.221; 0.380; 0.129; 0.278; 0.299; 0.153; 0.359; 0.264	0.2493	0.0901	FragFp	cLogP	merged	random_FragFp_cLogP_merged
KNN regression	11; 11; 11; 11; 11; 11; 11; 11; 11	16; 15; 15; 16; 15; 15; 16; 15; 15	0.20	255; 240; 232; 255; 240; 240; 255; 232; 232	0.268; 0.317; 0.712; 0.270; 0.361; 0.426; 0.249; 0.649; 0.742	0.4438	0.2016	FragFp	cLogP	merged	random_FragFp_cLogP_merged
Gaussian process regression	11; 11; 11; 11; 11; 11; 11; 11; 11	72; 68; 65; 72; 68; 68; 72; 65; 65	0.90	32; 30; 29; 32; 30; 30; 32; 29; 29	0.181; 0.254; 0.340; 0.112; 0.324; 0.217; 0.121; 0.182; 0.208	0.2154	0.0797	FragFp	cLogP	merged	random_FragFp_cLogP_merged
Random Forest regression	11; 11; 11; 11; 11; 11; 11; 11; 11	56; 53; 51; 56; 53; 53; 56; 51; 51	0.70	96; 90; 87; 96; 90; 90; 96; 87; 87	0.144; 0.324; 0.502; 0.191; 0.366; 0.305; 0.177; 0.477; 0.528	0.3349	0.1455	FragFp	cLogP	merged	random_FragFp_cLogP_merged
Gaussian process regression	11; 11; 11; 11; 11; 11; 11; 11; 11	40; 38; 36; 40; 38; 38; 40; 36; 36	0.50	159; 150; 145; 159; 150; 150; 159; 145; 145	0.145; 0.233; 0.419; 0.135; 0.321; 0.326; 0.151; 0.443; 0.324	0.2774	0.1171	FragFp	cLogP	merged	random_FragFp_cLogP_merged
KNN regression	11; 11; 11; 11; 11; 11; 11; 11; 11	48; 45; 44; 48; 45; 45; 48; 44; 44	0.60	128; 120; 116; 128; 120; 120; 128; 116; 116	0.219; 0.280; 0.702; 0.266; 0.306; 0.377; 0.205; 0.507; 0.615	0.3863	0.1802	FragFp	cLogP	merged	random_FragFp_cLogP_merged
Random Forest regression	11; 11; 11; 11; 11; 11; 11; 11; 11	16; 15; 15; 16; 15; 15; 16; 15; 15	0.20	255; 240; 232; 255; 240; 240; 255; 232; 232	0.230; 0.337; 0.649; 0.229; 0.444; 0.361; 0.341; 0.577; 0.592	0.4178	0.1567	FragFp	cLogP	merged	random_FragFp_cLogP_merged
PLS Power	11; 11; 11; 11; 11; 11; 11; 11; 11	32; 30; 29; 32; 30; 30; 32; 29; 29	0.40	191; 180; 174; 191; 180; 180; 191; 174; 174	0.179; 0.325; 0.649; 0.179; 0.425; 0.328; 0.202; 1.084; 0.745	0.4573	0.3098	FragFp	cLogP	merged	random_FragFp_cLogP_merged
PLS Power	11; 11; 11; 11; 11; 11; 11; 11; 11	64; 60; 58; 64; 60; 60; 64; 58; 58	0.80	64; 60; 58; 64; 60; 60; 64; 58; 58	0.160; 0.291; 0.773; 0.136; 0.330; 0.302; 0.170; 0.477; 0.394	0.3370	0.1987	FragFp	cLogP	merged	random_FragFp_cLogP_merged
SVM regression	11; 11; 11; 11; 11; 11; 11; 11; 11	32; 30; 29; 32; 30; 30; 32; 29; 29	0.40	191; 180; 174; 191; 180; 180; 191; 174; 174	0.194; 0.311; 0.495; 0.190; 0.306; 0.304; 0.182; 0.496; 0.508	0.3318	0.1360	FragFp	cLogP	merged	random_FragFp_cLogP_merged
Median	11; 11; 11; 11; 11; 11; 11; 11; 11	72; 68; 65; 72; 68; 68; 72; 65; 65	0.90	32; 30; 29; 32; 30; 30; 32; 29; 29	0.306; 0.440; 0.688; 0.384; 0.437; 0.430; 0.289; 0.615; 0.582	0.4634	0.1375	FragFp	cLogP	merged	random_FragFp_cLogP_merged
PLS	11; 11; 11; 11; 11; 11; 11; 11; 11	32; 30; 29; 32; 30; 30; 32; 29; 29	0.40	191; 180; 174; 191; 180; 180; 191; 174; 174	0.201; 0.303; 0.431; 0.190; 0.316; 0.299; 0.199; 0.474; 0.404	0.3130	0.1055	FragFp	cLogP	merged	random_FragFp_cLogP_merged
Median	11; 11; 11; 11; 11; 11; 11; 11; 11	24; 23; 22; 24; 23; 23; 24; 22; 22	0.30	223; 210; 203; 223; 210; 210; 223; 203; 203	0.296; 0.429; 0.695; 0.353; 0.409; 0.459; 0.338; 0.608; 0.654	0.4712	0.1460	FragFp	cLogP	merged	random_FragFp_cLogP_merged
Median	11; 11; 11; 11; 11; 11; 11; 11; 11	56; 53; 51; 56; 53; 53; 56; 51; 51	0.70	96; 90; 87; 96; 90; 90; 96; 87; 87	0.307; 0.513; 0.627; 0.354; 0.407; 0.545; 0.317; 0.657; 0.613	0.4822	0.1386	FragFp	cLogP	merged	random_FragFp_cLogP_merged
PLS	11; 11; 11; 11; 11; 11; 11; 11; 11	72; 68; 65; 72; 68; 68; 72; 65; 65	0.90	32; 30; 29; 32; 30; 30; 32; 29; 29	0.168; 0.259; 0.446; 0.091; 0.347; 0.260; 0.112; 0.194; 0.196	0.2303	0.1127	FragFp	cLogP	merged	random_FragFp_cLogP_merged
SVM regression	11; 11; 11; 11; 11; 11; 11; 11; 11	72; 68; 65; 72; 68; 68; 72; 65; 65	0.90	32; 30; 29; 32; 30; 30; 32; 29; 29	0.179; 0.245; 0.486; 0.179; 0.306; 0.278; 0.167; 0.236; 0.236	0.2569	0.0978	FragFp	cLogP	merged	random_FragFp_cLogP_merged
Random Forest regression	11; 11; 11; 11; 11; 11; 11; 11; 11	64; 60; 58; 64; 60; 60; 64; 58; 58	0.80	64; 60; 58; 64; 60; 60; 64; 58; 58	0.153; 0.377; 0.518; 0.192; 0.274; 0.274; 0.198; 0.362; 0.529	0.3197	0.1375	FragFp	cLogP	merged	random_FragFp_cLogP_merged
Gaussian process regression	11; 11; 11; 11; 11; 11; 11; 11; 11	48; 45; 44; 48; 45; 45; 48; 44; 44	0.60	128; 120; 116; 128; 120; 120; 128; 116; 116	0.150; 0.220; 0.436; 0.140; 0.287; 0.374; 0.142; 0.379; 0.386	0.2793	0.1191	FragFp	cLogP	merged	random_FragFp_cLogP_merged
KNN regression	11; 11; 11; 11; 11; 11; 11; 11; 11	40; 38; 36; 40; 38; 38; 40; 36; 36	0.50	159; 150; 145; 159; 150; 150; 159; 145; 145	0.216; 0.310; 0.699; 0.242; 0.367; 0.362; 0.217; 0.548; 0.590	0.3946	0.1768	FragFp	cLogP	merged	random_FragFp_cLogP_merged
PLS Power	11; 11; 11; 11; 11; 11; 11; 11; 11	40; 38; 36; 40; 38; 38; 40; 36; 36	0.50	159; 150; 145; 159; 150; 150; 159; 145; 145	0.152; 0.298; 0.557; 0.198; 0.358; 0.374; 0.189; 0.707; 0.543	0.3751	0.1915	FragFp	cLogP	merged	random_FragFp_cLogP_merged
Gaussian process regression	11; 11; 11; 11; 11; 11; 11; 11; 11	16; 15; 15; 16; 15; 15; 16; 15; 15	0.20	255; 240; 232; 255; 240; 240; 255; 232; 232	0.165; 0.301; 0.588; 0.205; 0.348; 0.346; 0.207; 0.573; 0.520	0.3614	0.1629	FragFp	cLogP	merged	random_FragFp_cLogP_merged
Random Forest regression	11; 11; 11; 11; 11; 11; 11; 11; 11	24; 23; 22; 24; 23; 23; 24; 22; 22	0.30	223; 210; 203; 223; 210; 210; 223; 203; 203	0.197; 0.330; 0.574; 0.210; 0.343; 0.329; 0.196; 0.585; 0.602	0.3740	0.1700	FragFp	cLogP	merged	random_FragFp_cLogP_merged
KNN regression	11; 11; 11; 11; 11; 11; 11; 11; 11	72; 68; 65; 72; 68; 68; 72; 65; 65	0.90	32; 30; 29; 32; 30; 30; 32; 29; 29	0.294; 0.249; 0.642; 0.221; 0.294; 0.278; 0.257; 0.513; 0.490	0.3598	0.1490	FragFp	cLogP	merged	random_FragFp_cLogP_merged
PLS Power	11; 11; 11; 11; 11; 11; 11; 11; 11	72; 68; 65; 72; 68; 68; 72; 65; 65	0.90	32; 30; 29; 32; 30; 30; 32; 29; 29	0.215; 0.347; 1.846; 0.104; 0.364; 0.299; 0.097; 0.473; 0.221	0.4407	0.5410	FragFp	cLogP	merged	random_FragFp_cLogP_merged
PLS	11; 11; 11; 11; 11; 11; 11; 11; 11	40; 38; 36; 40; 38; 38; 40; 36; 36	0.50	159; 150; 145; 159; 150; 150; 159; 145; 145	0.155; 0.281; 0.398; 0.169; 0.401; 0.332; 0.160; 0.464; 0.344	0.3004	0.1161	FragFp	cLogP	merged	random_FragFp_cLogP_merged
SVM regression	11; 11; 11; 11; 11; 11; 11; 11; 11	40; 38; 36; 40; 38; 38; 40; 36; 36	0.50	159; 150; 145; 159; 150; 150; 159; 145; 145	0.164; 0.288; 0.421; 0.184; 0.304; 0.312; 0.196; 0.467; 0.413	0.3054	0.1107	FragFp	cLogP	merged	random_FragFp_cLogP_merged
Median	11; 11; 11; 11; 11; 11; 11; 11; 11	16; 15; 15; 16; 15; 15; 16; 15; 15	0.20	255; 240; 232; 255; 240; 240; 255; 232; 232	0.305; 0.432; 0.736; 0.332; 0.437; 0.460; 0.346; 0.614; 0.619	0.4757	0.1490	FragFp	cLogP	merged	random_FragFp_cLogP_merged
SVM regression	11; 11; 11; 11; 11; 11; 11; 11; 11	48; 45; 44; 48; 45; 45; 48; 44; 44	0.60	128; 120; 116; 128; 120; 120; 128; 116; 116	0.144; 0.278; 0.539; 0.182; 0.249; 0.325; 0.148; 0.454; 0.450	0.3077	0.1449	FragFp	cLogP	merged	random_FragFp_cLogP_merged
PLS	11; 11; 11; 11; 11; 11; 11; 11; 11	48; 45; 44; 48; 45; 45; 48; 44; 44	0.60	128; 120; 116; 128; 120; 120; 128; 116; 116	0.185; 0.223; 0.343; 0.183; 0.310; 0.367; 0.164; 0.423; 0.397	0.2883	0.1007	FragFp	cLogP	merged	random_FragFp_cLogP_merged
Median	11; 11; 11; 11; 11; 11; 11; 11; 11	48; 45; 44; 48; 45; 45; 48; 44; 44	0.60	128; 120; 116; 128; 120; 120; 128; 116; 116	0.318; 0.497; 0.651; 0.356; 0.381; 0.535; 0.337; 0.641; 0.658	0.4860	0.1422	FragFp	cLogP	merged	random_FragFp_cLogP_merged
Random Forest regression	11; 11; 11; 11; 11; 11; 11; 11; 11	72; 68; 65; 72; 68; 68; 72; 65; 65	0.90	32; 30; 29; 32; 30; 30; 32; 29; 29	0.153; 0.296; 0.670; 0.191; 0.257; 0.230; 0.213; 0.372; 0.442	0.3138	0.1614	FragFp	cLogP	merged	random_FragFp_cLogP_merged
KNN regression	11; 11; 11; 11; 11; 11; 11; 11; 11	32; 30; 29; 32; 30; 30; 32; 29; 29	0.40	191; 180; 174; 191; 180; 180; 191; 174; 174	0.224; 0.295; 0.637; 0.238; 0.327; 0.370; 0.217; 0.567; 0.669	0.3938	0.1817	FragFp	cLogP	merged	random_FragFp_cLogP_merged
Gaussian process regression	11; 11; 11; 11; 11; 11; 11; 11; 11	56; 53; 51; 56; 53; 53; 56; 51; 51	0.70	96; 90; 87; 96; 90; 90; 96; 87; 87	0.161; 0.229; 0.350; 0.120; 0.282; 0.309; 0.132; 0.292; 0.306	0.2423	0.0852	FragFp	cLogP	merged	random_FragFp_cLogP_merged
Random Forest regression	11; 11; 11; 11; 11; 11; 11; 11; 11	32; 30; 29; 32; 30; 30; 32; 29; 29	0.40	191; 180; 174; 191; 180; 180; 191; 174; 174	0.187; 0.318; 0.561; 0.215; 0.365; 0.288; 0.187; 0.477; 0.553	0.3501	0.1493	FragFp	cLogP	merged	random_FragFp_cLogP_merged
PLS Power	11; 11; 11; 11; 11; 11; 11; 11; 11	48; 45; 44; 48; 45; 45; 48; 44; 44	0.60	128; 120; 116; 128; 120; 120; 128; 116; 116	0.177; 0.210; 0.491; 0.202; 0.323; 0.426; 0.169; 0.689; 0.515	0.3558	0.1845	FragFp	cLogP	merged	random_FragFp_cLogP_merged
Gaussian process regression	11; 11; 11; 11; 11; 11; 11; 11; 11	24; 23; 22; 24; 23; 23; 24; 22; 22	0.30	223; 210; 203; 223; 210; 210; 223; 203; 203	0.170; 0.310; 0.431; 0.154; 0.346; 0.327; 0.173; 0.453; 0.476	0.3156	0.1258	FragFp	cLogP	merged	random_FragFp_cLogP_merged
KNN regression	11; 11; 11; 11; 11; 11; 11; 11; 11	64; 60; 58; 64; 60; 60; 64; 58; 58	0.80	64; 60; 58; 64; 60; 60; 64; 58; 58	0.158; 0.346; 0.605; 0.220; 0.328; 0.302; 0.254; 0.452; 0.602	0.3630	0.1594	FragFp	cLogP	merged	random_FragFp_cLogP_merged
SVM regression	11; 11; 11; 11; 11; 11; 11; 11; 11	16; 15; 15; 16; 15; 15; 16; 15; 15	0.20	255; 240; 232; 255; 240; 240; 255; 232; 232	0.204; 0.322; 0.558; 0.243; 0.339; 0.341; 0.243; 0.572; 0.545	0.3741	0.1460	FragFp	cLogP	merged	random_FragFp_cLogP_merged
PLS	11; 11; 11; 11; 11; 11; 11; 11; 11	16; 15; 15; 16; 15; 15; 16; 15; 15	0.20	255; 240; 232; 255; 240; 240; 255; 232; 232	0.219; 0.359; 0.533; 0.236; 0.408; 0.329; 0.228; 0.498; 0.488	0.3664	0.1229	FragFp	cLogP	merged	random_FragFp_cLogP_merged
PLS Power	11; 11; 11; 11; 11; 11; 11; 11; 11	16; 15; 15; 16; 15; 15; 16; 15; 15	0.20	255; 240; 232; 255; 240; 240; 255; 232; 232	0.191; 0.359; 1.008; 0.224; 0.367; 0.371; 0.232; 0.962; 0.862	0.5084	0.3353	FragFp	cLogP	merged	random_FragFp_cLogP_merged
PLS	11; 11; 11; 11; 11; 11; 11; 11; 11	56; 53; 51; 56; 53; 53; 56; 51; 51	0.70	96; 90; 87; 96; 90; 90; 96; 87; 87	0.151; 0.231; 0.375; 0.142; 0.338; 0.306; 0.158; 0.313; 0.288	0.2558	0.0880	FragFp	cLogP	merged	random_FragFp_cLogP_merged
SVM regression	11; 11; 11; 11; 11; 11; 11; 11; 11	56; 53; 51; 56; 53; 53; 56; 51; 51	0.70	96; 90; 87; 96; 90; 90; 96; 87; 87	0.147; 0.267; 0.454; 0.209; 0.269; 0.335; 0.139; 0.397; 0.449	0.2962	0.1205	FragFp	cLogP	merged	random_FragFp_cLogP_merged
Median	11; 11; 11; 11; 11; 11; 11; 11; 11	40; 38; 36; 40; 38; 38; 40; 36; 36	0.50	159; 150; 145; 159; 150; 150; 159; 145; 145	0.330; 0.473; 0.687; 0.340; 0.401; 0.487; 0.353; 0.641; 0.654	0.4851	0.1429	FragFp	cLogP	merged	random_FragFp_cLogP_merged
Gaussian process regression	11; 11; 11; 11; 11; 11; 11; 11; 11	64; 60; 58; 64; 60; 60; 64; 58; 58	0.80	64; 60; 58; 64; 60; 60; 64; 58; 58	0.155; 0.262; 0.415; 0.108; 0.280; 0.244; 0.128; 0.317; 0.247	0.2396	0.0974	FragFp	cLogP	merged	random_FragFp_cLogP_merged
KNN regression	11; 11; 11; 11; 11; 11; 11; 11; 11	24; 23; 22; 24; 23; 23; 24; 22; 22	0.30	223; 210; 203; 223; 210; 210; 223; 203; 203	0.204; 0.318; 0.641; 0.279; 0.382; 0.374; 0.247; 0.651; 0.718	0.4238	0.1941	FragFp	cLogP	merged	random_FragFp_cLogP_merged
Random Forest regression	11; 11; 11; 11; 11; 11; 11; 11; 11	48; 45; 44; 48; 45; 45; 48; 44; 44	0.60	128; 120; 116; 128; 120; 120; 128; 116; 116	0.151; 0.300; 0.536; 0.204; 0.306; 0.283; 0.184; 0.480; 0.579	0.3359	0.1579	FragFp	cLogP	merged	random_FragFp_cLogP_merged
Gaussian process regression	11; 11; 11; 11; 11; 11; 11; 11; 11	32; 30; 29; 32; 30; 30; 32; 29; 29	0.40	191; 180; 174; 191; 180; 180; 191; 174; 174	0.179; 0.287; 0.392; 0.172; 0.322; 0.309; 0.168; 0.444; 0.385	0.2953	0.1033	FragFp	cLogP	merged	random_FragFp_cLogP_merged
Random Forest regression	11; 11; 11; 11; 11; 11; 11; 11; 11	40; 38; 36; 40; 38; 38; 40; 36; 36	0.50	159; 150; 145; 159; 150; 150; 159; 145; 145	0.195; 0.334; 0.550; 0.187; 0.343; 0.291; 0.175; 0.489; 0.508	0.3413	0.1452	FragFp	cLogP	merged	random_FragFp_cLogP_merged
KNN regression	11; 11; 11; 11; 11; 11; 11; 11; 11	56; 53; 51; 56; 53; 53; 56; 51; 51	0.70	96; 90; 87; 96; 90; 90; 96; 87; 87	0.216; 0.294; 0.642; 0.249; 0.306; 0.335; 0.233; 0.506; 0.631	0.3791	0.1688	FragFp	cLogP	merged	random_FragFp_cLogP_merged
PLS Power	11; 11; 11; 11; 11; 11; 11; 11; 11	24; 23; 22; 24; 23; 23; 24; 22; 22	0.30	223; 210; 203; 223; 210; 210; 223; 203; 203	0.198; 0.327; 1.268; 0.196; 0.332; 0.358; 0.250; 0.953; 0.778	0.5178	0.3863	FragFp	cLogP	merged	random_FragFp_cLogP_merged
PLS Power	11; 11; 11; 11; 11; 11; 11; 11; 11	56; 53; 51; 56; 53; 53; 56; 51; 51	0.70	96; 90; 87; 96; 90; 90; 96; 87; 87	0.164; 0.245; 0.648; 0.168; 0.327; 0.349; 0.161; 0.616; 0.531	0.3566	0.1959	FragFp	cLogP	merged	random_FragFp_cLogP_merged
PLS	11; 11; 11; 11; 11; 11; 11; 11; 11	24; 23; 22; 24; 23; 23; 24; 22; 22	0.30	223; 210; 203; 223; 210; 210; 223; 203; 203	0.203; 0.307; 0.471; 0.193; 0.344; 0.352; 0.177; 0.553; 0.478	0.3420	0.1368	FragFp	cLogP	merged	random_FragFp_cLogP_merged
SVM regression	11; 11; 11; 11; 11; 11; 11; 11; 11	24; 23; 22; 24; 23; 23; 24; 22; 22	0.30	223; 210; 203; 223; 210; 210; 223; 203; 203	0.191; 0.301; 0.521; 0.201; 0.320; 0.352; 0.235; 0.563; 0.483	0.3519	0.1398	FragFp	cLogP	merged	random_FragFp_cLogP_merged
Median	11; 11; 11; 11; 11; 11; 11; 11; 11	32; 29; 30; 30; 29; 32; 30; 29; 32	0.40	191; 174; 180; 180; 174; 191; 180; 174; 191	0.327; 0.286; 0.271; 0.269; 0.294; 0.343; 0.286; 0.275; 0.338	0.2988	0.0293	FragFp	MW	merged	random_FragFp_MW_merged
Median	11; 11; 11; 11; 11; 11; 11; 11; 11	64; 58; 60; 60; 58; 64; 60; 58; 64	0.80	64; 58; 60; 60; 58; 64; 60; 58; 64	0.352; 0.299; 0.271; 0.284; 0.289; 0.313; 0.291; 0.261; 0.273	0.2926	0.0272	FragFp	MW	merged	random_FragFp_MW_merged
SVM regression	11; 11; 11; 11; 11; 11; 11; 11; 11	64; 58; 60; 60; 58; 64; 60; 58; 64	0.80	64; 58; 60; 60; 58; 64; 60; 58; 64	0.037; 0.022; 0.041; 0.043; 0.017; 0.037; 0.036; 0.018; 0.032	0.0314	0.0099	FragFp	MW	merged	random_FragFp_MW_merged
PLS	11; 11; 11; 11; 11; 11; 11; 11; 11	64; 58; 60; 60; 58; 64; 60; 58; 64	0.80	64; 58; 60; 60; 58; 64; 60; 58; 64	0.035; 0.025; 0.043; 0.038; 0.022; 0.035; 0.056; 0.025; 0.037	0.0351	0.0105	FragFp	MW	merged	random_FragFp_MW_merged
KNN regression	11; 11; 11; 11; 11; 11; 11; 11; 11	16; 15; 15; 15; 15; 16; 15; 15; 16	0.20	255; 232; 240; 240; 232; 255; 240; 232; 255	0.099; 0.079; 0.103; 0.083; 0.067; 0.094; 0.069; 0.069; 0.118	0.0868	0.0178	FragFp	MW	merged	random_FragFp_MW_merged
Gaussian process regression	11; 11; 11; 11; 11; 11; 11; 11; 11	72; 65; 68; 68; 65; 72; 68; 65; 72	0.90	32; 29; 30; 30; 29; 32; 30; 29; 32	0.038; 0.017; 0.045; 0.049; 0.016; 0.029; 0.039; 0.014; 0.036	0.0314	0.0131	FragFp	MW	merged	random_FragFp_MW_merged
Random Forest regression	11; 11; 11; 11; 11; 11; 11; 11; 11	56; 51; 53; 53; 51; 56; 53; 51; 56	0.70	96; 87; 90; 90; 87; 96; 90; 87; 96	0.054; 0.038; 0.038; 0.047; 0.035; 0.058; 0.043; 0.027; 0.054	0.0438	0.0103	FragFp	MW	merged	random_FragFp_MW_merged
Gaussian process regression	11; 11; 11; 11; 11; 11; 11; 11; 11	40; 36; 38; 38; 36; 40; 38; 36; 40	0.50	159; 145; 150; 150; 145; 159; 150; 145; 159	0.048; 0.023; 0.051; 0.045; 0.021; 0.032; 0.048; 0.019; 0.044	0.0368	0.0130	FragFp	MW	merged	random_FragFp_MW_merged
KNN regression	11; 11; 11; 11; 11; 11; 11; 11; 11	48; 44; 45; 45; 44; 48; 45; 44; 48	0.60	128; 116; 120; 120; 116; 128; 120; 116; 128	0.068; 0.054; 0.057; 0.077; 0.041; 0.065; 0.064; 0.046; 0.091	0.0626	0.0154	FragFp	MW	merged	random_FragFp_MW_merged
Random Forest regression	11; 11; 11; 11; 11; 11; 11; 11; 11	16; 15; 15; 15; 15; 16; 15; 15; 16	0.20	255; 232; 240; 240; 232; 255; 240; 232; 255	0.093; 0.051; 0.074; 0.071; 0.049; 0.077; 0.057; 0.055; 0.068	0.0661	0.0144	FragFp	MW	merged	random_FragFp_MW_merged
PLS Power	11; 11; 11; 11; 11; 11; 11; 11; 11	32; 29; 30; 30; 29; 32; 30; 29; 32	0.40	191; 174; 180; 180; 174; 191; 180; 174; 191	0.056; 0.030; 0.049; 0.041; 0.022; 0.040; 0.045; 0.025; 0.044	0.0391	0.0113	FragFp	MW	merged	random_FragFp_MW_merged
PLS Power	11; 11; 11; 11; 11; 11; 11; 11; 11	64; 58; 60; 60; 58; 64; 60; 58; 64	0.80	64; 58; 60; 60; 58; 64; 60; 58; 64	0.031; 0.026; 0.047; 0.038; 0.023; 0.035; 0.069; 0.022; 0.034	0.0361	0.0146	FragFp	MW	merged	random_FragFp_MW_merged
SVM regression	11; 11; 11; 11; 11; 11; 11; 11; 11	32; 29; 30; 30; 29; 32; 30; 29; 32	0.40	191; 174; 180; 180; 174; 191; 180; 174; 191	0.053; 0.025; 0.045; 0.038; 0.021; 0.036; 0.050; 0.023; 0.045	0.0373	0.0120	FragFp	MW	merged	random_FragFp_MW_merged
Median	11; 11; 11; 11; 11; 11; 11; 11; 11	72; 65; 68; 68; 65; 72; 68; 65; 72	0.90	32; 29; 30; 30; 29; 32; 30; 29; 32	0.306; 0.247; 0.282; 0.303; 0.298; 0.312; 0.309; 0.258; 0.296	0.2901	0.0232	FragFp	MW	merged	random_FragFp_MW_merged
PLS	11; 11; 11; 11; 11; 11; 11; 11; 11	32; 29; 30; 30; 29; 32; 30; 29; 32	0.40	191; 174; 180; 180; 174; 191; 180; 174; 191	0.046; 0.026; 0.048; 0.045; 0.022; 0.035; 0.060; 0.027; 0.041	0.0389	0.0124	FragFp	MW	merged	random_FragFp_MW_merged
Median	11; 11; 11; 11; 11; 11; 11; 11; 11	24; 22; 23; 23; 22; 24; 23; 22; 24	0.30	223; 203; 210; 210; 203; 223; 210; 203; 223	0.326; 0.273; 0.271; 0.263; 0.301; 0.331; 0.271; 0.275; 0.365	0.2973	0.0357	FragFp	MW	merged	random_FragFp_MW_merged
Median	11; 11; 11; 11; 11; 11; 11; 11; 11	56; 51; 53; 53; 51; 56; 53; 51; 56	0.70	96; 87; 90; 90; 87; 96; 90; 87; 96	0.338; 0.287; 0.273; 0.266; 0.300; 0.329; 0.282; 0.269; 0.321	0.2961	0.0272	FragFp	MW	merged	random_FragFp_MW_merged
PLS	11; 11; 11; 11; 11; 11; 11; 11; 11	72; 65; 68; 68; 65; 72; 68; 65; 72	0.90	32; 29; 30; 30; 29; 32; 30; 29; 32	0.042; 0.021; 0.045; 0.054; 0.017; 0.028; 0.049; 0.017; 0.039	0.0347	0.0142	FragFp	MW	merged	random_FragFp_MW_merged
SVM regression	11; 11; 11; 11; 11; 11; 11; 11; 11	72; 65; 68; 68; 65; 72; 68; 65; 72	0.90	32; 29; 30; 30; 29; 32; 30; 29; 32	0.052; 0.015; 0.040; 0.041; 0.016; 0.034; 0.038; 0.019; 0.037	0.0324	0.0129	FragFp	MW	merged	random_FragFp_MW_merged
Random Forest regression	11; 11; 11; 11; 11; 11; 11; 11; 11	64; 58; 60; 60; 58; 64; 60; 58; 64	0.80	64; 58; 60; 60; 58; 64; 60; 58; 64	0.070; 0.028; 0.051; 0.042; 0.025; 0.061; 0.031; 0.025; 0.058	0.0434	0.0172	FragFp	MW	merged	random_FragFp_MW_merged
Gaussian process regression	11; 11; 11; 11; 11; 11; 11; 11; 11	48; 44; 45; 45; 44; 48; 45; 44; 48	0.60	128; 116; 120; 120; 116; 128; 120; 116; 128	0.038; 0.027; 0.048; 0.048; 0.018; 0.031; 0.053; 0.019; 0.039	0.0357	0.0128	FragFp	MW	merged	random_FragFp_MW_merged
KNN regression	11; 11; 11; 11; 11; 11; 11; 11; 11	40; 36; 38; 38; 36; 40; 38; 36; 40	0.50	159; 145; 150; 150; 145; 159; 150; 145; 159	0.077; 0.062; 0.056; 0.071; 0.044; 0.078; 0.073; 0.048; 0.095	0.0671	0.0162	FragFp	MW	merged	random_FragFp_MW_merged
PLS Power	11; 11; 11; 11; 11; 11; 11; 11; 11	40; 36; 38; 38; 36; 40; 38; 36; 40	0.50	159; 145; 150; 150; 145; 159; 150; 145; 159	0.038; 0.025; 0.042; 0.046; 0.021; 0.031; 0.047; 0.025; 0.041	0.0351	0.0098	FragFp	MW	merged	random_FragFp_MW_merged
Gaussian process regression	11; 11; 11; 11; 11; 11; 11; 11; 11	16; 15; 15; 15; 15; 16; 15; 15; 16	0.20	255; 232; 240; 240; 232; 255; 240; 232; 255	0.059; 0.044; 0.056; 0.067; 0.037; 0.049; 0.053; 0.038; 0.051	0.0504	0.0098	FragFp	MW	merged	random_FragFp_MW_merged
Random Forest regression	11; 11; 11; 11; 11; 11; 11; 11; 11	24; 22; 23; 23; 22; 24; 23; 22; 24	0.30	223; 203; 210; 210; 203; 223; 210; 203; 223	0.077; 0.043; 0.056; 0.070; 0.045; 0.074; 0.058; 0.042; 0.065	0.0589	0.0135	FragFp	MW	merged	random_FragFp_MW_merged
KNN regression	11; 11; 11; 11; 11; 11; 11; 11; 11	72; 65; 68; 68; 65; 72; 68; 65; 72	0.90	32; 29; 30; 30; 29; 32; 30; 29; 32	0.082; 0.035; 0.043; 0.062; 0.058; 0.077; 0.094; 0.047; 0.049	0.0608	0.0198	FragFp	MW	merged	random_FragFp_MW_merged
PLS Power	11; 11; 11; 11; 11; 11; 11; 11; 11	72; 65; 68; 68; 65; 72; 68; 65; 72	0.90	32; 29; 30; 30; 29; 32; 30; 29; 32	0.047; 0.018; 0.049; 0.040; 0.014; 0.024; 0.053; 0.017; 0.043	0.0339	0.0155	FragFp	MW	merged	random_FragFp_MW_merged
PLS	11; 11; 11; 11; 11; 11; 11; 11; 11	40; 36; 38; 38; 36; 40; 38; 36; 40	0.50	159; 145; 150; 150; 145; 159; 150; 145; 159	0.040; 0.026; 0.048; 0.045; 0.023; 0.033; 0.053; 0.024; 0.041	0.0370	0.0110	FragFp	MW	merged	random_FragFp_MW_merged
SVM regression	11; 11; 11; 11; 11; 11; 11; 11; 11	40; 36; 38; 38; 36; 40; 38; 36; 40	0.50	159; 145; 150; 150; 145; 159; 150; 145; 159	0.042; 0.023; 0.035; 0.044; 0.019; 0.033; 0.041; 0.018; 0.042	0.0330	0.0104	FragFp	MW	merged	random_FragFp_MW_merged
Median	11; 11; 11; 11; 11; 11; 11; 11; 11	16; 15; 15; 15; 15; 16; 15; 15; 16	0.20	255; 232; 240; 240; 232; 255; 240; 232; 255	0.337; 0.286; 0.291; 0.270; 0.288; 0.334; 0.273; 0.256; 0.374	0.3010	0.0387	FragFp	MW	merged	random_FragFp_MW_merged
SVM regression	11; 11; 11; 11; 11; 11; 11; 11; 11	48; 44; 45; 45; 44; 48; 45; 44; 48	0.60	128; 116; 120; 120; 116; 128; 120; 116; 128	0.041; 0.022; 0.037; 0.038; 0.017; 0.033; 0.049; 0.020; 0.038	0.0328	0.0108	FragFp	MW	merged	random_FragFp_MW_merged
PLS	11; 11; 11; 11; 11; 11; 11; 11; 11	48; 44; 45; 45; 44; 48; 45; 44; 48	0.60	128; 116; 120; 120; 116; 128; 120; 116; 128	0.036; 0.027; 0.038; 0.045; 0.021; 0.033; 0.060; 0.022; 0.040	0.0358	0.0122	FragFp	MW	merged	random_FragFp_MW_merged
Median	11; 11; 11; 11; 11; 11; 11; 11; 11	48; 44; 45; 45; 44; 48; 45; 44; 48	0.60	128; 116; 120; 120; 116; 128; 120; 116; 128	0.308; 0.296; 0.282; 0.276; 0.284; 0.343; 0.274; 0.263; 0.314	0.2933	0.0248	FragFp	MW	merged	random_FragFp_MW_merged
Random Forest regression	11; 11; 11; 11; 11; 11; 11; 11; 11	72; 65; 68; 68; 65; 72; 68; 65; 72	0.90	32; 29; 30; 30; 29; 32; 30; 29; 32	0.058; 0.023; 0.051; 0.057; 0.037; 0.057; 0.036; 0.026; 0.064	0.0454	0.0152	FragFp	MW	merged	random_FragFp_MW_merged
KNN regression	11; 11; 11; 11; 11; 11; 11; 11; 11	32; 29; 30; 30; 29; 32; 30; 29; 32	0.40	191; 174; 180; 180; 174; 191; 180; 174; 191	0.073; 0.069; 0.071; 0.072; 0.058; 0.096; 0.069; 0.060; 0.098	0.0740	0.0140	FragFp	MW	merged	random_FragFp_MW_merged
Gaussian process regression	11; 11; 11; 11; 11; 11; 11; 11; 11	56; 51; 53; 53; 51; 56; 53; 51; 56	0.70	96; 87; 90; 90; 87; 96; 90; 87; 96	0.038; 0.027; 0.043; 0.045; 0.022; 0.036; 0.052; 0.017; 0.035	0.0350	0.0113	FragFp	MW	merged	random_FragFp_MW_merged
Random Forest regression	11; 11; 11; 11; 11; 11; 11; 11; 11	32; 29; 30; 30; 29; 32; 30; 29; 32	0.40	191; 174; 180; 180; 174; 191; 180; 174; 191	0.065; 0.039; 0.050; 0.056; 0.037; 0.074; 0.052; 0.038; 0.065	0.0529	0.0133	FragFp	MW	merged	random_FragFp_MW_merged
PLS Power	11; 11; 11; 11; 11; 11; 11; 11; 11	48; 44; 45; 45; 44; 48; 45; 44; 48	0.60	128; 116; 120; 120; 116; 128; 120; 116; 128	0.036; 0.025; 0.053; 0.045; 0.020; 0.034; 0.058; 0.022; 0.037	0.0367	0.0134	FragFp	MW	merged	random_FragFp_MW_merged
Gaussian process regression	11; 11; 11; 11; 11; 11; 11; 11; 11	24; 22; 23; 23; 22; 24; 23; 22; 24	0.30	223; 203; 210; 210; 203; 223; 210; 203; 223	0.049; 0.029; 0.053; 0.048; 0.028; 0.043; 0.051; 0.027; 0.053	0.0423	0.0112	FragFp	MW	merged	random_FragFp_MW_merged
KNN regression	11; 11; 11; 11; 11; 11; 11; 11; 11	64; 58; 60; 60; 58; 64; 60; 58; 64	0.80	64; 58; 60; 60; 58; 64; 60; 58; 64	0.070; 0.055; 0.064; 0.068; 0.042; 0.063; 0.075; 0.044; 0.084	0.0628	0.0138	FragFp	MW	merged	random_FragFp_MW_merged
SVM regression	11; 11; 11; 11; 11; 11; 11; 11; 11	16; 15; 15; 15; 15; 16; 15; 15; 16	0.20	255; 232; 240; 240; 232; 255; 240; 232; 255	0.059; 0.035; 0.053; 0.056; 0.032; 0.045; 0.050; 0.031; 0.048	0.0454	0.0105	FragFp	MW	merged	random_FragFp_MW_merged
PLS	11; 11; 11; 11; 11; 11; 11; 11; 11	16; 15; 15; 15; 15; 16; 15; 15; 16	0.20	255; 232; 240; 240; 232; 255; 240; 232; 255	0.063; 0.035; 0.059; 0.067; 0.034; 0.048; 0.057; 0.031; 0.054	0.0498	0.0135	FragFp	MW	merged	random_FragFp_MW_merged
PLS Power	11; 11; 11; 11; 11; 11; 11; 11; 11	16; 15; 15; 15; 15; 16; 15; 15; 16	0.20	255; 232; 240; 240; 232; 255; 240; 232; 255	0.048; 0.040; 0.059; 0.055; 0.034; 0.065; 0.062; 0.035; 0.054	0.0502	0.0116	FragFp	MW	merged	random_FragFp_MW_merged
PLS	11; 11; 11; 11; 11; 11; 11; 11; 11	56; 51; 53; 53; 51; 56; 53; 51; 56	0.70	96; 87; 90; 90; 87; 96; 90; 87; 96	0.040; 0.023; 0.043; 0.042; 0.022; 0.031; 0.048; 0.022; 0.037	0.0342	0.0100	FragFp	MW	merged	random_FragFp_MW_merged
SVM regression	11; 11; 11; 11; 11; 11; 11; 11; 11	56; 51; 53; 53; 51; 56; 53; 51; 56	0.70	96; 87; 90; 90; 87; 96; 90; 87; 96	0.038; 0.022; 0.036; 0.037; 0.016; 0.035; 0.046; 0.018; 0.032	0.0311	0.0102	FragFp	MW	merged	random_FragFp_MW_merged
Median	11; 11; 11; 11; 11; 11; 11; 11; 11	40; 36; 38; 38; 36; 40; 38; 36; 40	0.50	159; 145; 150; 150; 145; 159; 150; 145; 159	0.322; 0.285; 0.282; 0.274; 0.298; 0.348; 0.268; 0.278; 0.358	0.3014	0.0333	FragFp	MW	merged	random_FragFp_MW_merged
Gaussian process regression	11; 11; 11; 11; 11; 11; 11; 11; 11	64; 58; 60; 60; 58; 64; 60; 58; 64	0.80	64; 58; 60; 60; 58; 64; 60; 58; 64	0.039; 0.026; 0.050; 0.047; 0.016; 0.030; 0.041; 0.021; 0.038	0.0342	0.0117	FragFp	MW	merged	random_FragFp_MW_merged
KNN regression	11; 11; 11; 11; 11; 11; 11; 11; 11	24; 22; 23; 23; 22; 24; 23; 22; 24	0.30	223; 203; 210; 210; 203; 223; 210; 203; 223	0.079; 0.065; 0.078; 0.089; 0.057; 0.098; 0.079; 0.066; 0.111	0.0802	0.0170	FragFp	MW	merged	random_FragFp_MW_merged
Random Forest regression	11; 11; 11; 11; 11; 11; 11; 11; 11	48; 44; 45; 45; 44; 48; 45; 44; 48	0.60	128; 116; 120; 120; 116; 128; 120; 116; 128	0.056; 0.041; 0.051; 0.048; 0.030; 0.068; 0.047; 0.031; 0.072	0.0493	0.0146	FragFp	MW	merged	random_FragFp_MW_merged
Gaussian process regression	11; 11; 11; 11; 11; 11; 11; 11; 11	32; 29; 30; 30; 29; 32; 30; 29; 32	0.40	191; 174; 180; 180; 174; 191; 180; 174; 191	0.046; 0.024; 0.049; 0.041; 0.020; 0.035; 0.045; 0.022; 0.041	0.0359	0.0112	FragFp	MW	merged	random_FragFp_MW_merged
Random Forest regression	11; 11; 11; 11; 11; 11; 11; 11; 11	40; 36; 38; 38; 36; 40; 38; 36; 40	0.50	159; 145; 150; 150; 145; 159; 150; 145; 159	0.073; 0.042; 0.053; 0.047; 0.036; 0.074; 0.055; 0.036; 0.059	0.0528	0.0142	FragFp	MW	merged	random_FragFp_MW_merged
KNN regression	11; 11; 11; 11; 11; 11; 11; 11; 11	56; 51; 53; 53; 51; 56; 53; 51; 56	0.70	96; 87; 90; 90; 87; 96; 90; 87; 96	0.074; 0.038; 0.062; 0.066; 0.050; 0.068; 0.063; 0.043; 0.083	0.0608	0.0146	FragFp	MW	merged	random_FragFp_MW_merged
PLS Power	11; 11; 11; 11; 11; 11; 11; 11; 11	24; 22; 23; 23; 22; 24; 23; 22; 24	0.30	223; 203; 210; 210; 203; 223; 210; 203; 223	0.045; 0.032; 0.070; 0.051; 0.034; 0.039; 0.070; 0.037; 0.056	0.0482	0.0146	FragFp	MW	merged	random_FragFp_MW_merged
PLS Power	11; 11; 11; 11; 11; 11; 11; 11; 11	56; 51; 53; 53; 51; 56; 53; 51; 56	0.70	96; 87; 90; 90; 87; 96; 90; 87; 96	0.044; 0.023; 0.038; 0.046; 0.024; 0.035; 0.060; 0.022; 0.035	0.0363	0.0125	FragFp	MW	merged	random_FragFp_MW_merged
PLS	11; 11; 11; 11; 11; 11; 11; 11; 11	24; 22; 23; 23; 22; 24; 23; 22; 24	0.30	223; 203; 210; 210; 203; 223; 210; 203; 223	0.047; 0.032; 0.063; 0.047; 0.038; 0.040; 0.057; 0.033; 0.053	0.0456	0.0107	FragFp	MW	merged	random_FragFp_MW_merged
SVM regression	11; 11; 11; 11; 11; 11; 11; 11; 11	24; 22; 23; 23; 22; 24; 23; 22; 24	0.30	223; 203; 210; 210; 203; 223; 210; 203; 223	0.048; 0.032; 0.057; 0.048; 0.031; 0.039; 0.053; 0.029; 0.055	0.0436	0.0110	FragFp	MW	merged	random_FragFp_MW_merged
Median	11; 11; 11; 11; 11; 11; 11; 11; 11	32; 30; 29; 32; 30; 30; 32; 29; 29	0.40	191; 180; 174; 191; 180; 180; 191; 174; 174	0.520; 0.798; 1.141; 0.577; 0.762; 0.729; 0.581; 0.981; 1.163	0.8058	0.2406	SkelSpheres	cLogP	merged	random_SkelSpheres_cLogP_merged
Median	11; 11; 11; 11; 11; 11; 11; 11; 11	64; 60; 58; 64; 60; 60; 64; 58; 58	0.80	64; 60; 58; 64; 60; 60; 64; 58; 58	0.463; 0.583; 0.799; 0.494; 0.575; 0.606; 0.482; 0.755; 0.765	0.6136	0.1295	SkelSpheres	cLogP	merged	random_SkelSpheres_cLogP_merged
SVM regression	11; 11; 11; 11; 11; 11; 11; 11; 11	64; 60; 58; 64; 60; 60; 64; 58; 58	0.80	64; 60; 58; 64; 60; 60; 64; 58; 58	0.219; 0.297; 0.482; 0.283; 0.313; 0.394; 0.244; 0.475; 0.445	0.3502	0.1007	SkelSpheres	cLogP	merged	random_SkelSpheres_cLogP_merged
PLS	11; 11; 11; 11; 11; 11; 11; 11; 11	64; 60; 58; 64; 60; 60; 64; 58; 58	0.80	64; 60; 58; 64; 60; 60; 64; 58; 58	0.103; 0.200; 0.173; 0.118; 0.296; 0.379; 0.164; 0.255; 0.172	0.2067	0.0886	SkelSpheres	cLogP	merged	random_SkelSpheres_cLogP_merged
KNN regression	11; 11; 11; 11; 11; 11; 11; 11; 11	16; 15; 15; 16; 15; 15; 16; 15; 15	0.20	255; 240; 232; 255; 240; 240; 255; 232; 232	0.640; 1.004; 1.818; 0.678; 0.929; 0.830; 0.717; 1.582; 1.632	1.0922	0.4580	SkelSpheres	cLogP	merged	random_SkelSpheres_cLogP_merged
Gaussian process regression	11; 11; 11; 11; 11; 11; 11; 11; 11	72; 68; 65; 72; 68; 68; 72; 65; 65	0.90	32; 30; 29; 32; 30; 30; 32; 29; 29	0.108; 0.262; 0.145; 0.149; 0.317; 0.327; 0.145; 0.238; 0.155	0.2051	0.0822	SkelSpheres	cLogP	merged	random_SkelSpheres_cLogP_merged
Random Forest regression	11; 11; 11; 11; 11; 11; 11; 11; 11	56; 53; 51; 56; 53; 53; 56; 51; 51	0.70	96; 90; 87; 96; 90; 90; 96; 87; 87	0.348; 0.442; 0.745; 0.346; 0.455; 0.435; 0.374; 0.678; 0.709	0.5036	0.1611	SkelSpheres	cLogP	merged	random_SkelSpheres_cLogP_merged
Gaussian process regression	11; 11; 11; 11; 11; 11; 11; 11; 11	40; 38; 36; 40; 38; 38; 40; 36; 36	0.50	159; 150; 145; 159; 150; 150; 159; 145; 145	0.275; 0.414; 0.728; 0.325; 0.376; 0.476; 0.327; 0.747; 0.386	0.4504	0.1726	SkelSpheres	cLogP	merged	random_SkelSpheres_cLogP_merged
KNN regression	11; 11; 11; 11; 11; 11; 11; 11; 11	48; 45; 44; 48; 45; 45; 48; 44; 44	0.60	128; 120; 116; 128; 120; 120; 128; 116; 116	0.436; 0.510; 0.907; 0.433; 0.484; 0.511; 0.408; 0.767; 0.805	0.5846	0.1881	SkelSpheres	cLogP	merged	random_SkelSpheres_cLogP_merged
Random Forest regression	11; 11; 11; 11; 11; 11; 11; 11; 11	16; 15; 15; 16; 15; 15; 16; 15; 15	0.20	255; 240; 232; 255; 240; 240; 255; 232; 232	0.632; 0.988; 1.787; 0.666; 0.951; 0.917; 0.715; 1.629; 1.830	1.1239	0.4878	SkelSpheres	cLogP	merged	random_SkelSpheres_cLogP_merged
PLS Power	11; 11; 11; 11; 11; 11; 11; 11; 11	32; 30; 29; 32; 30; 30; 32; 29; 29	0.40	191; 180; 174; 191; 180; 180; 191; 174; 174	0.426; 0.596; 1.582; 0.550; 0.584; 0.622; 0.481; 1.689; 1.684	0.9127	0.5583	SkelSpheres	cLogP	merged	random_SkelSpheres_cLogP_merged
PLS Power	11; 11; 11; 11; 11; 11; 11; 11; 11	64; 60; 58; 64; 60; 60; 64; 58; 58	0.80	64; 60; 58; 64; 60; 60; 64; 58; 58	0.175; 0.346; 0.433; 0.108; 0.337; 0.425; 0.229; 0.433; 0.402	0.3209	0.1217	SkelSpheres	cLogP	merged	random_SkelSpheres_cLogP_merged
SVM regression	11; 11; 11; 11; 11; 11; 11; 11; 11	32; 30; 29; 32; 30; 30; 32; 29; 29	0.40	191; 180; 174; 191; 180; 180; 191; 174; 174	0.421; 0.690; 1.049; 0.517; 0.526; 0.582; 0.412; 0.894; 1.007	0.6776	0.2469	SkelSpheres	cLogP	merged	random_SkelSpheres_cLogP_merged
Median	11; 11; 11; 11; 11; 11; 11; 11; 11	72; 68; 65; 72; 68; 68; 72; 65; 65	0.90	32; 30; 29; 32; 30; 30; 32; 29; 29	0.488; 0.603; 0.791; 0.498; 0.598; 0.600; 0.491; 0.731; 0.738	0.6153	0.1148	SkelSpheres	cLogP	merged	random_SkelSpheres_cLogP_merged
PLS	11; 11; 11; 11; 11; 11; 11; 11; 11	32; 30; 29; 32; 30; 30; 32; 29; 29	0.40	191; 180; 174; 191; 180; 180; 191; 174; 174	0.279; 0.485; 0.502; 0.295; 0.375; 0.515; 0.469; 1.112; 0.514	0.5051	0.2456	SkelSpheres	cLogP	merged	random_SkelSpheres_cLogP_merged
Median	11; 11; 11; 11; 11; 11; 11; 11; 11	24; 23; 22; 24; 23; 23; 24; 22; 22	0.30	223; 210; 203; 223; 210; 210; 223; 203; 203	0.572; 0.915; 1.293; 0.648; 0.853; 0.779; 0.642; 1.133; 1.316	0.9057	0.2820	SkelSpheres	cLogP	merged	random_SkelSpheres_cLogP_merged
Median	11; 11; 11; 11; 11; 11; 11; 11; 11	56; 53; 51; 56; 53; 53; 56; 51; 51	0.70	96; 90; 87; 96; 90; 90; 96; 87; 87	0.469; 0.630; 0.832; 0.492; 0.589; 0.615; 0.491; 0.810; 0.827	0.6394	0.1489	SkelSpheres	cLogP	merged	random_SkelSpheres_cLogP_merged
PLS	11; 11; 11; 11; 11; 11; 11; 11; 11	72; 68; 65; 72; 68; 68; 72; 65; 65	0.90	32; 30; 29; 32; 30; 30; 32; 29; 29	0.117; 0.230; 0.084; 0.125; 0.291; 0.317; 0.154; 0.115; 0.114	0.1719	0.0855	SkelSpheres	cLogP	merged	random_SkelSpheres_cLogP_merged
SVM regression	11; 11; 11; 11; 11; 11; 11; 11; 11	72; 68; 65; 72; 68; 68; 72; 65; 65	0.90	32; 30; 29; 32; 30; 30; 32; 29; 29	0.141; 0.310; 0.330; 0.225; 0.298; 0.383; 0.187; 0.342; 0.304	0.2800	0.0789	SkelSpheres	cLogP	merged	random_SkelSpheres_cLogP_merged
Random Forest regression	11; 11; 11; 11; 11; 11; 11; 11; 11	64; 60; 58; 64; 60; 60; 64; 58; 58	0.80	64; 60; 58; 64; 60; 60; 64; 58; 58	0.296; 0.420; 0.638; 0.297; 0.407; 0.472; 0.328; 0.587; 0.562	0.4452	0.1283	SkelSpheres	cLogP	merged	random_SkelSpheres_cLogP_merged
Gaussian process regression	11; 11; 11; 11; 11; 11; 11; 11; 11	48; 45; 44; 48; 45; 45; 48; 44; 44	0.60	128; 120; 116; 128; 120; 120; 128; 116; 116	0.263; 0.345; 0.410; 0.226; 0.378; 0.467; 0.288; 0.384; 0.259	0.3356	0.0810	SkelSpheres	cLogP	merged	random_SkelSpheres_cLogP_merged
KNN regression	11; 11; 11; 11; 11; 11; 11; 11; 11	40; 38; 36; 40; 38; 38; 40; 36; 36	0.50	159; 150; 145; 159; 150; 150; 159; 145; 145	0.463; 0.575; 0.903; 0.465; 0.565; 0.542; 0.492; 0.896; 0.909	0.6456	0.1969	SkelSpheres	cLogP	merged	random_SkelSpheres_cLogP_merged
PLS Power	11; 11; 11; 11; 11; 11; 11; 11; 11	40; 38; 36; 40; 38; 38; 40; 36; 36	0.50	159; 150; 145; 159; 150; 150; 159; 145; 145	0.304; 0.567; 1.647; 0.304; 0.490; 0.573; 0.361; 1.743; 1.532	0.8357	0.6142	SkelSpheres	cLogP	merged	random_SkelSpheres_cLogP_merged
Gaussian process regression	11; 11; 11; 11; 11; 11; 11; 11; 11	16; 15; 15; 16; 15; 15; 16; 15; 15	0.20	255; 240; 232; 255; 240; 240; 255; 232; 232	0.574; 0.905; 1.768; 0.560; 0.825; 0.794; 0.645; 1.404; 1.544	1.0021	0.4517	SkelSpheres	cLogP	merged	random_SkelSpheres_cLogP_merged
Random Forest regression	11; 11; 11; 11; 11; 11; 11; 11; 11	24; 23; 22; 24; 23; 23; 24; 22; 22	0.30	223; 210; 203; 223; 210; 210; 223; 203; 203	0.542; 0.780; 1.369; 0.584; 0.758; 0.768; 0.574; 1.243; 1.525	0.9048	0.3732	SkelSpheres	cLogP	merged	random_SkelSpheres_cLogP_merged
KNN regression	11; 11; 11; 11; 11; 11; 11; 11; 11	72; 68; 65; 72; 68; 68; 72; 65; 65	0.90	32; 30; 29; 32; 30; 30; 32; 29; 29	0.285; 0.388; 0.598; 0.285; 0.357; 0.438; 0.283; 0.533; 0.461	0.4031	0.1141	SkelSpheres	cLogP	merged	random_SkelSpheres_cLogP_merged
PLS Power	11; 11; 11; 11; 11; 11; 11; 11; 11	72; 68; 65; 72; 68; 68; 72; 65; 65	0.90	32; 30; 29; 32; 30; 30; 32; 29; 29	0.113; 0.277; 0.459; 0.126; 0.326; 0.357; 0.168; 0.495; 0.327	0.2942	0.1373	SkelSpheres	cLogP	merged	random_SkelSpheres_cLogP_merged
PLS	11; 11; 11; 11; 11; 11; 11; 11; 11	40; 38; 36; 40; 38; 38; 40; 36; 36	0.50	159; 150; 145; 159; 150; 150; 159; 145; 145	0.252; 0.376; 0.427; 0.250; 0.385; 0.479; 0.281; 0.441; 0.324	0.3572	0.0846	SkelSpheres	cLogP	merged	random_SkelSpheres_cLogP_merged
SVM regression	11; 11; 11; 11; 11; 11; 11; 11; 11	40; 38; 36; 40; 38; 38; 40; 36; 36	0.50	159; 150; 145; 159; 150; 150; 159; 145; 145	0.378; 0.557; 0.867; 0.423; 0.460; 0.511; 0.392; 0.780; 0.821	0.5766	0.1939	SkelSpheres	cLogP	merged	random_SkelSpheres_cLogP_merged
Median	11; 11; 11; 11; 11; 11; 11; 11; 11	16; 15; 15; 16; 15; 15; 16; 15; 15	0.20	255; 240; 232; 255; 240; 240; 255; 232; 232	0.674; 1.040; 1.735; 0.703; 0.998; 0.914; 0.757; 1.368; 1.662	1.0946	0.4025	SkelSpheres	cLogP	merged	random_SkelSpheres_cLogP_merged
SVM regression	11; 11; 11; 11; 11; 11; 11; 11; 11	48; 45; 44; 48; 45; 45; 48; 44; 44	0.60	128; 120; 116; 128; 120; 120; 128; 116; 116	0.349; 0.417; 0.782; 0.403; 0.416; 0.432; 0.343; 0.645; 0.640	0.4919	0.1561	SkelSpheres	cLogP	merged	random_SkelSpheres_cLogP_merged
PLS	11; 11; 11; 11; 11; 11; 11; 11; 11	48; 45; 44; 48; 45; 45; 48; 44; 44	0.60	128; 120; 116; 128; 120; 120; 128; 116; 116	0.216; 0.336; 0.401; 0.246; 0.343; 0.408; 0.232; 0.375; 0.254	0.3123	0.0758	SkelSpheres	cLogP	merged	random_SkelSpheres_cLogP_merged
Median	11; 11; 11; 11; 11; 11; 11; 11; 11	48; 45; 44; 48; 45; 45; 48; 44; 44	0.60	128; 120; 116; 128; 120; 120; 128; 116; 116	0.467; 0.660; 0.878; 0.506; 0.626; 0.648; 0.490; 0.844; 0.905	0.6693	0.1702	SkelSpheres	cLogP	merged	random_SkelSpheres_cLogP_merged
Random Forest regression	11; 11; 11; 11; 11; 11; 11; 11; 11	72; 68; 65; 72; 68; 68; 72; 65; 65	0.90	32; 30; 29; 32; 30; 30; 32; 29; 29	0.265; 0.367; 0.548; 0.273; 0.369; 0.398; 0.282; 0.489; 0.448	0.3821	0.0997	SkelSpheres	cLogP	merged	random_SkelSpheres_cLogP_merged
KNN regression	11; 11; 11; 11; 11; 11; 11; 11; 11	32; 30; 29; 32; 30; 30; 32; 29; 29	0.40	191; 180; 174; 191; 180; 180; 191; 174; 174	0.497; 0.718; 1.109; 0.518; 0.634; 0.631; 0.534; 1.024; 1.047	0.7458	0.2463	SkelSpheres	cLogP	merged	random_SkelSpheres_cLogP_merged
Gaussian process regression	11; 11; 11; 11; 11; 11; 11; 11; 11	56; 53; 51; 56; 53; 53; 56; 51; 51	0.70	96; 90; 87; 96; 90; 90; 96; 87; 87	0.199; 0.286; 0.263; 0.226; 0.298; 0.400; 0.263; 0.439; 0.227	0.2890	0.0808	SkelSpheres	cLogP	merged	random_SkelSpheres_cLogP_merged
Random Forest regression	11; 11; 11; 11; 11; 11; 11; 11; 11	32; 30; 29; 32; 30; 30; 32; 29; 29	0.40	191; 180; 174; 191; 180; 180; 191; 174; 174	0.485; 0.675; 1.167; 0.500; 0.601; 0.640; 0.488; 1.031; 1.277	0.7627	0.3103	SkelSpheres	cLogP	merged	random_SkelSpheres_cLogP_merged
PLS Power	11; 11; 11; 11; 11; 11; 11; 11; 11	48; 45; 44; 48; 45; 45; 48; 44; 44	0.60	128; 120; 116; 128; 120; 120; 128; 116; 116	0.290; 0.436; 1.589; 0.299; 0.414; 0.442; 0.275; 1.511; 1.494	0.7500	0.5899	SkelSpheres	cLogP	merged	random_SkelSpheres_cLogP_merged
Gaussian process regression	11; 11; 11; 11; 11; 11; 11; 11; 11	24; 23; 22; 24; 23; 23; 24; 22; 22	0.30	223; 210; 203; 223; 210; 210; 223; 203; 203	0.412; 0.752; 0.976; 0.521; 0.529; 0.657; 0.415; 1.181; 1.289	0.7480	0.3286	SkelSpheres	cLogP	merged	random_SkelSpheres_cLogP_merged
KNN regression	11; 11; 11; 11; 11; 11; 11; 11; 11	64; 60; 58; 64; 60; 60; 64; 58; 58	0.80	64; 60; 58; 64; 60; 60; 64; 58; 58	0.302; 0.397; 0.619; 0.357; 0.380; 0.482; 0.360; 0.583; 0.583	0.4514	0.1180	SkelSpheres	cLogP	merged	random_SkelSpheres_cLogP_merged
SVM regression	11; 11; 11; 11; 11; 11; 11; 11; 11	16; 15; 15; 16; 15; 15; 16; 15; 15	0.20	255; 240; 232; 255; 240; 240; 255; 232; 232	0.632; 0.919; 1.617; 0.632; 0.921; 0.815; 0.708; 1.470; 1.607	1.0357	0.4126	SkelSpheres	cLogP	merged	random_SkelSpheres_cLogP_merged
PLS	11; 11; 11; 11; 11; 11; 11; 11; 11	16; 15; 15; 16; 15; 15; 16; 15; 15	0.20	255; 240; 232; 255; 240; 240; 255; 232; 232	0.539; 0.707; 1.659; 0.499; 0.591; 0.761; 0.612; 1.533; 1.465	0.9296	0.4762	SkelSpheres	cLogP	merged	random_SkelSpheres_cLogP_merged
PLS Power	11; 11; 11; 11; 11; 11; 11; 11; 11	16; 15; 15; 16; 15; 15; 16; 15; 15	0.20	255; 240; 232; 255; 240; 240; 255; 232; 232	0.643; 1.376; 1.868; 0.764; 1.607; 1.458; 0.781; 0.969; 1.515	1.2201	0.4379	SkelSpheres	cLogP	merged	random_SkelSpheres_cLogP_merged
PLS	11; 11; 11; 11; 11; 11; 11; 11; 11	56; 53; 51; 56; 53; 53; 56; 51; 51	0.70	96; 90; 87; 96; 90; 90; 96; 87; 87	0.180; 0.248; 0.217; 0.186; 0.298; 0.360; 0.208; 0.237; 0.171	0.2339	0.0616	SkelSpheres	cLogP	merged	random_SkelSpheres_cLogP_merged
SVM regression	11; 11; 11; 11; 11; 11; 11; 11; 11	56; 53; 51; 56; 53; 53; 56; 51; 51	0.70	96; 90; 87; 96; 90; 90; 96; 87; 87	0.277; 0.346; 0.593; 0.323; 0.350; 0.400; 0.290; 0.523; 0.485	0.3986	0.1108	SkelSpheres	cLogP	merged	random_SkelSpheres_cLogP_merged
Median	11; 11; 11; 11; 11; 11; 11; 11; 11	40; 38; 36; 40; 38; 38; 40; 36; 36	0.50	159; 150; 145; 159; 150; 150; 159; 145; 145	0.479; 0.753; 0.969; 0.541; 0.705; 0.666; 0.513; 0.910; 0.983	0.7243	0.1950	SkelSpheres	cLogP	merged	random_SkelSpheres_cLogP_merged
Gaussian process regression	11; 11; 11; 11; 11; 11; 11; 11; 11	64; 60; 58; 64; 60; 60; 64; 58; 58	0.80	64; 60; 58; 64; 60; 60; 64; 58; 58	0.116; 0.313; 0.240; 0.145; 0.288; 0.399; 0.187; 0.251; 0.190	0.2366	0.0885	SkelSpheres	cLogP	merged	random_SkelSpheres_cLogP_merged
KNN regression	11; 11; 11; 11; 11; 11; 11; 11; 11	24; 23; 22; 24; 23; 23; 24; 22; 22	0.30	223; 210; 203; 223; 210; 210; 223; 203; 203	0.544; 0.778; 1.241; 0.586; 0.775; 0.756; 0.607; 1.192; 1.342	0.8690	0.3063	SkelSpheres	cLogP	merged	random_SkelSpheres_cLogP_merged
Random Forest regression	11; 11; 11; 11; 11; 11; 11; 11; 11	48; 45; 44; 48; 45; 45; 48; 44; 44	0.60	128; 120; 116; 128; 120; 120; 128; 116; 116	0.405; 0.514; 0.835; 0.411; 0.488; 0.502; 0.417; 0.784; 0.794	0.5722	0.1791	SkelSpheres	cLogP	merged	random_SkelSpheres_cLogP_merged
Gaussian process regression	11; 11; 11; 11; 11; 11; 11; 11; 11	32; 30; 29; 32; 30; 30; 32; 29; 29	0.40	191; 180; 174; 191; 180; 180; 191; 174; 174	0.343; 0.524; 1.047; 0.449; 0.437; 0.541; 0.280; 0.680; 0.549	0.5389	0.2242	SkelSpheres	cLogP	merged	random_SkelSpheres_cLogP_merged
Random Forest regression	11; 11; 11; 11; 11; 11; 11; 11; 11	40; 38; 36; 40; 38; 38; 40; 36; 36	0.50	159; 150; 145; 159; 150; 150; 159; 145; 145	0.468; 0.578; 0.941; 0.449; 0.538; 0.557; 0.478; 0.872; 0.961	0.6491	0.2122	SkelSpheres	cLogP	merged	random_SkelSpheres_cLogP_merged
KNN regression	11; 11; 11; 11; 11; 11; 11; 11; 11	56; 53; 51; 56; 53; 53; 56; 51; 51	0.70	96; 90; 87; 96; 90; 90; 96; 87; 87	0.410; 0.449; 0.830; 0.397; 0.434; 0.466; 0.420; 0.686; 0.603	0.5217	0.1513	SkelSpheres	cLogP	merged	random_SkelSpheres_cLogP_merged
PLS Power	11; 11; 11; 11; 11; 11; 11; 11; 11	24; 23; 22; 24; 23; 23; 24; 22; 22	0.30	223; 210; 203; 223; 210; 210; 223; 203; 203	0.546; 1.424; 1.575; 0.554; 0.749; 1.396; 0.576; 1.653; 1.558	1.1146	0.4918	SkelSpheres	cLogP	merged	random_SkelSpheres_cLogP_merged
PLS Power	11; 11; 11; 11; 11; 11; 11; 11; 11	56; 53; 51; 56; 53; 53; 56; 51; 51	0.70	96; 90; 87; 96; 90; 90; 96; 87; 87	0.239; 0.394; 0.684; 0.232; 0.385; 0.397; 0.242; 0.388; 0.529	0.3878	0.1481	SkelSpheres	cLogP	merged	random_SkelSpheres_cLogP_merged
PLS	11; 11; 11; 11; 11; 11; 11; 11; 11	24; 23; 22; 24; 23; 23; 24; 22; 22	0.30	223; 210; 203; 223; 210; 210; 223; 203; 203	0.298; 0.663; 1.107; 0.490; 0.530; 0.648; 0.382; 1.267; 0.806	0.6879	0.3234	SkelSpheres	cLogP	merged	random_SkelSpheres_cLogP_merged
SVM regression	11; 11; 11; 11; 11; 11; 11; 11; 11	24; 23; 22; 24; 23; 23; 24; 22; 22	0.30	223; 210; 203; 223; 210; 210; 223; 203; 203	0.486; 0.761; 1.201; 0.578; 0.714; 0.716; 0.525; 0.994; 1.284	0.8066	0.2898	SkelSpheres	cLogP	merged	random_SkelSpheres_cLogP_merged
Median	11; 11; 11; 11; 11; 11; 11; 11; 11	30; 32; 29; 30; 32; 29; 30; 32; 29	0.40	180; 191; 174; 180; 191; 174; 180; 191; 174	0.250; 0.393; 0.158; 0.250; 0.333; 0.143; 0.250; 0.308; 0.143	0.2476	0.0880	PathFp	sp3-Atoms	merged	random_PathFp_sp3-Atoms_merged
Median	11; 11; 11; 11; 11; 11; 11; 11; 11	60; 64; 58; 60; 64; 58; 60; 64; 58	0.80	60; 64; 58; 60; 64; 58; 60; 64; 58	0.250; 0.333; 0.143; 0.250; 0.333; 0.158; 0.231; 0.333; 0.127	0.2398	0.0830	PathFp	sp3-Atoms	merged	random_PathFp_sp3-Atoms_merged
SVM regression	11; 11; 11; 11; 11; 11; 11; 11; 11	60; 64; 58; 60; 64; 58; 60; 64; 58	0.80	60; 64; 58; 60; 64; 58; 60; 64; 58	0.129; 0.048; 0.038; 0.082; 0.063; 0.034; 0.121; 0.085; 0.049	0.0721	0.0348	PathFp	sp3-Atoms	merged	random_PathFp_sp3-Atoms_merged
PLS	11; 11; 11; 11; 11; 11; 11; 11; 11	60; 64; 58; 60; 64; 58; 60; 64; 58	0.80	60; 64; 58; 60; 64; 58; 60; 64; 58	0.114; 0.052; 0.035; 0.081; 0.060; 0.036; 0.110; 0.043; 0.039	0.0633	0.0311	PathFp	sp3-Atoms	merged	random_PathFp_sp3-Atoms_merged
KNN regression	11; 11; 11; 11; 11; 11; 11; 11; 11	15; 16; 15; 15; 16; 15; 15; 16; 15	0.20	240; 255; 232; 240; 255; 232; 240; 255; 232	0.174; 0.149; 0.091; 0.175; 0.182; 0.076; 0.196; 0.128; 0.085	0.1396	0.0461	PathFp	sp3-Atoms	merged	random_PathFp_sp3-Atoms_merged
Gaussian process regression	11; 11; 11; 11; 11; 11; 11; 11; 11	68; 72; 65; 68; 72; 65; 68; 72; 65	0.90	30; 32; 29; 30; 32; 29; 30; 32; 29	0.106; 0.052; 0.032; 0.075; 0.051; 0.029; 0.129; 0.044; 0.033	0.0612	0.0353	PathFp	sp3-Atoms	merged	random_PathFp_sp3-Atoms_merged
Random Forest regression	11; 11; 11; 11; 11; 11; 11; 11; 11	53; 56; 51; 53; 56; 51; 53; 56; 51	0.70	90; 96; 87; 90; 96; 87; 90; 96; 87	0.137; 0.109; 0.062; 0.129; 0.104; 0.044; 0.134; 0.127; 0.070	0.1018	0.0347	PathFp	sp3-Atoms	merged	random_PathFp_sp3-Atoms_merged
Gaussian process regression	11; 11; 11; 11; 11; 11; 11; 11; 11	38; 40; 36; 38; 40; 36; 38; 40; 36	0.50	150; 159; 145; 150; 159; 145; 150; 159; 145	0.130; 0.063; 0.031; 0.088; 0.064; 0.040; 0.119; 0.077; 0.042	0.0727	0.0346	PathFp	sp3-Atoms	merged	random_PathFp_sp3-Atoms_merged
KNN regression	11; 11; 11; 11; 11; 11; 11; 11; 11	45; 48; 44; 45; 48; 44; 45; 48; 44	0.60	120; 128; 116; 120; 128; 116; 120; 128; 116	0.170; 0.124; 0.063; 0.126; 0.126; 0.068; 0.153; 0.127; 0.075	0.1147	0.0378	PathFp	sp3-Atoms	merged	random_PathFp_sp3-Atoms_merged
Random Forest regression	11; 11; 11; 11; 11; 11; 11; 11; 11	15; 16; 15; 15; 16; 15; 15; 16; 15	0.20	240; 255; 232; 240; 255; 232; 240; 255; 232	0.181; 0.132; 0.072; 0.140; 0.149; 0.067; 0.174; 0.123; 0.075	0.1237	0.0434	PathFp	sp3-Atoms	merged	random_PathFp_sp3-Atoms_merged
PLS Power	11; 11; 11; 11; 11; 11; 11; 11; 11	30; 32; 29; 30; 32; 29; 30; 32; 29	0.40	180; 191; 174; 180; 191; 174; 180; 191; 174	0.135; 0.068; 0.043; 0.112; 0.082; 0.049; 0.117; 0.092; 0.047	0.0828	0.0337	PathFp	sp3-Atoms	merged	random_PathFp_sp3-Atoms_merged
PLS Power	11; 11; 11; 11; 11; 11; 11; 11; 11	60; 64; 58; 60; 64; 58; 60; 64; 58	0.80	60; 64; 58; 60; 64; 58; 60; 64; 58	0.119; 0.058; 0.039; 0.082; 0.058; 0.039; 0.127; 0.076; 0.040	0.0709	0.0334	PathFp	sp3-Atoms	merged	random_PathFp_sp3-Atoms_merged
SVM regression	11; 11; 11; 11; 11; 11; 11; 11; 11	30; 32; 29; 30; 32; 29; 30; 32; 29	0.40	180; 191; 174; 180; 191; 174; 180; 191; 174	0.139; 0.094; 0.038; 0.093; 0.084; 0.044; 0.116; 0.084; 0.044	0.0818	0.0345	PathFp	sp3-Atoms	merged	random_PathFp_sp3-Atoms_merged
Median	11; 11; 11; 11; 11; 11; 11; 11; 11	68; 72; 65; 68; 72; 65; 68; 72; 65	0.90	30; 32; 29; 30; 32; 29; 30; 32; 29	0.250; 0.333; 0.143; 0.250; 0.303; 0.143; 0.139; 0.333; 0.143	0.2263	0.0853	PathFp	sp3-Atoms	merged	random_PathFp_sp3-Atoms_merged
PLS	11; 11; 11; 11; 11; 11; 11; 11; 11	30; 32; 29; 30; 32; 29; 30; 32; 29	0.40	180; 191; 174; 180; 191; 174; 180; 191; 174	0.141; 0.081; 0.040; 0.108; 0.088; 0.050; 0.112; 0.092; 0.042	0.0838	0.0346	PathFp	sp3-Atoms	merged	random_PathFp_sp3-Atoms_merged
Median	11; 11; 11; 11; 11; 11; 11; 11; 11	23; 24; 22; 23; 24; 22; 23; 24; 22	0.30	210; 223; 203; 210; 223; 203; 210; 223; 203	0.250; 0.308; 0.133; 0.250; 0.375; 0.143; 0.250; 0.346; 0.143	0.2442	0.0898	PathFp	sp3-Atoms	merged	random_PathFp_sp3-Atoms_merged
Median	11; 11; 11; 11; 11; 11; 11; 11; 11	53; 56; 51; 53; 56; 51; 53; 56; 51	0.70	90; 96; 87; 90; 96; 87; 90; 96; 87	0.231; 0.385; 0.143; 0.250; 0.333; 0.143; 0.199; 0.333; 0.143	0.2400	0.0925	PathFp	sp3-Atoms	merged	random_PathFp_sp3-Atoms_merged
PLS	11; 11; 11; 11; 11; 11; 11; 11; 11	68; 72; 65; 68; 72; 65; 68; 72; 65	0.90	30; 32; 29; 30; 32; 29; 30; 32; 29	0.119; 0.069; 0.030; 0.076; 0.048; 0.042; 0.120; 0.073; 0.051	0.0698	0.0320	PathFp	sp3-Atoms	merged	random_PathFp_sp3-Atoms_merged
SVM regression	11; 11; 11; 11; 11; 11; 11; 11; 11	68; 72; 65; 68; 72; 65; 68; 72; 65	0.90	30; 32; 29; 30; 32; 29; 30; 32; 29	0.105; 0.052; 0.036; 0.072; 0.054; 0.029; 0.121; 0.078; 0.047	0.0660	0.0310	PathFp	sp3-Atoms	merged	random_PathFp_sp3-Atoms_merged
Random Forest regression	11; 11; 11; 11; 11; 11; 11; 11; 11	60; 64; 58; 60; 64; 58; 60; 64; 58	0.80	60; 64; 58; 60; 64; 58; 60; 64; 58	0.140; 0.096; 0.057; 0.112; 0.090; 0.049; 0.130; 0.121; 0.070	0.0961	0.0324	PathFp	sp3-Atoms	merged	random_PathFp_sp3-Atoms_merged
Gaussian process regression	11; 11; 11; 11; 11; 11; 11; 11; 11	45; 48; 44; 45; 48; 44; 45; 48; 44	0.60	120; 128; 116; 120; 128; 116; 120; 128; 116	0.125; 0.060; 0.035; 0.089; 0.065; 0.040; 0.106; 0.090; 0.043	0.0726	0.0316	PathFp	sp3-Atoms	merged	random_PathFp_sp3-Atoms_merged
KNN regression	11; 11; 11; 11; 11; 11; 11; 11; 11	38; 40; 36; 38; 40; 36; 38; 40; 36	0.50	150; 159; 145; 150; 159; 145; 150; 159; 145	0.149; 0.134; 0.074; 0.123; 0.147; 0.065; 0.153; 0.136; 0.070	0.1168	0.0365	PathFp	sp3-Atoms	merged	random_PathFp_sp3-Atoms_merged
PLS Power	11; 11; 11; 11; 11; 11; 11; 11; 11	38; 40; 36; 38; 40; 36; 38; 40; 36	0.50	150; 159; 145; 150; 159; 145; 150; 159; 145	0.135; 0.077; 0.037; 0.099; 0.065; 0.047; 0.116; 0.083; 0.049	0.0787	0.0332	PathFp	sp3-Atoms	merged	random_PathFp_sp3-Atoms_merged
Gaussian process regression	11; 11; 11; 11; 11; 11; 11; 11; 11	15; 16; 15; 15; 16; 15; 15; 16; 15	0.20	240; 255; 232; 240; 255; 232; 240; 255; 232	0.130; 0.098; 0.061; 0.122; 0.099; 0.049; 0.162; 0.094; 0.050	0.0961	0.0383	PathFp	sp3-Atoms	merged	random_PathFp_sp3-Atoms_merged
Random Forest regression	11; 11; 11; 11; 11; 11; 11; 11; 11	23; 24; 22; 23; 24; 22; 23; 24; 22	0.30	210; 223; 203; 210; 223; 203; 210; 223; 203	0.165; 0.118; 0.070; 0.126; 0.130; 0.053; 0.167; 0.113; 0.071	0.1126	0.0408	PathFp	sp3-Atoms	merged	random_PathFp_sp3-Atoms_merged
KNN regression	11; 11; 11; 11; 11; 11; 11; 11; 11	68; 72; 65; 68; 72; 65; 68; 72; 65	0.90	30; 32; 29; 30; 32; 29; 30; 32; 29	0.151; 0.104; 0.059; 0.137; 0.081; 0.067; 0.167; 0.106; 0.100	0.1080	0.0372	PathFp	sp3-Atoms	merged	random_PathFp_sp3-Atoms_merged
PLS Power	11; 11; 11; 11; 11; 11; 11; 11; 11	68; 72; 65; 68; 72; 65; 68; 72; 65	0.90	30; 32; 29; 30; 32; 29; 30; 32; 29	0.174; 0.071; 0.046; 0.077; 0.045; 0.037; 0.116; 0.074; 0.051	0.0768	0.0436	PathFp	sp3-Atoms	merged	random_PathFp_sp3-Atoms_merged
PLS	11; 11; 11; 11; 11; 11; 11; 11; 11	38; 40; 36; 38; 40; 36; 38; 40; 36	0.50	150; 159; 145; 150; 159; 145; 150; 159; 145	0.138; 0.079; 0.038; 0.098; 0.066; 0.053; 0.118; 0.070; 0.048	0.0787	0.0334	PathFp	sp3-Atoms	merged	random_PathFp_sp3-Atoms_merged
SVM regression	11; 11; 11; 11; 11; 11; 11; 11; 11	38; 40; 36; 38; 40; 36; 38; 40; 36	0.50	150; 159; 145; 150; 159; 145; 150; 159; 145	0.134; 0.068; 0.042; 0.091; 0.084; 0.038; 0.121; 0.076; 0.043	0.0774	0.0343	PathFp	sp3-Atoms	merged	random_PathFp_sp3-Atoms_merged
Median	11; 11; 11; 11; 11; 11; 11; 11; 11	15; 16; 15; 15; 16; 15; 15; 16; 15	0.20	240; 255; 232; 240; 255; 232; 240; 255; 232	0.250; 0.308; 0.132; 0.250; 0.400; 0.132; 0.250; 0.333; 0.158	0.2459	0.0928	PathFp	sp3-Atoms	merged	random_PathFp_sp3-Atoms_merged
SVM regression	11; 11; 11; 11; 11; 11; 11; 11; 11	45; 48; 44; 45; 48; 44; 45; 48; 44	0.60	120; 128; 116; 120; 128; 116; 120; 128; 116	0.137; 0.065; 0.039; 0.089; 0.069; 0.034; 0.115; 0.076; 0.045	0.0743	0.0347	PathFp	sp3-Atoms	merged	random_PathFp_sp3-Atoms_merged
PLS	11; 11; 11; 11; 11; 11; 11; 11; 11	45; 48; 44; 45; 48; 44; 45; 48; 44	0.60	120; 128; 116; 120; 128; 116; 120; 128; 116	0.126; 0.069; 0.032; 0.088; 0.063; 0.049; 0.121; 0.096; 0.042	0.0762	0.0337	PathFp	sp3-Atoms	merged	random_PathFp_sp3-Atoms_merged
Median	11; 11; 11; 11; 11; 11; 11; 11; 11	45; 48; 44; 45; 48; 44; 45; 48; 44	0.60	120; 128; 116; 120; 128; 116; 120; 128; 116	0.250; 0.385; 0.143; 0.250; 0.333; 0.143; 0.231; 0.333; 0.143	0.2457	0.0912	PathFp	sp3-Atoms	merged	random_PathFp_sp3-Atoms_merged
Random Forest regression	11; 11; 11; 11; 11; 11; 11; 11; 11	68; 72; 65; 68; 72; 65; 68; 72; 65	0.90	30; 32; 29; 30; 32; 29; 30; 32; 29	0.141; 0.105; 0.055; 0.097; 0.071; 0.052; 0.119; 0.101; 0.097	0.0931	0.0292	PathFp	sp3-Atoms	merged	random_PathFp_sp3-Atoms_merged
KNN regression	11; 11; 11; 11; 11; 11; 11; 11; 11	30; 32; 29; 30; 32; 29; 30; 32; 29	0.40	180; 191; 174; 180; 191; 174; 180; 191; 174	0.169; 0.143; 0.088; 0.138; 0.133; 0.062; 0.154; 0.118; 0.079	0.1204	0.0365	PathFp	sp3-Atoms	merged	random_PathFp_sp3-Atoms_merged
Gaussian process regression	11; 11; 11; 11; 11; 11; 11; 11; 11	53; 56; 51; 53; 56; 51; 53; 56; 51	0.70	90; 96; 87; 90; 96; 87; 90; 96; 87	0.135; 0.057; 0.034; 0.103; 0.063; 0.038; 0.118; 0.091; 0.042	0.0757	0.0372	PathFp	sp3-Atoms	merged	random_PathFp_sp3-Atoms_merged
Random Forest regression	11; 11; 11; 11; 11; 11; 11; 11; 11	30; 32; 29; 30; 32; 29; 30; 32; 29	0.40	180; 191; 174; 180; 191; 174; 180; 191; 174	0.162; 0.109; 0.070; 0.131; 0.118; 0.053; 0.162; 0.114; 0.074	0.1103	0.0388	PathFp	sp3-Atoms	merged	random_PathFp_sp3-Atoms_merged
PLS Power	11; 11; 11; 11; 11; 11; 11; 11; 11	45; 48; 44; 45; 48; 44; 45; 48; 44	0.60	120; 128; 116; 120; 128; 116; 120; 128; 116	0.132; 0.071; 0.036; 0.089; 0.062; 0.046; 0.117; 0.095; 0.042	0.0767	0.0339	PathFp	sp3-Atoms	merged	random_PathFp_sp3-Atoms_merged
Gaussian process regression	11; 11; 11; 11; 11; 11; 11; 11; 11	23; 24; 22; 23; 24; 22; 23; 24; 22	0.30	210; 223; 203; 210; 223; 203; 210; 223; 203	0.153; 0.071; 0.052; 0.096; 0.084; 0.045; 0.132; 0.089; 0.039	0.0846	0.0387	PathFp	sp3-Atoms	merged	random_PathFp_sp3-Atoms_merged
KNN regression	11; 11; 11; 11; 11; 11; 11; 11; 11	60; 64; 58; 60; 64; 58; 60; 64; 58	0.80	60; 64; 58; 60; 64; 58; 60; 64; 58	0.166; 0.101; 0.067; 0.105; 0.101; 0.062; 0.166; 0.137; 0.076	0.1090	0.0395	PathFp	sp3-Atoms	merged	random_PathFp_sp3-Atoms_merged
SVM regression	11; 11; 11; 11; 11; 11; 11; 11; 11	15; 16; 15; 15; 16; 15; 15; 16; 15	0.20	240; 255; 232; 240; 255; 232; 240; 255; 232	0.163; 0.109; 0.059; 0.126; 0.108; 0.051; 0.166; 0.102; 0.055	0.1043	0.0434	PathFp	sp3-Atoms	merged	random_PathFp_sp3-Atoms_merged
PLS	11; 11; 11; 11; 11; 11; 11; 11; 11	15; 16; 15; 15; 16; 15; 15; 16; 15	0.20	240; 255; 232; 240; 255; 232; 240; 255; 232	0.141; 0.099; 0.062; 0.154; 0.095; 0.056; 0.166; 0.113; 0.052	0.1042	0.0428	PathFp	sp3-Atoms	merged	random_PathFp_sp3-Atoms_merged
PLS Power	11; 11; 11; 11; 11; 11; 11; 11; 11	15; 16; 15; 15; 16; 15; 15; 16; 15	0.20	240; 255; 232; 240; 255; 232; 240; 255; 232	0.147; 0.098; 0.063; 0.136; 0.085; 0.061; 0.153; 0.122; 0.054	0.1021	0.0387	PathFp	sp3-Atoms	merged	random_PathFp_sp3-Atoms_merged
PLS	11; 11; 11; 11; 11; 11; 11; 11; 11	53; 56; 51; 53; 56; 51; 53; 56; 51	0.70	90; 96; 87; 90; 96; 87; 90; 96; 87	0.113; 0.068; 0.035; 0.090; 0.060; 0.042; 0.122; 0.081; 0.040	0.0723	0.0317	PathFp	sp3-Atoms	merged	random_PathFp_sp3-Atoms_merged
SVM regression	11; 11; 11; 11; 11; 11; 11; 11; 11	53; 56; 51; 53; 56; 51; 53; 56; 51	0.70	90; 96; 87; 90; 96; 87; 90; 96; 87	0.146; 0.050; 0.039; 0.091; 0.068; 0.030; 0.109; 0.074; 0.048	0.0728	0.0373	PathFp	sp3-Atoms	merged	random_PathFp_sp3-Atoms_merged
Median	11; 11; 11; 11; 11; 11; 11; 11; 11	38; 40; 36; 38; 40; 36; 38; 40; 36	0.50	150; 159; 145; 150; 159; 145; 150; 159; 145	0.250; 0.385; 0.143; 0.216; 0.333; 0.143; 0.231; 0.346; 0.143	0.2433	0.0934	PathFp	sp3-Atoms	merged	random_PathFp_sp3-Atoms_merged
Gaussian process regression	11; 11; 11; 11; 11; 11; 11; 11; 11	60; 64; 58; 60; 64; 58; 60; 64; 58	0.80	60; 64; 58; 60; 64; 58; 60; 64; 58	0.111; 0.054; 0.039; 0.077; 0.062; 0.031; 0.122; 0.068; 0.045	0.0677	0.0313	PathFp	sp3-Atoms	merged	random_PathFp_sp3-Atoms_merged
KNN regression	11; 11; 11; 11; 11; 11; 11; 11; 11	23; 24; 22; 23; 24; 22; 23; 24; 22	0.30	210; 223; 203; 210; 223; 203; 210; 223; 203	0.172; 0.151; 0.092; 0.137; 0.167; 0.071; 0.168; 0.132; 0.082	0.1302	0.0392	PathFp	sp3-Atoms	merged	random_PathFp_sp3-Atoms_merged
Random Forest regression	11; 11; 11; 11; 11; 11; 11; 11; 11	45; 48; 44; 45; 48; 44; 45; 48; 44	0.60	120; 128; 116; 120; 128; 116; 120; 128; 116	0.145; 0.100; 0.059; 0.135; 0.110; 0.056; 0.133; 0.129; 0.061	0.1031	0.0359	PathFp	sp3-Atoms	merged	random_PathFp_sp3-Atoms_merged
Gaussian process regression	11; 11; 11; 11; 11; 11; 11; 11; 11	30; 32; 29; 30; 32; 29; 30; 32; 29	0.40	180; 191; 174; 180; 191; 174; 180; 191; 174	0.125; 0.060; 0.037; 0.094; 0.079; 0.048; 0.140; 0.082; 0.039	0.0782	0.0367	PathFp	sp3-Atoms	merged	random_PathFp_sp3-Atoms_merged
Random Forest regression	11; 11; 11; 11; 11; 11; 11; 11; 11	38; 40; 36; 38; 40; 36; 38; 40; 36	0.50	150; 159; 145; 150; 159; 145; 150; 159; 145	0.166; 0.083; 0.068; 0.130; 0.127; 0.060; 0.143; 0.115; 0.066	0.1064	0.0383	PathFp	sp3-Atoms	merged	random_PathFp_sp3-Atoms_merged
KNN regression	11; 11; 11; 11; 11; 11; 11; 11; 11	53; 56; 51; 53; 56; 51; 53; 56; 51	0.70	90; 96; 87; 90; 96; 87; 90; 96; 87	0.171; 0.124; 0.067; 0.136; 0.119; 0.059; 0.150; 0.131; 0.078	0.1150	0.0387	PathFp	sp3-Atoms	merged	random_PathFp_sp3-Atoms_merged
PLS Power	11; 11; 11; 11; 11; 11; 11; 11; 11	23; 24; 22; 23; 24; 22; 23; 24; 22	0.30	210; 223; 203; 210; 223; 203; 210; 223; 203	0.142; 0.090; 0.043; 0.108; 0.105; 0.050; 0.123; 0.090; 0.042	0.0881	0.0361	PathFp	sp3-Atoms	merged	random_PathFp_sp3-Atoms_merged
PLS Power	11; 11; 11; 11; 11; 11; 11; 11; 11	53; 56; 51; 53; 56; 51; 53; 56; 51	0.70	90; 96; 87; 90; 96; 87; 90; 96; 87	0.122; 0.070; 0.037; 0.109; 0.061; 0.041; 0.119; 0.081; 0.041	0.0757	0.0341	PathFp	sp3-Atoms	merged	random_PathFp_sp3-Atoms_merged
PLS	11; 11; 11; 11; 11; 11; 11; 11; 11	23; 24; 22; 23; 24; 22; 23; 24; 22	0.30	210; 223; 203; 210; 223; 203; 210; 223; 203	0.142; 0.084; 0.049; 0.112; 0.101; 0.048; 0.124; 0.084; 0.044	0.0876	0.0354	PathFp	sp3-Atoms	merged	random_PathFp_sp3-Atoms_merged
SVM regression	11; 11; 11; 11; 11; 11; 11; 11; 11	23; 24; 22; 23; 24; 22; 23; 24; 22	0.30	210; 223; 203; 210; 223; 203; 210; 223; 203	0.147; 0.094; 0.047; 0.098; 0.101; 0.046; 0.143; 0.095; 0.072	0.0937	0.0358	PathFp	sp3-Atoms	merged	random_PathFp_sp3-Atoms_merged
<datawarrior properties>
<axisColumn_2D View_0="SuccessiveFractionModel">
<axisColumn_2D View_1="SuccessiveErrorRelativeMedianAvr">
<axisColumn_3D View_0="<unassigned>">
<axisColumn_3D View_1="<unassigned>">
<axisColumn_3D View_2="<unassigned>">
<chartType_2D View="scatter">
<chartType_3D View="scatter">
<colorColumn_2D View="Name">
<colorCount_2D View="7">
<colorListMode_2D View="Categories">
<color_2D View_0="-11992833">
<color_2D View_1="-65494">
<color_2D View_2="-16732826">
<color_2D View_3="-256">
<color_2D View_4="-11546120">
<color_2D View_5="-2252554">
<color_2D View_6="-21735">
<columnFilter_Table="">
<columnWidth_Table_Descriptor="80">
<columnWidth_Table_Name="80">
<columnWidth_Table_NumTestObjects="80">
<columnWidth_Table_ObjectsLeftOut="80">
<columnWidth_Table_Property="80">
<columnWidth_Table_Repetitions="80">
<columnWidth_Table_Source="80">
<columnWidth_Table_SourceFile="80">
<columnWidth_Table_SuccessiveErrorRelativeMedian="80">
<columnWidth_Table_SuccessiveErrorRelativeMedianAvr="80">
<columnWidth_Table_SuccessiveErrorRelativeMedianSDV="80">
<columnWidth_Table_SuccessiveFractionModel="80">
<detailView="height[Data]=1">
<faceColor3D_3D View="-1250054">
<filter0="#category#	Descriptor	FragFp	PathFp">
<filter1="#category#	Property	cLogP	sp3-Atoms">
<jitterAxes_2D View="1">
<jittering_2D View="0.14">
<mainSplitting="0.78649">
<mainView="2D View">
<mainViewCount="3">
<mainViewDockInfo0="root">
<mainViewDockInfo1="Table	center">
<mainViewDockInfo2="2D View	center">
<mainViewInFront1="true">
<mainViewName0="Table">
<mainViewName1="2D View">
<mainViewName2="3D View">
<mainViewType0="tableView">
<mainViewType1="2Dview">
<mainViewType2="3Dview">
<markersize_2D View="0.49">
<rightSplitting="0.65362">
<rotationMatrix_3D View00="1">
<rotationMatrix_3D View01="0">
<rotationMatrix_3D View02="0">
<rotationMatrix_3D View10="0">
<rotationMatrix_3D View11="1">
<rotationMatrix_3D View12="0">
<rotationMatrix_3D View20="0">
<rotationMatrix_3D View21="0">
<rotationMatrix_3D View22="1">
<rowHeight_Table="120">
</datawarrior properties>
